# Supplementary material for: Chemical capture of diazo metabolites reveals biosynthetic hydrazone oxidation
Source: Nature. 2026 Feb 4;652(8109):517–25. doi: 10.1038/s41586-025-10079-x (PMC13061610; doi:10.1038/s41586-025-10079-x)
Supplement: Supplementary file 4 — Source Data Supplementary Figs. 4–7, 9, 10, 12, 13, 17, 20, 22, 24 and 25 [file 41586_2025_10079_MOESM4_ESM.zip]

Archive with 13 entries (13 files):
- SI_Figure25_Data.xlsx
- SI_Figure4_Data.xlsx
- SI_Figure5_Data.xlsx
- SI_Figure6_Data.xlsx
- SI_Figure7_Data.xlsx
- SI_Figure9_Data.xlsx
- SI_Figure10_Data.xlsx
- SI_Figure12_Data.xlsx
- SI_Figure13_Data.xlsx
- SI_Figure17_Data.xlsx
- SI_Figure20_Data.xlsx
- SI_Figure22_Data.xlsx
- SI_Figure24_Data.xlsx
