# Supplementary material for: Chemical capture of diazo metabolites reveals biosynthetic hydrazone oxidation
Source: Nature. 2026 Feb 4;652(8109):517–25. doi: 10.1038/s41586-025-10079-x (PMC13061610; doi:10.1038/s41586-025-10079-x)
Supplement: Supplementary file 4 — Source Data Supplementary Figs. 4–7, 9, 10, 12, 13, 17, 20, 22, 24 and 25 [file 41586_2025_10079_MOESM4_ESM.zip › SI_Figure25_Data.xlsx]

## Sheet: SI 25B
Anaerobic	Aerobic
797329	2.7929e+07
408537	2.26339e+07
354409	2.95916e+07
Values shown are the sum of the regioisomer peaks
