# Supplementary material for: Chemical capture of diazo metabolites reveals biosynthetic hydrazone oxidation
Source: Nature. 2026 Feb 4;652(8109):517–25. doi: 10.1038/s41586-025-10079-x (PMC13061610; doi:10.1038/s41586-025-10079-x)
Supplement: Supplementary file 4 — Source Data Supplementary Figs. 4–7, 9, 10, 12, 13, 17, 20, 22, 24 and 25 [file 41586_2025_10079_MOESM4_ESM.zip › SI_Figure4_Data.xlsx]

## Sheet: SI 4A
Name	Formula	Annot. Source: Predicted Compositions	Annot. Source: mzCloud Search	Annot. Source: Metabolika Search	Annot. Source: ChemSpider Search	Annot. DeltaMass [ppm]	Calc. MW	m/z	RT [min]	Area (Max.)	# ChemSpider Results	# mzCloud Results	mzCloud Best Match	mzCloud Best Match Confidence	mzCloud Best Sim. Match	mzCloud Best Tree Match	# Spectra with MSn (n>2) Hit	Reference Ion	Group Area: fake	Group Area: t0	Group Area: t16	Group CV [%]: fake	Group CV [%]: t0	Group CV [%]: t16	Ratio: (t16) / (t0)	Log2 Fold Change: (t16) / (t0)	P-value: (t16) / (t0)	Adj. P-value: (t16) / (t0)	Peak Rating: Syunnanensis_GYM_t0_pool.raw (F8)	Peak Rating: Syunnanensis_GYM_t16_pool.raw (F16)	Peak Rating: GYM+probe_blank.raw (F7)	Peak Rating: GYM+probe_blank.raw (F12)	Peak Rating: Syunnanensis_GYM_t0-1.raw (F1)	Peak Rating: Syunnanensis_GYM_t0-2.raw (F2)	Peak Rating: Syunnanensis_GYM_t0-3.raw (F3)	Peak Rating: Syunnanensis_GYM_t16-1.raw (F4)	Peak Rating: Syunnanensis_GYM_t16-2.raw (F5)	Peak Rating: Syunnanensis_GYM_t16-3.raw (F6)
	C16 H30 N4 O7 S2	Full match	No results	No results	No results	2.44	454.157	455.164	9.448	197254	0							[M+H]+1	105341	5912.9	181565	123.393	3.9694	48.1786	30.707	4.94	0.0209876	0.99171	2.7	4.6						5.5	3.4	3.5
	C15 H35 N7 O P2 S	Full match	No results	No results	No results	2.45	423.211	424.218	7.359	306214	0							[M+H]+1	161745	13227.8	178028	126.316	43.4797	24.3077	13.459	3.75	0.0467307	0.99171	0	2.7	5.3	7.6			0.8	2.8	3.4	3.1
	C25 H21 N O2	Full match	No results	No results	No results	1.09	367.158	368.165	11.17	129983	0							[M+H]+1	48010.6	5587.05	67041.6	121.909	5.48955	51.047	11.999	3.58	0.033385	0.99171		3.6	4.5	6.1				4.5	5.2	3.8
	C19 H35 Cl N2 O2 S3	Full match	No results	No results	No results	4.01	454.157	455.164	9.191	123419	0							[M+H]+1	67147.5	9422.53	111673	118.514	7.19626	50.3935	11.852	3.57	0.0713214	1		1.7						2.9	1.1	1.7
	C36 H28 N2 O4	Full match	No results	No results	No match	1.31	552.206	553.213	17.465	336341	2							[M+H]+1	176088	29275.5	317704	114.649	35.0842	7.83489	10.852	3.44	0.0342273	0.99171	0.8	4.2		3.5	2.4	2.8	0.9	6.8	6.4	6
	C19 H37 Cl N O4 P	Full match	No results	No results	No results	-2.58	409.214	410.221	17.286	105929	0							[M+H]+1	52667.4	8588.71	91411.5	117.732	1.47092	11.1873	10.643	3.41	0.0272575	0.99171		2.5		3.5				4.9	2.2	3
	C22 H29 N3 O11	Full match	No results	No results	No results	-3.8	511.178	512.186	9.261	78489.4	0							[M+H]+1	31672.5	7171.29	69796	93.2084	5.44435	75.3021	9.733	3.28	0.225384	1								0.8		1.9
	C28 H38 N P S	Full match	No results	No results	No results	2.85	451.248	452.255	7.862	129751	0							[M+H]+1	49591.5	6077.55	57226	117.88	3.18977	57.7927	9.416	3.24	0.0337716	0.99171		1.7						3	3.3	2.7
	C35 H31 N4 O2 P	Full match	No results	No results	No results	-4.03	570.216	571.223	17.474	62416.6	0							[M+H]+1	28320	6576.35	61166.8	107.171	4.40946	7.24077	9.301	3.22	0.0172203	0.99171		3.8						5.6	4	5.6
	C38 H35 P3	Full match	No results	No results	No results	0.73	584.196	585.203	15.934	63754.5	0							[M+H]+1	35871.8	6757.17	58717.3	97.1791	40.7957	45.1343	8.69	3.12	0.0648045	1	0.4	0.8					1.9	0.8	2.3	1.9
	C36 H28 N2 O4	Full match	No results	No results	No match	1.33	552.206	535.202	17.709	467360	2							[M+H-H2O]+1	265946	54098.9	466103	94.1864	50.1171	8.31172	8.616	3.11	0.026787	0.99171	2.5	5.2	5.2	2.9	2.3	4.2	2.1	7	7.8	5.9
6,18-bis(1-hydroxy-3-methylbut-2-en-1-yl)-11,22-dimethyl-5,10,17,21-tetraoxaheptacyclo[11.7.2.0Â?,â¸.0Â?,ÂaÂ?.0â´,â¶.0Âaâ´,Â?â°.0Âaâ¶,Âaâ¸]docosa-8,14(20)-diene-3,7,15,19-tetrone	C30 H32 O10	No match	Invalid mass	No match	No match	-32605.4	534.195	535.202	17.703	467360	1							[M+H]+1	265946	54098.9	466103	94.1864	50.1171	8.31172	8.616	3.11	0.026787	0.99171	2.5	5.2	5.2	2.9	2.3	4.2	2.1	7	7.8	5.9
dihydrozeatin riboside	C15 H23 N5 O5	No results	No results	No results	Full match	-1.45	353.169	354.177	0.867	122576	1							[M+H]+1	82374.4	9861.83	81620.5	69.0185	105.109	41.0254	8.276	3.05	0.149695	1	5.3	5.5				5.7		4.4	3	2.9
NP-018946	C21 H26 O4	No match	Invalid mass	No results	No results	49748.1	359.206	360.213	4.022	1.0592e+06	0							[M+H]+1	984155	99516.3	789737	10.7841	136.397	59.4836	7.936	2.99	0.412055	1	6.9	7.6	1.9	1.4		1.5	4
	C22 H15 N5	Full match	No results	No results	No match	-2.77	349.132	350.139	8.532	87702.5	2							[M+H]+1	58760	16992.2	81379.7	69.1544	10.1655	5.29722	4.789	2.26	0.00519953	0.99171	2.7	0.6	4.3	2	4.3	3.9	3.2	3.9	4.6	5.8
		No results	No results	No results	No results		391.294	392.301	16.685	8.60933e+06	0							[M+H]+1	3.38267e+06	884654	3.90103e+06	18.0593	3.07718	88.1308	4.41	2.14	0.205874	1	4.3		2.6	2.7	5.2	3.7	3.7	0.7		2.8
	C32 H51 N O2	Full match	No results	No results	No results	1.35	481.393	482.4	20.167	155693	0							[M+H]+1	3963.34	12461.5	53446.6	4.96161	137.914	43.4542	4.289	2.1	0.661587	1						3.3	1.5	1.1	1.7	3.4
	C21 H23 N O P2	Full match	No results	No results	No results	-2.4	367.125	368.132	10.804	154599	0							[M+H]+1	54542.3	5586.56	22261.1	115.599	5.21425	122.247	3.985	1.99	0.166674	1	3	4						1.9	5.2	2.7
	C29 H32 N8 P2	Full match	No results	No results	No results	-2.25	554.221	555.229	18.192	358176	0							[M+H]+1	204228	67391.7	252973	48.4478	92.4383	26.8452	3.754	1.91	0.142832	1	1.7	2.7		2.9	1.1	4.5	3.1	3	3.7	3.4
		No results	No results	No results	No results		358.185	359.193	0.899	710895	0							[M+H]+1	360415	135813	500145	137.523	56.304	57.8699	3.683	1.88	0.542232	1	3.7				3.3	4.9	5.9	2.6	2.6	4.4
	C19 H37 P3	Full match	No results	No results	No results	4.79	358.213	359.22	17.481	100319	0							[M+H]+1	46898	25200.3	88451.6	85.0102	12.3637	29.4403	3.51	1.81	0.094836	1		1.1	3.8	4.9		2	2	2.8	2	4.4
		No results	No results	No results	No results		386.18	387.188	0.844	751100	0							[M+H]+1	404926	59373.8	190468	120.902	135.545	63.4339	3.208	1.68	0.999999	1	5.6					1.5	3.3	6.5	2
	C17 H28 N O2 P S	Full match	No results	No results	No results	3.22	341.159	342.166	0.919	1.48478e+06	0							[M+H]+1	1.30101e+06	293244	843631	19.9766	17.3067	15.0354	2.877	1.52	0.00268138	0.99171	6.7	8.1	2.1		4.2	6.5	5.4	6.4	7.5
		No results	No results	No results	No results		416.18	417.187	16.711	510093	0							[M+H]+1	213540	214229	491212	106.353	66.462	59.4144	2.293	1.2	0.865418	1	2	4.2	6.4	3.8	1.8	2	2.1	1.4	3.3	1.8
		No results	No results	No results	No results		337.161	338.169	1.156	252265	0							[M+H]+1	59548.5	97754.9	214161	74.4008	69.8516	63.974	2.191	1.13	0.922508	1	3	1.7	3	3.4			2.9
	C22 H36 N6 O	Full match	No results	No results	No results	-2.28	400.294	401.301	14.693	51924.1	0							[M+H]+1	34870.7	17668.5	37454.2	35.9034	47.7919	65.7574	2.12	1.08	0.825135	1	2.4	0.5			2.7	4.5	1.9	1.9	3	3.8
	C22 H27 O5 P S	Full match	No results	No results	No results	3.58	434.133	435.141	18.397	445462	0							[M+H]+1	32700.3	202006	383446	69.7829	51.1386	34.5227	1.898	0.92	0.916271	1	0.4	0.4	2.5	2.8	0.8		2.7	2.5	1.3	1.3
	C18 H38 N3 O9 P	Full match	No results	No results	No results	-2.15	471.234	472.241	1.29	225493	0							[M+H]+1	179821	63847.5	120706	30.373	99.1106	93.4498	1.891	0.92	0.973513	1	3.2	3			1.4		0	1.4		2.7
	C37 H39 N10 P3	Full match	No results	No results	No results	-1.56	716.256	717.263	14.298	95426.8	0							[M+H]+1	44408.8	4989.23	9438.27	50.9317	109.586	130.966	1.892	0.92	0.657578	1	1.9	3.4				4.5		2.3	1
	C16 H32 N O6 P3	Full match	No results	No results	No results	-3.47	427.143	428.15	5.3	409452	0							[M+H]+1	375549	28540.1	49264.9	12.7667	134.467	127.53	1.726	0.79	0.841137	1	6.3	6.1				3.5		1.5	4.2
	C26 H17 N10 P	Full match	No results	No results	No match	-1.06	500.137	501.144	0.834	197613	1							[M+H]+1	175963	106389	173330	17.3997	16.0908	25.9049	1.629	0.7	0.301855	1		3.5			5.9	6.7	4.8	3.5	2	3.5
	C11 H24 N5 O6 P	Full match	No results	No results	No results	-3.75	353.145	354.152	1.117	125535	0							[M+H]+1	87075.8	7552.07	12029.6	5.30699	128.172	137.933	1.593	0.67	0.936167	1	8.1					5.3	5.3	1.9	5.5	5.3
DOA	C22 H42 O4	Full match	No results	No results	Full match	1.07	370.309	371.316	2.164	1.2584e+07	3							[M+H]+1	8.00931e+06	4.73332e+06	7.27768e+06	61.7941	79.5146	40.3298	1.538	0.62	0.997026	1	0.9	1.3	3.3	2.9	1.7	1.3	2.8	2.8	2.8	1.7
	C11 H27 N5 O3 P2 S	Full match	No results	No results	No results	3.87	371.132	372.14	8.713	102480	0							[M+H]+1	64250.6	5210.01	7964.26	35.1962	148.567	144.236	1.529	0.61	0.991248	1	2.8	2.6				4.8			3.6
	C26 H46 N6 O9	Full match	No results	No results	No results	1.11	586.333	587.341	6.051	6.4077e+06	0							[M+H]+1	1.96391e+06	329911	501275	6.25514	144.949	152.037	1.519	0.6	0.986308	1	8.4	8			2.7	5.8	2.3	0.4	5.1	2.2
		No results	No results	No results	No results		592.261	593.268	1.025	470137	0							[M+H]+1	446982	252941	378374	7.32599	32.6719	40.5402	1.496	0.58	0.992689	1	6.2	8.5			5.9	5.9	6.1	4.6	5.5	4.1
		No results	No results	No results	No results		599.341	600.348	6.725	327994	0							[M+H]+1	156142	19759	29538.5	16.4517	143.025	142.722	1.495	0.58	0.997724	1	3.6	3.6			2.7	3.1	0.8		3.9	2.7
	C32 H17 N5	Invalid mass	No results	No results	No match	5.62	471.151	472.158	21.78	243861	2							[M+H]+1	9396.59	161687	242485	13.3064	25.2511	57.3589	1.5	0.58	0.990532	1	2.4			0.5	1.6	2	1.6	1.1	1.6	1.6
flumetover	C19 H20 F3 N O3	No results	No results	No results	Full match	-3.34	367.138	368.146	1.086	229709	1							[M+H]+1	153995	60587.8	89195.4	69.532	54.6401	47.6309	1.472	0.56	0.617921	1	4.2	1.2	1.5	1.5	4.5	4.9	4.2	2.9	4.5	4.8
	C19 H38 Cl N O S5	Full match	No results	No results	No results	2.85	491.126	492.133	21.77	155507	0							[M+H]+1	9807.7	98675.5	145052	1.39807	8.68044	20.4135	1.47	0.56	0.139982	1					3.1	2.8	3.1	2	1.2	1.2
	C15 H37 N7 O5 P2 S	Full match	No results	No results	No results	4.78	489.208	490.215	1.054	154575	0							[M+H]+1	80443.5	67234.3	97962.5	3.84443	30.164	35.1058	1.457	0.54	0.189707	1	6.4	7.8			4.7	4.3	1.9	1.5	2.6	1.5
cositecan	C25 H28 N2 O4 Si	No results	No results	No results	Full match	-2.2	448.181	490.215	1.056	154575	1							[M+ACN+H]+1	80443.5	67234.3	97962.5	3.84443	30.164	35.1058	1.457	0.54	0.189707	1	6.4	7.8			4.7	4.3	1.9	1.5	2.6	1.5
	C30 H56 N5 O17 P	Full match	No results	No results	No results	-0.94	789.34	395.677	0.808	285025	0							[M+2H]+2	68444	23880.1	34216.4	42.5649	140.584	112.847	1.433	0.52	0.969895	1	4.8	1.5			4.9	5		4.9	3.9
	C22 H39 N2 O P3	Full match	No results	No results	No results	0.51	440.228	441.235	1.462	54300.8	0							[M+H]+1	52336.6	26578.9	37627.9	5.30744	75.9602	75.2522	1.416	0.5	0.985461	1	3.3	5.9	7.6	7.6	3		3.8	1.9		0.8
	C20 H39 O P S	Full match	No results	No results	No results	3.27	358.247	359.254	14.497	186500	0							[M+H]+1	85253.2	28075.8	39519.3	4.48758	113.52	100.955	1.408	0.49	0.973226	1	4.8	5.5			1.9	5.5	4.5	2.3	2.9	2.7
	C14 H25 N O9	Full match	No results	No results	No match	3.52	351.154	352.161	0.907	133771	3							[M+H]+1	101640	63347	89261.5	10.3081	39.2198	57.693	1.409	0.49	0.993447	1	6.8	5.7	6.3		2	5.7	2.4	4.9	2.9	2.1
	C22 H31 N4 O2 P S	Full match	No results	No results	No match	3.72	446.192	447.199	21.785	2.48337e+06	5							[M+H]+1	192977	1.54859e+06	2.1608e+06	12.9682	30.8974	18.4218	1.395	0.48	0.866948	1	2.5	2.6	0.6	0.2	5.2	3.7	4.8	4.3	5.1	4.3
	C13 H21 N2 O7 P S	Full match	No results	No results	No results	-1.95	380.08	381.087	8.72	1.02267e+06	0							[M+H]+1	549718	71263.2	99267.2	12.1283	146.433	132.04	1.393	0.48	0.98182	1	6.1	6.1			0.4	5.6	4.5	2.5	5.2	1.5
	C13 H22 N8 O5	Full match	No results	No results	No results	1.38	370.172	371.179	1.121	431614	0							[M+H]+1	429184	218670	303104	0.800663	3.5349	14.4662	1.386	0.47	0.0187988	0.99171	6.7				9.2	8.4	9.2	7.4	7.8	7.4
	C16 H25 O7 P	Full match	No results	No match	No match	-3.45	360.133	361.14	9.616	251821	4							[M+H]+1	148228	26463.6	36424.1	21.7385	130.286	117.734	1.376	0.46	0.971139	1	3.9	3.1	0		0	4.2	0.4	0.4	4.2	0
	C31 H60 O12 P2 S	Full match	No results	No results	No results	2.07	718.33	719.337	21.772	169390	0							[M+H]+1	6307.29	115689	158587	0.333375	25.3521	17.1125	1.371	0.46	0.746922	1					2.8	2	2	2.1	2.5	3.3
	C19 H34 N2 O5	Full match	No results	No results	No results	0.79	370.247	371.254	10.475	440119	0							[M+H]+1	197174	32535.1	44164.1	1.97157	145.85	131.611	1.357	0.44	0.953926	1	6.9	8.4			4.5	6	2.7	4.2	5.6	3
NP-010966	C23 H32 O5	No match	Invalid mass	No results	No results	56618.3	410.206	411.213	7.573	704211	0							[M+H]+1	329245	10708.5	14457.8	11.4924	165.789	165.398	1.35	0.43	0.999999	1	6.6	6.3			4.5	6.4	2.7	4.5	5.6
	C27 H25 N S	Full match	No results	No results	No results	2.34	395.172	396.179	20.009	196583	0							[M+H]+1	8136.57	76810.3	103401	4.90849	30.3859	42.8183	1.346	0.43	0.303507	1	5.7	5.3		3.2	0.7	2	0.9	1	2	1
	C19 H46 N9 O7 P	Full match	No results	No results	No results	3.19	543.328	544.335	8.194	47730	0							[M+H]+1	33949.3	33691.9	44695.9	9.81013	70.2153	66.6495	1.327	0.41	0.989958	1	3.3	4.4			3		1.1	0.4		1.9
	C32 H59 N3 O15 S2	Full match	No results	No results	No results	1.81	789.34	395.677	0.914	317935	0							[M+2H]+2	47014.8	23880.1	31510.1	2.49365	134.923	135.47	1.32	0.4	0.988308	1	8	4.5			4.9	5		4.9	3.1
	C21 H49 N10 O6 P	Full match	No results	No results	No results	2.7	568.359	569.366	5.781	60024.6	0							[M+H]+1	39192.9	30371.2	39841.9	5.01892	50.0321	18.8904	1.312	0.39	0.973516	1	6.7	5.9			2.7	2.3	2.7	4.2	3	4.2
	C19 H31 O2 P S	Full match	No results	No results	No match	3.66	354.18	355.187	4.342	190180	1							[M+H]+1	74752.1	11877.5	15373.8	15.4804	144.947	138.45	1.294	0.37	0.998531	1	2.9	3.4			0.4	3.9	2.7	4.5	4.8	0.4
	C28 H53 N2 P3	Full match	No results	No results	No results	-0.23	510.342	511.349	12.927	73840	0							[M+H]+1	31497.7	9301.27	12017.8	12.6668	124.586	121.876	1.292	0.37	0.992942	1	6.9	5.4				4.9	4.5	4.2	4.5
	C13 H20 N7 O3 P	Full match	No results	No results	No results	3.99	353.138	354.145	5.15	55759.3	0							[M+H]+1	7331.27	29446.7	37975.1	0.00951246	75.6136	27.7775	1.29	0.37	0.394142	1						3.8	4.2	3.7	5.2	2.9
	C30 H43 N3 O11 S	Full match	No results	No results	No results	-2.8	653.26	654.267	6.714	3.50022e+06	0							[M+H]+1	1.69525e+06	401878	515060	6.163	125.935	120.074	1.282	0.36	0.916797	1	6.5	6.5			0.8	4.7	1.4	0.2	5.1	0.7
	C24 H43 N5 O11 P2	Full match	No results	No results	No results	2.23	639.245	640.252	2.8	1.2202e+06	0							[M+H]+1	931217	392823	496801	43.8873	42.3339	53.1001	1.265	0.34	0.275431	1	4.8	5.1			3.9	3.3	4.5	4.5	5.6	4.8
	C28 H42 N8 O5 P2	Full match	No results	No results	No results	-3.24	632.273	633.281	2.387	707300	0							[M+H]+1	624491	23477.1	29657.6	18.7528	109.8	129.085	1.263	0.34	0.861652	1	5.6	6.4			0	4.8	3.8	0	3.5	1.9
	C19 H36 N O2 P S	Full match	No results	No results	No results	3.66	373.222	374.229	4.893	174071	0							[M+H]+1	153961	73788.2	93565.5	18.4721	25.1758	14.2071	1.268	0.34	0.283058	1	3.6	4			3.3	5.9	2.8	5.7	3.5	4.9
	C19 H43 N5 O18 P2	Full match	No results	No results	No results	-0.28	691.208	346.611	3.865	164124	0							[M+2H]+2	124807	67264.2	84885.7	44.5518	52.0627	10.4359	1.262	0.34	0.499299	1	1.7	2.9			3.4	0.8	2.9	5.1	3	5.7
	C10 H23 N9 O4 S	Full match	No results	No results	No results	-0.41	365.159	366.166	1.437	94024.7	0							[M+H]+1	93401.4	55728.8	70494.4	0.943618	79.2138	75.5369	1.265	0.34	0.9538	1	6.3	6.7		2.9	3.8		4.9	2.3		3
	C22 H48 N8 O18	Full match	No results	No results	No results	0.05	712.309	713.316	3.865	280378	0							[M+H]+1	212060	149364	188164	45.5611	55.7417	10.329	1.26	0.33	0.331488	1	1.7	3.9			4	2.3	2.9	6	5.5	6
	C18 H34 N2 O4	Full match	No results	No results	No results	1.33	342.252	343.26	16.94	223631	0							[M+H]+1	130596	164908	207246	4.21595	80.55	79.7957	1.257	0.33	0.996917	1	6.3	7			2.5	1.9	3.9	2.3	2.3	3.9
	C23 H43 N9 O9 P2	Full match	No results	No results	No match	-1.04	651.265	652.273	3.865	775465	1							[M+H]+1	592268	466844	579032	43.7439	48.6922	9.12106	1.24	0.31	0.337805	1	3	4.1			4.8	1.7	3.7	6.2	7.4	8.1
	C12 H28 N5 O5 P S2	Full match	No results	No results	No results	0.17	417.127	418.134	8.714	314813	0							[M+H]+1	101659	22379.6	27585.2	7.53538	142.793	138.076	1.233	0.3	0.992546	1	4.6	5.4			2.7	3.5			3.1
Leucyl-leucyl-norleucine	C18 H35 N3 O4	Full match	No results	No results	Full match	1.08	357.263	358.27	6.748	170328	1							[M+H]+1	96498.8	126417	155612	48.8467	55.9712	41.8857	1.231	0.3	0.905024	1	4.5	1.4	4.9		3.3	4.2	2.1	2.1	0.8	1.4
	C25 H45 N5 O11 P2	Full match	No results	No results	No results	2.01	653.26	654.268	3.867	1.19417e+07	0							[M+H]+1	9.34983e+06	7.44938e+06	9.1086e+06	39.2029	50.8819	8.76916	1.223	0.29	0.368429	1	5.2	6.7			6.2	3.9	5.8	9.1	8.4	9.1
	C29 H40 N7 O4 P3 S2	Full match	No results	No results	No results	0.33	707.18	354.597	3.87	151692	0							[M+2H]+2	54751.5	107818	131200	23.1069	51.1231	10.1909	1.217	0.28	0.323172	1	3.3	4.8			2.9	3.4	2.9	5.3	5.3	4.5
	C25 H51 N6 O6 P3	Full match	No results	No results	No results	-2.21	624.307	625.314	3.532	2.28154e+07	0							[M+H]+1	2.17118e+07	2.79119e+06	3.37719e+06	7.18849	60.7685	82.8569	1.21	0.27	0.891207	1	5.3	5.3			2.8	3.6	2.4	3.2	4.7	2.8
	C35 H29 P	Full match	No results	No results	No match	1.81	480.202	481.209	4.276	137312	2							[M+H]+1	77371.9	5725.04	6879.01	13.393	141.786	153.779	1.202	0.26	0.98934	1	4.7	4.1			3.8	4.4			3.6
	C20 H30 N2 O7	Full match	No results	No results	No results	1.13	410.206	411.213	8.003	1.4781e+06	0							[M+H]+1	669391	35393.4	41707.5	5.29651	161.795	160.551	1.178	0.24	0.996801	1	8.5	8.1			1.9	5.8	4.5	2.7	6.6	2.3
	C15 H35 N2 O6 P	Full match	No results	No results	No results	-3	370.222	371.229	2.922	649595	0							[M+H]+1	583424	493031	581103	9.7911	86.1317	83.9644	1.179	0.24	0.999996	1	5.5	5.5	2	1.6	3		3.7	3		3.3
	C15 H34 N O6 P	Full match	No results	No results	No results	-3.33	355.211	356.218	2.632	407660	0							[M+H]+1	180094	35349.4	41806.8	5.67246	137.852	129.613	1.183	0.24	0.978587	1	5.8	5.4			2.7	5.4	0.4	1.1	5.6	3
	C22 H20 N O P	Full match	No results	No results	No results	2.39	345.129	346.136	18.428	210384	0							[M+H]+1	5610.74	158276	186808	4.93567	10.2469	8.5887	1.18	0.24	0.193275	1					5.3	6.4	6	6.8	5.8	5.4
	C18 H28 N3 P S	Full match	No results	No results	No results	3.19	349.175	350.183	7.27	178213	0							[M+H]+1	9024.47	36674.7	43262.7	27.8811	98.6062	90.6839	1.18	0.24	0.952052	1					1.5	4.8	2.7	2.7	5.2	1.1
	C22 H32 N4 P2	Full match	No results	No results	No results	4.04	414.212	415.219	1.121	324428	0							[M+H]+1	69389.8	50754.6	59552.9	2.61259	136.866	76.3494	1.173	0.23	0.959223	1	7.2	7.6	1.4	2.9	2.3	2.7	4.9	1.9	4.9	1.5
	C23 H47 O5 P3	Full match	No results	No results	No results	2.82	496.265	497.272	1.12	67397.1	0							[M+H]+1	63001.3	31549.2	37108.3	9.86727	15.0038	10.2476	1.176	0.23	0.420765	1	7.1	4.8				4.5		5.1		5.4
[Similar to: NP-012387; ΔMass: -17.0328 Da]	C13 H36 N7 O13 P	Invalid mass	Invalid mass	No results	No results	5.31	529.214	547.247	0.775	731803	0							[M+NH4]+1	477623	352224	408991	12.1095	41.4015	40.8357	1.161	0.22	0.959378	1	5.7	6.5	5.9		5	4.8	3.1	2.7	6.4	4.8
	C38 H62 N2 O14	Full match	No results	No results	No results	-2.7	770.418	386.216	2.226	309268	0							[M+2H]+2	295632	35723	41543.5	6.52329	110.744	14.3715	1.163	0.22	0.987419	1	4.1	5.6					4.9
	C21 H41 N O12	Full match	No results	No results	No results	3.77	499.265	500.272	5.879	280252	0							[M+H]+1	112050	38842.2	45256.5	24.8075	124.37	132.337	1.165	0.22	0.979204	1	3.1	2.8			1.5	3.1	0.4	1.9	4.2	0
	C26 H49 N8 O3 P3 S	Full match	No results	No results	No results	4.11	646.289	647.296	3.499	6.62619e+06	0							[M+H]+1	5.97737e+06	494717	571289	15.3508	60.3331	83.052	1.155	0.21	0.91588	1	3.2	3.6			0.7	2.8	0.7	0.7	3.6	0.7
	C12 H19 N7 O4 S	Full match	No results	No results	No match	1.11	357.122	358.13	1.867	1.14779e+06	1							[M+H]+1	535506	704739	816982	0.980071	15.6449	32.6773	1.159	0.21	0.897482	1	9.4	8.3			7.9	7.5	7.1	7.1	6.5	5.7
	C21 H30 N O2 P S	Full match	No results	No results	No results	2.92	391.175	392.182	1.179	688320	0							[M+H]+1	100340	399848	461797	1.30852	17.58	39.5433	1.155	0.21	0.980036	1	8.6				7.1	7.7		6.1	6.6	6.1
	C20 H26 Cl O6 P	Full match	No results	No results	No match	-1.99	428.115	429.122	21.795	630283	1							[M+H]+1	61585.4	232157	267947	11.1772	25.9048	57.1348	1.154	0.21	0.67303	1	2	2	3		1.5	1.8	1.8	1.1	0.8	0.8
	C16 H29 N3 O6	Full match	No results	No results	No results	1.49	359.206	360.213	3.138	282030	0							[M+H]+1	265581	227513	262639	1.28958	72.7842	62.0326	1.154	0.21	0.910645	1	5	5			4.6	0.8	2	3.1	0.4	3.5
	C22 H42 N4 P2 S	Full match	No results	No results	No results	-3.95	456.259	457.266	5.705	156079	0							[M+H]+1	141475	113694	131282	14.5991	60.4906	65.8957	1.155	0.21	0.999998	1	3	3.8			0.6		1.7	1.4	0.4	0.6
	C22 H37 Cl O2 S3	Full match	No results	No results	No results	1.33	464.165	465.172	21.777	2.41025e+06	0							[M+H]+1	191909	1.60663e+06	1.85029e+06	3.00134	3.45302	21.1153	1.152	0.2	0.333253	1	3.6	3.5	3.9	3.5	6.6	5.8	6.2	4.2	4.2	3.4
	C30 H42 N7 O5 P S2	Full match	No results	No results	No results	-0.67	675.242	676.249	6.72	1.80749e+06	0							[M+H]+1	623194	108764	125026	35.5683	144.14	152.719	1.15	0.2	0.983676	1	4.2	4.6			1.4	5.8	2.5	1.9	5.8	1.4
	C14 H23 N3 O8	Full match	No results	No results	No results	1.02	361.149	362.156	1.098	177227	0							[M+H]+1	164129	108258	124524	4.01501	31.2724	24.7774	1.15	0.2	0.792747	1	8.2	8.2		1.5	5.7	4.9	3.4	5	6.2	6.5
	C17 H32 N O2 P S	Full match	No results	No results	No match	3.77	345.19	346.198	1.428	149003	1							[M+H]+1	143216	88303.9	101735	5.71479	50.3451	23.0879	1.152	0.2	0.618054	1	6.9	6.9		2.9	4.8	3	3.6	4.6	5.6	4.3
	C27 H68 N10 O7 P2 S2	Full match	No results	No results	No results	-0.14	770.419	386.217	2.358	521245	0							[M+2H]+2	120841	127316	145360	17.3622	76.2505	82.9187	1.142	0.19	0.900173	1					2.1	4.6	0.2	1.4	3.3	0.2
	C18 H34 N2 O5	Full match	No results	No results	No results	1.09	358.247	359.254	14.642	153319	0							[M+H]+1	74194.4	22497.9	25716	8.56803	115.326	115.217	1.143	0.19	0.997673	1	4.8	7.7			2.3	4.8	4.2	3	2.1	2.7
	C15 H27 N O3 P2 S2	Full match	No results	No results	No match	-2.4	395.09	396.097	5.304	66622.4	1							[M+H]+1	24496.9	4915.22	5561.16	11.4349	125.547	144.841	1.131	0.18	0.968573	1	3.5				4.5	4.2		4.9	2.3
	C17 H24 N8	Full match	No results	No results	No results	-2.94	340.211	341.219	8.549	912970	0							[M+H]+1	460284	169849	191542	3.34006	102.559	98.3642	1.128	0.17	0.990558	1	6.4	6.4			2.5	3.7	2.1	3.1	4.1	2.9
	C20 H39 O P S	Full match	No results	No results	No results	3.2	358.247	359.254	10.593	61656.6	0							[M+H]+1	36533.2	8519.14	9562.45	18.4518	115.945	112.814	1.122	0.17	0.972232	1	5.7	4.2			1.9	4.9	4.5	1.9	3.8	2.3
	C14 H17 N7 O4	Full match	No results	No results	No results	-3.08	347.133	348.14	0.773	1.69083e+06	0							[M+H]+1	1.39211e+06	1.04467e+06	1.16985e+06	1.18485	24.9521	27.0402	1.12	0.16	0.89864	1	8.1	7.3	4.6	5.8	4	6.8	6.2	4.7	4.9	4.2
	C14 H20 Cl N3 O6	Full match	No results	No results	No results	-1.67	361.103	362.111	8.718	1.57632e+06	0							[M+H]+1	397291	81819.4	91685.9	15.6585	152.634	148.429	1.121	0.16	0.998483	1	5.8	6.7			2.1	6.2	2.3	1	5.8	1.5
	C18 H37 O6 P	Full match	No results	No results	No results	-3.37	380.231	381.239	11.223	183708	0							[M+H]+1	88271.5	27460	30755.7	1.63625	122.813	108.843	1.12	0.16	0.933847	1	4.8	4.8			2.3	4.8	4.5	3.4	4	2.3
	C16 H37 N8 O3 P S	Full match	No results	No results	No match	-3.79	452.243	453.25	16.804	169098	1							[M+H]+1	54511	112384	125155	0.0355794	15.7716	29.5002	1.114	0.16	0.735934	1	5.7	5.7	4.2		4	3.3	1.7	1.6	1.2	4.3
hexylglutathione	C16 H29 N3 O6 S	Full match	No results	No results	Full match	1.86	391.178	392.186	3.498	99349.1	1							[M+H]+1	67550	84212.1	94215.1	61.3991	78.6758	79.0522	1.119	0.16	0.999268	1	2.1				2.1			1.4		2.5
		No results	No results	No results	No results		404.129	405.136	18.437	69772.1	0							[M+H]+1	4586.64	61370.2	68352.3	4.93567	10.7648	8.03055	1.114	0.16	0.334451	1					5.4	4.7	2.4	4.4	4.4	3.7
(3S)-3-{(Z)-[(3S)-3-{(Z)-[(3R)-3-Amino-1-hydroxy-4-methylpentylidene]amino}-1-hydroxybutylidene]amino}-5-methylhexanoic acid	C17 H33 N3 O4	Full match	No results	No results	Full match	1.27	343.248	344.255	6.062	320679	1							[M+H]+1	23948.2	264686	293491	5.374	82.435	81.947	1.109	0.15	0.996611	1	7.1	4.8		0	4.2	4.5	3.9	3.5	2.7	3.5
	C11 H19 N3 O10	Full match	No results	No results	No results	-3.39	353.106	354.113	5.302	208310	0							[M+H]+1	194129	17393.5	19306.6	10.3305	99.3681	128.543	1.11	0.15	0.932557	1	3.8	4.4			5.7	4.5	3	2.7	4	2.3
	C20 H14 N8 O3	Full match	No results	No results	No match	-2.14	414.118	415.125	5.389	149943	1							[M+H]+1	116032	15523.4	17173.1	1.88553	124.069	128.103	1.106	0.15	0.998434	1	5.5	6.7			4.9	4.8	3.4	4.9	5.9	4.5
	C26 H43 N9 O8 P2	Full match	No results	No results	No results	-0.2	671.271	336.643	1.64	108135	0							[M+2H]+2	82093	36677.2	40721.4	44.8623	41.8289	58.8848	1.11	0.15	0.35693	1	2.7	2.9			1.5	3	1.1	1.1	5.5	2.3
		No results	No results	No results	No results		998.447	500.231	5.59	69080.5	0							[M+2H]+2	68093.2	40872.8	45344.9	2.05045	72.6728	76.6402	1.109	0.15	0.982556	1	5.7	5.3			3.8		5.3	2.3		4.5
	C15 H26 O9 S	Full match	No results	No results	No results	-4.15	382.128	383.135	9.904	123725	0							[M+H]+1	118010	93406.2	102801	6.84886	1.95111	3.2235	1.101	0.14	0.111482	1	7.3	6.5			7	7.8	6.7	7.8	8.2	6.3
	C21 H44 N9 O18 P	Full match	No results	No results	No results	-0.18	741.254	742.261	0.719	1.22375e+06	0							[M+H]+1	715717	369462	404975	64.7102	81.334	70.339	1.096	0.13	0.408398	1	5.8	6		7.7	6		5.8	6	6.2	5.8
	C15 H33 O7 P	Full match	No results	No results	No results	-3.56	356.195	357.202	4.731	951434	0							[M+H]+1	569784	184570	201473	3.18873	100.024	100.615	1.092	0.13	0.996421	1	8.3	8.3			4.8	5.6	2.9	3.6	5.6	4.2
	C16 H29 N8 O10 P	Full match	No results	No results	No results	3.2	524.176	525.183	1.857	118059	0							[M+H]+1	37173.4	12088.7	13163.6	17.7865	130.834	134.015	1.089	0.12	0.902671	1	4.2	6.4			0.8	4.9		1.9	4.4	4.2
	C16 H32 N4 P2 S	Full match	No results	No results	No results	-4.39	374.181	375.188	1.386	537186	0							[M+H]+1	405023	197242	212770	46.1468	63.9497	48.441	1.079	0.11	0.944738	1	2.3	3.7		4.5	4.2	2.3	4.2	3.5	1.1	2.7
	C21 H34 N6	Full match	No results	No results	No results	-2.15	370.284	371.291	19.771	306266	0							[M+H]+1	138636	240800	259351	3.78453	79.325	77.1713	1.077	0.11	0.999989	1	5.5	5.5			4.2	3.8	4.2	3.1	3.4	3.5
	C21 H15 O7 P	Full match	No results	No results	No results	-3.15	410.054	411.062	5.304	227395	0							[M+H]+1	177276	34365.6	37191.4	8.82253	123.569	110.587	1.082	0.11	0.96529	1	5.4	5				5	4.2	0.8	4.6
	C11 H32 N8 O P2 S2	Full match	No results	No results	No match	-1.57	418.161	419.168	17.956	179330	5							[M+H]+1	25862.8	151846	163821	38.2969	11.6856	13.6321	1.079	0.11	0.955556	1	0.5	1.3	3	1.5	3	3.4	2.2	3	2.6	3.4
	C10 H28 N7 O7 P	Full match	No results	No results	No results	4.23	389.18	390.188	1.591	93012.2	0							[M+H]+1	87696.5	40492.7	43695.5	8.57208	10.3617	10.1998	1.079	0.11	0.80123	1	4.3	5.8			5.8	5.4	4.7	5.4	5.8	6.9
	C19 H36 N2 O4	Full match	No results	No results	No results	1.51	356.268	357.275	18.797	78528.8	0							[M+H]+1	38905.6	60086	64624	1.98784	80.067	78.8936	1.076	0.11	0.998955	1	5.3	4.9			1.9		2.7	1.1		2.3
	C21 H34 N P3	Full match	No results	No results	No results	-0.14	393.19	394.198	6.519	120434	0							[M+H]+1	119507	84184.1	90471.1	1.09667	2.37781	22.8114	1.075	0.1	0.678808	1	5.5	4.8			5.9	7.8	4.4	3.7	2.8	2.4
	C25 H12 O4	Full match	No results	No results	No results	1.09	376.074	377.081	10.964	115656	0							[M+H]+1	47981.1	7228.14	7738.6	4.30373	144.77	142.922	1.071	0.1	0.998847	1	5.7	7.2				4.8			4.8
	C17 H25 O8 P	Full match	No results	No results	No match	-2.85	388.128	389.135	1.362	104004	1							[M+H]+1	46951.4	4026.27	4310.65	12.0023	153.163	153.656	1.071	0.1	0.9989	1	7.7	6.6				4.8			5.5
lamtidine	C18 H28 N6 O	Full match	No results	No results	Full match	-2.62	344.232	345.239	4.833	1.78599e+06	1							[M+H]+1	908321	254138	271390	0.629785	113.867	113.543	1.068	0.09	0.99569	1	4.8	6			2.3	3.9	2.7	2	3.9	2
	C11 H32 N7 P S2	Full match	No results	No results	No results	1.49	357.19	358.198	5.041	598639	0							[M+H]+1	395632	137785	146264	1.94322	88.3225	88.8365	1.062	0.09	0.989842	1	4.6	4.1			1.4	1.8	1.4	1.4	3	0.6
	C20 H30 N O2 P S	Full match	No results	No results	No results	3.12	379.175	380.182	5.013	193653	0							[M+H]+1	155013	65796.4	69825.7	9.23865	35.0285	68.701	1.061	0.09	0.822465	1	3.9	4.6			2.8	1.9	3.2	2.7	2.7	3
	C17 H33 N4 O8 P	Full match	No results	No results	No match	-2.86	452.202	494.236	0.928	167558	1							[M+ACN+H]+1	40775.6	116734	123851	41.8739	83.7419	74.231	1.061	0.09	0.914888	1	4.9	3.4			5.5		3.6	5.9		5.5
	C26 H30 O S	Full match	No results	No results	No results	-2.68	390.201	391.208	1.315	119587	0							[M+H]+1	97018	46827.3	49692.7	32.8982	37.1155	97.1937	1.061	0.09	0.84381	1	3.4	5.1		2.7	2.8	1.6	5.1	2.7	1.4	3.8
	C15 H28 N3 O3 P S	Full match	No results	No results	No results	-0.91	361.159	362.166	9.072	96352.8	0							[M+H]+1	81595	9305.23	9894.52	5.6886	129.197	134.424	1.063	0.09	0.99964	1	6.2	4				4.8			3.3
	C11 H25 N9 O4 S	Full match	No results	No results	No results	-0.74	379.175	380.182	1.826	94921.5	0							[M+H]+1	94141.2	87163.7	92528.7	1.17215	77.4571	77.1899	1.062	0.09	0.998717	1	4.4	8.2			4.4		4	4		5.5
	C14 H28 N3 O6 P S	Full match	No results	No results	No results	-2.97	397.142	398.15	7.512	60466.1	0							[M+H]+1	58061.5	46719.2	49864.3	5.85681	1.47772	9.79319	1.067	0.09	0.451689	1	4.4	4.4			7.6	8	6.8	5.6	4.8	6.7
	C14 H25 N O6 P2	Full match	No results	No results	No results	-0.6	365.115	366.123	8.721	1.88917e+06	0							[M+H]+1	989526	240820	254396	12.7638	123.997	113.91	1.056	0.08	0.997067	1	6.9	6.1			3.9	5.5	2.7	2	4.3	3.9
	C25 H48 N4 O9 P2	Full match	No results	No results	No match	2.75	610.291	611.299	2.402	1.75376e+06	1							[M+H]+1	1.35575e+06	177202	187892	41.5175	90.4913	114.978	1.06	0.08	0.945108	1	5.6	5.1			2.1	4.1	2.1	1.4	5.5	1.4
	C28 H30 N8 O3 S	Full match	No results	No results	No results	-0.03	558.216	559.223	11.948	1.6428e+06	0							[M+H]+1	165354	213603	226248	0.114661	7.29561	117.918	1.059	0.08	0.518948	1	4	3.6	3.8	3.8	5.3	4.9	5.3	5.8	2	1.2
	C18 H16 N5 O3 P	Full match	No results	No results	No results	4.72	381.101	382.108	5.292	373190	0							[M+H]+1	282182	48055.9	50721.6	12.9309	112.303	128.874	1.055	0.08	0.998842	1	7	5.5			2.3	4.6		1.5	4.2
	C18 H12 N8	Full match	No results	No results	No match	-2.98	340.117	341.125	10.006	124777	2							[M+H]+1	112607	68103.7	72124.6	3.69886	47.688	36.1705	1.059	0.08	0.86599	1	6.3	7			3.4	4.8	4.5	4.7	4.5	4.3
	C18 H32 N4 O5	Full match	No results	No results	No results	1.37	384.238	385.245	1.669	92355.9	0							[M+H]+1	85816.3	70628.7	74455.4	10.7769	80.5105	79.7824	1.054	0.08	0.999889	1	3.8	3.8	4.4	7.1	2.3		2.9	1.9		1.1
	C15 H42 N9 O17 P	Full match	No results	No results	No results	1.38	651.245	652.252	2.108	88774	0							[M+H]+1	67572.8	66398.8	70281.2	28.5628	79.31	29.4317	1.058	0.08	0.681499	1	5.6	3.5			1.4		3.4	5.6	4.4	6.2
	C11 H17 N7 O7	Full match	No results	No results	No results	1.83	359.12	360.127	0.849	1.3138e+06	0							[M+H]+1	780263	325407	341091	0.426007	93.6612	82.8577	1.048	0.07	0.999821	1	6.7	6.7	3.5	2.2	3.1	5.5	3.1	2.3	5.1	2.7
	C16 H29 N3 O6	Full match	No results	No results	No results	1.53	359.206	360.213	4.146	725177	0							[M+H]+1	642943	626659	658380	6.83812	63.9989	59.8326	1.051	0.07	0.971457	1			3.4		4.5	1.7	5.2	4.8	2.5	6
	C19 H28 N6	Full match	No results	No results	No results	-2.89	340.237	341.244	10.305	400888	0							[M+H]+1	217548	93091.5	97300.3	1.4269	88.7613	90.672	1.045	0.06	0.99859	1	8.4	7.3			3.3	4.2	3.6	2.9	4.8	2.1
	C16 H28 N4 O4	Full match	No results	No results	No results	0.85	340.211	341.219	8.161	321857	0							[M+H]+1	141163	66296.6	69202.3	26.1487	93.7075	95.4767	1.044	0.06	0.993262	1	5.8	3.5			3	2.3	1.1	2.3	4.2	1.1
	C23 H47 N10 O P3	Full match	No results	No results	No results	4.69	572.317	573.325	5.298	254109	0							[M+H]+1	80288.6	2994.83	3123.44	3.12932	164.805	167.12	1.043	0.06	0.997213	1	4.2	5.5				3.3			3.5
	C27 H23 O P S	Full match	No results	No results	No results	2.68	426.122	427.129	8.721	182156	0							[M+H]+1	135033	9587.53	10019.3	14.3846	148.951	147.581	1.045	0.06	0.999745	1	3.4	3.4				2.1			2.1
		No results	No results	No results	No results		391.119	392.126	8.717	135863	0							[M+H]+1	82007.1	7179.59	7502.89	8.68752	121.328	147.808	1.045	0.06	0.9508	1	3.3	4.6				3			2.1
	C26 H49 N8 O6 P	Full match	No results	No results	No match	-4.34	600.349	601.356	6.724	3.94344e+07	1							[M+H]+1	1.32697e+07	6.40414e+06	6.61911e+06	5.38562	104.225	123.28	1.034	0.05	0.97937	1	9.1	9.1		1.8	5.8	6.6	5.5	4.3	6.2	5.8
Zafirlukast	C31 H33 N3 O6 S	No results	No results	No results	Full match	-4.51	575.206	608.24	0.718	500087	1							[M+H+MeOH]+1	372043	433181	446959	11.4461	82.2799	71.5793	1.032	0.05	0.902202	1	5.7	4.7		5.4	3.3		6	5.6		3.7
	C13 H28 O11	Full match	No results	No results	No results	4.91	360.165	361.172	1.288	268301	0							[M+H]+1	230766	172659	179309	23.0031	56.2998	47.02	1.039	0.05	0.99998	1	1.5	3.4	7.1	6.7	1.7	4.2	5.4	2.1	2.3	4.2
	C17 H43 N8 O4 P S	Full match	No results	No results	No results	2.78	486.288	487.295	7.73	208159	0							[M+H]+1	153897	190909	197008	16.1333	76.8189	78.4127	1.032	0.05	0.998749	1	3.3	3.3			3.1		2.3	2.3		1.6
	C18 H41 N10 O13 P	Full match	No results	No results	No results	-3.18	636.257	637.264	6.731	182478	0							[M+H]+1	8922.56	15135.6	15629.2	34.3017	135.004	148.806	1.033	0.05	0.999932	1		5.8				5.5			3.6
	C8 H15 N10 O6 P	Full match	No results	No results	No match	-4.66	378.09	379.097	9.928	107978	1							[M+H]+1	54764.4	13692.2	14207.3	4.57448	123.256	119.817	1.038	0.05	0.960524	1	8	6.8				4.8	1.9		5.5	1.5
	C19 H36 N2 O5	Full match	No results	No results	No results	1.19	372.263	373.27	17.158	479341	0							[M+H]+1	269341	168939	173798	6.19441	65.178	65.224	1.029	0.04	0.99506	1	6.4	6.4			2.5	5.6	4	3.3	4.8	3.6
	C18 H34 N O2 P S	Full match	No results	No results	No results	3.63	359.206	360.213	2.511	164114	0							[M+H]+1	143820	81449.4	83808.6	19.9552	15.8901	14.2826	1.029	0.04	0.746549	1	4.8	4		4.4	3.3	3.4	4	4.5	4.7	4.1
	C19 H13 N4 O2 P	Full match	No results	No results	No results	-0.08	360.078	361.085	9.067	50515.9	0							[M+H]+1	8266.43	5001.9	5150.54	42.3331	99.3592	129.668	1.03	0.04	0.945789	1	0.4					4.5			2.7
		No results	No results	No results	No results		764.444	383.229	5.755	119046	0							[M+2H]+2	33814.6	109585	111568	56.707	73.768	74.6767	1.018	0.03	0.999613	1	1.5	3			0.6		0.2	0.6		0.2
	C17 H32 N2 O5	Full match	No results	No results	No match	0.85	344.231	345.239	13.434	116545	1							[M+H]+1	94858.4	75827.9	77381.5	2.73699	25.9047	54.9391	1.02	0.03	0.912506	1	5.2	8.2			3.3	5.8	3.3	4.2	3.6	3.4
	C9 H25 N9 O5 S	Full match	No results	No results	No match	-0.65	371.17	372.177	1.068	95257.2	1							[M+H]+1	57960.9	43646.3	44707.4	42.8897	35.0557	51.0522	1.024	0.03	0.970329	1	3.4	3			3.2	5.1	5.1	4.9	5.2	4.5
	C10 H24 N6 O13	Full match	No results	No results	No match	-3.18	436.139	437.146	9.815	86329	1							[M+H]+1	80247.4	60293	61365.5	7.29375	9.64181	25.5994	1.018	0.03	0.684645	1	5.4	4.8			5.9	4.8	5.9	4.4	5.8	4
	C25 H53 N4 O9 P	Full match	No results	No results	No results	-1.86	584.354	585.361	6.268	1.56037e+06	0							[M+H]+1	896971	774919	788039	6.48444	32.5701	58.3509	1.017	0.02	0.974048	1	8.1	8.1			5	6.3	5.7	4.8	5.8	4.8
	C19 H35 O P S	Full match	No results	No results	No results	3.62	342.216	343.223	5.36	1.01855e+06	0							[M+H]+1	418942	269911	274461	4.13526	80.9014	83.8904	1.017	0.02	0.991491	1	6	4.8			4.6	4.8	2.3	1.6	3.7	4.6
	C17 H38 N9 O16 P	Full match	No results	No results	No results	1.94	655.219	656.226	0.758	916531	0							[M+H]+1	688727	490094	498186	8.48758	37.1482	44.4358	1.017	0.02	0.986692	1	8.1	8.1			6.5	6.1	6.1	5.6	3.7	5.6
	C33 H45 N8 O8 P	Full match	No results	No results	No results	-2.39	712.308	713.315	6.731	289491	0							[M+H]+1	14564.2	4169.26	4223.98	25.8949	164.531	166.137	1.013	0.02	0.999537	1	3.3	6.7				4.6			4.2
		No results	No results	No results	No results		353.232	354.239	2.63	96911.8	0							[M+H]+1	90040.5	79258.8	80334.4	10.7923	69.5742	57.0755	1.014	0.02	0.926885	1	3.4	4.1			2.1	0	1.7	1	0	1.4
	C20 H45 N2 O14 P S2	Full match	No results	No results	No results	-1.98	632.204	633.211	1.332	87788.6	0							[M+H]+1	42482.6	7818.23	7952.87	3.24873	134.32	136.863	1.017	0.02	0.986579	1	5.3	5.7				4.9			5.5
	C12 H15 N5 O7	Full match	No results	No results	No match	0.88	341.097	342.105	0.823	1.59958e+06	2							[M+H]+1	994635	1.41982e+06	1.43255e+06	10.4628	1.68825	32.813	1.009	0.01	0.72409	1	7.6	5	5.8	6	8.9	9.6	8.9	6.3	6	4.2
riboprine	C15 H21 N5 O4	Full match	No results	No results	Full match	0.93	335.16	336.167	5.926	497989	1							[M+H]+1	7894.92	450303	454517	7.96268	34.5474	30.8234	1.009	0.01	0.95	1					6.5	5.5	6.5	5.7	4.4	6.5
	C9 H23 N6 O4 P S	Full match	No results	No results	No match	1.74	342.125	343.132	17.967	324161	1							[M+H]+1	110255	315387	317298	61.7046	1.755	9.14442	1.006	0.01	0.990639	1	0.8		3.4	3	4.2	4.6	4.6	5.3	4.1	3.7
	C14 H33 N10 P	Full match	No results	No results	No results	0.2	372.263	355.259	10.003	75181.4	0							[M+H-H2O]+1	28043.8	4912.43	4953.75	41.1424	86.1675	143.015	1.008	0.01	0.860988	1	1.5	0.4				4.2			3
	C26 H27 O4 P S	Full match	No results	No results	No results	-2.06	466.136	467.143	21.802	410163	0							[M+H]+1	38001.3	284685	285135	24.0862	25.6885	26.383	1.002	0	0.968027	1	1		0		3.7	3	2.6	3.4	3	2.8
	C20 H22 N5 O4 P	Full match	No results	No results	No results	4.41	427.143	428.15	5.189	263650	0							[M+H]+1	54244.2	72360.2	72571.5	94.0783	81.9092	91.5409	1.003	0	0.986825	1	3.6	4.9			2.3		5.3	1.5		2.7
	C12 H36 N8 O P2	Full match	No results	No results	No results	-4.19	370.247	371.254	9.443	100533	0							[M+H]+1	44166	6912.01	6903.22	5.32616	135.019	146.335	0.999	0	0.98458	1	4.4	5.6				4.5	1.1	4.5	2.9	4.9
	C19 H36 N2 O4	Full match	No results	No results	No results	1.33	356.268	357.275	18.495	355817	0							[M+H]+1	222044	351945	350007	0.228982	71.9859	68.949	0.994	-0.01	0.996731	1	6.9	6.9			4.6	4.5	5	3.9	1.1	4.6
	C15 H30 N2 O5 P2 S	Full match	No results	No results	No match	-0.86	412.135	413.142	1.918	221576	1							[M+H]+1	219787	91773.8	91390.7	1.15108	35.5472	44.4352	0.996	-0.01	0.980016	1	6.5	8.4			6	4.1	3.4	3.3	4.4	4.4
	C14 H17 N3 O8	Full match	No results	No results	No results	-1.17	355.101	356.108	5.301	210130	0							[M+H]+1	209955	52345.6	51997.9	0.117912	79.0727	105.842	0.993	-0.01	0.93504	1	6.5	6.9			2.7	4.8	1.5	4.5	4	1.9
	C15 H33 O6 P	Full match	No results	No results	No match	-3.82	340.2	341.207	9.812	168605	2							[M+H]+1	166666	139757	138865	1.64565	5.88421	2.53002	0.994	-0.01	0.742955	1	6.7	6.3			7.3	7.3	6.5	8.6	8.2	7.8
	C20 H38 N2 O5	Full match	No results	No results	No results	1.44	386.279	387.286	18.394	887840	0							[M+H]+1	410732	389225	384163	4.07926	52.3296	57.5993	0.987	-0.02	0.989462	1	6.9	7.9			4.6	4.8	4.2	3.5	5.6	3.9
	C9 H30 N7 P3 S	Full match	No results	No results	No results	-1.89	361.149	362.156	1.443	277496	0							[M+H]+1	261903	111636	109928	8.42016	39.9958	51.1211	0.985	-0.02	0.9994	1	6.4	7.1		1.3	3.4	5.9	3	4.8	5.8	4.4
	C17 H38 N10 O2 P2 S	Full match	No results	No results	No results	4.49	508.24	509.247	0.915	216557	0							[M+H]+1	103057	199422	197168	7.761	84.8749	80.7274	0.989	-0.02	0.975005	1	8.1	8.1			5.8		5.8	5.8		5.8
	C19 H34 N2 O4	Full match	No results	No results	No results	0.96	354.252	355.259	11.609	1.18809e+06	0							[M+H]+1	616367	265367	260558	4.35426	90.6869	95.7235	0.982	-0.03	0.999993	1	9	9			4.6	6.4	5.4	5.4	6.2	5.4
	C16 H29 N3 O6	Full match	No results	No results	No results	1.14	359.206	360.213	5.411	803867	0							[M+H]+1	129524	742730	727306	17.1372	68.6249	71.7508	0.979	-0.03	0.994415	1	4	3.6	2.9	5.6	5.6	3.3	3.3	6	2.1	3
	C19 H38 N P S	Full match	No results	No results	No match	3.53	343.247	344.255	5.859	192678	1							[M+H]+1	163407	152562	149726	14.5462	52.3746	33.3918	0.981	-0.03	0.934177	1	4.1	3.4	1.4	3.3			4.2
	C19 H42 N9 O7 P	Full match	No results	No results	No results	2.79	539.296	540.303	6.363	135043	0							[M+H]+1	111686	124372	122217	10.8254	77.6095	78.5153	0.983	-0.03	0.999113	1	3.8	3.4			2.5		2.5	1.7		1.7
	C21 H25 N7 O4	Full match	No results	No results	No results	-1.65	439.196	440.203	2.647	809424	0							[M+H]+1	679395	127672	124166	22.6747	109.106	112.255	0.973	-0.04	0.999996	1	6.2	6.2			4.4	6.4	2.1	3.3	6.4	2.9
	C23 H43 P S	Full match	No results	No results	No results	3.37	382.284	383.291	14.082	427696	0							[M+H]+1	241335	160197	155329	1.10386	64.0313	62.8139	0.97	-0.04	0.999764	1	8.4	7.3			5.5	6	5.2	5.5	4.8	5.2
	C11 H31 N8 O5 P	Full match	No results	No results	No results	3.97	386.217	387.224	6.057	240375	0							[M+H]+1	45046.9	6222.69	6042.56	17.1536	139.284	160.77	0.971	-0.04	0.963884	1	4.2	4.2				4.8			3.1
	C33 H58 N9 O P3 S	Full match	No results	No results	No results	-2.93	721.368	722.375	11.007	202666	0							[M+H]+1	69678.2	5136.93	4990.45	15.3228	156.073	161.502	0.971	-0.04	0.996411	1	3	4.2				3.6			3.5
	C15 H35 N10 P	Full match	No results	No results	No results	0.48	386.279	387.286	13.133	155240	0							[M+H]+1	117851	80505.6	78325.9	2.50195	41.4304	44.2171	0.973	-0.04	0.996493	1	6.7	5.5			3.8	3.3	2.5	2.7	4	2.3
	C22 H25 N3 O P2	Full match	No results	No results	No match	4.34	409.149	410.156	1.387	72526.2	1							[M+H]+1	63896.1	28058.8	27325.3	19.1011	40.1864	51.3321	0.974	-0.04	0.965176	1	4.5	5.7	7.1	7.1	3.8	2.7	3	2.7	3.4	4.5
	C23 H43 O P S	Full match	No results	No results	No results	3.45	398.279	399.286	12.99	65207.5	0							[M+H]+1	24169.5	3913.31	3818.96	1.01717	140.16	146.302	0.976	-0.04	0.997399	1	6.1	4.9				3.4			3.8
	C21 H31 N3 O3 S2	Full match	No results	No results	No results	3.67	437.182	438.19	21.776	681656	0							[M+H]+1	46780.4	483218	464932	66.1816	25.5363	24.9212	0.962	-0.06	0.998497	1	0	0	3	3	3.6	3.2	3.2	4.7	4.3	4.3
	C21 H51 N9 O16	Full match	No results	No results	No results	2.08	685.347	343.681	11.043	24071.7	0							[M+2H]+2	4250.56	4376.15	4197.34	2.34223	78.3527	109.045	0.959	-0.06	0.980482	1						4.5			4.2
	C29 H59 N9 O2 P2 S	Full match	No results	No results	No results	-2.93	659.397	660.404	6.728	1.00296e+06	0							[M+H]+1	255418	120247	114847	9.18878	122.963	139.217	0.955	-0.07	0.961905	1	6	7.9			1.4	5.6	2.1	0.8	5.6	0.6
	C20 H36 N2 O5	Full match	No results	No results	No results	1.25	384.263	385.27	11.754	995145	0							[M+H]+1	490607	138277	132034	0.791096	118.828	118.74	0.955	-0.07	0.999976	1	8.3	9			4	6	4	5.2	6	5.5
	C12 H20 Cl N2 O5 P S	Full match	No results	No results	No results	-1.3	370.051	371.059	8.717	331089	0							[M+H]+1	135002	22714	21568.5	8.12342	149.117	142.099	0.95	-0.07	0.988709	1	4.3	3.5			0	3.5		3.4	3.1	1.9
	C12 H27 N10 O2 P	Full match	No results	No results	No results	-0.48	374.205	375.213	0.924	218575	0							[M+H]+1	23896.2	6111.39	5815.01	115.63	112.809	160.727	0.952	-0.07	0.928158	1	4.9					4.9			5
	C30 H60 N10 O18 P2	Full match	No results	No results	No match	0.35	910.357	456.186	1.331	61344.4	1							[M+2H]+2	39464.7	16630.3	15853.7	10.4745	92.646	94.2389	0.953	-0.07	0.999784	1	5.8	4.7				5.3		4.9	3.8
	C23 H44 N3 O6 P	Full match	No results	No results	No results	-2.52	489.296	490.303	6.548	877971	0							[M+H]+1	421448	67330	63640.8	5.2313	141.638	140.45	0.945	-0.08	0.999665	1	4	4			0.8	1.8	1.1	0	1.1	0.4
	C10 H28 N7 O5 P	Full match	No results	No results	No results	4.14	357.19	358.198	1.385	457514	0							[M+H]+1	401738	340656	321656	19.6346	84.8357	66.7722	0.944	-0.08	0.834029	1	6.5	7.5	5.3	4.5	5	4.5	4.6	5.4		5.8
	C25 H23 Cl N3 O2 P	Invalid mass	No results	No results	No results	5.68	463.124	464.132	21.775	265318	0							[M+H]+1	8516.55	264058	249056	1.43718	3.30674	14.1964	0.943	-0.08	0.361647	1					4.6	5	4.6	4	3.6	3.6
		No results	No results	No results	No results		387.216	388.224	4.77	145666	0							[M+H]+1	134491	114027	107871	11.7512	75.1671	73.0919	0.946	-0.08	0.999986	1	2.6	2.2			0.2		0.6	0.2		1.4
	C21 H42 N5 P3	Full match	No results	No results	No results	0.97	457.266	458.273	11.186	51808	0							[M+H]+1	16266	5034.78	4777.48	1.15055	123.792	133.672	0.949	-0.08	0.996645	1	5.3	6.8				2.7			3.8
	C20 H36 N2 O4	Full match	No results	No results	No results	1.29	368.268	369.275	12.866	833290	0							[M+H]+1	511837	334980	315590	1.70422	60.9665	61.4623	0.942	-0.09	0.999641	1	9	8.3			5.8	6	5.8	5.4	6.4	5.8
	C13 H36 N10 O3 S	Full match	No results	No results	No results	-0.07	412.269	413.276	4.611	125457	0							[M+H]+1	112687	101271	94992.4	16.0267	77.4058	77.8912	0.938	-0.09	0.999179	1	2.5	2.1			1.4		1.4	1		1
	C17 H33 O10 P	Full match	No results	No results	No match	2.08	428.182	429.189	20.068	216303	8							[M+H]+1	40649.8	179548	167313	12.5307	13.8712	13.6524	0.932	-0.1	0.661589	1	2.4	2.4		1.4	4	3.8	2.2	3.4	2.9	4.1
	C16 H42 N9 P3 S	Full match	No results	No results	No results	-1.16	485.249	486.256	1.24	190779	0							[M+H]+1	177999	125983	117806	10.1537	62.7194	71.5613	0.935	-0.1	0.966357	1	3.4	3.2	1.3	3.2	4	0.8	1.7	2.9	2.7	3.6
Morphine 6-β-D-glucopyranosiduronide	C23 H27 N O9	No results	No results	No results	Full match	-1.83	461.168	462.175	21.774	1.24395e+06	3							[M+H]+1	47052	564916	523662	4.52039	57.7527	36.3367	0.927	-0.11	0.869597	1	3	3	3.3	3.3	3.2	3.3	2.6	3.1	2.3	2.7
	C18 H29 N3 O3 P2	Full match	No results	No results	No results	0.13	397.168	398.176	8.718	915549	0							[M+H]+1	705277	123153	114218	1.1981	129.138	128.705	0.927	-0.11	0.996505	1	7.5	6.7			4.5	5.6	2.1	2.3	4.1	0.6
	C16 H37 N6 O4 P	Full match	No results	No results	No results	-2.11	408.261	409.268	12.866	79753	0							[M+H]+1	36076.6	25067.4	23299.7	20.6796	75.8623	77.2305	0.929	-0.11	0.997604	1	5.2	3.7			3	4	2.3	2.7	3.4	5.3
Epicillin	C16 H21 N3 O4 S	Full match	No results	No results	Full match	3.52	351.127	352.134	8.72	2.27553e+06	1							[M+H]+1	1.23883e+06	278977	256844	1.23998	119.327	125.813	0.921	-0.12	0.999517	1	7.7	7.7			2.3	5.8	3.5	3.1	5.5	5
	C20 H38 N2 O5	Full match	No results	No results	No results	1.39	386.279	387.286	18.536	617817	0							[M+H]+1	258965	164698	151548	7.82382	87.975	81.3161	0.92	-0.12	0.997566	1	6.8	5.3			4	5.2	2.9	2.9	5.6	2.5
	C21 H39 N S2	Full match	No results	No results	No results	-0.88	369.252	387.286	18.545	617817	0							[M+NH4]+1	258965	164698	151548	7.82382	87.975	81.3161	0.92	-0.12	0.997566	1	6.8	5.3			4	5.2	2.9	2.9	5.6	2.5
	C12 H13 N7 O3 P2	Full match	No results	No results	No results	3.11	365.057	407.09	5.285	581962	0							[M+ACN+H]+1	206527	131262	120634	9.31371	100.188	103.956	0.919	-0.12	0.999841	1	4.5	5.6			2.1	5.6	2.1	6.3	5.2	3.3
	C18 H20 N2 O5 P2	Full match	No results	No results	No match	-3.13	406.083	407.091	5.175	238060	1							[M+H]+1	84993.5	131262	120634	18.2637	42.3906	51.7163	0.919	-0.12	0.99841	1					2.1		2.1	6.3		3.3
	C27 H52 N6 O3 P2	Full match	No results	No results	No match	-3.18	570.356	571.363	16.688	1.58665e+06	1							[M+H]+1	475538	33169.7	30283	17.5971	163.1	163.145	0.913	-0.13	0.996566	1	4.5	4.8				4.7			5.8
	C37 H63 N10 O2 P3	Full match	No results	No results	No results	3.38	772.437	773.445	16.69	758478	0							[M+H]+1	196939	30064.2	27447.8	4.11296	154.247	156.844	0.913	-0.13	0.998137	1	4.2	5.8				3.3			3.7
	C35 H62 N10 O3 P2	Full match	No results	No results	No results	-4.57	732.445	733.452	16.69	608507	0							[M+H]+1	173121	17118.8	15629	9.81017	155.564	161.571	0.913	-0.13	0.999992	1	5.4	5.4				3.7			5.2
		No results	No results	No results	No results		361.149	362.156	1.024	594064	0							[M+H]+1	438663	326381	297903	7.57018	43.6427	48.2171	0.913	-0.13	0.998566	1	8.1	7			4.6	5.6	2.7	5	5.2	5.4
	C39 H79 N3 O7 P2 S	Full match	No results	No results	No results	2.48	795.513	796.521	16.691	519299	0							[M+H]+1	194010	27873.3	25447.5	19.3796	138.439	151.534	0.913	-0.13	0.999314	1	2.9	3.1				2.3			4.5
	C27 H57 O11 P	Full match	No results	No results	No match	4.42	588.366	589.374	16.686	492610	2							[M+H]+1	114004	24108.5	22010.4	15.1213	144.069	153.299	0.913	-0.13	0.999988	1	4	2.9				4.2			3.3
	C23 H52 N6 O10	Full match	No results	No results	No match	-4.84	572.372	573.379	16.691	465036	3							[M+H]+1	55774.7	29798.4	27205.1	62.2369	144.535	147.365	0.913	-0.13	0.996654	1		1.4				3.3			3.7
	C34 H77 N5 O12 P2	Full match	No results	No results	No results	-0.58	809.504	810.511	16.687	418549	0							[M+H]+1	36807	20531.4	18744.6	1.92849	147.639	153.256	0.913	-0.13	0.99937	1	3					3.1			3.7
	C24 H43 N5	Full match	No results	No results	No results	-1.82	401.351	402.358	20.109	166421	0							[M+H]+1	73838.7	152462	139425	111.553	10.6203	7.45998	0.914	-0.13	0.996839	1		0			4.1	3.8		4.3	4.6	3.9
	C20 H36 N2 O5	Full match	No results	No results	No results	0.83	384.263	385.27	10.753	133383	0							[M+H]+1	45831.5	16851.1	15280.1	44.2419	125.051	131.104	0.907	-0.14	0.999968	1	4.5	3.4			3	4.4	3.4	0	2.5	4.5
	C21 H30 N O P S	Full match	No results	No results	No results	3.46	375.18	376.187	1.611	120141	0							[M+H]+1	110038	78940.4	71684	12.9841	74.5631	80.0038	0.908	-0.14	0.976949	1	4.5	4.5			1.4		1.4	2.3		2.5
	C15 H35 N6 O4 P	Full match	No results	No results	No results	-2.19	394.245	395.252	11.617	115899	0							[M+H]+1	57266.1	20897.4	18891.7	9.08961	104.839	106.265	0.904	-0.15	0.989289	1	4.8	7.4			1.9	4	3.4	0.4	4.8	3.4
	C12 H29 N10 P	Full match	No results	No results	No match	0.1	344.231	345.239	13.175	148919	1							[M+H]+1	62682	20215.9	18118.3	2.1901	123.028	129.227	0.896	-0.16	0.988757	1	6.1	7.6			0	3.3	1.5	5.3	4.4	2.7
	C11 H30 N5 O3 P S2	Full match	No results	No results	No match	-0.09	375.153	398.142	1.034	389353	1							[M+Na]+1	295925	210313	187054	2.42379	46.8484	44.9955	0.889	-0.17	0.963457	1	8	8.8	8.1	5.1	3.6	4.6	5.8	5.5	5.4	5.2
	C18 H29 N10 P	Full match	No results	No results	No match	0.3	416.232	417.239	11.71	370304	1							[M+H]+1	63199.5	328482	291127	52.1766	9.96762	15.9914	0.886	-0.17	0.996382	1	0.2	0.4	3.4	3.8	5.3	5.3	3.7	4.2	4.2	3.1
(3S)-3-{(Z)-[(3S)-3-{(Z)-[(3R)-3-Amino-1-hydroxy-4-methylpentylidene]amino}-1-hydroxybutylidene]amino}-5-methylhexanoic acid	C17 H33 N3 O4	Full match	No results	No results	Full match	1.11	343.247	344.255	5.739	181597	1							[M+H]+1	23379	166723	147758	35.9545	56.303	30.685	0.886	-0.17	0.886258	1		2			1.7	2.7	4.4	3.4	2.2	2.2
	C10 H22 N7 O5 P	Full match	No results	No results	No match	4.04	351.143	352.151	1.391	98411.1	1							[M+H]+1	77193.1	52453.3	46756.9	38.8724	73.5366	78.7024	0.891	-0.17	0.993022	1	3.2	1.9			4.2		3.4	2.7		4.5
1-octadecylglycerone 3-phosphate	C21 H43 O6 P	Full match	No results	No results	Full match	-2.76	422.279	423.286	9.811	73570.5	2							[M+H]+1	65040.3	55605.8	49573.7	0.437154	30.1821	5.14211	0.892	-0.17	0.83645	1	6.4	8			2.4	4.7	2	6.3	7.4	5.9
	C18 H30 O7 P2 S	Full match	No results	No results	No match	2.69	452.12	453.127	20.064	535312	1							[M+H]+1	72918.3	486380	429595	125.137	30.4266	23.919	0.883	-0.18	0.999993	1		0.2	1.3	1.3	2.1	1.9	3.5	3.6	4	4.5
	C16 H31 N O6 P2 S	Full match	No results	No results	No results	-1.24	427.134	428.141	0.813	350671	0							[M+H]+1	193192	299188	264086	14.0823	12.5789	35.5255	0.883	-0.18	0.531579	1	6.4	8.2	4.3	5.1	3.2	8.2	5.1	2.9	4	4.1
	C19 H38 N P S	Full match	No results	No results	No match	3.7	343.248	344.255	5.642	270214	1							[M+H]+1	185332	262324	232086	14.2886	68.7798	26.3931	0.885	-0.18	0.841744	1	4.9	5.1	0	0.4	2	3.4	2.3	3.4	2.8	4.5
N~6~-[5-(1,2-Dithiolan-3-yl)pentanoyl]-D-lysine	C14 H26 N2 O3 S2	Full match	No results	No results	Full match	0.7	334.139	335.146	6.806	240614	1							[M+H]+1	162668	72341.9	63624.3	0.9417	81.7433	85.902	0.879	-0.19	0.994328	1	7	6.7	5.3	7.2	1.1	4.6	2.3	2.7	3.9	1.1
	C19 H38 N P S	Full match	No results	No results	No match	3.49	343.247	344.255	5.964	237918	1							[M+H]+1	216512	184613	161799	13.9814	81.7034	77.7842	0.876	-0.19	0.999806	1	7	4.7	1	1	2	3.8	4.8	1.4	2.7	2.1
	C16 H23 N10 O8 P S	Full match	No results	No results	No results	2.92	546.117	547.125	21.781	208131	0							[M+H]+1	8213.28	107659	93631.6	1.39807	48.4869	16.1347	0.87	-0.2	0.671515	1					1.2	0.6	0.6	2.1	2.9	2.5
	C23 H12 N4	Full match	No results	No results	No match	-2.66	344.105	345.113	9.072	165089	1							[M+H]+1	61548.6	13676.4	11895.1	50.9296	137.376	137.804	0.87	-0.2	0.987641	1	3.8	2.9			3.4	5.2	2.3		2.1	2.3
	C30 H25 N3 P2	Full match	No results	No results	No results	-0.31	489.152	490.159	19.987	163785	0							[M+H]+1	11102.4	140190	122141	43.4076	11.0044	17.067	0.871	-0.2	0.754334	1	1.5				4.5	2.6	3	2.1	2.5	4.4
	C16 H27 N3 O8	Full match	No results	No results	No results	1.49	389.18	390.188	1.737	157565	0							[M+H]+1	143834	95245.6	83022.8	13.5001	35.0441	34.0287	0.872	-0.2	0.989841	1	3.8	5.3			3	3.9	3.8	4.1		4.1
	C24 H32 O3 S	Full match	No results	No results	No results	0.68	400.207	401.215	0.943	811786	0							[M+H]+1	701374	548866	473355	22.2628	15.6824	1.07109	0.862	-0.21	0.709479	1	4.3	7			5.2	7.5	7.1	9	8.6	9
	C10 H25 N6 O6 P	Full match	No results	No results	No match	-3.7	356.156	357.163	0.984	1.42965e+06	1							[M+H]+1	514963	1.24045e+06	1.05028e+06	12.1331	81.9546	9.82412	0.847	-0.24	0.654462	1	6.5	6.9			5.1	4.5	5.8	8.5	8.1	8
	C20 H37 N2 O4 P3	Full match	No results	No results	No results	0.25	462.197	463.204	1.089	110624	0							[M+H]+1	83724.2	39441.4	33294.7	45.4379	10.7463	34.0097	0.844	-0.24	0.953294	1	5.2	0		4.4	3.5	4.7		4.3		1.3
	C16 H21 N5 O9	Full match	No results	No results	No results	0.99	427.134	428.142	0.935	840557	0							[M+H]+1	526493	598617	498696	84.3607	17.3583	28.1564	0.833	-0.26	0.957429	1	3.7	6.1	7.7	7.7	7.5	7.5	5.2	5.1	6.2	5.5
	C33 H45 N10 O P3	Full match	No results	No results	No results	-1.16	690.298	691.306	20.007	317018	0							[M+H]+1	5774.35	213547	178071	1.0991	25.7356	36.217	0.834	-0.26	0.987279	1					4.6	4.1	2.2	4.9	2.1	3.8
	C16 H37 N6 O5 P	Full match	No results	No results	No results	-2.07	424.255	425.263	11.758	71382.6	0							[M+H]+1	27194.7	7485.75	6232.62	3.14438	130.077	137.831	0.833	-0.26	0.999924	1	4.9	4.2				2.7			3
		No results	No results	No results	No results		471.27	472.277	1.69	76994.4	0							[M+H]+1	67999.6	45025.6	37271.7	18.7068	23.4974	22.5485	0.828	-0.27	0.750206	1	5.3	3.8	5.6	4.8	3.3	3.3	4	2.9	2.9	5.2
	C32 H60 N9 O8 P	Full match	No results	No results	No results	-2.8	729.428	365.721	7.604	46595.8	0							[M+2H]+2	28478.7	39460.5	32473.1	89.6851	11.8151	24.6681	0.823	-0.28	0.951722	1		1.5				5.8	5.4	3.3	5.6	2.5
	C14 H33 N10 P	Full match	No results	No results	No results	0.21	372.263	373.27	16.061	72708.5	0							[M+H]+1	37365.6	23836.9	19558.1	1.953	70.4327	90.3592	0.82	-0.29	0.968293	1	5.7	6.1			2.3	4.2	4.5	2.3	1.9	1.9
	C8 H25 N8 O5 P	Full match	No results	No results	No results	3.44	344.17	345.177	0.942	240024	0							[M+H]+1	149461	232344	187028	46.7763	65.5454	70.2869	0.805	-0.31	0.948975	1	5.8	2.5	1.5		3.9	4.5	2.3	5.2	2.7	3.9
	C15 H33 O7 P	Full match	No results	No results	No results	-3.67	356.195	357.202	5.308	157964	0							[M+H]+1	57244.3	13158.8	10628.4	19.9139	126.475	147.286	0.808	-0.31	0.999752	1	3.8	2.7			3.4	5.2	1.9	4.5	4.4	1.5
	C19 H28 N4 O2 P2 S	Full match	No results	No results	No results	1.65	438.142	439.149	21.764	454292	0							[M+H]+1	44116.9	316617	254402	80.7023	33.077	9.67223	0.803	-0.32	0.768945	1	0.4				2.9	1.7	3.1	4.5	4.5	4.1
	C20 H39 P S	Full match	No results	No results	No results	3.76	342.252	343.26	17.087	258399	0							[M+H]+1	185410	242440	193813	2.0842	71.0941	76.5838	0.799	-0.32	0.981618	1	7.8	7			4.2	1.1	4.2	3.5	1.1	4.2
	C23 H16 Cl N	Full match	No results	No results	No match	1.75	341.098	342.105	8.716	187589	2							[M+H]+1	69006.2	13187.4	10569.2	6.06877	81.1909	147.345	0.801	-0.32	0.9339	1	2.9	2.5				4.5			2.9
	C23 H32 N2 O5 P2	Full match	No results	No results	No results	3.46	478.18	479.188	1.054	118027	0							[M+H]+1	80867.9	32776.2	26258.3	5.8206	65.5629	99.6646	0.801	-0.32	1	1	7.8	6.9			4.9	5.5	1.5	4.5	5.2	3
	C15 H24 N4 O5	Full match	No results	No results	No results	1	340.175	341.182	0.895	2.00828e+06	0							[M+H]+1	447739	420695	334785	6.86595	105.779	91.8017	0.796	-0.33	0.967908	1	7.8	6.2		5.9	6.2		4.5	3.9
	C28 H40 N6 O S2	Full match	No results	No results	No results	4.36	540.273	541.28	12.621	969307	0							[M+H]+1	357228	22730.7	18107.7	1.08756	162.127	164.034	0.797	-0.33	0.994748	1	5	5.8				2.6			2.6
1-S-[(1E)-N-Hydroxy-6-(methylsulfanyl)hexanimidoyl]-1-thio-β-D-glucopyranose	C13 H25 N O6 S2	No results	No results	No results	Full match	3.78	355.114	434.135	0.972	694936	1							[M+DMSO+H]+1	148854	627983	498335	17.4462	37.0722	23.1602	0.794	-0.33	0.887923	1	7.4	7		8.1	6.5	5.9	6.1	7.4	6.8	7
	C9 H26 N7 O5 P	Full match	No results	No results	No results	3.92	343.175	344.182	2.228	402621	0							[M+H]+1	227637	290613	231806	99.3285	49.2965	35.8645	0.798	-0.33	0.999958	1	1.1	2.7			0.8	3.7	3.6	3.2	3.2	2.2
	C36 H48 N4 P2	Full match	No results	No results	No results	-3.83	598.333	599.34	5.877	252265	0							[M+H]+1	77087.8	11971.1	9548.01	18.8597	148.185	157.641	0.798	-0.33	0.99421	1	2.7	4				2.7			3.1	4.2
	C22 H50 N4 O10 P2	Full match	No results	No results	No match	-0.85	592.3	593.307	15.116	427527	1							[M+H]+1	417058	156624	122432	3.54997	36.533	24.0047	0.782	-0.36	0.270515	1	5.2	5.2	4.9	4.5	2.2	1.5	1	2.4		1.2
	C15 H34 N9 P	Full match	No results	No results	No results	0.5	371.268	372.275	11.576	569194	0							[M+H]+1	359429	236969	183193	82.5343	14.0224	29.8146	0.773	-0.37	0.669068	1	1.1	0.6	3.3	3.3	2.5	3.2	2.5	1.2	1.2	1.5
Benfluorex	C19 H20 F3 N O2	No results	No results	No results	Full match	-3.32	351.143	352.151	1.101	93745.1	1							[M+H]+1	87075.8	22209	17067	5.30699	120.544	123.943	0.768	-0.38	0.994454	1	8.1	7.7			3		3.3	4.2		3.3
		No results	No results	No results	No results		397.196	398.204	0.77	2.47268e+06	0							[M+H]+1	1.44728e+06	423872	323196	100.197	101.403	86.7092	0.762	-0.39	0.987171	1	3.7	5.8	1.6	4.5	6.2	2.5	1.1	1.6	5.6	4.2
	C17 H31 N3 O6	Full match	No results	No results	No results	1.23	373.222	374.229	5.703	839700	0							[M+H]+1	261636	747483	570659	137.52	77.543	75.5226	0.763	-0.39	0.998627	1		4.5	7.4	4	4.5	1.9	5.2	4.1	2.7	4.8
		No results	No results	No results	No results		1629.98	544.335	8.198	47730	0							[M+3H]+3	29952.9	47103.1	36013.7	7.74977	71.3221	65.9034	0.765	-0.39	0.993155	1	6.7	4.4			0.8		1.1	2.7	1.9	4.2
	C14 H37 N8 O5 P	Full match	No results	No results	No results	3.61	428.264	429.271	5.455	243616	0							[M+H]+1	193902	226046	171301	33.5763	80.0778	79.55	0.758	-0.4	0.997912	1		0.7			1.6		1.6	1.7		0.8
	C16 H23 N7 P2 S	Full match	No results	No results	No results	3.15	407.122	408.13	20.02	133674	0							[M+H]+1	8366.9	131305	99589.9	2.28941	15.0765	13.0467	0.758	-0.4	0.391647	1					2.9	1.7		3	4.1	5.7
	C13 H30 N O5 P S	Full match	No results	No results	No results	-3.35	343.157	344.164	1.675	154752	0							[M+H]+1	140281	89450.5	66664.4	14.5887	47.3525	96.4391	0.745	-0.42	0.714746	1	5.3	4.1			1.4	0	1.7	4.2	3	1.7
	C22 H17 O5 P	Full match	No results	No results	No results	-4.94	392.079	393.087	14.756	114229	0							[M+H]+1	54873.1	103259	76813.2	40.5374	4.68285	26.1894	0.744	-0.43	0.695356	1	4.5	5.7		3.8	5.5	7	7	3.7	4.3	4.4
	C22 H41 N2 O P S	Full match	No results	No results	No results	3.58	412.269	413.276	4.461	99813.8	0							[M+H]+1	83873.1	58190	43197.8	26.8782	78.6066	72.2788	0.742	-0.43	0.999504	1	1.8				1.5		2.3	2.7		1.9
	C15 H27 N2 O8 P3	Full match	No results	No results	No results	-4.19	456.096	457.103	5.3	234149	0							[M+H]+1	208902	37540.7	27580.9	17.0919	87.7598	124.917	0.735	-0.44	0.998429	1	3.6	5			0.8	4.8	0.8	2.3	3.3	0.4
	C23 H31 Cl N4 O2	Full match	No results	No results	No results	2.66	430.215	431.222	21.781	570654	0							[M+H]+1	24792.9	394644	287954	27.1573	28.9975	43.2	0.73	-0.45	0.941042	1	2.1	1.4	0.8		3	3	2.2	1.6	2.2	1.6
	C12 H35 N8 O4 P3	Full match	No results	No results	No match	0.82	448.2	449.207	4.464	52532.2	2							[M+H]+1	49196.9	37289.8	26693.2	9.58793	71.72	83.9452	0.716	-0.48	0.954584	1	2.5	5.6			2.3	3	2.7	2.3	4.5	1.9
	C13 H30 N7 O10 P	Full match	No results	No results	No results	3.11	475.181	476.188	0.926	151037	0							[M+H]+1	11693.3	30847.7	21704.6	33.7087	98.5554	124.604	0.704	-0.51	0.999121	1				5.3		4.8	5.3		4.4
	C12 H37 N9 O P2	Full match	No results	No results	No match	-4.09	385.258	386.265	12.802	159739	1							[M+H]+1	46735.1	16172.7	11167.7	42.657	137.251	144.106	0.691	-0.53	0.998808	1	3	2.3				5.2			3.6
	C14 H28 N8 O S	Full match	No results	No results	No match	-0.95	356.21	357.218	11.079	350424	1							[M+H]+1	9534.66	22163.3	14803.3	73.6376	147.391	141.513	0.668	-0.58	0.931602	1					4.5	5.4	2.3	2.7	4.6	3
	C15 H29 N6 O2 P	Full match	No results	No results	No match	4.04	356.21	357.218	10.972	140881	1							[M+H]+1	117513	22163.3	14803.3	28.1226	59.9747	67.4763	0.668	-0.58	0.765716	1	5	3.9			4.5		2.3	2.7		3
	C11 H18 N8 O5	Full match	No results	No results	No results	1.12	342.14	343.148	0.91	1.25637e+06	0							[M+H]+1	388911	1.24575e+06	807120	47.2911	83.9429	86.5551	0.648	-0.63	0.999468	1	6	6.1	7.2	7.2	6.2	4.5	5.5	6.2	4.9	6
	C18 H30 N3 P S	Full match	No results	No results	No results	3.2	351.191	352.198	0.896	244819	0							[M+H]+1	176898	158022	94182	0.145319	80.4843	96.0269	0.596	-0.75	0.983559	1	6.3	4			4.4		4	2.3	5.3	4.4
	C14 H30 N10 O6 S	Full match	No results	No results	No results	-0.46	466.207	467.214	2.057	107919	0							[M+H]+1	92809.5	53357	31223.6	23.0235	77.3833	85.9317	0.585	-0.77	0.978173	1	2.5	2.8			4.2		0.8	4.5		2.3
	C15 H19 N7 O4	Full match	No results	No results	No results	-3.11	361.149	362.156	0.863	1.23173e+06	0							[M+H]+1	391044	1.02772e+06	589572	52.8363	33.7102	59.7808	0.574	-0.8	0.713018	1	3.7		1.5		6.1	5.4	4.8	6.6	4.8	5
	C22 H37 O P S	Full match	No results	No results	No results	3.24	380.231	381.239	11.364	170582	0							[M+H]+1	73717.1	27460	14530	13.474	127.564	138.149	0.529	-0.92	0.990839	1	6.2	3.4			2.3	2.5	2.7	2.3	2.1	2.7
	C19 H33 O P S	Full match	No results	No results	No match	3.76	340.2	341.208	6.692	1.63569e+06	2							[M+H]+1	510058	86581.4	43594.5	7.89647	150.241	160.486	0.504	-0.99	0.952936	1	6.6	6.2			1.7	5.8	1.1	4.2	4.7	2.7
	C16 H38 N10 O S	Full match	No results	No results	No match	-0.21	418.295	419.302	15.863	81703.6	1							[M+H]+1	12187.3	78393.9	35955.3	58.2452	2.85776	12.8343	0.459	-1.12	0.0534142	0.994304	2.3		4.9	7.6	5.5	7.2	3.4	3.2	2	2.8
	C22 H46 O4	Full match	No results	No results	No results	1.61	374.34	375.347	29.463	135822	0							[M+H]+1	66333.5	135601	61639.4	71.4662	20.7561	86.7356	0.455	-1.14	0.366321	1	4.5	1	3.5	3.5	2.8	2.8	2.8	0.2	0.4
	C15 H34 Cl N3 P2 S3	Full match	No results	No match	No results	1.5	449.109	450.116	20.006	486425	0							[M+H]+1	31810.9	485669	212248	49.4247	7.3195	44.1267	0.437	-1.19	0.128594	1	0	0	0.8	0	4.3	4.3	4.3	0.5	0.5	1.4
		No results	No results	No results	No results		496.191	497.198	0.815	103969	0							[M+H]+1	38226.2	20382.4	8162.73	27.2371	112.316	129.785	0.4	-1.32	0.777549	1		4.4				5.9			2.7
	C22 H32 N2 O3	Full match	No results	No results	No results	1.05	372.242	373.249	9.772	213972	0							[M+H]+1	20680.7	172507	54226.5	93.4018	16.2536	14.0904	0.314	-1.67	0.0682037	1					5.8	6.3	4.8	4.3	2	5.1
	C13 H28 O12	Full match	No results	No results	No results	4.83	376.16	377.167	0.673	939060	0							[M+H]+1	239762	621608	153860	2.40002	75.4212	97.6444	0.248	-2.01	0.776641	1	8	8	6.7		4.8	5.6	5.2	4.8	4.8	5.5
	C17 H31 N3 O6	Full match	No results	No results	No results	0.77	373.222	374.229	5.62	730282	0							[M+H]+1	694242	193215	42438.9	0.547361	111.789	110.813	0.22	-2.19	0.341646	1	8.3	7.9	4.5	2.3		3	1.6	1	3	3.4
	C12 H34 N10 O5 P2	Full match	No results	No results	No match	-3.11	460.217	461.225	1.098	104498	1							[M+H]+1	98794.3	66358.9	13434.9	8.16502	54.7283	109.385	0.202	-2.3	0.670411	1	4.3	3.5		2	0.8	4.5	0	1.1	3.3	1.1

## Sheet: SI 4B
t0			t16
Time (min)	Relative Abundance		Time(min)	Relative Abundance
0.506677	0		0.50622	0
0.517731	0		0.517272	0
0.524117	0		0.523659	0
0.530461	0		0.530007	0
0.536765	0		0.536316	0
0.543265	0		0.542816	0
0.55013	0		0.54968	0
0.557342	0		0.556875	0
0.564731	0		0.564255	0
0.572116	0		0.571636	0
0.579485	0		0.579009	0
0.586877	0		0.586395	0
0.594272	0		0.593952	0
0.601834	0		0.60151	0
0.609245	0		0.608915	0
0.616638	0		0.616303	0
0.624033	0		0.623698	0
0.631434	0		0.631109	0
0.638999	0		0.638672	0
0.64639	0		0.646074	0
0.653609	0		0.653156	0
0.660299	0		0.659682	0
0.666814	0		0.666111	0
0.673302	0		0.672593	0
0.679996	0		0.679283	0
0.686681	0		0.685963	0
0.693372	0		0.692652	0
0.7001	0		0.699357	0
0.706778	0		0.706029	0
0.713244	0		0.712686	0
0.719852	0		0.718926	0
0.726139	0		0.72521	0
0.732604	0		0.731675	0
0.73906	0		0.738135	0
0.745508	0		0.744597	0
0.751969	0		0.75107	0
0.758436	0		0.757349	0
0.764923	0		0.763816	0
0.771369	0		0.770299	0
0.777847	0		0.776776	0
0.784319	0		0.783248	0
0.79079	0		0.789746	0
0.797124	0		0.796066	0
0.803448	0		0.802554	0
0.809934	0		0.808904	0
0.816436	0		0.815248	0
0.822906	0		0.821735	0
0.829394	0		0.828243	0
0.835901	0		0.834758	0
0.842565	0		0.841427	0
0.849231	0		0.848101	0
0.855901	0		0.854777	0
0.862584	0		0.861458	0
0.869275	0		0.868148	0
0.875973	0		0.874833	0
0.882831	0		0.881696	0
0.889525	0		0.888388	0
0.896253	0		0.89526	0
0.903124	0		0.902131	0
0.909846	0		0.908861	0
0.91671	0		0.915755	0
0.923569	0		0.922635	0
0.930446	0		0.929514	0
0.937156	0		0.936385	0
0.943831	0		0.943067	0
0.950318	0		0.949563	0
0.956801	0		0.956045	0
0.963281	0		0.962534	0
0.969772	0		0.969016	0
0.976229	0		0.975505	0
0.982516	0		0.981776	0
0.9888	0		0.988231	0
0.995281	0		0.994532	0
1.00161	0		1.00083	0
1.00828	0		1.00748	0
1.01474	0		1.01415	0
1.02121	0		1.02062	0
1.02767	0		1.0271	0
1.03413	0		1.03357	0
1.0406	0		1.04005	0
1.04708	0		1.04654	0
1.05357	0		1.05306	0
1.06049	0		1.05994	0
1.06756	0		1.06694	0
1.07462	0		1.07383	0
1.08168	0		1.08088	0
1.08873	0		1.08794	0
1.09566	0		1.09501	0
1.10271	0		1.10206	0
1.10976	0		1.1091	0
1.11681	0		1.11615	0
1.12387	0		1.12321	0
1.13094	0		1.13029	0
1.13802	0		1.13736	0
1.14508	0		1.14441	0
1.15214	0		1.15145	0
1.15919	0		1.15833	0
1.16627	0		1.1652	0
1.17331	0		1.17207	0
1.18036	0		1.17894	0
1.18702	0		1.1856	0
1.19331	0		1.19188	0
1.19959	0		1.19816	0
1.20586	0		1.2046	0
1.21231	0		1.21105	0
1.21877	0		1.2175	0
1.22524	0		1.22415	0
1.23209	0		1.23099	0
1.23911	0		1.23802	0
1.24614	0		1.24507	0
1.25318	0		1.25212	0
1.26021	0		1.25916	0
1.26728	0		1.26639	0
1.2745	0		1.27345	0
1.28154	0		1.28049	0
1.28875	0		1.28772	0
1.29596	0		1.29495	0
1.30317	0		1.30215	0
1.31022	0		1.30936	0
1.31725	0		1.31642	0
1.32427	0		1.32346	0
1.33132	0		1.33051	0
1.33851	0		1.33756	0
1.34572	0		1.34477	0
1.35276	0		1.35181	0
1.35997	0		1.35908	0
1.36721	0		1.36632	0
1.37444	0		1.37356	0
1.38183	0		1.38078	0
1.38907	0		1.38804	0
1.39648	0		1.39532	0
1.40389	0		1.40271	0
1.4113	0		1.40999	0
1.41871	0		1.4174	0
1.42612	0		1.42481	0
1.43353	0		1.43222	0
1.44094	0		1.4395	0
1.44816	0		1.44674	0
1.4554	0		1.45401	0
1.46282	0		1.46126	0
1.47005	0		1.4685	0
1.47746	0		1.47575	0
1.48487	0		1.48315	0
1.49228	0		1.49057	0
1.4997	0		1.49799	0
1.5071	0		1.50538	0
1.51451	0		1.51279	0
1.52192	0		1.52018	0
1.52934	0		1.5276	0
1.53675	0		1.535	0
1.54399	0		1.54225	0
1.55125	0		1.54967	0
1.55866	0		1.55691	0
1.56608	0		1.56415	0
1.57365	0		1.57155	0
1.58106	0		1.57896	0
1.58864	0		1.58637	0
1.59606	0		1.59379	0
1.60347	0		1.60119	0
1.61088	0		1.60861	0
1.61829	0		1.61601	0
1.62569	0		1.62342	0
1.6331	0		1.63084	0
1.64036	0		1.63809	0
1.64758	0		1.6455	0
1.65499	0		1.65275	0
1.66241	0		1.66016	0
1.66981	0		1.66757	0
1.67722	0		1.67498	0
1.68463	0		1.6824	0
1.69207	0		1.68982	0
1.69948	0		1.69724	0
1.7069	0		1.70465	0
1.71433	0		1.71206	0
1.72172	0		1.71947	0
1.72916	0		1.72688	0
1.73642	0		1.73412	0
1.74383	0		1.74155	0
1.75124	0		1.74896	0
1.75864	0		1.75637	0
1.76606	0		1.76379	0
1.77364	0		1.77137	0
1.78105	0		1.77877	0
1.78849	0		1.78619	0
1.7959	0		1.79361	0
1.80296	0		1.80103	0
1.81002	0		1.80794	0
1.81711	0		1.81501	0
1.82417	0		1.82207	0
1.83143	0		1.82914	0
1.83884	0		1.83655	0
1.84624	0		1.84396	0
1.85365	0		1.85136	0
1.86105	0		1.85877	0
1.86847	0		1.86618	0
1.87588	0		1.87358	0
1.88328	0		1.88096	0
1.89067	0		1.88818	0
1.89789	0		1.89539	0
1.90512	0		1.90262	0
1.91233	0		1.90982	0
1.91953	0		1.91703	0
1.92656	0		1.92407	0
1.93377	0		1.93129	0
1.94099	0		1.93851	0
1.94822	0		1.94575	0
1.95562	0		1.95316	0
1.96303	0		1.96057	0
1.97043	0		1.968	0
1.97785	0		1.97544	0
1.98526	0		1.98286	0
1.9927	0		1.99029	0
2.00011	0		1.99774	0
2.00752	0		2.00515	0
2.01496	0		2.01256	0
2.02237	0		2.01996	0
2.02978	0		2.02737	0
2.03722	0		2.03478	0
2.04462	0		2.04219	0
2.0522	0		2.04976	0
2.05978	0		2.05721	0
2.06721	0		2.0648	0
2.07479	0		2.07224	0
2.08237	0		2.07981	0
2.08994	0		2.08722	0
2.09738	0		2.09465	0
2.10482	0		2.10209	0
2.11171	0		2.1095	0
2.11859	0		2.11623	0
2.12514	0		2.12293	0
2.13182	0		2.12981	0
2.13815	0		2.13651	0
2.1452	0		2.14299	0
2.15166	0		2.15021	0
2.15816	0		2.15667	0
2.16467	0		2.16316	0
2.17114	0		2.16963	0
2.17761	0		2.17611	0
2.18408	0		2.18258	0
2.19055	0		2.18904	0
2.19705	0		2.19552	0
2.20333	0		2.202	0
2.21	0		2.2083	0
2.2163	0		2.21479	0
2.22297	0		2.22128	0
2.22929	0		2.2278	0
2.23668	0		2.23503	0
2.24319	0		2.24152	0
2.24988	0		2.24892	0
2.25657	0		2.25559	0
2.26344	0		2.263	0
2.27035	0		2.26971	0
2.2774	0		2.27711	0
2.28446	0		2.284	0
2.29169	0		2.29105	0
2.29876	0		2.29813	0
2.30599	0		2.30536	0
2.31305	0		2.31242	0
2.3201	0		2.31965	0
2.3275	0		2.3269	0
2.3349	0		2.33397	0
2.3423	0		2.3412	0
2.34971	0		2.34863	0
2.35714	0		2.35603	0
2.36454	0		2.36347	0
2.37192	0		2.37086	0
2.37931	0		2.37827	0
2.38669	0		2.38566	0
2.3939	0		2.39308	0
2.4013	0		2.40053	0
2.4085	0		2.40793	0
2.41589	0		2.41534	0
2.42345	0		2.42292	0
2.43103	0		2.4305	0
2.43845	0		2.43807	0
2.44602	0		2.44565	0
2.45345	0		2.45322	0
2.46102	0		2.46081	0
2.46846	0		2.46838	0
2.47603	0		2.47579	0
2.48359	0		2.4832	0
2.491	0		2.49077	0
2.49858	0		2.49819	0
2.50598	0		2.5056	0
2.51355	0		2.51317	0
2.52113	0		2.52075	0
2.5287	0		2.52832	0
2.53613	0		2.5359	0
2.5437	0		2.54348	0
2.55128	0		2.55104	0
2.55886	0		2.55861	0
2.56644	0		2.5662	0
2.57401	0		2.5736	0
2.58142	0		2.58118	0
2.58883	0		2.58859	0
2.59624	0		2.596	0
2.60381	0		2.60358	0
2.61138	0		2.61115	0
2.61895	0		2.61872	0
2.62654	0		2.62633	0
2.63412	0		2.63388	0
2.64169	0		2.64145	0
2.64926	0		2.64903	0
2.65684	0		2.6566	0
2.66442	0		2.66403	0
2.67182	0		2.67161	0
2.67924	0		2.67904	0
2.68664	0		2.68646	0
2.6942	0		2.69404	0
2.70178	0		2.70161	0
2.70935	0		2.70918	0
2.71692	0		2.71675	0
2.72448	0		2.72433	0
2.73207	0		2.73191	0
2.73965	0		2.73949	0
2.74721	0		2.74705	0
2.75478	0		2.75445	0
2.76219	0		2.76207	0
2.76959	0		2.76949	0
2.77699	0		2.77706	0
2.78457	0		2.78463	0
2.79214	0		2.79219	0
2.79971	0		2.79978	0
2.80728	0		2.80735	0
2.81485	0		2.81493	0
2.82242	0		2.8225	0
2.82999	0		2.83009	0
2.83756	0		2.83766	0
2.84513	0		2.84507	0
2.85256	0		2.85265	0
2.85997	0		2.86007	0
2.86738	0		2.86751	0
2.87495	0		2.87507	0
2.88251	0		2.88264	0
2.89007	0		2.89022	0
2.89766	0		2.8978	0
2.90522	0		2.90537	0
2.91279	0		2.91294	0
2.92036	0		2.92051	0
2.92792	0		2.92809	0
2.93551	0		2.93551	0
2.94291	0		2.94307	0
2.9503	0		2.95065	0
2.95787	0		2.95805	0
2.96546	0		2.96564	0
2.97304	0		2.97305	0
2.98061	0		2.98028	0
2.98804	0		2.98751	0
2.99545	0		2.99475	0
3.00251	0		3.00181	0
3.00974	0		3.00886	0
3.01697	0		3.01591	0
3.0242	0		3.02297	0
3.03127	0		3.02987	0
3.03834	0		3.0371	0
3.04575	0		3.04417	0
3.05317	0		3.05125	0
3.06073	0		3.05848	0
3.06831	0		3.06606	0
3.07588	0		3.07364	0
3.08345	0		3.08122	0
3.09102	0		3.08879	0
3.0986	0		3.09637	0
3.10617	0		3.10394	0
3.11373	0		3.11152	0
3.1213	0		3.11925	0
3.12872	0		3.12683	0
3.13612	0		3.13424	0
3.14352	0		3.14166	0
3.15109	0		3.14923	0
3.15866	0		3.1568	0
3.16624	0		3.16439	0
3.17381	0		3.17196	0
3.18138	0		3.17953	0
3.18895	0		3.1871	0
3.19653	0		3.19468	0
3.2041	0		3.20226	0
3.21167	0		3.20983	0
3.21908	0		3.21739	0
3.22664	0		3.22496	0
3.23405	0		3.23239	0
3.24161	0		3.23997	0
3.24919	0		3.24754	0
3.25676	0		3.25527	0
3.26433	0		3.26287	0
3.2719	0		3.27044	0
3.27947	0		3.27801	0
3.28704	0		3.28559	0
3.29461	0		3.29317	0
3.30218	0		3.30072	0
3.30959	0		3.30812	0
3.31699	0		3.31569	0
3.32439	0		3.32309	0
3.33197	0		3.33068	0
3.33954	0		3.33825	0
3.34711	0		3.34582	0
3.35468	0		3.35339	0
3.36227	0		3.36097	0
3.3697	0		3.36854	0
3.37729	0		3.37613	0
3.38471	0		3.38371	0
3.39228	0		3.39127	0
3.39969	0		3.39868	0
3.4071	0		3.40608	0
3.41466	0		3.41366	0
3.42223	0		3.42123	0
3.42981	0		3.42881	0
3.43738	0		3.43637	0
3.44496	0		3.44394	0
3.45253	0		3.45151	0
3.4601	0		3.45909	0
3.46768	0		3.46667	0
3.47525	0		3.47424	0
3.48281	0		3.48182	0
3.49022	0		3.48922	0
3.49763	0		3.4968	0
3.50503	0		3.5042	0
3.5126	0		3.51177	0
3.52017	0		3.51935	0
3.52774	0		3.52693	0
3.53532	0		3.5345	0
3.54289	0		3.54207	0
3.55047	0		3.54964	0
3.55804	0		3.55721	0
3.56562	0		3.56478	0
3.57321	0		3.57236	0
3.5806	0		3.57976	0
3.588	0		3.58717	0
3.59541	0		3.59458	0
3.60298	0		3.60214	0
3.61055	0		3.60971	0
3.61811	0		3.61728	0
3.62568	0		3.62485	0
3.63326	0		3.63243	0
3.64082	0		3.64001	0
3.64839	0		3.64758	0
3.65596	0		3.65515	0
3.66354	0		3.66274	0
3.67094	0		3.67014	0
3.67835	0		3.67756	0
3.68575	0		3.68496	0
3.69332	0		3.69253	0
3.7009	0		3.70011	0
3.70846	0		3.70768	0
3.71603	0		3.71525	0
3.72361	0		3.72283	0
3.73119	0		3.73041	0
3.73876	0		3.73799	0
3.74633	0		3.74556	0
3.7539	0		3.75313	0
3.76131	0		3.76057	0
3.76888	0		3.76799	0
3.77628	0		3.77542	0
3.78386	0		3.78299	0
3.79143	0		3.79056	0
3.799	0		3.79814	0
3.80657	0		3.80571	0
3.81415	0		3.8133	0
3.82172	0		3.82087	0
3.8293	0		3.82846	0
3.83688	0		3.83603	0
3.84445	0		3.8436	0
3.85185	0		3.851	0
3.85925	0		3.85839	0
3.86666	0		3.86578	0
3.87423	0		3.87334	0
3.88179	0		3.88072	0
3.88936	0		3.88812	0
3.89695	0		3.89551	0
3.90452	0		3.9029	0
3.91209	0		3.9103	0
3.91966	0		3.91786	0
3.92723	0		3.92529	0
3.93483	0		3.93286	0
3.94226	0		3.94043	0
3.94983	0		3.94783	0
3.95725	0		3.95527	0
3.96483	0		3.96285	0
3.9724	0		3.97042	0
3.97997	0		3.97799	0
3.98755	0		3.98557	0
3.99512	0		3.99315	0
4.00266	0		4.00072	0
4.01022	0		4.00828	0
4.01778	0		4.01586	0
4.02535	0		4.02343	0
4.03276	0		4.03084	0
4.04033	0		4.03841	0
4.04773	0		4.04598	0
4.05531	0		4.05356	0
4.06289	0		4.06114	0
4.07046	0		4.06872	0
4.07803	0		4.07629	0
4.08561	0		4.08386	0
4.09318	0		4.09147	0
4.10076	0		4.09906	0
4.10833	0		4.10665	0
4.11591	0		4.11439	0
4.12331	0		4.12213	0
4.13076	0		4.12975	0
4.13817	0		4.13717	0
4.14575	0		4.14474	0
4.15332	0		4.15231	0
4.1609	0		4.1599	0
4.16848	0		4.16754	0
4.17605	0		4.17511	0
4.18363	0		4.1827	0
4.1912	0		4.19043	0
4.19879	0		4.19803	0
4.20636	0		4.20561	0
4.21377	0		4.21318	0
4.22135	0		4.22076	0
4.22894	0		4.22834	0
4.23651	0		4.23592	0
4.24408	0		4.24353	0
4.25166	0		4.25111	0
4.25924	0		4.25868	0
4.26686	0		4.26627	0
4.27443	0		4.27385	0
4.28201	0		4.28142	0
4.28957	0		4.28901	0
4.29716	0		4.29658	0
4.30456	0		4.30416	0
4.31213	0		4.31173	0
4.31953	0		4.3193	0
4.3271	0		4.32689	0
4.33468	0		4.33447	0
4.34226	0		4.34204	0
4.34983	0		4.34961	0
4.35741	0		4.35719	0
4.36499	0		4.36478	0
4.37256	0		4.37235	0
4.38015	0		4.37993	0
4.38772	0		4.3875	0
4.39515	0		4.39509	0
4.40267	0		4.40266	0
4.4101	0		4.41023	0
4.41766	0		4.41781	0
4.4254	0		4.42539	0
4.43298	0		4.43314	0
4.44056	0		4.44072	0
4.44813	0		4.44831	0
4.45588	0		4.45605	0
4.46346	0		4.46364	0
4.47103	0		4.47122	0
4.4786	0		4.47879	0
4.48601	0		4.48638	0
4.49359	0		4.49396	0
4.50118	0		4.50153	0
4.50876	0		4.5091	0
4.51633	0		4.51668	0
4.52394	0		4.52442	0
4.53152	0		4.532	0
4.53909	0		4.53958	0
4.54666	0		4.54731	0
4.55426	0		4.55488	0
4.56184	0		4.56249	0
4.56944	0		4.57008	0
4.57701	0		4.57767	0
4.58442	0		4.58524	0
4.59185	0		4.59282	0
4.59944	0		4.60044	0
4.60703	0		4.60818	0
4.61461	0		4.61575	0
4.62218	0		4.62334	0
4.62976	0		4.63092	0
4.63734	0		4.63851	0
4.64491	0		4.64625	0
4.6525	0		4.65382	0
4.66007	0		4.66141	0
4.66751	0		4.66899	0
4.67493	0		4.67657	0
4.68233	0		4.68398	0
4.6899	0		4.69155	0
4.69748	0		4.69913	0
4.70505	0		4.7067	0
4.71262	0		4.71429	0
4.72018	0		4.72184	0
4.72775	0		4.72943	0
4.73533	0		4.73699	0
4.7429	0		4.74456	0
4.75048	0		4.75213	0
4.75788	0		4.75972	0
4.7653	0		4.76727	0
4.77286	0		4.77468	0
4.78044	0		4.78209	0
4.78801	0		4.78967	0
4.79559	0		4.79726	0
4.80316	0		4.80483	0
4.81073	0		4.81241	0
4.8183	0		4.82001	0
4.82588	0		4.8276	0
4.83347	0		4.83517	0
4.84103	0		4.84274	0
4.84845	0		4.85031	0
4.85602	0		4.85788	0
4.86361	0		4.86532	0
4.87118	0		4.87289	0
4.87875	0		4.88046	0
4.88636	0		4.88805	0
4.89393	0		4.89565	0
4.90151	0		4.90322	0
4.90909	0		4.91079	0
4.91669	0		4.91838	0
4.92426	0		4.92595	0
4.932	0		4.93355	0
4.93958	0		4.94115	0
4.94715	0		4.94872	0
4.95455	0		4.9563	0
4.96213	0		4.96387	0
4.96972	0		4.97145	0
4.9773	0		4.97902	0
4.98487	0		4.98659	0
4.99244	0		4.99419	0
5.00003	0		5.00176	0
5.00761	0		5.00933	0
5.01518	0		5.0169	0
5.02276	0		5.02448	0
5.03018	0		5.03206	0
5.03775	0		5.03949	0
5.04518	0		5.04706	0
5.05275	0		5.05463	0
5.06032	0		5.06238	0
5.06791	0		5.06996	0
5.07548	0		5.07754	0
5.08306	0		5.08511	0
5.09064	0		5.09267	0
5.09822	0		5.10023	0
5.10583	0		5.10781	0
5.1134	0		5.11538	0
5.12081	0		5.12294	0
5.1284	0		5.13037	0
5.13598	0		5.13794	0
5.14355	0		5.14551	0
5.15112	0		5.15308	0
5.15869	0		5.16068	0
5.16628	0		5.16824	0
5.17385	0		5.1758	0
5.18129	0		5.18322	0
5.18884	0		5.19077	0
5.19641	0		5.19834	0
5.20397	0		5.20575	0
5.21136	0		5.21331	0
5.21874	0		5.22069	0
5.22615	0		5.22809	0
5.23371	0		5.23547	0
5.24127	0		5.24303	0
5.24882	0		5.25058	0
5.25623	0		5.25813	0
5.26364	0		5.26554	0
5.27102	0		5.27295	0
5.2784	0		5.28033	0
5.2858	0		5.28771	0
5.29318	0		5.2951	0
5.30057	0		5.30248	0
5.30795	0		5.30986	0
5.31535	0		5.31725	0
5.32273	0		5.32464	0
5.33031	0		5.33204	0
5.33788	0		5.33961	0
5.34545	0		5.34719	0
5.35302	0		5.35475	0
5.36059	0		5.36233	0
5.36818	0		5.36989	0
5.37573	0		5.37747	0
5.38331	0		5.38504	0
5.39087	0		5.39209	0
5.3983	0		5.39968	0
5.40587	0		5.40725	0
5.41344	0		5.41482	0
5.42101	0		5.42224	0
5.4286	0		5.42999	0
5.43566	0		5.43703	0
5.44323	0		5.44409	0
5.45081	0		5.45183	0
5.45837	0		5.45944	0
5.46598	0		5.46708	0
5.47357	0		5.47482	0
5.48114	0		5.48187	0
5.48856	0		5.48891	0
5.49615	0		5.49597	0
5.50357	0		5.50302	0
5.51131	0		5.51007	0
5.51888	0		5.51713	0
5.52645	0		5.52469	0
5.53406	0		5.53175	0
5.54166	0		5.53897	0
5.54939	0		5.54654	0
5.55644	0		5.55358	0
5.56402	0		5.56064	0
5.57161	0		5.56769	0
5.57904	0		5.57474	0
5.58661	0		5.58178	0
5.59418	0		5.58867	0
5.60214	0		5.59557	0
5.60918	0		5.60244	0
5.61623	0		5.6095	0
5.62328	0		5.61654	0
5.63033	0		5.6236	0
5.63796	0		5.63137	0
5.645	0		5.63841	0
5.65208	0		5.64563	0
5.65965	0		5.65268	0
5.66726	0		5.66027	0
5.67483	0		5.66801	0
5.6824	0		5.67559	0
5.68997	0		5.68263	0
5.69755	0		5.68969	0
5.70529	0		5.69675	0
5.71233	0		5.70363	0
5.71938	0		5.71068	0
5.72695	0		5.71773	0
5.73401	0		5.72477	0
5.74107	0		5.73184	0
5.74864	0		5.73941	0
5.75568	0		5.74645	0
5.76274	0		5.75351	0
5.77031	0		5.76057	0
5.77788	0		5.76762	0
5.78545	0		5.77466	0
5.79319	0		5.78172	0
5.80094	0		5.78929	0
5.80799	0		5.79687	0
5.81557	0		5.80394	0
5.82314	0		5.81117	0
5.83074	0		5.81822	0
5.83779	0		5.82527	0
5.84501	0		5.83233	0
5.85257	0		5.83955	0
5.85963	0		5.8466	0
5.86669	0		5.85365	0
5.87411	0		5.86072	0
5.88099	0		5.86776	0
5.88804	0		5.87482	0
5.8951	0		5.8817	0
5.9021	0		5.88858	0
5.90915	0		5.89563	0
5.91619	0		5.90268	0
5.92324	0		5.90973	0
5.93047	0		5.91695	0
5.93752	0		5.92402	0
5.94457	0		5.93109	0
5.95162	0		5.93814	0
5.95868	0		5.94518	0
5.96557	0		5.95222	0
5.97245	0		5.95927	0
5.9795	0		5.96615	0
5.98654	0		5.97304	0
5.99376	0		5.98009	0
6.00083	0		5.98714	0
6.00788	0		5.9942	0
6.01493	0		6.00108	0
6.02198	0		6.00813	0
6.02904	0		6.01517	0
6.0361	0		6.02221	0
6.04314	0		6.02927	0
6.05002	0		6.03633	0
6.05707	0		6.04337	0
6.06396	0		6.05042	0
6.07101	0		6.05728	0
6.07805	0		6.0647	0
6.0851	0		6.07173	0
6.09215	0		6.07929	0
6.09922	0		6.08686	0
6.10627	0		6.09392	0
6.11331	0		6.10097	0
6.12036	0		6.10801	0
6.12758	0		6.11506	0
6.13481	0		6.12211	0
6.14186	0		6.12917	0
6.14874	0		6.13621	0
6.15579	0		6.14327	0
6.16303	0		6.15032	0
6.17025	0		6.15737	0
6.1773	0		6.16443	0
6.18469	0		6.17147	0
6.19174	0		6.17852	0
6.1988	0		6.18557	0
6.20585	0		6.19262	0
6.21289	0		6.19968	0
6.21994	0		6.20673	0
6.22699	0		6.21377	0
6.23388	0		6.22081	0
6.24093	0		6.22787	0
6.24781	0		6.23491	0
6.25487	0		6.24196	0
6.2621	0		6.249	0
6.26915	0		6.25588	0
6.2762	0		6.26294	0
6.28324	0		6.26999	0
6.29029	0		6.27704	0
6.29736	0		6.28409	0
6.30441	0		6.29114	0
6.31145	0		6.2982	0
6.31851	0		6.30526	0
6.32539	0		6.3123	0
6.33246	0		6.31952	0
6.33934	0		6.32658	0
6.34639	0		6.33354	0
6.35346	0		6.34061	0
6.36051	0		6.34751	0
6.3674	0		6.35456	0
6.37448	0		6.36162	0
6.38153	0		6.36866	0
6.38858	0		6.37571	0
6.39567	0		6.38275	0
6.40274	0		6.3898	0
6.40979	0		6.39685	0
6.41668	0		6.4039	0
6.42373	0		6.41095	0
6.43079	0		6.418	0
6.43783	0		6.42488	0
6.44488	0		6.43177	0
6.45211	0		6.43882	0
6.45916	0		6.44586	0
6.46622	0		6.45291	0
6.47344	0		6.45996	0
6.4805	0		6.46701	0
6.48755	0		6.47406	0
6.49459	0		6.4811	0
6.50166	0		6.48815	0
6.50854	0		6.49523	0
6.51542	0		6.50228	0
6.5223	0		6.50934	0
6.52936	0		6.51621	0
6.53642	0		6.52326	0
6.54346	0		6.53014	0
6.55051	0		6.53719	0
6.55756	0		6.54424	0
6.56461	0		6.55129	0
6.57166	0		6.55833	0
6.57871	0		6.5654	0
6.58576	0		6.57244	0
6.59282	0		6.57949	0
6.59992	0		6.58654	0
6.6068	0		6.5936	0
6.61368	0		6.60066	0
6.62073	0		6.60756	0
6.62778	0		6.61444	0
6.63485	0		6.62149	0
6.64189	0		6.62872	0
6.64894	0		6.63577	0
6.65598	0		6.64282	0
6.66305	0		6.64986	0
6.67027	0		6.65691	0
6.67731	0		6.66397	0
6.68434	0		6.671	0
6.69121	0		6.67806	0
6.69808	0		6.68494	0
6.70492	0		6.69198	0
6.71213	0		6.69902	0
6.71928	0		6.70587	0
6.72609	0		6.71305	0
6.73275	0		6.72022	0
6.73958	0		6.72687	0
6.74658	0		6.73349	0
6.75375	0		6.74012	0
6.76112	0		6.74695	0
6.76851	0		6.75396	0
6.77571	0		6.76132	0
6.78256	0		6.76869	0
6.7896	0		6.77607	0
6.79665	0		6.78327	0
6.80371	0		6.7903	0
6.81076	0		6.79717	0
6.81781	0		6.80403	0
6.82485	0		6.81107	0
6.83207	0		6.8181	0
6.83911	0		6.82514	0
6.84616	0		6.83218	0
6.85321	0		6.83922	0
6.86028	0		6.84626	0
6.86734	0		6.8533	0
6.87439	0		6.86035	0
6.88144	0		6.8674	0
6.88831	0		6.87445	0
6.89538	0		6.88133	0
6.90243	0		6.88838	0
6.90947	0		6.89527	0
6.91651	0		6.90231	0
6.92356	0		6.90936	0
6.93062	0		6.91659	0
6.93766	0		6.92363	0
6.94472	0		6.93069	0
6.95178	0		6.93774	0
6.95885	0		6.94478	0
6.96573	0		6.95201	0
6.97261	0		6.95906	0
6.97966	0		6.96612	0
6.98655	0		6.973	0
6.9936	0		6.98005	0
7.00067	0		6.98692	0
7.00773	0		6.99399	0
7.01477	0		7.00104	0
7.02182	0		7.00808	0
7.02889	0		7.01513	0
7.03594	0		7.02218	0
7.04316	0		7.02927	0
7.05022	0		7.03648	0
7.05713	0		7.04355	0
7.06404	0		7.0506	0
7.07094	0		7.05764	0
7.07799	0		7.06471	0
7.08504	0		7.07158	0
7.09209	0		7.07863	0
7.09916	0		7.08568	0
7.10621	0		7.09274	0
7.11326	0		7.09983	0
7.12032	0		7.10687	0
7.12755	0		7.11392	0
7.13461	0		7.12097	0
7.14168	0		7.12804	0
7.14873	0		7.13509	0
7.1556	0		7.14214	0
7.16249	0		7.14918	0
7.16954	0		7.15623	0
7.17658	0		7.16313	0
7.18363	0		7.17	0
7.19068	0		7.17723	0
7.19776	0		7.18427	0
7.2048	0		7.19135	0
7.21185	0		7.1984	0
7.21889	0		7.20545	0
7.22611	0		7.2125	0
7.23316	0		7.21954	0
7.24022	0		7.2266	0
7.24726	0		7.23369	0
7.25415	0		7.24073	0
7.26121	0		7.2476	0
7.26827	0		7.25465	0
7.27531	0		7.26154	0
7.28236	0		7.26858	0
7.28942	0		7.27581	0
7.29648	0		7.28285	0
7.3037	0		7.2899	0
7.31074	0		7.29714	0
7.31779	0		7.3042	0
7.32486	0		7.31124	0
7.33175	0		7.31828	0
7.33862	0		7.32533	0
7.34567	0		7.33239	0
7.35271	0		7.33943	0
7.35975	0		7.34631	0
7.3668	0		7.35318	0
7.37384	0		7.36027	0
7.38105	0		7.3675	0
7.38808	0		7.37472	0
7.39514	0		7.38177	0
7.40215	0		7.38881	0
7.40904	0		7.39588	0
7.41609	0		7.40293	0
7.42299	0		7.40998	0
7.42987	0		7.41702	0
7.43675	0		7.42408	0
7.44381	0		7.431	0
7.45086	0		7.43788	0
7.45791	0		7.44478	0
7.46496	0		7.45185	0
7.472	0		7.4589	0
7.47905	0		7.46561	0
7.48609	0		7.47265	0
7.49314	0		7.47969	0
7.50021	0		7.48691	0
7.50726	0		7.49397	0
7.51415	0		7.50101	0
7.52119	0		7.50806	0
7.52807	0		7.51545	0
7.53511	0		7.52233	0
7.54216	0		7.52921	0
7.54921	0		7.53626	0
7.55626	0		7.5433	0
7.56332	0		7.55035	0
7.57037	0		7.55739	3472.59
7.57741	0		7.56445	0
7.58463	0		7.57167	2908.16
7.59167	0		7.57871	4605.7
7.59891	0		7.58575	6465.14
7.60578	0		7.59281	6653.54
7.61283	0		7.59987	8622.67
7.61988	0		7.60692	9118.94
7.62692	0		7.61397	12396.6
7.63398	0		7.62085	11919.2
7.64102	0		7.62775	16225.9
7.64807	0		7.6348	12521
7.65511	0		7.64184	8281.76
7.66217	0		7.64889	4213.82
7.66922	0		7.65593	2862.79
7.67626	0		7.663	0
7.68331	0		7.67004	0
7.69036	0		7.67709	0
7.69724	0		7.68415	0
7.70416	0		7.6912	0
7.71101	0		7.69829	0
7.71807	0		7.70516	0
7.72512	0		7.71203	0
7.73217	0		7.71891	0
7.73922	0		7.72596	0
7.74627	0		7.73301	0
7.75332	0		7.74006	0
7.76041	0		7.74712	0
7.76746	0		7.75416	0
7.77452	0		7.76106	0
7.78156	0		7.76811	0
7.78846	0		7.77515	0
7.79552	0		7.78221	0
7.80257	0		7.78925	3552.58
7.80963	0		7.79617	0
7.81672	0		7.80322	3980.48
7.82378	0		7.81026	4410.16
7.83085	0		7.81749	9302.15
7.83792	0		7.82471	6799.92
7.84497	0		7.83178	8283.69
7.85202	0		7.83884	10774.3
7.85908	0		7.84607	14583.8
7.86615	2344.51		7.85311	21196.3
7.87321	0		7.86019	21091.1
7.88009	0		7.86724	27849.1
7.88698	0		7.87429	34618.3
7.89386	2315.71		7.88135	35967.8
7.90093	3542.15		7.8884	29294.8
7.90798	0		7.89532	29096
7.91503	0		7.90221	19331.4
7.92209	0		7.90927	15767.3
7.92916	0		7.91632	8733.55
7.93638	0		7.92337	3013.19
7.94344	0		7.93044	0
7.95049	0		7.93749	0
7.95772	0		7.94453	0
7.96479	0		7.95158	0
7.97169	0		7.95863	0
7.97858	0		7.96569	0
7.98546	0		7.97275	0
7.99251	0		7.97966	0
7.99958	0		7.98654	0
8.00681	0		7.99344	0
8.01386	0		8.00048	0
8.02091	0		8.00753	0
8.02797	0		8.01459	0
8.03499	0		8.02181	0
8.04204	0		8.02887	0
8.04911	0		8.03593	0
8.05617	0		8.04298	0
8.06308	0		8.05004	0
8.07013	0		8.05726	0
8.07701	0		8.06432	0
8.08406	0		8.07137	0
8.0911	0		8.07827	0
8.09817	0		8.08519	0
8.10539	0		8.09223	0
8.11243	0		8.09929	0
8.11948	0		8.10634	0
8.1267	0		8.11339	0
8.13376	0		8.12043	0
8.14081	0		8.12748	0
8.14787	0		8.13453	0
8.15492	0		8.14158	0
8.16218	0		8.14863	0
8.16908	0		8.15568	0
8.17613	0		8.16275	0
8.18318	0		8.16963	0
8.19024	0		8.17669	0
8.1973	0		8.18373	0
8.20435	0		8.19078	0
8.2114	0		8.19786	0
8.21847	0		8.20491	0
8.22569	0		8.21197	0
8.23276	0		8.21902	0
8.23982	0		8.22609	0
8.24688	0		8.23312	0
8.25395	0		8.24017	0
8.26083	0		8.24739	0
8.2679	0		8.25428	0
8.27513	0		8.2612	0
8.28219	0		8.26826	0
8.28926	0		8.27532	0
8.29633	0		8.28237	0
8.30339	0		8.28943	0
8.31044	0		8.29649	0
8.3175	0		8.30355	0
8.32455	0		8.31062	0
8.33161	0		8.31768	0
8.33867	0		8.32473	0
8.34556	0		8.33181	0
8.35245	0		8.33887	0
8.3595	0		8.34575	0
8.36656	0		8.3528	0
8.37361	0		8.35987	0
8.38083	0		8.36696	0
8.38789	0		8.37401	0
8.39512	0		8.38106	0
8.40221	0		8.38812	0
8.40926	0		8.39518	0
8.41632	0		8.40224	0
8.42338	0		8.40929	0
8.43031	0		8.41634	0
8.43735	0		8.42339	0
8.44423	0		8.43045	0
8.45127	0		8.43732	0
8.45831	0		8.44419	0
8.46541	0		8.45109	0
8.47245	0		8.45814	0
8.47966	0		8.46521	0
8.48671	0		8.47224	0
8.49373	0		8.47929	0
8.50077	0		8.48616	0
8.50779	0		8.49321	0
8.51482	0		8.50022	0
8.52185	0		8.50725	0
8.52872	0		8.51427	0
8.53608	0		8.5213	0
8.54344	0		8.52833	0
8.5508	0		8.53568	0
8.55817	0		8.54304	0
8.56556	0		8.5504	0
8.57308	0		8.55775	0
8.58062	0		8.56511	0
8.58817	0		8.57247	0
8.59574	0		8.58	0
8.60279	0		8.58755	0
8.60984	0		8.5951	0
8.61688	0		8.60196	0
8.62393	0		8.60901	0
8.63081	0		8.61605	0
8.63803	0		8.62292	0
8.64524	0		8.62982	0
8.65228	0		8.63672	0
8.65933	0		8.64376	0
8.66637	0		8.6508	0
8.67341	0		8.65784	0
8.68044	0		8.6649	0
8.68747	0		8.67194	0
8.69449	0		8.67914	0
8.70133	0		8.68617	0
8.708	0		8.6932	0
8.71466	0		8.70011	0
8.72132	0		8.70695	0
8.72816	0		8.7136	0
8.73507	0		8.72026	0
8.74227	0		8.72693	0
8.74966	0		8.73377	0
8.7567	0		8.74078	0
8.76393	0		8.7478	0
8.77115	0		8.75536	0
8.77819	0		8.76241	0
8.78542	0		8.76945	0
8.79246	0		8.7765	0
8.79934	0		8.78354	0
8.8064	0		8.79059	0
8.81345	0		8.79764	0
8.82053	0		8.80469	0
8.82757	0		8.81173	0
8.83465	0		8.81879	0
8.84172	0		8.82583	0
8.84894	0		8.83288	0
8.85616	0		8.83993	0
8.86324	0		8.84697	0
8.8703	0		8.85419	0
8.87753	0		8.86126	0
8.88458	0		8.86831	0
8.89163	0		8.87536	0
8.89856	0		8.8826	0
8.90562	0		8.88965	0
8.91269	0		8.89672	0
8.91974	0		8.90378	0
8.9268	0		8.91085	0
8.93389	0		8.91808	0
8.94113	0		8.92514	0
8.94817	0		8.93221	0
8.9554	0		8.93943	0
8.96248	0		8.94666	0
8.96954	0		8.95371	0
8.97658	0		8.9606	0
8.98364	0		8.96765	0
8.99052	0		8.97471	0
8.99742	0		8.98177	0
9.00446	0		8.98882	0
9.01151	0		8.99573	0
9.01857	0		9.00277	0
9.02563	0		9.00981	0
9.03269	0		9.01703	0
9.03973	0		9.02406	0
9.04678	0		9.03129	0
9.05385	0		9.03832	0
9.06091	0		9.04521	0
9.06795	0		9.05223	0
9.07483	0		9.05978	0
9.08186	0		9.06723	0
9.0889	0		9.07464	0
9.09611	0		9.082	0
9.10315	0		9.08937	0
9.1102	0		9.09675	0
9.11726	0		9.1043	0
9.12431	0		9.1115	0
9.13138	0		9.11854	0
9.13861	0		9.12559	0
9.14584	0		9.13265	0
9.15306	0		9.1397	0
9.16012	0		9.14676	0
9.1672	0		9.15381	0
9.17427	0		9.1609	0
9.18115	0		9.16795	0
9.1882	0		9.17501	0
9.19526	0		9.18189	0
9.20236	0		9.18894	0
9.20941	0		9.19618	0
9.21645	0		9.20327	0
9.22367	0		9.21033	0
9.23078	0		9.21737	0
9.23782	0		9.2246	0
9.24487	0		9.23166	0
9.2519	0		9.23871	0
9.25894	0		9.24576	0
9.26583	0		9.2528	0
9.27288	0		9.25985	0
9.27994	0		9.26703	0
9.28716	0		9.2739	0
9.29422	0		9.28095	0
9.30129	0		9.28799	0
9.30836	0		9.29505	0
9.31541	0		9.30226	0
9.32263	0		9.30934	0
9.32988	0		9.31639	0
9.33694	0		9.32345	0
9.34416	0		9.33051	0
9.35106	0		9.33756	0
9.35795	0		9.34461	0
9.36485	0		9.35167	0
9.37207	0		9.35857	0
9.3793	0		9.36547	0
9.38637	0		9.37253	0
9.39344	0		9.37957	0
9.40052	0		9.38662	0
9.40757	0		9.39369	0
9.41463	0		9.40076	0
9.42171	0		9.40799	0
9.4288	0		9.41504	0
9.43587	0		9.4221	0
9.44279	0		9.42916	0
9.44985	0		9.43622	0
9.45673	0		9.44329	0
9.46384	0		9.45017	0
9.47107	0		9.45708	0
9.47813	0		9.46415	0
9.48519	0		9.47119	0
9.49228	0		9.47825	0
9.49938	0		9.4853	0
9.50643	0		9.49236	0
9.51349	0		9.49943	0
9.52055	0		9.50647	0
9.5276	0		9.51353	0
9.53468	0		9.52063	0
9.54157	0		9.52769	0
9.54863	0		9.53492	0
9.55568	0		9.54181	0
9.56277	0		9.54886	0
9.56999	0		9.55592	0
9.57707	0		9.56299	0
9.58415	0		9.57005	0
9.59123	0		9.57712	0
9.59832	0		9.58418	0
9.60554	0		9.59123	0
9.61259	0		9.5983	0
9.61964	0		9.60534	0
9.6267	0		9.61239	0
9.63363	0		9.61946	0
9.64069	0		9.6267	0
9.64774	0		9.6336	0
9.65479	0		9.64065	0
9.66189	0		9.64771	0
9.66897	0		9.65476	0
9.6762	0		9.66186	0
9.68326	0		9.6689	0
9.69031	0		9.67594	0
9.69739	0		9.68317	0
9.70445	0		9.69022	0
9.7115	0		9.6973	0
9.71839	0		9.70434	0
9.72528	0		9.71139	0
9.73236	0		9.71847	0
9.73942	0		9.72536	0
9.74666	0		9.73225	0
9.75372	0		9.73931	0
9.76079	0		9.74654	0
9.76804	0		9.75377	0
9.77509	0		9.76102	0
9.78215	0		9.76807	0
9.78921	0		9.77513	0
9.79629	0		9.78219	0
9.80334	0		9.78925	0
9.81039	0		9.79633	0
9.81729	0		9.80338	0
9.82433	0		9.81046	0
9.83156	0		9.81751	0
9.83861	0		9.82455	0
9.84564	0		9.8316	0
9.85269	0		9.83864	0
9.85991	0		9.84567	0
9.86698	0		9.85271	0
9.87405	0		9.85975	0
9.88112	0		9.86678	0
9.88818	0		9.87383	0
9.89524	0		9.88089	0
9.90209	0		9.88794	0
9.90913	0		9.89501	0
9.91601	0		9.90205	0
9.92305	0		9.90894	0
9.93011	0		9.91598	0
9.93717	0		9.92285	0
9.94424	0		9.9299	0
9.95127	0		9.93693	0
9.95832	0		9.94398	0
9.96556	0		9.95102	0
9.97278	0		9.95824	0
9.97983	0		9.9653	0
9.98692	0		9.97237	0
9.99399	0		9.97959	0
10.0011	0		9.98665	0
10.008	0		9.9939	0
10.0152	0		10.0009	0
10.0222	0		10.0078	0
10.0295	0		10.0149	0
10.0365	0		10.022	0
10.0438	0		10.029	0
10.0508	0		10.0361	0
10.0579	0		10.0431	0
10.0651	0		10.0502	0
10.0722	0		10.0572	0
10.0792	0		10.0645	0
10.0862	0		10.0717	0
10.0932	0		10.0787	0
10.1003	0		10.0858	0
10.1073	0		10.0929	0
10.1144	0		10.0998	0
10.1216	0		10.1067	0
10.1289	0		10.1138	0
10.1359	0		10.1209	0
10.1432	0		10.1281	0
10.1504	0		10.1352	0
10.1574	0		10.1422	0
10.1647	0		10.1493	0
10.1719	0		10.1565	0
10.1788	0		10.1637	0
10.1859	0		10.171	0
10.1929	0		10.178	0
10.2	0		10.1849	0
10.2071	0		10.192	0
10.2141	0		10.199	0
10.2212	0		10.2061	0
10.2283	0		10.2133	0
10.2354	0		10.2204	0
10.2424	0		10.2275	0
10.2496	0		10.2345	0
10.2567	0		10.2416	0
10.2639	0		10.2486	0
10.271	0		10.2558	0
10.278	0		10.2629	0
10.2851	0		10.2701	0
10.2923	0		10.277	0
10.2996	0		10.2841	0
10.3066	0		10.2911	0
10.3139	0		10.2984	0
10.3209	0		10.3054	0
10.328	0		10.3125	0
10.335	0		10.3197	0
10.3421	0		10.3268	0
10.3491	0		10.3338	0
10.3562	0		10.3409	0
10.3631	0		10.348	0
10.3702	0		10.355	0
10.3771	0		10.3623	0
10.3843	0		10.3693	0
10.3915	0		10.3764	0
10.3988	0		10.3834	0
10.4058	0		10.3906	0
10.4129	0		10.3977	0
10.42	0		10.4049	0
10.427	0		10.4121	0
10.4343	0		10.4194	0
10.4413	0		10.4266	0
10.4486	0		10.4336	0
10.4556	0		10.4407	0
10.4627	0		10.4479	0
10.4698	0		10.4549	0
10.4768	0		10.462	0
10.4839	0		10.4691	0
10.4909	0		10.4761	0
10.498	0		10.4832	0
10.505	0		10.4902	0
10.5121	0		10.4975	0
10.5191	0		10.5046	0
10.5262	0		10.5117	0
10.5333	0		10.5194	0
10.5405	0		10.5265	0
10.5474	0		10.5335	0
10.5545	0		10.5406	0
10.5615	0		10.5478	0
10.5687	0		10.5547	0
10.5758	0		10.5618	0
10.583	0		10.5688	0
10.5901	0		10.5761	0
10.5971	0		10.5831	0
10.6042	0		10.5902	0
10.6114	0		10.5973	0
10.6185	0		10.6044	0
10.6257	0		10.6116	0
10.6329	0		10.6188	0
10.64	0		10.6259	0
10.6471	0		10.6331	0
10.6541	0		10.6404	0
10.6612	0		10.6474	0
10.6682	0		10.6545	0
10.6753	0		10.6615	0
10.6824	0		10.6688	0
10.6896	0		10.676	0
10.6968	0		10.683	0
10.7039	0		10.6901	0
10.7111	0		10.6972	0
10.7183	0		10.7042	0
10.7254	0		10.7115	0
10.7324	0		10.7185	0
10.7395	0		10.7257	0
10.7465	0		10.7328	0
10.7536	0		10.7399	0
10.7606	0		10.7467	0
10.7676	0		10.7538	0
10.7747	0		10.7608	0
10.7817	0		10.7678	0
10.7887	0		10.7749	0
10.7957	0		10.7819	0
10.8029	0		10.7889	0
10.81	0		10.796	0
10.8172	0		10.803	0
10.8243	0		10.8101	0
10.8313	0		10.8173	0
10.8384	0		10.8245	0
10.8454	0		10.8315	0
10.8526	0		10.8386	0
10.8599	0		10.8456	0
10.8671	0		10.8527	0
10.8743	0		10.86	0
10.8814	0		10.8671	0
10.8886	0		10.8743	0
10.8959	0		10.8814	0
10.9029	0		10.8885	0
10.9099	0		10.8957	0
10.9169	0		10.9029	0
10.9239	0		10.91	0
10.931	0		10.917	0
10.9382	0		10.9241	0
10.9452	0		10.9312	0
10.9523	0		10.9383	0
10.9595	0		10.9455	0
10.9665	0		10.9525	0
10.9736	0		10.9595	0
10.9806	0		10.9666	0
10.9878	0		10.9736	0
10.9949	0		10.9808	0
11.0021	0		10.9879	0
11.009	0		10.9951	0
11.016	0		11.0023	0
11.0231	0		11.0094	0
11.0301	0		11.0164	0
11.0372	0		11.0235	0
11.0442	0		11.0304	0
11.0513	0		11.0374	0
11.0586	0		11.0447	0
11.0656	0		11.0517	0
11.0728	0		11.0588	0
11.0799	0		11.066	0
11.0869	0		11.0731	0
11.094	0		11.0801	0
11.1011	0		11.0872	0
11.108	0		11.0944	0
11.115	0		11.1015	0
11.1221	0		11.1085	0
11.1292	0		11.1156	0
11.1364	0		11.1227	0
11.1436	0		11.1297	0
11.1508	0		11.1368	0
11.1579	0		11.1438	0
11.165	0		11.151	0
11.1722	0		11.1581	0
11.1793	0		11.1652	0
11.1863	0		11.1722	0
11.1934	0		11.1793	0
11.2006	0		11.1865	0
11.2077	0		11.1936	0
11.2147	0		11.2006	0
11.222	0		11.2077	0
11.2292	0		11.2147	0
11.2364	0		11.222	0
11.2437	0		11.2292	0
11.2507	0		11.2364	0
11.2578	0		11.2437	0
11.2649	0		11.2507	0
11.2719	0		11.2578	0
11.279	0		11.2649	0
11.2861	0		11.272	0
11.2931	0		11.279	0
11.3002	0		11.2861	0
11.3073	0		11.2932	0
11.3143	0		11.3003	0
11.3214	0		11.3074	0
11.3286	0		11.3146	0
11.3359	0		11.3217	0
11.3429	0		11.3289	0
11.3501	0		11.336	0
11.3572	0		11.343	0
11.3643	0		11.3501	0
11.3715	0		11.3572	0
11.3785	0		11.3643	0
11.3856	0		11.3715	0
11.3927	0		11.3787	0
11.3999	0		11.3856	0
11.407	0		11.3927	0
11.4142	0		11.3997	0
11.4214	0		11.4067	0
11.4285	0		11.4139	0
11.4356	0		11.421	0
11.4426	0		11.4281	0
11.4497	0		11.4352	0
11.4567	0		11.4422	0
11.4638	0		11.4493	0
11.4708	0		11.4565	0
11.4779	0		11.4635	0
11.4849	0		11.4706	0
11.492	0		11.4777	0
11.4991	0		11.4847	0
11.5061	0		11.4916	0
11.5132	0		11.4988	0
11.5204	0		11.5059	0
11.5276	0		11.5129	0
11.5348	0		11.5201	0
11.542	0		11.5274	0
11.5493	0		11.5344	0
11.5565	0		11.5415	0
11.5635	0		11.5485	0
11.5706	0		11.5561	0
11.5775	0		11.5631	0
11.5847	0		11.5702	0
11.5919	0		11.577	0
11.599	0		11.5841	0
11.606	0		11.5913	0
11.6132	0		11.5985	0
11.6205	0		11.6056	0
11.6277	0		11.6128	0
11.6349	0		11.62	0
11.6421	0		11.6271	0
11.6493	0		11.6342	0
11.6564	0		11.6414	0
11.6635	0		11.6486	0
11.6705	0		11.6558	0
11.6776	0		11.6629	0
11.6848	0		11.67	0
11.6918	0		11.677	0
11.6988	0		11.684	0
11.7059	0		11.6911	0
11.7129	0		11.6982	0
11.7203	0		11.7052	0
11.7273	0		11.7122	0
11.7347	0		11.7194	0
11.7419	0		11.7267	0
11.749	0		11.7342	0
11.756	0		11.7414	0
11.763	0		11.7488	0
11.7701	0		11.7559	0
11.7773	0		11.7629	0
11.7846	0		11.7698	0
11.792	0		11.777	0
11.7994	0		11.7842	0
11.8068	0		11.7915	1400.6
11.8138	0		11.7989	0
11.8214	0		11.8063	0
11.8286	0		11.8137	0
11.8358	0		11.8209	0
11.8428	0		11.828	0
11.8499	0		11.8352	0
11.8569	0		11.8424	0
11.8639	0		11.8494	0
11.8708	0		11.8565	0
11.8775	0		11.8635	0
11.8844	0		11.8706	0
11.891	0		11.8776	0
11.8977	0		11.8845	0
11.9044	0		11.8913	0
11.9111	0		11.8982	0
11.9177	0		11.9049	0
11.9244	0		11.9115	0
11.931	0		11.9182	0
11.9375	0		11.9248	0
11.944	0		11.9315	0
11.9504	0		11.9381	0
11.9569	0		11.9446	0
11.9634	0		11.9511	0
11.9698	0		11.9575	0
11.9763	0		11.9642	0
11.9827	0		11.9707	0
11.9892	0		11.9772	0
11.9957	0		11.9836	0
12.0022	0		11.9901	0
12.0086	0		11.9966	0
12.0151	0		12.0031	0
12.0215	0		12.0095	0
12.0278	0		12.016	0
12.0341	0		12.0225	0
12.0404	0		12.0289	0
12.0469	0		12.0352	0
12.0533	0		12.0415	0
12.06	0		12.048	0
12.0667	0		12.0546	0
12.0733	0		12.0613	0
12.0802	0		12.068	0
12.0872	0		12.0748	0
12.0945	0		12.0817	0
12.1019	0		12.0888	0
12.1093	0		12.096	0
12.1165	0		12.1033	0
12.1235	0		12.1107	0
12.1302	0		12.1179	0
12.1368	0		12.1249	0
12.1434	0		12.1319	0
12.1501	0		12.1385	0
12.1567	0		12.1451	0
12.1633	0		12.1517	0
12.1699	0		12.1584	0
12.1767	0		12.165	0
12.1837	0		12.1716	0
12.1911	0		12.1784	0
12.1984	0		12.1854	0
12.2058	0		12.1928	0
12.2134	0		12.2001	0
12.2208	0		12.2077	0
12.2278	0		12.2147	0
12.2349	0		12.2217	0
12.2419	0		12.2288	0
12.249	0		12.236	0
12.2562	0		12.2432	0
12.2634	0		12.2504	0
12.2705	0		12.2576	0
12.2777	0		12.2648	0
12.2847	0		12.272	0
12.2918	0		12.2793	0
12.2988	0		12.2865	0
12.3061	0		12.2937	0
12.3131	0		12.3009	0
12.3202	0		12.308	0
12.3272	0		12.315	0
12.3344	0		12.3221	0
12.3416	0		12.3293	0
12.3487	0		12.3365	0
12.3559	0		12.3437	0
12.3631	0		12.3507	0
12.3703	0		12.3577	0
12.3774	0		12.3648	0
12.3846	0		12.372	0
12.3918	0		12.379	0
12.399	0		12.3862	0
12.4061	0		12.3935	0
12.4133	0		12.4005	0
12.4204	0		12.4077	0
12.4275	0		12.4148	0
12.4346	0		12.422	0
12.4416	0		12.4293	0
12.4488	0		12.4365	0
12.4561	0		12.4437	0
12.4633	0		12.4507	0
12.4705	0		12.458	0
12.4776	0		12.4652	0
12.4848	0		12.4723	0
12.492	0		12.4793	0
12.4991	0		12.4863	0
12.5061	0		12.4934	0
12.5131	0		12.5004	0
12.5202	0		12.5075	0
12.5274	0		12.5146	0
12.5345	0		12.5218	0
12.5415	0		12.529	0
12.5487	0		12.5362	0
12.5558	0		12.5432	0
12.5628	0		12.5504	0
12.5702	0		12.5576	0
12.5774	0		12.5648	0
12.5846	0		12.572	0
12.5918	0		12.5792	0
12.599	0		12.5863	0
12.6061	0		12.5935	0
12.6135	0		12.6007	0
12.6207	0		12.608	0
12.6281	0		12.6154	0
12.6353	0		12.6228	0
12.6425	0		12.6302	0
12.6496	0		12.6374	0
12.6568	0		12.6446	0
12.664	0		12.6518	0
12.6712	0		12.6591	0
12.6785	0		12.6663	0
12.6855	0		12.6734	0
12.6928	0		12.6804	0
12.6998	0		12.6875	0
12.7071	0		12.6947	0
12.7143	0		12.7018	0
12.7215	0		12.7091	0
12.7288	0		12.7163	0
12.736	0		12.7235	0
12.7432	0		12.7307	0
12.7505	0		12.738	0
12.7577	0		12.7452	0
12.7649	0		12.7522	0
12.7721	0		12.7595	0
12.7792	0		12.7667	0
12.7863	0		12.7737	0
12.7935	0		12.7808	0
12.8007	0		12.7878	0
12.808	0		12.7951	0
12.8152	0		12.8023	0
12.8224	0		12.8094	0
12.8297	0		12.8166	0
12.8369	0		12.8238	0
12.8441	0		12.8309	0
12.8514	0		12.8381	0
12.8586	0		12.8454	0
12.8659	0		12.8526	0
12.8729	0		12.8598	0
12.8802	0		12.8668	0
12.8872	0		12.8738	0
12.8942	0		12.8809	0
12.9013	0		12.8881	0
12.9085	0		12.8951	0
12.9157	0		12.9022	0
12.9228	0		12.9094	0
12.93	0		12.9166	0
12.9372	0		12.9238	0
12.9444	0		12.9314	0
12.9515	0		12.9384	0
12.9585	0		12.9456	0
12.9655	0		12.9528	0
12.9726	0		12.9599	0
12.9796	0		12.9669	0
12.9868	0		12.974	0
12.9941	0		12.9812	0
13.0013	0		12.9884	0
13.0085	0		12.9955	0
13.0156	0		13.0026	0
13.0228	0		13.0096	0
13.0301	0		13.0169	0
13.0371	0		13.0239	0
13.0444	0		13.031	0
13.0516	0		13.0382	0
13.0586	0		13.0453	0
13.0657	0		13.0523	0
13.0727	0		13.0594	0
13.0799	0		13.0665	0
13.0871	0		13.0736	0
13.0942	0		13.0808	0
13.1014	0		13.088	0
13.1087	0		13.0952	0
13.1159	0		13.1024	0
13.1231	0		13.1096	0
13.1304	0		13.1167	0
13.1376	0		13.1238	0
13.1448	0		13.131	0
13.152	0		13.1383	0
13.1591	0		13.1453	0
13.1662	0		13.1524	0
13.1734	0		13.1595	0
13.1806	0		13.1666	0
13.1879	0		13.1738	0
13.1951	0		13.1811	0
13.2021	0		13.1881	0
13.2094	0		13.1954	0
13.2166	0		13.2024	0
13.2238	0		13.2096	0
13.2309	0		13.2169	0
13.2381	0		13.2241	0
13.2452	0		13.2314	0
13.2522	0		13.2384	0
13.2593	0		13.2455	0
13.2664	0		13.2526	0
13.2736	0		13.2598	0
13.2807	0		13.267	0
13.2877	0		13.2742	0
13.295	0		13.2813	0
13.302	0		13.2883	0
13.3092	0		13.2956	0
13.3165	0		13.3026	0
13.3237	0		13.31	0
13.3309	0		13.3173	0
13.3382	0		13.3245	0
13.3452	0		13.3316	0
13.3523	0		13.3386	0
13.3595	0		13.3457	0
13.3667	0		13.3527	0
13.374	0		13.36	0
13.3812	0		13.3671	0
13.3883	0		13.3742	0
13.3955	0		13.3814	0
13.4026	0		13.3886	0
13.4098	0		13.3957	0
13.417	0		13.4029	0
13.4243	0		13.41	0
13.4315	0		13.4172	0
13.4386	0		13.4243	0
13.4455	0		13.4313	0
13.4527	0		13.4384	0
13.4599	0		13.4456	0
13.4673	0		13.4528	0
13.4745	0		13.4601	0
13.4818	0		13.4673	0
13.489	0		13.4745	0
13.4962	0		13.4818	0
13.5034	0		13.4888	0
13.5107	0		13.4961	0
13.5177	0		13.5035	0
13.5248	0		13.5107	0
13.5318	0		13.5178	0
13.5389	0		13.5248	0
13.5461	0		13.5319	0
13.5534	0		13.5391	0
13.5606	0		13.5463	0
13.5678	0		13.5536	0
13.575	0		13.5606	0
13.5823	0		13.5679	0
13.5895	0		13.5753	0
13.5967	0		13.5825	0
13.604	0		13.5897	0
13.6112	0		13.597	0
13.6184	0		13.6042	0
13.6256	0		13.6113	0
13.6327	0		13.6185	0
13.6399	0		13.6255	0
13.6471	0		13.6328	0
13.6544	0		13.64	0
13.6616	0		13.6472	0
13.6688	0		13.6544	0
13.676	0		13.6617	0
13.6832	0		13.6689	0
13.6903	0		13.6761	0
13.6973	0		13.6834	0
13.7046	0		13.6906	0
13.7116	0		13.6977	0
13.7188	0		13.7047	0
13.7259	0		13.7119	0
13.7329	0		13.7192	0
13.7402	0		13.7264	0
13.7474	0		13.7334	0
13.7546	0		13.7407	0
13.7619	0		13.7479	0
13.769	0		13.755	0
13.7762	0		13.7622	0
13.7834	0		13.7694	0
13.7906	0		13.7766	0
13.7977	0		13.7837	0
13.8047	0		13.7909	0
13.8118	0		13.7981	0
13.8188	0		13.8052	0
13.826	0		13.8123	0
13.8333	0		13.8193	0
13.8405	0		13.8265	0
13.8477	0		13.8336	0
13.8549	0		13.8408	0
13.8619	0		13.848	0
13.8691	0		13.8552	0
13.8763	0		13.8624	0
13.8835	0		13.8694	0
13.8907	0		13.8767	0
13.8982	0		13.8837	0
13.9052	0		13.8907	0
13.9126	0		13.8981	0
13.9202	0		13.9057	0
13.9274	0		13.9132	0
13.9349	0		13.9207	0
13.9424	0		13.9283	0
13.95	0		13.9358	0
13.9575	0		13.9432	0
13.965	0		13.9507	0
13.9724	0		13.958	0
13.9797	0		13.9654	0
13.9871	0		13.9728	0
13.9944	0		13.9801	0
14.0018	0		13.9873	0
14.0092	0		13.9946	0
14.0167	0		14.0018	0
14.024	0		14.0094	0
14.0312	0		14.0169	0
14.0384	0		14.0246	0
14.0458	0		14.032	0
14.053	0		14.0392	0
14.0603	0		14.0464	0
14.0675	0		14.0536	0
14.0747	0		14.0609	0
14.0819	0		14.0681	0
14.089	0		14.0753	0
14.0961	0		14.0826	0
14.1031	0		14.0896	0
14.1103	0		14.0967	0
14.1175	0		14.1039	0
14.1248	0		14.1111	0
14.1318	0		14.1183	0
14.139	0		14.1256	0
14.1461	0		14.1328	0
14.1533	0		14.14	0
14.1605	0		14.1471	0
14.1678	0		14.1541	0
14.175	0		14.1613	0
14.1822	0		14.1684	0
14.1892	0		14.1753	0
14.1963	0		14.1823	0
14.2035	0		14.1894	0
14.2106	0		14.1966	0
14.2178	0		14.2038	0
14.2248	0		14.211	0
14.232	0		14.2182	0
14.239	0		14.2254	0
14.2462	0		14.2327	0
14.2534	0		14.2399	0
14.2606	0		14.2469	0
14.2678	0		14.2541	0
14.275	0		14.2611	0
14.2824	0		14.2682	0
14.2898	0		14.2752	0
14.2971	0		14.282	0
14.3045	0		14.2894	0
14.3117	0		14.2968	0
14.319	0		14.304	0
14.3264	0		14.3113	0
14.3337	0		14.3187	0
14.3409	0		14.326	0
14.3481	0		14.3333	0
14.3553	0		14.3407	0
14.3625	0		14.348	0
14.3695	0		14.3552	0
14.3764	0		14.3624	0
14.3832	0		14.3694	0
14.3902	0		14.3764	0
14.397	0		14.3836	0
14.4041	0		14.3906	0
14.4112	0		14.3976	0
14.4186	0		14.4046	0
14.4259	0		14.4115	0
14.4333	0		14.4187	0
14.4407	0		14.4261	0
14.4481	0		14.4335	0
14.4553	0		14.4409	0
14.4624	0		14.4481	0
14.4696	0		14.4552	0
14.4767	0		14.4624	0
14.4839	0		14.4695	0
14.4911	0		14.4767	0
14.4982	0		14.4841	0
14.5054	0		14.4913	0
14.5127	0		14.4985	0
14.5199	0		14.5058	0
14.5271	0		14.5132	0
14.5343	0		14.5204	0
14.5416	0		14.5276	0
14.5488	0		14.535	0
14.556	0		14.5422	0
14.5633	0		14.5493	0
14.5705	0		14.5563	0
14.5777	0		14.5636	0
14.5849	0		14.5708	0
14.5919	0		14.578	0
14.5992	0		14.5852	0
14.6064	0		14.5924	0
14.6136	0		14.5997	0
14.6208	0		14.6069	0
14.628	0		14.6141	0
14.6351	0		14.6213	0
14.6423	0		14.6285	0
14.6496	0		14.6358	0
14.6566	0		14.6428	0
14.6638	0		14.6499	0
14.6711	0		14.6571	0
14.6783	0		14.6643	0
14.6855	0		14.6715	0
14.6927	0		14.6787	0
14.6999	0		14.686	0
14.7071	0		14.6934	0
14.7145	0		14.7006	0
14.7219	0		14.7077	0
14.7291	0		14.7149	0
14.7363	0		14.7221	0
14.7435	0		14.7294	0
14.7508	0		14.7366	0
14.7578	0		14.7436	0
14.765	0		14.7506	0
14.7723	0		14.7579	0
14.7795	0		14.7651	0
14.7867	0		14.7723	0
14.7941	0		14.7795	0
14.8013	0		14.7867	0
14.8084	0		14.7942	0
14.8156	0		14.8014	0
14.823	0		14.8086	0
14.8301	0		14.8158	0
14.8373	0		14.8231	0
14.8445	0		14.8303	0
14.8516	0		14.8374	0
[truncated: 2,305 more rows]
