# Supplementary material for: Chemical capture of diazo metabolites reveals biosynthetic hydrazone oxidation
Source: Nature. 2026 Feb 4;652(8109):517–25. doi: 10.1038/s41586-025-10079-x (PMC13061610; doi:10.1038/s41586-025-10079-x)
Supplement: Supplementary file 4 — Source Data Supplementary Figs. 4–7, 9, 10, 12, 13, 17, 20, 22, 24 and 25 [file 41586_2025_10079_MOESM4_ESM.zip › SI_Figure5_Data.xlsx]

## Sheet: SI 5A
MS/MS 418.1761 m/z
5 more polar peak			5 less polar peak			N. ninae more polar peak			N. ninae less polar peak			EIC data is provided in the source data for figure 2
Mass	Intensity		Mass	Intensity		Mass	Intensity		Mass	Intensity
53.4623	0		53.4623	0		53.4622	0		53.4622	0
53.4627	0		53.4627	0		53.4627	0		53.4627	0
53.4631	0		53.4631	0		53.4631	0		53.4631	0
53.4636	0		53.4636	0		53.4635	0		53.4635	0
54.408	0		55.0507	0		55.095	0		57.0793	0
54.4084	0		55.0512	0		55.0954	0		57.0797	0
54.4089	0		55.0516	0		55.0959	0		57.0802	0
54.4093	0		55.0521	0		55.0963	0		57.0806	0
54.4097	18.3589		55.0525	16.4458		55.0968	33.1693		57.0811	19.9956
54.4102	32.0688		55.0529	57.3553		55.0972	49.6843		57.0816	37.8072
54.4106	39.0595		55.0534	121.401		55.0976	52.2003		57.082	49.4809
54.411	34.7452		55.0538	158.322		55.0981	40.1398		57.0825	48.4144
54.4115	21.5476		55.0543	151.816		55.0985	21.6932		57.083	35.6086
54.4119	0		55.0547	107.437		55.099	0.301682		57.0834	0.175817
54.4123	0		55.0551	24.7927		55.0994	0		57.0839	0
54.4128	0		55.0556	0		55.0998	0		57.0843	0
54.4132	0		55.056	0		55.1003	0		57.0848	0
54.6545	0		55.0564	0		55.1007	0		57.0853	0
54.655	0		55.0569	0		55.5689	0		59.409	0
54.6554	0		55.1232	0		55.5693	0		59.4095	0
54.6558	0		55.1236	0		55.5698	0		59.41	0
54.6563	23.1654		55.1241	0		55.5702	0		59.4105	0
54.6567	38.8229		55.1245	0		55.5707	16.731		59.411	30.2827
54.6571	45.5658		55.125	24.5765		55.5711	36.1107		59.4115	46.5743
54.6576	39.1231		55.1254	42.4002		55.5716	46.2375		59.412	49.6724
54.658	23.3249		55.1258	51.6597		55.572	38.765		59.4124	38.2189
54.6584	0.946183		55.1263	45.9488		55.5725	19.9516		59.4129	20.2437
54.6589	0		55.1267	28.234		55.5729	0.358064		59.4134	0.156317
54.6593	0		55.1272	0		55.5734	0		59.4139	0
54.6598	0		55.1276	0		55.5738	0		59.4144	0
54.6602	0		55.128	0		55.5742	0		59.4149	0
55.0507	0		55.1285	0		55.5747	0		59.4154	0
55.0512	0		56.2891	0		56.5677	0		59.5346	0
55.0516	0		56.2896	0		56.5681	0		59.5351	0
55.0521	0		56.29	0		56.5686	0		59.5356	0
55.0525	59.9745		56.2905	0		56.569	0		59.5361	0
55.0529	263.789		56.2909	20.6949		56.5695	22.6517		59.5366	19.1266
55.0534	483.83		56.2914	38.5624		56.5699	36.4849		59.5371	38.026
55.0538	605.055		56.2918	50.3001		56.5704	42.7505		59.5376	51.6572
55.0542	539.591		56.2923	48.7606		56.5709	38.4149		59.5381	50.4894
55.0547	337.912		56.2927	34.0092		56.5713	25.4125		59.5386	34.626
55.0551	110.85		56.2932	0		56.5718	0.918317		59.5391	0.407837
55.0556	2.7646		56.2936	0		56.5722	0		59.5396	0
55.056	0		56.2941	0		56.5727	0		59.54	0
55.0564	0		56.2945	0		56.5731	0		59.5405	0
55.0569	0		56.7771	0		56.5736	0		59.541	0
55.0573	0		56.7776	0		56.9202	0		59.7221	0
56.3645	0		56.7781	0		56.9207	0		59.7225	0
56.3649	0		56.7785	0		56.9212	0		59.723	0
56.3654	0		56.779	30.0571		56.9216	0		59.7235	0
56.3658	0		56.7794	49.5073		56.9221	23.8393		59.724	24.1392
56.3663	28.2003		56.7799	54.3999		56.9226	41.2824		59.7245	39.8648
56.3667	41.5415		56.7804	40.6826		56.923	51.7449		59.725	49.333
56.3672	44.2467		56.7808	17.7827		56.9235	50.204		59.7255	48.2581
56.3677	35.8216		56.7813	0.0489313		56.9239	37.2002		59.726	37.0748
56.3681	21.2062		56.7817	0		56.9244	19.5965		59.7265	0.127261
56.3686	0.12794		56.7822	0		56.9249	0.1679		59.727	0
56.369	0		56.7827	0		56.9253	0		59.7275	0
56.3695	0		56.7831	0		56.9258	0		59.728	0
56.3699	0		57.7682	0		56.9262	0		59.7285	0
56.3704	0		57.7687	0		56.9267	0		60.1697	0
56.471	0		57.7692	0		56.9359	0		60.1702	0
56.4714	0		57.7696	0		56.9364	0		60.1707	0
56.4719	0		57.7701	26.7482		56.9369	0		60.1712	0
56.4723	0		57.7706	40.5624		56.9373	0		60.1717	22.5336
56.4728	18.5465		57.7711	47.4035		56.9378	15.4264		60.1722	41.2014
56.4733	35.7612		57.7715	42.817		56.9382	34.2318		60.1727	51.2867
56.4737	43.8935		57.772	28.713		56.9387	45.1587		60.1732	46.85
56.4742	37.0674		57.7725	0		56.9392	41.2099		60.1737	31.534
56.4746	20.1293		57.7729	0		56.9396	25.6606		60.1742	0.0349011
56.4751	0.253528		57.7734	0		56.9401	0.356061		60.1747	0
56.4755	0		57.7739	0		56.9405	0		60.1752	0
56.476	0		59.9618	0		56.941	0		60.1757	0
56.4764	0		59.9623	0		56.9415	0		60.1762	0
56.4769	0		59.9628	0		56.9419	0		60.9906	0
56.6982	0		59.9633	0		62.4249	0		60.9911	0
56.6986	0		59.9638	21.8328		62.4254	0		60.9916	0
56.6991	0		59.9643	41.1494		62.4259	0		60.9922	0
56.6996	0		59.9648	51.2047		62.4265	0		60.9927	26.4546
56.7	25.9258		59.9653	44.8865		62.427	21.0674		60.9932	48.2234
56.7005	41.4362		59.9658	26.7397		62.4275	38.7746		60.9937	58.1356
56.7009	45.7838		59.9663	0.37041		62.428	46.5692		60.9942	49.1136
56.7014	36.1536		59.9668	0		62.4286	37.5915		60.9947	28.1214
56.7019	18.8701		59.9673	0		62.4291	17.9149		60.9952	0.0173895
56.7023	0.0127888		59.9678	0		62.4296	0.137505		60.9957	0
56.7028	0		59.9683	0		62.4302	0		60.9962	0
56.7032	0		61.7201	0		62.4307	0		60.9968	0
56.7037	0		61.7206	0		62.4312	0		60.9973	0
56.7042	0		61.7211	0		62.4318	0		61.006	0
58.4677	0		61.7216	0		65.5115	0		61.0065	0
58.4682	0		61.7221	37.9701		65.512	0		61.007	0
58.4687	0		61.7227	56.6613		65.5126	0		61.0075	0
58.4692	0		61.7232	59.2649		65.5132	0		61.008	23.0663
58.4697	29.7191		61.7237	43.5919		65.5137	0.0357239		61.0085	39.8175
58.4701	44.1821		61.7242	20.0806		65.5143	31.6926		61.009	46.6465
58.4706	46.1668		61.7247	0.0491592		65.5149	48.4311		61.0096	39.351
58.4711	35.0393		61.7253	0		65.5154	50.0199		61.0101	23.2683
58.4716	18.8081		61.7258	0		65.516	35.0832		61.0106	0.0138419
58.4721	0.457909		61.7263	0		65.5166	14.646		61.0111	0
58.4725	0		61.7268	0		65.5171	0		61.0116	0
58.473	0		62.5911	0		65.5177	0		61.0121	0
58.4735	0		62.5916	0		65.5183	0		61.0126	0
58.474	0		62.5922	0		65.5189	0		64.9726	0
59.002	0		62.5927	0		67.7802	0		64.9732	0
59.0025	0		62.5932	34.7956		67.7808	0		64.9737	0
59.003	0		62.5938	52.9968		67.7814	0		64.9743	0
59.0034	0		62.5943	58.1882		67.782	0		64.9749	0.1048
59.0039	22.6874		62.5948	47.0379		67.7826	19.6747		64.9754	20.8864
59.0044	40.4369		62.5953	26.9689		67.7832	37.2748		64.976	98.7817
59.0049	49.5356		62.5959	0		67.7838	46.8123		64.9766	162.358
59.0054	44.6156		62.5964	0		67.7844	41.5962		64.9771	181.293
59.0059	29.6479		62.5969	0		67.785	24.9808		64.9777	141.221
59.0064	0.683632		62.5975	0		67.7856	0		64.9782	54.0602
59.0068	0		64.7852	0		67.7862	0		64.9788	0.269532
59.0073	0		64.7858	0		67.7868	0		64.9794	0
59.0078	0		64.7864	0		67.7874	0		64.9799	0
59.0083	0		64.7869	0		70.6708	0		64.9805	0
62.1788	0		64.7875	0.198785		70.6715	0		64.9811	0
62.1793	0		64.788	23.6666		70.6721	0		65.105	0
62.1799	0		64.7886	43.6101		70.6728	0		65.1056	0
62.1804	0		64.7892	52.9743		70.6734	0.241012		65.1061	0
62.1809	25.7312		64.7897	45.4557		70.674	27.3282		65.1067	0
62.1814	43.0043		64.7903	27.2433		70.6747	39.4898		65.1073	0.118449
62.182	47.3833		64.7908	0		70.6753	45.0584		65.1078	18.1177
62.1825	35.7816		64.7914	0		70.676	41.1192		65.1084	36.0713
62.183	17.2281		64.792	0		70.6766	28.9534		65.109	43.8919
62.1836	0		64.7925	0		70.6772	0		65.1095	36.9118
62.1841	0		64.9733	0		70.6779	0		65.1101	20.5878
62.1846	0		64.9738	0		70.6785	0		65.1107	0
62.1851	0		64.9744	0		70.6791	0		65.1112	0
62.6747	0		64.975	0		71.0804	0		65.1118	0
62.6752	0		64.9755	0.296104		71.081	0		65.1123	0
62.6757	0		64.9761	28.3951		71.0817	0		68.4382	0
62.6763	0		64.9766	52.682		71.0823	0		68.4388	0
62.6768	16.4532		64.9772	61.808		71.0829	1.4889		68.4394	0
62.6773	32.8897		64.9778	50.2543		71.0836	116.714		68.44	0
62.6779	42.4371		64.9783	28.0721		71.0842	242.094		68.4407	0.246105
62.6784	38.8669		64.9789	0		71.0849	332.873		68.4413	20.2855
62.6789	24.4573		64.9795	0		71.0855	324.665		68.4419	40.9098
62.6795	0		64.98	0		71.0862	222.151		68.4425	54.8565
62.68	0		64.9806	0		71.0868	88.5568		68.4431	52.228
62.6805	0		65.9701	0		71.0874	0		68.4437	35.3087
62.6811	0		65.9707	0		71.0881	0		68.4443	0
62.8975	0		65.9713	0		71.0887	0		68.4449	0
62.898	0		65.9718	0		71.0894	0		68.4455	0
62.8986	0		65.9724	0.140854		73.0863	0		68.4461	0
62.8991	0		65.973	23.0972		73.087	0		69.059	0
62.8996	28.3246		65.9736	43.0383		73.0876	0		69.0596	0
62.9002	42.3326		65.9741	51.6659		73.0883	0		69.0603	0
62.9007	45.25		65.9747	43.6705		73.089	0.392713		69.0609	0
62.9012	35.1923		65.9753	25.3934		73.0896	23.5823		69.0615	0.564471
62.9018	18.6169		65.9759	0		73.0903	40.209		69.0621	30.467
62.9023	0.0859807		65.9764	0		73.091	47.7344		69.0627	49.4561
62.9029	0		65.977	0		73.0917	41.2862		69.0633	55.6312
62.9034	0		65.9776	0		73.0923	25.0448		69.064	43.7573
62.9039	0		67.6845	0		73.093	0		69.0646	21.4026
62.9045	0		67.6851	0		73.0937	0		69.0652	0
63.698	0		67.6857	0		73.0943	0		69.0658	0
63.6985	0		67.6863	0		73.095	0		69.0664	0
63.6991	0		67.6868	0.260859		73.955	0		69.067	0
63.6996	0		67.6874	28.1054		73.9557	0		71.0804	0
63.7002	17.3194		67.688	44.7438		73.9563	0		71.081	0
63.7007	34.4297		67.6886	49.5155		73.957	0		71.0817	0
63.7013	41.3792		67.6892	39.0647		73.9577	0.531399		71.0823	0
63.7018	33.3403		67.6898	20.6923		73.9584	21.5705		71.0829	2.82854
63.7024	16.5815		67.6904	0		73.9591	38.5934		71.0836	124.219
63.7029	0.00384754		67.691	0		73.9598	45.7417		71.0842	270.684
63.7035	0		67.6916	0		73.9604	38.0772		71.0849	385.75
63.704	0		67.6922	0		73.9611	21.2129		71.0855	398.621
63.7046	0		68.2459	0		73.9618	0		71.0862	298.595
63.7051	0		68.2465	0		73.9625	0		71.0868	151.985
64.485	0		68.2472	0		73.9632	0		71.0875	0
64.4855	0		68.2478	0		73.9639	0		71.0881	0
64.4861	0		68.2484	0.414754		74.656	0		71.0887	0
64.4866	0		68.249	27.507		74.6567	0		71.0894	0
64.4872	21.2856		68.2496	42.5723		74.6574	0		71.9056	0
64.4877	35.7345		68.2502	47.5964		74.6581	0		71.9062	0
64.4883	43.6189		68.2508	38.4554		74.6588	1.03065		71.9069	0
64.4888	39.5268		68.2514	20.6948		74.6595	33.0083		71.9075	0
64.4894	24.9042		68.252	0		74.6602	48.9491		71.9082	0.939997
64.49	0.432784		68.2526	0		74.6608	52.4571		71.9089	30.2357
64.4905	0		68.2532	0		74.6615	40.291		71.9095	45.6859
64.4911	0		68.2538	0		74.6622	20.2464		71.9102	49.1352
64.4916	0		68.9538	0		74.6629	0		71.9108	39.3731
64.4922	0		68.9544	0		74.6636	0		71.9115	23.4756
66.1015	0		68.9551	0		74.6643	0		71.9121	0
66.1021	0		68.9557	0		74.665	0		71.9128	0
66.1027	0		68.9563	0.409682		75.3298	0		71.9134	0
66.1033	0		68.9569	18.7783		75.3305	0		71.9141	0
66.1038	27.1517		68.9575	44.3059		75.3312	0		75.2442	0
66.1044	43.162		68.9581	62.4913		75.3319	0		75.2449	0
66.105	47.0955		68.9588	59.2318		75.3326	0.456139		75.2456	0
66.1056	36.3198		68.9594	37.0031		75.3333	20.5168		75.2463	0
66.1061	18.5532		68.96	0		75.334	35.9086		75.247	0.985173
66.1067	0		68.9606	0		75.3347	42.3235		75.2477	30.6634
66.1073	0		68.9612	0		75.3354	35.2088		75.2484	46.1883
66.1079	0		68.9618	0		75.3361	19.1726		75.2491	51.097
66.1084	0		70.0522	0		75.3368	0		75.2498	43.6373
66.3557	0		70.0529	0		75.3375	0		75.2505	28.1192
66.3562	0		70.0535	0		75.3382	0		75.2512	0
66.3568	0		70.0541	0		75.3389	0		75.2519	0
66.3574	0		70.0548	0.387627		79.2594	0		75.2526	0
66.358	17.5773		70.0554	22.2842		79.2601	0		75.2533	0
66.3586	35.6579		70.056	44.5031		79.2609	0		75.301	0
66.3591	43.859		70.0567	58.1878		79.2617	0		75.3017	0
66.3597	35.4254		70.0573	53.2033		79.2624	0.924715		75.3024	0
66.3603	17.3444		70.0579	32.7041		79.2632	22.2997		75.3031	0
66.3609	0		70.0585	0		79.2639	38.6978		75.3038	0.720367
66.3615	0		70.0592	0		79.2647	48.2953		75.3045	22.3741
66.362	0		70.0598	0		79.2654	43.8175		75.3052	42.6497
66.3626	0		70.0604	0		79.2662	26.7672		75.3059	50.913
66.822	0		70.4297	0		79.267	0		75.3066	41.1742
66.8226	0		70.4304	0		79.2677	0		75.3073	21.165
66.8231	0		70.431	0		79.2685	0		75.308	0
66.8237	0		70.4316	0		79.2692	0		75.3087	0
66.8243	0.0363257		70.4323	0.527308		79.7681	0		75.3094	0
66.8249	19.2071		70.4329	24.9433		79.7689	0		75.3102	0
66.8255	34.2146		70.4335	44.6352		79.7696	0		75.6631	0
66.8261	41.6428		70.4342	54.8635		79.7704	0		75.6638	0
66.8267	36.1755		70.4348	48.1037		79.7711	1.3015		75.6645	0
66.8272	21.3052		70.4354	28.5164		79.7719	28.3421		75.6652	0
66.8278	0		70.4361	0		79.7727	44.629		75.6659	0.924072
66.8284	0		70.4367	0		79.7734	48.8561		75.6666	25.8034
66.829	0		70.4373	0		79.7742	38.143		75.6673	40.7356
66.8296	0		70.438	0		79.775	19.7668		75.668	46.9352
66.996	0		70.7067	0		79.7757	0		75.6687	41.6247
66.9966	0		70.7073	0		79.7765	0		75.6694	28.2681
66.9971	0		70.708	0		79.7773	0		75.6701	0
66.9977	0		70.7086	0		79.778	0		75.6708	0
66.9983	0.0663931		70.7092	0.50759		81.0051	0		75.6716	0
66.9989	17.8824		70.7099	21.3547		81.0059	0		75.6723	0
66.9995	32.6831		70.7105	39.5144		81.0066	0		75.8195	0
67.0001	41.172		70.7112	47.0886		81.0074	0		75.8202	0
67.0007	37.9403		70.7118	39.0668		81.0082	0.770624		75.821	0
67.0013	24.8017		70.7124	21.2584		81.009	18.7217		75.8217	0
67.0019	0		70.7131	0		81.0098	37.0728		75.8224	0.917681
67.0024	0		70.7137	0		81.0106	47.6275		75.8231	24.8455
67.003	0		70.7144	0		81.0113	41.8554		75.8238	43.7475
67.0036	0		70.715	0		81.0121	23.6635		75.8245	52.2027
67.3353	0		71.0811	0		81.0129	0		75.8252	44.341
67.3359	0		71.0817	0		81.0137	0		75.8259	25.8269
67.3365	0		71.0824	0		81.0145	0		75.8266	0
67.3371	0		71.083	0		81.0153	0		75.8273	0
67.3377	0.139189		71.0837	1.78		83.0427	0		75.828	0
67.3383	19.2773		71.0843	64.7447		83.0435	0		75.8288	0
67.3389	37.8799		71.085	105.215		83.0443	0		76.3384	0
67.3395	48.2492		71.0856	112.007		83.0451	0		76.3391	0
67.3401	42.8049		71.0863	81.333		83.0459	1.49035		76.3398	0
67.3407	25.0314		71.0869	36.8168		83.0468	26.3633		76.3406	0
67.3413	0.0371644		71.0875	0		83.0476	51.5851		76.3413	1.06202
67.3419	0		71.0882	0		83.0484	67.5712		76.342	25.49
67.3424	0		71.0888	0		83.0492	63.0252		76.3427	41.644
67.343	0		71.0895	0		83.05	40.8741		76.3434	47.8829
67.3436	0		71.2752	0		83.0508	16.3651		76.3441	41.2295
67.4572	0		71.2759	0		83.0516	0		76.3448	25.8022
67.4577	0		71.2765	0		83.0524	0		76.3456	0
67.4583	0		71.2772	0		83.0533	0		76.3463	0
67.4589	0		71.2778	0.675974		83.0541	0		76.347	0
67.4595	0.216426		71.2785	23.136		83.631	0		76.3477	0
67.4601	25.4507		71.2791	40.8278		83.6318	0		77.3762	0
67.4607	36.8205		71.2798	49.4447		83.6327	0		77.3769	0
67.4613	39.6447		71.2804	42.8364		83.6335	0		77.3776	0
67.4619	32.6124		71.2811	24.9145		83.6343	1.12855		77.3784	0
67.4625	19.7254		71.2817	0		83.6351	23.4261		77.3791	1.87825
67.4631	0		71.2824	0		83.6359	42.3576		77.3798	36.857
67.4637	0		71.283	0		83.6368	47.1234		77.3805	54.2584
67.4643	0		71.2836	0		83.6376	35.1699		77.3813	57.1627
67.4649	0		71.8435	0		83.6384	16.7501		77.382	44.0955
70.2852	0		71.8441	0		83.6392	0		77.3827	23.4372
70.2858	0		71.8448	0		83.64	0		77.3835	0
70.2865	0		71.8455	0		83.6409	0		77.3842	0
70.2871	0		71.8461	0.943415		83.6417	0		77.3849	0
70.2877	0.129393		71.8468	27.2437		84.9467	0		77.3857	0
70.2884	20.2574		71.8474	45.1752		84.9475	0		77.951	0
70.289	36.9595		71.8481	52.1508		84.9484	0		77.9518	0
70.2896	46.5761		71.8487	43.284		84.9492	0		77.9525	0
70.2903	42.39		71.8494	24.4424		84.9501	1.30876		77.9532	0
70.2909	26.658		71.85	0		84.9509	22.4911		77.954	1.07865
70.2915	0		71.8507	0		84.9517	38.7039		77.9547	26.1412
70.2922	0		71.8513	0		84.9526	44.4569		77.9555	42.0335
70.2928	0		71.852	0		84.9534	36.4557		77.9562	48.0819
70.2934	0		74.7844	0		84.9543	20.41		77.9569	40.68
71.0798	0		74.7851	0		84.9551	0		77.9577	24.0594
71.0805	0		74.7858	0		84.9559	0		77.9584	0
71.0811	0		74.7865	0		84.9568	0		77.9591	0
71.0817	0		74.7872	1.27958		84.9576	0		77.9599	0
71.0824	0.158335		74.7879	27.678		85.0949	0		77.9606	0
71.083	11.6445		74.7886	46.6804		85.0957	0		79.3489	0
71.0837	51.6944		74.7893	53.3508		85.0966	0		79.3497	0
71.0843	124.652		74.79	42.9999		85.0974	0		79.3504	0
71.085	160.182		74.7907	22.6564		85.0983	1.32923		79.3512	0
71.0856	146.468		74.7914	0		85.0991	22.6476		79.3519	1.21407
71.0862	94.2788		74.7921	0		85.0999	42.3184		79.3527	23.1074
71.0869	29.152		74.7928	0		85.1008	50.8688		79.3534	40.1768
71.0875	0		74.7935	0		85.1016	41.2442		79.3542	49.0456
71.0882	0		75.5551	0		85.1025	20.3044		79.355	43.6321
71.0888	0		75.5558	0		85.1033	0		79.3557	26.4582
71.0895	0		75.5565	0		85.1042	0		79.3565	0
73.9148	0		75.5572	0		85.105	0		79.3572	0
73.9155	0		75.5579	0.932449		85.1058	0		79.358	0
73.9161	0		75.5586	24.2547		87.8655	0		79.3588	0
73.9168	0		75.5594	42.0046		87.8663	0		80.1344	0
73.9175	0.534738		75.5601	48.8478		87.8672	0		80.1351	0
73.9182	21.0834		75.5608	40.2953		87.8681	0		80.1359	0
73.9189	35.3862		75.5615	21.9707		87.869	1.71568		80.1367	0
73.9196	41.0076		75.5622	0		87.8699	25.6812		80.1374	1.99275
73.9202	33.9357		75.5629	0		87.8708	39.7475		80.1382	33.2759
73.9209	18.8986		75.5636	0		87.8717	43.4617		80.139	47.9884
73.9216	0		75.5643	0		87.8725	36.344		80.1397	49.8584
73.9223	0		77.1487	0		87.8734	22.5841		80.1405	36.9721
73.923	0		77.1494	0		87.8743	0		80.1413	17.4016
73.9237	0		77.1501	0		87.8752	0		80.1421	0
74.046	0		77.1509	0		87.8761	0		80.1428	0
74.0467	0		77.1516	1.45443		87.877	0		80.1436	0
74.0474	0		77.1523	27.5753		88.4049	0		80.1444	0
74.0481	0		77.153	39.93		88.4058	0		80.9049	0
74.0487	0.574614		77.1538	44.9759		88.4067	0		80.9057	0
74.0494	21.6705		77.1545	39.5267		88.4076	0		80.9065	0
74.0501	37.2468		77.1552	25.0687		88.4085	2.34735		80.9073	0
74.0508	44.2532		77.156	0		88.4094	33.088		80.9081	1.18238
74.0515	37.208		77.1567	0		88.4103	49.2866		80.9089	23.145
74.0522	20.4347		77.1574	0		88.4112	54.5504		80.9096	41.8476
74.0528	0		77.1581	0		88.412	44.9491		80.9104	48.9769
74.0535	0		81.2564	0		88.4129	25.3296		80.9112	38.0201
74.0542	0		81.2571	0		88.4138	0		80.912	17.0151
74.0549	0		81.2579	0		88.4147	0		80.9128	0
74.3019	0		81.2587	0		88.4156	0		80.9135	0
74.3026	0		81.2595	1.34626		88.4165	0		80.9143	0
74.3033	0		81.2603	23.5156		90.2234	0		80.9151	0
74.304	0		81.2611	40.3112		90.2243	0		81.8607	0
74.3047	0.680064		81.2619	48.7114		90.2252	0		81.8614	0
74.3054	23.4626		81.2626	44.4603		90.2262	0		81.8622	0
74.3061	35.3326		81.2634	29.9458		90.2271	1.82499		81.863	0
74.3067	39.0115		81.2642	0		90.228	25.9451		81.8638	2.06173
74.3074	32.3701		81.265	0		90.2289	40.0413		81.8646	34.0438
74.3081	19.186		81.2658	0		90.2298	45.696		81.8654	43.25
74.3088	0		81.2666	0		90.2308	39.1822		81.8662	46.1093
74.3095	0		82.0464	0		90.2317	23.1302		81.867	41.7404
74.3102	0		82.0472	0		90.2326	0		81.8678	29.6616
74.3109	0		82.048	0		90.2335	0		81.8686	0
75.077	0		82.0488	0		90.2345	0		81.8694	0
75.0777	0		82.0496	1.95763		90.2354	0		81.8702	0
75.0784	0		82.0504	30.4188		90.9699	0		81.871	0
75.0791	0		82.0512	44.55		90.9708	0		82.869	0
75.0798	0.414521		82.052	47.7717		90.9718	0		82.8698	0
75.0805	19.8625		82.0528	37.8528		90.9727	0		82.8706	0
75.0812	34.7488		82.0536	20.2548		90.9736	1.30015		82.8715	0
75.0819	41.9683		82.0544	0		90.9746	18.1528		82.8723	2.40722
75.0826	37.026		82.0552	0		90.9755	38.8225		82.8731	35.4613
75.0833	23.1068		82.056	0		90.9764	50.5043		82.8739	50.4638
75.084	0		82.0568	0		90.9774	45.3065		82.8747	52.2566
75.0847	0		83.0428	0		90.9783	27.336		82.8755	39.6117
75.0854	0		83.0436	0		90.9792	0		82.8763	20.0269
75.0861	0		83.0444	0		90.9802	0		82.8771	0
75.2688	0		83.0452	0		90.9811	0		82.8779	0
75.2695	0		83.046	1.53687		90.982	0		82.8788	0
75.2702	0		83.0469	24.7131		91.1127	0		82.8796	0
75.2709	0		83.0477	78.3011		91.1136	0		83.1248	0
75.2716	0.455663		83.0485	105.203		91.1145	0		83.1257	0
75.2723	20.2735		83.0493	98.4504		91.1155	0		83.1265	0
75.273	39.5166		83.0501	63.4719		91.1164	1.99663		83.1273	0
75.2737	51.5365		83.0509	19.4536		91.1173	26.3733		83.1281	1.41789
75.2744	47.093		83.0517	0		91.1183	43.2695		83.1289	25.4663
75.2751	29.0857		83.0526	0		91.1192	50.0016		83.1297	39.8959
75.2758	0		83.0534	0		91.1201	42.6031		83.1305	47.2369
75.2766	0		83.0542	0		91.1211	25.0359		83.1314	42.3942
75.2773	0		88.2837	0		91.122	0		83.1322	26.5822
75.278	0		88.2846	0		91.1229	0		83.133	0
77.1203	0		88.2855	0		91.1239	0		83.1338	0
77.121	0		88.2864	0		91.1248	0		83.1346	0
77.1217	0		88.2873	1.95199		92.324	0		83.1354	0
77.1225	0		88.2882	23.9031		92.325	0		83.4244	0
77.1232	1.0565		88.2891	40.9006		92.3259	0		83.4252	0
77.1239	27.2535		88.29	47.4497		92.3269	0		83.426	0
77.1246	43.4162		88.2909	38.1556		92.3278	2.5776		83.4269	0
77.1254	48.3107		88.2917	19.1946		92.3288	30.735		83.4277	1.16589
77.1261	38.4461		88.2926	0		92.3297	48.9633		83.4285	20.4609
77.1268	20.3229		88.2935	0		92.3307	53.8852		83.4293	37.5257
77.1276	0		88.2944	0		92.3316	41.7351		83.4301	43.8254
77.1283	0		88.2953	0		92.3326	20.4398		83.4309	34.6587
77.129	0		88.4827	0		92.3335	0		83.4318	16.6733
77.1297	0		88.4836	0		92.3345	0		83.4326	0
81.8615	0		88.4845	0		92.3354	0		83.4334	0
81.8623	0		88.4854	0		92.3364	0		83.4342	0
81.8631	0		88.4863	2.34102		92.5502	0		83.435	0
81.8639	0		88.4872	27.9264		92.5512	0		86.7544	0
81.8647	1.5774		88.4881	44.8433		92.5521	0		86.7553	0
81.8655	32.0012		88.489	50.7482		92.5531	0		86.7562	0
81.8663	47.3167		88.4899	42.2612		92.5541	2.91929		86.757	0
81.8671	50.9053		88.4908	24.381		92.555	33.3153		86.7579	2.1389
81.8679	39.9502		88.4917	0		92.556	44.0651		86.7588	30.9047
81.8687	21.0347		88.4926	0		92.5569	45.4753		86.7596	50.3606
81.8695	0		88.4935	0		92.5579	36.5275		86.7605	56.479
81.8703	0		88.4944	0		92.5588	20.8184		86.7614	46.1601
81.8711	0		89.0153	0		92.5598	0		86.7622	25.9135
81.8719	0		89.0162	0		92.5608	0		86.7631	0
83.042	0		89.0171	0		92.5617	0		86.764	0
83.0428	0		89.018	0		92.5627	0		86.7648	0
83.0436	0		89.0189	1.77652		93.4121	0		86.7657	0
83.0444	0		89.0198	21.155		93.4131	0		86.8404	0
83.0452	2.5393		89.0207	42.3479		93.414	0		86.8413	0
83.046	51.6264		89.0216	54.9609		93.415	0		86.8421	0
83.0468	214.738		89.0225	49.5068		93.416	1.7921		86.843	0
83.0477	462.168		89.0234	29.1533		93.417	22.9126		86.8439	2.21145
83.0485	637.63		89.0243	0		93.4179	37.7707		86.8448	31.3999
83.0493	585.401		89.0252	0		93.4189	44.3081		86.8456	47.6947
83.0501	369.447		89.0261	0		93.4199	38.1783		86.8465	51.361
83.0509	146.391		89.027	0		93.4208	22.2541		86.8474	40.6088
83.0517	25.2005		94.9505	0		93.4218	0		86.8482	22.2381
83.0525	0		94.9515	0		93.4228	0		86.8491	0
83.0534	0		94.9525	0		93.4237	0		86.85	0
83.0542	0		94.9535	0		93.4247	0		86.8508	0
83.055	0		94.9545	3.48894		93.9458	0		86.8517	0
85.095	0		94.9555	33.8127		93.9467	0		86.9866	0
85.0958	0		94.9564	46.986		93.9477	0		86.9875	0
85.0967	0		94.9574	48.6617		93.9487	0		86.9884	0
85.0975	0		94.9584	39.8003		93.9497	1.7932		86.9892	0
85.0984	2.91964		94.9594	25.8284		93.9507	22.318		86.9901	1.93467
85.0992	49.5555		94.9604	0		93.9516	42.5108		86.991	27.2324
85.1	90.4474		94.9614	0		93.9526	75.3118		86.9918	43.6856
85.1009	110.811		94.9624	0		93.9536	84.377		86.9927	50.8719
85.1017	96.6285		94.9634	0		93.9546	68.2894		86.9936	45.2759
85.1026	58.4416		97.3801	0		93.9556	33.4495		86.9945	29.5607
85.1034	14.6242		97.3812	0		93.9565	12.192		86.9953	0
85.1043	0		97.3822	0		93.9575	0		86.9962	0
85.1051	0		97.3832	0		93.9585	0		86.9971	0
85.1059	0		97.3843	3.80202		93.9595	0		86.9979	0
85.1068	0		97.3853	35.9114		93.9604	0		87.3924	0
90.0003	0		97.3863	50.1915		95.1943	0		87.3932	0
90.0012	0		97.3874	50.6124		95.1953	0		87.3941	0
90.0021	0		97.3884	36.9548		95.1963	0		87.395	0
90.003	0		97.3894	17.3713		95.1973	0		87.3959	1.48856
90.0039	1.57413		97.3905	0		95.1983	2.24823		87.3967	21.1726
90.0048	23.0491		97.3915	0		95.1993	25.132		87.3976	46.7404
90.0058	36.4071		97.3925	0		95.2003	40.7868		87.3985	65.4833
90.0067	41.3841		97.3936	0		95.2013	46.223		87.3994	63.9819
90.0076	34.5673		97.8691	0		95.2023	37.8673		87.4002	43.5752
90.0085	19.2402		97.8702	0		95.2033	20.6237		87.4011	18.5494
90.0094	0		97.8712	0		95.2043	0		87.402	0
90.0103	0		97.8723	0		95.2053	0		87.4029	0
90.0113	0		97.8733	2.42366		95.2063	0		87.4038	0
90.0122	0		97.8743	23.3364		95.2073	0		87.4046	0
95.5505	0		97.8754	41.2914		95.5043	0		88.1412	0
95.5515	0		97.8764	48.1015		95.5053	0		88.1421	0
95.5525	0		97.8775	38.3849		95.5063	0		88.143	0
95.5536	0		97.8785	18.8342		95.5073	0		88.1439	0
95.5546	2.30934		97.8795	0		95.5083	3.42201		88.1448	1.81568
95.5556	24.9986		97.8806	0		95.5093	36.616		88.1457	23.1335
95.5566	37.0487		97.8816	0		95.5103	51.4442		88.1466	39.1553
95.5576	41.2063		97.8827	0		95.5113	53.7293		88.1475	45.4362
95.5586	34.0514		99.3042	0		95.5123	42.2266		88.1484	38.0179
95.5596	18.9421		99.3053	0		95.5133	22.836		88.1492	21.5046
95.5606	0		99.3064	0		95.5143	0		88.1501	0
95.5616	0		99.3074	0		95.5153	0		88.151	0
95.5626	0		99.3085	3.69714		95.5163	0		88.1519	0
95.5636	0		99.3095	32.4456		95.5173	0		88.1528	0
95.6329	0		99.3106	52.687		98.1838	0		88.6429	0
95.6339	0		99.3117	61.3767		98.1849	0		88.6438	0
95.6349	0		99.3127	53.0815		98.1859	0		88.6447	0
95.6359	0		99.3138	31.5623		98.187	0		88.6456	0
95.6369	2.50558		99.3149	0		98.188	2.23912		88.6465	1.86942
95.6379	27.0269		99.3159	0		98.1891	23.7873		88.6474	22.9056
95.6389	40.3849		99.317	0		98.1901	41.5666		88.6483	39.4438
95.6399	43.5076		99.318	0		98.1911	48.8724		88.6491	45.5713
95.6409	33.6863		101.051	0		98.1922	40.9331		88.65	36.9751
95.6419	16.9866		101.052	0		98.1932	22.8772		88.6509	19.3546
95.6429	0		101.053	0		98.1943	0		88.6518	0
95.6439	0		101.054	0		98.1953	0		88.6527	0
95.6449	0		101.055	4.86019		98.1964	0		88.6536	0
95.6459	0		101.056	56.1576		98.1974	0		88.6545	0
96.282	0		101.057	187.06		100.8	0		88.7613	0
96.283	0		101.059	284.372		100.801	0		88.7622	0
96.2841	0		101.06	303.086		100.802	0		88.7631	0
96.2851	0		101.061	231.396		100.804	0		88.764	0
96.2861	1.82066		101.062	115.597		100.805	2.5903		88.7649	1.89727
96.2871	19.5725		101.063	0		100.806	25.8243		88.7658	23.0993
96.2881	36.0828		101.064	0		100.807	38.7177		88.7667	40.7673
96.2891	45.0738		101.065	0		100.808	41.6675		88.7676	50.2249
96.2901	40.6948		101.066	0		100.809	34.3559		88.7685	45.8429
96.2912	24.7245		101.649	0		100.81	21.1202		88.7694	28.9926
96.2922	0		101.65	0		100.811	0		88.7703	0
96.2932	0		101.651	0		100.812	0		88.7712	0
96.2942	0		101.653	0		100.813	0		88.7721	0
96.2952	0		101.654	2.59597		100.814	0		88.773	0
98.431	0		101.655	23.0205		101.051	0		92.9946	0
98.4321	0		101.656	41.4268		101.052	0		92.9956	0
98.4331	0		101.657	51.128		101.053	0		92.9965	0
98.4342	0		101.658	47.432		101.054	0		92.9975	0
98.4352	1.93095		101.659	31.3538		101.055	1.86332		92.9985	2.27761
98.4363	20.6357		101.66	0		101.056	23.7286		92.9994	26.2456
98.4373	38.0717		101.661	0		101.057	83.149		93.0004	41.7196
98.4384	44.0516		101.662	0		101.058	133.962		93.0014	48.6014
98.4394	34.1608		101.664	0		101.06	148.528		93.0023	43.6781
98.4405	16.2727		102.421	0		101.061	116.955		93.0033	29.6236
98.4415	0		102.422	0		101.062	62.6446		93.0042	0
98.4426	0		102.423	0		101.063	14.2818		93.0052	0
98.4436	0		102.424	0		101.064	0		93.0062	0
98.4447	0		102.425	2.72461		101.065	0		93.0071	0
101.049	0		102.426	23.5058		101.066	0		97.6127	0
101.05	0		102.428	42.9223		101.067	0		97.6137	0
101.051	0		102.429	50.6279		105.704	0		97.6147	0
101.052	0		102.43	40.0976		105.705	0		97.6158	0
101.053	1.32457		102.431	18.8638		105.706	0		97.6168	2.17026
101.054	20.9783		102.432	0		105.707	0		97.6179	21.9895
101.055	122.908		102.433	0		105.709	3.74284		97.6189	43.2715
101.056	434.107		102.434	0		105.71	31.727		97.6199	57.2055
101.057	990.606		102.435	0		105.711	47.974		97.621	53.6394
101.059	1523.7		104.293	0		105.712	49.4412		97.622	33.1471
101.06	1578.17		104.294	0		105.713	35.7514		97.623	0
101.061	1037.55		104.295	0		105.714	16.3185		97.6241	0
101.062	480.908		104.297	0		105.716	0		97.6251	0
101.063	80.1938		104.298	3.96652		105.717	0		97.6261	0
101.064	0		104.299	30.3797		105.718	0		99.4105	0
101.065	0		104.3	46.9449		105.719	0		99.4115	0
101.066	0		104.301	50.7631		105.761	0		99.4126	0
101.067	0		104.302	40.2237		105.762	0		99.4137	0
101.929	0		104.303	21.4009		105.763	0		99.4147	3.60544
101.931	0		104.305	0		105.765	0		99.4158	31.4342
101.932	0		104.306	0		105.766	3.4676		99.4169	47.4628
101.933	0		104.307	0		105.767	29.3187		99.4179	51.0496
101.934	1.95627		104.308	0		105.768	44.7783		99.419	39.0502
101.935	19.3536		105.376	0		105.769	49.7789		99.4201	18.5998
101.936	36.2019		105.377	0		105.77	40.9928		99.4211	0
101.937	45.8986		105.378	0		105.772	22.6774		99.4222	0
101.938	41.5888		105.379	0		105.773	0		99.4233	0
101.939	24.879		105.38	3.39923		105.774	0		99.4243	0
101.94	0		105.381	27.1344		105.775	0		101.301	0
101.942	0		105.383	45.0889		105.776	0		101.302	0
101.943	0		105.384	49.9033		108.934	0		101.303	0
101.944	0		105.385	38.7841		108.935	0		101.304	0
102.387	0		105.386	19.1494		108.936	0		101.305	4.30463
102.389	0		105.387	0		108.937	0		101.307	37.036
102.39	0		105.388	0		108.938	3.76291		101.308	50.4282
102.391	0		105.39	0		108.94	29.8222		101.309	49.871
102.392	2.30081		105.391	0		108.941	44.7301		101.31	35.9102
102.393	21.6272		107.13	0		108.942	46.648		101.311	16.5458
102.394	35.6676		107.131	0		108.943	34.1528		101.312	0
102.395	42.9846		107.132	0		108.945	15.1877		101.313	0
102.396	39.1685		107.133	0		108.946	0		101.314	0
102.397	24.787		107.134	4.50111		108.947	0		101.315	0
102.399	0		107.135	32.2944		108.948	0		103.187	0
102.4	0		107.137	45.7814		108.949	0		103.188	0
102.401	0		107.138	47.1261		108.985	0		103.189	0
102.402	0		107.139	35.8047		108.986	0		103.19	0
104.674	0		107.14	18.0727		108.987	0		103.191	2.91195
104.675	0		107.141	0		108.988	0		103.192	24.3337
104.676	0		107.143	0		108.99	2.58156		103.193	42.8701
104.677	0		107.144	0		108.991	21.4388		103.194	49.8535
104.679	2.54233		107.145	0		108.992	39.4714		103.196	38.9886
104.68	23.0997		110.947	0		108.993	50.3351		103.197	17.7704
104.681	37.2658		110.948	0		108.995	46.306		103.198	0
104.682	41.639		110.949	0		108.996	27.9114		103.199	0
104.683	33.3978		110.951	0		108.997	0		103.2	0
104.684	17.4023		110.952	4.68473		108.998	0		103.201	0
104.685	0		110.953	31.7707		108.999	0		105.414	0
104.687	0		110.954	47.6862		109.001	0		105.415	0
104.688	0		110.956	50.4483		109.786	0		105.416	0
104.689	0		110.957	39.7915		109.787	0		105.417	0
111.033	0		110.958	21.2482		109.788	0		105.419	5.09698
111.035	0		110.959	0		109.79	0		105.42	39.0439
111.036	0		110.961	0		109.791	3.8853		105.421	52.7901
111.037	0		110.962	0		109.792	29.6822		105.422	51.6273
111.038	14.6044		110.963	0		109.793	43.7745		105.423	36.6428
111.04	133.211		111.035	0		109.795	45.3988		105.424	16.8115
111.041	381.822		111.036	0		109.796	34.27		105.426	0
111.042	724.226		111.037	0		109.797	16.9843		105.427	0
111.043	947.905		111.038	0		109.798	0		105.428	0
111.045	787.282		111.04	7.60708		109.8	0		105.429	0
111.046	433.179		111.041	54.2366		109.801	0		106	0
111.047	138.65		111.042	97.6628		109.802	0		106.001	0
111.048	38.3147		111.043	119.982		111.035	0		106.002	0
111.05	0		111.045	104.3		111.036	0		106.003	0
111.051	0		111.046	57.3413		111.037	0		106.005	2.92574
111.052	0		111.047	0		111.038	0		106.006	23.1574
111.054	0		111.049	0		111.04	3.65041		106.007	39.6118
111.686	0		111.05	0		111.041	26.9543		106.008	45.0622
111.687	0		111.051	0		111.042	41.9434		106.009	35.5763
111.688	0		111.515	0		111.043	47.3027		106.01	17.693
111.69	0		111.516	0		111.045	38.6765		106.012	0
111.691	3.20244		111.518	0		111.046	20.2826		106.013	0
111.692	23.5744		111.519	0		111.047	0		106.014	0
111.694	37.7414		111.52	3.27695		111.048	0		106.015	0
111.695	42.3672		111.521	23.2533		111.05	0		111.28	0
111.696	34.605		111.523	42.4188		111.051	0		111.281	0
111.697	18.5786		111.524	49.5188		112.042	0		111.283	0
111.699	0		111.525	39.2432		112.043	0		111.284	0
111.7	0		111.526	18.7774		112.044	0		111.285	3.36037
111.701	0		111.528	0		112.045	0		111.286	23.9268
111.702	0		111.529	0		112.047	3.71538		111.288	43.4885
115.252	0		111.53	0		112.048	26.3762		111.289	55.526
115.253	0		111.531	0		112.049	40.0915		111.29	52.9554
115.254	0		121.29	0		112.051	44.1151		111.291	37.6622
115.256	0		121.292	0		112.052	35.9424		111.293	17.6376
115.257	3.39785		121.293	0		112.053	19.345		111.294	0
115.258	23.2702		121.295	0		112.054	0		111.295	0
115.26	35.2016		121.296	4.67816		112.056	0		111.296	0
115.261	38.6932		121.298	27.2017		112.057	0		111.298	0
115.262	33.2622		121.299	43.3533		112.058	0		117.343	0
115.264	20.8152		121.3	46.7481		114.012	0		117.345	0
115.265	0		121.302	35.3666		114.014	0		117.346	0
115.266	0		121.303	16.5281		114.015	0		117.347	0
115.268	0		121.305	0		114.016	0		117.349	5.58076
115.269	0		121.306	0		114.018	4.38303		117.35	33.4616
115.447	0		121.308	0		114.019	30.4502		117.352	50.8198
115.449	0		121.309	0		114.02	43.874		117.353	55.1823
115.45	0		121.741	0		114.021	47.2194		117.354	43.9719
115.451	0		121.742	0		114.023	37.772		117.356	22.6797
115.453	3.79699		121.744	0		114.024	19.8875		117.357	0
115.454	26.6677		121.745	0		114.025	0		117.358	0
115.455	44.1488		121.746	5.65104		114.027	0		117.36	0
115.457	46.7273		121.748	31.0335		114.028	0		117.361	0
115.458	32.2463		121.749	43.9071		114.029	0		120.062	0
115.459	12.0497		121.751	47.0725		117.602	0		120.063	0
115.461	0		121.752	37.6422		117.603	0		120.064	0
115.462	0		121.754	19.0418		117.605	0		120.066	0
115.463	0		121.755	0		117.606	0		120.067	4.88304
115.465	0		121.757	0		117.607	5.70058		120.069	28.8191
115.701	0		121.758	0		117.609	35.4331		120.07	44.6327
115.702	0		121.759	0		117.61	49.5304		120.071	49.227
115.703	0		129.042	0		117.611	48.6443		120.073	39.2194
115.705	0		129.044	0		117.613	32.3019		120.074	19.7125
115.706	3.10247		129.045	0		117.614	11.7212		120.076	0
115.707	22.0785		129.047	0		117.615	0		120.077	0
115.709	39.1513		129.048	16.334		117.617	0		120.078	0
115.71	44.8378		129.05	115.619		117.618	0		120.08	0
115.711	35.4033		129.052	302.162		117.62	0		120.274	0
115.713	17.6066		129.053	443.089		123.898	0		120.275	0
115.714	0		129.055	463.575		123.9	0		120.277	0
115.715	0		129.056	346.472		123.901	0		120.278	0
115.717	0		129.058	169.706		123.903	0		120.279	4.27971
115.718	0		129.059	31.3123		123.904	5.46872		120.281	26.7001
118.243	0		129.061	0		123.906	31.7596		120.282	49.0643
118.244	0		129.063	0		123.907	44.309		120.284	62.8723
118.246	0		129.064	0		123.909	45.2205		120.285	59.3278
118.247	0		129.066	0		123.91	35.7534		120.286	41.3479
118.248	5.97219		130.845	0		123.912	20.0096		120.288	18.9239
118.25	36.4179		130.846	0		123.913	0		120.289	0
118.251	48.8027		130.848	0		123.915	0		120.291	0
118.253	47.436		130.849	0		123.916	0		120.292	0
118.254	32.4393		130.851	8.15572		123.918	0		120.294	0
118.255	13.4095		130.853	40.18		126.129	0		126.996	0
118.257	0		130.854	54.7187		126.131	0		126.998	0
118.258	0		130.856	51.6738		126.132	0		126.999	0
118.259	0		130.858	33.628		126.134	0		127.001	0
118.261	0		130.859	12.683		126.135	4.97781		127.002	5.38821
127.477	0		130.861	0		126.137	28.8082		127.004	28.3143
127.479	0		130.862	0		126.138	46.123		127.005	43.453
127.48	0		130.864	0		126.14	51.5394		127.007	50.9183
127.482	0		130.866	0		126.141	41.1863		127.009	43.7089
127.483	4.73633		137.378	0		126.143	20.681		127.01	22.7959
127.485	26.5407		137.38	0		126.144	0		127.012	0
127.487	40.4787		137.381	0		126.146	0		127.013	0
127.488	43.0005		137.383	0		126.147	0		127.015	0
127.49	33.0049		137.385	6.46975		126.149	0		127.016	0
127.491	16.2007		137.387	31.12		129.044	0		127.778	0
127.493	0		137.388	48.1237		129.045	0		127.779	0
127.494	0		137.39	52.2095		129.047	0		127.781	0
127.496	0		137.392	41.0935		129.048	0		127.782	0
127.497	0		137.394	20.1779		129.05	7.90031		127.784	5.77663
129.039	0		137.395	0		129.051	47.4599		127.785	29.5837
129.041	0		137.397	0		129.053	94.5413		127.787	43.3443
129.042	0		137.399	0		129.055	126.683		127.788	46.7816
129.044	0		137.4	0		129.056	122.053		127.79	37.2345
129.045	3.09504		137.886	0		129.058	81.8134		127.792	18.6949
129.047	35.1981		137.888	0		129.059	27.4521		127.793	0
129.048	177.58		137.89	0		129.061	0		127.795	0
129.05	575.036		137.891	0		129.062	0		127.796	0
129.052	1308.6		137.893	6.68315		129.064	0		127.798	0
129.053	1991.06		137.895	30.88		129.066	0		128.059	0
129.055	2099.67		137.897	44.436		130.13	0		128.06	0
129.056	1424.28		137.898	46.3782		130.132	0		128.062	0
129.058	703.611		137.9	35.3983		130.134	0		128.064	0
129.059	157.259		137.902	16.6978		130.135	0		128.065	6.44759
129.061	11.9753		137.903	0		130.137	5.37406		128.067	32.124
129.063	0		137.905	0		130.138	29.0655		128.068	44.6581
129.064	0		137.907	0		130.14	42.9235		128.07	48.1416
129.066	0		137.909	0		130.142	44.4672		128.071	39.4723
129.067	0		140.627	0		130.143	32.934		128.073	20.6346
133.323	0		140.629	0		130.145	15.1909		128.074	0
133.324	0		140.631	0		130.146	0		128.076	0
133.326	0		140.632	0		130.148	0		128.078	0
133.328	0		140.634	7.54283		130.15	0		128.079	0
133.329	3.53094		140.636	33.2016		130.151	0		128.232	0
133.331	20.0122		140.638	46.6824		130.397	0		128.233	0
133.333	36.6855		140.64	48.2403		130.399	0		128.235	0
133.334	44.2161		140.641	36.5361		130.4	0		128.237	0
133.336	37.8838		140.643	16.8568		130.402	0		128.238	4.5657
133.338	20.3246		140.645	0		130.404	5.19347		128.24	24.8138
133.339	0		140.647	0		130.405	27.8223		128.241	43.102
133.341	0		140.649	0		130.407	41.2243		128.243	53.3232
133.343	0		140.65	0		130.408	45.6403		128.244	49.2564
133.344	0		145.425	0		130.41	38.2424		128.246	29.5108
135.079	0		145.427	0		130.412	20.9795		128.247	0
135.081	0		145.429	0		130.413	0		128.249	0
135.083	0		145.431	0		130.415	0		128.251	0
135.084	0		145.432	5.66001		130.416	0		128.252	0
135.086	5.51214		145.434	26.1933		130.418	0		128.521	0
135.088	27.6111		145.436	44.4766		131.223	0		128.522	0
135.089	41.2593		145.438	55.1248		131.225	0		128.524	0
135.091	45.4229		145.44	51.2718		131.226	0		128.526	0
135.093	36.5809		145.442	34.5579		131.228	0		128.527	6.53447
135.095	18.4634		145.444	13.8115		131.23	3.95987		128.529	33.0941
135.096	0		145.446	0		131.231	22.2887		128.53	48.2073
135.098	0		145.448	0		131.233	38.7061		128.532	49.6822
135.1	0		145.449	0		131.234	46.622		128.533	36.9202
135.101	0		145.451	0		131.236	40.3496		128.535	17.0816
135.624	0		149.008	0		131.238	21.917		128.536	0
135.626	0		149.01	0		131.239	0		128.538	0
135.627	0		149.012	0		131.241	0		128.54	0
135.629	0		149.014	0		131.242	0		128.541	0
135.631	4.11933		149.016	6.33668		131.244	0		131.67	0
135.632	22.0124		149.018	80.983		132.382	0		131.671	0
135.634	35.8292		149.02	278.677		132.383	0		131.673	0
135.636	39.94		149.022	414.526		132.385	0		131.675	0
135.638	31.7945		149.024	429.316		132.387	0		131.676	5.25481
135.639	15.7538		149.026	313.574		132.388	6.0117		131.678	27.6719
135.641	0		149.028	136.205		132.39	31.8635		131.68	45.8125
135.643	0		149.03	0		132.392	49.2796		131.681	49.4379
135.644	0		149.032	0		132.393	51.1184		131.683	36.5952
135.646	0		149.034	0		132.395	35.6012		131.684	16.3073
145.07	0		149.036	0		132.397	14.2266		131.686	0
145.071	0		149.108	0		132.398	0		131.688	0
145.073	0		149.11	0		132.4	0		131.689	0
145.075	0		149.112	0		132.401	0		131.691	0
145.077	6.14636		149.114	0		132.403	0		137.832	0
145.079	29.2744		149.116	7.48594		137.693	0		137.834	0
145.081	46.354		149.118	31.9853		137.695	0		137.835	0
145.083	51.177		149.12	46.5025		137.697	0		137.837	0
145.085	40.3008		149.122	47.439		137.698	0		137.839	6.79588
145.086	19.3763		149.124	34.5563		137.7	4.67909		137.841	31.8361
145.088	0		149.126	15.0513		137.702	24.098		137.842	47.803
145.09	0		149.128	0		137.703	39.4504		137.844	52.6209
145.092	0		149.13	0		137.705	43.623		137.846	42.7221
145.094	0		149.132	0		137.707	33.6989		137.848	21.647
146.229	0		149.133	0		137.709	15.6656		137.849	0
146.231	0		150.029	0		137.71	0		137.851	0
146.233	0		150.031	0		137.712	0		137.853	0
146.234	0		150.033	0		137.714	0		137.855	0
146.236	7.8981		150.035	0		137.716	0		138.561	0
146.238	34.0702		150.037	8.19665		137.736	0		138.563	0
146.24	44.4042		150.039	33.5575		137.738	0		138.565	0
146.242	42.8915		150.041	46.1627		137.74	0		138.567	0
146.244	30.6362		150.043	47.8631		137.742	0		138.568	8.2481
146.246	13.7064		150.045	39.5829		137.743	4.4111		138.57	35.8848
146.248	0		150.047	21.7475		137.745	23.7147		138.572	46.9086
146.25	0		150.049	0		137.747	43.3239		138.574	49.9289
146.252	0		150.051	0		137.749	55.0245		138.575	41.6952
146.253	0		150.053	0		137.75	51.8186		138.577	22.3178
146.385	0		150.055	0		137.752	36.2361		138.579	0
146.386	0		151.717	0		137.754	16.191		138.581	0
146.388	0		151.719	0		137.756	0		138.582	0
146.39	0		151.721	0		137.757	0		138.584	0
146.392	4.27629		151.723	0		137.759	0		138.937	0
146.394	21.3313		151.725	6.54214		137.761	0		138.939	0
146.396	37.8202		151.727	28.8145		141.369	0		138.941	0
146.398	44.5767		151.729	47.5963		141.371	0		138.942	0
146.4	37.1679		151.731	56.0517		141.373	0		138.944	6.40692
146.402	18.8946		151.733	48.9432		141.375	0		138.946	30.1282
146.404	0		151.735	26.2134		141.377	4.56006		138.948	46.9422
146.406	0		151.737	0		141.379	23.2097		138.949	51.9658
146.407	0		151.739	0		141.38	41.2213		138.951	41.0618
146.409	0		151.741	0		141.382	49.4774		138.953	19.626
146.882	0		151.743	0		141.384	41.9588		138.955	0
146.884	0		154.598	0		141.386	21.6086		138.956	0
146.886	0		154.6	0		141.388	0		138.958	0
146.888	0		154.602	0		141.389	0		138.96	0
146.89	5.91103		154.604	0		141.391	0		139.634	0
146.892	26.5091		154.606	9.16121		141.393	0		139.636	0
146.894	38.5685		154.608	43.3114		144.445	0		139.638	0
146.896	39.9117		154.61	80.9013		144.446	0		139.64	0
146.898	29.6135		154.612	120.919		144.448	0		139.642	5.71694
146.9	13.307		154.614	172.79		144.45	0		139.643	26.6208
146.901	0		154.616	177.98		144.452	5.126		139.645	41.5607
146.903	0		154.619	174.665		144.454	25.8613		139.647	46.7725
146.905	0		154.621	151.197		144.456	47.263		139.649	38.6315
146.907	0		154.623	99.7642		144.458	61.935		139.65	19.7275
147.053	0		154.625	35.969		144.459	60.5066		139.652	0
147.055	0		154.627	15.9272		144.461	43.7013		139.654	0
147.056	0		154.629	0		144.463	19.7229		139.656	0
147.058	0		154.631	0		144.465	0		139.658	0
147.06	18.1133		154.633	0		144.467	0		139.934	0
147.062	81.6312		154.635	0		144.469	0		139.936	0
147.064	120.858		156.97	0		144.471	0		139.938	0
147.066	126.982		156.972	0		149.006	0		139.94	0
147.068	94.45		156.974	0		149.008	0		139.942	5.11884
147.07	42.1207		156.977	0		149.01	0		139.943	25.1998
147.072	0		156.979	7.57434		149.012	0		139.945	43.3159
147.074	0		156.981	31.1807		149.014	3.63721		139.947	48.982
147.076	0		156.983	47.178		149.016	44.2466		139.949	38.3739
147.078	0		156.985	50.0623		149.018	205.012		139.95	17.8521
149.008	0		156.987	38.2947		149.02	481.512		139.952	0
149.01	0		156.989	17.6525		149.022	682.936		139.954	0
149.012	0		156.991	0		149.024	698.465		139.956	0
149.014	0		156.993	0		149.026	517.367		139.958	0
149.016	7.09753		156.996	0		149.028	257.313		143.707	0
149.018	68.603		156.998	0		149.03	56.9906		143.709	0
149.02	218.32		160.159	0		149.032	0		143.711	0
149.022	317.754		160.161	0		149.034	0		143.713	0
149.024	318.038		160.163	0		149.036	0		143.715	5.6224
149.026	220.972		160.166	0		149.037	0		143.716	26.0853
149.028	90.9752		160.168	9.89049		150.722	0		143.718	42.1902
149.03	0		160.17	37.3802		150.724	0		143.72	47.8659
149.032	0		160.172	51.3738		150.726	0		143.722	39.8634
149.034	0		160.174	52.7936		150.728	0		143.724	20.7278
149.036	0		160.176	41.4395		150.73	7.47539		143.726	0
152.253	0		160.179	20.2556		150.732	32.9246		143.728	0
152.255	0		160.181	0		150.734	49.4266		143.729	0
152.257	0		160.183	0		150.736	53.1835		143.731	0
152.259	0		160.185	0		150.738	40.7193		149.008	0
152.261	7.77525		160.187	0		150.74	18.4447		149.01	0
152.263	32.5688		164.234	0		150.742	0		149.012	0
152.265	44.7493		164.237	0		150.744	0		149.014	0
152.267	46.2384		164.239	0		150.746	0		149.016	39.5982
152.269	35.287		164.241	0		150.748	0		149.018	235.05
152.271	16.3025		164.243	9.33632		152.724	0		149.02	548.306
152.273	0		164.246	35.4472		152.726	0		149.022	756.937
152.275	0		164.248	50.6818		152.728	0		149.024	760.781
152.277	0		164.25	53.451		152.73	0		149.026	551.005
152.279	0		164.252	41.7215		152.732	6.2557		149.028	250.46
154.583	0		164.255	19.7596		152.734	29.324		149.03	35.5334
154.585	0		164.257	0		152.736	51.6601		149.032	0
154.588	0		164.259	0		152.738	62.4272		149.034	0
154.59	0		164.261	0		152.74	52.3727		149.036	0
154.592	6.43686		164.264	0		152.742	25.4956		149.037	0
154.594	44.0258		166.958	0		152.744	0		152.368	0
154.596	112.45		166.96	0		152.746	0		152.37	0
154.598	153.969		166.962	0		152.748	0		152.372	0
154.6	158.378		166.965	0		152.75	0		152.374	0
154.602	125.796		166.967	6.34406		152.959	0		152.376	6.49996
154.604	72.6188		166.969	26.9826		152.961	0		152.378	28.6462
154.606	15.9155		166.972	47.7575		152.963	0		152.38	46.5813
154.608	0		166.974	58.4379		152.965	0		152.382	49.6318
154.61	0		166.976	52.3331		152.967	5.66449		152.384	35.5892
154.612	0		166.979	33.8263		152.969	25.369		152.386	14.306
154.614	0		166.981	12.9906		152.971	41.0355		152.388	0
163.833	0		166.983	0		152.973	46.1073		152.39	0
163.835	0		166.986	0		152.975	36.7044		152.392	0
163.837	0		166.988	0		152.977	17.2651		152.394	0
163.839	0		166.99	0		152.979	0		154.585	0
163.842	6.81519		181.485	0		152.981	0		154.587	0
163.844	27.0789		181.488	0		152.984	0		154.589	0
163.846	40.5535		181.49	0		152.986	0		154.591	0
163.848	45.7903		181.493	0		154.585	0		154.594	21.971
163.851	40.3153		181.495	8.7203		154.587	0		154.596	96.4637
163.853	22.5484		181.498	31.1084		154.589	0		154.598	164.004
163.855	0		181.501	47.0163		154.591	0		154.6	191.02
163.857	0		181.503	50.5312		154.594	4.92531		154.602	162.774
163.86	0		181.506	38.9204		154.596	25.1409		154.604	85.5814
163.862	0		181.509	17.0505		154.598	50.7227		154.606	0
177.419	0		181.511	0		154.6	65.1624		154.608	0
177.421	0		181.514	0		154.602	58.616		154.61	33.3124
177.424	0		181.516	0		154.604	31.7667		154.612	119.583
177.426	0		181.519	0		154.606	8.03501		154.614	139.495
177.429	6.56836		185.818	0		154.608	33.4168		154.616	130.984
177.431	25.4609		185.82	0		154.61	49.2827		154.618	93.857
177.434	39.392		185.823	0		154.612	53.8021		154.62	46.113
177.436	41.6149		185.826	0		154.614	41.5832		154.622	11.6382
177.439	30.5224		185.829	8.90269		154.616	19.7937		154.625	0
177.441	12.7914		185.831	31.3956		154.618	0		154.627	0
177.444	0		185.834	46.28		154.62	0		154.629	0
177.447	0		185.837	47.1192		154.622	0		154.631	0
177.449	0		185.839	34.216		154.624	0		158.88	0
177.452	0		185.842	14.3657		158.252	0		158.882	0
178.088	0		185.845	0		158.254	0		158.884	0
178.091	0		185.848	0		158.256	0		158.886	0
178.093	0		185.85	0		158.258	0		158.889	7.53099
178.096	0		185.853	0		158.26	9.8817		158.891	29.7923
178.098	8.2889		185.891	0		158.262	38.0025		158.893	44.0398
178.101	30.3135		185.894	0		158.264	48.1079		158.895	47.1485
178.103	43.5377		185.897	0		158.266	46.3926		158.897	36.2197
178.106	45.1595		185.899	0		158.269	33.6328		158.899	16.3482
178.108	34.1198		185.902	10.8546		158.271	14.9626		158.901	0
178.111	15.2297		185.905	36.5971		158.273	0		158.904	0
178.114	0		185.908	51.9485		158.275	0		158.906	0
178.116	0		185.91	54.5651		158.277	0		158.908	0
178.119	0		185.913	42.6176		158.279	0		164.065	0
178.121	0		185.916	19.292		161.939	0		164.067	0
183.244	0		185.918	0		161.941	0		164.069	0
183.247	0		185.921	0		161.943	0		164.071	0
183.249	0		185.924	0		161.946	0		164.074	9.25196
183.252	0		185.927	0		161.948	6.55483		164.076	35.3699
183.254	8.79838		186.431	0		161.95	26.4931		164.078	50.9055
183.257	33.2846		186.434	0		161.952	39.8005		164.08	52.595
183.26	53.8876		186.437	0		161.955	43.0229		164.083	39.6941
183.262	66.6363		186.44	0		161.957	34.3982		164.085	18.1249
183.265	64.3932		186.442	8.14077		161.959	16.9108		164.087	0
183.268	47.9567		186.445	29.3653		161.961	0		164.09	0
183.27	26.3031		186.448	45.6518		161.963	0		164.092	0
183.273	8.85636		186.45	49.6019		161.966	0		164.094	0
183.276	0		186.453	38.3349		161.968	0		166.055	0
183.278	0		186.456	16.6494		162.701	0		166.058	0
183.281	0		186.459	0		162.703	0		166.06	0
183.284	0		186.461	0		162.705	0		166.062	0
189.641	0		186.464	0		162.708	0		166.065	11.5683
189.644	0		186.467	0		162.71	6.85843		166.067	39.4371
189.647	0		200.09	0		162.712	28.729		166.069	47.9299
189.649	0		200.093	0		162.714	47.6631		166.071	46.4592
189.652	12.1001		200.096	0		162.716	58.4146		166.074	34.2875
189.655	37.224		200.099	0		162.719	53.7557		166.076	15.2442
189.658	43.8135		200.102	14.3716		162.721	35.8294		166.078	0
189.661	40.6607		200.105	43.1489		162.723	14.2488		166.081	0
189.663	29.7429		200.108	55.1816		162.725	0		166.083	0
189.666	13.3923		200.111	51.4423		162.728	0		166.085	0
189.669	0		200.114	33.8156		162.73	0		169.455	0
189.672	0		200.117	12.2668		162.732	0		169.458	0
189.675	0		200.12	0		162.81	0		169.46	0
189.677	0		200.124	0		162.812	0		169.462	0
205.895	0		200.127	0		162.815	0		169.465	9.4078
205.898	0		200.13	0		162.817	0		169.467	33.9841
205.901	0		207.664	0		162.819	7.56022		169.47	48.9318
205.905	0		207.668	0		162.821	29.5002		169.472	53.982
205.908	8.11759		207.671	0		162.824	41.9467		169.474	45.8717
205.911	26.6824		207.674	0		162.826	43.2391		169.477	23.6912
205.914	38.8993		207.677	9.36606		162.828	33.0069		169.479	0
205.917	42.0629		207.68	30.1289		162.83	15.3894		169.481	0
205.92	33.2802		207.684	43.9924		162.832	0		169.484	0
205.924	14.7408		207.687	46.2452		162.835	0		169.486	0
205.927	0		207.69	35.3301		162.837	0		172.861	0
205.93	0		207.693	14.9361		162.839	0		172.863	0
205.933	0		207.697	0		164.876	0		172.866	0
205.936	0		207.7	0		164.878	0		172.868	0
206.477	0		207.703	0		164.88	0		172.87	9.97886
206.48	0		207.706	0		164.883	0		172.873	35.778
206.483	0		212.744	0		164.885	7.20089		172.875	49.8617
206.487	0		212.748	0		164.887	28.7007		172.878	49.3822
206.49	11.6052		212.751	0		164.889	42.2049		172.88	34.5025
206.493	35.6537		212.754	0		164.892	43.9856		172.883	13.8659
206.496	45.967		212.758	11.1327		164.894	32.402		172.885	0
206.499	43.3759		212.761	33.165		164.896	13.8366		172.888	0
206.502	29.0215		212.764	46.6434		164.898	0		172.89	0
206.506	10.704		212.768	51.5138		164.901	0		172.892	0
206.509	0		212.771	44.6428		164.903	0		174.58	0
206.512	0		212.774	21.3533		164.905	0		174.582	0
206.515	0		212.778	0		164.978	0		174.585	0
206.518	0		212.781	0		164.98	0		174.587	0
209.91	0		212.784	0		164.983	0		174.59	7.96263
209.913	0		212.788	0		164.985	0		174.592	29.9972
209.916	0		214.522	0		164.987	11.248		174.595	45.8516
209.92	0		214.525	0		164.989	42.3405		174.597	47.868
209.923	10.0425		214.528	0		164.992	55.197		174.6	34.4708
209.926	32.3234		214.532	0		164.994	51.5335		174.602	13.9413
209.929	45.8064		214.535	8.85577		164.996	34.6879		174.604	0
209.933	46.6232		214.539	28.6385		164.999	14.2656		174.607	0
209.936	33.9684		214.542	43.1199		165.001	0		174.609	0
209.939	13.8053		214.545	44.7745		165.003	0		174.612	0
209.943	0		214.549	31.1842		165.005	0		178.464	0
209.946	0		214.552	11.2288		165.008	0		178.466	0
209.949	0		214.555	0		165.357	0		178.469	0
209.952	0		214.559	0		165.359	0		178.471	0
214.242	0		214.562	0		165.361	0		178.474	10.062
214.245	0		214.566	0		165.363	0		178.476	35.5782
214.249	0		227.229	0		165.366	8.43562		178.479	51.747
214.252	0		227.233	0		165.368	31.7677		178.482	53.442
214.255	5.61021		227.236	0		165.37	43.052		178.484	39.0057
214.259	22.0319		227.24	0		165.373	45.2205		178.487	16.3292
214.262	38.565		227.244	10.9829		165.375	37.0199		178.489	0
214.265	42.0872		227.247	32.663		165.377	19.1876		178.492	0
214.269	29.8202		227.251	47.2666		165.379	0		178.494	0
214.272	11.0308		227.255	51.4687		165.382	0		178.497	0
214.275	0		227.258	43.0402		165.384	0		202.148	0
214.279	0		227.262	19.4177		165.386	0		202.152	0
214.282	0		227.266	0		174.172	0		202.155	0
214.286	0		227.269	0		174.174	0		202.158	0
214.609	0		227.273	0		174.177	0		202.161	8.89703
214.613	0		227.277	0		174.179	0		202.164	31.3416
214.616	0		231.062	0		174.181	8.31127		202.167	51.4712
214.62	0		231.066	0		174.184	29.804		202.17	59.5857
214.623	7.81481		231.07	0		174.186	40.5649		202.173	50.3334
214.626	26.6731		231.074	0		174.189	42.0439		202.176	23.5101
214.63	41.3628		231.078	7.26269		174.191	32.915		202.179	0
214.633	43.8248		231.081	68.6616		174.194	15.5453		202.182	0
214.636	31.9797		231.085	188.16		174.196	0		202.186	0
214.64	12.6359		231.089	288.917		174.199	0		202.189	0
214.643	0		231.093	316.983		174.201	0		205.987	0
214.647	0		231.096	251.336		174.204	0		205.99	0
214.65	0		231.1	133.082		199.214	0		205.993	0
214.653	0		231.104	34.7268		199.217	0		205.996	0
220.204	0		231.108	0		199.22	0		206	11.3957
220.207	0		231.112	0		199.223	0		206.003	33.9008
220.211	0		231.115	0		199.226	11.9733		206.006	44.9733
220.214	0		231.119	0		199.229	37.0393		206.009	45.1451
220.218	7.37014		244.682	0		199.232	49.7509		206.012	33.2758
220.221	24.8931		244.686	0		199.235	53.9131		206.016	13.7943
220.225	39.322		244.69	0		199.238	46.1499		206.019	0
220.228	44.8169		244.694	0		199.241	22.9464		206.022	0
220.232	38.3739		244.698	10.9353		199.244	0		206.025	0
220.235	18.0825		244.702	34.6085		199.247	0		206.028	0
220.239	0		244.706	53.0322		199.25	0		221.635	0
220.242	0		244.71	56.0452		199.253	0		221.639	0
220.246	0		244.714	42.6158		202.801	0		221.642	0
220.249	0		244.719	16.9185		202.804	0		221.646	0
220.946	0		244.723	0		202.808	0		221.65	12.369
220.95	0		244.727	0		202.811	0		221.653	37.4653
220.953	0		244.731	0		202.814	8.97151		221.657	52.2187
220.957	0		244.735	0		202.817	29.969		221.66	50.4845
220.96	7.92688		248.079	0		202.82	44.3688		221.664	33.5766
220.964	25.7928		248.083	0		202.823	46.592		221.667	11.8545
220.967	38.7616		248.088	0		202.826	34.7781		221.671	0
220.971	42.6295		248.092	0		202.829	14.3751		221.674	0
220.974	36.1533		248.096	9.93609		202.832	0		221.678	0
220.978	17.2548		248.1	154.079		202.835	9.38452		221.681	0
220.981	0		248.104	762.782		202.839	30.262		230.336	0
220.985	0		248.109	2093.62		202.842	42.9922		230.34	0
220.988	0		248.113	3890.54		202.845	45.5203		230.343	0
220.992	0		248.117	5089.81		202.848	37.3726		230.347	0
230.389	0		248.121	4513.75		202.851	18.0432		230.351	15.8353
230.392	0		248.125	2779.6		202.854	0		230.355	42.8325
230.396	0		248.13	1220.29		202.857	0		230.358	54.0072
230.4	0		248.134	317.945		202.86	0		230.362	50.8412
230.404	8.48543		248.138	53.4966		202.863	0		230.366	34.6725
230.407	27.7157		248.142	0		231.64	0		230.37	12.775
230.411	41.9857		248.146	0		231.644	0		230.373	0
230.415	44.2724		248.151	0		231.648	0		230.377	0
230.419	33.548		248.155	0		231.652	0		230.381	0
230.422	13.8311		249.09	0		231.656	11.7309		230.385	0
230.426	0		249.094	0		231.659	34.5782		230.693	0
230.43	0		249.098	0		231.663	47.2122		230.697	0
230.434	0		249.102	0		231.667	46.6043		230.7	0
230.437	0		249.106	11.1946		231.671	32.9862		230.704	0
241.756	0		249.111	33.3867		231.674	12.725		230.708	11.2728
241.76	0		249.115	50.3118		231.678	0		230.712	33.8747
241.764	0		249.119	55.1654		231.682	0		230.716	48.1331
241.768	0		249.123	44.7536		231.686	0		230.719	48.0992
241.773	11.1988		249.128	18.6687		231.69	0		230.723	34.2285
241.777	31.0556		249.132	0		232.133	0		230.727	13.0752
241.781	40.5104		249.136	0		232.137	0		230.731	0
241.785	39.3241		249.14	0		232.141	0		230.734	0
241.789	28.7414		249.144	0		232.145	0		230.738	0
241.793	11.6221		250.689	0		232.149	12.1544		230.742	0
241.797	0		250.693	0		232.152	34.8952		237.785	0
241.801	0		250.698	0		232.156	46.2677		237.789	0
241.805	0		250.702	0		232.16	45.1162		237.792	0
241.809	0		250.706	12.4853		232.164	31.7783		237.796	0
246.392	0		250.71	35.4394		232.168	12.0952		237.8	12.0538
246.396	0		250.715	49.6607		232.171	0		237.804	35.3089
246.401	0		250.719	49.8948		232.175	0		237.808	50.6769
246.405	0		250.723	35.8744		232.179	0		237.812	53.185
246.409	14.3662		250.727	13.3536		232.183	0		237.816	41.9206
246.413	39.5134		250.732	0		248.083	0		237.82	17.5411
246.417	52.4828		250.736	0		248.087	0		237.824	0
246.421	54.0297		250.74	0		248.091	0		237.828	0
246.426	42.6404		250.744	0		248.096	0		237.832	0
246.43	18.0821		258.15	0		248.1	19.9161		237.836	0
246.434	0		258.155	0		248.104	137.481		241.309	0
246.438	0		258.159	0		248.108	442.163		241.313	0
246.442	0		258.163	0		248.112	889.026		241.317	0
246.446	0		258.168	12.6756		248.117	1216.53		241.321	0
247.288	0		258.172	37.1802		248.121	1125.1		241.325	10.9214
247.292	0		258.177	52.6267		248.125	712.997		241.329	33.4864
247.296	0		258.181	49.9649		248.129	316.418		241.333	49.7653
247.3	0		258.186	31.4868		248.133	74.4375		241.337	50.829
247.305	8.51666		258.19	9.92421		248.138	0		241.341	36.3139
247.309	27.1365		258.195	0		248.142	0		241.345	13.4541
247.313	41.5593		258.199	0		248.146	0		241.349	0
247.317	43.6294		258.204	0		248.15	0		241.353	0
247.321	31.3537		258.208	0		272.805	0		241.357	0
247.325	11.5676		261.193	0		272.81	0		241.361	0
247.33	0		261.197	0		272.815	0		248.083	0
247.334	0		261.202	0		272.82	0		248.087	0
247.338	0		261.206	0		272.825	11.2862		248.092	0						315.43	66.0724		407.882	1.72466		444.608	0
247.342	0		261.211	13.9275		272.83	31.0196		248.096	0						315.436	58.7351		407.891	25.973		444.618	0
248.075	0		261.215	37.7837		272.834	44.769		248.1	14.7519						315.442	38.9304		407.9	43.1728		444.628	2.93253
248.079	0		261.22	50.5524		272.839	49.3469		248.104	149.616						315.448	0		407.909	49.4391		444.638	37.4523
248.083	0		261.224	48.2114		272.844	42.0243		248.108	517.725						315.454	0		407.918	41.5984		444.648	56.6936
248.088	0		261.229	32.4292		272.849	17.8631		248.113	1018.1						315.46	0		407.927	24.7385		444.658	59.2277
248.092	7.54323		261.234	11.1562		272.854	0		248.117	1418.59						315.466	0		407.935	0		444.668	42.3972
248.096	37.9633		261.238	0		272.859	0		248.121	1355.37						316.056	0		407.944	0		444.678	18.0467
248.1	198.809		261.243	0		272.863	0		248.125	869.027						316.062	0		407.953	0		444.688	0
248.104	843.901		261.247	0		272.868	0		248.129	383.782						316.069	0		407.962	0		444.698	0
248.109	2206.37		261.252	0		274.957	0		248.134	93.2401						316.075	0		418.086	0		444.708	0
248.113	3980.28		262.956	0		274.962	0		248.138	13.9805						316.081	2.81334		418.095	0		444.718	0
248.117	5099.9		262.961	0		274.967	0		248.142	0						316.087	72.6147		418.104	0		445.061	0
248.121	4442.16		262.965	0		274.972	0		248.146	0						316.093	429.601		418.113	0		445.071	0
248.125	2682.55		262.97	0		274.977	10.3397		248.15	0						316.099	1025.06		418.122	1.27447		445.081	0
248.13	1122.41		262.975	12.2757		274.982	29.4192		248.154	0						316.105	1587.25		418.131	25.9933		445.091	0
248.134	235.306		262.979	34.646		274.986	42.7641		259.406	0						316.111	1623.91		418.141	180.412		445.101	0.997268
248.138	19.5327		262.984	49.0794		274.991	44.5591		259.411	0						316.117	1077.89		418.15	839.27		445.111	22.6156
248.142	0		262.988	49.0915		274.996	33.65		259.415	0						316.123	493.734		418.159	2250.06		445.121	184.487
248.146	0		262.993	34.0964		275.001	12.7864		259.42	0						316.129	116.427		418.168	3755.28		445.132	766.346
248.151	0		262.997	11.8549		275.006	0		259.424	11.1813						316.135	0		418.177	4461.63		445.142	1757.62
248.155	0		263.002	0		275.011	0		259.429	33.3611						316.141	0		418.187	3235.66		445.152	2720.59
249.094	0		263.007	0		275.016	0		259.433	51.7823						316.147	0		418.196	1744.6		445.162	2906.27
249.098	0		263.011	0		275.021	0		259.438	59.4347						316.153	0		418.205	530.652		445.172	1991.33
249.102	0		263.016	0		287.595	0		259.442	51.8977						317.37	0		418.214	108.175		445.182	986.647
249.106	0		263.562	0		287.6	0		259.447	33.794						317.376	0		418.223	0		445.192	216.29
249.111	10.9197		263.566	0		287.605	0		259.451	11.7065						317.382	0		418.232	0		445.202	14.2691
249.115	32.1494		263.571	0		287.61	0		259.456	0						317.388	0		418.242	0		445.212	0
249.119	45.2541		263.576	0		287.616	12.0398		259.46	0						317.394	1.90946		418.251	0		445.222	0
249.123	45.3613		263.58	19.5011		287.621	33.2394		259.465	0						317.4	38.4715		419.116	0		445.232	0
249.127	32.6395		263.585	47.5054		287.626	46.5335		259.469	0						317.407	70.0476		419.125	0		445.243	0
249.132	12.4662		263.589	56.4654		287.631	45.7654		264.594	0						317.413	79.7038		419.134	0		477.759	0
249.136	0		263.594	49.8925		287.637	31.9408		264.599	0						317.419	59.5031		419.143	0		477.77	0
249.14	0		263.599	31.4757		287.642	11.1154		264.603	0						317.425	26.8844		419.153	2.87252		477.782	0
249.144	0		263.603	10.2236		287.647	0		264.608	0						317.431	0		419.162	40.3981		477.793	0
249.149	0		263.608	0		287.652	0		264.613	13.011						317.437	0		419.171	64.4326
256.938	0		263.612	0		287.658	0		264.617	36.7191						317.443	0		419.18	70.7871
256.943	0		263.617	10.6193		287.663	0		264.622	52.4753						317.449	0		419.19	53.5347
256.947	0		263.622	32.4998		288.077	0		264.626	52.9163						318.826	0		419.199	24.8706
256.951	0		263.626	49.4973		288.082	0		264.631	37.4967						318.833	0		419.208	0
256.956	7.94404		263.631	51.0332		288.088	0		264.636	13.3064						318.839	0		419.217	0
256.96	25.6405		263.635	35.4436		288.093	0		264.64	0						318.845	0		419.226	0
256.965	40.2371		263.64	12.1156		288.098	25.8852		264.645	0						318.851	2.25499		419.236	0
256.969	42.8287		263.645	0		288.103	77.9896		264.649	0						318.857	44.029		426.067	0
256.974	31.7499		263.649	0		288.109	121.38		264.654	0						318.863	68.0782		426.076	0
256.978	12.1209		263.654	0		288.114	131.485		272.081	0						318.869	75.2656		426.086	0
256.982	0		263.658	0		288.119	101.521		272.086	0						318.875	58.1106		426.095	0
256.987	0		272.076	0		288.124	50.7616		272.091	0						318.882	27.0308		426.105	5.66778
256.991	0		272.081	0		288.13	11.8459		272.095	0						318.888	0		426.114	102.075
256.996	0		272.086	0		288.135	0		272.1	95.3485						318.894	0		426.123	482
272.081	0		272.091	0		288.14	0		272.105	423.143						318.9	0		426.133	937.043
272.086	0		272.096	69.1074		288.145	0		272.11	938.448						318.906	0		426.142	1298.51
272.091	0		272.101	423.266		288.151	0		272.115	1450.24						320.706	0		426.152	1163.21
272.096	0		272.105	1563.99		290.078	0		272.12	1508.52						320.712	0		426.161	726.95
272.1	9.0987		272.11	3371.14		290.083	0		272.124	1050.56						320.718	0		426.171	300.274
272.105	60.7724		272.115	5073.59		290.089	0		272.129	500.532						320.724	0		426.18	42.4441
272.11	141.323		272.12	5228.62		290.094	0		272.134	138.471						320.73	1.50594		426.19	0
272.115	193.854		272.125	3683.49		290.099	35.8223		272.139	16.0406						320.737	29.76		426.199	0
272.12	188.765		272.129	1818.48		290.104	232.871		272.144	0						320.743	63.0093		426.209	0
272.125	123.775		272.134	571.022		290.11	1092.54		272.148	0						320.749	84.6461		426.218	0
272.129	39.7964		272.139	138.447		290.115	3673.78		272.153	0						320.755	80.5355		427.079	0
272.134	0		272.144	30.5009		290.12	7530.03		272.158	0						320.761	53.101		427.089	0
272.139	0		272.149	0		290.126	10917.3		274.063	0						320.767	0		427.098	0
272.144	0		272.154	0		290.131	10855.4		274.068	0						320.774	0		427.108	0
272.149	0		272.158	0		290.136	7470.07		274.073	0						320.78	0		427.117	2.43721
274.098	0		272.163	0		290.142	3630.91		274.078	0						320.786	0		427.127	33.5832
274.102	0		274.059	0		290.147	1133.51		274.083	19.9883						329.269	0		427.136	60.2147
274.107	0		274.064	0		290.152	290.862		274.088	57.9556						329.275	0		427.146	74.3519
274.112	0		274.068	0		290.158	60.6382		274.092	89.56						329.282	0		427.155	65.9631
274.117	10.0412		274.073	0		290.163	0		274.097	100.113						329.288	0		427.165	41.333
274.122	33.402		274.078	57.2314		290.168	0		274.102	81.6598						329.295	3.12898		427.174	16.0389
274.127	56.8092		274.083	229.275		290.173	0		274.107	46.723						329.301	54.3695		427.184	0
274.132	66.5784		274.088	547.44		290.179	0		274.112	13.8058						329.308	74.165		427.193	0
274.137	55.6056		274.093	1006.25		291.089	0		274.117	0						329.314	81.7458		427.203	0
274.141	32.4221		274.098	1217.84		291.094	0		274.122	0						329.32	73.0809		427.212	0
274.146	9.99499		274.103	927.646		291.099	0		274.127	0						329.327	48.6222		444.034	0
274.151	0		274.107	492.293		291.105	0		274.131	0						329.333	0		444.044	0
274.156	0		274.112	193.518		291.11	9.69521		290.083	0						329.34	0		444.054	0
274.161	0		274.117	41.3768		291.115	90.3868		290.089	0						329.346	0		444.064	0
274.166	0		274.122	0		291.121	272.54		290.094	0						329.352	0		444.074	0.608227
274.894	0		274.127	0		291.126	488.7		290.099	0						333.755	0		444.084	10.6275
274.899	0		274.132	0		291.131	595.533		290.105	34.5063						333.762	0		444.094	53.1123
274.904	0		274.137	0		291.137	503.885		290.11	357.066						333.768	0		444.105	146.317
274.908	0		290.078	0		291.142	294.241		290.115	1381.32						333.775	0		444.115	658.798
274.913	16.0107		290.084	0		291.147	100.82		290.12	2896.6						333.781	3.51323		444.125	2649.53
274.918	38.1924		290.089	0		291.153	11.3202		290.126	4240.55						333.788	59.1653		444.135	7747.89
274.923	44.7604		290.094	0		291.158	0		290.131	4221.03						333.794	88.7238		444.145	13237.4
274.928	40.7554		290.1	75.2399		291.163	0		290.136	2902.72						333.801	89.9417		444.155	16980.8
274.933	28.773		290.105	394.803		291.169	0		290.142	1404.3						333.808	65.7122		444.165	13428.8
274.938	10.817		290.11	1656.12		291.174	0		290.147	444.88						333.814	33.8395		444.175	7787.01
274.943	0		290.116	5257.44		302.549	0		290.152	93.2757						333.821	0		444.185	2771.56
274.948	0		290.121	10484.5		302.555	0		290.158	4.41403						333.827	0		444.195	768.116
274.953	0		290.126	14842.2		302.56	0		290.163	0						333.834	0		444.205	281.187
274.957	0		290.131	14345.8		302.566	0		290.168	0						333.84	0		444.215	188.619
281.766	0		290.137	9661.73		302.572	13.2618		290.174	0						334.057	0		444.225	226.538
281.771	0		290.142	4582.08		302.577	35.3595		290.179	0						334.063	0		444.235	47.3032
281.776	0		290.147	1388.58		302.583	49.8538		290.407	0						334.07	0		444.245	0
281.781	0		290.153	362.47		302.589	50.7151		290.413	0						334.076	0		444.255	0
281.786	11.2958		290.158	92.2937		302.594	36.8227		290.418	0						334.083	3.03001		444.265	0
281.791	30.4592		290.163	68.7417		302.6	13.1702		290.423	0						334.089	60.8354		444.275	0
281.796	41.5971		290.169	48.3735		302.605	0		290.429	14.6365						334.096	273.943		445.071	0
281.801	41.4647		290.174	0		302.611	0		290.434	37.1204						334.103	882.167		445.081	0
281.806	30.1365		290.179	0		302.617	0		290.439	50.8059						334.109	1794.12		445.091	0
281.811	11.0944		290.185	0		302.622	0		290.445	54.0276						334.116	2692.49		445.101	0
281.816	0		290.19	0		304.634	0		290.45	47.0676						334.122	2626.08		445.111	7.21595
281.822	0		291.089	0		304.64	0		290.455	34.0762						334.129	1623.61		445.122	107.261
281.827	0		291.095	0		304.645	0		290.46	12.6135						334.135	667.149		445.132	381.957
281.832	0		291.1	0		304.651	0		290.466	0						334.142	52.1398		445.142	825.703
288.067	0		291.105	0		304.657	16.6022		290.471	0						334.148	0		445.152	1328.1
288.072	0		291.111	32.0904		304.663	41.7646		290.476	0						334.155	0		445.162	1460.49
288.078	0		291.116	187.174		304.668	53.9072		290.482	0						334.162	0		445.172	970.606
288.083	0		291.121	500.831		304.674	49.3475		291.1	0						334.168	0		445.182	459.201
288.088	7.72263		291.127	857.435		304.68	31.6457		291.105	0						338.648	0		445.192	112.323
288.093	97.8383		291.132	1025		304.685	10.0179		291.11	0						338.655	0		445.202	0
288.099	401.162		291.137	873.556		304.691	0		291.116	0						338.661	0		445.212	0
288.104	900.996		291.143	526.09		304.697	0		291.121	48.4556						338.668	0		445.222	0
288.109	1394.19		291.148	189.072		304.703	0		291.126	135.743						338.675	1.73264		445.232	0
288.114	1486.94		291.153	23.7847		304.708	0		291.132	200.319						338.681	35.5319		459.883	0
288.12	1099.45		291.159	0		312.101	0		291.137	208.128						338.688	67.066		459.893	0
288.125	574.485		291.164	0		312.107	0		291.142	154.218						338.695	84.528		459.904	0
288.13	177.521		291.169	0		312.113	0		291.148	55.0031						338.702	76.4302		459.914	0
288.135	18.5499		291.175	0		312.119	0		291.153	0						338.708	48.5433		459.925	1.76891
288.141	0		295.093	0		312.125	4.66203		291.158	0						338.715	0		459.935	21.3294
288.146	0		295.099	0		312.131	69.9889		291.164	0						338.722	0		459.946	39.4566
288.151	0		295.104	0		312.137	243.682		291.169	0						338.728	0		459.957	47.3756
288.156	0		295.11	0		312.143	449.045		297.3	0						338.735	0		459.967	38.2663
290.062	0		295.115	14.4306		312.149	572.74		297.305	0						380.652	0		459.978	18.75
290.068	0		295.121	37.2486		312.155	510.749		297.311	0						380.66	0		459.988	0
290.073	0		295.126	50.846		312.161	317.605		297.316	0						380.668	0		459.999	0
290.078	0		295.131	51.131		312.166	124.376		297.322	17.838						380.676	0		460.01	0
290.084	30.5163		295.137	38.0265		312.172	19.2932		297.327	42.4487						380.684	3.0073		460.02	0
290.089	122.072		295.142	13.728		312.178	0		297.333	52.0064						380.692	51.5636		477.759	0
290.094	387.379		295.148	0		312.184	0		297.338	47.0831						380.7	82.2865		477.77	0
290.099	662.291		295.153	0		312.19	0		297.344	32.589						380.707	96.6136		477.782	0
290.105	1533.97		295.159	0		312.196	0		297.349	11.5955						380.715	86.4193		477.793	0
290.11	5443.52		295.164	0		312.338	0		297.355	0						380.723	57.2395
290.115	16089.8		302.487	0		312.344	0		297.36	0						380.731	0
290.121	31560.1		302.493	0		312.35	0		297.366	0						380.739	0
290.126	44094.2		302.499	0		312.356	0		297.371	0						380.747	0
290.131	42209.6		302.504	0		312.362	10.8068		311.398	0						380.755	0
290.137	28108.8		302.51	14.6795		312.368	29.689		311.404	0						400.052	0
290.142	13285.2		302.515	37.0837		312.374	42.7432		311.41	0						400.061	0
290.147	4040.79		302.521	49.1665		312.38	42.4242		311.416	0						400.07	0
290.153	1232.5		302.527	47.4417		312.386	28.5272		311.421	13.1008						400.078	0
290.158	646.116		302.532	33.9223		312.392	9.13454		311.427	34.2546						400.087	0.832694
290.163	348.47		302.538	11.8028		312.398	0		311.433	47.7121						400.095	44.7961
290.168	80.2225		302.544	0		312.404	0		311.439	47.0497						400.104	523.607
290.174	4.95101		302.549	0		312.409	0		311.445	32.8572						400.113	1053.86
290.179	0		302.555	0		312.415	0		311.451	10.7428						400.121	1296.08
290.184	0		302.561	0		316.065	0		311.457	0						400.13	2734.38
290.19	0		313.85	0		316.071	0		311.463	0						400.138	10245.6
290.195	0		313.856	0		316.077	0		311.469	0						400.147	31213.4
291.084	0		313.862	0		316.083	0		311.475	0						400.156	55574.5
291.089	0		313.868	0		316.089	48.7342		314.125	0						400.164	74956.5
291.094	0		313.874	14.6862		316.095	186.539		314.131	0						400.173	62851.6
291.1	0		313.88	35.537		316.101	340.883		314.137	0						400.181	37465.7
291.105	17.6837		313.886	46.5227		316.107	410.213		314.143	0						400.19	14775
291.11	153.485		313.892	44.9907		316.113	352.716		314.149	28.9452						400.199	4212.18
291.116	680.375		313.898	31.7937		316.119	208.338		314.155	75.1384						400.207	1654.23
291.121	1699.04		313.904	10.6174		316.125	60.7257		314.161	106.624						400.216	1259.86
291.126	2934.25		313.91	0		316.131	0		314.167	109.608						400.224	523.44
291.132	3527.87		313.916	0		316.137	0		314.173	81.9465						400.233	211.517
291.137	2873.23		313.922	0		316.143	0		314.178	28.3694						400.242	0
291.142	1639.12		313.928	0		316.149	0		314.184	0						400.25	0
291.148	630.948		314.119	0		317.045	0		314.19	0						400.259	0
291.153	126.737		314.125	0		317.051	0		314.196	0						400.267	0
291.158	10.484		314.131	0		317.057	0		314.202	0						401.086	0
291.164	0		314.137	0		317.063	0		316.065	0						401.094	0
291.169	0		314.143	19.1691		317.069	14.3884		316.071	0						401.103	0
291.174	0		314.149	174.836		317.075	33.8598		316.077	0						401.112	0
291.18	0		314.155	454.277		317.081	42.9889		316.083	0						401.12	6.25906
293.429	0		314.161	708.921		317.087	41.943		316.089	14.4348						401.129	118.249
293.434	0		314.167	764.897		317.093	31.1503		316.095	55.1789						401.137	616.466
293.44	0		314.173	565.118		317.1	11.1373		316.101	105.672						401.146	2394.52
293.445	0		314.179	275.576		317.106	0		316.107	133.284						401.155	5365.27
293.45	9.64234		314.185	78.4543		317.112	0		316.113	117.121						401.163	8403.31
293.456	28.5047		314.191	8.86271		317.118	0		316.119	68.6877						401.172	8919.65
293.461	42.8679		314.197	0		317.124	0		316.125	19.2966						401.181	5943.67
293.467	43.6296		314.203	0		330.114	0		316.131	0						401.189	2963.62
293.472	29.6553		314.209	0		330.121	0		316.138	0						401.198	787.733
293.477	9.75612		314.215	0		330.127	0		316.144	0						401.206	197.859
293.483	0		316.059	0		330.133	0		316.15	0						401.215	31.5551
293.488	0		316.065	0		330.14	28.0927		316.942	0						401.224	0
293.494	0		316.071	0		330.146	78.2626		316.948	0						401.232	0
293.499	0		316.077	0		330.153	119.274		316.954	0						401.241	0
312.096	0		316.084	32.7032		330.159	129.932		316.96	0						401.25	0
312.102	0		316.09	216.143		330.166	102.67		316.966	24.0938						418.059	0
312.108	0		316.096	572.942		330.172	50.5305		316.972	53.2092						418.068	0
312.113	0		316.102	948.294		330.179	10.7498		316.978	62.173						418.077	0
312.119	15.1582		316.108	1090.99		330.185	0		316.984	53.3386						418.086	0
312.125	135.202		316.114	888.178		330.191	0		316.991	32.9337						418.095	28.6672
312.131	546.278		316.12	504.651		330.198	0		316.997	10.1285						418.105	398.227
312.137	1327.05		316.126	161.669		330.204	0		317.003	0						418.114	799.446
312.143	2275.8		316.132	14.6359		340.081	0		317.009	0						418.123	1784.97
312.149	2692.77		316.138	0		340.088	0		317.015	0						418.132	2616.56
312.155	2141.34		316.144	0		340.095	0		317.021	0						418.141	11278.7
312.161	1186.17		316.15	0		340.101	0		332.817	0						418.15	40586.2
312.167	431.109		316.156	0		340.108	4.02949		332.824	0						418.16	99127.7
312.173	71.4485		316.373	0		340.115	51.1391		332.83	0						418.169	159235
312.179	1.62946		316.379	0		340.122	326.886		332.837	0						418.178	182338
312.185	0		316.386	0		340.128	1124.91		332.843	15.9677						418.187	129963
312.19	0		316.392	0		340.135	2273.14		332.85	37.0694						418.196	70710.7
312.196	0		316.398	11.612		340.142	3182.22		332.856	48.9843						418.206	22505.2
312.202	0		316.404	31.5947		340.149	3003.47		332.863	48.8431						418.215	7145.25
313.242	0		316.41	45.1765		340.155	1979.4		332.869	35.4333						418.224	3880.2
313.248	0		316.416	45.3528		340.162	900.081		332.876	11.7271						418.233	2701.61
313.254	0		316.422	32.5277		340.169	245		332.882	0						418.242	935.421
313.26	0		316.428	11.1229		340.175	35.4055		332.889	0						418.252	156.965
313.266	13.79		316.434	0		340.182	0		332.895	0						418.261	0
313.272	35.3678		316.44	0		340.189	0		332.902	0						418.27	0
313.277	47.1225		316.446	0		340.196	0		334.46	0						418.279	0
313.283	44.9454		316.452	0		340.202	0		334.467	0						418.288	0
313.289	31.1408		329.908	0		354.1	0		334.473	0						419.089	0
313.295	10.5941		329.915	0		354.107	0		334.48	0						419.098	0
313.301	0		329.921	0		354.115	0		334.486	13.2515						419.107	0
313.307	0		329.928	0		354.122	0		334.493	36.0133						419.116	0
313.313	0		329.934	16.6269		354.129	24.7378		334.499	54.232						419.126	10.6406
313.319	0		329.941	38.9387		354.136	139.99		334.506	59.3927						419.135	176.495
314.119	0		329.947	49.7488		354.143	451.865		334.513	48.9567						419.144	818.709
314.125	0		329.954	47.4282		354.15	901.182		334.519	29.9044						419.153	3272.09
314.131	0		329.96	34.4041		354.158	1252.56		334.526	8.96404						419.163	8289.33
314.137	0		329.966	11.6373		354.165	1174.03		334.532	0						419.172	13413.3
314.143	47.4839		329.973	0		354.172	769.363		334.539	0						419.181	15544.3
314.149	199.201		329.979	0		354.179	338.524		334.545	0						419.19	11192.4
314.155	447.328		329.986	0		354.186	79.0929		334.552	0						419.199	6100.28
314.161	688.898		329.992	0		354.193	6.47467		340.095	0						419.209	1878.38
314.167	739.217		330.108	0		354.2	0		340.101	0						419.218	484.254
314.173	540.737		330.115	0		354.208	0		340.108	0						419.227	178.87
314.179	274.79		330.121	0		354.215	0		340.115	0						419.236	33.513
314.185	80.5762		330.127	0		354.222	0		340.122	24.6343						419.246	0
314.191	3.73413		330.134	15.724		356.113	0		340.128	102.489						419.255	0
314.197	0		330.14	107.567		356.12	0		340.135	200.073						419.264	0
314.203	0		330.147	345.326		356.127	0		340.142	259.784						419.273	0
314.209	0		330.153	652.114		356.134	0		340.149	245.334						420.058	0
314.215	0		330.16	775.522		356.142	7.92782		340.155	165.441						420.067	0
316.059	0		330.166	638.544		356.149	87.6785		340.162	63.9185						420.077	0
316.065	0		330.173	357.552		356.156	453.963		340.169	8.92288						420.086	0
316.071	0		330.179	115.475		356.163	1086		340.176	0						420.095	16.7086
316.077	0		330.185	15.1798		356.17	1743.2		340.182	0						420.104	249.365
316.083	57.5607		330.192	0		356.178	1899.12		340.189	0						420.114	703.34
316.089	282.821		330.198	0		356.185	1410.87		340.196	0						420.123	1159.16
316.095	744.866		330.205	0		356.192	723.651		341.758	0						420.132	1265.25
316.102	1325.73		330.211	0		356.199	244.898		341.765	0						420.141	852.558
316.108	1612.61		340.088	0		356.207	43.0478		341.772	0						420.151	383.007
316.114	1325.27		340.095	0		356.214	0		341.778	0						420.16	86.451
316.12	758.204		340.102	0		356.221	0		341.785	15.8124						420.169	0
316.126	285.322		340.109	0		356.228	0		341.792	39.4846						420.178	0
316.132	48.9254		340.115	32.8834		356.235	0		341.799	53.4818						420.188	0
316.138	0		340.122	192.476		358.091	0		341.805	51.9999						420.197	0
316.144	0		340.129	630.652		358.099	0		341.812	36.8027						426.02	0
316.15	0		340.136	1228.09		358.106	0		341.819	11.9051						426.03	0
316.156	0		340.142	1634.49		358.113	0		341.826	0						426.039	0
330.108	0		340.149	1470.73		358.121	8.92052		341.833	0						426.049	0
330.114	0		340.156	924.287		358.128	100.323		341.839	0						426.058	1.11849
330.121	0		340.162	377.111		358.135	441.273		341.846	0						426.068	32.4109
330.127	0		340.169	78.7524		358.142	1008.78		349.613	0						426.077	269.923
330.134	33.409		340.176	7.74691		358.15	1609.22		349.62	0						426.086	581.335
330.14	219.801		340.183	0		358.157	1701.67		349.627	0						426.096	797.184
330.147	606.379		340.189	0		358.164	1217.56		349.634	0						426.105	1786.41
330.153	1068.1		340.196	0		358.171	604.509		349.641	19.2221						426.115	7144.97
330.16	1284.69		340.203	0		358.179	197.119		349.648	42.682						426.124	22200.4
330.166	1035.99		340.973	0		358.186	33.9531		349.655	53.1424						426.134	40218.4
330.172	573.517		340.979	0		358.193	0		349.662	49.1313						426.143	54994.1
330.179	210.903		340.986	0		358.201	0		349.669	32.617						426.153	47073.8
330.185	37.7788		340.993	0		358.208	0		349.676	9.87803						426.162	28304.9
330.192	0		341	15.3533		358.215	0		349.683	0						426.171	11638.2
330.198	0		341.006	36.6839		371.176	0		349.69	0						426.181	3447.16
330.205	0		341.013	49.8754		371.184	0		349.697	0						426.19	1408.7
330.211	0		341.02	51.5331		371.192	0		349.705	0						426.2	1091.7
334.539	0		341.027	39.7226		371.199	0		354.122	0						426.209	572.784
334.546	0		341.033	13.7247		371.207	17.5973		354.129	0						426.219	304.974
334.552	0		341.04	0		371.215	41.2832		354.136	0						426.228	56.986
334.559	0		341.047	0		371.222	52.6512		354.143	0						426.238	0
334.565	13.2352		341.054	0		371.23	47.828		354.15	23.5204						426.247	0
334.572	31.9002		341.06	0		371.238	29.9013		354.158	49.4878						426.256	0
334.578	41.9636		354.108	0		371.245	8.60682		354.165	58.9357						426.266	0
334.585	41.0279		354.115	0		371.253	0		354.172	54.5423						427.052	0
334.592	29.3822		354.122	0		371.261	0		354.179	39.0865						427.061	0
334.598	10.0351		354.129	0		371.268	0		354.186	12.6439						427.071	0
334.605	0		354.137	54.9138		371.276	0		354.193	0						427.08	0
334.611	0		354.144	189.011		372.092	0		354.201	0						427.089	4.17444
334.618	0		354.151	356.637		372.1	0		354.208	0						427.099	63.7019
334.624	0		354.158	443.21		372.107	0		354.215	0						427.108	268.877
336.095	0		354.165	376.173		372.115	0		356.12	0						427.118	1276.62
336.102	0		354.172	224.337		372.123	15.132		356.127	0						427.127	3968.55
336.109	0		354.18	91.795		372.13	60.6533		356.135	0						427.137	7105.54
336.115	0		354.187	19.0959		372.138	322.153		356.142	0						427.146	9589.59
336.122	14.6993		354.194	0		372.146	1467.36		356.149	68.6916						427.156	8123.72
336.129	31.8889		354.201	0		372.154	4113.97		356.156	294.486						427.165	4843.77
336.135	39.0896		354.208	17.7914		372.161	7605.67		356.163	673.057						427.175	1864.94
336.142	38.7174		354.215	39.7259		372.169	9893.17		356.171	1068.92						427.184	431.731
336.148	29.3991		354.222	51.0135		372.177	8623.96		356.178	1149.72						427.194	96.3563
336.155	10.481		354.23	49.3019		372.184	5338.92		356.185	843.209						427.203	0
336.162	0		354.237	34.2298		372.192	2312.69		356.192	426.621						427.213	0
336.168	0		354.244	10.6563		372.2	668.695		356.199	132.447						427.222	0
336.175	0		354.251	0		372.208	212.501		356.207	17.6597						427.232	0
336.182	0		354.258	0		372.215	112.531		356.214	0						439.547	0
340.068	0		354.265	0		372.223	52.5943		356.221	0						439.557	0
340.075	0		354.273	0		372.231	10.3274		356.228	0						439.567	0
340.081	0		356.113	0		372.238	0		356.236	0						439.576	0
340.088	0		356.12	0		372.246	0		358.092	0						439.586	3.13474
340.095	18.82		356.128	0		372.254	0		358.099	0						439.596	39.1291
340.102	51.8934		356.135	0		372.262	0		358.106	0						439.606	66.9829
340.108	115.821		356.142	41.4821		373.112	0		358.113	0						439.616	77.8529
340.115	454.945		356.149	357.719		373.119	0		358.121	4.97642						439.626	63.1735
340.122	1849.52		356.157	1453.04		373.127	0		358.128	100.471						439.636	32.4606
340.129	5215.26		356.164	3155.33		373.135	0		358.135	427.034						439.646	0
340.135	9808.53		356.171	4850.79		373.143	18.6222		358.143	938.874						439.656	0
340.142	13080.1		356.178	5011.4		373.15	99.941		358.15	1446.49						439.666	0
340.149	11782.9		356.185	3551.43		373.158	273.692		358.157	1541.83						439.676	0
340.156	7479.89		356.193	1768.15		373.166	472.309		358.164	1132.31						443.082	0
340.162	3331.58		356.2	609.367		373.174	563.332		358.172	583.121						443.092	0
340.169	947.77		356.207	150.441		373.181	469.2		358.179	185.665						443.102	0
340.176	283.372		356.214	22.1361		373.189	269.514		358.186	24.6197						443.112	0
340.183	116.531		356.222	0		373.197	83.3303		358.193	0						443.122	4.19283
340.189	110.376		356.229	0		373.205	6.36644		358.201	0						443.132	50.352
340.196	67.2778		356.236	0		373.212	0		358.208	0						443.142	73.6257
340.203	0.154684		356.243	0		373.22	0		358.215	0						443.152	80.7838
340.21	0		357.126	0		373.228	0		372.1	0						443.162	66.9518
340.216	0		357.133	0		373.236	0		372.107	0						443.172	39.9147
340.223	0		357.14	0		382.079	0		372.115	0						443.182	0
340.23	0		357.148	0		382.087	0		372.123	0						443.192	0
341.094	0		357.155	28.5601		382.095	0		372.131	34.3036						443.202	0
341.101	0		357.162	123.863		382.103	0		372.138	239.355						443.212	0
341.108	0		357.169	239.379		382.111	29.5394		372.146	1171.05						443.995	0
341.114	0		357.177	304.564		382.119	170.374		372.154	3383.27						444.005	0
341.121	34.4648		357.184	282.317		382.127	863.505		372.161	6309.17						444.015	0
341.128	168.559		357.191	179.633		382.135	2970.84		372.169	8259.08						444.025	0
341.135	412.718		357.198	75.0086		382.143	5947.84		372.177	7197.07						444.035	67.5819
341.142	700.93		357.206	16.0468		382.151	8504.06		372.185	4447.76						444.045	706.325
341.148	797.446		357.213	0		382.159	8161.54		372.192	1899.5						444.055	0
341.155	590.557		357.22	0		382.167	5495.58		372.2	539.647						444.065	4.26438
341.162	297.883		357.227	0		382.175	2573.28		372.208	122.937						444.075	79.7053
341.169	94.6864		357.235	0		382.184	803.033		372.215	14.7675						444.085	762.202
341.175	11.9439		358.092	0		382.192	192.179		372.223	0						444.095	4611.52
341.182	0		358.099	0		382.2	40.4466		372.231	0						444.105	6681.74
341.189	0		358.106	0		382.208	8.10692		372.239	0						444.115	23232.1
341.196	0		358.114	0		382.216	0		372.246	0						444.125	85461.6
341.202	0		358.121	77.0013		382.224	0		373.119	0						444.135	238707
354.093	0		358.128	459.545		382.232	0		373.127	0						444.145	399311
354.101	0		358.136	1704.32		382.24	0		373.135	0						444.155	501286
354.108	0		358.143	3613.34		383.1	0		373.143	0						444.166	388735
354.115	0		358.15	5514.36		383.108	0		373.15	91.7215						444.176	224533
354.122	23.27		358.157	5706.76		383.116	0		373.158	263.848						444.186	78667.7
354.129	167.76		358.165	4074.23		383.124	0		373.166	422.639						444.196	23486.1
354.136	764.547		358.172	2050.44		383.132	10.3902		373.174	483.817						444.206	9288.18
354.144	2185.47		358.179	678.092		383.14	118.532		373.181	409.499						444.216	6546.97
354.151	4103.84		358.187	142.881		383.148	267.418		373.189	249.235						444.226	1462.13
354.158	5429.23		358.194	19.5411		383.156	375.84		373.197	78.5303						444.236	267.718
354.165	4834.14		358.201	0		383.164	357.654		373.205	5.55459						444.246	0
354.172	3023.5		358.208	0		383.172	242.924		373.212	0						444.256	0
354.179	1294.5		358.216	0		383.181	108.827		373.22	0						444.266	0
354.187	334.901		358.223	0		383.189	21.7537		373.228	0						444.276	0
354.194	52.7245		359.113	0		383.197	0		373.236	0						445.042	0
354.201	0		359.12	0		383.205	0		382.095	0						445.052	0
354.208	0		359.128	0		383.213	0		382.103	0						445.062	0
354.215	0		359.135	0		383.221	0		382.111	0						445.072	0
354.222	0		359.142	22.3517		396.505	0		382.119	0						445.082	5.01571
355.112	0		359.15	55.2604		396.514	0		382.127	94.1366						445.092	97.0798
355.119	0		359.157	74.4988		396.522	0		382.136	296.129						445.102	531.009
355.126	0		359.164	70.3628		396.53	0		382.144	545.683						445.112	945.697
355.133	0		359.172	46.4617		396.539	14.19		382.152	726.039						445.122	4005.18
355.141	7.98858		359.179	14.0889		396.547	35.3879		382.16	698.353						445.132	13684.9
355.148	42.2183		359.186	0		396.556	51.3431		382.168	485.948						445.142	29567.6
355.155	88.3272		359.193	0		396.564	55.398		382.176	224.248						445.152	45475.5
355.162	113.651		359.201	0		396.573	45.6504		382.184	54.2783						445.163	47560.7
355.169	101.845		359.208	0		396.581	28.7135		382.192	3.96461						445.173	31754.1
355.177	62.5024		364.86	0		396.59	8.34581		382.2	0						445.183	16133.6
355.184	18.1077		364.868	0		396.598	0		382.208	0						445.193	4837.64
355.191	0		364.875	0		396.607	0		382.216	0						445.203	1584.99
355.198	0		364.883	0		396.615	0		382.224	0						445.213	978.175
355.205	0		364.89	14.1084		396.624	0		400.091	0						445.223	586.616
355.213	0		364.898	36.768		399.447	0		400.1	0						445.233	577.797
356.106	0		364.905	54.8163		399.456	0		400.108	0						445.243	16.4106
356.113	0		364.913	59.8898		399.464	0		400.117	0						445.253	0
356.12	0		364.92	47.7616		399.473	0		400.125	41.4045						445.263	0
356.128	0		364.928	16.2839		399.481	17.4971		400.134	272.539						445.274	0
356.135	46.8626		364.935	0		399.49	37.294		400.143	1105.49						445.284	0
356.142	177.399		364.943	0		399.498	45.3926		400.151	2435.15						455.926	0
356.149	718.102		364.95	0		399.507	42.0883		400.16	3818.63						455.937	0
356.156	2519.4		364.958	0		399.516	29.4332		400.168	4023.97						455.947	0
356.164	5291.87		370.778	0		399.524	8.97711		400.177	2905.49						455.958	0
356.171	7981.8		370.785	0		399.533	0		400.186	1464.18						455.968	4.15063
356.178	8182.19		370.793	0		399.541	0		400.194	475.27						455.978	48.0241
356.185	5795.12		370.801	0		399.55	0		400.203	83.1888						455.989	77.1799
356.193	2880.07		370.808	12.4991		399.558	0		400.211	5.47289						455.999	86.2199
356.2	942.061		370.816	33.6944		400.082	0		400.22	0						456.01	69.7516
356.207	217.196		370.824	53.6246		400.091	0		400.229	0						456.02	38.0611
356.214	36.612		370.831	64.7746		400.099	0		400.237	0						456.031	0
356.221	0		370.839	60.1168		400.108	0		400.246	0						456.041	0
356.229	0		370.847	41.462		400.117	13.1969		401.107	0						456.052	0
356.236	0		370.854	12.8694		400.125	89.5919		401.116	0						456.062	0
356.243	0		370.862	0		400.134	490.003		401.124	0						462.073	0
357.119	0		370.87	0		400.142	1907.91		401.133	0						462.084	0
357.126	0		370.877	0		400.151	4184.31		401.142	17.9563						462.094	0
357.133	0		370.885	0		400.16	6614.91		401.15	55.9226						462.105	0
357.14	0		372.085	0		400.168	7081.17		401.159	94.9767						462.116	5.03038
357.148	6.73823		372.092	0		400.177	5169.76		401.168	115.71						462.126	57.507
357.155	80.9602		372.1	0		400.185	2672.19		401.176	105.055						462.137	98.4001
357.162	284.578		372.108	0		400.194	944.649		401.185	65.6088						462.148	113.197
357.169	547.478		372.116	43.8914		400.203	231.137		401.194	31.4136						462.158	91.6772
357.177	692.523		372.123	202.544		400.211	37.74		401.202	7.97311						462.169	49.7917
357.184	604.155		372.131	354.6		400.22	0		401.211	0						462.18	0
357.191	366.353		372.139	1134.74		400.228	0		401.219	0						462.19	0
357.198	141.41		372.146	4531.61		400.237	0		401.228	0						462.201	0
357.206	25.1853		372.154	11855.8		400.246	0		401.237	0						462.212	0
357.213	0		372.162	21276.8		401.107	0		426.744	0						463.978	0
357.22	0		372.17	26921.3		401.116	0		426.753	0						463.989	0
357.227	0		372.177	22866.6		401.124	0		426.763	0						463.999	0
357.235	0		372.185	13910		401.133	0		426.772	0						464.01	0
358.085	0		372.193	5958.44		401.142	89.8582		426.782	22.0168						464.021	4.97907
358.092	0		372.2	1792.96		401.15	277.947		426.791	44.6443						464.032	54.3239
358.099	0		372.208	679.517		401.159	489.36		426.801	53.5875						464.042	70.2945
358.106	0		372.216	396.517		401.167	603.801		426.81	47.6477						464.053	74.4578
358.114	17.5296		372.224	326.202		401.176	539.763		426.82	30.6094						464.064	66.3699
358.121	119.07		372.231	137.251		401.185	347.522		426.829	8.07552						464.075	44.9947
358.128	625.381		372.239	3.24055		401.193	133.29		426.838	0						464.085	0
358.135	2298.82		372.247	0		401.202	20.7124		426.848	0						464.096	0
358.143	4878.66		372.254	0		401.211	0		426.857	0						464.107	0
358.15	7396.82		372.262	0		401.219	0		426.867	0						464.118	0
358.157	7596.53		372.27	0		401.228	0		433.324	0						469.075	0
358.165	5381.58		373.112	0		401.237	0		433.333	0						469.086	0
358.172	2680.67		373.12	0		407.693	0		433.343	0						469.097	0
358.179	893.293		373.128	0		407.702	0		433.353	0						469.108	0
358.186	231.445		373.135	0		407.71	0									469.119	3.68444
358.194	60.876		373.143	101.154		407.719	0									469.13	41.0273
358.201	8.66671		373.151	521.269		407.728	13.4741									469.141	68.4449
358.208	0		373.159	1326.75		407.737	36.4535									469.152	81.2249
358.216	0		373.166	2292.68		407.746	55.3914									469.163	71.0158
358.223	0		373.174	2734.49		407.755	58.4898									469.174	42.4364
358.23	0		373.182	2200.79		407.763	43.0253									469.185	0
359.098	0		373.19	1237.89		407.772	13.0299									469.195	0
359.106	0		373.197	461.489		407.781	0									469.206	0
359.113	0		373.205	81.4641		407.79	0									469.217	0
359.12	0		373.213	0		407.799	0									477.76	0
359.128	6.86196		373.221	0		407.808	0									477.771	0
359.135	94.6322		373.228	0		410.421	0									477.782	0
359.142	263.157		373.236	0		410.43	0									477.794	0
359.149	450.464		382.088	0		410.439	0
359.157	516.101		382.096	0		410.448	0
359.164	426.528		382.104	0		410.456	16.1903
359.171	253.408		382.112	0		410.465	36.5268
359.179	90.0601		382.12	40.0816		410.474	47.0977
359.186	13.4552		382.128	304.719		410.483	43.2615
359.193	0		382.136	1027.03		410.492	26.6959
359.201	0		382.144	2025.59		410.501	7.10265
359.208	0		382.152	2804.58		410.51	0
359.215	0		382.16	2568.42		410.519	0
367.699	0		382.168	1649.64		410.528	0
367.706	0		382.176	712.79		410.537	0
367.714	0		382.184	171.422		433.324	0
367.722	0		382.192	18.3125		433.333	0
367.729	14.0486		382.2	0		433.343	0
367.737	34.9394		382.208	0		433.353	0
367.744	46.7869		382.216	0
367.752	44.5056		382.224	0
367.759	29.8818		400.083	0
367.767	9.31051		400.091	0
367.775	0		400.1	0
367.782	0		400.109	0
367.79	0		400.117	83.7046
367.797	0		400.126	273.463
372.069	0		400.134	1128
372.077	0		400.143	4091.15
372.085	0		400.152	8571.77
372.092	0		400.16	13023.8
372.1	34.6543		400.169	13307.9
372.108	174.728		400.177	9429.75
372.115	283.089		400.186	4721.42
372.123	480.266		400.195	1647.02
372.131	703.784		400.203	489.849
372.139	1853.31		400.212	233.121
372.146	6820.53		400.22	309.912
372.154	17204.4		400.229	166.38
372.162	30484.5		400.238	16.554
372.169	38077.1		400.246	0
372.177	32035		400.255	0
372.185	19237.3		400.263	0
372.193	8151.55		400.272	0
372.2	2393.22		401.099	0
372.208	949.106		401.108	0
372.216	627.28		401.116	0
372.223	414.251		401.125	0
372.231	151.097		401.134	39.2177
372.239	7.9838		401.142	170.741
372.247	0		401.151	547.939
372.254	0		401.159	1055.76
372.262	0		401.168	1352.19
372.27	0		401.177	1176.88
373.104	0		401.185	731.3
373.112	0		401.194	296.188
373.12	0		401.203	54.0844
373.127	0		401.211	0
373.135	11.4853		401.22	0
373.143	149.83		401.228	0
373.151	739.829		401.237	0
373.158	1809.62		410.127	0
373.166	3058.26		410.136	0
373.174	3561.58		410.145	0
373.182	2798.03		410.154	0
373.189	1548.63		410.162	17.2863
373.197	581.363		410.171	44.5049
373.205	129.674		410.18	63.6846
373.213	16.5135		410.189	62.3787
373.22	0		410.198	41.4047
373.228	0		410.207	11.3995
373.236	0		410.216	0
373.244	0		410.225	0
380.648	0		410.234	0
380.656	0		410.243	0
380.664	0		425.205	0
380.672	0		425.214	0
380.68	19.9309		425.224	0
380.688	44.1653		425.233	0
380.696	52.9748		425.243	17.6164
380.704	45.2273		425.252	42.0832
380.712	25.8348		425.262	55.6282
380.72	6.81086		425.271	50.487
380.728	0		425.28	30.9543
380.736	0		425.29	7.90889
380.743	0		425.299	0
380.751	0		425.309	0
381.967	0		425.318	0
381.975	0		425.328	0
381.983	0		433.324	0
381.991	0		433.334	0
381.999	13.9363		433.344	0
382.007	32.1944		433.353	0
382.015	42.3762
382.023	43.7858
382.031	36.2788
382.039	12.9721
382.048	0
382.056	0
382.064	0
382.072	0
382.08	0
382.088	5.34192
382.096	43.0432
382.104	198.738
382.112	374.833
382.12	1144.39
382.128	4367.83
382.136	12901.8
382.144	24596.5
382.152	33631.4
382.16	30958.4
382.168	20194.9
382.176	9173.15
382.184	2780.24
382.192	853.92
382.2	426.258
382.208	226.392
382.216	55.4999
382.224	0
382.232	0
382.24	0
382.248	0
382.433	0
382.441	0
382.449	0
382.457	0
382.465	14.5409
382.473	34.7782
382.481	45.9341
382.489	44.1672
382.497	30.8824
382.505	9.74184
382.513	0
382.521	0
382.529	0
382.537	0
383.084	0
383.092	0
383.1	0
383.108	0
383.116	10.6392
383.125	107.107
383.133	546.938
383.141	1525.31
383.149	2807.74
383.157	3592.74
383.165	3066.03
383.173	1849.08
383.181	766.944
383.189	206.007
383.197	62.4635
383.205	56.7504
383.213	52.7653
383.221	29.0345
383.229	7.77655
383.237	0
383.245	0
383.253	0
383.262	0
399.851	0
399.859	0
399.868	0
399.876	0
399.885	11.8318
399.894	32.2154
399.902	48.7601
399.911	52.3583
399.919	41.2066
399.928	13.5563
399.937	0
399.945	0
399.954	0
399.962	0
400.065	0
400.074	0
400.083	0
400.091	0
400.1	23.3812
400.108	141.401
400.117	341.397
400.126	751.699
400.134	2600.75
400.143	8718.62
400.151	17875
400.16	26731.2
400.169	27034.2
400.177	19025.8
400.186	9423.42
400.194	3201.85
400.203	932.927
400.212	487.252
400.22	316.649
400.229	165.151
400.237	55.5667
400.246	4.6377
400.255	0
400.263	0
400.272	0
400.28	0
401.09	0
401.099	0
401.107	0
401.116	0
401.125	1.47355
401.133	94.5871
401.142	518.965
401.151	1397.14
401.159	2516.82
401.168	3106.28
401.176	2543.57
401.185	1481.46
401.194	589.496
401.202	141.247
401.211	19.4742
401.22	0
401.228	0
401.237	0
401.246	0
403.056	0
403.065	0
403.073	0
403.082	0
403.091	15.3903
403.099	32.5091
403.108	40.1834
403.117	38.6306
403.125	28.0945
403.134	8.8196
403.143	0
403.152	0
403.16	0
403.169	0
411.836	0
411.845	0
411.854	0
411.863	0
411.872	15.7923
411.881	33.3034
411.89	40.9167
411.899	39.1146
411.908	29.1838
411.917	9.23733
411.926	0
411.935	0
411.944	0
411.953	0
416.726	0
416.735	0
416.745	0
416.754	0
416.763	16.5741
416.772	39.1115
416.781	51.4122
416.79	46.8623
416.799	28.4274
416.809	7.49002
416.818	0
416.827	0
416.836	0
416.845	0
433.324	0
433.334	0
433.343	0
433.353	0

## Sheet: SI 5B
MS/MS 462.1660 m/z
4 more polar peak			4 less polar peak			N. ninae more polar peak			N. ninae less polar peak			EIC data is provided in the source data for figure 2
Mass	Intensity		Mass	Intensity		Mass	Intensity		Mass	Intensity
121.775	0		121.775	0		121.775	0		121.775	0
121.777	0		121.777	0		121.776	0		121.776	0
121.778	0		121.778	0		121.778	0		121.778	0
121.779	0		121.779	0		121.779	0		121.779	0
125.698	0		124.642	0		123.71	0		123.287	0
125.7	0		124.644	0		123.712	0		123.289	0
125.701	0		124.645	0		123.713	0		123.29	0
125.703	0		124.647	0		123.715	0		123.291	0
125.704	34.1002		124.648	27.872		123.716	26.3542		123.293	23.8547
125.706	58.8498		124.65	46.513		123.717	37.5881		123.294	35.9732
125.707	65.1854		124.651	54.495		123.719	37.6425		123.296	40.9773
125.709	48.3267		124.653	46.2428		123.72	27.5715		123.297	34.6676
125.71	21.8377		124.654	26.5001		123.722	14.1004		123.299	20.2487
125.712	0.0729758		124.656	0.0871184		123.723	0.0876328		123.3	0.0336868
125.713	0		124.657	0		123.725	0		123.302	0
125.715	0		124.659	0		123.726	0		123.303	0
125.716	0		124.66	0		123.728	0		123.305	0
125.718	0		124.662	0		123.729	0		123.306	0
127.719	0		124.889	0		124.874	0		123.358	0
127.72	0		124.891	0		124.875	0		123.359	0
127.722	0		124.892	0		124.877	0		123.361	0
127.723	0		124.894	0		124.878	0		123.362	0
127.725	27.9461		124.895	24.1633		124.88	17.258		123.364	19.7159
127.726	51.8354		124.897	45.8358		124.881	28.0952		123.365	45.9831
127.728	61.1742		124.898	56.4838		124.883	32.3515		123.366	68.5705
127.729	51.1162		124.9	47.966		124.884	27.3329		123.368	71.6963
127.731	29.9235		124.901	26.0864		124.886	15.7997		123.369	53.2173
127.732	0.0970855		124.903	0.0300376		124.887	0.0533336		123.371	25.338
127.734	0		124.904	0		124.889	0		123.372	0.249499
127.736	0		124.906	0		124.89	0		123.374	0
127.737	0		124.907	0		124.892	0		123.375	0
127.739	0		124.909	0		124.893	0		123.377	0
128.185	0		125.618	0		125.492	0		123.378	0
128.186	0		125.619	0		125.494	0		123.882	0
128.188	0		125.621	0		125.495	0		123.883	0
128.19	0		125.622	0		125.497	0		123.885	0
128.191	19.0033		125.624	15.2188		125.498	12.3356		123.886	0
128.193	49.1196		125.625	42.1673		125.5	26.0224		123.888	31.9527
128.194	66.0733		125.627	59.5528		125.501	35.1424		123.889	51.7244
128.196	55.8501		125.628	53.2323		125.503	33.7387		123.891	58.4321
128.197	27.6994		125.63	28.7971		125.504	22.5025		123.892	47.3471
128.199	0.0891917		125.631	0.0794285		125.506	0.0583615		123.894	25.0308
128.2	0		125.633	0		125.507	0		123.895	0.101756
128.202	0		125.634	0		125.509	0		123.897	0
128.204	0		125.636	0		125.51	0		123.898	0
128.205	0		125.637	0		125.512	0		123.899	0
128.441	0		125.994	0		128.189	0		123.901	0
128.442	0		125.995	0		128.191	0		125.931	0
128.444	0		125.997	0		128.192	0		125.933	0
128.446	0		125.998	0		128.194	0		125.934	0
128.447	25.3715		126	26.925		128.196	17.8507		125.936	0
128.449	52.1272		126.001	44.6232		128.197	29.42		125.937	14.0893
128.45	63.5839		126.003	50.5775		128.199	34.0393		125.939	28.8215
128.452	50.3137		126.004	41.8625		128.2	28.5734		125.94	40.9179
128.453	22.8382		126.006	23.712		128.202	16.0901		125.942	43.7324
128.455	0.116536		126.007	0.00424821		128.203	0.0720156		125.943	35.2619
128.457	0		126.009	0		128.205	0		125.945	20.2222
128.458	0		126.01	0		128.207	0		125.946	0.0394249
128.46	0		126.012	0		128.208	0		125.948	0
128.461	0		126.013	0		128.21	0		125.949	0
129.869	0		126.184	0		128.428	0		125.951	0
129.871	0		126.185	0		128.43	0		125.953	0
129.872	0		126.187	0		128.431	0		127.931	0
129.874	0		126.188	0		128.433	0		127.933	0
129.876	35.8217		126.19	32.6636		128.434	15.8412		127.934	0
129.877	58.7399		126.191	54.591		128.436	28.3216		127.936	0
129.879	64.5943		126.193	61.1739		128.438	32.0989		127.937	21.4502
129.88	50.59		126.194	48.8314		128.439	26.3969		127.939	36.4121
129.882	26.6434		126.196	26.9554		128.441	16.0533		127.94	41.0568
129.884	0.0813658		126.197	0.0738389		128.442	0		127.942	31.7992
129.885	0		126.199	0		128.444	0		127.943	15.2264
129.887	0		126.201	0		128.445	0		127.945	0.105166
129.888	0		126.202	0		128.447	0		127.947	0
129.89	0		126.204	0		129.457	0		127.948	0
137.492	0		127.372	0		129.458	0		127.95	0
137.494	0		127.374	0		129.46	0		127.951	0
137.495	0		127.375	0		129.461	0		128.25	0
137.497	0		127.377	0		129.463	22.3128		128.252	0
137.499	22.5782		127.378	19.9721		129.465	49.2013		128.253	0
137.5	52.6991		127.38	45.0228		129.466	67.4397		128.255	0
137.502	71.9587		127.381	65.285		129.468	63.8963		128.256	27.2242
137.504	62.6028		127.383	65.0839		129.469	41.0996		128.258	41.464
137.506	30.7055		127.384	44.1637		129.471	0.129479		128.26	44.1966
137.507	0		127.386	17.5315		129.473	0		128.261	34.1168
137.509	0		127.387	0.00609165		129.474	0		128.263	17.9465
137.511	0		127.389	0		129.476	0		128.264	0.071472
137.513	0		127.391	0		129.477	0		128.266	0
141.039	0		127.392	0		132.879	0		128.267	0
141.041	0		127.394	0		132.88	0		128.269	0
141.043	0		127.81	0		132.882	0		128.27	0
141.045	0		127.812	0		132.884	0		133.71	0
141.047	0.0549016		127.813	0		132.885	21.1765		133.712	0
141.048	28.5403		127.815	0		132.887	33.8077		133.713	0
141.05	52.427		127.816	21.8835		132.888	38.1246		133.715	0
141.052	63.0093		127.818	41.4238		132.89	32.2327		133.717	16.0294
141.054	52.5266		127.819	52.8183		132.892	20.3509		133.718	33.9408
141.056	28.1332		127.821	48.71		132.893	0.0556777		133.72	45.9833
141.057	0.0268311		127.822	31.6369		132.895	0		133.722	43.3091
141.059	0		127.824	0		132.897	0		133.723	27.1379
141.061	0		127.826	0		132.898	0		133.725	0.173882
141.063	0		127.827	0		132.9	0		133.727	0
141.065	0		127.829	0		132.961	0		133.728	0
145.847	0		127.942	0		132.963	0		133.73	0
145.849	0		127.944	0		132.964	0		133.732	0
145.851	0		127.945	0		132.966	0		133.735	0
145.853	0		127.947	0		132.967	18.1599		133.737	0
145.855	0.00597446		127.948	33.085		132.969	29.0547		133.738	0
145.857	15.1065		127.95	56.2914		132.971	33.5908		133.74	0
145.859	41.013		127.951	63.5949		132.972	30.7569		133.742	15.2316
145.861	58.4453		127.953	50.4339		132.974	23.5531		133.743	29.8982
145.862	54.079		127.955	26.8651		132.976	0.16754		133.745	36.0912
145.864	34.7577		127.956	0.0436878		132.977	0		133.747	29.9586
145.866	0.0221965		127.958	0		132.979	0		133.748	16.478
145.868	53.8768		127.959	0		132.981	0		133.75	0.0969098
145.87	137.861		127.961	0		132.982	0		133.751	0
145.872	178.324		127.962	0		133.25	0		133.753	0
145.874	179.722		127.986	0		133.251	0		133.755	0
145.876	138.002		127.987	0		133.253	0		133.756	0
145.878	75.9517		127.989	0		133.254	0		136.638	0
145.879	0		127.99	0		133.256	15.5296		136.64	0
145.881	0		127.992	31.9509		133.258	27.9705		136.642	0
145.883	0		127.993	56.1558		133.259	34.8945		136.644	0
145.885	0		127.995	66.1592		133.261	31.82		136.645	21.6948
147.947	0		127.996	54.5012		133.263	19.8823		136.647	41.2902
147.949	0		127.998	29.8526		133.264	0.138405		136.649	51.9255
147.951	0		128	0		133.266	0		136.65	46.6221
147.953	0		128.001	0		133.268	0		136.652	29.6078
147.955	0.107112		128.003	0		133.269	0		136.654	12.1867
147.957	31.188		128.004	0		133.271	0		136.656	0.0358106
147.958	59.3549		128.371	0		134.6	0		136.657	0
147.96	75.3359		128.372	0		134.601	0		136.659	0
147.962	69.1611		128.374	0		134.603	0		136.661	0
147.964	44.6761		128.375	0		134.605	0		136.662	0
147.966	0		128.377	0.0139339		134.606	0.0120954		136.683	0
147.968	0		128.378	22.3989		134.608	16.6249		136.685	0
147.97	0		128.38	46.1989		134.61	29.8061		136.686	0
147.972	0		128.382	57.9846		134.611	35.7517		136.688	0
149.706	0		128.383	48.7473		134.613	29.7485		136.69	26.3197
149.708	0		128.385	25.9502		134.615	15.6765		136.692	51.5342
149.71	0		128.386	0.0673669		134.616	0.0385409		136.693	62.3543
149.712	0		128.388	0		134.618	0		136.695	51.9883
149.714	24.9486		128.389	0		134.62	0		136.697	28.7708
149.716	55.9831		128.391	0		134.621	0		136.698	0.0843986
149.718	76.8827		128.392	0		134.623	0		136.7	0
149.72	73.4931		132.233	0		135.642	0		136.702	0
149.722	49.2766		132.235	0		135.644	0		136.704	0
149.724	0		132.236	0		135.645	0		136.705	0
149.725	0		132.238	0		135.647	0		141.765	0
149.727	0		132.239	27.2697		135.649	13.3405		141.767	0
149.729	0		132.241	52.5141		135.651	28.1953		141.769	0
152.212	0		132.243	64.5429		135.652	40.7873		141.771	0
152.214	0		132.244	53.0323		135.654	43.3113		141.773	15.9502
152.216	0		132.246	26.5083		135.656	33.5708		141.774	29.1125
152.218	0		132.248	0.0493924		135.657	17.131		141.776	36.9383
152.22	0.0371202		132.249	0		135.659	0.0183178		141.778	32.8588
152.222	35.4549		132.251	0		135.661	0		141.78	19.005
152.224	63.4292		132.253	0		135.662	0		141.782	0.034901
152.226	76.1603		132.254	0		135.664	0		141.783	0
152.228	66.8346		132.383	0		135.666	0		141.785	0
152.23	43.1375		132.385	0		137.67	0		141.787	0
152.232	0		132.387	0		137.672	0		141.789	0
152.234	0		132.388	0		137.674	0		141.912	0
152.236	0		132.39	33.8002		137.675	0		141.914	0
152.238	0		132.392	55.6462		137.677	20.9147		141.916	0
154.585	0		132.393	62.3896		137.679	36.1488		141.918	0
154.587	0		132.395	49.0596		137.68	43.8823		141.919	31.4738
154.589	0		132.396	25.3144		137.682	38.4252		141.921	54.5848
154.591	0		132.398	0.0464725		137.684	22.9978		141.923	62.3531
154.593	0.165323		132.4	0		137.686	0.0432062		141.925	49.9156
154.595	38.3593		132.401	0		137.687	0		141.927	26.2799
154.597	105.268		132.403	0		137.689	0		141.929	0.0474312
154.599	147.913		132.405	0		137.691	0		141.93	0
154.601	147.868		132.709	0		137.693	0		141.932	0
154.604	109.022		132.711	0		137.96	0		141.934	0
154.606	38.2748		132.713	0		137.962	0		141.936	0
154.608	0.191365		132.714	0		137.964	0		143.712	0
154.61	43.9482		132.716	20.0332		137.966	0		143.714	0
154.612	65.921		132.718	40.308		137.967	15.9468		143.716	0
154.614	89.9614		132.719	51.7272		137.969	29.6518		143.718	0
154.616	97.1908		132.721	45.5394		137.971	36.9077		143.72	26.5908
154.618	82.4387		132.723	25.8836		137.972	32.1428		143.721	51.7971
154.62	52.2646		132.724	0.0420942		137.974	18.0355		143.723	62.4039
154.622	0.19612		132.726	0		137.976	0		143.725	52.7496
154.624	0		132.728	0		137.978	0		143.727	31.7608
154.626	0		132.729	0		137.979	0		143.729	0.0425698
154.628	0		132.731	0		137.981	0		143.731	0
154.63	0		132.869	0		139.684	0		143.733	0
156.816	0		132.871	0		139.685	0		143.734	0
156.818	0		132.872	0		139.687	0		143.736	0
156.82	0		132.874	0		139.689	0		143.781	0
156.822	0		132.875	32.9301		139.691	16.9798		143.783	0
156.824	34.7933		132.877	55.688		139.693	31.8967		143.784	0
156.826	60.1347		132.879	62.9077		139.694	38.3967		143.786	0
156.828	71.5369		132.88	48.8211		139.696	31.6063		143.788	23.2826
156.83	60.7405		132.882	23.2544		139.698	16.6442		143.79	35.7519
156.832	34.7624		132.884	0.0406384		139.7	0.0236887		143.792	40.3758
156.835	0.501669		132.885	0		139.701	0		143.794	33.8297
156.837	0		132.887	0		139.703	0		143.796	19.4771
156.839	0		132.889	0		139.705	0		143.797	0.0256864
156.841	0		132.89	0		139.707	0		143.799	0
156.843	0		133.855	0		140.505	0		143.801	0
159	0		133.856	0		140.506	0		143.803	0
159.002	0		133.858	0		140.508	0		143.805	0
159.004	0		133.86	0		140.51	0		143.983	0
159.006	0		133.861	0.0245106		140.512	0.0172631		143.985	0
159.009	0.0415998		133.863	44.6364		140.514	17.5809		143.986	0
159.011	20.2127		133.865	59.8047		140.515	30.5985		143.988	0
159.013	36.4812		133.866	62.3218		140.517	38.948		143.99	14.6383
159.015	46.8562		133.868	50.9162		140.519	36.3245		143.992	31.4886
159.017	45.3593		133.87	30.9158		140.521	22.7478		143.994	41.4105
159.019	32.6936		133.871	0.0491883		140.523	0.0276993		143.996	38.3397
159.022	0.312631		133.873	0		140.524	0		143.998	24.9578
159.024	0		133.875	0		140.526	0		143.999	0.0317086
159.026	0		133.876	0		140.528	0		144.001	0
159.028	0		133.878	0		140.53	0		144.003	0
159.03	0		134.884	0		141.016	0		144.005	0
159.806	0		134.885	0		141.018	0		144.007	0
159.808	0		134.887	0		141.019	0		145.728	0
159.811	0		134.889	0		141.021	0		145.73	0
159.813	0		134.89	0.054908		141.023	0.0348732		145.732	0
159.815	0.117436		134.892	25.0068		141.025	19.9046		145.734	0
159.817	37.517		134.894	43.8027		141.027	31.4755		145.736	19.702
159.819	69.3883		134.895	53.2219		141.028	36.2969		145.737	35.7088
159.821	86.863		134.897	47.28		141.03	31.737		145.739	41.6913
159.824	78.0102		134.899	29.8639		141.032	20.2751		145.741	33.6052
159.826	49.1707		134.9	0.0413928		141.034	0.0221441		145.743	17.6595
159.828	0		134.902	0		141.036	0		145.745	0.0139005
159.83	0		134.904	0		141.037	0		145.747	0
159.832	0		134.905	0		141.039	0		145.749	0
159.834	0		134.907	0		141.041	0		145.751	0
160.68	0		138.617	0		142.608	0		145.753	0
160.682	0		138.619	0		142.61	0		145.847	0
160.684	0		138.621	0		142.612	0		145.849	0
160.687	0		138.623	0		142.614	0		145.851	0
160.689	0.154135		138.624	42.46		142.616	21.5376		145.853	0
160.691	35.9922		138.626	65.8563		142.618	33.2367		145.855	31.6535
160.693	63.6941		138.628	71.7443		142.619	37.8245		145.857	111.802
160.695	76.4329		138.63	55.2246		142.621	33.4855		145.858	166.486
160.697	66.1739		138.631	27.4654		142.623	22.5366		145.86	164.095
160.7	40.0199		138.633	0.0159328		142.625	0.0153143		145.862	113.806
160.702	0.574706		138.635	0		142.627	0		145.864	39.6765
160.704	0		138.637	0		142.629	0		145.866	0.029379
160.706	0		138.638	0		142.63	0		145.868	0
160.708	0		138.64	0		142.632	0		145.87	0
160.711	0		138.905	0		145.847	0		145.872	31.3605
161.167	0		138.907	0		145.849	0		145.874	51.6978
161.169	0		138.909	0		145.851	0		145.875	95.1964
161.171	0		138.91	0		145.853	0		145.877	102.718
161.173	0		138.912	40.1066		145.855	0.00262477		145.879	83.8533
161.175	0.210343		138.914	60.8249		145.857	11.7787		145.881	34.5589
161.178	42.7392		138.916	64.2796		145.858	30.2013		145.883	18.2537
161.18	70.2329		138.917	48.6036		145.86	40.8929		145.885	0
161.182	77.1739		138.919	24.4688		145.862	36.9417		145.887	0
161.184	59.1872		138.921	0.0126066		145.864	23.4987		145.889	0
161.186	29.3648		138.923	0		145.866	0		145.891	0
161.189	0		138.925	0		145.868	0		148.46	0
161.191	0		138.926	0		145.87	0		148.462	0
161.193	0		138.928	0		145.872	0		148.464	0
161.195	0		140.011	0		151.769	0		148.466	0
162.318	0		140.012	0		151.771	0		148.468	0.0866681
162.32	0		140.014	0		151.773	0		148.47	29.1631
162.322	0		140.016	0		151.775	0		148.472	56.4483
162.324	0		140.018	0.0297483		151.777	0.0059357		148.474	69.7661
162.327	0.227501		140.02	22.2013		151.779	28.0998		148.476	61.0005
162.329	35.4851		140.021	46.6249		151.781	58.9202		148.478	37.2862
162.331	62.1916		140.023	63.8746		151.783	97.1408		148.48	0
162.333	71.6449		140.025	61.6968		151.785	118.423		148.482	0
162.336	58.3582		140.027	41.479		151.787	111.077		148.483	0
162.338	32.0736		140.028	0.00959907		151.789	81.0063		148.485	0
162.34	1.51067		140.03	0		151.791	59.5742		148.612	0
162.342	0		140.032	0		151.793	19.7831		148.614	0
162.344	0		140.034	0		151.795	0		148.616	0
162.347	0		140.036	0		151.797	0		148.618	0
162.349	0		145.347	0		151.799	0		148.62	0.11656
165.763	0		145.349	0		151.801	0		148.622	36.5599
165.766	0		145.351	0		153.597	0		148.624	56.3368
165.768	0		145.353	0		153.599	0		148.625	64.4839
165.77	0		145.355	0.0157649		153.601	0		148.627	56.2836
165.773	0.097845		145.357	23.0446		153.603	0		148.629	35.3262
165.775	34.88		145.359	48.0696		153.605	0.0682809		148.631	0
165.777	59.523		145.36	63.8967		153.607	24.8315		148.633	0
165.779	74.4196		145.362	58.5133		153.609	38.6139		148.635	0
165.782	70.9902		145.364	35.8605		153.611	43.103		148.637	0
165.784	50.0947		145.366	0		153.613	36.1422		150.619	0
165.786	0.238503		145.368	0		153.615	21.9298		150.621	0
165.789	0		145.37	0		153.617	0		150.623	0
165.791	0		145.372	0		153.619	0		150.625	0
165.793	0		145.685	0		153.621	0		150.627	15.1078
165.795	0		145.687	0		153.623	0		150.629	32.1995
167.004	0		145.689	0		154.583	0		150.631	42.2845
167.006	0		145.69	0		154.585	0		150.633	38.0674
167.008	0		145.692	0.0363706		154.587	0		150.635	22.9587
167.01	0		145.694	30.7386		154.589	0		150.637	0.0391902
167.013	0.196018		145.696	49.9894		154.591	0.0689256		150.639	0
167.015	44.7481		145.698	58.9864		154.593	16.8645		150.64	0
167.017	75.6536		145.7	51.3864		154.595	38.3079		150.642	0
167.02	86.041		145.702	30.2354		154.597	51.7756		150.644	0
167.022	68.7179		145.704	0		154.599	50.1026		151.32	0
167.024	36.8542		145.706	0		154.601	36.6423		151.322	0
167.027	0		145.707	0		154.603	23.6167		151.324	0
167.029	0		145.709	0		154.605	21.2053		151.326	0
167.031	0		145.847	0		154.607	35.4499		151.328	26.627
167.034	0		145.849	0		154.609	97.7049		151.33	40.9796
172.028	0		145.851	0		154.612	122.826		151.332	45.1233
172.031	0		145.853	0		154.614	116.422		151.334	36.4241
172.033	0		145.855	0.0404319		154.616	79.6978		151.336	20.541
172.036	0		145.857	28.4358		154.618	24.5908		151.338	0
172.038	0.483482		145.859	57.8806		154.62	0.122236		151.34	0
172.04	45.761		145.861	68.2757		154.622	0		151.342	0
172.043	74.2179		145.862	54.6328		154.624	0		151.344	0
172.045	87.4982		145.864	35.5832		154.626	0		154.578	0
172.048	78.8004		145.866	67.8423		154.628	0		154.581	0
172.05	53.3654		145.868	110.059		154.808	0		154.583	0
172.053	0.103922		145.87	180.99		154.81	0		154.585	0
172.055	0		145.872	274.197		154.812	0		154.587	0.0528946
172.057	0		145.874	308.777		154.814	0		154.589	17.6485
172.06	0		145.876	275.268		154.816	0.154553		154.591	76.2245
172.062	0		145.878	229.257		154.818	35.1219		154.593	171.705
174.423	0		145.879	99.2405		154.82	61.4322		154.595	245.493
174.426	0		145.881	25.5706		154.822	73.2305		154.597	285.561
174.428	0		145.883	0		154.824	62.8938		154.599	272.591
174.431	0		145.885	0		154.826	37.6999		154.601	212.379
174.433	0.211859		145.887	0		154.829	0		154.603	126.366
174.436	37.4618		145.889	0		154.831	0		154.605	38.4631
174.438	60.4353		148.575	0		154.833	0		154.607	0
174.44	69.8796		148.577	0		154.835	0		154.609	0.142614
174.443	60.3092		148.579	0		155.206	0		154.612	46.8437
174.445	37.0995		148.581	0		155.208	0		154.614	71.1237
174.448	0		148.583	0.165532		155.21	0		154.616	95.1953
174.45	0		148.585	30.7976		155.212	0		154.618	104.577
174.453	0		148.587	53.7719		155.214	0.153077		154.62	93.443
174.455	0		148.589	66.68		155.216	30.9974		154.622	65.5643
179.722	0		148.591	62.9249		155.218	54.2939		154.624	16.4332
179.724	0		148.593	44.3231		155.22	67.9728		154.626	0.0248305
179.727	0		148.595	0.0521579		155.222	62.563		154.628	0
179.73	0		148.597	0		155.225	40.5586		154.63	0
179.732	0.349809		148.598	0		155.227	1.95918		154.632	0
179.735	29.6269		148.6	0		155.229	0		154.634	0
179.737	60.8842		148.602	0		155.231	0		155.173	0
179.74	88.5546		150.049	0		155.233	0		155.175	0
179.743	97.3366		150.051	0		155.235	0		155.177	0
179.745	81.8121		150.053	0		158.339	0		155.179	0
179.748	51.211		150.055	0		158.341	0		155.181	0.0694642
179.75	0.279764		150.057	35.5624		158.343	0		155.183	18.2058
179.753	0		150.059	60.4338		158.345	0		155.185	33.1586
179.756	0		150.061	69.8337		158.347	0.0207822		155.187	39.7398
179.758	0		150.063	57.2642		158.349	22.7273		155.189	33.7805
179.761	0		150.065	31.3239		158.351	38.2239		155.191	19.5119
181.615	0		150.066	0		158.354	43.5155		155.193	0
181.618	0		150.068	0		158.356	34.9721		155.195	0
181.621	0		150.07	0		158.358	18.8576		155.198	0
181.623	0		150.072	0		158.36	0.0375443		155.2	0
181.626	0.492677		150.365	0		158.362	0		157.822	0
181.629	35.2201		150.367	0		158.364	0		157.824	0
181.631	60.9137		150.369	0		158.366	0		157.826	0
181.634	75.9921		150.371	0		158.369	0		157.828	0
181.636	70.8199		150.373	28.2742		160.973	0		157.831	21.7783
181.639	47.3148		150.375	49.2937		160.975	0		157.833	35.2556
181.642	0		150.377	57.3924		160.978	0		157.835	42.1555
181.644	0		150.379	45.7079		160.98	0		157.837	37.4931
181.647	0		150.381	21.9867		160.982	0.0740457		157.839	23.1757
181.65	0		150.383	0		160.984	16.8592		157.841	1.27301
192.91	0		150.385	0		160.986	34.0097		157.843	0
192.913	0		150.387	0		160.989	43.3437		157.845	0
192.916	0		150.389	0		160.991	37.7234		157.848	0
192.919	0		151.39	0		160.993	20.853		157.85	0
192.922	0.379955		151.392	0		160.995	0		158.516	0
192.925	33.2719		151.394	0		160.997	0		158.519	0
192.927	64.5257		151.396	0		161	0		158.521	0
192.93	79.1158		151.398	0.0227017		161.002	0		158.523	0
192.933	66.3359		151.4	23.5906		171.173	0		158.525	0.000880844
192.936	35.683		151.402	49.3342		171.176	0		158.527	25.3286
192.939	0.430883		151.404	64.553		171.178	0		158.529	40.268
192.942	0		151.406	56.9169		171.181	0		158.531	45.7606
192.945	0		151.408	32.0792		171.183	0.161048		158.534	37.4868
192.948	0		151.41	0		171.185	17.5576		158.536	20.5562
192.951	0		151.412	0		171.188	35.9888		158.538	0.842667
205.602	0		151.414	0		171.19	48.0317		158.54	0
205.606	0		151.416	0		171.193	47.3057		158.542	0
205.609	0		152.256	0		171.195	35.6763		158.544	0
205.612	0		152.258	0		171.197	20.269		158.546	0
205.615	0.606575		152.26	0		171.2	0.175994		159.345	0
205.618	38.0309		152.262	0		171.202	0		159.347	0
205.621	65.731		152.264	0.0783945		171.205	0		159.349	0
205.625	74.5655		152.266	35.8296		171.207	0		159.351	0
205.628	61.2851		152.268	58.0922		171.209	0		159.354	0.0423978
205.631	36.9575		152.27	68.9669		173.251	0		159.356	37.4428
205.634	0.202801		152.272	61.4933		173.254	0		159.358	60.327
205.637	0		152.274	39.3853		173.256	0		159.36	67.7275
205.64	0		152.276	0		173.258	0		159.362	54.4155
205.644	0		152.278	0		173.261	0.0618017		159.364	28.8942
205.647	0		152.28	0		173.263	15.8916		159.366	0.0349423
206.256	0		152.282	0		173.266	31.7494		159.369	0
206.259	0		152.396	0		173.268	38.6773		159.371	0
206.263	0		152.398	0		173.271	30.9209		159.373	0
206.266	0		152.4	0		173.273	14.8125		159.375	0
206.269	0.489064		152.402	0		173.276	0		159.382	0
206.272	29.4143		152.404	0.0765519		173.278	0		159.384	0
206.275	46.8317		152.406	32.1176		173.28	0		159.386	0
206.278	52.6497		152.408	50.7396		173.283	0		159.388	0
206.282	42.2449		152.41	55.4012		179.652	0		159.39	0.0488404
206.285	21.9515		152.412	44.3226		179.654	0		159.392	41.3543
206.288	0		152.414	24.9706		179.657	0		159.395	59.441
206.291	0		152.416	0		179.659	0		159.397	64.9495
206.294	0		152.418	0		179.662	0.366138		159.399	55.296
206.298	0		152.42	0		179.665	31.9942		159.401	34.9363
207.217	0		152.422	0		179.667	44.9722		159.403	0.0919725
207.22	0		153.295	0		179.67	46.4386		159.405	0
207.224	0		153.297	0		179.672	35.8957		159.408	0
207.227	0		153.299	0		179.675	19.6595		159.41	0
207.23	0.622453		153.301	0		179.678	0		159.412	0
207.233	35.6588		153.303	0.116974		179.68	0		161.221	0
207.236	68.8675		153.305	32.1407		179.683	0		161.224	0
207.24	84.4626		153.307	56.4914		179.685	0		161.226	0
207.243	70.8379		153.309	68.9296		183.288	0		161.228	0
207.246	38.53		153.311	60.9829		183.291	0		161.23	0.0947136
207.249	0.167281		153.313	37.1258		183.293	0		161.232	26.4815
207.252	0		153.315	0		183.296	0		161.235	55.2775
207.256	0		153.317	0		183.299	0.167619		161.237	74.0372
207.259	0		153.319	0		183.301	21.0792		161.239	69.9689
207.262	0		153.321	0		183.304	32.9187		161.241	45.7845
208.22	0		154.583	0		183.307	36.9559		161.243	0
208.224	0		154.585	0		183.309	32.2357		161.246	0
208.227	0		154.587	0		183.312	21.6108		161.248	0
208.23	0		154.589	0		183.315	0.332117		161.25	0
208.233	0.789732		154.591	0.57613		183.317	0		161.532	0
208.237	42.7525		154.593	106.547		183.32	0		161.534	0
208.24	75.4493		154.595	220.023		183.323	0		161.536	0
208.243	92.9587		154.597	335.906		183.325	0		161.538	0
208.246	82.7639		154.599	380.388		185.03	0		161.541	0.146838
208.249	52.4686		154.601	331.446		185.033	0		161.543	36.8914
208.253	0.0341465		154.604	186.868		185.035	0		161.545	63.1464
208.256	0		154.606	50.0416		185.038	0		161.547	68.78
208.259	0		154.608	28.6258		185.041	0.162649		161.55	51.3859
208.262	0		154.61	57.6768		185.044	16.499		161.552	24.9145
208.266	0		154.612	92.2887		185.046	33.8322		161.554	0
217.439	0		154.614	111		185.049	44.5135		161.556	0
217.442	0		154.616	97.4175		185.052	41.5481		161.558	0
217.445	0		154.618	61.569		185.054	27.3019		161.561	0
217.449	0		154.62	24.7195		185.057	0		165.057	0
217.452	1.0346		154.622	0.204925		185.06	0		165.059	0
217.456	54.1981		154.624	0		185.063	0		165.062	0
217.459	81.266		154.626	0		185.065	0		165.064	0
217.463	84.8228		154.628	0		185.374	0		165.066	0.0146456
217.466	63.4459		154.63	0		185.377	0		165.068	34.9365
217.47	32.6393		156.729	0		185.379	0		165.071	56.7037
217.473	0		156.731	0		185.382	0		165.073	65.6795
217.476	0		156.733	0		185.385	0.276307		165.075	55.1998
217.48	0		156.735	0		185.387	26.8882		165.078	31.396
217.483	0		156.738	0.00368718		185.39	44.8176		165.08	0.889743
221.1	0		156.74	38.3112		185.393	48.5446		165.082	0
221.104	0		156.742	61.4418		185.396	34.9002		165.084	0
221.107	0		156.744	69.4584		185.398	14.1809		165.087	0
221.111	0		156.746	58.9642		185.401	0		165.089	0
221.114	1.17602		156.748	37.8456		185.404	0		166.121	0
221.118	52.5491		156.75	0.0305155		185.406	0		166.124	0
221.121	82.9229		156.752	0		185.409	0		166.126	0
221.125	90.6723		156.754	0		185.966	0		166.128	0
221.128	69.2963		156.757	0		185.969	0		166.13	0.0567086
221.132	33.3704		156.759	0		185.972	0		166.133	32.0385
221.135	0		156.835	0		185.974	0		166.135	55.1462
221.139	0		156.837	0		185.977	0.213857		166.137	66.7289
221.142	0		156.839	0		185.98	19.61		166.14	60.2851
221.146	0		156.841	0		185.983	36.7535		166.142	40.2099
236.876	0		156.843	0.00630401		185.985	46.0345		166.144	0
236.88	0		156.845	26.0085		185.988	40.4714		166.147	0
236.884	0		156.847	54.5748		185.991	23.691		166.149	0
236.888	0		156.849	73.4343		185.993	0.0703951		166.151	0
236.892	1.63092		156.851	70.8982		185.996	0		167.372	0
236.896	57.7494		156.854	49.1561		185.999	0		167.375	0
236.9	78.0038		156.856	22.0686		186.002	0		167.377	0
236.904	82.771		156.858	0		186.004	0		167.379	0
236.907	68.8043		156.86	0		188.885	0		167.382	0.0478523
236.911	41.326		156.862	0		188.887	0		167.384	14.3695
236.915	0		156.864	0		188.89	0		167.386	34.5342
236.919	0		163.472	0		188.893	0		167.389	45.6333
236.923	0		163.474	0		188.896	0.415959		167.391	39.3793
236.927	0		163.477	0		188.899	29.4168		167.393	21.2715
253.356	0		163.479	0		188.901	42.7855		167.396	1.14406
253.36	0		163.481	0.267859		188.904	47.5622		167.398	0
253.364	0		163.483	29.6553		188.907	40.5832		167.4	0
253.369	0		163.486	53.7766		188.91	25.0566		167.403	0
253.373	0.996929		163.488	65.5155		188.913	0		167.405	0
253.377	29.8505		163.49	56.7488		188.915	0		167.659	0
253.382	48.1658		163.492	33.2467		188.918	0		167.661	0
253.386	54.623		163.495	1.18782		188.921	0		167.664	0
253.39	45.1592		163.497	0		190.512	0		167.666	0
253.395	26.0041		163.499	0		190.515	0		167.668	0.148288
253.399	0		163.501	0		190.518	0		167.671	40.1491
253.403	0		163.504	0		190.521	0		167.673	68.6477
253.408	0		167.041	0		190.524	0.35284		167.675	80.8782
253.412	0		167.043	0		190.526	22.32		167.677	66.2469
254.625	0		167.045	0		190.529	38.643		167.68	34.1957
254.63	0		167.048	0		190.532	43.9883		167.682	0.0939019
254.634	0		167.05	0.189776		190.535	34.6999		167.684	0
254.638	0		167.052	33.8288		190.538	17.8044		167.687	0
254.643	1.17446		167.055	54.4052		190.541	1.55889		167.689	0
254.647	34.6641		167.057	60.6256		190.543	0		167.691	0
254.651	68.6133		167.059	48.5481		190.546	0		170.008	0
254.656	83.1539		167.061	25.6209		190.549	0		170.01	0
254.66	65.8446		167.064	0.341389		190.552	0		170.013	0
254.665	31.2558		167.066	0		190.917	0		170.015	0
254.669	0		167.068	0		190.92	0		170.017	0.132962
254.673	0		167.071	0		190.922	0		170.02	20.2563
254.678	0		167.073	0		190.925	0		170.022	38.5094
254.682	0		171.032	0		190.928	0.33886		170.025	46.872
258.291	0		171.034	0		190.931	20.8435		170.027	39.9389
258.295	0		171.037	0		190.934	34.2867		170.029	23.1502
258.3	0		171.039	0		190.937	41.3795		170.032	0
258.304	0		171.041	0.374432		190.939	36.3263		170.034	0
258.309	1.09083		171.044	35.4324		190.942	20.8952		170.037	0
258.313	36.9992		171.046	56.4083		190.945	0		170.039	0
258.318	71.3176		171.049	65.0149		190.948	0		170.07	0
258.322	83.9753		171.051	56.0242		190.951	0		170.072	0
258.326	65.5313		171.053	34.161		190.954	0		170.075	0
258.331	30.502		171.056	0.576979		193.681	0		170.077	0
258.335	0		171.058	0		193.684	0		170.079	0.159635
258.34	0		171.061	0		193.686	0		170.082	23.9887
258.344	0		171.063	0		193.689	0		170.084	36.8856
258.349	0		171.065	0		193.692	0.244401		170.087	41.5267
259.248	0		174.458	0		193.695	20.639		170.089	34.9171
259.252	0		174.46	0		193.698	33.4924		170.091	20.7247
259.257	0		174.463	0		193.701	40.3058		170.094	0
259.261	0		174.465	0		193.704	36.2087		170.096	0
259.266	1.31898		174.468	0.19793		193.707	23.114		170.098	0
259.27	43.6361		174.47	28.6385		193.71	0.0589014		170.101	0
259.274	81.7612		174.473	53.9958		193.712	0		170.873	0
259.279	94.052		174.475	65.4839		193.715	0		170.875	0
259.283	72.0531		174.478	54.7841		193.718	0		170.878	0
259.288	34.5285		174.48	29.8776		193.721	0		170.88	0
259.292	0		174.483	0		194.444	0		170.883	0.146641
259.297	0		174.485	0		194.447	0		170.885	19.3014
259.301	0		174.487	0		194.45	0		170.887	38.6285
259.306	0		174.49	0		194.453	0		170.89	48.1769
260.643	0		185.629	0		194.456	0.258571		170.892	40.5288
260.648	0		185.632	0		194.459	20.4749		170.895	21.6953
260.652	0		185.635	0		194.462	35.1593		170.897	0
260.657	0		185.637	0		194.465	43.9899		170.899	0
260.661	1.75024		185.64	0.459667		194.468	42.1425		170.902	0
260.666	55.1676		185.643	37.4865		194.47	30.6965		170.904	0
260.67	77.7121		185.646	58.0964		194.473	0		171.171	0
260.675	89.3415		185.648	66.3678		194.476	0		171.173	0
260.679	79.2967		185.651	56.7356		194.479	0		171.176	0
260.684	48.7905		185.654	33.7705		194.482	0		171.178	0
260.688	0		185.656	0		197.324	0		171.181	0.164247
260.693	0		185.659	0		197.327	0		171.183	20.6084
260.697	0		185.662	0		197.33	0		171.185	35.6344
260.702	0		185.665	0		197.333	0		171.188	42.4775
261.372	0		187.372	0		197.336	0.410112		171.19	36.294
261.377	0		187.375	0		197.339	26.2624		171.193	21.0236
261.381	0		187.377	0		197.342	42.7776		171.195	0.211688
261.386	0		187.38	0		197.345	46.5104		171.197	0
261.39	0.915634		187.383	0.35735		197.348	34.7423		171.2	0
261.395	29.3101		187.386	25.399		197.351	16.2261		171.202	0
261.399	69.0596		187.388	54.4445		197.354	0		171.205	0
261.404	93.1424		187.391	78.2551		197.357	0		175.977	0
261.409	80.443		187.394	80.5269		197.36	0		175.98	0
261.413	42.6839		187.397	59.4026		197.363	0		175.982	0
261.418	0		187.399	29.3759		197.598	0		175.985	0
261.422	0		187.402	0		197.601	0		175.987	0.131592
261.427	0		187.405	0		197.604	0		175.99	22.3727
261.431	0		187.408	0		197.607	0		175.992	36.6107
264.237	0		187.41	0		197.61	0.345874		175.995	43.303
264.241	0		187.628	0		197.613	21.7836		175.997	39.8366
264.246	0		187.631	0		197.616	37.025		176	29.4988
264.251	0		187.634	0		197.619	43.9737		176.002	0.65011
264.255	1.50319		187.637	0		197.622	37.532		176.005	0
264.26	44.282		187.639	0.644355		197.625	21.4488		176.007	0
264.264	77.0272		187.642	44.4893		197.628	0		176.01	0
264.269	93.2128		187.645	66.1359		197.631	0		176.012	0
264.274	82.965		187.648	70.4527		197.634	0		177.855	0
264.278	50.5166		187.65	52.357		197.637	0		177.857	0
264.283	0		187.653	24.4355		200.219	0		177.86	0
264.287	0		187.656	0		200.223	0		177.863	0
264.292	0		187.659	0		200.226	0		177.865	0.338266
264.297	0		187.661	0		200.229	0		177.868	41.9488
266.788	0		187.664	0		200.232	0.433821		177.87	68.6593
266.792	0		188.545	0		200.235	23.4418		177.873	77.0942
266.797	0		188.548	0		200.238	39.8616		177.875	61.0323
266.802	0		188.551	0		200.241	48.2742		177.878	32.2614
266.806	1.40717		188.554	0		200.244	43.7019		177.88	2.36306
266.811	39.4974		188.556	0.493963		200.247	29.0152		177.883	0
266.816	71.6734		188.559	32.0882		200.25	0.342916		177.886	0
266.821	87.2795		188.562	59.6674		200.253	0		177.888	0
266.825	73.931		188.565	71.1949		200.256	0		177.891	0
266.83	39.4442		188.568	57.6929		200.259	0		180.863	0
266.835	0		188.57	29.3924		200.262	0		180.866	0
266.839	0		188.573	0.399007		203.759	0		180.868	0
266.844	0		188.576	0		203.762	0		180.871	0
266.849	0		188.579	0		203.765	0		180.873	0.376188
268.769	0		188.581	0		203.768	0		180.876	32.8665
268.774	0		188.584	0		203.771	0.383061		180.879	61.4043
268.779	0		188.676	0		203.775	28.0054		180.881	75.633
268.783	0		188.679	0		203.778	44.2685		180.884	65.2246
268.788	1.85685		188.682	0		203.781	49.8338		180.887	37.1681
268.793	49.9133		188.684	0		203.784	40.9857		180.889	0.0235958
268.798	83.0791		188.687	0.462203		203.787	23.6095		180.892	0
268.802	94.8771		188.69	29.7653		203.79	0		180.894	0
268.807	75.7867		188.693	56.3344		203.793	0		180.897	0
268.812	38.9465		188.696	76.7931		203.796	0		180.9	0
268.816	0		188.698	78.7316		203.8	0		185.209	0
268.821	0		188.701	59.4695		206.469	0		185.211	0
268.826	0		188.704	29.4423		206.472	0		185.214	0
268.831	0		188.707	0		206.476	0		185.217	0
290.081	0		188.709	0		206.479	0		185.219	0.227463
290.086	0		188.712	0		206.482	0.367359		185.222	25.9627
290.092	0		188.715	0		206.485	22.4759		185.225	38.4428
290.097	0		196.292	0		206.488	35.7007		185.228	41.7844
290.102	3.46327		196.295	0		206.492	40.6675		185.23	34.6382
290.108	93.9939		196.298	0		206.495	34.4436		185.233	21.8812
290.113	526.69		196.301	0		206.498	20.6707		185.236	0
290.118	1447.02		196.304	0.637579		206.501	1.44802		185.238	0
290.124	2507.5		196.307	38.9383		206.504	0		185.241	0
290.129	3016.94		196.31	59.3685		206.507	0		185.244	0
290.134	2207.28		196.313	68.3163		206.511	0		186.698	0
290.14	1176.51		196.316	58.9153		206.514	0		186.701	0
290.145	351.045		196.319	34.8949		207.936	0		186.704	0
290.15	22.809		196.322	0		207.94	0		186.707	0
290.155	0		196.325	0		207.943	0		186.709	0.332299
290.161	0		196.328	0		207.946	0		186.712	32.129
290.166	0		196.331	0		207.949	0.404888		186.715	63.7083
290.171	0		202.351	0		207.952	22.8021		186.718	76.5972
305.714	0		202.355	0		207.956	36.73		186.72	59.4357
305.72	0		202.358	0		207.959	43.2347		186.723	26.4668
305.725	0		202.361	0		207.962	37.4857		186.726	2.46424
305.731	0		202.364	0.771516		207.965	22.0488		186.729	0
305.737	3.21613		202.367	34.4607		207.969	1.48895		186.731	0
305.743	66.4298		202.37	60.7108		207.972	0		186.734	0
305.748	94.4207		202.373	74.8809		207.975	0		186.737	0
305.754	98.8955		202.376	66.8418		207.978	0		187.099	0
305.76	78.2278		202.379	39.4787		207.981	0		187.102	0
305.766	44.1992		202.382	0		210.036	0		187.105	0
305.771	0		202.386	0		210.039	0		187.107	0
305.777	0		202.389	0		210.042	0		187.11	0.229801
305.783	0		202.392	0		210.046	0		187.113	21.2744
305.789	0		209.958	0		210.049	0.398164		187.116	37.4229
310.23	0		209.961	0		210.052	20.1905		187.118	46.5676
310.236	0		209.964	0		210.055	34.2371		187.121	44.1855
310.242	0		209.968	0		210.059	40.4031		187.124	32.1137
310.248	0		209.971	0.639744		210.062	35.5009		187.127	0
310.253	2.20632		209.974	29.8689		210.065	22.8151		187.129	0
310.259	43.887		209.977	58.0654		210.069	0		187.132	0
310.265	75.0163		209.981	70.3296		210.072	0		187.135	0
310.271	90.713		209.984	55.7823		210.075	0		189.167	0
310.277	82.4208		209.987	25.1623		210.078	0		189.169	0
310.283	54.4934		209.99	0		213.033	0		189.172	0
310.289	0		209.994	0		213.036	0		189.175	0
310.295	0		209.997	0		213.04	0		189.178	0.260216
310.3	0		210	0		213.043	0		189.181	20.0562
310.306	0		210.337	0		213.046	0.564114		189.183	39.7231
316.05	0		210.341	0		213.05	25.6436		189.186	49.8822
316.056	0		210.344	0		213.053	67.9959		189.189	43.6614
316.062	0		210.347	0		213.056	92.2923		189.192	26.1458
316.069	0		210.35	0.835025		213.06	91.7595		189.195	0.990469
316.075	2.01982		210.354	38.1		213.063	65.7261		189.197	0
316.081	51.9857		210.357	63.2721		213.066	22.6342		189.2	0
316.087	308.941		210.36	78.4904		213.07	0		189.203	0
316.093	1231.83		210.363	74.376		213.073	0		189.206	0
316.099	2650.53		210.367	52.0701		213.076	0		194.316	0
316.105	3997.91		210.37	0		213.08	0		194.319	0
316.111	3860.45		210.373	0		217.146	0		194.322	0
316.117	2413.01		210.377	0		217.149	0		194.325	0
316.123	1062.51		210.38	0		217.153	0		194.328	0.5002
316.129	239.917		215.034	0		217.156	0		194.331	45.0674
316.135	17.5905		215.038	0		217.16	0.617161		194.334	71.4994
316.141	0		215.041	0		217.163	33.655		194.337	79.2664
316.147	0		215.044	0		217.166	45.2981		194.339	64.2508
316.153	0		215.048	0.792068		217.17	48.0587		194.342	36.9313
316.159	0		215.051	30.4946		217.173	39.788		194.345	0
317.067	0		215.055	63.1014		217.177	24.0029		194.348	0
317.073	0		215.058	82.3975		217.18	0.340522		194.351	0
317.079	0		215.061	73.375		217.184	0		194.354	0
317.085	0		215.065	42.4115		217.187	0		199.044	0
317.091	2.97438		215.068	0		217.19	0		199.047	0
317.097	62.2573		215.072	0		217.194	0		199.05	0
317.103	114.974		215.075	0		225.69	0		199.053	0
317.109	143.828		215.078	0		225.693	0		199.056	0.430226
317.115	126.658		215.757	0		225.697	0		199.059	27.0716
317.121	75.3054		215.761	0		225.701	0		199.062	46.6563
317.127	25.7955		215.764	0		225.704	0.743905		199.065	53.5084
317.133	0		215.768	0		225.708	28.8216		199.068	42.3194
317.139	0		215.771	0.63031		225.712	46.9499		199.071	21.4201
317.146	0		215.775	33.4606		225.715	50.1937		199.074	1.69744
317.152	0		215.778	61.508		225.719	37.0083		199.077	0
334.057	0		215.781	74.8855		225.723	17.8233		199.08	0
334.063	0		215.785	62.9384		225.726	0		199.083	0
334.07	0		215.788	33.8815		225.73	0		199.086	0
334.076	0		215.792	0		225.734	0		216.563	0
334.083	2.59524		215.795	0		225.737	0		216.566	0
334.089	55.586		215.798	0		228.161	0		216.57	0
334.096	296.251		215.802	0		228.164	0		216.573	0
334.103	1148.08		220.853	0		228.168	0		216.576	0.522452
334.109	2231.39		220.857	0		228.172	0		216.58	32.4181
334.116	3162.8		220.86	0		228.176	0.533126		216.583	56.6885
334.122	2896		220.864	0		228.179	26.4802		216.587	68.8367
334.129	1773.83		220.867	0.82776		228.183	41.9617		216.59	59.7354
334.135	693.926		220.871	35.4233		228.187	51.4729		216.594	34.0403
334.142	76.3479		220.874	70.1943		228.19	48.3834		216.597	0
334.148	0		220.878	82.0367		228.194	33.2286		216.6	0
334.155	0		220.881	61.5838		228.198	15.2138		216.604	0
334.162	0		220.885	28.0943		228.202	0		216.607	0
334.168	0		220.888	0		228.205	0		218.264	0
348.944	0		220.892	0		228.209	0		218.267	0
348.951	0		220.895	0		228.213	0		218.271	0
348.958	0		220.899	0		234.532	0		218.274	0
348.965	0		223.808	0		234.536	0		218.277	0.736636
348.972	1.45121		223.812	0		234.54	0		218.281	41.6929
348.979	27.9307		223.816	0		234.544	0		218.284	71.6217
348.986	54.7336		223.819	0		234.548	0.595533		218.288	83.2352
348.993	71.1226		223.823	0.791806		234.551	23.4359		218.291	71.1738
349	66.5002		223.826	30.4682		234.555	41.2271		218.295	45.2003
349.007	45.1345		223.83	58.2221		234.559	47.4343		218.298	0.214216
349.014	20.2551		223.834	72.1924		234.563	37.3119		218.302	0
349.021	0		223.837	62.7832		234.567	18.6273		218.305	0
349.028	0		223.841	36.6436		234.571	0.788536		218.309	0
349.035	0		223.844	0		234.575	0		218.312	0
349.042	0		223.848	0		234.578	0		224.58	0
352.848	0		223.852	0		234.582	0		224.583	0
352.855	0		223.855	0		234.586	0		224.587	0
352.862	0		229.25	0		235.453	0		224.59	0
352.869	0		229.253	0		235.457	0		224.594	1.24322
352.876	2.05075		229.257	0		235.461	0		224.598	53.25
352.884	38.0236		229.261	0		235.465	0		224.601	79.0835
352.891	72.8071		229.265	1.20558		235.468	0.638922		224.605	82.6052
352.898	90.6239		229.268	51.9424		235.472	24.4287		224.609	61.0211
352.905	77.1302		229.272	74.3985		235.476	43.2393		224.612	28.3505
352.912	40.8299		229.276	76.2786		235.48	49.3302		224.616	1.50831
352.919	0		229.279	55.4711		235.484	38.6246		224.619	0
352.926	0		229.283	26.9177		235.488	19.4657		224.623	0
352.933	0		229.287	0		235.492	0		224.627	0
352.941	0		229.291	0		235.496	0		224.63	0
359.263	0		229.294	0		235.5	0		241.649	0
359.27	0		229.298	0		235.503	0		241.653	0
359.277	0		231.261	0		244.852	0		241.658	0
359.285	0		231.265	0		244.856	0		241.662	0
359.292	2.26756		231.269	0		244.86	0		241.666	0.863067
359.299	38.5921		231.272	0		244.865	0		241.67	29.0951
359.307	54.4025		231.276	0.671664		244.869	0.649441		241.674	43.6995
359.314	58.1533		231.28	27.4508		244.873	24.7471		241.678	46.9425
359.321	47.5861		231.284	60.0905		244.877	40.0812		241.682	38.4802
359.329	27.929		231.287	76.5721		244.881	45.3261		241.686	23.9929
359.336	0		231.291	62.5758		244.885	37.4648		241.69	0
359.343	0		231.295	30.5536		244.889	21.3271		241.694	0
359.351	0		231.299	0		244.893	0		241.698	0
359.358	0		231.303	0		244.897	0		241.702	0
382.501	0		231.306	0		244.902	0		249.73	0
382.509	0		231.31	0		244.906	0		249.735	0
382.517	0		234.347	0		246.34	0		249.739	0
382.525	0		234.351	0		246.345	0		249.743	0
382.533	2.38204		234.355	0		246.349	0		249.747	0.840938
382.541	42.2705		234.359	0		246.353	0		249.752	30.1269
382.549	78.6098		234.363	0.844392		246.357	0.621119		249.756	63.231
382.557	90.206		234.367	31.2597		246.361	22.7449		249.76	89.9658
382.565	69.3335		234.371	67.4433		246.365	39.9178		249.764	93.273
382.573	33.7041		234.374	91.6912		246.369	50.5841		249.769	70.8119
382.581	0		234.378	87.8238		246.374	47.5509		249.773	36.4114
382.589	0		234.382	59.5491		246.378	31.8846		249.777	1.10823
382.597	0		234.386	26.4335		246.382	1.01104		249.781	0
382.605	0		234.39	0		246.386	0		249.785	0
394.777	0		234.394	0		246.39	0		249.79	0
394.785	0		234.398	0		246.394	0		249.794	0
394.794	0		234.401	0		246.399	0		269.98	0
394.802	0		243.015	0		252.289	0		269.984	0
394.81	2.70221		243.019	0		252.293	0		269.989	0
394.819	43.9984		243.023	0		252.297	0		269.994	0
394.827	79.0653		243.027	0		252.302	0		269.999	0.675475
394.836	94.2215		243.032	0.972104		252.306	0.722543		270.003	19.3466
394.844	78.4452		243.036	36.2709		252.31	22.7644		270.008	41.5462
394.853	42.7233		243.04	64.7048		252.315	41.3613		270.013	52.9099
394.861	0		243.044	77.8452		252.319	48.2823		270.018	43.6696
394.869	0		243.048	68.2906		252.323	37.8536		270.022	21.6254
394.878	0		243.052	42.7407		252.328	18.4783		270.027	0.29873
394.886	0		243.056	0		252.332	0.490789		270.032	0
397.614	0		243.06	0		252.336	0		270.037	0
397.623	0		243.064	0		252.341	0		270.042	0
397.631	0		243.068	0		252.345	0		270.046	0
397.64	0		249.286	0		252.349	0		273.526	0
397.648	2.77141		249.291	0		253.303	0		273.531	0
397.657	44.0854		249.295	0		253.308	0		273.535	0
397.665	76.5316		249.299	0		253.312	0		273.54	0
397.674	92.7988		249.303	1.55117		253.316	0		273.545	1.82052
397.682	83.7645		249.307	48.7766		253.321	0.7466		273.55	47.7928
397.691	53.897		249.312	81.3293		253.325	22.9943		273.555	74.7475
397.699	0		249.316	94.7632		253.329	42.1514		273.56	81.4601
397.708	0		249.32	80.7251		253.334	50.3816		273.565	63.0742
397.716	0		249.324	48.4362		253.338	43.0861		273.569	31.6882
397.725	0		249.329	0		253.342	25.8812		273.574	0.34984
400.018	0		249.333	0		253.347	0		273.579	0
400.027	0		249.337	0		253.351	0		273.584	0
400.035	0		249.341	0		253.355	0		273.589	0
400.044	0		249.777	0		253.36	0		273.594	0
400.052	0.890203		249.782	0		257.579	0		290.091	0
400.061	17.4907		249.786	0		257.583	0		290.097	0
400.07	79.5913		249.79	0		257.587	0		290.102	0
400.078	119.138		249.794	0.968702		257.592	0		290.107	0
400.087	76.6576		249.799	30.3683		257.596	1.09736		290.113	0.823388
400.095	27.2022		249.803	58.2802		257.601	30.3913		290.118	19.8992
400.104	170.123		249.807	69.3219		257.605	43.2207		290.123	40.558
400.113	624.294		249.811	56.0154		257.61	46.6471		290.128	51.7154
400.121	1016.23		249.816	29.7195		257.614	39.359		290.134	45.1033
400.13	2488.19		249.82	0		257.618	25.1228		290.139	25.6395
400.138	8820.62		249.824	0		257.623	0.0460713		290.144	0
400.147	25833.4		249.828	0		257.627	0		290.15	0
400.156	44996.9		249.833	0		257.632	0		290.155	0
400.164	59423.1		259.44	0		257.636	0		290.16	0
400.173	48507.4		259.445	0		257.641	0		292.871	0
400.181	28556		259.449	0		261.113	0		292.876	0
400.19	10632.5		259.454	0		261.118	0		292.881	0
400.199	2810.41		259.458	1.05189		261.122	0		292.887	0
400.207	941.118		259.463	32.8649		261.127	0		292.892	1.53275
400.216	714.029		259.467	58.9568		261.131	0.588092		292.898	34.7556
400.224	313.839		259.472	75.9678		261.136	19.0671		292.903	52.3216
400.233	51.291		259.476	73.8866		261.14	37.0943		292.908	55.9988
400.241	0		259.481	53.2473		261.145	44.54		292.914	43.2231
400.25	0		259.485	0		261.15	35.7186		292.919	21.9875
400.259	0		259.49	0		261.154	17.5216		292.925	0
400.267	0		259.494	0		261.159	0.335617		292.93	0
401.086	0		259.499	0		261.163	0		292.935	0
401.094	0		261.909	0		261.168	0		292.941	0
401.103	0		261.913	0		261.172	0		299.801	0
401.112	0		261.918	0		261.177	0		299.807	0
401.12	4.19156		261.922	0		270.964	0		299.812	0
401.129	90.9235		261.927	1.11401		270.969	0		299.818	0
401.137	600.053		261.931	33.0618		270.973	0		299.823	0.800115
401.146	2275.23		261.936	61.7496		270.978	0		299.829	19.4656
401.155	4827.86		261.94	77.3449		270.983	0.963993		299.835	38.649
401.163	7387.7		261.945	69.259		270.988	25.3594		299.84	48.5879
401.172	7527.5		261.95	42.3801		270.993	42.2323		299.846	40.7234
401.181	4909.27		261.954	0		270.997	46.9942		299.851	20.8673
401.189	2351.64		261.959	0		271.002	36.206		299.857	0
401.198	599.997		261.963	0		271.007	18.0009		299.862	0
401.206	115.093		261.968	0		271.012	0		299.868	0
401.215	0		263.937	0		271.016	0		299.874	0
401.224	0		263.942	0		271.021	0		313.548	0
401.232	0		263.946	0		271.026	0		313.554	0
401.241	0		263.951	0		271.814	0		313.56	0
405.207	0		263.955	1.18674		271.819	0		313.566	0
405.215	0		263.96	33.8337		271.823	0		313.572	2.27456
405.224	0		263.965	64.3932		271.828	0		313.578	45.7379
405.233	0		263.969	77.8174		271.833	0.806272		313.584	73.2597
405.242	3.02172		263.974	63.2556		271.838	21.0159		313.59	85.7128
405.25	45.8268		263.979	32.6153		271.843	37.9629		313.596	76.3108
405.259	79.0159		263.983	0		271.847	44.8943		313.602	50.0144
405.268	90.1871		263.988	0		271.852	36.99		313.608	0
405.277	69.8739		263.992	0		271.857	19.7082		313.614	0
405.285	31.9505		263.997	0		271.862	0.207414		313.62	0
405.294	0		264.953	0		271.867	0		313.626	0
405.303	0		264.958	0		271.871	0		320.607	0
405.312	0		264.962	0		271.876	0		320.613	0
405.32	0		264.967	0		271.881	0		320.619	0
418.049	0		264.972	1.1623		275.327	0		320.625	0
418.059	0		264.976	32.35		275.332	0		320.631	1.22896
418.068	0		264.981	58.3525		275.337	0		320.637	25.842
418.077	0		264.986	73.4815		275.342	0		320.644	41.8958
418.086	1.56183		264.99	67.0589		275.347	1.23003		320.65	49.2361
418.095	46.6724		264.995	42.2971		275.352	35.8445		320.656	43.1682
418.105	381.188		265	0		275.357	62.5067		320.662	26.6964
418.114	640.739		265.004	0		275.362	74.5141		320.668	0
418.123	1449.1		265.009	0		275.367	63.254		320.674	0
418.132	2083.42		265.013	0		275.372	35.8479		320.681	0
418.141	7031.14		266.344	0		275.376	0		320.687	0
418.15	23776		266.348	0		275.381	0		332.488	0
418.16	55361.2		266.353	0		275.386	0		332.494	0
418.169	87801.5		266.358	0		275.391	0		332.501	0
418.178	97858.2		266.362	1.36209		281.814	0		332.507	0
418.187	68215.3		266.367	37.0191		281.819	0		332.514	1.57351
418.196	36226.8		266.372	69.4704		281.824	0		332.52	29.4245
418.206	10943.4		266.376	90.8296		281.829	0		332.527	50.9692
418.215	3196.17		266.381	86.0862		281.834	1.05376		332.533	62.1941
418.224	1871.72		266.386	57.5978		281.839	27.1944		332.54	56.4912
418.233	1456.1		266.39	25.2737		281.844	44.5348		332.546	36.626
418.242	872.793		266.395	0		281.849	50.1159		332.553	0
418.252	61.662		266.4	0		281.854	40.2988		332.559	0
418.261	0		266.404	0		281.86	21.7496		332.566	0
418.27	0		266.409	0		281.865	0		332.572	0
418.279	0		272.407	0		281.87	0		336.615	0
418.288	0		272.412	0		281.875	0		336.622	0
419.089	0		272.417	0		281.88	0		336.628	0
419.098	0		272.422	0		302.219	0		336.635	0
419.107	0		272.426	1.43474		302.224	0		336.642	2.21648
419.116	0		272.431	34.8234		302.23	0		336.648	39.1953
419.126	4.45824		272.436	59.1639		302.236	0		336.655	55.9635
419.135	82.9448		272.441	70.2475		302.241	1.88338		336.662	57.4987
419.144	478.43		272.446	59.1595		302.247	41.7168		336.668	42.5154
419.153	1941.13		272.451	31.6125		302.252	67.0139		336.675	20.4167
419.163	4753.93		272.455	0		302.258	74.6972		336.681	0
419.172	7695.54		272.46	0		302.264	60.2435		336.688	0
419.181	8778.23		272.465	0		302.269	32.3126		336.695	0
419.19	6228.79		272.47	0		302.275	0		336.701	0
419.199	3328.29		274.73	0		302.281	0		351.237	0
419.209	996.052		274.735	0		302.286	0		351.244	0
419.218	193.612		274.74	0		302.292	0		351.251	0
419.227	0		274.745	0		311.82	0		351.258	0
419.236	0		274.75	1.39586		311.826	0		351.265	2.00545
419.246	0		274.755	32.9083		311.832	0		351.272	39.5574
419.255	0		274.76	61.2975		311.838	0		351.279	71.4937
420.049	0		274.764	72.621		311.844	1.51349		351.286	86.2041
420.058	0		274.769	59.7402		311.85	29.7748		351.294	73.9718
420.067	0		274.774	32.3942		311.856	46.157		351.301	43.037
420.077	0		274.779	0		311.862	51.407		351.308	0
420.086	3.07633		274.784	0		311.868	42.4982		351.315	0
420.095	63.6569		274.789	0		311.873	24.9508		351.322	0
420.104	385.246		274.794	0		311.879	0		351.329	0
420.114	909.089		276.09	0		311.885	0		397.324	0
420.123	1401.82		276.095	0		311.891	0		397.333	0
420.132	1419.77		276.1	0		311.897	0		397.341	0
420.141	901.34		276.105	0		318.6	0		397.35	0
420.151	401.529		276.11	1.34234		318.606	0		397.358	3.52
420.16	102.046		276.115	36.2036		318.612	0		397.367	58.108
420.169	0		276.12	64.0914		318.618	0		397.375	88.5539
420.178	0		276.124	76.0797		318.624	1.32735		397.384	93.3586
420.188	0		276.129	62.5407		318.63	27.3731		397.392	69.0725
420.197	0		276.134	32.5027		318.637	43.4558		397.401	32.6412
426.02	0		276.139	0		318.643	49.6115		397.409	0
426.03	0		276.144	0		318.649	41.151		397.418	0
426.039	0		276.149	0		318.655	22.834		397.426	0
426.049	0		276.154	0		318.661	0		397.435	0
426.058	0.983236		276.509	0		318.667	0		400.086	0
426.067	34.0475		276.514	0		318.673	0		400.095	0
426.077	290.777		276.519	0		318.679	0		400.103	0
426.086	347.519		276.524	0		341.124	0		400.112	0
426.096	508.028		276.529	1.51114		341.131	0		400.12	3.36869
426.105	1420.23		276.534	40.4341		341.138	0		400.129	71.0297
426.115	5355.9		276.539	71.2077		341.144	0		400.138	405.111
426.124	16201.9		276.544	85.2335		341.151	1.57861		400.146	1436.34
426.134	28784.1		276.549	72.535		341.158	33.2696		400.155	2653.33
426.143	38666.1		276.554	42.6598		341.165	63.6706		400.163	3707.4
426.153	32361.2		276.559	0.159799		341.172	79.7607		400.172	3128.88
426.162	19229.7		276.564	0		341.178	70.2433		400.181	1841.75
426.171	7562.67		276.569	0		341.185	41.6578		400.189	696
426.181	2079.22		276.573	0		341.192	0		400.198	125.324
426.19	690.626		276.578	0		341.199	0		400.206	0
426.2	447.417		280.806	0		341.205	0		400.215	0
426.209	294.443		280.811	0		341.212	0		400.224	0
426.219	68.9272		280.816	0		347.193	0		400.232	0
426.228	18.6961		280.821	0		347.2	0		401.102	0
426.238	0		280.826	2.18952		347.207	0		401.111	0
426.247	0		280.831	53.8294		347.214	0		401.12	0
426.256	0		280.836	80.1747		347.221	1.00103		401.128	0
426.266	0		280.841	85.3727		347.227	20.1538		401.137	3.52144
427.052	0		280.846	65.2091		347.234	44.1638		401.145	59.8867
427.061	0		280.851	32.5455		347.241	61.5242		401.154	140.166
427.071	0		280.856	0		347.248	59.9707		401.163	200.703
427.08	0		280.861	0		347.255	41.2916		401.171	196.185
427.089	3.4595		280.866	0		347.262	18.6403		401.18	130.183
427.099	55.9283		280.872	0		347.269	0		401.189	40.1348
427.108	241.084		288.364	0		347.276	0		401.197	0
427.118	932.027		288.37	0		347.283	0		401.206	0
427.127	2896.24		288.375	0		347.29	0		401.214	0
427.137	5115.01		288.38	0		357.884	0		401.223	0
427.146	6810.02		288.385	1.85105		357.891	0		418.086	0
427.156	5621.11		288.391	40.9939		357.898	0		418.095	0
427.165	3254.13		288.396	69.2126		357.906	0		418.104	0
427.175	1166.83		288.401	79.0354		357.913	1.32958		418.113	0
427.184	243.502		288.406	63.2862		357.92	23.7009		418.122	4.28782
427.194	19.1615		288.412	32.3201		357.928	40.9286		418.131	81.3412
427.203	0		288.417	0		357.935	47.837		418.141	468.814
427.213	0		288.422	0		357.942	39.6652		418.15	2116.75
427.222	0		288.427	0		357.949	21.915		418.159	5623.87
427.232	0		288.433	0		357.957	0		418.168	9266.87
433.774	0		290.065	0		357.964	0		418.177	10967
433.784	0		290.071	0		357.971	0		418.187	7970.01
433.794	0		290.076	0		357.978	0		418.196	4367.13
433.804	0		290.081	0		376.168	0		418.205	1364.4
433.813	3.32733		290.087	2.69161		376.176	0		418.214	361.185
433.823	44.0675		290.092	57.5211		376.184	0		418.223	104.597
433.833	80.7679		290.097	81.2362		376.192	0		418.232	17.6449
433.842	96.6066		290.102	62.7129		376.2	2.72134		418.242	0
433.852	76.7252		290.108	169.384		376.207	51.492		418.251	0
433.862	36.3609		290.113	774.527		376.215	94.1516		418.26	0
433.872	0		290.118	2212.58		376.223	113.633		418.269	0
433.881	0		290.124	3770.9		376.231	94.6573		419.107	0
433.891	0		290.129	4594.16		376.239	50.7561		419.116	0
433.901	0		290.134	3421.57		376.247	0		419.125	0
439.626	0		290.14	1860.77		376.254	0		419.134	0
439.636	0		290.145	568.924		376.262	0		419.143	9.06773
439.646	0		290.15	131.374		376.27	0		419.153	147.567
439.656	0		290.156	20.4727		379.974	0		419.162	450.711
439.666	5.65		290.161	0		379.982	0		419.171	723.965
439.675	70.4051		290.166	0		379.99	0		419.18	818.437
439.685	101.387		290.171	0		379.998	0		419.19	642.483
439.695	103.675		290.177	0		380.006	1.47523		419.199	333.761
439.705	75.8654		291.092	0		380.014	26.7466		419.208	81.5054
439.715	35.678		291.097	0		380.022	43.8248		419.217	0
439.725	0		291.103	0		380.03	49.2205		419.226	0
439.735	0		291.108	0		380.038	38.7737		419.236	0
439.745	0		291.113	1.78532		380.046	19.681		419.245	0
439.755	0		291.119	38.5822		380.053	0		426.057	0
444.025	0		291.124	74.4662		380.061	0		426.067	0
444.035	0		291.129	93.1908		380.069	0		426.076	0
444.045	0		291.135	81.1693		380.077	0		426.086	0
444.055	0		291.14	47.7046		398.732	0		426.095	1.81777
444.065	15.1655		291.145	0		398.74	0		426.105	37.4918
444.075	205.765		291.151	0		398.749	0		426.114	254.337
444.085	822.643		291.156	0		398.757	0		426.123	972.244
444.095	4356.45		291.161	0		398.766	1.55405		426.133	1785.15
444.105	6678.31		301.032	0		398.774	24.7033		426.142	2397.63
444.115	20448.6		301.038	0		398.783	40.1551		426.152	2053.49
444.125	69805.2		301.043	0		398.791	46.4451		426.161	1214.29
444.135	185337		301.049	0		398.8	39.2415		426.171	434.577
444.145	304821		301.054	2.13104		398.808	22.4801		426.18	57.5667
444.155	372733		301.06	45.2839		398.817	0		426.19	0
444.166	281221		301.066	68.8527		398.826	0		426.199	0
444.176	159663		301.071	74.6283		398.834	0		426.209	0
444.186	52409.9		301.077	59.2683		398.843	0		426.218	0
444.196	14552.6		301.082	32.5529		400.052	0		426.341	0
444.206	5520.8		301.088	0		400.06	0		426.35	0
444.216	4187.73		301.094	0		400.069	0		426.36	0
444.226	782.494		301.099	0		400.078	0		426.369	0
444.236	43.4615		301.105	0		400.086	2.18286		426.379	2.21993
444.246	0		302.417	0		400.095	34.2397		426.388	31.0538
444.256	0		302.422	0		400.103	53.263		426.398	50.3925
444.266	0		302.428	0		400.112	58.7906		426.407	56.0645
444.276	0		302.434	0		400.12	45.5531		426.417	43.0496
445.021	0		302.439	2.09185		400.129	32.315		426.426	20.4056
445.031	0		302.445	43.9786		400.138	276.002		426.435	0
445.042	0		302.451	72.8571		400.146	983.569		426.445	0
445.052	0		302.456	85.1481		400.155	1855.76		426.454	0
445.062	0.137442		302.462	73.2834		400.163	2627.36		426.464	0
445.072	6.92265		302.468	44.112		400.172	2189.09		437.386	0
445.082	76.8937		302.473	0		400.181	1293.77		437.396	0
445.092	240.651		302.479	0		400.189	498.774		437.406	0
445.102	513.772		302.485	0		400.198	82.2776		437.416	0
445.112	991.42		302.49	0		400.206	0		437.426	3.67228
445.122	3312.76		304.181	0		400.215	0		437.436	48.7484
445.132	10784.5		304.187	0		400.224	0		437.445	77.2081
445.142	22471.5		304.193	0		400.232	0		437.455	84.1456
445.152	34094.9		304.198	0		400.74	0		437.465	64.8423
445.163	34703.5		304.204	2.32534		400.749	0		437.475	32.0039
445.173	22698.7		304.21	47.4461		400.757	0		437.485	0
445.183	11187.4		304.215	70.9765		400.766	0		437.495	0
445.193	3137.51		304.221	77.4833		400.775	2.45045		437.504	0
445.203	906.912		304.227	61.8621		400.783	37.6916		437.514	0
445.213	569.041		304.232	33.4521		400.792	50.4453		444.044	0
445.223	340.168		304.238	0		400.8	50.2043		444.054	0
445.233	406.337		304.244	0		400.809	36.7482		444.064	0
445.243	0.293675		304.249	0		400.818	17.5924		444.074	0
445.253	0		304.255	0		400.826	0		444.084	8.17722
445.263	0		312.621	0		400.835	0		444.094	114.937
445.274	0		312.627	0		400.844	0		444.104	335.724
445.284	0		312.633	0		400.852	0		444.115	1168.77
467.562	0		312.638	0		406.233	0		444.125	4552.08
467.573	0		312.644	2.96762		406.242	0		444.135	13144.3
467.584	0		312.65	54.9867		406.25	0		444.145	22410.8
467.595	0		312.656	81.1317		406.259	0		444.155	28758.5
467.606	5.88187		312.662	86.3657		406.268	1.84266		444.165	22782.4
467.617	65.3586		312.668	68.1115		406.277	27.9497		444.175	13243.9
467.628	90.7485		312.674	37.0155		406.286	45.5218		444.185	4738.8
467.638	95.3847		312.68	0		406.294	51.535		444.195	1304.61
467.649	75.6616		312.686	0		406.303	40.3749		444.205	451.865
467.66	40.652		312.692	0		406.312	19.1106		444.215	243.561
467.671	0		312.698	0		406.321	0		444.225	103.607
467.682	0		315.388	0		406.33	0		444.235	34.2653
467.693	0		315.394	0		406.338	0		444.245	0
467.704	0		315.4	0		406.347	0		444.255	0
477.76	0		315.406	0		407.847	0		444.265	0
477.771	0		315.412	2.02835		407.856	0		444.275	0
477.782	0		315.418	40.9037		407.865	0		444.587	0
477.794	0		315.424	58.566		407.874	0		444.597	0
