# Supplementary material for: Chemical capture of diazo metabolites reveals biosynthetic hydrazone oxidation
Source: Nature. 2026 Feb 4;652(8109):517–25. doi: 10.1038/s41586-025-10079-x (PMC13061610; doi:10.1038/s41586-025-10079-x)
Supplement: Supplementary file 4 — Source Data Supplementary Figs. 4–7, 9, 10, 12, 13, 17, 20, 22, 24 and 25 [file 41586_2025_10079_MOESM4_ESM.zip › SI_Figure6_Data.xlsx]

## Sheet: SI 6A
0.01	0.1	1	10	100
<LOD	<LOD	<LOD	187063	1.05146e+06
<LOD	<LOD	<LOD	164456	945611
<LOD	<LOD	<LOD	171518	831425

## Sheet: SI 6B
0.01	0.1	1	10	100
<LOD	66892.4	765538	8.04603e+06	7.8772e+07
<LOD	60223.3	720866	7.30523e+06	7.3568e+07
<LOD	66170.1	771896	7.92477e+06	7.69727e+07
Values are the sum of the regioisomers
