# Supplementary material for: Chemical capture of diazo metabolites reveals biosynthetic hydrazone oxidation
Source: Nature. 2026 Feb 4;652(8109):517–25. doi: 10.1038/s41586-025-10079-x (PMC13061610; doi:10.1038/s41586-025-10079-x)
Supplement: Supplementary file 4 — Source Data Supplementary Figs. 4–7, 9, 10, 12, 13, 17, 20, 22, 24 and 25 [file 41586_2025_10079_MOESM4_ESM.zip › SI_Figure7_Data.xlsx]

## Sheet: SI 7A
Concentration (uM)	Area
0.5	50858.9	52459.5	46347.5
5	756066	668779	675809
50	9.23342e+06	8.50839e+06	8.56345e+06

## Sheet: SI 7C
µM 5
1.88686
2.87861
2.32199
3.10964
