# Supplementary material for: Chemical capture of diazo metabolites reveals biosynthetic hydrazone oxidation
Source: Nature. 2026 Feb 4;652(8109):517–25. doi: 10.1038/s41586-025-10079-x (PMC13061610; doi:10.1038/s41586-025-10079-x)
Supplement: Supplementary file 4 — Source Data Supplementary Figs. 4–7, 9, 10, 12, 13, 17, 20, 22, 24 and 25 [file 41586_2025_10079_MOESM4_ESM.zip › SI_Figure9_Data.xlsx]

## Sheet: SI 9A
MS/MS 418.1761 m/z
5 more polar peak			5 less polar peak			N. tenerifensis more polar peak			N. tenerifensis less polar peak			EIC data is provided in the source data for figure 2
Mass	Intensity		Mass	Intensity		Mass	Intensity		Mass	Intensity
53.4623	0		53.4623	0		53.4622	0		53.4622	0
53.4628	0		53.4628	0		53.4627	0		53.4627	0
53.4632	0		53.4632	0		53.4631	0		53.4631	0
53.4636	0		53.4636	0		53.4635	0		53.4635	0
55.0503	0		55.0508	0		54.358	0		54.0306	0
55.0508	0		55.0512	0		54.3584	0		54.031	0
55.0512	0		55.0517	0		54.3588	0		54.0315	0
55.0517	0		55.0521	0		54.3593	0		54.0319	0
55.0521	46.2409		55.0525	53.9881		54.3597	16.0308		54.0323	30.2685
55.0525	196.579		55.053	347.857		54.3601	30.4529		54.0327	44.3291
55.053	741.507		55.0534	696.417		54.3606	39.5617		54.0332	50.4805
55.0534	1464.23		55.0538	923.933		54.361	37.83		54.0336	47.3179
55.0539	2062.35		55.0543	847.634		54.3614	26.4072		54.034	35.7412
55.0543	1811.47		55.0547	535.079		54.3619	0.321897		54.0344	20.1351
55.0547	1073.27		55.0552	214.807		54.3623	0		54.0349	0.576562
55.0552	342.985		55.0556	11.3005		54.3627	0		54.0353	0
55.0556	30.8514		55.056	0		54.3631	0		54.0357	0
55.056	0.283044		55.0565	0		54.3636	0		54.0361	0
55.0565	0		55.0569	0		54.4519	0		54.0366	0
55.0569	0		55.0574	0		54.4524	0		54.5565	0
55.0574	0		57.1113	0		54.4528	0		54.557	0
55.0578	0		57.1118	0		54.4532	0		54.5574	0
56.1542	0		57.1123	0		54.4537	19.4752		54.5578	0
56.1547	0		57.1127	0		54.4541	33.4704		54.5583	22.8816
56.1551	0		57.1132	21.9004		54.4545	39.1482		54.5587	40.023
56.1556	0		57.1137	38.7007		54.455	33.5602		54.5591	49.2169
56.156	25.3911		57.1141	46.847		54.4554	21.1572		54.5596	47.1689
56.1565	38.6055		57.1146	41.2178		54.4558	0.690636		54.56	36.2632
56.1569	42.321		57.115	25.5493		54.4563	0		54.5604	1.49146
56.1574	34.7515		57.1155	0		54.4567	0		54.5609	0
56.1578	20.6115		57.116	0		54.4571	0		54.5613	0
56.1583	0		57.1164	0		54.4576	0		54.5617	0
56.1587	0		57.1169	0		54.9241	0		54.5622	0
56.1592	0		60.8207	0		54.9245	0		54.7031	0
56.1596	0		60.8212	0		54.925	0		54.7036	0
57.0104	0		60.8218	0		54.9254	0		54.704	0
57.0109	0		60.8223	0		54.9259	17.1192		54.7044	0
57.0113	0		60.8228	21.51		54.9263	29.3658		54.7049	22.883
57.0118	0		60.8233	40.9683		54.9267	36.4831		54.7053	44.2679
57.0123	21.8042		60.8238	50.6346		54.9272	34.8559		54.7057	54.8696
57.0127	34.1679		60.8243	43.4735		54.9276	25.2539		54.7062	47.8838
57.0132	39.2187		60.8248	24.2652		54.928	0.214969		54.7066	28.9937
57.0136	35.2131		60.8253	0.0153359		54.9285	0		54.707	0.825683
57.0141	25.1683		60.8258	0		54.9289	0		54.7075	0
57.0146	0.260803		60.8263	0		54.9294	0		54.7079	0
57.015	0		60.8268	0		54.9298	0		54.7083	0
57.0155	0		60.8274	0		55.0029	0		54.7088	0
57.016	0		64.46	0		55.0033	0		56.5951	0
57.0164	0		64.4605	0		55.0038	0		56.5955	0
57.0669	0		64.4611	0		55.0042	0		56.596	0
57.0673	0		64.4616	0		55.0046	16.6034		56.5965	0
57.0678	0		64.4622	0.0159897		55.0051	27.0081		56.5969	19.4849
57.0682	0		64.4628	25.7731		55.0055	32.3979		56.5974	34.7677
57.0687	14.2557		64.4633	45.0608		55.006	30.6545		56.5978	41.6342
57.0692	36.1092		64.4639	52.0723		55.0064	22.6267		56.5983	36.1708
57.0696	51.6834		64.4644	41.5524		55.0068	0.692824		56.5988	22.4708
57.0701	48.5325		64.465	21.479		55.0073	0		56.5992	0.766003
57.0706	29.2023		64.4655	0		55.0077	0		56.5997	0
57.071	0		64.4661	0		55.0081	0		56.6001	0
57.0715	0		64.4667	0		55.0086	0		56.6006	0
57.072	0		64.4672	0		56.3026	0		56.601	0
57.0724	0		64.5485	0		56.3031	0		57.0667	0
57.7301	0		64.549	0		56.3036	0		57.0672	0
57.7306	0		64.5496	0		56.304	0		57.0677	0
57.731	0		64.5501	0		56.3045	19.0299		57.0681	0
57.7315	0		64.5507	0.0551035		56.3049	33.0861		57.0686	40.5517
57.732	28.4895		64.5512	34.432		56.3054	38.5677		57.0691	79.3515
57.7324	37.0166		64.5518	47.0143		56.3058	32.4045		57.0695	102.359
57.7329	41.0308		64.5524	47.9428		56.3063	18.9882		57.07	92.8742
57.7334	37.7414		64.5529	38.1059		56.3067	0.614211		57.0705	57.0133
57.7339	26.3235		64.5535	23.696		56.3072	0		57.0709	1.22309
57.7343	0		64.554	0		56.3076	0		57.0714	0
57.7348	0		64.5546	0		56.3081	0		57.0718	0
57.7353	0		64.5551	0		56.3085	0		57.0723	0
57.7357	0		64.5557	0		56.6821	0		57.0728	0
57.9105	0		68.7459	0		56.6825	0		57.5481	0
57.9109	0		68.7465	0		56.683	0		57.5485	0
57.9114	0		68.7471	0		56.6835	0		57.549	0
57.9119	0		68.7477	0		56.6839	17.3753		57.5495	0
57.9124	19.3412		68.7483	0.597606		56.6844	30.4291		57.55	30.1791
57.9128	36.5683		68.7489	37.0983		56.6848	35.5113		57.5504	49.0306
57.9133	44.7627		68.7495	54.6973		56.6853	29.0927		57.5509	52.486
57.9138	38.5055		68.7502	55.8023		56.6857	15.9037		57.5514	38.7491
57.9143	22.5952		68.7508	38.9811		56.6862	0.533787		57.5518	18.2637
57.9147	0		68.7514	16.4681		56.6867	0		57.5523	0.554509
57.9152	0		68.752	0		56.6871	0		57.5528	0
57.9157	0		68.7526	0		56.6876	0		57.5532	0
57.9162	0		68.7532	0		56.688	0		57.5537	0
58.2342	0		68.7538	0		56.8866	0		57.5542	0
58.2346	0		69.074	0		56.8871	0		58.6897	0
58.2351	0		69.0746	0		56.8875	0		58.6902	0
58.2356	0		69.0752	0		56.888	0		58.6906	0
58.2361	17.9972		69.0758	0		56.8884	16.3965		58.6911	0
58.2366	33.2049		69.0764	0.508521		56.8889	29.5668		58.6916	20.0321
58.237	40.8815		69.077	26.2297		56.8894	36.1823		58.6921	36.195
58.2375	36.0423		69.0777	40.9721		56.8898	31.9123		58.6926	42.7812
58.238	22.0568		69.0783	45.7665		56.8903	19.6664		58.6931	36.1863
58.2385	0		69.0789	38.315		56.8907	0.117935		58.6935	21.3919
58.2389	0		69.0795	24.086		56.8912	0		58.694	18.2128
58.2394	0		69.0801	0		56.8917	0		58.6945	34.7521
58.2399	0		69.0807	0		56.8921	0		58.695	44.5658
59.0459	0		69.0814	0		56.8926	0		58.6955	40.925
59.0463	0		69.082	0		57.0668	0		58.696	26.1979
59.0468	0		69.9064	0		57.0672	0		58.6964	0.47749
59.0473	0		69.907	0		57.0677	0		58.6969	0
59.0478	51.4282		69.9077	0		57.0681	0		58.6974	0
59.0483	83.5175		69.9083	0		57.0686	64.3661		58.6979	0
59.0488	96.5279		69.9089	1.0177		57.0691	131.962		58.6984	0
59.0493	80.1108		69.9096	36.746		57.0695	176.722		60.2058	0
59.0498	45.693		69.9102	52.6883		57.07	168.685		60.2063	0
59.0502	0.138204		69.9108	52.9873		57.0705	113.641		60.2068	0
59.0507	0		69.9114	37.7251		57.0709	30.7386		60.2073	0
59.0512	0		69.9121	17.3382		57.0714	0.115879		60.2078	26.9912
59.0517	0		69.9127	0		57.0718	0		60.2083	39.6351
59.0522	0		69.9133	0		57.0723	0		60.2088	44.0215
61.6525	0		69.9139	0		57.0728	0		60.2093	39.0789
61.653	0		69.9146	0		57.0732	0		60.2098	27.2476
61.6535	0		71.0425	0		57.0806	0		60.2103	0.692738
61.654	0		71.0432	0		57.0811	0		60.2108	0
61.6545	20.056		71.0438	0		57.0816	0		60.2113	0
61.6551	37.0435		71.0445	0		57.082	0		60.2118	0
61.6556	45.4368		71.0451	0.592205		57.0825	17.3706		60.2123	0
61.6561	39.629		71.0458	25.5678		57.083	29.9998		60.5277	0
61.6566	23.9511		71.0464	42.3215		57.0834	34.775		60.5282	0
61.6571	0.0730018		71.047	48.0984		57.0839	28.604		60.5287	0
61.6577	0		71.0477	39.3094		57.0844	15.9886		60.5292	0
61.6582	0		71.0483	21.6704		57.0848	0.300712		60.5297	18.0693
61.6587	0		71.049	0		57.0853	0		60.5302	35.3022
61.6592	0		71.0496	0		57.0857	0		60.5308	44.7439
62.1941	0		71.0503	0		57.0862	0		60.5313	39.4503
62.1947	0		71.0509	0		57.0867	0		60.5318	23.0646
62.1952	0		71.0799	0		58.0949	0		60.5323	0.54336
62.1957	0		71.0805	0		58.0954	0		60.5328	0
62.1962	23.0585		71.0811	0		58.0959	0		60.5333	0
62.1968	34.7487		71.0818	0		58.0964	0		60.5338	0
62.1973	39.7981		71.0824	0.616176		58.0968	17.5472		60.5343	0
62.1978	34.4666		71.0831	27.5314		58.0973	31.7794		61.4175	0
62.1984	21.4473		71.0837	100.871		58.0978	38.048		61.418	0
62.1989	0.037145		71.0844	169.55		58.0983	31.4541		61.4185	0
62.1994	0		71.085	202.881		58.0987	16.445		61.419	0
62.1999	0		71.0857	175.584		58.0992	0.334094		61.4195	21.697
62.2005	0		71.0863	104.811		58.0997	0		61.4201	37.0505
62.201	0		71.0869	18.1964		58.1002	0		61.4206	42.6505
64.044	0		71.0876	0		58.1006	0		61.4211	35.9037
64.0446	0		71.0882	0		58.1011	0		61.4216	21.6813
64.0451	0		71.0889	0		59.1131	0		61.4221	0.064466
64.0457	0		71.0895	0		59.1135	0		61.4226	0
64.0462	0.0384172		71.2107	0		59.114	0		61.4232	0
64.0468	20.6096		71.2113	0		59.1145	0		61.4237	0
64.0473	38.655		71.212	0		59.115	17.6827		61.4242	0
64.0479	45.2257		71.2126	0		59.1155	31.3899		63.5469	0
64.0484	36.0703		71.2133	0.558374		59.116	37.2481		63.5475	0
64.049	18.8754		71.2139	22.606		59.1165	31.7157		63.548	0
64.0495	0		71.2146	40.0626		59.117	18.8501		63.5486	0
64.0501	0		71.2152	48.4837		59.1174	0.0915309		63.5491	18.0099
64.0506	0		71.2159	41.7337		59.1179	0		63.5497	35.0103
64.0512	0		71.2165	23.8267		59.1184	0		63.5502	42.7254
64.0748	0		71.2172	0		59.1189	0		63.5508	35.3865
64.0754	0		71.2178	0		59.1194	0		63.5513	18.3419
64.0759	0		71.2184	0		59.4085	0		63.5518	0.132229
64.0765	0		71.2191	0		59.409	0		63.5524	0
64.077	0.0372845		73.0448	0		59.4095	0		63.5529	0
64.0776	16.8785		73.0455	0		59.41	0		63.5535	0
64.0781	33.0569		73.0462	0		59.4105	24.5809		63.554	0
64.0787	40.7918		73.0469	0		59.411	39.2198		63.7001	0
64.0792	33.71		73.0475	0.555174		59.4115	42.1506		63.7007	0
64.0798	16.5986		73.0482	20.8168		59.412	31.5127		63.7012	0
64.0804	0		73.0489	40.9839		59.4124	15.0608		63.7017	0
64.0809	0		73.0495	51.3516		59.4129	0.100015		63.7023	21.793
64.0815	0		73.0502	44.9861		59.4134	0		63.7028	40.4139
64.082	0		73.0509	26.4579		59.4139	0		63.7034	50.2074
64.5368	0		73.0516	0		59.4144	0		63.7039	44.2631
64.5373	0		73.0522	0		59.4149	0		63.7045	26.4287
64.5379	0		73.0529	0		59.7349	0		63.705	0.0765028
64.5384	0		73.0536	0		59.7354	0		63.7056	0
64.539	0.154939		74.1797	0		59.7359	0		63.7061	0
64.5395	21.1586		74.1804	0		59.7364	0		63.7067	0
64.5401	37.2435		74.1811	0		59.7369	23.3519		63.7072	0
64.5407	42.8965		74.1817	0		59.7374	38.7751		64.9737	0
64.5412	34.5798		74.1824	0.795689		59.7379	46.7444		64.9743	0
64.5418	18.5101		74.1831	21.7276		59.7384	41.9194		64.9749	0
64.5423	0		74.1838	45.0125		59.7389	26.878		64.9754	0
64.5429	0		74.1845	61.2069		59.7394	0.0728801		64.976	22.9226
64.5434	0		74.1852	59.0762		59.7399	0		64.9766	41.6415
64.544	0		74.1859	40.8802		59.7404	0		64.9771	48.66
64.583	0		74.1866	18.5228		59.7409	0		64.9777	38.7278
64.5836	0		74.1872	0		59.7414	0		64.9782	19.4715
64.5841	0		74.1879	0		60.6011	0		64.9788	0
64.5847	0		74.1886	0		60.6016	0		64.9794	0
64.5852	0.158107		74.1893	0		60.6021	0		64.9799	0
64.5858	20.201		74.4267	0		60.6026	0		64.9805	0
64.5864	36.7983		74.4273	0		60.6032	19.9328		65.5873	0
64.5869	44.9999		74.428	0		60.6037	31.3094		65.5878	0
64.5875	38.6385		74.4287	0		60.6042	35.6546		65.5884	0
64.588	22.08		74.4294	0.6961		60.6047	30.1556		65.589	0
64.5886	0		74.4301	17.9987		60.6052	17.9425		65.5895	22.9788
64.5891	0		74.4308	38.0687		60.6057	0.134901		65.5901	37.0737
64.5897	0		74.4315	54.0968		60.6062	0		65.5907	44.1008
64.5903	0		74.4322	54.2829		60.6067	0		65.5913	39.9573
66.105	0		74.4329	38.7046		60.6072	0		65.5918	26.1868
66.1056	0		74.4336	17.6982		60.6077	0		65.5924	0.28917
66.1062	0		74.4342	0		63.8884	0		65.593	0
66.1068	0		74.4349	0		63.8889	0		65.5935	0
66.1073	0.187545		74.4356	0		63.8895	0		65.5941	0
66.1079	20.3408		74.4363	0		63.89	0		65.5947	0
66.1085	33.8122		74.5931	0		63.8906	11.9342		65.9246	0
66.1091	41.7245		74.5938	0		63.8911	27.477		65.9252	0
66.1097	37.849		74.5945	0		63.8917	34.2536		65.9257	0
66.1102	23.3325		74.5952	0		63.8922	27.4396		65.9263	0
66.1108	0		74.5959	0.915691		63.8928	13.7279		65.9269	18.0718
66.1114	0		74.5966	22.5749		63.8933	0.147072		65.9275	39.1241
66.112	0		74.5973	41.3375		63.8939	0		65.928	52.0547
66.1125	0		74.598	48.3885		63.8944	0		65.9286	45.6951
69.1406	0		74.5987	39.6461		63.895	0		65.9292	25.1208
69.1412	0		74.5994	21.6974		63.8955	0		65.9298	0.176657
69.1418	0		74.6001	0		63.9867	0		65.9303	0
69.1425	0		74.6008	0		63.9872	0		65.9309	0
69.1431	0.501018		74.6014	0		63.9878	0		65.9315	0
69.1437	19.4916		74.6021	0		63.9883	0		65.9321	0
69.1443	32.7771		77.4634	0		63.9889	20.5911		66.2454	0
69.1449	37.8632		77.4641	0		63.9894	32.0512		66.246	0
69.1455	31.1296		77.4648	0		63.99	35.7882		66.2466	0
69.1462	16.9636		77.4656	0		63.9905	29.2426		66.2471	0
69.1468	0		77.4663	0.789652		63.9911	16.3562		66.2477	18.7026
69.1474	0		77.467	21.5972		63.9916	0.0267838		66.2483	35.9752
69.148	0		77.4678	40.3724		63.9922	0		66.2489	45.8527
69.1486	0		77.4685	49.4064		63.9927	0		66.2495	40.4772
69.7892	0		77.4692	43.9732		63.9933	0		66.25	22.9371
69.7898	0		77.47	28.8925		63.9938	0		66.2506	0.0138792
69.7904	0		77.4707	0		64.9726	0		66.2512	0
69.791	0		77.4714	0		64.9732	0		66.2518	0
69.7917	0.69389		77.4722	0		64.9737	0		66.2524	0
69.7923	21.6572		77.4729	0		64.9743	0		66.2529	0
69.7929	35.9301		78.1964	0		64.9749	0.0040134		66.3115	0
69.7936	42.135		78.1972	0		64.9754	13.243		66.3121	0
69.7942	36.272		78.1979	0		64.976	44.9389		66.3126	0
69.7948	21.9367		78.1986	0		64.9766	69.0428		66.3132	0
69.7954	0		78.1994	0.841706		64.9771	73.0431		66.3138	18.0273
69.7961	0		78.2001	19.9964		64.9777	55.3282		66.3144	36.3568
69.7967	0		78.2009	42.9149		64.9782	23.6657		66.315	47.4979
69.7973	0		78.2016	57.1581		64.9788	0.219256		66.3155	43.0521
69.9573	0		78.2024	51.381		64.9794	0		66.3161	25.9603
69.9579	0		78.2031	29.5667		64.9799	0		66.3167	0.0118468
69.9586	0		78.2038	0		64.9805	0		66.3173	0
69.9592	0		78.2046	0		64.9811	0		66.3179	0
69.9598	0.383371		78.2053	0		65.2022	0		66.3184	0
69.9604	20.9675		78.2061	0		65.2027	0		66.319	0
69.9611	35.8681		79.9092	0		65.2033	0		66.344	0
69.9617	42.5441		79.91	0		65.2039	0		66.3445	0
69.9623	35.9454		79.9108	0		65.2044	0.0486262		66.3451	0
69.963	20.0217		79.9115	0		65.205	17.3341		66.3457	0
69.9636	0		79.9123	1.60289		65.2056	33.009		66.3463	19.7079
69.9642	0		79.9131	28.4625		65.2061	40.4745		66.3469	37.8676
69.9648	0		79.9138	52.0968		65.2067	33.3531		66.3474	50.1351
69.9655	0		79.9146	60.4535		65.2073	16.6599		66.348	47.443
71.0799	0		79.9154	46.3745		65.2078	0		66.3486	30.2533
71.0805	0		79.9161	21.0264		65.2084	0		66.3492	0.389993
71.0812	0		79.9169	0		65.209	0		66.3498	0
71.0818	0		79.9177	0		65.2095	0		66.3504	0
71.0824	0.510111		79.9184	0		65.6232	0		66.3509	0
71.0831	19.545		79.9192	0		65.6238	0		66.3515	0
71.0837	101.517		81.8004	0		65.6244	0		66.863	0
71.0844	202.116		81.8012	0		65.6249	0		66.8636	0
71.085	254.814		81.802	0		65.6255	18.9299		66.8641	0
71.0857	227.567		81.8028	0		65.6261	30.4715		66.8647	0
71.0863	139.066		81.8036	1.36014		65.6267	34.9427		66.8653	19.9935
71.0869	31.2559		81.8044	24.0004		65.6272	29.9941		66.8659	37.2062
71.0876	0		81.8051	48.9094		65.6278	18.8137		66.8665	45.3448
71.0882	0		81.8059	60.3742		65.6284	0		66.8671	38.9043
71.0889	0		81.8067	49.3761		65.6289	0		66.8677	22.8154
71.0895	0		81.8075	25.3608		65.6295	0		66.8683	0
72.0638	0		81.8083	0		65.6301	0		66.8688	0
72.0645	0		81.8091	0		66.2043	0		66.8694	0
72.0651	0		81.8099	0		66.2049	0		66.87	0
72.0658	0		81.8107	0		66.2055	0		69.6165	0
72.0664	1.21469		83.0412	0		66.206	0		69.6171	0
72.0671	31.2626		83.042	0		66.2066	17.9662		69.6178	0
72.0678	42.7293		83.0428	0		66.2072	31.8072		69.6184	0
72.0684	44.2413		83.0437	0		66.2078	40.0187		69.619	0.46331
72.0691	33.9753		83.0445	2.57263		66.2084	38.2514		69.6196	36.014
72.0697	17.3422		83.0453	47.8893		66.2089	27.8593		69.6203	46.4583
72.0704	0		83.0461	234.107		66.2095	0.035015		69.6209	49.1411
72.071	0		83.0469	731.856		66.2101	0		69.6215	43.9859
72.0717	0		83.0477	1441.13		66.2107	0		69.6221	32.7172
72.0724	0		83.0485	2070.95		66.2113	0		69.6228	0.000233927
72.2007	0		83.0494	1926.87		66.2118	0		69.6234	0
72.2013	0		83.0502	1145.09		66.9035	0		69.624	0
72.202	0		83.051	462.848		66.9041	0		69.6246	0
72.2026	0		83.0518	58.2981		66.9047	0		69.6253	0
72.2033	0.998408		83.0526	0		66.9053	0		69.9019	0
72.204	25.1796		83.0534	0		66.9059	0.154962		69.9025	0
72.2046	41.7526		83.0542	0		66.9065	26.342		69.9031	0
72.2053	48.0415		83.055	0		66.907	36.8165		69.9038	0
72.2059	39.8761		83.1592	0		66.9076	37.8979		69.9044	0.37556
72.2066	22.6533		83.16	0		66.9082	28.9451		69.905	24.0712
72.2073	0		83.1608	0		66.9088	15.1343		69.9057	38.8321
72.2079	0		83.1616	0		66.9094	0		69.9063	44.7218
72.2086	0		83.1625	1.27753		66.91	0		69.9069	37.9596
72.2092	0		83.1633	23.4161		66.9106	0		69.9075	23.0246
72.3254	0		83.1641	42.3221		66.9112	0		69.9082	0
72.326	0		83.1649	53.6126		68.532	0		69.9088	0
72.3267	0		83.1657	50.8434		68.5326	0		69.9094	0
72.3274	0		83.1665	34.7653		68.5332	0		69.91	0
72.328	0.554658		83.1673	0		68.5338	0		69.9421	0
72.3287	21.5079		83.1682	0		68.5344	0.130101		69.9427	0
72.3293	37.8221		83.169	0		68.535	16.5144		69.9433	0
72.33	44.409		83.1698	0		68.5356	30.2095		69.944	0
72.3307	37.246		84.9427	0		68.5362	37.0245		69.9446	0.00512791
72.3313	21.5809		84.9435	0		68.5368	33.058		69.9452	22.0396
72.332	0		84.9443	0		68.5374	21.4405		69.9458	41.8347
72.3326	0		84.9452	0		68.5381	0		69.9465	49.5347
72.3333	0		84.946	1.4676		68.5387	0		69.9471	39.5951
72.334	0		84.9469	21.8132		68.5393	0		69.9477	20.163
73.5727	0		84.9477	40.2785		68.5399	0		69.9484	0
73.5734	0		84.9485	49.8894		69.5691	0		69.949	0
73.5741	0		84.9494	43.7659		69.5698	0		69.9496	0
73.5748	0		84.9502	25.339		69.5704	0		69.9502	0
73.5754	0.725163		84.9511	0		69.571	0		70.9717	0
73.5761	19.5461		84.9519	0		69.5716	0.355278		70.9724	0
73.5768	35.7763		84.9527	0		69.5723	19.4634		70.973	0
73.5775	42.267		84.9536	0		69.5729	34.036		70.9736	0
73.5781	33.3197		85.1921	0		69.5735	38.8842		70.9743	0.195261
73.5788	15.6042		85.1929	0		69.5741	29.9501		70.9749	18.8547
73.5795	0		85.1938	0		69.5747	14.1234		70.9756	35.139
73.5802	0		85.1946	0		69.5754	0		70.9762	43.7013
73.5809	0		85.1955	2.1817		69.576	0		70.9769	38.2641
73.5815	0		85.1963	30.9659		69.5766	0		70.9775	22.1624
74.3412	0		85.1972	48.9877		69.5772	0		70.9781	0
74.3419	0		85.198	54.8006		71.0804	0		70.9788	0
74.3426	0		85.1989	44.3867		71.081	0		70.9794	0
74.3433	0		85.1997	24.0352		71.0817	0		70.9801	0
74.344	1.35617		85.2005	0		71.0823	0		71.0804	0
74.3447	30.1571		85.2014	0		71.0829	1.23716		71.081	0
74.3453	39.0328		85.2022	0		71.0836	71.0692		71.0817	0
74.346	40.297		85.2031	0		71.0842	142.694		71.0823	0
74.3467	32.6238		85.6994	0		71.0849	185.891		71.0829	0.45797
74.3474	18.9008		85.7002	0		71.0855	168.895		71.0836	40.3098
74.3481	0		85.7011	0		71.0862	103.788		71.0842	87.4984
74.3488	0		85.702	0		71.0868	11.1353		71.0849	121.451
74.3495	0		85.7028	1.32869		71.0875	0		71.0855	116.837
74.3502	0		85.7037	18.7081		71.0881	0		71.0862	76.4763
77.5836	0		85.7045	39.1853		71.0887	0		71.0868	22.5142
77.5843	0		85.7054	52.5347		71.0894	0		71.0874	0
77.5851	0		85.7062	49.2795		71.1139	0		71.0881	0
77.5858	0		85.7071	31.0747		71.1145	0		71.0887	0
77.5865	0.935918		85.7079	0		71.1151	0		71.0894	0
77.5873	21.7255		85.7088	0		71.1158	0		73.9809	0
77.588	39.9346		85.7096	0		71.1164	0.376246		73.9816	0
77.5887	47.9334		85.7105	0		71.1171	21.0681		73.9823	0
77.5895	40.7105		87.1106	0		71.1177	33.7221		73.983	0
77.5902	23.4934		87.1115	0		71.1184	38.1855		73.9837	0.363277
77.5909	0		87.1124	0		71.119	31.6806		73.9844	15.8689
77.5917	0		87.1133	0		71.1197	18.3366		73.985	35.7844
77.5924	0		87.1141	1.9528		71.1203	0		73.9857	46.7642
77.5932	0		87.115	27.5556		71.1209	0		73.9864	40.7117
78.2759	0		87.1159	44.9335		71.1216	0		73.9871	22.7085
78.2767	0		87.1168	49.3403		71.1222	0		73.9878	0
78.2774	0		87.1176	37.561		71.4558	0		73.9885	0
78.2782	0		87.1185	17.5506		71.4565	0		73.9891	0
78.2789	1.1304		87.1194	0		71.4571	0		73.9898	0
78.2797	23.0793		87.1203	0		71.4578	0		74.5632	0
78.2804	40.3963		87.1211	0		71.4584	0.292983		74.5639	0
78.2812	48.1497		87.122	0		71.4591	14.0437		74.5646	0
78.2819	41.6447		90.1491	0		71.4597	31.0379		74.5653	0
78.2826	25.0383		90.15	0		71.4604	40.5351		74.566	0.614256
78.2834	0		90.1509	0		71.461	34.9928		74.5667	21.6127
78.2841	0		90.1518	0		71.4617	18.9228		74.5674	36.2011
78.2849	0		90.1527	2.73485		71.4623	0		74.5681	42.9304
78.2856	0		90.1537	34.4254		71.463	0		74.5688	37.9257
78.5078	0		90.1546	53.7351		71.4636	0		74.5695	24.3343
78.5085	0		90.1555	56.9382		71.4643	0		74.5702	0
78.5093	0		90.1564	41.1989		71.5877	0		74.5709	0
78.51	0		90.1573	18.1949		71.5884	0		74.5715	0
78.5108	1.40555		90.1583	0		71.589	0		74.5722	0
78.5115	27.3531		90.1592	0		71.5897	0		74.8886	0
78.5123	42.7606		90.1601	0		71.5903	0.458304		74.8893	0
78.513	46.5241		90.161	0		71.591	20.4324		74.89	0
78.5138	36.8062		95.7264	0		71.5916	31.3046		74.8907	0
78.5145	20.1598		95.7274	0		71.5923	35.1095		74.8914	0.34297
78.5153	0		95.7284	0		71.5929	29.2981		74.8921	20.9339
78.516	0		95.7294	0		71.5936	16.7143		74.8928	37.3087
78.5168	0		95.7304	2.64038		71.5942	0		74.8935	45.5534
78.5175	0		95.7314	26.1476		71.5949	0		74.8942	39.5236
79.0002	0		95.7325	44.3183		71.5955	0		74.8949	22.8982
79.001	0		95.7335	51.026		71.5962	0		74.8956	0
79.0017	0		95.7345	42.3937		73.8151	0		74.8963	0
79.0025	0		95.7355	24.0206		73.8158	0		74.897	0
79.0032	1.58722		95.7365	0		73.8165	0		74.8977	0
79.004	28.528		95.7375	0		73.8172	0		75.1896	0
79.0047	42.8616		95.7385	0		73.8179	0.454075		75.1903	0
79.0055	46.7046		95.7395	0		73.8186	16.3384		75.191	0
79.0063	38.5063		96.5658	0		73.8192	30.291		75.1917	0
79.007	22.9761		96.5669	0		73.8199	35.6173		75.1924	0.666247
79.0078	0		96.5679	0		73.8206	28.0217		75.1931	34.6793
79.0085	0		96.5689	0		73.8213	13.5523		75.1938	49.6575
79.0093	0		96.5699	2.39591		73.822	0		75.1945	50.8511
79.01	0		96.5709	25.1282		73.8226	0		75.1952	37.0059
79.3961	0		96.572	40.6775		73.8233	0		75.1959	16.9301
79.3969	0		96.573	47.565		73.824	0		75.1966	0
79.3977	0		96.574	41.3551		74.1898	0		75.1973	0
79.3984	0		96.575	24.4712		74.1905	0		75.198	0
79.3992	1.33274		96.576	0		74.1912	0		75.1987	0
79.3999	22.7738		96.577	0		74.1919	0		76.2461	0
79.4007	36.323		96.5781	0		74.1926	0.543943		76.2468	0
79.4015	40.7566		96.5791	0		74.1933	17.3918		76.2475	0
79.4022	32.771		98.5518	0		74.194	29.8483		76.2482	0
79.403	17.5268		98.5529	0		74.1947	35.4802		76.2489	0.627058
79.4037	0		98.5539	0		74.1953	29.5571		76.2496	22.1149
79.4045	0		98.555	0		74.196	15.7828		76.2504	38.852
79.4053	0		98.556	2.07684		74.1967	0		76.2511	45.6056
79.406	0		98.5571	20.5043		74.1974	0		76.2518	36.5655
80.9419	0		98.5581	41.6447		74.1981	0		76.2525	18.7364
80.9426	0		98.5592	54.2568		74.1988	0		76.2532	0
80.9434	0		98.5602	49.7249		74.7969	0		76.2539	0
80.9442	0		98.5613	29.969		74.7975	0		76.2546	0
80.945	1.52171		98.5623	0		74.7982	0		76.2554	0
80.9458	28.1342		98.5634	0		74.7989	0		77.0323	0
80.9465	68.208		98.5644	0		74.7996	0.764279		77.033	0
80.9473	87.9195		98.5655	0		74.8003	20.6721		77.0337	0
80.9481	80.3724		101.05	0		74.801	30.6607		77.0344	0
80.9489	52.5831		101.051	0		74.8017	33.445		77.0352	0.956967
80.9497	19.1315		101.052	0		74.8024	27.3025		77.0359	27.0551
80.9505	0		101.053	0		74.8031	15.5261		77.0366	40.5249
80.9512	0		101.054	16.4086		74.8038	0		77.0373	44.2836
80.952	0		101.055	185.1		74.8045	0		77.0381	36.8759
80.9528	0		101.056	629.896		74.8052	0		77.0388	22.4053
81.5127	0		101.058	1451.27		74.8059	0		77.0395	0
81.5135	0		101.059	2270.95		75.968	0		77.0402	0
81.5143	0		101.06	2435.21		75.9687	0		77.041	0
81.5151	0		101.061	1656.99		75.9694	0		77.0417	0
81.5159	1.766		101.062	816.596		75.9701	0		78.281	0
81.5166	28.853		101.063	194.645		75.9708	0.670392		78.2817	0
81.5174	48.2167		101.064	16.2013		75.9715	20.5883		78.2825	0
81.5182	55.0507		101.065	0		75.9722	30.7788		78.2832	0
81.519	44.1532		101.066	0		75.9729	34.5128		78.284	0.744806
81.5198	22.9257		101.067	0		75.9736	30.0226		78.2847	23.8094
81.5206	0		101.068	0		75.9744	19.5358		78.2855	38.7885
81.5214	0		101.899	0		75.9751	0		78.2862	43.7478
81.5222	0		101.9	0		75.9758	0		78.287	35.3499
81.523	0		101.901	0		75.9765	0		78.2877	19.1553
81.6758	0		101.902	0		75.9772	0		78.2884	0
81.6766	0		101.903	3.31403		76.3112	0		78.2892	0
81.6774	0		101.904	29.2768		76.3119	0		78.2899	0
81.6781	0		101.905	49.2545		76.3126	0		78.2907	0
81.6789	1.08581		101.906	60.2914		76.3133	0		83.0744	0
81.6797	17.8007		101.907	56.2316		76.3141	0.713701		83.0752	0
81.6805	35.7988		101.909	40.4843		76.3148	20.1182		83.076	0
81.6813	45.7234		101.91	20.8455		76.3155	31.5477		83.0768	0
81.6821	39.4602		101.911	0		76.3162	35.0995		83.0776	1.27602
81.6829	21.7327		101.912	0		76.3169	29.327		83.0785	23.0271
81.6837	0		101.913	0		76.3176	17.9599		83.0793	37.2102
81.6845	0		101.914	0		76.3183	0		83.0801	45.8845
81.6853	0		102.657	0		76.3191	0		83.0809	42.3353
81.6861	0		102.658	0		76.3198	0		83.0817	26.8764
81.8664	0		102.66	0		76.3205	0		83.0825	0
81.8672	0		102.661	0		76.791	0		83.0833	0
81.868	0		102.662	3.57052		76.7917	0		83.0842	0
81.8688	0		102.663	30.2054		76.7925	0		83.085	0
81.8696	1.34746		102.664	48.3775		76.7932	0		89.9268	0
81.8704	21.2596		102.665	53.5971		76.7939	0.707483		89.9277	0
81.8712	37.8877		102.666	41.5803		76.7946	18.0209		89.9287	0
81.8719	43.6889		102.667	19.8951		76.7953	32.088		89.9296	0
81.8727	34.7165		102.669	0		76.7961	36.1141		89.9305	1.52057
81.8735	17.5513		102.67	0		76.7968	27.4548		89.9314	23.8186
81.8743	0		102.671	0		76.7975	13.0468		89.9323	43.2151
81.8751	0		102.672	0		76.7982	0		89.9332	53.8499
81.8759	0		102.929	0		76.799	0		89.9342	48.6817
81.8767	0		102.93	0		76.7997	0		89.9351	30.5021
82.6823	0		102.932	0		76.8004	0		89.936	0
82.6831	0		102.933	0		76.8141	0		89.9369	0
82.684	0		102.934	3.52868		76.8149	0		89.9378	0
82.6848	0		102.935	29.067		76.8156	0		89.9387	0
82.6856	1.59608		102.936	43.8369		76.8163	0		90.3524	0
82.6864	22.9779		102.937	48.3379		76.817	0.714456		90.3533	0
82.6872	40.6416		102.938	38.0454		76.8178	17.9522		90.3543	0
82.688	47.5934		102.939	18.0331		76.8185	28.355		90.3552	0
82.6888	39.635		102.941	0		76.8192	32.1146		90.3561	1.66274
82.6896	22.2275		102.942	0		76.8199	27.4502		90.357	24.5394
82.6904	0		102.943	0		76.8207	16.9203		90.3579	38.9929
82.6912	0		102.944	0		76.8214	0		90.3589	45.2198
82.692	0		108.511	0		76.8221	0		90.3598	38.218
82.6928	0		108.512	0		76.8228	0		90.3607	21.2395
82.8587	0		108.514	0		76.8235	0		90.3616	0
82.8595	0		108.515	0		77.3966	0		90.3626	0
82.8603	0		108.516	5.06151		77.3974	0		90.3635	0
82.8611	0		108.517	35.329		77.3981	0		90.3644	0
82.8619	2.0597		108.519	50.4208		77.3988	0		92.9609	0
82.8627	28.7285		108.52	52.7467		77.3996	0.820491		92.9619	0
82.8635	46.0827		108.521	39.4231		77.4003	18.3115		92.9628	0
82.8643	51.8976		108.522	18.0646		77.401	28.392		92.9638	0
82.8651	42.9915		108.523	0		77.4018	33.0551		92.9647	2.16576
82.8659	24.9216		108.525	0		77.4025	29.0253		92.9657	29.5248
82.8668	0		108.526	0		77.4032	17.9753		92.9667	41.5967
82.8676	0		108.527	0		77.4039	0		92.9676	43.9067
82.8684	0		110.186	0		77.4047	0		92.9686	35.8423
82.8692	0		110.188	0		77.4054	0		92.9696	21.4152
83.0412	0		110.189	0		77.4061	0		92.9705	0
83.042	0		110.19	0		78.0561	0		92.9715	0
83.0429	0		110.191	3.44092		78.0568	0		92.9724	0
83.0437	0		110.193	24.9086		78.0576	0		92.9734	0
83.0445	7.08489		110.194	41.3039		78.0583	0		95.3891	0
83.0453	109.908		110.195	51.7215		78.0591	0.588759		95.3901	0
83.0461	373.675		110.196	49.8195		78.0598	16.5999		95.3911	0
83.0469	1068.36		110.198	32.7091		78.0605	32.0733		95.3921	0
83.0477	2037.16		110.199	0		78.0613	37.5814		95.3931	1.67778
83.0485	2875.13		110.2	0		78.062	28.9418		95.3941	20.1669
83.0494	2601.95		110.201	0		78.0628	13.1988		95.3951	41.9758
83.0502	1566.38		110.203	0		78.0635	0		95.3961	54.394
83.051	601.194		111.033	0		78.0642	0		95.3971	49.67
83.0518	57.0396		111.035	0		78.065	0		95.3981	31.0919
83.0526	36.7001		111.036	0		78.0657	0		95.3991	0
83.0534	50.0682		111.037	0		78.2661	0		95.4001	0
83.0542	50.0145		111.039	20.666		78.2669	0		95.4011	0
83.055	37.6077		111.04	198.286		78.2676	0		95.4021	0
83.0559	21.0401		111.041	660.81		78.2684	0		98.6073	0
83.0567	0		111.042	1269.74		78.2691	0.574823		98.6084	0
83.0575	0		111.044	1657.71		78.2698	15.471		98.6095	0
83.0583	0		111.045	1396.1		78.2706	30.4936		98.6105	0
83.0591	0		111.046	803.312		78.2713	41.7335		98.6116	2.56734
88.6341	0		111.047	295.284		78.2721	42.0871		98.6126	27.1569
88.635	0		111.049	51.1893		78.2728	31.2047		98.6137	43.5958
88.6359	0		111.05	0		78.2736	15.5856		98.6147	51.4251
88.6368	0		111.051	0		78.2743	0		98.6158	45.8686
88.6377	1.82258		111.052	0		78.2751	0		98.6168	28.4242
88.6386	21.4124		111.054	0		78.2758	0		98.6179	0
88.6395	38.4727		112.296	0		78.2765	0		98.6189	0
88.6404	46.8122		112.297	0		78.7811	0		98.62	0
88.6412	40.1028		112.298	0		78.7818	0		98.621	0
88.6421	22.1409		112.3	0		78.7826	0		99.58	0
88.643	0		112.301	3.6094		78.7833	0		99.581	0
88.6439	0		112.302	24.6707		78.7841	0.805086		99.5821	0
88.6448	0		112.303	41.2959		78.7848	19.2148		99.5832	0
88.6457	0		112.305	48.1122		78.7856	31.7536		99.5842	1.87186
88.6753	0		112.306	40.36		78.7863	36.9382		99.5853	19.5056
88.6762	0		112.307	21.7567		78.7871	31.4265		99.5864	37.7981
88.6771	0		112.309	0		78.7878	18.3257		99.5874	45.5079
88.678	0		112.31	0		78.7886	0		99.5885	35.8793
88.6789	2.10164		112.311	0		78.7893	0		99.5896	16.5306
88.6798	23.9963		112.312	0		78.7901	0		99.5906	0
88.6807	36.9538		117.916	0		78.7908	0		99.5917	0
88.6816	40.7141		117.918	0		78.8006	0		99.5928	0
88.6825	32.7483		117.919	0		78.8013	0		99.5938	0
88.6834	17.2683		117.92	0		78.8021	0		102.4	0
88.6843	0		117.922	5.28174		78.8028	0		102.401	0
88.6852	0		117.923	31.3882		78.8036	0.598561		102.402	0
88.6861	0		117.925	46.5648		78.8043	14.4681		102.403	0
88.687	0		117.926	49.9441		78.8051	29.2119		102.404	2.5142
92.0532	0		117.927	39.2975		78.8058	37.2952		102.405	24.4126
92.0542	0		117.929	19.8133		78.8066	33.194		102.406	41.2909
92.0551	0		117.93	0		78.8074	19.9929		102.407	48.5138
92.0561	0		117.931	0		78.8081	0		102.408	41.1454
92.057	1.94324		117.933	0		78.8089	0		102.41	22.9989
92.058	20.3984		117.934	0		78.8096	0		102.411	0
92.0589	35.4784		118.542	0		78.8104	0		102.412	0
92.0599	43.2193		118.543	0		80.9425	0		102.413	0
92.0608	38.3036		118.545	0		80.9433	0		102.414	0
92.0618	22.8427		118.546	0		80.944	0		103.828	0
92.0627	0		118.547	3.69538		80.9448	0		103.829	0
92.0637	0		118.549	23.907		80.9456	0.970659		103.83	0
92.0646	0		118.55	41.7172		80.9464	21.3438		103.831	0
92.0656	0		118.552	48.9154		80.9472	34.7006		103.832	2.85839
94.1851	0		118.553	39.3983		80.948	40.1085		103.833	25.4963
94.186	0		118.554	18.6267		80.9487	33.7123		103.835	39.8869
94.187	0		118.556	0		80.9495	18.9723		103.836	43.2642
94.188	0		118.557	0		80.9503	0		103.837	32.9343
94.189	2.01526		118.558	0		80.9511	0		103.838	15.7504
94.19	20.9509		118.56	0		80.9519	0		103.839	0
94.1909	36.8587		119.44	0		80.9526	0		103.84	0
94.1919	43.5729		119.441	0		81.492	0		103.841	0
94.1929	36.0776		119.442	0		81.4928	0		103.843	0
94.1939	19.1796		119.444	0		81.4936	0		104.553	0
94.1949	0		119.445	4.50843		81.4944	0		104.554	0
94.1959	0		119.447	28.7581		81.4951	0.81063		104.555	0
94.1968	0		119.448	50.7255		81.4959	16.39		104.557	0
94.1978	0		119.449	57.9115		81.4967	28.9866		104.558	2.77138
94.8532	0		119.451	42.7774		81.4975	36.7569		104.559	25.8078
94.8542	0		119.452	16.7435		81.4983	34.436		104.56	40.2068
94.8552	0		119.454	0		81.4991	22.3951		104.561	44.5042
94.8562	0		119.455	0		81.4999	0		104.562	35.9709
94.8572	2.19072		119.456	0		81.5007	0		104.563	19.0636
94.8582	21.7789		119.458	0		81.5015	0		104.565	0
94.8592	37.362		125.006	0		81.5023	0		104.566	0
94.8602	43.5071		125.008	0		82.8682	0		104.567	0
94.8612	36.2892		125.009	0		82.869	0		104.568	0
94.8622	20.402		125.011	0		82.8698	0		106.06	0
94.8632	0		125.012	5.07422		82.8706	0		106.061	0
94.8642	0		125.014	29.1188		82.8715	1.36059		106.062	0
94.8651	0		125.015	48.2282		82.8723	22.5006		106.063	0
94.8661	0		125.017	55.3579		82.8731	36.0699		106.064	2.59761
97.2266	0		125.018	44.9573		82.8739	39.9515		106.066	23.4475
97.2276	0		125.02	22.53		82.8747	31.1476		106.067	42.8877
97.2287	0		125.022	0		82.8755	15.565		106.068	50.333
97.2297	0		125.023	0		82.8763	0		106.069	40.9558
97.2307	2.41071		125.025	0		82.8771	0		106.07	21.4823
97.2318	23.2355		125.026	0		82.8779	0		106.071	0
97.2328	38.2208		127.422	0		82.8788	0		106.073	0
97.2338	42.2343		127.423	0		83.1925	0		106.074	0
97.2348	32.4275		127.425	0		83.1933	0		106.075	0
97.2359	15.4943		127.426	0		83.1941	0		106.901	0
97.2369	0		127.428	6.01768		83.1949	0		106.902	0
97.2379	0		127.43	31.2239		83.1957	0.926467		106.903	0
97.239	0		127.431	45.1985		83.1965	18.8462		106.905	0
97.24	0		127.433	49.6825		83.1973	31.9044		106.906	2.63685
97.8193	0		127.434	42.0908		83.1982	36.6651		106.907	22.4823
97.8204	0		127.436	23.4076		83.199	29.9633		106.908	37.8187
97.8214	0		127.437	0		83.1998	16.2944		106.909	43.4322
97.8224	0		127.439	0		83.2006	0		106.911	34.9665
97.8235	3.33593		127.44	0		83.2014	0		106.912	17.5456
97.8245	30.0359		127.442	0		83.2022	0		106.913	0
97.8256	41.1233		129.041	0		83.203	0		106.914	0
97.8266	42.287		129.042	0		83.3328	0		106.915	0
97.8276	32.2847		129.044	0		83.3336	0		106.917	0
97.8287	15.9455		129.045	0		83.3344	0		113.472	0
97.8297	0		129.047	29.689		83.3353	0		113.473	0
97.8307	0		129.049	242.437		83.3361	0.81116		113.474	0
97.8318	0		129.05	868.228		83.3369	16.2403		113.476	0
97.8328	0		129.052	1978.32		83.3377	29.1861		113.477	4.06203
97.9598	0		129.053	3029.08		83.3385	34.8323		113.478	30.0037
97.9608	0		129.055	3310.4		83.3393	29.3426		113.479	44.908
97.9618	0		129.056	2291.48		83.3402	16.579		113.481	47.3275
97.9629	0		129.058	1159.59		83.341	0		113.482	36.3137
97.9639	2.55088		129.06	291.834		83.3418	0		113.483	18.3636
97.965	23.4525		129.061	31.0646		83.3426	0		113.485	0
97.966	37.3075		129.063	0		83.3434	0		113.486	0
97.967	41.8268		129.064	0		84.6824	0		113.487	0
97.9681	33.9292		129.066	0		84.6833	0		113.489	0
97.9691	18.3424		129.067	0		84.6841	0		114.621	0
97.9702	0		131.299	0		84.6849	0		114.623	0
97.9712	0		131.301	0		84.6858	0.925957		114.624	0
97.9722	0		131.302	0		84.6866	15.6642		114.625	0
97.9733	0		131.304	0		84.6875	31.0754		114.627	3.35977
98.1245	0		131.306	6.76081		84.6883	39.5062		114.628	24.5352
98.1255	0		131.307	34.4758		84.6891	35.0627		114.629	40.7676
98.1266	0		131.309	51.3532		84.69	21.1414		114.631	47.9669
98.1276	0		131.311	53.6369		84.6908	0		114.632	42.1392
98.1287	2.00534		131.312	39.7447		84.6916	0		114.633	25.2613
98.1297	18.7342		131.314	17.9323		84.6925	0		114.635	0
98.1308	33.2341		131.315	0		84.6933	0		114.636	0
98.1318	39.0976		131.317	0		85.0949	0		114.637	0
98.1328	32.2741		131.319	0		85.0957	0		114.639	0
98.1339	17.3306		131.32	0		85.0966	0		119.765	0
98.1349	0		136.706	0		85.0974	0		119.767	0
98.136	0		136.708	0		85.0983	1.1093		119.768	0
98.137	0		136.709	0		85.0991	17.8286		119.77	0
98.1381	0		136.711	0		85.1	34.4324		119.771	4.05348
101.047	0		136.713	7.45644		85.1008	43.8027		119.772	26.7715
101.048	0		136.715	34.4392		85.1016	39.4147		119.774	43.6105
101.049	0		136.716	46.6206		85.1025	23.9234		119.775	51.2791
101.05	0		136.718	48.7582		85.1033	0		119.777	45.0651
101.051	2.32421		136.72	38.8623		85.1042	0		119.778	26.3278
101.052	23.3567		136.721	19.4413		85.105	0		119.779	0
101.053	65.0196		136.723	0		85.1059	0		119.781	0
101.054	151.892		136.725	0		86.2584	0		119.782	0
101.055	437.826		136.727	0		86.2592	0		119.784	0
101.056	1341.91		136.728	0		86.2601	0		120.784	0
101.058	3018.65		136.938	0		86.261	0		120.785	0
101.059	4742.63		136.94	0		86.2618	1.17833		120.787	0
101.06	5198.77		136.942	0		86.2627	19.9393		120.788	0
101.061	3567.44		136.943	0		86.2635	31.1216		120.79	3.64007
101.062	1809.02		136.945	7.73667		86.2644	35.0076		120.791	24.0985
101.063	440.882		136.947	36.472		86.2653	28.9498		120.792	42.5426
101.064	13.2011		136.948	52.0418		86.2661	16.1225		120.794	51.9983
101.065	0		136.95	54.6702		86.267	0		120.795	45.659
101.066	0		136.952	42.9954		86.2678	0		120.797	25.6151
101.067	0		136.954	21.5994		86.2687	0		120.798	0
101.068	0		136.955	0		86.2696	0		120.8	0
101.464	0		136.957	0		87.7788	0		120.801	0
101.465	0		136.959	0		87.7797	0		120.802	0
101.466	0		136.96	0		87.7806	0		121.058	0
101.467	0		138.579	0		87.7815	0		121.06	0
101.468	3.06579		138.581	0		87.7824	0.956573		121.061	0
101.469	26.0368		138.583	0		87.7833	14.2149		121.062	0
101.47	40.2923		138.584	0		87.7841	29.1866		121.064	5.3663
101.471	44.9742		138.586	8.425		87.785	36.5478		121.065	33.8127
101.472	37.0285		138.588	39.0508		87.7859	30.8317		121.067	52.2578
101.473	20.2047		138.59	55.6163		87.7868	16.1723		121.068	57.695
101.475	0		138.591	54.2265		87.7877	0		121.07	47.08
101.476	0		138.593	36.2291		87.7886	0		121.071	25.2996
101.477	0		138.595	14.3853		87.7894	0		121.072	0
101.478	0		138.597	0		87.7903	0		121.074	0
102.18	0		138.598	0		90.8889	0		121.075	0
102.181	0		138.6	0		90.8898	0		121.077	0
102.182	0		138.602	0		90.8908	0		125.542	0
102.183	0		139.364	0		90.8917	0		125.544	0
102.184	3.93116		139.366	0		90.8926	2.18764		125.545	0
102.185	31.899		139.367	0		90.8935	27.3618		125.547	0
102.186	46.3367		139.369	0		90.8945	36.6348		125.548	6.53503
102.188	48.7502		139.371	9.68563		90.8954	36.692		125.55	36.7592
102.189	36.9467		139.373	43.1519		90.8963	27.9324		125.551	47.6431
102.19	17.8817		139.375	58.0032		90.8973	14.924		125.553	46.5121
102.191	0		139.376	56.2821		90.8982	0		125.554	33.9633
102.192	0		139.378	38.1164		90.8991	0		125.556	15.8182
102.193	0		139.38	14.9771		90.9001	0		125.557	0
102.194	0		139.382	0		90.901	0		125.559	0
102.27	0		139.383	0		92.0284	0		125.561	0
102.271	0		139.385	0		92.0294	0		125.562	0
102.272	0		139.387	0		92.0303	0		126.073	0
102.273	0		142.69	0		92.0312	0		126.074	0
102.274	4.22545		142.691	0		92.0322	1.77664		126.076	0
102.275	33.7795		142.693	0		92.0331	20.644		126.077	0
102.276	46.27		142.695	0		92.0341	31.8032		126.079	5.28985
102.277	45.0196		142.697	4.90722		92.035	35.6475		126.08	30.3218
102.279	30.6488		142.699	24.237		92.036	30.2125		126.082	43.4224
102.28	12.344		142.701	43.3013		92.0369	18.0493		126.083	44.7118
102.281	0		142.702	55.6368		92.0379	0		126.085	34.2932
102.282	0		142.704	52.8357		92.0388	0		126.087	17.5475
102.283	0		142.706	36.3706		92.0398	0		126.088	0
102.284	0		142.708	14.9984		92.0407	0		126.09	0
103.307	0		142.71	0		92.2726	0		126.091	0
103.308	0		142.712	0		92.2735	0		126.093	0
103.31	0		142.713	0		92.2745	0		141.541	0
103.311	0		142.715	0		92.2754	0		141.543	0
103.312	3.28659		147.051	0		92.2764	1.37783		141.545	0
103.313	26.0303		147.053	0		92.2773	16.1529		141.547	0
103.314	41.8438		147.055	0		92.2783	29.1832		141.548	4.8164
103.315	46.3224		147.057	0		92.2792	35.0862		141.55	24.3787
103.316	35.3083		147.059	12.739		92.2802	29.954		141.552	40.6614
103.317	15.9684		147.06	81.2097		92.2812	17.0843		141.554	44.4021
103.319	0		147.062	199.172		92.2821	0		141.556	32.973
103.32	0		147.064	272.19		92.2831	0		141.557	14.4045
103.321	0		147.066	262.483		92.284	0		141.559	0
103.322	0		147.068	174.186		92.285	0		141.561	0
105.632	0		147.07	65.759		93.73	0		141.563	0
105.633	0		147.072	0		93.731	0		141.565	0
105.634	0		147.074	0		93.732	0		149.008	0
105.635	0		147.076	0		93.7329	0		149.01	0
105.636	2.39197		147.078	0		93.7339	1.87308		149.012	0
105.638	19.4188		148.218	0		93.7349	21.8144		149.014	0
105.639	37.8687		148.22	0		93.7359	30.2981		149.016	13.028
105.64	50.4679		148.222	0		93.7368	32.3331		149.018	94.1163
105.641	47.6363		148.224	0		93.7378	26.9361		149.02	258.549
105.642	28.7656		148.226	9.17488		93.7388	16.2217		149.022	385.589
105.643	0		148.228	35.8829		93.7398	0		149.024	406.279
105.645	0		148.23	44.8862		93.7407	0		149.026	305.231
105.646	0		148.232	46.7228		93.7417	0		149.028	143.503
105.647	0		148.234	40.6932		93.7427	0		149.03	9.3554
107.865	0		148.236	23.5073		95.7232	0		149.032	0
107.866	0		148.238	0		95.7242	0		149.034	0
107.867	0		148.24	0		95.7252	0		149.036	0
107.868	0		148.242	0		95.7262	0		149.037	0
107.869	5.03085		148.244	0		95.7272	2.39399		151.713	0
107.871	35.3722		149.008	0		95.7282	24.4584		151.715	0
107.872	54.409		149.01	0		95.7293	35.5778		151.717	0
107.873	59.9846		149.012	0		95.7303	37.3621		151.719	0
107.874	48.0998		149.014	0		95.7313	27.8515		151.721	6.84309
107.875	25.1219		149.016	27.146		95.7323	12.8441		151.723	29.7974
107.877	0		149.018	143.745		95.7333	0		151.725	42.6671
107.878	0		149.02	307.09		95.7343	0		151.727	44.7746
107.879	0		149.022	440.193		95.7353	0		151.729	34.76
107.88	0		149.024	450.059		95.7363	0		151.731	16.6921
108.487	0		149.026	330.957		95.845	0		151.733	0
108.488	0		149.028	154.878		95.8461	0		151.735	0
108.489	0		149.03	16.5389		95.8471	0		151.737	0
108.491	0		149.032	0		95.8481	0		151.739	0
108.492	5.08193		149.034	0		95.8491	1.94301		152.6	0
108.493	33.6252		149.036	0		95.8501	20.1542		152.602	0
108.494	44.1536		149.038	0		95.8511	33.3392		152.604	0
108.495	43.8636		153.246	0		95.8521	37.6311		152.606	0
108.497	32.6943		153.248	0		95.8531	30.9305		152.608	6.64026
108.498	15.9094		153.25	0		95.8541	17.4199		152.61	30.3078
108.499	0		153.252	0		95.8551	0		152.612	49.8414
108.5	0		153.254	7.07886		95.8561	0		152.614	60.7812
108.502	0		153.257	29.405		95.8571	0		152.616	56.0585
108.503	0		153.259	44.056		95.8582	0		152.618	38.5454
111.032	0		153.261	48.4447		95.9005	0		152.62	16.4911
111.033	0		153.263	40.3465		95.9015	0		152.622	0
111.035	0		153.265	20.8738		95.9025	0		152.624	0
111.036	0		153.267	0		95.9035	0		152.626	0
111.037	15.9736		153.269	0		95.9045	1.68851		152.628	0
111.039	146.786		153.271	0		95.9055	17.6322		154.602	0
111.04	561.096		153.273	0		95.9066	30.7231		154.604	0
111.041	1580.35		154.584	0		95.9076	35.639		154.606	0
111.042	2814.33		154.586	0		95.9086	28.6645		154.608	0
111.044	3709.85		154.588	0		95.9096	14.6389		154.61	6.74549
111.045	3153.33		154.59	0		95.9106	0		154.612	36.7011
111.046	1830.65		154.592	7.61584		95.9116	0		154.614	75.5725
111.047	680.69		154.594	46.2941		95.9126	0		154.616	94.0199
111.049	106.448		154.596	112.742		95.9136	0		154.618	90.5312
111.05	3.14673		154.598	160.9		96.1501	0		154.62	60.1443
111.051	0		154.6	167.205		96.1512	0		154.622	18.422
111.052	0		154.602	130.36		96.1522	0		154.624	0
111.054	0		154.604	65.2524		96.1532	0		154.627	0
111.055	0		154.606	0		96.1542	2.81113		154.629	0
112.398	0		154.608	0		96.1552	27.876		154.631	0
112.399	0		154.61	22.8134		96.1562	39.5712		163.04	0
112.401	0		154.612	78.3248		96.1572	39.8242		163.042	0
112.402	0		154.614	73.4121		96.1582	28.7738		163.045	0
112.403	4.75786		154.617	45.6279		96.1593	13.4094		163.047	0
112.404	30.5163		154.619	15.2394		96.1603	0		163.049	8.50962
112.406	45.6622		154.621	0		96.1613	0		163.051	32.0006
112.407	46.5089		154.623	0		96.1623	0		163.054	41.1167
112.408	32.1088		154.625	0		96.1633	0		163.056	41.1133
112.41	12.7685		154.627	0		97.3119	0		163.058	32.4659
112.411	0		158.468	0		97.313	0		163.06	16.5185
112.412	0		158.47	0		97.314	0		163.063	0
112.413	0		158.472	0		97.315	0		163.065	0
112.415	0		158.474	0		97.3161	1.86961		163.067	0
113.849	0		158.477	7.95076		97.3171	20.0824		163.069	0
113.851	0		158.479	31.5265		97.3181	33.6275		170.061	0
113.852	0		158.481	45.2161		97.3192	36.2455		170.063	0
113.853	0		158.483	46.6539		97.3202	26.4546		170.066	0
113.855	2.89964		158.485	34.4729		97.3212	11.9932		170.068	0
113.856	20.1798		158.487	14.9548		97.3222	0		170.071	10.0178
113.857	37.9102		158.489	0		97.3233	0		170.073	36.5203
113.858	46.5682		158.492	0		97.3243	0		170.075	47.5618
113.86	40.4069		158.494	0		97.3253	0		170.078	46.4264
113.861	22.598		158.496	0		97.3264	0		170.08	33.5752
113.862	0		168.05	0		97.3274	0		170.082	14.7016
113.864	0		168.052	0		97.3284	2.07799		170.085	0
113.865	0		168.055	0		97.3295	22.0878		170.087	0
113.866	0		168.057	0		97.3305	35.1239		170.09	0
114.503	0		168.059	11.167		97.3315	37.4662		170.092	0
114.504	0		168.062	38.8272		97.3326	27.8436		174.364	0
114.506	0		168.064	49.428		97.3336	13.1808		174.367	0
114.507	0		168.066	49.0552		97.3346	0		174.369	0
114.508	3.7125		168.069	37.355		97.3357	0		174.372	0
114.51	23.5664		168.071	17.2473		97.3367	0		174.374	6.51565
114.511	35.6312		168.073	0		97.3377	0		174.377	25.484
114.512	38.994		168.076	0		98.5432	0		174.379	38.7957
114.514	31.5905		168.078	0		98.5443	0		174.382	42.5278
114.515	16.6259		168.08	0		98.5453	0		174.384	34.8507
114.516	0		172.42	0		98.5464	0		174.387	17.332
114.518	0		172.422	0		98.5474	2.49423		174.389	0
114.519	0		172.425	0		98.5485	24.422		174.392	0
114.52	0		172.427	0		98.5495	37.0897		174.394	0
119.333	0		172.43	9.45392		98.5506	40.5907		174.396	0
119.335	0		172.432	34.1059		98.5516	32.6508		178.733	0
119.336	0		172.435	48.4726		98.5527	17.8752		178.735	0
119.337	0		172.437	48.8924		98.5537	0		178.738	0
119.339	3.64107		172.439	34.369		98.5548	0		178.741	0
119.34	22.4963		172.442	13.5781		98.5558	0		178.743	7.42952
119.342	38.6485		172.444	0		98.5569	0		178.746	26.9663
119.343	43.3697		172.447	0		100.666	0		178.748	38.2307
119.344	33.4198		172.449	0		100.667	0		178.751	40.1731
119.346	15.4585		172.452	0		100.668	0		178.753	31.2585
119.347	0		179.108	0		100.669	0		178.756	14.4155
119.349	0		179.111	0		100.67	1.72222		178.758	0
119.35	0		179.114	0		100.671	17.2687		178.761	0
119.351	0		179.116	0		100.672	30.5622		178.764	0
119.524	0		179.119	8.48893		100.673	37.3907		178.766	0
119.525	0		179.121	30.9597		100.674	32.9116		182.36	0
119.527	0		179.124	47.5615		100.675	18.9451		182.362	0
119.528	0		179.127	53.0491		100.677	0		182.365	0
119.529	4.29245		179.129	43.2069		100.678	0		182.368	0
119.531	24.7069		179.132	20.3592		100.679	0		182.37	8.31884
119.532	35.5385		179.134	0		100.68	0		182.373	31.3052
119.534	37.7052		179.137	0		101.052	0		182.376	46.2795
119.535	30.7389		179.139	0		101.053	0		182.378	46.7967
119.536	16.9092		179.142	0		101.054	0		182.381	33.5695
119.538	0		182.001	0		101.055	0		182.383	14.0988
119.539	0		182.003	0		101.056	1.98385		182.386	0
119.541	0		182.006	0		101.057	19.0449		182.389	0
119.542	0		182.009	0		101.058	29.9774		182.391	0
119.69	0		182.011	8.78029		101.06	33.3441		182.394	0
119.691	0		182.014	33.0582		101.061	27.8039		183.524	0
119.692	0		182.017	52.8023		101.062	16.1682		183.526	0
119.694	0		182.019	57.0759		101.063	0		183.529	0
119.695	4.69174		182.022	43.3082		101.064	0		183.532	0
119.697	27.75		182.025	18.8618		101.065	0		183.534	7.6053
119.698	43.9523		182.027	0		101.066	0		183.537	28.2459
119.699	49.9404		182.03	0		102.084	0		183.54	42.0752
119.701	41.8186		182.032	0		102.085	0		183.542	44.622
119.702	22.6162		182.035	0		102.086	0		183.545	34.8622
119.704	0		197.964	0		102.088	0		183.548	16.3548
119.705	0		197.967	0		102.089	2.47571		183.55	0
119.706	0		197.97	0		102.09	21.9771		183.553	0
119.708	0		197.973	0		102.091	30.5614		183.556	0
124.328	0		197.976	8.55136		102.092	33.4818		183.558	0
124.329	0		197.979	29.4054		102.093	28.2001		185.394	0
124.331	0		197.982	44.4408		102.094	16.2872		185.396	0
124.332	0		197.985	46.2567		102.095	0		185.399	0
124.334	5.66422		197.988	33.4028		102.096	0		185.402	0
124.335	30.5571		197.991	13.0809		102.098	0		185.405	10.7369
124.337	44.0681		197.994	0		102.099	0		185.407	35.2205
124.338	46.3471		197.997	0		105.039	0		185.41	43.8587
124.34	34.8578		198	0		105.041	0		185.413	42.9113
124.341	16.0741		198.003	0		105.042	0		185.415	32.8202
124.343	0		199.202	0		105.043	0		185.418	15.3493
124.344	0		199.205	0		105.044	2.33358		185.421	0
124.346	0		199.209	0		105.045	19.8421		185.424	0
124.347	0		199.212	0		105.046	30.3903		185.426	0
124.459	0		199.215	7.28558		105.047	33.7972		185.429	0
124.46	0		199.218	27.8917		105.049	26.9759		187.568	0
124.462	0		199.221	49.4353		105.05	13.3416		187.571	0
124.463	0		199.224	59.6103		105.051	0		187.574	0
124.465	5.33014		199.227	50.2084		105.052	0		187.576	0
124.466	28.8743		199.23	22.7738		105.053	0		187.579	8.78261
124.468	42.2643		199.233	0		105.054	0		187.582	30.2964
124.469	44.0035		199.236	0		105.458	0		187.585	42.2434
124.471	31.9876		199.239	0		105.459	0		187.587	44.0912
124.472	13.5815		199.242	0		105.46	0		187.59	34.5611
124.474	0		202.177	0		105.462	0		187.593	16.097
124.475	0		202.18	0		105.463	2.16344		187.596	0
124.477	0		202.183	0		105.464	18.4565		187.599	0
124.478	0		202.186	0		105.465	31.0014		187.601	0
129.039	0		202.189	15.6159		105.466	36.0442		187.604	0
129.041	0		202.192	44.824		105.467	30.3967		190.245	0
129.042	0		202.195	54.3419		105.469	17.1797		190.248	0
129.044	0		202.198	50.0024		105.47	0		190.251	0
129.045	18.9648		202.201	33.9845		105.471	0		190.254	0
129.047	149.276		202.204	13.2676		105.472	0		190.257	10.1775
129.049	579.127		202.207	0		105.473	0		190.259	34.375
129.05	1750.84		202.211	0		106.809	0		190.262	47.3757
129.052	3886.71		202.214	0		106.81	0		190.265	48.4151
129.053	5910.52		202.217	0		106.811	0		190.268	36.2932
129.055	6394.26		203.175	0		106.812	0		190.271	15.8525
129.056	4450.71		203.178	0		106.813	2.5221		190.273	0
129.058	2259.45		203.181	0		106.814	20.0807		190.276	0
129.06	580.827		203.184	0		106.816	31.7715		190.279	0
129.061	75.2186		203.187	8.69335		106.817	35.2356		190.282	0
129.063	4.87156		203.19	29.4		106.818	27.6533		190.663	0
129.064	0		203.193	44.393		106.819	13.5526		190.666	0
129.066	0		203.196	47.2842		106.82	0		190.669	0
129.067	0		203.199	35.978		106.822	0		190.672	0
129.069	0		203.203	15.1568		106.823	0		190.674	7.62258
129.69	0		203.206	0		106.824	0		190.677	26.9189
129.692	0		203.209	0		107.901	0		190.68	40.2301
129.693	0		203.212	0		107.902	0		190.683	44.8212
129.695	0		203.215	0		107.903	0		190.686	38.8958
129.697	5.25169		206.111	0		107.904	0		190.688	20.2488
129.698	27.2044		206.114	0		107.905	2.7255		190.691	0
129.7	42.1875		206.118	0		107.907	20.8958		190.694	0
129.701	48.3625		206.121	0		107.908	33.2917		190.697	0
129.703	43.3083		206.124	8.66879		107.909	35.6344		190.7	0
129.704	26.2324		206.127	29.6143		107.91	26.3536		203.267	0
129.706	0		206.13	46.3827		107.911	12.07		203.271	0
129.708	0		206.133	51.3059		107.913	0		203.274	0
129.709	0		206.137	40.6703		107.914	0		203.277	0
129.711	0		206.14	17.7605		107.915	0		203.28	8.08209
147.049	0		206.143	0		107.916	0		203.283	28.564
147.051	0		206.146	0		107.978	0		203.286	43.7186
147.053	0		206.149	0		107.979	0		203.289	46.6097
147.055	0		206.153	0		107.98	0		203.292	35.103
147.057	9.25786		207.62	0		107.981	0		203.295	14.72
147.059	83.7769		207.623	0		107.982	3.44107		203.299	0
147.06	298.371		207.626	0		107.984	25.0846		203.302	0
147.062	601.686		207.629	0		107.985	32.8627		203.305	0
147.064	834.303		207.632	14.3142		107.986	33.015		203.308	0
147.066	786.512		207.636	41.5536		107.987	26.6251		213.014	0
147.068	513.244		207.639	52.3394		107.988	15.7229		213.017	0
147.07	231.573		207.642	49.828		107.99	0		213.021	0
147.072	55.6835		207.645	34.6503		107.991	0		213.024	0
147.074	0		207.648	13.4382		107.992	0		213.027	8.8945
147.076	0		207.652	0		107.993	0		213.031	29.0954
147.078	0		207.655	0		110.088	0		213.034	42.4873
147.08	0		207.658	0		110.089	0		213.037	44.0325
147.752	0		207.661	0		110.091	0		213.041	32.1525
147.754	0		213.142	0		110.092	0		213.044	12.9461
147.756	0		213.145	0		110.093	3.59112		213.047	0
147.758	0		213.148	0		110.094	26.3682		213.051	0
147.76	4.98092		213.152	0		110.096	37.9897		213.054	0
147.762	22.2376		213.155	11.0912		110.097	38.8982		213.058	0
147.764	36.8414		213.158	35.2451		110.098	28.7584		215.915	0
147.766	42.2785		213.162	51.1136		110.099	13.7927		215.919	0
147.768	32.8445		213.165	52.2607		110.1	0		215.922	0
147.77	14.0142		213.168	38.5024		110.102	0		215.925	0
147.772	0		213.172	15.7421		110.103	0		215.929	9.66549
147.774	0		213.175	0		110.104	0		215.932	31.3855
147.776	0		213.178	0		111.515	0		215.936	45.1799
147.778	0		213.182	0		111.516	0		215.939	46.6659
148.376	0		213.185	0		111.517	0		215.942	35.0972
148.377	0		213.275	0		111.519	0		215.946	14.8792
148.379	0		213.279	0		111.52	2.40538		215.949	0
148.381	0		213.282	0		111.521	17.5833		215.953	0
148.383	7.35339		213.285	0		111.522	29.8745		215.956	0
148.385	31.7303		213.289	10.5912		111.524	34.4323		215.959	0
148.387	49.8047		213.292	33.4578		111.525	28.9499		218.553	0
148.389	55.353		213.295	49.1846		111.526	16.2901		218.556	0
148.391	44.589		213.299	52.5868		111.528	0		218.56	0
148.393	22.021		213.302	41.5305		111.529	0		218.563	0
148.395	0		213.305	18.1973		111.53	0		218.567	15.1261
148.397	0		213.309	0		111.531	0		218.57	42.2648
148.399	0		213.312	0		113.056	0		218.574	49.7155
148.401	0		213.315	0		113.057	0		218.577	45.6325
148.428	0		213.319	0		113.059	0		218.58	32.3859
148.43	0		222.069	0		113.06	0		218.584	13.4625
148.432	0		222.072	0		113.061	3.5235		218.587	0
148.434	0		222.076	0		113.063	23.2367		218.591	0
148.436	6.60299		222.079	0		113.064	32.5739		218.594	0
148.438	27.4289		222.083	9.61168		113.065	34.0387		218.598	0
148.44	39.9202		222.087	30.7773		113.066	26.0049		219.36	0
148.442	41.6301		222.09	48.0204		113.068	12.4257		219.364	0
148.444	31.0734		222.094	55.9375		113.069	0		219.367	0
148.445	13.934		222.097	49.8043		113.07	0		219.371	0
148.447	0		222.101	32.8686		113.072	0		219.374	12.5452
148.449	0		222.104	12.1106		113.073	0		219.378	38.0252
148.451	0		222.108	0		113.347	0		219.381	49.8831
148.453	0		222.111	0		113.348	0		219.384	46.6079
148.558	0		222.115	0		113.35	0		219.388	30.7082
148.56	0		222.119	0		113.351	0		219.391	11.1336
148.562	0		230.055	0		113.352	3.05744		219.395	0
148.564	0		230.059	0		113.354	20.7994		219.398	0
148.566	5.15285		230.062	0		113.355	33.5908		219.402	0
148.568	23.7126		230.066	0		113.356	38.1828		219.405	0
148.57	40.9073		230.07	15.6471		113.357	31.299		224.462	0
148.572	46.1427		230.074	41.3393		113.359	16.4576		224.465	0
148.574	35.7908		230.077	50.6377		113.36	0		224.469	0
148.576	16.1841		230.081	49.9022		113.361	0		224.473	0
148.578	0		230.085	39.4984		113.363	0		224.476	10.5034
148.58	0		230.089	17.3738		113.364	0		224.48	31.7947
148.582	0		230.092	0		114.247	0		224.483	43.9087
148.583	0		230.096	0		114.248	0		224.487	45.1959
149.008	0		230.1	0		114.249	0		224.491	35.0906
149.01	0		230.104	0		114.251	0		224.494	15.33
149.012	0		231.059	0		114.252	2.98144		224.498	0
149.014	0		231.063	0		114.253	20.3436		224.502	0
149.016	7.12958		231.066	0		114.255	30.3584		224.505	0
149.018	65.0472		231.07	0		114.256	33.0901		224.509	0
149.02	194.242		231.074	34.3154		114.257	26.7152		225.673	0
149.022	271.692		231.078	231.953		114.259	13.9087		225.677	0
149.024	270.438		231.081	859.28		114.26	0		225.68	0
149.026	189.119		231.085	1877.54		114.261	0		225.684	0
149.028	77.2625		231.089	2827.85		114.263	0		225.688	8.97776
149.03	0		231.093	2967.96		114.264	0		225.691	29.3128
149.032	0		231.097	2094.97		114.657	0		225.695	43.8732
149.034	0		231.1	1025.74		114.658	0		225.699	45.2384
149.036	0		231.104	283.112		114.66	0		225.702	32.4093
154.584	0		231.108	35.4112		114.661	0		225.706	12.5498
154.586	0		231.112	0		114.662	2.4938		225.71	0
154.588	0		231.115	0		114.664	17.9003		225.713	0
154.59	0		231.119	0		114.665	32.7123		225.717	0
154.592	15.057		231.123	0		114.666	39.6563		225.72	0
154.594	63.6741		237.931	0		114.668	33.7472		226.74	0
154.596	103.566		237.935	0		114.669	18.2458		226.744	0
154.598	120.74		237.939	0		114.67	0		226.747	0
154.6	106.627		237.943	0		114.672	0		226.751	0
154.602	67.9419		237.947	11.1029		114.673	0		226.755	9.11076
154.604	21.6529		237.95	32.5359		114.674	0		226.758	30.812
154.606	0		237.954	47.0675		120.572	0		226.762	48.2883
154.608	0		237.958	50.5711		120.573	0		226.766	51.829
154.61	23.0949		237.962	39.9553		120.575	0		226.769	39.5123
154.612	86.3484		237.966	16.4638		120.576	0		226.773	16.4951
154.614	107.4		237.97	0		120.577	2.67172		226.777	0
154.617	91.0115		237.974	0		120.579	17.1878		226.78	0
154.619	42.542		237.978	0		120.58	30.8799		226.784	0
154.621	0		237.982	0		120.582	37.8458		226.788	0
154.623	0		248.063	0		120.583	34.0134		228.17	0
154.625	0		248.067	0		120.585	20.353		228.173	0
154.627	0		248.071	0		120.586	0		228.177	0
161.502	0		248.075	0		120.587	0		228.181	0
161.504	0		248.079	6.90098		120.589	0		228.184	8.40987
161.506	0		248.084	69.6741		120.59	0		228.188	28.8417
161.509	0		248.088	160.448		123.157	0		228.192	44.7536
161.511	7.47614		248.092	341.292		123.158	0		228.196	46.0888
161.513	28.4599		248.096	588.858		123.16	0		228.199	32.5106
161.515	40.7942		248.1	1390.21		123.161	0		228.203	12.3514
161.517	42.1791		248.105	4907.69		123.162	4.03928		228.207	0
161.52	31.9901		248.109	12543.4		123.164	22.5386		228.21	0
161.522	14.7601		248.113	22637.5		123.165	31.7766		228.214	0
161.524	0		248.117	29033.2		123.167	33.2329		228.218	0
161.526	0		248.121	25270.1		123.168	25.914		228.975	0
161.528	0		248.126	15335.2		123.17	13.0753		228.979	0
161.531	0		248.13	6696.3		123.171	0		228.983	0
163.036	0		248.134	1918.25		123.173	0		228.986	0
163.038	0		248.138	759.045		123.174	0		228.99	7.98799
163.041	0		248.142	568.155		123.176	0		228.994	27.4254
163.043	0		248.147	531.958		123.392	0		228.997	44.8949
163.045	6.9379		248.151	318.956		123.393	0		229.001	52.441
163.047	26.6164		248.155	6.76779		123.395	0		229.005	45.0652
163.05	39.2906		248.159	0		123.396	0		229.009	20.8082
163.052	40.4958		248.163	0		123.398	2.65141		229.012	0
163.054	28.9932		248.168	0		123.399	16.965		229.016	0
163.056	11.9352		248.172	0		123.401	34.1469		229.02	0
163.058	0		249.085	0		123.402	44.0526		229.023	0
163.061	0		249.09	0		123.404	40.0343		238.622	0
163.063	0		249.094	0		123.405	23.087		238.626	0
163.065	0		249.098	0		123.407	0		238.63	0
168.345	0		249.102	28.5176		123.408	0		238.633	0
168.348	0		249.107	154.682		123.409	0		238.637	11.5985
168.35	0		249.111	490.5		123.411	0		238.641	33.7245
168.352	0		249.115	1025.64		125.411	0		238.645	45.9313
168.355	7.37976		249.119	1463.88		125.413	0		238.649	46.1395
168.357	27.5465		249.123	1408.76		125.414	0		238.653	34.4086
168.359	40.528		249.128	934.829		125.416	0		238.657	14.0653
168.362	42.7704		249.132	419.323		125.417	3.41984		238.661	0
168.364	33.0953		249.136	91.2915		125.419	20.0378		238.665	0
168.366	15.1594		249.14	8.18412		125.42	33.2406		238.669	0
168.369	0		249.145	0		125.422	38.6644		238.673	0
168.371	0		249.149	0		125.423	32.2893		246.513	0
168.373	0		249.153	0		125.425	16.873		246.517	0
168.376	0		249.157	0		125.426	0		246.521	0
177.989	0		249.161	0		125.428	0		246.525	0
177.991	0		249.166	0		125.429	0		246.529	16.5597
177.994	0		249.17	0		125.431	0		246.533	42.932
177.996	0		249.174	13.354		126.766	0		246.537	50.7692
177.999	7.10134		249.178	36.2593		126.767	0		246.542	46.2044
178.001	26.5793		249.183	48.5064		126.769	0		246.546	31.7347
178.004	41.395		249.187	49.3445		126.771	0		246.55	12.0283
178.007	43.9307		249.191	39.4001		126.772	3.52111		246.554	0
178.009	33.1359		249.195	16.821		126.774	20.1147		246.558	0
178.012	14.565		249.2	0		126.775	33.3467		246.562	0
178.014	0		249.204	0		126.777	38.4077		246.567	0
178.017	0		249.208	0		126.778	31.8952		247.526	0
178.019	0		249.212	0		126.78	16.7537		247.53	0
178.022	0		253.57	0		126.781	0		247.534	0
179.581	0		253.574	0		126.783	0		247.538	0
179.583	0		253.579	0		126.784	0		247.543	12.5376
179.586	0		253.583	0		126.786	0		247.547	37.4496
179.588	0		253.587	11.741		131.501	0		247.551	52.2291
179.591	9.04172		253.592	35.3493		131.503	0		247.555	50.7615
179.594	31.8151		253.596	53.9957		131.504	0		247.559	35.0475
179.596	46.1985		253.6	58.7524		131.506	0		247.563	13.1076
179.599	47.0413		253.605	45.5737		131.508	5.23702		247.568	0
179.601	33.8178		253.609	17.902		131.509	26.5128		247.572	0
179.604	13.9429		253.614	0		131.511	36.4593		247.576	0
179.606	0		253.618	0		131.513	36.9332		247.58	0
179.609	0		253.622	0		131.514	27.4308		248.087	0
179.612	0		253.627	0		131.516	12.9422		248.091	0
179.614	0		262.892	0		131.517	0		248.096	0
186.401	0		262.897	0		131.519	0		248.1	0
186.404	0		262.901	0		131.521	0		248.104	66.461
186.407	0		262.906	0		131.522	0		248.108	270.649
186.41	0		262.911	13.2774		136.052	0		248.112	508.247
186.412	6.84846		262.915	38.4954		136.054	0		248.117	622.213
186.415	24.8304		262.92	57.1028		136.056	0		248.121	552.804
186.418	39.1304		262.924	60.95		136.057	0		248.125	336.182
186.421	43.0577		262.929	46.7183		136.059	4.2698		248.129	103.743
186.423	34.1443		262.934	17.9507		136.061	21.4566		248.133	0
186.426	15.3744		262.938	0		136.063	32.2628		248.138	0
186.429	0		262.943	0		136.064	34.1242		248.142	0
186.431	0		262.947	0		136.066	25.889		248.146	0
186.434	0		262.952	0		136.068	12.0805		254.67	0
186.437	0		264.28	0		136.069	0		254.675	0
188.733	0		264.285	0		136.071	0		254.679	0
188.736	0		264.29	0		136.073	0		254.683	0
188.738	0		264.294	0		136.074	0		254.688	10.3992
188.741	0		264.299	12.135		136.478	0		254.692	29.1281
188.744	9.35824		264.303	34.1734		136.479	0		254.697	40.7629
188.747	31.6892		264.308	49.4552		136.481	0		254.701	43.788
188.75	45.3431		264.313	52.6922		136.483	0		254.705	35.4246
188.752	44.7101		264.317	41.4715		136.485	4.10205		254.71	15.606
188.755	30.4825		264.322	16.4214		136.486	20.6735		254.714	0
188.758	11.6481		264.327	0		136.488	31.7245		254.718	0
188.761	0		264.331	0		136.49	33.8135		254.723	0
188.763	0		264.336	0		136.491	26.0304		254.727	0
188.766	0		264.34	0		136.493	12.6306		254.841	0
188.769	0		265.633	0		136.495	0		254.845	0
194.283	0		265.638	0		136.497	0		254.849	0
194.286	0		265.642	0		136.498	0		254.854	0
194.289	0		265.647	0		136.5	0		254.858	9.38263
194.291	0		265.652	14.1626		136.792	0		254.863	29.4655
194.294	9.15642		265.656	38.9774		136.793	0		254.867	45.9921
194.297	28.7071		265.661	53.4425		136.795	0		254.871	51.7346
194.3	38.465		265.666	52.1769		136.797	0		254.876	43.6983
194.303	38.9013		265.67	36.5305		136.799	3.99867		254.88	19.3403
194.306	29.8677		265.675	13.0914		136.8	19.6937		254.884	0
194.309	13.3405		265.68	0		136.802	29.5893		254.889	0
194.312	0		265.684	0		136.804	33.4427		254.893	0
194.315	0		265.689	0		136.805	27.9547		254.898	0
194.318	0		265.693	0		136.807	14.3828		259.339	0
194.321	0		272.062	0		136.809	0		259.343	0
198.399	0		272.067	0		136.811	0		259.348	0
198.402	0		272.072	0		136.812	0		259.352	0
198.405	0		272.077	0		136.814	0		259.357	10.1986
198.408	0		272.081	6.1495		138.969	0		259.361	29.6277
198.411	8.61182		272.086	104.254		138.97	0		259.366	41.5825
198.414	28.262		272.091	286.087		138.972	0		259.37	41.3886
198.417	40.9078		272.096	809.561		138.974	0		259.375	28.8396
198.42	41.8939		272.101	2968.26		138.976	4.44217		259.379	10.4194
198.423	30.8112		272.106	9605.58		138.978	21.0962		259.384	0
198.426	12.6656		272.11	19793.6		138.979	31.489		259.388	0
198.429	0		272.115	29045.2		138.981	35.9161		259.393	0
198.432	0		272.12	29435.5		138.983	31.5665		259.397	0
198.435	0		272.125	20572		138.985	18.0103		272.081	0
198.438	0		272.13	10183.3		138.986	0		272.086	0
201.389	0		272.134	3269.85		138.988	0		272.09	0
201.392	0		272.139	884.03		138.99	0		272.095	0
201.395	0		272.144	336.982		138.992	0		272.1	38.9461
201.398	0		272.149	147.248		140.829	0		272.105	181.477
201.401	8.90288		272.154	17.1279		140.831	0		272.11	397.869
201.404	28.0043		272.159	0		140.833	0		272.115	599.533
201.407	39.7327		272.163	0		140.835	0		272.119	616.605
201.41	41.5639		272.168	0		140.837	3.28067		272.124	422.223
201.413	31.9087		272.173	0		140.838	16.7944		272.129	189.744
201.416	13.6164		273.077	0		140.84	29.9591		272.134	37.8405
201.419	0		273.082	0		140.842	34.7264		272.139	0
201.422	0		273.087	0		140.844	26.7039		272.143	0
201.425	0		273.092	0		140.846	11.4342		272.148	0
201.428	0		273.097	5.89659		140.847	0		272.153	0
206.602	0		273.101	63.4108		140.849	0		274.068	0
206.605	0		273.106	309.548		140.851	0		274.073	0
206.608	0		273.111	795.074		140.853	0		274.078	0
206.611	0		273.116	1494.63		142.996	0		274.083	0
206.614	7.54238		273.121	1934.87		142.997	0		274.087	17.2155
206.617	26.1336		273.126	1638.31		142.999	0		274.092	42.0704
206.621	41.9644		273.13	950.263		143.001	0		274.097	50.322
206.624	47.4117		273.135	376.096		143.003	3.52943		274.102	46.0635
206.627	39.2875		273.14	78.9074		143.005	18.186		274.107	31.7733
206.63	18.0289		273.145	0		143.007	34.0899		274.112	11.6529
206.633	0		273.15	0		143.008	45.7269		274.117	0
206.637	0		273.155	0		143.01	46.1918		274.122	0
206.64	0		273.16	0		143.012	35.1714		274.126	0
206.643	0		274.049	0		143.014	17.0838		274.131	0
209.943	0		274.054	0		143.016	0		276.013	0
209.946	0		274.059	0		143.018	0		276.018	0
209.949	0		274.064	0		143.019	0		276.023	0
209.953	0		274.069	23.4577		143.021	0		276.028	0
209.956	9.44409		274.073	122.379		143.574	0		276.033	11.6507
209.959	28.6155		274.078	488.77		143.576	0		276.038	31.1162
209.962	40.0608		274.083	1814.53		143.578	0		276.043	41.9904
209.966	42.2904		274.088	4226.87		143.58	0		276.047	42.6852
209.969	33.4772		274.093	6985.25		143.581	4.51956		276.052	32.0095
209.972	14.7367		274.098	8025.09		143.583	21.0777		276.057	12.2615
209.975	0		274.103	6231.22		143.585	32.5214		276.062	0
209.979	0		274.108	3412.23		143.587	37.57		276.067	0
209.982	0		274.112	1284.48		143.589	33.4389		276.072	0
209.985	0		274.117	317.916		143.591	19.2084		276.077	0
221.084	0		274.122	76.1608		143.593	0		279.363	0
221.088	0		274.127	12.6078		143.594	0		279.368	0
221.091	0		274.132	0		143.596	0		279.373	0
221.095	0		274.137	0		143.598	0		279.378	0
221.098	9.59308		274.142	0		145.815	0		279.383	12.0702
221.102	28.3294		274.147	0		145.817	0		279.388	31.8333
221.105	39.2422		275.07	0		145.819	0		279.393	42.3895
221.109	40.0107		275.075	0		145.821	0		279.398	42.5403
221.112	29.9207		275.08	0		145.823	5.55637		279.403	32.3687
221.116	12.1837		275.085	0		145.825	24.0095		279.408	12.7107
221.119	0		275.09	17.828		145.827	33.1197		279.413	0
221.123	0		275.095	50.5399		145.829	35.3335		279.418	0
221.126	0		275.1	73.5871		145.831	30.0736		279.423	0
221.13	0		275.105	76.2978		145.832	16.9748		279.428	0
229.669	0		275.11	57.9228		145.834	0		280.813	0
229.673	0		275.114	31.5554		145.836	0		280.818	0
229.677	0		275.119	9.22561		145.838	0		280.823	0
229.681	0		275.124	0		145.84	0		280.828	0
229.684	12.8999		275.129	0		145.935	0		280.833	12.8819
229.688	36.1778		275.134	0		145.937	0		280.838	34.7238
229.692	47.1038		275.139	0		145.938	0		280.843	47.532
229.696	44.6334		283.132	0		145.94	0		280.848	47.9182
229.699	30.6737		283.137	0		145.942	5.65805		280.853	35.1788
229.703	11.481		283.143	0		145.944	24.0541		280.858	13.1268
229.707	0		283.148	0		145.946	31.7602		280.863	0
229.711	0		283.153	18.9957		145.948	32.1268		280.868	0
229.714	0		283.158	46.987		145.95	26.0115		280.873	0
229.718	0		283.163	58.9126		145.952	14.2189		280.878	0
231.539	0		283.168	53.7095		145.954	0		290.083	0
231.542	0		283.173	35.0866		145.955	0		290.089	0
231.546	0		283.178	11.6082		145.957	0		290.094	0
231.55	0		283.184	0		145.959	0		290.099	0
231.554	10.3744		283.189	0		147.604	0		290.104	8.88779
231.558	29.6106		283.194	0		147.606	0		290.11	152.036
231.561	40.4793		283.199	0		147.608	0		290.115	654.299
231.565	40.6123		288.073	0		147.61	0		290.12	1417.09
231.569	29.0169		288.078	0		147.611	3.9416		290.126	2090.96
231.573	10.8949		288.083	0		147.613	18.3676		290.131	2121.74
231.577	0		288.088	0		147.615	30.2477		290.136	1476.11
231.58	0		288.094	50.5922		147.617	33.3981		290.142	720.37
231.584	0		288.099	246.24		147.619	25.4911		290.147	224.829
231.588	0		288.104	563.703		147.621	11.3598		290.152	39.556
232.472	0		288.109	863.397		147.623	0		290.158	0
232.476	0		288.115	908.251		147.625	0		290.163	0
232.48	0		288.12	676.872		147.627	0		290.168	0
232.484	0		288.125	364.582		147.629	0		290.173	0
232.488	10.0354		288.13	110.531		147.696	0		294.859	0
232.491	29.9076		288.136	7.9669		147.698	0		294.864	0
232.495	42.2488		288.141	0		147.7	0		294.87	0
232.499	41.3946		288.146	0		147.702	0		294.875	0
232.503	27.5153		288.151	0		147.704	5.27067		294.881	13.1102
232.507	9.45651		288.157	0		147.706	23.1284		294.886	34.8442
232.51	0		290.063	0		147.708	33.956		294.892	46.6692
232.514	0		290.068	0		147.71	34.6538		294.897	45.3044
232.518	0		290.073	0		147.712	24.4938		294.902	32.8677
232.522	0		290.079	0		147.714	9.92001		294.908	12.6346
246.069	0		290.084	63.6757		147.716	0		294.913	0
246.073	0		290.089	239.076		147.717	0		294.919	0
246.077	0		290.094	817.849		147.719	0		294.924	0
246.081	0		290.1	1384.8		147.721	0		294.93	0
246.085	9.68695		290.105	3014.2		149.008	0		335.48	0
246.09	31.9952		290.11	10470.3		149.01	0		335.487	0
246.094	55.5185		290.116	30729.4		149.012	0		335.494	0
246.098	70.3757		290.121	59795.7		149.014	0		335.5	0
246.102	66.8259		290.126	83102		149.016	49.5597		335.507	14.6844
246.106	47.2708		290.132	78879.7		149.018	259.686		335.513	37.3502
246.11	17.8882		290.137	52330.7		149.02	526.251		335.52	51.1472
246.114	0		290.142	24601.3		149.022	713.458		335.527	50.4841
246.119	0		290.148	7571.73		149.024	696.359		335.533	35.7342
246.123	0		290.153	2404.61		149.026	481.787		335.54	12.0881
246.127	0		290.158	1330.08		149.028	210.684		335.546	0
248.067	0		290.163	727.507		149.03	38.71		335.553	0
248.071	0		290.169	158.208		149.032	0		335.56	0
248.075	0		290.174	3.54084		149.034	0		335.566	0
248.079	0		290.179	0		149.036	0		340.661	0
248.084	30.736		290.185	0		149.037	0		340.668	0
248.088	85.1281		290.19	0		154.239	0		340.675	0
248.092	152.381		290.195	0		154.241	0		340.681	0
248.096	256.453		291.084	0		154.243	0		340.688	17.1676
248.1	688.063		291.089	0		154.245	0		340.695	39.322
248.105	2541.29		291.095	0		154.247	5.4586		340.702	47.77
248.109	6609.04		291.1	0		154.249	22.7496		340.708	43.3855
248.113	12012.6		291.105	60.9499		154.251	33.8725		340.715	28.9489
248.117	15481.7		291.111	376.054		154.253	37.7454		340.722	9.42384
248.121	13533.7		291.116	1458.92		154.256	31.8517		340.729	0
248.126	8228.98		291.121	3415.54		154.258	16.6233		340.735	0
248.13	3571.49		291.127	5721.94		154.26	0		340.742	0
248.134	980.939		291.132	6697.95		154.262	0		340.749	0
248.138	324.767		291.137	5298.94		154.264	0		350.429	0
248.142	178.985		291.143	2958.41		154.266	0		350.436	0
248.147	79.6769		291.148	1126.54		154.587	0		350.443	0
248.151	25.182		291.153	235.968		154.589	0		350.45	0
248.155	0.573828		291.159	24.1692		154.591	0		350.457	14.1283
248.159	0		291.164	0		154.594	0		350.464	34.3324
248.163	0		291.169	0		154.596	7.1285		350.471	46.5087
248.168	0		291.175	0		154.598	30.2265		350.478	47.8791
248.172	0		291.18	0		154.6	45.2625		350.485	37.2665
249.085	0		291.923	0		154.602	46.0353		350.492	13.3078
249.09	0		291.929	0		154.604	33.9452		350.499	0
249.094	0		291.934	0		154.606	16.5143		350.506	0
249.098	0		291.939	0		154.608	0		350.513	0
249.102	6.09775		291.945	13.9328		154.61	0		350.521	0
249.107	66.5249		291.95	35.6988		154.612	0		356.12	0
249.111	230.246		291.955	49.0847		154.614	0		356.127	0
249.115	457.545		291.961	51.3551		157.584	0		356.134	0
249.119	612.561		291.966	41.3558		157.587	0		356.142	0
249.123	567.032		291.972	15.9992		157.589	0		356.149	21.1082
249.128	374.056		291.977	0		157.591	0		356.156	121.967
249.132	151.596		291.982	0		157.593	5.30279		356.163	294.12
249.136	17.5534		291.988	0		157.595	23.7519		356.17	451.677
249.14	0		291.993	0		157.597	40.4844		356.178	496.92
249.145	0		292.068	0		157.599	47.7641		356.185	397.211
249.149	0		292.073	0		157.601	41.2044		356.192	217.76
249.153	0		292.079	0		157.604	25.4784		356.199	67.1695
252.847	0		292.084	0		157.606	9.5213		356.207	7.37997
252.852	0		292.089	17.7141		157.608	0		356.214	0
252.856	0		292.095	155.791		157.61	0		356.221	0
252.86	0		292.1	362.052		157.612	0		356.228	0
252.865	10.5331		292.106	486.728		157.614	0		356.235	0
252.869	29.0892		292.111	470.406		159.635	0		358.099	0
252.873	40.4593		292.116	325.589		159.638	0		358.106	0
252.878	41.662		292.122	131.084		159.64	0		358.113	0
252.882	31.9563		292.127	17.6757		159.642	0		358.12	0
252.886	12.6444		292.132	0		159.644	4.39335		358.128	32.3837
252.891	0		292.138	0		159.646	18.9319		358.135	166.708
252.895	0		292.143	0		159.648	31.1285		358.142	393.561
252.899	0		292.148	0		159.651	35.6143		358.15	633.71
252.904	0		292.165	0		159.653	29.1292		358.157	652.35
254.392	0		292.17	0		159.655	14.3197		358.164	456.041
254.396	0		292.175	0		159.657	0		358.171	219.847
254.401	0		292.181	0		159.659	0		358.179	51.543
254.405	0		292.186	8.08514		159.661	0		358.186	0
254.409	11.9576		292.191	28.0461		159.664	0		358.193	0
254.414	32.0961		292.197	50.6178		163.17	0		358.201	0
254.418	43.588		292.202	62.0146		163.172	0		358.208	0
254.422	44.4991		292.207	53.5001		163.174	0		369.652	0
254.427	34.1162		292.213	30.995		163.177	0		369.66	0
254.431	13.5394		292.218	8.83529		163.179	6.31074		369.668	0
254.435	0		292.224	0		163.181	24.2888		369.675	0
254.44	0		292.229	0		163.183	34.9001		369.683	13.0991
254.444	0		292.234	0		163.186	38.161		369.691	32.2266
254.448	0		292.24	0		163.188	32.7304		369.698	44.4724
255.064	0		298.233	0		163.19	17.6629		369.706	46.2087
255.069	0		298.238	0		163.192	0		369.713	36.0055
255.073	0		298.244	0		163.195	0		369.721	12.6188
255.077	0		298.249	0		163.197	0		369.729	0
255.082	9.96515		298.255	19.3214		163.199	0		369.736	0
255.086	29.6105		298.26	44.5186		168.404	0		369.744	0
255.091	43.3765		298.266	53.111		168.406	0		369.752	0
255.095	43.7201		298.271	47.401		168.408	0		372.107	0
255.099	30.6094		298.277	30.827		168.411	0		372.115	0
255.104	10.8658		298.283	10.0063		168.413	4.79417		372.123	0
255.108	0		298.288	0		168.415	19.5474		372.13	0
255.112	0		298.294	0		168.418	31.2558		372.138	101.202
255.117	0		298.299	0		168.42	33.8645		372.146	595.734
255.121	0		298.305	0		168.422	25.905		372.154	1760.84
267.611	0		308.114	0		168.425	11.5976		372.161	3301.71
267.616	0		308.119	0		168.427	0		372.169	4333.6
267.62	0		308.125	0		168.429	0		372.177	3820.59
267.625	0		308.131	0		168.432	0		372.184	2366.09
267.63	10.0911		308.137	15.2802		168.434	0		372.192	1014.56
267.634	28.8098		308.143	39.7783		176.402	0		372.2	260.974
267.639	41.7603		308.148	54.4218		176.405	0		372.208	36.7491
267.644	42.9215		308.154	52.0676		176.407	0		372.215	0
267.649	32.0938		308.16	34.2348		176.41	0		372.223	0
267.653	12.0663		308.166	10.7343		176.412	3.67147		372.231	0
267.658	0		308.172	0		176.415	16.4581		372.238	0
267.663	0		308.177	0		176.418	30.7605		373.801	0
267.667	0		308.183	0		176.42	36.33		373.809	0
267.672	0		308.189	0		176.423	30.019		373.817	0
268.077	0		312.096	0		176.425	14.4542		373.825	0
268.082	0		312.102	0		176.428	0		373.832	12.6998
268.087	0		312.108	0		176.43	0		373.84	32.3388
268.091	0		312.114	0		176.433	0		373.848	45.2791
268.096	11.811		312.12	9.16104		176.435	0		373.856	46.1417
268.101	33.2096		312.126	78.1453		177.841	0		373.864	34.4326
268.105	47.776		312.132	415.299		177.843	0		373.871	11.6022
268.11	48.5519		312.137	1076.74		177.846	0		373.879	0
268.115	34.2192		312.143	1858.68		177.848	0		373.887	0
268.12	11.8822		312.149	2209.08		177.851	6.00384		373.895	0
268.124	0		312.155	1777.92		177.853	23.0167		373.902	0
268.129	0		312.161	987.447		177.856	36.293		379.851	0
268.134	0		312.167	351.566		177.858	40.1261		379.859	0
268.138	0		312.173	56.7377		177.861	32.2514		379.867	0
272.077	0		312.179	0		177.863	15.4552		379.875	0
272.081	0		312.185	0		177.866	0		379.883	16.8892
272.086	0		312.191	0		177.869	0		379.891	39.3205
272.091	0		312.197	0		177.871	0		379.899	50.3552
272.096	6.61311		314.107	0		177.874	0		379.907	47.2599
272.101	67.6693		314.113	0		191.065	0		379.915	31.928
272.106	302.054		314.119	0		191.068	0		379.922	9.91327
272.11	680.374		314.125	0		191.071	0		379.93	0
272.115	1035.79		314.131	12.9734		191.074	0		379.938	0
272.12	1069.11		314.137	66.3728		191.077	6.69031		379.946	0
272.125	743.606		314.143	383.847		191.079	24.277		379.954	0
272.13	346.388		314.149	1490.55		191.082	38.5981		382.095	0
272.134	95.6186		314.155	3228.51		191.085	43.3231		382.103	0
272.139	16.4763		314.161	4946.47		191.088	35.0034		382.111	0
272.144	0		314.167	5154.81		191.091	16.0536		382.119	0
272.149	0		314.173	3686.19		191.094	0		382.127	16.1476
272.154	0		314.179	1840.39		191.096	0		382.135	63.5905
272.159	0		314.185	600.656		191.099	0		382.143	123.462
274.064	0		314.191	121.221		191.102	0		382.151	165.372
274.069	0		314.197	10.3424		192.305	0		382.159	166.996
274.073	0		314.203	0		192.308	0		382.167	127.961
274.078	0		314.209	0		192.311	0		382.175	73.0269
274.083	52.2725		314.215	0		192.314	0		382.183	20.6162
274.088	210.221		314.221	0		192.317	5.8064		382.191	0
274.093	388.625		315.126	0		192.32	21.8306		382.199	0
274.098	469.864		315.132	0		192.322	35.5346		382.208	0
274.103	413.724		315.138	0		192.325	39.369		382.216	0
274.108	262.535		315.144	0		192.328	30.4574		386.464	0
274.112	104.39		315.15	10.537		192.331	13.284		386.472	0
274.117	85.2758		315.156	33.9567		192.334	0		386.481	0
274.122	224.969		315.162	56.989		192.337	0		386.489	0
274.127	415.937		315.168	63.7863		192.34	0		386.497	14.3532
274.132	526.339		315.174	48.3068		192.342	0		386.505	35.2236
274.137	457.538		315.18	16.5697		204.095	0		386.513	46.9892
274.142	287.034		315.186	0		204.098	0		386.521	44.4344
274.147	110.315		315.192	0		204.101	0		386.53	29.6893
274.151	13.2278		315.198	0		204.104	0		386.538	9.02282
274.156	0		315.204	0		204.107	6.40375		386.546	0
274.161	0		316.054	0		204.111	22.4672		386.554	0
274.166	0		316.06	0		204.114	34.3279		386.562	0
274.171	0		316.066	0		204.117	35.1365		386.57	0
275.262	0		316.072	0		204.12	24.7118		395.599	0
275.266	0		316.078	53.3217		204.123	9.55757		395.608	0
275.271	0		316.084	341.093		204.126	0		395.616	0
275.276	0		316.09	1441.71		204.129	0		395.624	0
275.281	14.2063		316.096	3528.36		204.132	0		395.633	13.9428
275.286	36.0016		316.102	6059.47		204.136	0		395.641	34.409
275.291	45.5921		316.108	7173.18		208.186	0		395.65	47.0251
275.296	41.3305		316.114	5705.21		208.189	0		395.658	46.4554
275.301	26.2997		316.12	3192.46		208.192	0		395.667	33.7906
275.306	8.45396		316.126	1255.83		208.196	0		395.675	10.8239
275.311	0		316.132	401.839		208.199	7.84503		395.684	0
275.316	0		316.138	271.494		208.202	23.9094		395.692	0
275.32	0		316.144	318.064		208.205	31.8701		395.701	0
275.325	0		316.15	254.479		208.208	32.3652		395.709	0
284.081	0		316.156	100.699		208.212	26.1509		400.091	0
284.087	0		316.162	16.7697		208.215	12.7347		400.099	0
284.092	0		316.168	0		208.218	0		400.108	0
284.097	0		316.174	0		208.221	0		400.117	0
284.102	9.53252		316.18	0		208.225	0		400.125	5.64848
284.107	28.5947		316.186	0		208.228	0		400.134	99.2843
284.112	44.9276		317.064	0		214.528	0		400.142	473.831
284.117	49.2618		317.07	0		214.532	0		400.151	1076.8
284.123	38.2188		317.076	0		214.535	0		400.16	1706.8
284.128	14.113		317.082	0		214.538	0		400.168	1811.23
284.133	0		317.088	8.95452		214.542	6.46971		400.177	1331.95
284.138	0		317.094	56.8247		214.545	22.6932		400.185	684.311
284.143	0		317.1	137.826		214.548	37.7088		400.194	227.117
284.148	0		317.106	202.834		214.552	43.9988		400.203	43.8738
288.067	0		317.112	206.971		214.555	36.7926		400.211	3.82395
288.073	0		317.118	146.988		214.559	16.6116		400.22	0
288.078	0		317.124	58.4288		214.562	0		400.228	0
288.083	0		317.131	7.73939		214.565	0		400.237	0
288.088	72.0403		317.137	0		214.569	0		400.246	0
288.094	403.35		317.143	0		214.572	0		433.324	0
288.099	1439.05		317.149	0		219.252	0		433.333	0
288.104	3110.77		317.155	0		219.255	0		433.343	0
288.109	4773.06		328.101	0		219.259	0		433.353	0
288.115	5015.83		328.108	0		219.262	0
288.12	3613.39		328.114	0		219.266	6.35835
288.125	1819.44		328.12	0		219.269	21.7937
288.13	576.472		328.127	70.2331		219.273	36.1151
288.136	105.325		328.133	183.258		219.276	42.9844
288.141	11.1446		328.139	263.789		219.28	36.5385
288.146	0		328.146	274.799		219.283	16.48
288.151	0		328.152	207.592		219.287	0
288.157	0		328.159	82.4766		219.29	0
288.162	0		328.165	8.51908		219.294	0
289.078	0		328.171	0		219.297	0
289.084	0		328.178	0		220.428	0
289.089	0		328.184	0		220.432	0
289.094	0		328.191	0		220.435	0
289.099	36.539		329.042	0		220.439	0
289.105	149.538		329.048	0		220.442	8.1018
289.11	284.203		329.054	0		220.446	23.9566
289.115	355.947		329.061	0		220.449	32.8484
289.12	322.829		329.067	15.9136		220.453	34.3092
289.126	198.753		329.074	36.9939		220.456	26.4734
289.131	65.4795		329.08	48.0259		220.46	11.1573
289.136	5.77119		329.086	47.4127		220.463	0
289.142	0		329.093	34.8656		220.467	0
289.147	0		329.099	11.7932		220.47	0
289.152	0		329.106	0		220.474	0
289.157	0		329.112	0		225.175	0
290.063	0		329.118	0		225.179	0
290.068	0		329.125	0		225.182	0
290.073	0		329.459	0		225.186	0
290.079	0		329.465	0		225.19	11.3127
290.084	161.418		329.471	0		225.193	33.4234
290.089	506.825		329.478	0		225.197	45.0027
290.094	1295.91		329.484	14.4079		225.201	43.2758
290.1	1988.95		329.491	36.0068		225.204	29.71
290.105	4576.19		329.497	50.0496		225.208	11.2353
290.11	16339		329.504	51.2824		225.211	0
290.116	48559.8		329.51	37.9294		225.215	0
290.121	94781.4		329.516	12.7103		225.219	0
290.126	132186		329.523	0		225.222	0
290.132	125847		329.529	0		238.08	0
290.137	83819.5		329.536	0		238.084	0
290.142	39534.4		329.542	0		238.088	0
290.148	12316.2		330.102	0		238.092	0
290.153	3955.78		330.108	0		238.096	6.53601
290.158	2157.52		330.115	0		238.1	21.8632
290.163	1102.41		330.121	0		238.104	36.2799
290.169	218.809		330.128	33.7258		238.108	42.8351
290.174	22.8168		330.134	243.688		238.112	37.6033
290.179	0		330.141	1077.47		238.116	24.5331
290.185	0		330.147	2691.83		238.12	8.95337
290.19	0		330.153	4678.34		238.124	0
290.195	0		330.16	5606.15		238.128	0
291.068	0		330.166	4500.33		238.131	0
291.073	0		330.173	2540.34		238.135	0
291.079	0		330.179	995.684		238.61	0
291.084	0		330.186	258.213		238.614	0
291.089	6.16514		330.192	46.5579		238.618	0
291.095	32.0435		330.199	0		238.622	0
291.1	87.0382		330.205	0		238.626	11.7972
291.105	188.732		330.211	0		238.63	31.5459
291.111	635.791		330.218	0		238.634	40.0112
291.116	2266.86		336.102	0		238.637	38.9147
291.121	5258.76		336.109	0		238.641	27.8275
291.127	8834.92		336.116	0		238.645	10.6484
291.132	10435.8		336.122	0		238.649	0
291.137	8353.3		336.129	35.9918		238.653	0
291.143	4738.82		336.136	129.777		238.657	0
291.148	1867.05		336.142	237.932		238.661	0
291.153	452.377		336.149	289.2		245.754	0
291.159	93.5796		336.155	248.043		245.758	0
291.164	62.7551		336.162	147.146		245.762	0
291.169	43.9683		336.169	41.4525		245.766	0
291.175	4.04333		336.175	0		245.77	9.568
291.18	0		336.182	0		245.774	26.5218
291.185	0		336.188	0		245.778	35.5074
291.191	0		336.195	0		245.783	35.8663
291.196	0		338.11	0		245.787	27.5145
292.976	0		338.117	0		245.791	11.3883
292.982	0		338.123	0		245.795	0
292.987	0		338.13	0		245.799	0
292.992	0		338.137	8.6201		245.803	0
292.998	11.4889		338.143	76.929		245.807	0
293.003	30.5539		338.15	286.718		248.087	0
293.009	43.14		338.157	582.653		248.091	0
293.014	43.5935		338.163	794.36		248.096	0
293.019	31.0875		338.17	714.38		248.1	0
293.025	10.6349		338.177	433.808		248.104	11.9115
293.03	0		338.184	162.122		248.108	85.5779
293.035	0		338.19	24.9414		248.112	194.632
293.041	0		338.197	0		248.117	248.509
293.046	0		338.204	0		248.121	227.099
298.1	0		338.21	0		248.125	145.201
298.106	0		338.217	0		248.129	49.3865
298.111	0		338.384	0		248.133	0
298.117	0		338.391	0		248.138	0
298.122	24.1543		338.397	0		248.142	0
298.128	65.4054		338.404	0		248.146	0
298.133	91.0103		338.411	16.2032		249.609	0
298.139	88.544		338.417	40.2541		249.614	0
298.144	62.3076		338.424	55.8227		249.618	0
298.15	21.3919		338.431	56.349		249.622	0
298.155	0		338.437	40.9636		249.626	6.29164
298.161	0		338.444	13.6057		249.631	21.4677
298.166	0		338.451	0		249.635	38.0606
298.172	0		338.458	0		249.639	48.6279
300.078	0		338.464	0		249.643	46.0066
300.083	0		338.471	0		249.647	31.6534
300.089	0		340.082	0		249.652	11.6517
300.095	0		340.089	0		249.656	0
300.1	19.9668		340.095	0		249.66	0
300.106	51.0237		340.102	0		249.664	0
300.111	68.7231		340.109	66.8459		249.669	0
300.117	66.8683		340.116	360.835		252.041	0
300.122	47.6757		340.122	1546.72		252.046	0
300.128	16.4981		340.129	4386.62		252.05	0
300.134	0		340.136	8205.93		252.054	0
300.139	0		340.142	10874		252.059	9.04627
300.145	0		340.149	9697.37		252.063	25.8121
300.15	0		340.156	6109.27		252.067	36.2364
312.078	0		340.163	2680.54		252.071	37.0587
312.084	0		340.169	754.411		252.076	27.8123
312.09	0		340.176	198.315		252.08	10.9937
312.096	0		340.183	77.9205		252.084	0
312.102	10.9199		340.19	69.5878		252.089	0
312.108	59.5499		340.196	39.4255		252.093	0
312.114	74.9439		340.203	4.83135		252.097	0
312.12	135.103		340.21	0		252.498	0
312.126	471.981		340.217	0		252.502	0
312.132	1696.89		340.223	0		252.506	0
312.137	4007.27		340.23	0		252.51	0
312.143	6805.54		341.095	0		252.515	12.1213
312.149	8048.22		341.101	0		252.519	32.3473
312.155	6408.79		341.108	0		252.523	41.1953
312.161	3618.62		341.115	0		252.528	37.9362
312.167	1406.42		341.122	13.0477		252.532	24.9341
312.173	332.921		341.128	128.651		252.536	9.12779
312.179	67.6488		341.135	343.343		252.541	0
312.185	36.2326		341.142	560.846		252.545	0
312.191	46.7826		341.149	640.406		252.549	0
312.197	24.8869		341.155	513.16		252.554	0
312.203	2.72445		341.162	284.22		258.074	0
312.209	0		341.169	88.3661		258.079	0
312.215	0		341.176	8.21659		258.083	0
312.22	0		341.182	0		258.087	0
312.226	0		341.189	0		258.092	7.50495
313.105	0		341.196	0		258.096	24.0701
313.111	0		341.203	0		258.101	37.4643
313.117	0		349.347	0		258.105	39.6773
313.123	0		349.354	0		258.11	29.857
313.129	7.79884		349.361	0		258.114	11.5745
313.135	52.3511		349.368	0		258.119	0
313.141	127.706		349.375	12.5067		258.123	0
313.147	194.73		349.382	35.2513		258.128	0
313.153	215.731		349.389	52.816		258.132	0
313.159	176.028		349.396	53.6862		262.165	0
313.165	101.862		349.403	37.281		262.17	0
313.171	29.0659		349.41	11.6037		262.174	0
313.177	0		349.417	0		262.179	0
313.183	0		349.424	0		262.184	9.97249
313.189	0		349.431	0		262.188	26.8176
313.194	0		349.438	0		262.193	35.2705
314.089	0		354.094	0		262.197	34.2799
314.095	0		354.101	0		262.202	25.426
314.101	0		354.108	0		262.206	10.0746
314.107	0		354.115	0		262.211	0
314.113	15.2316		354.122	19.92		262.216	0
314.119	35.3496		354.13	159.782		262.22	0
314.125	45.3566		354.137	728.475		262.225	0
314.131	44.1194		354.144	2051.4		263.764	0
314.137	46.7253		354.151	3799		263.768	0
314.143	203.781		354.158	4935.77		263.773	0
314.149	798.537		354.165	4297.75		263.778	0
314.155	1734.28		354.173	2652.89		263.782	7.51783
314.161	2654.16		354.18	1125.84		263.787	23.6196
314.167	2756.87		354.187	282.083		263.791	38.2015
314.173	1954.27		354.194	38.7022		263.796	43.7815
314.179	955.094		354.201	0		263.801	35.815
314.185	292.833		354.208	0		263.805	14.9471
314.191	45.1998		354.216	0		263.81	0
314.197	0		354.223	0		263.814	0
314.203	0		355.112	0		263.819	0
314.209	0		355.119	0		263.824	0
314.215	0		355.127	0		266.07	0
316.054	0		355.134	0		266.075	0
316.06	0		355.141	10.9826		266.079	0
316.066	0		355.148	60.0672		266.084	0
316.072	0		355.155	124.064		266.089	14.2802
316.078	36.6442		355.163	160.286		266.093	34.3212
316.084	245.638		355.17	148.075		266.098	40.7664
316.09	1119.58		355.177	97.1678		266.103	38.8534
316.096	2812.81		355.184	29.2844		266.107	29.7711
316.102	4869.53		355.191	0		266.112	12.1328
316.108	5813.39		355.199	0		266.117	0
316.114	4673.94		355.206	0		266.121	0
316.12	2644.34		355.213	0		266.126	0
316.126	1060.51		356.056	0		266.131	0
316.132	353.101		356.063	0		268.345	0
316.138	250.467		356.07	0		268.35	0
316.144	299.512		356.077	0		268.355	0
316.15	239.939		356.085	6.55709		268.36	0
316.156	104.239		356.092	63.2396		268.364	9.64158
316.162	22.11		356.099	122.351		268.369	24.7239
316.168	0		356.106	107.944		268.374	31.9462
316.174	0		356.113	38.0302		268.379	31.681
316.18	0		356.121	86.8437		268.383	24.1545
316.186	0		356.128	221.185		268.388	9.56635
317.07	0		356.135	401.456		268.393	0
317.076	0		356.142	824.224		268.397	0
317.082	0		356.15	2706.44		268.402	0
317.088	0		356.157	8937.19		268.407	0
317.094	45.45		356.164	18327.4		290.083	0
317.1	124.621		356.171	27306.9		290.089	0
317.106	179.147		356.178	27582.3		290.094	0
317.112	175.628		356.186	19367.6		290.099	0
317.118	118.279		356.193	9551.42		290.105	29.1803
317.124	44.953		356.2	3194.66		290.11	277.525
317.131	5.89607		356.207	908.036		290.115	1101.31
317.137	0		356.215	435.856		290.12	2342.57
317.143	0		356.222	235.62		290.126	3447.63
317.149	0		356.229	79.632		290.131	3459.55
317.155	0		356.236	17.6922		290.136	2393.83
328.095	0		356.243	0		290.142	1167.96
328.101	0		356.251	0		290.147	354.765
328.108	0		356.258	0		290.152	71.2384
328.114	0		356.265	0		290.158	10.0822
328.12	12.884		357.119	0		290.163	0
328.127	112.082		357.126	0		290.168	0
328.133	267.696		357.133	0		290.174	0
328.14	384.142		357.141	0		290.179	0
328.146	395.291		357.148	78.1906		291.094	0
328.152	294.078		357.155	367.106		291.099	0
328.159	137.182		357.162	1077.51		291.105	0
328.165	28.0565		357.17	2049.34		291.11	0
328.171	0		357.177	2733.64		291.116	22.6891
328.178	0		357.184	2434.49		291.121	63.1728
328.184	0		357.191	1511.15		291.126	93.7292
328.191	0		357.199	613.11		291.132	100.907
330.102	0		357.206	125.887		291.137	78.1919
330.108	0		357.213	9.78447		291.142	37.4269
330.115	0		357.22	0		291.148	7.60848
330.121	0		357.228	0		291.153	0
330.128	27.2286		357.235	0		291.158	0
330.134	201.422		357.242	0		291.164	0
330.141	845.792		358.063	0		291.169	0
330.147	2101.89		358.07	0		294.614	0
330.153	3661.47		358.078	0		294.62	0
330.16	4405.31		358.085	0		294.625	0
330.166	3544.11		358.092	1.80334		294.631	0
330.173	2012.65		358.099	42.846		294.636	9.66447
330.179	774.469		358.107	239.581		294.642	26.429
330.186	169.92		358.114	468.371		294.647	37.3335
330.192	21.4988		358.121	906.438		294.652	37.6087
330.199	0		358.129	2969.02		294.658	27.1234
330.205	0		358.136	9803.72		294.663	9.80514
330.211	0		358.143	20100.3		294.669	0
330.218	0		358.15	30000.5		294.674	0
331.122	0		358.158	30393.9		294.68	0
331.129	0		358.165	21406.3		294.685	0
331.135	0		358.172	10602.5		297.735	0
331.141	0		358.18	3559.18		297.74	0
331.148	20.7892		358.187	991.113		297.746	0
331.154	50.0604		358.194	465.812		297.751	0
331.161	65.1914		358.201	277.77		297.757	11.7006
331.167	59.9548		358.209	143.596		297.763	29.0325
331.174	37.9928		358.216	57.7054		297.768	37.0307
331.18	11.1808		358.223	7.47387		297.774	34.1028
331.187	0		358.23	0		297.779	21.8743
331.193	0		358.238	0		297.785	6.90787
331.2	0		358.245	0		297.79	0
331.206	0		358.252	0		297.796	0
334.073	0		359.099	0		297.801	0
334.08	0		359.106	0		297.807	0
334.086	0		359.113	0		312.113	0
334.093	0		359.121	0		312.119	0
334.1	36.1518		359.128	75.788		312.125	0
334.106	86.154		359.135	425.065		312.131	0
334.113	112.234		359.143	1169.63		312.137	12.282
334.119	104.013		359.15	2117.31		312.143	32.2918
334.126	66.7902		359.157	2633.22		312.149	43.6513
334.132	19.787		359.164	2179.03		312.155	40.4771
334.139	0		359.172	1255.65		312.161	25.4366
334.145	0		359.179	480.001		312.166	7.86169
334.152	0		359.186	100.386		312.172	0
334.159	0		359.194	9.89654		312.178	0
336.102	0		359.201	0		312.184	0
336.109	0		359.208	0		312.19	0
336.116	0		359.216	0		312.552	0
336.122	0		359.223	0		312.558	0
336.129	43.1254		364.091	0		312.564	0
336.136	193.87		364.098	0		312.57	0
336.142	364.504		364.106	0		312.576	9.13725
336.149	437.713		364.113	0		312.582	25.0962
336.155	377.49		364.121	21.117		312.587	36.2768
336.162	220.47		364.128	50.7672		312.593	37.3978
336.169	66.8895		364.136	70.4458		312.599	28.605
336.175	4.82508		364.143	73.4361		312.605	10.3851
336.182	0		364.151	57.2036		312.611	0
336.189	0		364.158	31.0182		312.617	0
336.195	0		364.166	8.06067		312.623	0
336.202	0		364.173	0		312.629	0
338.117	0		364.18	0		330.824	0
338.123	0		364.188	0		330.83	0
338.13	0		364.195	0		330.837	0
338.137	0		369.959	0		330.843	0
338.143	25.1871		369.966	0		330.85	13.3748
338.15	89.0228		369.974	0		330.856	31.6274
338.157	166.938		369.982	0		330.863	40.0639
338.164	211.023		369.989	22.0916		330.869	36.5503
338.17	189.088		369.997	48.6863		330.876	23.268
338.177	112.753		370.005	60.2272		330.882	7.25928
338.184	39.3041		370.012	55.2428		330.889	0
338.19	6.18326		370.02	36.1339		330.895	0
338.197	0		370.028	10.7419		330.901	0
338.204	0		370.035	0		330.908	0
338.21	0		370.043	0		334.65	0
338.217	0		370.051	0		334.657	0
340.055	0		370.058	0		334.664	0
340.062	0		372.07	0		334.67	0
340.068	0		372.077	0		334.677	14.5232
340.075	0		372.085	0		334.683	34.2894
340.082	21.658		372.093	0		334.69	43.8837
340.089	95.4431		372.1	90.671		334.696	41.2688
340.095	184.861		372.108	504.629		334.703	28.4584
340.102	363.245		372.116	1378.77		334.71	9.40543
340.109	538.241		372.124	2728.16		334.716	0
340.116	1474.47		372.131	3665.75		334.723	0
340.122	5626.58		372.139	8199.6		334.729	0
340.129	15603.8		372.147	28370.7		334.736	0
340.136	29020.9		372.154	70004.1		336.784	0
340.143	38428.4		372.162	122688		336.791	0
340.149	34301.7		372.17	151497		336.798	0
340.156	21728.9		372.178	125831		336.804	0
340.163	9686.58		372.185	74930.9		336.811	8.86984
340.169	2944.58		372.193	31416.4		336.818	24.4137
340.176	1039.1		372.201	9366.81		336.824	35.9957
340.183	585.354		372.208	4057.46		336.831	36.949
340.19	285.404		372.216	2904.72		336.838	26.7203
340.196	62.0633		372.224	1682.12		336.844	8.93955
340.203	0		372.231	720.81		336.851	0
340.21	0		372.239	189.209		336.857	0
340.217	0		372.247	4.34855		336.864	0
340.223	0		372.255	0		336.871	0
341.088	0		372.262	0		339.751	0
341.095	0		372.27	0		339.758	0
341.101	0		372.278	0		339.765	0
341.108	0		373.081	0		339.772	0
341.115	17.0334		373.089	0		339.778	11.1507
341.122	158.643		373.097	0		339.785	26.8081
341.128	693.412		373.105	0		339.792	34.5113
341.135	1606.47		373.112	14.9815		339.798	32.505
341.142	2616.73		373.12	48.0462		339.805	22.5245
341.149	2930.34		373.128	112.898		339.812	7.42936
341.155	2231.63		373.136	253.078		339.819	0
341.162	1185.48		373.143	870.043		339.825	0
341.169	414.169		373.151	3201.37		339.832	0
341.176	77.3503		373.159	7404.52		339.839	0
341.183	4.87439		373.167	12390		340.088	0
341.189	0		373.174	14383.2		340.095	0
341.196	0		373.182	11278.9		340.101	0
341.203	0		373.19	6336.34		340.108	0
341.21	0		373.198	2466.47		340.115	4.95581
346.753	0		373.205	648.797		340.122	89.0806
346.76	0		373.213	210.863		340.128	315.838
346.767	0		373.221	75.787		340.135	625.682
346.774	0		373.229	10.0859		340.142	861.261
346.781	8.1199		373.236	0		340.149	799.091
346.788	26.4357		373.244	0		340.155	517.755
346.794	44.7602		373.252	0		340.162	226.178
346.801	51.1734		373.26	0		340.169	50.8231
346.808	41.6656		382.072	0		340.175	3.48278
346.815	23.2672		382.08	0		340.182	0
346.822	6.16581		382.088	0		340.189	0
346.829	0		382.096	0		340.196	0
346.836	0		382.104	16.0329		340.202	0
346.843	0		382.112	126.845		341.466	0
346.85	0		382.12	536.441		341.473	0
347.093	0		382.128	2122.11		341.48	0
347.1	0		382.136	6232.1		341.487	0
347.107	0		382.144	11783.3		341.493	14.0386
347.114	0		382.152	15926.5		341.5	32.4504
347.121	20.9564		382.16	14391.1		341.507	41.0299
347.128	43.9907		382.168	9237.41		341.514	39.1793
347.135	51.8735		382.176	4075.36		341.52	27.7687
347.142	47.75		382.184	1171.75		341.527	9.24088
347.148	33.8663		382.192	344.866		341.534	0
347.155	11.0623		382.2	138.703		341.541	0
347.162	0		382.208	151.647		341.548	0
347.169	0		382.216	78.9672		341.554	0
347.176	0		382.224	2.30886		354.107	0
347.183	0		382.232	0		354.115	0
354.072	0		382.24	0		354.122	0
354.08	0		382.249	0		354.129	0
354.087	0		382.257	0		354.136	12.9536
354.094	0		383.093	0		354.143	55.0446
354.101	13.772		383.101	0		354.15	112.88
354.108	46.684		383.109	0		354.158	152.687
354.115	121.008		383.117	0		354.165	149.184
354.123	220.389		383.125	30.3012		354.172	105.994
354.13	635.685		383.133	232.496		354.179	42.2158
354.137	2489.19		383.141	659.415		354.186	5.58174
354.144	6856.4		383.149	1162.02		354.193	0
354.151	12635.8		383.157	1424.38		354.201	0
354.158	16493.6		383.165	1167.64		354.208	0
354.165	14429.3		383.173	669.138		354.215	0
354.173	8978.5		383.181	277.168		356.12	0
354.18	3892.8		383.189	59.2443		356.127	0
354.187	1133.23		383.197	0		356.134	0
354.194	365.196		383.206	0		356.142	0
354.201	188.507		383.214	0		356.149	17.9281
354.208	201.657		383.222	0		356.156	129.711
354.216	96.2709		393.362	0		356.163	326.071
354.223	0.722895		393.37	0		356.17	518.524
354.23	0		393.378	0		356.178	565.754
354.237	0		393.387	0		356.185	434.424
354.244	0		393.395	14.1287		356.192	228.084
354.251	0		393.403	36.4085		356.199	57.6166
355.105	0		393.412	55.1628		356.207	0
355.112	0		393.42	62.9715		356.214	0
355.12	0		393.429	55.2634		356.221	0
355.127	0		393.437	35.7929		356.228	0
355.134	32.5315		393.445	10.2684		357.234	0
355.141	230.781		393.454	0		357.241	0
355.148	671.305		393.462	0		357.249	0
355.155	1216.09		393.471	0		357.256	0
355.163	1500.65		393.479	0		357.263	11.2618
355.17	1251.31		393.663	0		357.27	28.2278
355.177	735.312		393.672	0		357.278	37.9482
355.184	285.724		393.68	0		357.285	35.6319
355.191	58.8084		393.689	0		357.292	23.0592
355.199	4.9822		393.697	22.7035		357.299	6.96121
355.206	0		393.705	46.0236		357.307	0
355.213	0		393.714	53.8269		357.314	0
355.22	0		393.722	47.987		357.321	0
355.227	0		393.731	31.7855		357.328	0
356.085	0		393.739	9.28586		358.099	0
356.092	0		393.747	0		358.106	0
356.099	0		393.756	0		358.113	0
356.106	0		393.764	0		358.121	0
356.113	7.59835		393.773	0		358.128	8.72895
356.121	143.216		400.057	0		358.135	115.747
356.128	283.868		400.066	0		358.142	286.244
356.135	396.726		400.074	0		358.15	413.361
356.142	699.549		400.083	0		358.157	424.63
356.15	2236.41		400.092	8.95915		358.164	310.807
356.157	7446.66		400.1	168.183		358.172	141.87
356.164	15330.3		400.109	709.962		358.179	28.5619
356.171	22954.4		400.117	1215.11		358.186	0
356.178	23286.9		400.126	2293.22		358.193	0
356.186	16402.8		400.135	7362.61		358.201	0
356.193	8121.9		400.143	23895.4		358.208	0
356.2	2736.14		400.152	48170.4		361.677	0
356.207	759.848		400.16	71271.2		361.685	0
356.215	349.289		400.169	71033.1		361.692	0
356.222	174.841		400.178	49495		361.699	0
356.229	43.8349		400.186	24223.7		361.707	12.4645
356.236	6.59908		400.195	8167.14		361.714	28.5566
356.243	0		400.203	2416.13		361.722	36.7846
356.251	0		400.212	1353.21		361.729	36.6528
356.258	0		400.221	849.782		361.736	29.8582
356.265	0		400.229	445.406		361.744	10.7333
357.119	0		400.238	150.973		361.751	0
357.126	0		400.246	9.13662		361.758	0
357.133	0		400.255	0		361.766	0
357.141	0		400.264	0		361.773	0
357.148	56.2443		400.272	0		361.884	0
357.155	317.411		400.281	0		361.892	0
357.162	935.613		401.082	0		361.899	0
357.17	1753.9		401.091	0		361.906	0
357.177	2339.45		401.099	0		361.914	10.5981
357.184	2092.77		401.108	0		361.921	26.2342
357.191	1307.89		401.117	13.0276		361.928	35.5186
357.199	537.148		401.125	82.9697		361.936	34.2556
357.206	110.335		401.134	412.362		361.943	23.4717
357.213	6.89175		401.142	1658.43		361.951	7.40353
357.22	0		401.151	4056.81		361.958	0
357.228	0		401.16	6998.7		361.965	0
357.235	0		401.168	8424.64		361.973	0
357.242	0		401.177	6799.97		361.98	0
358.063	0		401.186	3947.8		372.1	0
358.07	0		401.194	1557.88		372.107	0
358.078	0		401.203	383.11		372.115	0
358.085	0		401.211	65.9202		372.123	0
358.092	6.6802		401.22	5.0408		372.131	2.55005
358.099	113.383		401.229	0		372.138	65.6549
358.107	283.754		401.237	0		372.146	403.063
358.114	400.284		401.246	0		372.154	1182.41
358.121	648.55		401.255	0		372.161	2214.61
358.129	2115.11		409.05	0		372.169	2893.49
358.136	7172.69		409.059	0		372.177	2524.32
358.143	14852.3		409.067	0		372.184	1552.27
358.15	22347		409.076	0		372.192	662.328
358.158	22779.2		409.085	19.8888		372.2	185.605
358.165	16108.1		409.094	42.0706		372.208	47.4648
358.172	8019.66		409.103	52.5827		372.215	36.3777
358.18	2723.19		409.112	49.7005		372.223	33.5692
358.187	767.772		409.121	34.5795		372.231	10.3223
358.194	340.604		409.13	10.0535		372.238	0
358.201	169.084		409.139	0		372.246	0
358.209	60.6881		409.147	0		372.254	0
358.216	15.6879		409.156	0		372.262	0
358.223	0		409.165	0		373.127	0
358.231	0		412.591	0		373.135	0
358.238	0		412.6	0		373.143	0
358.245	0		412.609	0		373.15	0
359.099	0		412.618	0		373.158	17.0605
359.106	0		412.627	15.4262		373.166	38.005
359.113	0		412.636	36.2618		373.174	47.4592
359.121	0		412.645	48.7268		373.181	44.3748
359.128	39.0841		412.654	47.0166		373.189	30.8048
359.135	303.222		412.663	32.237		373.197	9.77922
359.143	880.04		412.672	9.15854		373.205	0
359.15	1600.28		412.681	0		373.212	0
359.157	2006.8		412.69	0		373.22	0
359.165	1685.83		412.699	0		373.228	0
359.172	987.432		412.708	0		376.126	0
359.179	396.322		418.11	0		376.133	0
359.186	89.5266		418.119	0		376.141	0
359.194	7.39116		418.128	0		376.149	0
359.201	0		418.137	0		376.157	9.65605
359.208	0		418.147	41.0536		376.165	25.5033
359.216	0		418.156	90.3277		376.173	37.1574
359.223	0		418.165	121.487		376.18	37.7462
364.091	0		418.174	125.959		376.188	26.1499
364.098	0		418.183	99.0178		376.196	7.9693
364.106	0		418.193	47.1206		376.204	0
364.113	0		418.202	9.21168		376.212	0
364.121	20.9573		418.211	0		376.22	0
364.128	109.788		418.22	0		376.227	0
[truncated: 248 more rows]

## Sheet: SI 9B
MS/MS 462.1660 m/z
4 more polar peak			4 less polar peak			N. tenerifensis more polar peak			N. tenerifensis less polar peak			EIC data is provided in the source data for figure 2
Mass	Intensity		Mass	Intensity		Mass	Intensity		Mass	Intensity
121.775	0		121.775	0		121.775	0		121.775	0
121.777	0		121.777	0		121.776	0		121.776	0
121.778	0		121.778	0		121.778	0		121.778	0
121.779	0		121.779	0		121.779	0		121.779	0
124.538	0		123.61	0		124.697	0		123.387	0
124.539	0		123.611	0		124.699	0		123.389	0
124.541	0		123.613	0		124.7	0		123.39	0
124.542	0		123.614	0		124.702	0		123.391	0
124.544	29.8681		123.616	22.1662		124.703	17.542		123.393	23.3917
124.545	54.2358		123.617	43.2921		124.705	29.5845		123.394	38.4106
124.547	66.6096		123.619	53.4819		124.706	34.1808		123.396	42.8873
124.548	56.1134		123.62	45.9854		124.708	28.4866		123.397	33.2252
124.549	28.6606		123.622	26.3862		124.709	16.1594		123.399	16.5412
124.551	0.0670839		123.623	0.116739		124.711	0.0651132		123.4	0.0983892
124.552	0		123.625	0		124.712	0		123.402	0
124.554	0		123.626	0		124.714	0		123.403	0
124.555	0		123.628	0		124.715	0		123.405	0
124.557	0		123.629	0		124.717	0		123.406	0
125.361	0		123.638	0		124.871	0		123.689	0
125.363	0		123.639	0		124.872	0		123.691	0
125.364	0		123.641	0		124.874	0		123.692	0
125.366	0		123.642	0		124.875	0		123.694	0
125.367	32.1194		123.644	27.6974		124.877	13.4179		123.695	14.3801
125.369	52.691		123.645	45.414		124.878	28.8964		123.697	27.7972
125.37	61.1526		123.647	51.8791		124.88	39.6616		123.698	32.5394
125.372	50.6799		123.648	43.2651		124.881	38.7426		123.7	25.0806
125.373	27.4677		123.65	24.5765		124.883	26.6413		123.701	11.4182
125.375	0.0269596		123.651	0.110375		124.884	0.128116		123.703	0.0749354
125.376	0		123.653	0		124.886	0		123.704	0
125.378	0		123.654	0		124.887	0		123.706	0
125.379	0		123.656	0		124.889	0		123.707	0
125.381	0		123.657	0		124.89	0		123.709	0
127.715	0		126.567	0		125.153	0		124.122	0
127.717	0		126.568	0		125.155	0		124.123	0
127.718	0		126.57	0		125.156	0		124.125	0
127.72	0		126.571	0		125.158	0		124.126	0
127.722	27.2686		126.573	36.6588		125.159	16.7966		124.128	23.9952
127.723	52.5109		126.574	69.7979		125.161	31.4805		124.129	35.3188
127.725	62.0171		126.576	83.8645		125.162	37.9744		124.131	37.5841
127.726	49.6976		126.577	69.7953		125.164	31.5646		124.132	29.204
127.728	25.3203		126.579	39.9317		125.165	16.6638		124.134	16.1654
127.729	0.046888		126.581	0.242642		125.167	0.0956379		124.135	0.0760572
127.731	0		126.582	0		125.168	0		124.137	0
127.732	0		126.584	0		125.17	0		124.138	0
127.734	0		126.585	0		125.171	0		124.14	0
127.736	0		126.587	0		125.173	0		124.141	0
128.449	0		126.591	0		125.889	0		125.468	0
128.45	0		126.593	0		125.89	0		125.47	0
128.452	0		126.594	0		125.892	0		125.471	0
128.453	0		126.596	0		125.893	0		125.473	0
128.455	22.0106		126.597	22.8007		125.895	15.1314		125.474	21.3206
128.457	36.1482		126.599	40.8531		125.896	26.1296		125.476	30.5039
128.458	42.6872		126.6	49.9708		125.898	31.0395		125.477	32.6041
128.46	37.0636		126.602	44.9912		125.899	27.7213		125.479	26.6373
128.461	22.3105		126.603	28.8525		125.901	18.5009		125.48	15.3547
128.463	0.035197		126.605	0.128005		125.902	0.172596		125.482	0.072015
128.464	0		126.607	0		125.904	0		125.483	0
128.466	0		126.608	0		125.905	0		125.485	0
128.467	0		126.61	0		125.907	0		125.486	0
128.469	0		126.611	0		125.908	0		125.488	0
133.916	0		130.18	0		125.968	0		125.622	0
133.918	0		130.181	0		125.969	0		125.624	0
133.92	0		130.183	0		125.971	0		125.625	0
133.921	0		130.184	0		125.972	0		125.627	0
133.923	44.3001		130.186	39.4125		125.974	21.296		125.628	20.1818
133.925	66.29		130.188	61.7652		125.975	33.9466		125.63	31.7139
133.926	71.2515		130.189	64.4795		125.977	37.8147		125.631	34.6213
133.928	57.8477		130.191	45.767		125.978	30.5499		125.633	27.1481
133.93	34.8805		130.192	19.4097		125.98	16.8931		125.634	14.3679
133.931	0.0930303		130.194	0.143737		125.981	0.0804178		125.636	0.0670525
133.933	0		130.196	0		125.983	0		125.637	0
133.935	0		130.197	0		125.984	0		125.639	0
133.936	0		130.199	0		125.986	0		125.64	0
133.938	0		130.2	0		125.987	0		125.642	0
135.42	0		131.383	0		127.059	0		126.562	0
135.422	0		131.384	0		127.06	0		126.564	0
135.424	0		131.386	0		127.062	0		126.565	0
135.425	0		131.388	0		127.064	0		126.567	0
135.427	26.4474		131.389	35.629		127.065	19.073		126.568	16.9993
135.429	52.8098		131.391	57.8659		127.067	30.6792		126.57	26.9139
135.43	64.5519		131.393	66.4497		127.068	34.4689		126.571	31.4079
135.432	53.5663		131.394	54.8702		127.07	27.6701		126.573	27.8164
135.434	28.2572		131.396	29.8177		127.071	14.5287		126.574	17.6254
135.435	0.0346287		131.397	0.118097		127.073	0.0867994		126.576	0.0820588
135.437	0		131.399	0		127.074	0		126.577	0
135.439	0		131.401	0		127.076	0		126.579	0
135.441	0		131.402	0		127.077	0		126.58	0
135.442	0		131.404	0		127.079	0		126.582	0
136.767	0		131.913	0		127.167	0		128.207	0
136.769	0		131.915	0		127.168	0		128.208	0
136.771	0		131.917	0		127.17	0		128.21	0
136.772	0		131.918	0		127.171	0		128.211	0
136.774	31.741		131.92	29.6662		127.173	17.4346		128.213	14.3804
136.776	52.12		131.922	46.1947		127.174	27.1172		128.214	28.2802
136.778	61.1503		131.923	51.7128		127.176	31.0053		128.216	34.7924
136.779	51.2252		131.925	43.9514		127.177	26.7404		128.217	28.3564
136.781	27.6356		131.926	27.9896		127.179	16.622		128.219	13.6139
136.783	0.0597447		131.928	0.108988		127.181	0.0961174		128.221	0.0421287
136.785	0		131.93	0		127.182	0		128.222	0
136.786	0		131.931	0		127.184	0		128.224	0
136.788	0		131.933	0		127.185	0		128.225	0
136.79	0		131.935	0		127.187	0		128.227	0
139.501	0		133.86	0		129.232	0		128.278	0
139.503	0		133.861	0		129.234	0		128.28	0
139.505	0		133.863	0		129.236	0		128.281	0
139.507	0		133.865	0		129.237	0		128.283	0
139.508	31.0455		133.866	32.6965		129.239	19.7749		128.285	13.7026
139.51	59.159		133.868	53.8348		129.24	29.5867		128.286	26.7486
139.512	71.0695		133.87	58.5988		129.242	31.7305		128.288	34.4364
139.514	57.1061		133.871	45.3414		129.243	25.7665		128.289	32.7002
139.516	27.5118		133.873	24.3196		129.245	15.1279		128.291	22.654
139.517	0.0435675		133.875	0.0964949		129.247	0.0689471		128.292	0.197442
139.519	0		133.876	0		129.248	0		128.294	0
139.521	0		133.878	0		129.25	0		128.295	0
139.523	0		133.88	0		129.251	0		128.297	0
139.524	0		133.881	0		129.253	0		128.299	0
139.801	0		134.153	0		131.699	0		129.984	0
139.803	0		134.155	0		131.7	0		129.985	0
139.804	0		134.156	0		131.702	0		129.987	0
139.806	0		134.158	0		131.704	0		129.988	0
139.808	24.0975		134.16	31.1386		131.705	15.5763		129.99	43.1263
139.81	52.1666		134.161	50.9963		131.707	30.3045		129.991	67.0451
139.812	66.4405		134.163	58.1242		131.708	37.8769		129.993	72.5934
139.813	55.7246		134.165	47.2353		131.71	32.3837		129.995	56.333
139.815	28.8477		134.166	24.8827		131.712	17.5078		129.996	29.2791
139.817	0.0438465		134.168	0.0861009		131.713	0.0771079		129.998	0.0954448
139.819	0		134.17	0		131.715	0		129.999	0
139.82	0		134.171	0		131.717	0		130.001	0
139.822	0		134.173	0		131.718	0		130.003	0
139.824	0		134.175	0		131.72	0		130.004	0
139.963	0		134.474	0		132.856	0		131.613	0
139.964	0		134.476	0		132.857	0		131.614	0
139.966	0		134.477	0		132.859	0		131.616	0
139.968	0		134.479	0		132.86	0		131.618	0
139.97	0.000819959		134.481	20.6272		132.862	14.8078		131.619	14.6665
139.971	21.8187		134.482	43.66		132.864	31.0535		131.621	30.0287
139.973	38.7451		134.484	60.2178		132.865	39.4624		131.622	39.6439
139.975	45.4872		134.486	57.6609		132.867	34.4447		131.624	36.7846
139.977	38.6105		134.487	37.3381		132.869	20.5028		131.626	23.9694
139.979	23.2958		134.489	0.129198		132.87	0.0618774		131.627	0.101897
139.98	0.0344004		134.491	0		132.872	0		131.629	0
139.982	0		134.492	0		132.874	0		131.631	0
139.984	0		134.494	0		132.875	0		131.632	0
139.986	0		134.496	0		132.877	0		131.634	0
139.988	0		137.616	0		134.643	0		133.345	0
144.035	0		137.618	0		134.645	0		133.347	0
144.037	0		137.62	0		134.646	0		133.349	0
144.039	0		137.622	0		134.648	0		133.35	0
144.04	0		137.623	29.676		134.65	17.9171		133.352	19.4598
144.042	29.5037		137.625	50.7603		134.652	29.8694		133.354	31.0708
144.044	56.9297		137.627	60.9294		134.653	34.0082		133.355	35.2491
144.046	69.9734		137.629	53.5442		134.655	28.0826		133.357	29.0474
144.048	58.4559		137.63	32.9057		134.657	16.3603		133.359	16.1231
144.05	30.7006		137.632	0.0928213		134.658	0.0627289		133.36	0.0643328
144.052	0.0132021		137.634	0		134.66	0		133.362	0
144.053	0		137.636	0		134.662	0		133.364	0
144.055	0		137.637	0		134.663	0		133.365	0
144.057	0		137.639	0		134.665	0		133.367	0
144.059	0		138.507	0		135.766	0		135.148	0
144.955	0		138.509	0		135.768	0		135.15	0
144.957	0		138.51	0		135.769	0		135.151	0
144.958	0		138.512	0		135.771	0		135.153	0
144.96	0		138.514	28.7704		135.773	14.1942		135.155	0.0057728
144.962	44.2371		138.516	52.405		135.775	29.7866		135.156	22.6336
144.964	70.6615		138.517	67.2697		135.776	40.4527		135.158	35.7349
144.966	78.7313		138.519	65.7549		135.778	39.0528		135.16	41.0938
144.968	61.6862		138.521	48.6066		135.78	26.3086		135.161	34.7615
144.97	30.3691		138.523	24.6501		135.781	0.0959937		135.163	20.6851
144.972	0.0055625		138.524	0.0643571		135.783	0		135.165	0.0762697
144.973	0		138.526	0		135.785	0		135.167	0
144.975	0		138.528	0		135.786	0		135.168	0
144.977	0		138.53	0		135.788	15.9914		135.17	0
144.979	0		138.531	0		135.79	27.4248		135.172	0
145.843	0		138.838	0		135.791	34.0835		135.795	0
145.845	0		138.84	0		135.793	32.427		135.797	0
145.847	0		138.842	0		135.795	22.7554		135.798	0
145.849	0		138.844	0		135.797	0.0830172		135.8	0
145.851	0.00248834		138.845	38.5328		135.798	0		135.802	18.929
145.853	34.5625		138.847	56.3935		135.8	0		135.803	31.8211
145.855	74.9494		138.849	61.7093		135.802	0		135.805	36.8845
145.857	141.208		138.851	50.088		135.803	0		135.807	30.4874
145.859	184.192		138.852	26.3415		137.943	0		135.808	16.7611
145.86	202.806		138.854	0.0670506		137.945	0		135.81	0.0599141
145.862	151.497		138.856	0		137.946	0		135.812	0
145.864	104.076		138.858	0		137.948	0		135.814	0
145.866	40.997		138.859	0		137.95	18.1731		135.815	0
145.868	0		138.861	0		137.952	30.9965		135.817	0
145.87	0		140.137	0		137.953	37.5306		137.576	0
145.872	0		140.139	0		137.955	33.2491		137.578	0
145.874	0		140.141	0		137.957	20.2761		137.58	0
149.842	0		140.142	0		137.959	0		137.582	0
149.844	0		140.144	24.8557		137.96	0		137.583	15.4533
149.846	0		140.146	48.8008		137.962	0		137.585	28.9914
149.848	0		140.148	61.784		137.964	0		137.587	36.6238
149.849	24.9008		140.15	54.4901		138.71	0		137.589	32.5934
149.851	56.5535		140.151	32.2317		138.712	0		137.59	19.1303
149.853	78.6351		140.153	0.0716377		138.713	0		137.592	0.0618896
149.855	77.6087		140.155	0		138.715	0		137.594	0
149.857	54.6224		140.157	0		138.717	17.3813		137.596	0
149.859	0		140.158	0		138.719	33.2699		137.597	0
149.861	0		140.16	0		138.721	41.9757		137.599	0
149.863	0		143.419	0		138.722	37.5021		139.6	0
149.865	0		143.42	0		138.724	22.9786		139.602	0
153.35	0		143.422	0		138.726	0.0696725		139.604	0
153.352	0		143.424	0		138.728	0		139.606	0
153.354	0		143.426	27.9902		138.729	0		139.607	20.9686
153.356	0		143.428	54.4642		138.731	0		139.609	46.4346
153.358	0.0389112		143.43	70.4982		138.733	0		139.611	61.7816
153.36	17.4139		143.432	65.562		139.588	0		139.613	56.625
153.362	36.0098		143.433	42.8826		139.59	0		139.615	35.4388
153.364	46.6027		143.435	0.0569849		139.591	0		139.616	0.0316311
153.366	41.429		143.437	0		139.593	0		139.618	0
153.368	24.2621		143.439	0		139.595	24.307		139.62	0
153.37	0		143.441	0		139.597	37.1514		139.622	0
153.372	0		143.443	0		139.599	42.2367		139.623	0
153.374	0		144.696	0		139.6	35.3402		140.142	0
153.376	0		144.698	0		139.602	20.4413		140.144	0
154.198	0		144.7	0		139.604	0.057709		140.146	0
154.2	0		144.702	0		139.606	0		140.148	0
154.202	0		144.704	40.2624		139.607	0		140.149	34.6471
154.204	0		144.706	61.7875		139.609	0		140.151	51.4529
154.206	0.117096		144.708	66.3197		139.611	0		140.153	58.3815
154.208	34.4957		144.709	51.2106		141.36	0		140.155	51.9949
154.21	61.0213		144.711	26.4271		141.362	0		140.157	35.2228
154.212	70.7655		144.713	0.0254878		141.364	0		140.158	0.203932
154.214	57.5912		144.715	0		141.365	0		140.16	0
154.216	31.4164		144.717	0		141.367	0.0121592		140.162	0
154.218	0		144.719	0		141.369	13.6295		140.164	0
154.22	0		144.721	0		141.371	27.929		140.165	0
154.222	0		145.847	0		141.373	34.8835		140.244	0
154.224	0		145.849	0		141.374	28.8347		140.246	0
154.599	0		145.851	0		141.376	14.1158		140.247	0
154.601	0		145.853	0		141.378	0.0335324		140.249	0
154.603	0		145.855	43.7623		141.38	0		140.251	26.1033
154.606	0		145.857	117.244		141.382	0		140.253	50.5102
154.608	0.144713		145.859	183.344		141.384	0		140.255	64.9088
154.61	36.824		145.86	197.445		141.385	0		140.256	58.6816
154.612	59.507		145.862	152.825		145.486	0		140.258	35.1722
154.614	95.3822		145.864	41.8628		145.488	0		140.26	0.0925009
154.616	115.039		145.866	30.1225		145.49	0		140.262	0
154.618	100.497		145.868	96.1383		145.492	0		140.263	0
154.62	59.5608		145.87	152.816		145.494	22.7057		140.265	0
154.622	17.3787		145.872	175.47		145.496	36.9145		140.267	0
154.624	0.0174777		145.874	146.046		145.498	42.2078		142.874	0
154.626	0		145.876	85.0539		145.5	34.0947		142.876	0
154.628	0		145.878	17.7583		145.501	17.4429		142.878	0
154.63	0		145.879	0		145.503	0.0216845		142.879	0
154.632	0		145.881	0		145.505	0		142.881	12.0185
156.22	0		145.883	0		145.507	0		142.883	30.535
156.222	0		145.885	0		145.509	0		142.885	43.9154
156.224	0		146.74	0		145.511	0		142.887	41.5456
156.227	0		146.742	0		145.839	0		142.889	25.8141
156.229	33.2382		146.744	0		145.841	0		142.89	0.0700485
156.231	63.303		146.746	0		145.843	0		142.892	0
156.233	82.1475		146.748	0.0311497		145.845	0		142.894	0
156.235	79.9138		146.75	45.0232		145.847	15.7277		142.896	0
156.237	60.1393		146.752	65.7748		145.849	31.2761		142.898	0
156.239	33.7339		146.754	66.4136		145.851	39.2139		143.288	0
156.241	1.44422		146.756	46.7335		145.853	34.1335		143.289	0
156.243	0		146.758	20.306		145.855	33.909		143.291	0
156.245	0		146.76	0		145.857	80.3095		143.293	0
156.248	0		146.761	0		145.858	120.716		143.295	23.9261
156.25	0		146.763	0		145.86	130.515		143.297	45.365
158.112	0		146.765	0		145.862	108.204		143.299	56.0505
158.114	0		154.579	0		145.864	55.0589		143.3	47.5824
158.116	0		154.581	0		145.866	19.398		143.302	25.3841
158.119	0		154.583	0		145.868	42.7633		143.304	0.0468434
158.121	0.0147428		154.585	0		145.87	95.126		143.306	0
158.123	35.1281		154.587	0.054144		145.872	142.59		143.308	0
158.125	60.2136		154.589	16.213		145.874	165.36		143.31	0
158.127	71.087		154.591	51.5123		145.875	146.167		143.312	0
158.129	60.7407		154.593	105.706		145.877	94.5012		145.219	0
158.131	36.7137		154.595	169.541		145.879	32.1536		145.221	0
158.134	0		154.597	195.531		145.881	0.00229596		145.223	0
158.136	0		154.599	192.165		145.883	0		145.225	0
158.138	0		154.601	122.666		145.885	0		145.227	14.2828
158.14	0		154.603	41.9378		145.887	0		145.229	31.0246
160.75	0		154.606	0.102082		145.889	0		145.23	42.1105
160.752	0		154.608	30.4332		150.058	0		145.232	39.8423
160.754	0		154.61	92.1911		150.06	0		145.234	25.5822
160.756	0		154.612	209.939		150.062	0		145.236	0.0330961
160.759	0.123816		154.614	246.456		150.064	0		145.238	0
160.761	31.713		154.616	243.292		150.066	17.6007		145.24	0
160.763	62.0441		154.618	164.307		150.068	31.1468		145.242	0
160.765	81.1139		154.62	74.0353		150.07	36.6885		145.244	0
160.767	75.1971		154.622	55.9935		150.072	30.6484		145.847	0
160.77	48.2294		154.624	26.8387		150.074	17.2953		145.849	0
160.772	0		154.626	0.622524		150.076	0		145.851	0
160.774	0		154.628	0		150.078	0		145.853	0
160.776	0		154.63	0		150.08	0		145.855	69.5951
160.778	0		154.632	0		150.082	0		145.857	139.88
162.142	0		154.634	0		154.581	0		145.858	179.255
162.145	0		155.075	0		154.583	0		145.86	161.721
162.147	0		155.077	0		154.585	0		145.862	107.635
162.149	0		155.079	0		154.587	0		145.864	54.9627
162.151	0.222002		155.082	0		154.589	0.0695435		145.866	0.0605048
162.153	38.8686		155.084	0.101971		154.591	25.408		145.868	0
162.156	61.3929		155.086	25.3001		154.593	64.5952		145.87	43.786
162.158	70.2931		155.088	48.1505		154.595	128.295		145.872	72.136
162.16	59.8409		155.09	58.2056		154.597	180.349		145.874	91.8734
162.162	35.0772		155.092	46.6597		154.599	194.787		145.875	84.8613
162.165	0		155.094	22.2636		154.601	161.683		145.877	51.7763
162.167	0		155.096	0.0518618		154.603	61.8909		145.879	13.9577
162.169	0		155.098	0		154.605	23.5979		145.881	0.000483136
162.171	0		155.1	0		154.607	24.4026		145.883	0
162.752	0		155.102	0		154.609	38.8582		145.885	0
162.754	0		155.104	0		154.612	120.4		145.887	0
162.756	0		157.103	0		154.614	148.766		145.889	0
162.758	0		157.105	0		154.616	135.802		152.685	0
162.761	0.164844		157.107	0		154.618	86.3559		152.687	0
162.763	25.4979		157.109	0		154.62	43.4355		152.689	0
162.765	56.4298		157.111	22.14		154.622	14.6572		152.691	0
162.767	71.3985		157.113	45.8266		154.624	0		152.693	0.00340343
162.77	59.1175		157.115	61.0956		154.626	0		152.695	22.9951
162.772	31.0488		157.118	57.5655		154.628	0		152.697	46.8585
162.774	0		157.12	36.9245		154.63	0		152.699	57.6932
162.776	0		157.122	0		158.529	0		152.701	47.2788
162.778	0		157.124	0		158.531	0		152.703	24.5113
162.781	0		157.126	0		158.534	0		152.705	0
163.089	0		157.128	0		158.536	0		152.707	0
163.091	0		158.262	0		158.538	26.7763		152.709	0
163.093	0		158.264	0		158.54	39.8911		152.711	0
163.096	0		158.266	0		158.542	41.009		153.374	0
163.098	0.231106		158.268	0		158.544	29.7184		153.376	0
163.1	33.4449		158.27	0.00438163		158.546	13.413		153.378	0
163.102	60.8011		158.272	39.0236		158.549	0		153.38	0
163.105	73.8742		158.275	57.2229		158.551	0		153.382	0.0183497
163.107	62.6258		158.277	61.546		158.553	0		153.384	16.6362
163.109	35.3155		158.279	51.7057		158.555	0		153.386	32.0663
163.111	0		158.281	33.5867		160.243	0		153.388	40.5862
163.114	0		158.283	0.198914		160.245	0		153.39	37.1135
163.116	0		158.285	0		160.247	0		153.392	24.7079
163.118	0		158.287	0		160.25	0		153.394	0
163.553	0		158.29	0		160.252	0.0538641		153.396	0
163.555	0		158.292	0		160.254	25.6791		153.398	0
163.557	0		161.079	0		160.256	41.7328		153.4	0
163.56	0		161.081	0		160.258	50.4709		154.581	0
163.562	0.225437		161.083	0		160.26	46.3192		154.583	0
163.564	30.1271		161.085	0		160.263	30.9676		154.585	0
163.566	62.0607		161.088	0.110536		160.265	13.3762		154.587	0
163.569	78.9589		161.09	28.5966		160.267	0		154.589	0.0521818
163.571	66.2114		161.092	56.8038		160.269	0		154.591	19.0429
163.573	33.3278		161.094	71.2842		160.271	0		154.593	74.1735
163.575	1.13237		161.096	61.6183		160.274	0		154.595	123.526
163.578	0		161.099	35.1891		160.437	0		154.597	146.048
163.58	0		161.101	0.0830381		160.439	0		154.599	127.689
163.582	0		161.103	0		160.442	0		154.601	47.8609
163.584	0		161.105	0		160.444	0		154.603	0
168.756	0		161.107	0		160.446	0.05495		154.605	0
168.758	0		161.11	0		160.448	23.3483		154.607	0
168.76	0		161.2	0		160.45	33.7993		154.609	0
168.763	0		161.202	0		160.452	37.4872		154.843	0
168.765	0.153084		161.204	0		160.455	33.2955		154.845	0
168.767	25.4712		161.206	0		160.457	23.32		154.847	0
168.77	58.9954		161.208	0.0956665		160.459	0.0797213		154.849	0
168.772	77.5361		161.211	23.7971		160.461	0		154.851	0.0463219
168.774	68.9486		161.213	52.4356		160.463	0		154.853	14.9005
168.777	42.0136		161.215	69.0136		160.466	0		154.855	31.2226
168.779	0.0730725		161.217	60.8839		160.468	0		154.858	39.6003
168.782	0		161.219	34.659		162.324	0		154.86	33.8245
168.784	0		161.222	0.234543		162.326	0		154.862	18.7237
168.786	0		161.224	0		162.329	0		154.864	0.0495579
168.789	0		161.226	0		162.331	0		154.866	0
170.046	0		161.228	0		162.333	0.104844		154.868	0
170.049	0		161.23	0		162.335	21.8007		154.87	0
170.051	0		162.888	0		162.338	34.3771		154.872	0
170.053	0		162.89	0		162.34	39.7837		160.704	0
170.056	0.306749		162.892	0		162.342	35.2755		160.706	0
170.058	40.2609		162.895	0		162.344	23.1558		160.708	0
170.061	62.2767		162.897	0.171952		162.346	0.0384836		160.71	0
170.063	70.537		162.899	27.6677		162.349	0		160.713	0.0415952
170.065	59.8363		162.901	51.0242		162.351	0		160.715	15.3763
170.068	36.1221		162.903	63.2353		162.353	0		160.717	30.8636
170.07	0.213131		162.906	57.3257		162.355	0		160.719	37.9391
170.072	0		162.908	37.5471		163.438	0		160.721	31.9042
170.075	0		162.91	0		163.441	0		160.723	17.915
170.077	0		162.912	0		163.443	0		160.726	0.355273
170.08	0		162.915	0		163.445	0		160.728	0
170.964	0		162.917	0		163.447	0.190541		160.73	0
170.967	0		163.854	0		163.45	30.53		160.732	0
170.969	0		163.857	0		163.452	43.4931		160.734	0
170.972	0		163.859	0		163.454	44.4498		161.516	0
170.974	0.213531		163.861	0		163.456	32.3102		161.519	0
170.976	24.6332		163.863	0.264365		163.458	14.9321		161.521	0
170.979	58.4042		163.866	35.4537		163.461	0.0844641		161.523	0
170.981	78.396		163.868	60.7717		163.463	0		161.525	0.0992492
170.984	69.6991		163.87	73.8626		163.465	0		161.527	26.3933
170.986	38.7421		163.872	67.1612		163.467	0		161.53	56.2629
170.989	0		163.875	45.0092		163.47	0		161.532	74.4877
170.991	0		163.877	5.44711		164.272	0		161.534	67.5046
170.993	0		163.879	0		164.274	0		161.536	40.9261
170.996	0		163.881	0		164.276	0		161.538	1.76737
172.048	0		163.884	0		164.279	0		161.541	0
172.05	0		163.886	0		164.281	16.2012		161.543	0
172.052	0		171.337	0		164.283	31.8254		161.545	0
172.055	0		171.34	0		164.285	40.5167		161.547	0
172.057	0.322446		171.342	0		164.288	35.8763		162.422	0
172.06	32.2303		171.344	0		164.29	20.7474		162.424	0
172.062	58.0993		171.347	0.407138		164.292	0.419562		162.426	0
172.065	69.8387		171.349	46.0342		164.294	0		162.429	0
172.067	58.5776		171.352	74.1161		164.297	0		162.431	0.081158
172.069	30.8926		171.354	84.5935		164.299	0		162.433	16.4825
172.072	0.190613		171.357	70.4846		164.301	0		162.435	35.7208
172.074	0		171.359	41.5809		164.342	0		162.438	49.4577
172.077	0		171.361	1.31508		164.344	0		162.44	47.8534
172.079	0		171.364	0		164.346	0		162.442	32.245
172.082	0		171.366	0		164.349	0		162.444	13.6063
177.141	0		171.369	0		164.351	25.7724		162.446	0
177.144	0		171.371	0		164.353	36.9001		162.449	0
177.146	0		172.363	0		164.356	40.0782		162.451	0
177.149	0		172.366	0		164.358	34.1906		162.453	0
177.152	0.388436		172.368	0		164.36	21.9946		163.717	0
177.154	46.9237		172.37	0		164.362	2.634		163.719	0
177.157	73.071		172.373	0.420627		164.365	0		163.721	0
177.159	81.0758		172.375	41.7362		164.367	0		163.724	0
177.162	65.0117		172.378	68.463		164.369	0		163.726	0.125669
177.164	34.5559		172.38	74.0055		164.371	0		163.728	19.096
177.167	0		172.383	54.4549		171.863	0		163.73	34.4784
177.169	0		172.385	25.7494		171.866	0		163.733	41.6723
177.172	0		172.387	0		171.868	0		163.735	35.9575
177.174	0		172.39	0		171.871	0		163.737	21.5579
178.029	0		172.392	0		171.873	0.154784		163.739	0.203264
178.031	0		172.395	0		171.875	17.824		163.742	0
178.034	0		174.067	0		171.878	36.1566		163.744	0
178.036	0		174.07	0		171.88	44.2841		163.746	0
178.039	0.515669		174.072	0		171.883	36.5869		163.748	0
178.041	55.4189		174.075	0		171.885	19.5201		166.894	0
178.044	87.5826		174.077	0.134606		171.888	0		166.897	0
178.046	92.1765		174.08	31.0353		171.89	0		166.899	0
178.049	65.9632		174.082	56.2739		171.892	0		166.901	0
178.051	29.3469		174.085	66.9245		171.895	0		166.904	0.0614494
178.054	0.771806		174.087	54.5491		174.505	0		166.906	23.6686
178.057	0		174.09	28.2849		174.507	0		166.908	41.2543
178.059	0		174.092	0		174.51	0		166.911	48.2872
178.062	0		174.094	0		174.512	0		166.913	39.5953
178.064	0		174.097	0		174.514	0.0852158		166.915	21.6023
188.498	0		174.099	0		174.517	20.9007		166.918	0
188.501	0		179.916	0		174.519	37.5327		166.92	0
188.504	0		179.919	0		174.522	45.229		166.922	0
188.506	0		179.921	0		174.524	38.6213		166.924	0
188.509	0.562113		179.924	0		174.527	22.352		171.053	0
188.512	41.8982		179.926	0.529439		174.529	2.43977		171.056	0
188.515	66.9754		179.929	47.014		174.532	0		171.058	0
188.517	76.9801		179.932	65.6002		174.534	0		171.06	0
188.52	67.4583		179.934	70.0763		174.537	0		171.063	0.170414
188.523	43.2916		179.937	58.7868		174.539	0		171.065	22.0321
188.526	0		179.939	38.3568		177.898	0		171.068	33.8063
188.529	0		179.942	1.05044		177.901	0		171.07	38.1128
188.531	0		179.945	0		177.903	0		171.072	32.65
188.534	0		179.947	0		177.906	0		171.075	20.2788
193.115	0		179.95	0		177.908	0.143687		171.077	0.708791
193.118	0		179.952	0		177.911	17.8131		171.08	0
193.12	0		190.693	0		177.914	34.6436		171.082	0
193.123	0		190.696	0		177.916	42.7874		171.084	0.193509
193.126	0.534572		190.699	0		177.919	36.4502		171.087	24.9462
193.129	48.7619		190.702	0		177.921	20.7886		171.089	39.8186
193.132	74.2064		190.705	0.417251		177.924	0.727394		171.092	44.7123
193.135	79.4354		190.708	26.8487		177.926	0		171.094	36.6319
193.138	62.2988		190.71	53.6538		177.929	0		171.096	20.8631
193.141	34.7817		190.713	65.3617		177.931	0		171.099	0
193.143	0.529093		190.716	53.7221		177.934	0		171.101	0
193.146	0		190.719	29.3789		178.325	0		171.104	0
193.149	0		190.722	0.501647		178.327	0		171.106	0
193.152	0		190.725	0		178.33	0		186.255	0
193.155	0		190.727	0		178.332	0		186.258	0
193.49	0		190.73	0		178.335	0.19286		186.261	0
193.493	0		190.733	0		178.337	22.5326		186.263	0
193.496	0		190.968	0		178.34	43.4857		186.266	0.223409
193.499	0		190.971	0		178.343	56.3422		186.269	22.5539
193.501	0.397621		190.974	0		178.345	52.1537		186.272	39.8799
193.504	35.1206		190.977	0		178.348	33.5565		186.274	48.38
193.507	63.8539		190.979	0.575792		178.35	0.672589		186.277	41.3202
193.51	76.6506		190.982	36.173		178.353	0		186.28	23.7074
193.513	64.9614		190.985	59.8878		178.355	0		186.283	0
193.516	36.2544		190.988	68.9173		178.358	0		186.285	0
193.519	0.541664		190.991	57.5589		178.36	0		186.288	0
193.522	0		190.994	32.714		178.568	0		186.291	0
193.525	0		190.996	0		178.57	0		188.489	0
193.527	0		190.999	0		178.573	0		188.492	0
193.53	0		191.002	0		178.576	0		188.495	0
196.538	0		191.005	0		178.578	0.177147		188.498	0
196.541	0		192.408	0		178.581	20.0373		188.501	0.329802
196.544	0		192.41	0		178.583	37.9299		188.503	26.6926
196.547	0		192.413	0		178.586	45.8766		188.506	42.613
196.549	0.532215		192.416	0		178.588	38.6626		188.509	47.7195
196.552	36.7318		192.419	0.242673		178.591	22.0903		188.512	39.2376
196.555	63.8799		192.422	24.1475		178.593	0.129449		188.514	22.7904
196.558	76.3793		192.425	53.196		178.596	0		188.517	2.07387
196.561	65.4918		192.428	66.8221		178.599	0		188.52	0
196.564	37.8973		192.43	55.0875		178.601	0		188.523	0
196.567	0		192.433	27.6883		178.604	0		188.526	0
196.57	0		192.436	0		184.152	0		188.528	0
196.573	0		192.439	0		184.155	0		196.857	0
196.576	0		192.442	0		184.157	0		196.86	0
197.009	0		192.445	0		184.16	0		196.863	0
197.012	0		195.491	0		184.163	0.200059		196.866	0
197.015	0		195.494	0		184.165	26.2775		196.869	0.408891
197.018	0		195.497	0		184.168	41.2107		196.872	29.5891
197.021	0.611545		195.5	0		184.171	44.6755		196.875	46.999
197.024	40.8142		195.503	0.435697		184.173	34.3315		196.878	53.4986
197.027	68.5338		195.506	32.6481		184.176	17.4525		196.881	45.555
197.03	81.9815		195.509	58.644		184.179	0.321233		196.884	28.1743
197.033	74.1426		195.512	67.8935		184.181	0		196.887	0
197.036	50.5014		195.515	55.4275		184.184	0		196.89	0
197.039	0		195.518	31.8745		184.187	0		196.893	0
197.042	0		195.521	0		184.19	0		196.896	0
197.045	0		195.524	0		185.309	0		197.202	0
197.048	0		195.527	0		185.312	0		197.205	0
201.237	0		195.529	0		185.314	0		197.208	0
201.24	0		195.715	0		185.317	0		197.211	0
201.243	0		195.718	0		185.32	0.210488		197.214	0.252871
201.246	0		195.72	0		185.322	23.64		197.217	17.9679
201.249	0.792741		195.723	0		185.325	38.0931		197.22	37.2661
201.252	41.335		195.726	0.492788		185.328	43.1733		197.223	49.5354
201.255	72.7201		195.729	36.2277		185.331	34.978		197.226	46.2843
201.258	85.8892		195.732	60.2037		185.333	18.6833		197.229	30.0637
201.261	71.1695		195.735	66.9452		185.336	0.443152		197.232	0.457847
201.264	38.7435		195.738	54.9251		185.339	0		197.235	0
201.268	0		195.741	33.6298		185.341	0		197.238	0
201.271	0		195.744	0.486639		185.344	0		197.241	0
201.274	0		195.747	0		185.347	0		197.244	0
201.277	0		195.75	0		189.648	0		201.47	0
203.257	0		195.753	0		189.651	0		201.473	0
203.26	0		195.756	0		189.654	0		201.476	0
203.263	0		197.077	0		189.657	0		201.479	0
203.267	0		197.08	0		189.659	0.249678		201.482	0.34368
203.27	0.695567		197.083	0		189.662	18.4352		201.485	18.7305
203.273	54.0027		197.086	0		189.665	38.2038		201.488	35.6393
203.276	78.947		197.089	0.44754		189.668	52.7147		201.491	43.0421
203.279	83.8953		197.092	29.9171		189.671	53.6963		201.494	35.8585
203.282	65.7802		197.095	56.8167		189.673	40.9182		201.498	20.3694
203.285	35.7814		197.098	72.3561		189.676	21.8018		201.501	0
203.288	0.0359219		197.101	65.7577		189.679	0		201.504	0
203.291	0		197.104	40.5472		189.682	0		201.507	0
203.295	0		197.107	0.851267		189.685	0		201.51	0
203.298	0		197.11	0		189.687	0		208.773	0
203.301	0		197.113	0		190.27	0		208.776	0
212.407	0		197.116	0		190.272	0		208.779	0
212.41	0		197.119	0		190.275	0		208.783	0
212.413	0		198.262	0		190.278	0		208.786	0.504925
212.417	0		198.265	0		190.281	0.280033		208.789	29.4051
212.42	0.656147		198.268	0		190.284	19.6907		208.792	53.169
212.423	30.7443		198.271	0		190.287	38.2106		208.796	66.703
212.427	68.1551		198.274	0.476577		190.289	45.8521		208.799	60.5875
212.43	88.1947		198.277	29.4194		190.292	35.9376		208.802	38.8674
212.433	76.3249		198.28	51.8055		190.295	16.6718		208.805	16.2288
212.437	43.2145		198.283	62.1978		190.298	0.0894997		208.809	0.000187239
212.44	0.178044		198.286	52.2407		190.301	0		208.812	0
212.443	0		198.289	27.9602		190.303	0		208.815	0
212.447	0		198.292	0.141727		190.306	0		208.818	0
212.45	0		198.295	0		190.309	0		208.822	0
212.453	0		198.298	0		199.452	0		215.197	0
219.286	0		198.301	0		199.455	0		215.2	0
219.289	0		198.304	0		199.458	0		215.203	0
219.293	0		198.869	0		199.461	0		215.207	0
219.296	0		198.872	0		199.464	0.46225		215.21	0.351384
219.3	0.893576		198.875	0		199.467	27.974		215.214	23.258
219.303	44.9601		198.878	0		199.47	41.7613		215.217	37.9677
219.307	69.1869		198.881	0.425135		199.473	47.0294		215.22	43.6783
219.31	78.9662		198.885	25.4185		199.476	39.1474		215.224	35.8451
219.314	71.1233		198.888	52.5225		199.479	22.3052		215.227	19.3815
219.317	49.408		198.891	69.8307		199.482	1.75456		215.231	0.0172931
219.321	0		198.894	66.4011		199.485	0		215.234	0
219.324	0		198.897	45.3183		199.488	0		215.237	0
219.328	0		198.9	0.33619		199.491	0		215.241	0
219.331	0		198.903	0		199.494	0		215.244	0
221.461	0		198.906	0		211.386	0		216.737	0
221.464	0		198.909	0		211.389	0		216.741	0
221.468	0		198.912	0		211.393	0		216.744	0
221.471	0		201.139	0		211.396	0		216.748	0
221.475	0.717679		201.142	0		211.399	0.549113		216.751	0.626682
221.478	33.3349		201.145	0		211.403	27.6932		216.755	37.9626
221.482	71.0211		201.148	0		211.406	39.6559		216.758	65.8953
221.485	85.3544		201.151	0.535315		211.409	43.1039		216.761	76.8978
221.489	64.3117		201.154	28.2295		211.412	34.1275		216.765	61.7013
221.493	27.4768		201.157	58.5205		211.416	17.5261		216.768	31.2898
221.496	0		201.16	79.8747		211.419	0		216.772	0.171922
221.5	0		201.163	76.6105		211.422	0		216.775	0
221.503	0		201.166	51.1871		211.426	0		216.779	0
221.507	0		201.169	0		211.429	0		216.782	0
224.75	0		201.172	0		216.628	0		216.785	0
224.753	0		201.176	0		216.631	0		223.707	0
224.757	0		201.179	0		216.635	0		223.711	0
224.761	0		205.662	0		216.638	0		223.715	0
224.764	1.12789		205.666	0		216.641	0.571211		223.718	0
224.768	45.711		205.669	0		216.645	34.5134		223.722	0.656013
224.772	72.4907		205.672	0		216.648	49.9324		223.725	28.8404
224.775	81.0936		205.675	0.480495		216.652	51.2133		223.729	48.9941
224.779	65.7371		205.678	31.5471		216.655	39.7233		223.733	56.1602
224.782	36.4348		205.681	55.9598		216.659	23.8749		223.736	45.1277
224.786	0		205.685	67.7413		216.662	1.47512		223.74	24.1714
224.79	0		205.688	58.711		216.665	0		223.743	0.0468693
224.793	0		205.691	34.5963		216.669	0		223.747	0
224.797	0		205.694	0		216.672	0		223.751	0
235.112	0		205.697	0		216.676	0		223.754	0
235.116	0		205.7	0		220.199	0		223.758	0
235.12	0		205.704	0		220.202	0		226.069	0
235.124	0		214.422	0		220.206	0		226.073	0
235.128	1.16124		214.426	0		220.209	0		226.076	0
235.131	45.2467		214.429	0		220.213	0.369559		226.08	0
235.135	69.4921		214.433	0		220.216	18.8621		226.084	0.464494
235.139	77.3826		214.436	0.661284		220.22	38.1813		226.087	18.8345
235.143	62.6041		214.439	28.3511		220.223	50.6374		226.091	35.5029
235.147	33.1751		214.443	59.3204		220.227	47.7504		226.095	45.7768
235.151	0		214.446	84.0774		220.23	31.0406		226.098	42.4678
235.155	0		214.449	85.3381		220.234	0.329366		226.102	27.2222
235.159	0		214.453	61.9158		220.237	0		226.106	0
235.162	0		214.456	29.8292		220.241	0		226.109	0
258.527	0		214.46	0		220.244	0		226.113	0
258.532	0		214.463	0		220.248	0		226.117	0
258.536	0		214.466	0		224.089	0		226.665	0
258.541	0		214.47	0		224.092	0		226.669	0
258.545	1.35826		216.683	0		224.096	0		226.673	0
258.55	47.2751		216.686	0		224.1	0		226.676	0
258.554	84.2378		216.69	0		224.103	0.464052		226.68	0.533317
258.558	102.854		216.693	0		224.107	20.0817		226.684	21.1649
258.563	89.5261		216.697	0.750897		224.11	35.5123		226.687	38.8144
258.567	53.9006		216.7	42.5312		224.114	41.8186		226.691	49.9032
258.572	0		216.703	63.0653		224.118	34.2383		226.695	45.9945
258.576	0		216.707	68.1061		224.121	18.138		226.698	28.7715
258.581	0		216.71	53.9428		224.125	0.0301122		226.702	0
258.585	0		216.714	29.0508		224.128	0		226.706	0
268.769	0		216.717	0		224.132	0		226.709	0
268.774	0		216.721	0		224.136	0		226.713	0
268.779	0		216.724	0		224.139	0		227.736	0
268.783	0		216.727	0		229.309	0		227.739	0
268.788	1.22807		220.002	0		229.313	0		227.743	0
268.793	34.5787		220.006	0		229.316	0		227.747	0
268.797	72.1337		220.009	0		229.32	0		227.75	0.769443
268.802	92.1294		220.013	0		229.324	0.363488		227.754	29.1974
268.807	77.1952		220.016	0.573436		229.328	18.4572		227.758	42.9195
268.812	39.5544		220.02	28.0048		229.331	37.3374		227.762	45.8297
268.816	0		220.023	56.5964		229.335	45.6544		227.765	35.1478
268.821	0		220.027	77.8989		229.339	37.7367		227.769	17.1888
268.826	0		220.03	77.2414		229.342	20.2896		227.773	0
268.831	0		220.034	53.0735		229.346	0.98153		227.776	0
274.476	0		220.037	0		229.35	0		227.78	0
274.481	0		220.041	0		229.354	0		227.784	0
274.486	0		220.044	0		229.357	0		234.536	0
274.491	0		220.048	0		229.361	0		234.54	0
274.495	1.40435		233.92	0		254.272	0		234.544	0
274.5	35.6781		233.924	0		254.276	0		234.548	0
274.505	71.7547		233.928	0		254.28	0		234.551	0.570848
274.51	98.6309		233.932	0		254.285	0		234.555	23.5647
274.515	98.5234		233.936	0.718795		254.289	0.853179		234.559	37.0017
274.52	71.9207		233.939	29.1429		254.294	26.5421		234.563	44.0407
274.525	35.6091		233.943	57.9268		254.298	44.6536		234.567	41.5996
274.53	0		233.947	74.6814		254.302	50.0341		234.571	30.2481
274.535	0		233.951	68.9859		254.307	38.2475		234.575	1.31807
274.539	0		233.955	44.494		254.311	17.8878		234.578	0
274.544	0		233.959	0		254.315	0.0993743		234.582	0
278.78	0		233.962	0		254.32	0		234.586	0
278.785	0		233.966	0		254.324	0		234.59	0
278.79	0		233.97	0		254.328	0		255.193	0
278.795	0		245.727	0		254.333	0		255.198	0
278.8	2.2179		245.731	0		263.518	0		255.202	0
278.805	60.7102		245.736	0		263.523	0		255.206	0
278.81	90.2988		245.74	0		263.527	0		255.211	0.662362
278.815	101.986		245.744	1.22231		263.532	0		255.215	20.402
278.82	89.5255		245.748	45.4357		263.536	0.701055		255.219	39.0624
278.825	58.6397		245.752	73.1109		263.541	22.2058		255.224	47.8188
278.83	0.325951		245.756	79.2576		263.546	38.786		255.228	39.5634
278.835	0		245.76	62.465		263.55	48.5751		255.233	20.3135
278.84	0		245.764	35.7814		263.555	45.12		255.237	0
278.845	0		245.769	0		263.559	30.1015		255.241	0
278.85	0		245.773	0		263.564	0.580273		255.246	0
281.733	0		245.777	0		263.569	0		255.25	0
281.738	0		245.781	0		263.573	0		268.471	0
281.743	0		247.591	0		263.578	0		268.476	0
281.748	0		247.595	0		263.582	0		268.48	0
281.753	2.56052		247.6	0		271.117	0		268.485	0
281.758	66.394		247.604	0		271.122	0		268.49	1.18026
281.763	95.5649		247.608	1.07443		271.127	0		268.494	33.4015
281.768	104.496		247.612	38.0194		271.132	0		268.499	47.4778
281.773	84.3841		247.616	65.9044		271.136	0.85003		268.504	48.8619
281.779	46.106		247.621	76.2665		271.141	23.1009		268.509	36.529
281.784	0		247.625	61.9797		271.146	40.5767		268.513	18.0566
281.789	0		247.629	33.0844		271.151	46.4649		268.518	0
281.794	0		247.633	1.01372		271.156	37.9362		268.523	0
281.799	0		247.637	0		271.16	21.3235		268.528	0
290.081	0		247.641	0		271.165	0.262906		268.532	0
290.086	0		247.646	0		271.17	0		272.141	0
290.092	0		247.65	0		271.175	0		272.146	0
290.097	0		255.786	0		271.18	0		272.151	0
290.102	2.90135		255.79	0		271.184	0.815059		272.156	0
290.108	80.71		255.794	0		271.189	22.1221		272.161	1.23299
290.113	460.307		255.799	0		271.194	38.7699		272.165	32.561
290.118	1318.67		255.803	1.84808		271.199	47.8423		272.17	46.6371
290.124	2238.14		255.808	53.1851		271.203	43.02		272.175	49.2722
290.129	2691.39		255.812	77.8798		271.208	26.7347		272.18	38.8777
290.134	1978.77		255.816	82.4963		271.213	0.327851		272.185	21.2003
290.139	1085.39		255.821	64.6504		271.218	0		272.19	0.245973
290.145	309.665		255.825	36.168		271.223	0		272.194	0
290.15	44.5125		255.83	0		271.227	0		272.199	0
290.155	0		255.834	0		271.232	0		272.204	0
290.161	0		255.838	0		273.2	0		272.209	0
290.166	0		255.843	0		273.205	0		276.198	0
290.171	0		262.501	0		273.21	0		276.203	0
303.249	0		262.506	0		273.215	0		276.208	0
303.254	0		262.51	0		273.22	0.697436		276.213	0
303.26	0		262.515	0		273.225	18.4605		276.218	0.613167
303.266	0		262.52	1.53417		273.23	37.3847		276.223	18.4842
303.271	1.77385		262.524	47.52		273.234	49.7029		276.228	38.9288
303.277	39.8494		262.529	74.3693		273.239	47.5728		276.232	50.6631
303.283	78.4739		262.533	79.3054		273.244	33.0013		276.237	43.9628
303.288	106.782		262.538	57.7789		273.249	0		276.242	24.0638
303.294	107.236		262.542	26.9787		273.254	0		276.247	0.203726
303.3	78.744		262.547	0		273.259	0		276.252	0
303.305	38.8027		262.552	0		273.263	0		276.257	0
303.311	0		262.556	0		283.309	0		276.262	0
303.317	0		262.561	0		283.314	0		276.267	0
303.322	0		266.83	0		283.319	0		279.401	0
303.328	0		266.834	0		283.324	0		279.406	0
316.05	0		266.839	0		283.329	1.15936		279.411	0
316.056	0		266.844	0		283.334	30.0512		279.416	0
316.062	0		266.849	1.43465		283.339	48.523		279.421	1.54664
316.068	0		266.853	40.7474		283.344	58.4038		279.426	42.9884
316.074	2.34595		266.858	69.2347		283.35	52.5449		279.431	67.0113
316.08	60.2742		266.863	81.822		283.355	33.0346		279.436	74.3374
316.086	335.138		266.867	69.022		283.36	0		279.441	59.6713
316.093	1387.24		266.872	39.6408		283.365	0		279.446	31.8975
316.099	2990.96		266.877	0		283.37	0		279.451	0
316.105	4527.4		266.881	0		283.375	0		279.456	0
316.111	4430.46		266.886	0		294.976	0		279.461	0
316.117	2809.01		266.891	0		294.982	0		279.466	0
316.123	1278.82		268.499	0		294.987	0		282.002	0
316.129	305.616		268.504	0		294.992	0		282.007	0
316.135	25.3382		268.509	0		294.998	1.10707		282.012	0
316.141	0		268.514	0		295.003	27.7832		282.017	0
316.147	0		268.518	1.14792		295.009	40.5729		282.022	0.959186
316.153	0		268.523	31.7458		295.014	46.6016		282.027	25.442
316.159	0		268.528	58.6417		295.02	42.5343		282.032	39.5788
317.067	0		268.533	72.4478		295.025	29.1878		282.038	44.5579
317.073	0		268.537	64.5128		295.03	0		282.043	36.8749
317.079	0		268.542	39.3876		295.036	0		282.048	20.6759
317.085	0		268.547	0		295.041	0		282.053	0.0826432
317.091	7.01188		268.551	0		295.047	0		282.058	0
317.097	153.068		268.556	0		305.805	0		282.063	0
317.103	330.142		268.561	0		305.811	0		282.068	0
317.109	449.919		272.084	0		305.817	0		282.073	0
317.115	437.542		272.089	0		305.823	0		282.241	0
317.121	292.691		272.093	0		305.828	0.956371		282.246	0
317.127	82.2746		272.098	0		305.834	21.0159		282.251	0
317.133	0		272.103	1.47563		305.84	39.0724		282.256	0
317.139	0		272.108	38.2694		305.846	46.5705		282.261	0.636852
317.145	0		272.113	71.0232		305.851	38.0301		282.267	17.2385
317.151	0		272.118	87.3882		305.857	19.7519		282.272	37.3621
319.396	0		272.122	77.147		305.863	0		282.277	51.7303
319.402	0		272.127	48.0629		305.869	0		282.282	49.8013
319.408	0		272.132	0		305.874	0		282.287	32.1381
319.414	0		272.137	0		305.88	0		282.292	0.100818
319.42	1.98961		272.142	0		313.709	0		282.297	0
319.426	41.362		272.146	0		313.715	0		282.302	0
319.433	71.3758		281.885	0		313.721	0		282.307	0
319.439	87.1479		281.89	0		313.727	0		282.312	0
319.445	77.864		281.895	0		313.733	1.27514		285.928	0
319.451	49.0258		281.901	0		313.739	25.3922		285.934	0
319.457	0		281.906	1.45665		313.745	44.0953		285.939	0
319.463	0		281.911	37.6647		313.751	52.2436		285.944	0
319.469	0		281.916	67.641		313.757	44.1525		285.949	1.34099
319.475	0		281.921	79.4317		313.763	25.0941		285.954	33.846
334.056	0		281.926	64.233		313.769	0		285.96	64.9585
334.063	0		281.931	33.5668		313.775	0		285.965	81.9854
334.07	0		281.936	0		313.781	0		285.97	70.7943
334.076	0		281.941	0		313.787	0		285.975	38.4823
334.083	2.38189		281.946	0		322.8	0		285.98	0.0403251
334.089	52.8554		281.951	0		322.807	0		285.986	0
334.096	289.802		285.783	0		322.813	0		285.991	0
334.102	1048.27		285.789	0		322.819	0		285.996	0
334.109	2064.66		285.794	0		322.825	1.45317		286.001	0
334.116	3081.63		285.799	0		322.832	29.361		288.985	0
334.122	3069.9		285.804	1.28876		322.838	48.2857		288.991	0
334.129	1892.81		285.809	31.4659		322.844	56.4734		288.996	0
334.135	811.386		285.815	59.9694		322.85	48.9202		289.001	0
334.142	144.216		285.82	73.8385		322.857	30.2592		289.007	1.20839
334.148	0		285.825	61.7165		322.863	0		289.012	28.621
334.155	0		285.83	33.6921		322.869	0		289.017	43.8342
334.161	0		285.835	0		322.875	0		289.022	48.3534
334.168	0		285.84	0		322.881	0		289.028	38.3039
335.075	0		285.846	0		336.039	0		289.033	19.3716
335.082	0		285.851	0		336.045	0		289.038	0
335.088	0		290.081	0		336.052	0		289.043	0
335.095	0		290.086	0		336.059	0		289.049	0
335.102	2.29117		290.092	0		336.065	2.22659		289.054	0
335.108	41.0475		290.097	0		336.072	39.1369		300.063	0
335.115	75.8667		290.102	6.55743		336.078	58.4393		300.069	0
335.121	93.058		290.108	170.955		336.085	60.7546		300.074	0
335.128	77.0957		290.113	809.722		336.092	45.3525		300.08	0
335.135	38.2935		290.118	2465.25		336.098	22.8848		300.086	1.07938
335.141	0		290.124	4205.15		336.105	0		300.091	25.4292
335.148	0		290.129	5192.28		336.112	0		300.097	42.5647
335.154	0		290.134	3910.35		336.118	0		300.102	49.9654
335.161	0		290.139	2209.36		336.125	0		300.108	42.8611
354.075	0		290.145	680.355		344.245	0		300.114	25.6567
354.083	0		290.15	107.486		344.252	0		300.119	0
354.09	0		290.155	0		344.258	0		300.125	0
354.097	0		290.161	0		344.265	0		300.13	0
354.104	2.952		290.166	0		344.272	1.59228		300.136	0
354.111	54.32		290.171	0		344.279	32.7925		306.168	0
354.118	84.162		291.092	0		344.286	54.1167		306.173	0
354.126	89.5259		291.097	0		344.293	60.7048		306.179	0
354.133	69.4111		291.103	0		344.3	46.8711		306.185	0
354.14	38.2407		291.108	0		344.306	23.2999		306.191	0.991298
354.147	0		291.113	1.50434		344.313	0		306.196	21.7204
354.154	0		291.119	34.7049		344.32	0		306.202	39.9034
354.161	0		291.124	80.2934		344.327	0		306.208	47.1375
354.169	0		291.129	113.878		344.334	0		306.214	37.8218
384.453	0		291.135	113.726		347.701	0		306.219	18.9203
384.461	0		291.14	83.4594		347.708	0		306.225	0
384.469	0		291.145	43.0557		347.714	0		306.231	0
384.477	0		291.151	0		347.721	0		306.237	0
384.485	3.91222		291.156	0		347.728	1.20342		306.242	0
384.493	68.0065		291.161	0		347.735	24.0344		309.942	0
384.501	93.5855		291.167	0		347.742	41.6332		309.948	0
384.509	95.4171		296.962	0		347.749	48.2021		309.954	0
384.517	70.9941		296.967	0		347.756	39.279		309.96	0
384.526	34.4693		296.973	0		347.763	21.5739		309.966	2.44837
384.534	0		296.978	0		347.77	0		309.971	50.0945
384.542	0		296.984	1.79824		347.777	0		309.977	69.8587
384.55	0		296.989	42.9927		347.784	0		309.983	75.1301
384.558	0		296.995	77.2804		347.791	0		309.989	61.2139
400.061	0		297	93.7144		365.741	0		309.995	33.9777
400.069	0		297.006	81.8426		365.748	0		310.001	0
400.078	0		297.011	50.312		365.756	0		310.007	0
400.087	0		297.017	0		365.763	0		310.013	0
400.095	9.19377		297.022	0		365.771	1.13133		310.018	0
400.104	175.296		297.028	0		365.778	23.9494		314.068	0
400.112	696.349		297.033	0		365.786	41.0905		314.074	0
400.121	1019.91		302.343	0		365.793	47.0223		314.08	0
400.13	2345.59		302.349	0		365.801	38.5702		314.086	0
400.138	8795.34		302.354	0		365.809	22.0453		314.092	2.72762
400.147	26762		302.36	0		365.816	0		314.098	53.4814
400.155	47589.1		302.366	1.51747		365.824	0		314.104	78.9754
400.164	64138.2		302.371	33.5504		365.831	0		314.11	83.6194
400.173	53636.5		302.377	57.1025		365.839	0		314.116	64.9254
400.181	31948.6		302.383	67.4416		376.176	0		314.122	34.5955
400.19	12501.7		302.388	57.7907		376.184	0		314.128	0
400.198	3520.78		302.394	32.229		376.192	0		314.134	0
400.207	1367.76		302.4	0		376.2	0		314.14	0
400.216	1082.62		302.405	0		376.207	1.83571		314.146	0
400.224	471.065		302.411	0		376.215	34.9462		315.153	0
400.233	169.236		302.417	0		376.223	54.6653		315.159	0
400.241	16.5787		304.495	0		376.231	57.2018		315.165	0
400.25	0		304.5	0		376.239	42.325		315.171	0
400.259	0		304.506	0		376.247	21.3533		315.177	1.05695
400.267	0		304.512	0		376.254	0		315.183	23.559
400.276	0		304.517	1.56969		376.262	0		315.189	41.7279
401.085	0		304.523	33.798		376.27	0		315.195	49.6004
401.094	0		304.529	58.2566		376.278	0		315.201	41.3543
401.103	0		304.535	70.8757		400.095	0		315.207	22.9499
401.111	0		304.54	66.2025		400.103	0		315.213	0
401.12	2.11125		304.546	45.714		400.112	0		315.219	0
401.129	57.2266		304.552	0		400.121	0		315.225	0
401.137	515.848		304.557	0		400.129	4.01406		315.231	0
401.146	2128.9		304.563	0		400.138	75.1673		318.667	0
401.155	4913.39		304.569	0		400.146	285.679		318.673	0
401.163	7738.12		308.285	0		400.155	529.794		318.679	0
401.172	8241.93		308.291	0		400.163	679.043		318.685	0
401.18	5524.2		308.296	0		400.172	589.708		318.692	1.01184
401.189	2763.15		308.302	0		400.181	341.716		318.698	21.7319
401.198	746.637		308.308	1.53404		400.189	92.6208		318.704	40.7491
401.206	177.207		308.314	31.9535		400.198	0		318.71	51.9866
401.215	57.8584		308.32	62.4507		400.206	0		318.716	48.4394
401.224	128.476		308.325	76.2258		400.215	0		318.722	31.3307
401.232	44.4083		308.331	61.8313		400.224	0		318.728	0
401.241	0		308.337	30.4973		415.499	0		318.734	0
401.249	0		308.343	0		415.508	0		318.74	0
401.258	0		308.349	0		415.517	0		318.747	0
401.267	0		308.355	0		415.526	0		348.859	0
410.935	0		308.36	0		415.536	1.6513		348.866	0
410.944	0		309.902	0		415.545	24.5		348.873	0
410.953	0		309.907	0		415.554	45.0471		348.88	0
410.962	0		309.913	0		415.563	55.9219		348.887	1.95483
410.97	3.00173		309.919	0		415.572	49.8348		348.894	38.7124
410.979	44.952		309.925	1.44298		415.581	30.6569		348.901	67.0954
410.988	77.2909		309.931	29.5483		415.59	0		348.908	78.097
410.997	90.6385		309.937	58.4289		415.599	0		348.915	63.8517
411.006	78.3075		309.943	71.5612		415.608	0		348.922	34.1045
411.015	47.6005		309.948	59.5494		415.617	0		348.929	0
411.024	0		309.954	32.673		418.095	0		348.936	0
411.033	0		309.96	0		418.104	0		348.943	0
411.042	0		309.966	0		418.113	0		348.95	0
411.051	0		309.972	0		418.122	0		367.52	0
418.049	0		309.978	0		418.131	0.943742		367.528	0
418.058	0		312.834	0		418.141	29.5019		367.535	0
418.068	0		312.84	0		418.15	277.55		367.543	0
418.077	0		312.846	0		418.159	798.486		367.551	0.926666
418.086	1.00446		312.852	0		418.168	1375.41		367.558	19.5211
418.095	30.6301		312.858	2.29129		418.177	1618.15		367.566	37.35
418.104	250.597		312.864	44.4248		418.187	1168.65		367.573	50.4796
418.114	365.522		312.87	70.2224		418.196	610.637		367.581	51.6073
418.123	850.907		312.876	81.9915		418.205	174.451		367.588	40.1385
418.132	1358.48		312.882	71.7835		418.214	28.2249		367.596	22.0716
418.141	6472.64		312.888	44.049		418.223	0		367.604	0
418.15	23309.7		312.894	0		418.233	0		367.611	0
418.159	56805.3		312.9	0		418.242	0		367.619	0
418.169	91231.9		312.906	0		418.251	0		367.626	0
418.178	104272		312.912	0		426.067	0		371.218	0
418.187	74156.9		316.026	0		426.076	0		371.226	0
418.196	40249.2		316.032	0		426.086	0		371.234	0
418.205	12725.8		316.038	0		426.095	0		371.241	0
418.215	3957.01		316.044	0		426.105	1.24936		371.249	1.29868
418.224	2087.36		316.05	1.86585		426.114	24.5409		371.257	26.3052
418.233	1337.31		316.056	39.4355		426.124	132.457		371.264	47.984
418.242	322.785		316.062	62.947		426.133	248.208		371.272	56.7484
418.251	35.3694		316.068	77.3206		426.142	317.472		371.28	45.6742
418.261	0		316.074	70.2258		426.152	289.563		371.287	23.3151
418.27	0		316.08	4.08524		426.161	184.713		371.295	0
418.279	0		316.087	104.475		426.171	70.1335		371.303	0
418.288	0		316.093	542.815		426.18	0		371.31	0
419.089	0		316.099	1247.22		426.19	0		371.318	0
419.098	0		316.105	1940.67		426.199	0		372.335	0
419.107	0		316.111	1911.4		426.209	0		372.342	0
419.116	0		316.117	1252.71		444.054	0		372.35	0
419.126	1.80012		316.123	596.512		444.064	0		372.358	0
419.135	46.2266		316.129	143.468		444.074	0		372.365	2.63092
419.144	414.167		316.135	12.2573		444.084	0		372.373	51.3954
419.153	1801.96		316.141	0		444.094	0.965295		372.381	69.8324
419.162	4684.29		316.147	0		444.105	20.2097		372.389	78.7998
419.172	7633.84		316.153	0		444.115	174.893		372.396	72.2881
419.181	8927.49		316.159	0		444.125	1009.38		372.404	49.3871
419.19	6474.47		317.067	0		444.135	3121.16		372.412	0
419.199	3488.68		317.073	0		444.145	5477.43		372.42	0
419.208	1079.74		317.079	0		444.155	7207.84		372.427	0
419.218	267.515		317.085	0		444.165	5819.91		372.435	0
419.227	91.3905		317.091	2.08725		444.175	3371.93		396.272	0
419.236	0		317.097	43.6145		444.185	1247.64		396.28	0
419.245	0		317.103	70.4945		444.195	327.456		396.288	0
419.255	0		317.109	88.9489		444.205	65.1146		396.297	0
419.264	0		317.115	86.5413		444.215	0		396.305	1.46053
420.058	0		317.121	60.9134		444.225	0		396.314	24.5036
420.067	0		317.127	27.5757		444.235	0		396.322	45.7921
420.076	0		317.133	0		444.245	0		396.331	53.1625
420.086	0		317.139	0		445.081	0		396.339	40.3868
420.095	11.5638		317.145	0		445.091	0		396.348	18.058
420.104	181.587		317.151	0		445.101	0		396.356	0
420.113	528.967		319.01	0		445.111	0		396.365	0
420.123	816.327		319.016	0		445.122	5.66121		396.373	0
420.132	869.404		319.022	0		445.132	78.2844		396.382	0
420.141	659.286		319.028	0		445.142	204.567		400.086	0
420.15	339.667		319.034	1.53735		445.152	340.071		400.095	0
420.16	33.2958		319.04	32.0927		445.162	412.104		400.103	0
420.169	0		319.047	64.4075		445.172	283.006		400.112	0
420.178	0		319.053	80.2792		445.182	132.241		400.121	1.40526
420.187	0		319.059	69.8945		445.192	38.4919		400.129	31.6453
420.197	0		319.065	41.2432		445.202	0		400.138	212.318
426.03	0		319.071	0		445.212	0		400.146	783.32
426.039	0		319.077	0		445.222	0		400.155	1455.27
426.048	0		319.083	0		445.232	0		400.163	1967.2
426.058	0		319.089	0		477.759	0		400.172	1715.26
426.067	2.1334		325.521	0		477.77	0		400.181	1031.22
426.077	40.942		325.528	0		477.782	0		400.189	392.159
426.086	213.986		325.534	0		477.793	0		400.198	59.2473
426.096	445.328		325.54	0					400.206	0
426.105	1361.16		325.547	1.70866					400.215	0
426.115	5423.85		325.553	33.1336					400.224	0
426.124	17100.5		325.559	63.3021					400.232	0
426.133	31088.6		325.566	75.1216					407.273	0
426.143	42628		325.572	59.6556					407.281	0
426.152	36537.2		325.578	29.6549					407.29	0
426.162	21979.7		325.584	0					407.299	0
426.171	9014.23		325.591	0					407.308	1.88733
426.181	2620.46		325.597	0					407.317	29.0301
426.19	1058.68		325.603	0					407.326	47.7526
426.2	839.953		333.781	0					407.334	54.4392
426.209	440.792		333.788	0					407.343	44.9872
426.218	240.003		333.794	0					407.352	25.7293
426.228	22.1654		333.801	0					407.361	0
426.237	0		333.807	2.64903					407.37	0
426.247	0		333.814	46.3912					407.379	0
426.256	0		333.821	70.6544					407.387	0
426.266	0		333.827	75.35					409.231	0
427.061	0		333.834	58.6803					409.239	0
427.07	0		333.84	30.16					409.248	0
427.08	0		333.847	0					409.257	0
427.089	0		333.853	0					409.266	1.61844
427.099	6.54662		333.86	0					409.275	24.5622
427.108	128.664		333.866	0					409.284	39.9934
427.118	802.068		334.056	0					409.293	47.1279
427.127	2796.66		334.063	0					409.302	42.5259
427.137	5120.43		334.07	0					409.311	28.375
427.146	6958.48		334.076	0					409.32	0
427.156	5871.43		334.083	2.18521					409.328	0
427.165	3461.39		334.089	49.336					409.337	0
427.175	1293.03		334.096	290.964					409.346	0
427.184	275.828		334.102	1054.22					418.086	0
427.194	50.0222		334.109	2011.9					418.095	0
427.203	0		334.116	2917.49					418.104	0
427.213	0		334.122	2764.52					418.113	0
427.222	0		334.129	1701.42					418.122	1.71403
427.232	0		334.135	665.711					418.131	35.9896
443.994	0		334.142	65.7711					418.141	257.148
444.005	0		334.148	0					418.15	1200.55
444.015	0		334.155	0					418.159	3202.3
444.025	0		334.161	0					418.168	5306.19
444.035	38.2677		334.168	0					418.177	6241.02
444.045	419.65		337.3	0					418.187	4495.96
444.055	0		337.306	0					418.196	2432.28
444.065	2.85073		337.313	0					418.205	701.531
444.075	48.1467		337.32	0					418.214	143.237
444.085	453.695		337.326	2.59852					418.223	27.2185
444.095	3298.31		337.333	43.979					418.232	0
444.105	5146.54		337.34	65.3317					418.242	0
444.115	18662.1		337.346	75.4865					418.251	0
444.125	67939.3		337.353	68.1385					418.26	0
444.135	188404		337.36	46.1866					419.107	0
444.145	314985		337.366	32.6801					419.116	0
444.155	394477		337.373	59.6348					419.125	0
444.165	305063		337.38	73.8551					419.134	0
444.175	175835		337.386	65.4764					419.143	1.38322
444.185	61291.7		337.393	40.6752					419.153	26.7602
444.196	18097.8		337.4	0					419.162	132.036
444.206	7150.82		337.406	0					419.171	205.979
444.216	5084.94		337.413	0					419.18	224.547
444.226	1097.77		337.42	0					419.19	173.802
444.236	211.265		339.674	0					419.199	87.8607
444.246	0		339.681	0					419.208	0
444.256	0		339.688	0					419.217	0
444.266	0		339.694	0					419.226	0
444.276	0		339.701	1.53236					419.236	0
445.041	0		339.708	32.6576					426.057	0
445.051	0		339.715	64.5031					426.067	0
445.062	0		339.721	87.1556					426.076	0
445.072	0		339.728	87.1683					426.086	0
445.082	8.27087		339.735	65.4151					426.095	0.78449
445.092	121.571		339.742	33.8435					426.105	18.6263
445.102	397.022		339.748	0					426.114	145.198
445.112	817.385		339.755	0					426.124	492.21
445.122	3191.39		339.762	0					426.133	963.817
445.132	10960.3		339.768	0					426.142	1344.15
445.142	23610.1		344.671	0					426.152	1208.81
445.152	36308.2		344.678	0					426.161	723.584
445.162	37899.1		344.685	0					426.171	250.157
445.172	25275.7		344.691	0					426.18	14.2317
445.183	12830.3		344.698	1.6576					426.19	0
445.193	3819.83		344.705	33.3526					426.199	0
445.203	1165.3		344.712	61.9335					426.209	0
445.213	616.231		344.719	74.9517					426.218	0
445.223	345.917		344.726	63.753					434.366	0
445.233	197.9		344.733	36.794					434.376	0
445.243	0		344.74	0					434.386	0
445.253	0		344.746	0					434.396	0
445.263	0		344.753	0					434.405	2.0598
445.273	0		344.76	0					434.415	27.409
477.76	0		367.097	0					434.425	43.8997
477.771	0		367.105	0					434.434	51.9789
477.782	0		367.112	0					434.444	46.5383
477.793	0		367.12	0					434.454	29.5885
			367.128	1.5024					434.464	0
			367.135	30.8507					434.473	0
			367.143	61.455					434.483	0
			367.15	79.0269					434.493	0
			367.158	71.4123					444.044	0
			367.165	45.2273					444.054	0
			367.173	0					444.064	0
			367.18	0					444.074	0
			367.188	0					444.084	2.17011
			367.196	0					444.094	34.2058
			368.006	0					444.105	154.781
			368.013	0					444.115	647.106
			368.021	0					444.125	2596.73
			368.028	0					444.135	7567.19
			368.036	1.37371					444.145	12937.8
			368.043	28.2542					444.155	16621.7
			368.051	61.2572					444.165	13161.9
			368.059	77.3727					444.175	7626.89
			368.066	62.1751					444.185	2704.96
			368.074	29.226					444.195	704.322
			368.081	0					444.205	202.716
			368.089	0					444.215	72.4691
			368.097	0					444.225	30.6897
			368.104	0					444.235	0
			371.996	0					444.245	0
			372.003	0					444.255	0
			372.011	0					444.265	0
			372.019	0					445.071	0
			372.027	2.25491					445.081	0
			372.034	43.586					445.091	0
			372.042	74.8075					445.101	0
			372.05	90.5323					445.111	4.67899
			372.057	79.2396					445.122	77.2701
			372.065	46.4103					445.132	349.919
			372.073	0					445.142	845.272
			372.081	0					445.152	1374.3
			372.088	0					445.162	1482.99
			372.096	0					445.172	994.832
			384.299	0					445.182	476.225
			384.307	0					445.192	110.978
			384.315	0					445.202	0
			384.323	0					445.212	0
			384.331	3.19527					445.222	0
			384.339	55.1372					445.232	0
			384.347	84.1533					477.759	0
			384.356	92.0251					477.77	0
			384.364	69.9138					477.782	0
			384.372	32.7454					477.793	0
			384.38	0
			384.388	0
			384.396	0
			384.404	0
			397.027	0
			397.036	0
			397.044	0
			397.053	0
			397.061	2.51499
			397.07	40.0686
			397.078	64.6058
			397.087	76.7078
			397.095	68.3366
			397.104	41.7915
			397.112	0
			397.121	0
			397.129	0
			397.138	0
			400.052	0
			400.061	0
			400.069	0
			400.078	0
			400.087	0.495417
			400.095	23.6121
			400.104	296.15
			400.112	966.848
			400.121	1377.29
			400.13	3108.28
			400.138	11430.3
			400.147	34579.4
			400.155	61421.3
			400.164	82782.4
			400.173	69323.9
			400.181	41315.4
			400.19	16235.7
			400.198	4567.64
			400.207	1707.11
			400.216	1308.94
			400.224	572.376
			400.233	199.423
			400.241	0
			400.25	0
			400.259	0
			400.267	0
			401.086	0
			401.094	0
			401.103	0
			401.111	0
			401.12	8.28559
			401.129	158.143
			401.137	772.612
			401.146	2771.82
			401.155	6003.54
			401.163	9280.42
			401.172	9699.43
			401.18	6426.47
			401.189	3166.74
			401.198	847.853
			401.206	158.208
			401.215	0
			401.224	0
			401.232	0
			401.241	0
			411.75	0
			411.759	0
			411.768	0
			411.777	0
			411.786	3.02936
			411.795	43.9798
			411.804	69.3743
			411.813	75.9075
			411.822	60.7647
			411.831	35.2406
			411.84	0
			411.849	0
			411.858	0
			411.867	0
			418.049	0
			418.059	0
			418.068	0
			418.077	0
			418.086	0.272032
			418.095	38.9298
			418.104	525.067
			418.114	1237.15
			418.123	2532.36
			418.132	3444.8
			418.141	12692.8
			418.15	44666.7
			418.16	108026
			418.169	173205
			418.178	197644
			418.187	140424
			418.196	76137
			418.205	23972.3
			418.215	7413.94
			418.224	4021.31
			418.233	2779.67
			418.242	752.944
			418.251	181.548
			418.261	0
			418.27	0
			418.279	0
			418.288	0
			419.089	0
			419.098	0
			419.107	0
			419.116	0
			419.126	12.5624
			419.135	206.886
			419.144	879.082
			419.153	3527.63
			419.162	8862.81
			419.172	14323.2
			419.181	16502.8
			419.19	11814.2
			419.199	6407.08
			419.208	1969.05
			419.218	499.091
			419.227	173.326
			419.236	50.0866
			419.245	69.4748
			419.255	0.740174
			419.264	0
			419.273	0
			419.282	0
			419.291	0
			420.049	0
			420.058	0
			420.067	0
			420.076	0
			420.086	1.41638
			420.095	38.3904
			420.104	314.781
			420.113	789.223
			420.123	1204.09
			420.132	1250.68
			420.141	878.739
			420.15	411.426
			420.16	56.7439
			420.169	0
			420.178	0
			420.187	0
			420.197	0
			426.02	0
			426.03	0
			426.039	0
			426.048	0
			426.058	0.527945
			426.067	24.5866
			426.077	268.155
			426.086	677.104
			426.096	961.864
			426.105	2189.52
			426.115	8381.85
			426.124	25752.9
			426.133	46423.1
			426.143	63307
			426.152	54017.1
			426.162	32426.5
			426.171	13224.8
			426.181	3801.96
			426.19	1429.46
			426.2	1086.8
			426.209	452.487
			426.218	228.787
			426.228	41.4669
			426.237	0
			426.247	0
			426.256	0
			426.266	0
			426.568	0
			426.578	0
			426.587	0
			426.597	0
			426.606	3.97996
			426.616	53.2438
			426.625	79.4582
			426.635	86.6439
			426.644	66.2482
			426.654	31.8596
			426.663	0
			426.673	0
			426.682	0
			426.691	0
			427.023	0
			427.032	0
			427.042	0
			427.051	0
			427.061	1.13447
			427.07	24.04
			427.08	131.581
			427.089	78.0173
			427.099	118.29
			427.108	326.733
			427.118	1549.58
			427.127	4909.5
			427.137	8769.53
			427.146	11764.3
			427.156	9844.68
			427.165	5811.09
			427.175	2236.49
			427.184	557.595
			427.194	154.914
			427.203	59.8777
			427.213	41.1871
			427.222	0
			427.232	0
			427.241	0
			427.251	0
			444.025	0
			444.035	0
			444.045	0
			444.055	0
			444.065	18.434
			444.075	245.051
			444.085	897.174
			444.095	4818.57
			444.105	7513.02
			444.115	26707.3
			444.125	95121.1
			444.135	262936
			444.145	438370
			444.155	548223
			444.165	422987
			444.175	243491
			444.185	83833.3
			444.196	24319.9
			444.206	9354.23
			444.216	6836.5
			444.226	1441.59
			444.236	244.887
			444.246	0
			444.256	0
			444.266	0
			444.276	0
			445.021	0
			445.031	0
			445.041	0
			445.051	0
			445.062	1.03908
			445.072	17.5607
			445.082	80.2891
			445.092	186.872
			445.102	771.218
			445.112	1268.83
			445.122	4455.42
			445.132	14919.7
			445.142	31913.8
			445.152	48950.1
			445.162	50911.8
			445.172	33835.8
			445.183	17072.5
			445.193	5007.1
			445.203	1564.14
			445.213	1036.58
			445.223	689.426
			445.233	357.917
			445.243	18.0866
			445.253	0
			445.263	0
			445.273	0
			445.283	0
			448.673	0
			448.684	0
			448.694	0
			448.704	0
			448.714	4.93893
			448.725	59.8426
			448.735	90.777
			448.745	98.6806
			448.755	78.7447
			448.765	42.8792
			448.776	0
			448.786	0
			448.796	0
			448.806	0
			455.498	0
			455.508	0
			455.518	0
			455.529	0
			455.539	5.24776
			455.55	61.3473
			455.56	87.5073
			455.571	88.045
			455.581	63.5202
			455.592	29.7697
			455.602	0
			455.612	0
			455.623	0
			455.633	0
			462.062	0
			462.073	0
			462.084	0
			462.094	0
			462.105	10.1331
			462.116	123.933
			462.126	266.552
			462.137	365.142
			462.148	343.913
			462.158	225.045
			462.169	96.931
			462.18	0
			462.19	0
			462.201	0
			462.212	0
			477.76	0
			477.771	0
			477.782	0
			477.793	0
