# Supplementary material for: Chemical capture of diazo metabolites reveals biosynthetic hydrazone oxidation
Source: Nature. 2026 Feb 4;652(8109):517–25. doi: 10.1038/s41586-025-10079-x (PMC13061610; doi:10.1038/s41586-025-10079-x)
Supplement: Supplementary file 4 — Source Data Supplementary Figs. 4–7, 9, 10, 12, 13, 17, 20, 22, 24 and 25 [file 41586_2025_10079_MOESM4_ESM.zip › SI_Figure10_Data.xlsx]

## Sheet: SI 10A
Concentration (µM)	Area
10	1.79809e+06	1.8865e+06	1.99836e+06
1	153596	180957	180958
0.1	10675.6	11053	7994.23

## Sheet: SI 10C
µM
1.28133
0.25054
1.15525
