# Supplementary material for: Chemical capture of diazo metabolites reveals biosynthetic hydrazone oxidation
Source: Nature. 2026 Feb 4;652(8109):517–25. doi: 10.1038/s41586-025-10079-x (PMC13061610; doi:10.1038/s41586-025-10079-x)
Supplement: Supplementary file 4 — Source Data Supplementary Figs. 4–7, 9, 10, 12, 13, 17, 20, 22, 24 and 25 [file 41586_2025_10079_MOESM4_ESM.zip › SI_Figure12_Data.xlsx]

## Sheet: SI 12A
MS/MS 418.1761 m/z
5 more polar peak			5 less polar peak			S. coelicolor dob-pDualP more polar peak			S. coelicolor dob-pDualP less polar peak				EIC data is provided in the source data for figure 2
Mass	Intensity		Mass	Intensity		Mass	Intensity		Mass	Intensity
53.4619	0		53.4619	0		53.4619	0		53.4619	0
53.4623	0		53.4623	0		53.4623	0		53.4624	0
53.4628	0		53.4628	0		53.4628	0		53.4628	0
53.4632	0		53.4632	0		53.4632	0		53.4632	0
55.0503	0		54.6311	0		54.8897	0		55.1523	0
55.0508	0		54.6316	0		54.8901	0		55.1527	0
55.0512	0		54.632	0		54.8906	0		55.1531	0
55.0517	0		54.6325	0		54.891	0		55.1536	0
55.0521	31.2624		54.6329	15.8806		54.8914	19.1867		55.154	13.3294
55.0525	170.167		54.6333	25.7514		54.8919	32.8775		55.1545	22.6618
55.053	586.336		54.6338	29.201		54.8923	36.832		55.1549	27.5136
55.0534	1104.22		54.6342	24.2851		54.8927	28.5442		55.1553	25.6336
55.0539	1617.57		54.6346	14.1842		54.8932	14.2942		55.1558	18.1906
55.0543	1420.06		54.6351	0.510193		54.8936	0.482338		55.1562	0
55.0547	843.865		54.6355	0		54.8941	0		55.1567	0
55.0552	313.214		54.6359	0		54.8945	0		55.1571	0
55.0556	33.4332		54.6364	0		54.8949	0		55.1575	0
55.056	0.593633		54.6368	0		54.8954	0		55.5828	0
55.0565	0		55.0508	0		55.2787	0		55.5833	0
55.0569	0		55.0512	0		55.2792	0		55.5837	0
55.0574	0		55.0516	0		55.2796	0		55.5842	0
55.0578	0		55.0521	0		55.2801	0		55.5846	21.0817
55.3061	0		55.0525	34.8673		55.2805	13.2426		55.585	32.2411
55.3066	0		55.053	213.163		55.2809	24.4529		55.5855	35.4695
55.307	0		55.0534	471.812		55.2814	29.6508		55.5859	28.9794
55.3074	0		55.0538	709.468		55.2818	25.6004		55.5864	17.1026
55.3079	10.4931		55.0543	670.087		55.2823	15.1744		55.5868	0.309279
55.3083	22.3644		55.0547	432.107		55.2827	0.429975		55.5873	0
55.3088	31.0779		55.0552	186.971		55.2832	0		55.5877	0
55.3092	30.9547		55.0556	18.5077		55.2836	0		55.5882	0
55.3096	21.9494		55.056	0.485898		55.284	0		55.5886	0
55.3101	0.218792		55.0565	0		55.2845	0		55.937	0
55.3105	0		55.0569	0		55.9599	0		55.9375	0
55.311	0		55.0574	0		55.9604	0		55.9379	0
55.3114	0		55.0578	0		55.9608	0		55.9384	0
55.3119	0		55.2703	0		55.9613	0		55.9388	12.7483
55.4673	0		55.2708	0		55.9617	14.271		55.9393	23.9554
55.4677	0		55.2712	0		55.9622	25.3979		55.9397	30.3309
55.4682	0		55.2717	0		55.9626	30.9075		55.9402	26.6283
55.4686	0		55.2721	13.7664		55.9631	27.5686		55.9406	14.8253
55.469	10.5738		55.2725	26.458		55.9635	17.5885		55.9411	0
55.4695	24.3006		55.273	32.9522		55.964	0.36777		55.9415	0
55.4699	34.3967		55.2734	28.963		55.9644	0		55.942	0
55.4704	34.6301		55.2739	17.5267		55.9649	0		55.9424	0
55.4708	25.6134		55.2743	0.683513		55.9653	0		56.2991	0
55.4713	13.6205		55.2748	0		55.9658	0		56.2996	0
55.4717	0.355871		55.2752	0		56.0671	0		56.3	0
55.4721	0		55.2756	0		56.0675	0		56.3005	0
55.4726	0		55.2761	0		56.068	0		56.3009	18.3007
55.473	0		55.2814	0		56.0684	0		56.3014	27.8296
55.4735	0		55.2818	0		56.0689	20.4814		56.3019	29.5702
55.9271	0		55.2823	0		56.0693	31.9864		56.3023	22.8975
55.9276	0		55.2827	0		56.0698	34.418		56.3028	12.0898
55.928	0		55.2831	15.8732		56.0702	27.5016		56.3032	0.333769
55.9285	0		55.2836	27.3882		56.0707	16.2734		56.3037	0
55.9289	15.7389		55.284	32.1974		56.0711	0.354523		56.3041	0
55.9294	23.8199		55.2845	28.6817		56.0716	0		56.3046	0
55.9298	27.0331		55.2849	19.6703		56.0721	0		56.305	0
55.9303	22.7196		55.2854	0.036497		56.0725	0		57.0234	0
55.9307	13.0504		55.2858	0		56.073	0		57.0238	0
55.9312	0.0926242		55.2862	0		56.592	0		57.0243	0
55.9316	0		55.2867	0		56.5925	0		57.0248	0
55.9321	0		55.2871	0		56.5929	0		57.0252	17.9096
55.9325	0		55.8768	0		56.5934	0		57.0257	29.022
55.933	0		55.8773	0		56.5938	10.4875		57.0261	33.8842
56.086	0		55.8777	0		56.5943	24.8292		57.0266	29.9653
56.0865	0		55.8782	0		56.5947	34.874		57.0271	19.7444
56.0869	0		55.8786	11.1729		56.5952	33.5853		57.0275	0.110871
56.0874	0		55.8791	23.9131		56.5957	22.0774		57.028	0
56.0878	17.6393		55.8795	32.4068		56.5961	0.883357		57.0285	0
56.0883	28.5985		55.88	30.0114		56.5966	0		57.0289	0
56.0887	32.4001		55.8804	18.3917		56.597	0		57.0294	0
56.0892	26.3859		55.8809	0.243253		56.5975	0		57.7447	0
56.0896	14.6363		55.8813	0		56.5979	0		57.7452	0
56.0901	0.128548		55.8818	0		56.6199	0		57.7456	0
56.0905	0		55.8822	0		56.6204	0		57.7461	0
56.091	0		55.8827	0		56.6208	0		57.7466	15.7444
56.0914	0		57.0363	0		56.6213	0		57.7471	23.4685
56.0919	0		57.0368	0		56.6217	15.0837		57.7475	26.4986
56.2153	0		57.0372	0		56.6222	28.4381		57.748	23.6496
56.2157	0		57.0377	0		56.6227	34.3335		57.7485	16.3449
56.2162	0		57.0382	15.1958		56.6231	28.5268		57.7489	0.281933
56.2166	0		57.0386	29.4359		56.6236	15.4603		57.7494	0
56.2171	16.1059		57.0391	37.4465		56.624	0.175787		57.7499	0
56.2175	28.3528		57.0395	33.4068		56.6245	0		57.7504	0
56.218	31.798		57.04	20.2981		56.6249	0		57.7508	0
56.2184	24.001		57.0405	0.42474		56.6254	0		59.3119	0
56.2189	11.284		57.0409	0		56.6259	0		59.3124	0
56.2194	0.133039		57.0414	0		56.913	0		59.3128	0
56.2198	0		57.0419	0		56.9134	0		59.3133	0
56.2203	0		57.0423	0		56.9139	0		59.3138	16.1617
56.2207	0		57.287	0		56.9144	0		59.3143	26.0767
56.2212	0		57.2874	0		56.9148	12.3716		59.3148	29.8525
56.4765	0		57.2879	0		56.9153	26.5382		59.3153	25.1444
56.4769	0		57.2884	0		56.9158	37.2187		59.3158	15.0289
56.4774	0		57.2888	15.2312		56.9162	37.9269		59.3163	0.19038
56.4779	0		57.2893	25.7955		56.9167	28.5485		59.3168	0
56.4783	15.6511		57.2898	31.848		56.9171	14.9504		59.3173	0
56.4788	23.7941		57.2902	31.0339		56.9176	0.602414		59.3178	0
56.4792	27.2277		57.2907	23.6709		56.9181	0		59.3182	0
56.4797	23.9886		57.2912	0.725319		56.9185	0		60.2888	0
56.4801	15.3301		57.2916	0		56.919	0		60.2893	0
56.4806	0.0685112		57.2921	0		56.9194	0		60.2898	0
56.481	0		57.2926	0		58.301	0		60.2903	0
56.4815	0		57.293	0		58.3015	0		60.2908	12.6057
56.482	0		57.4181	0		58.302	0		60.2913	22.9754
56.4824	0		57.4185	0		58.3025	0		60.2918	27.719
57.0132	0		57.419	0		58.303	14.1787		60.2923	24.5758
57.0136	0		57.4195	0		58.3034	24.9928		60.2928	15.7006
57.0141	0		57.4199	16.7223		58.3039	30.717		60.2933	0.180643
57.0146	0		57.4204	25.8137		58.3044	27.5907		60.2938	0
57.015	12.9051		57.4209	29.4564		58.3049	17.0125		60.2943	0
57.0155	23.6333		57.4213	25.9468		58.3054	0.404711		60.2948	0
57.016	30.6303		57.4218	17.0345		58.3058	0		60.2954	0
57.0164	29.1137		57.4223	0.338032		58.3063	0		60.4162	0
57.0169	19.6293		57.4227	0		58.3068	0		60.4167	0
57.0173	0.217618		57.4232	0		58.3073	0		60.4172	0
57.0178	0		57.4237	0		58.5668	0		60.4177	0
57.0183	0		57.4241	0		58.5673	0		60.4182	16.5895
57.0187	0		58.1755	0		58.5678	0		60.4187	26.1977
57.0192	0		58.176	0		58.5683	0		60.4192	29.0202
57.6585	0		58.1764	0		58.5688	12.2788		60.4198	23.1943
57.659	0		58.1769	0		58.5692	24.7151		60.4203	12.5366
57.6595	0		58.1774	12.8418		58.5697	31.2103		60.4208	0.209447
57.66	0		58.1779	24.2269		58.5702	27.1993		60.4213	0
57.6604	16.6759		58.1784	30.1164		58.5707	15.9287		60.4218	0
57.6609	27.2794		58.1788	27.1956		58.5712	0.476166		60.4223	0
57.6614	31.024		58.1793	17.6163		58.5717	0		60.4228	0
57.6618	25.3408		58.1798	0.374363		58.5721	0		60.5562	0
57.6623	13.7881		58.1803	0		58.5726	0		60.5567	0
57.6628	0.256125		58.1807	0		58.5731	0		60.5572	0
57.6632	0		58.1812	0		58.6396	0		60.5577	0
57.6637	0		58.1817	0		58.6401	0		60.5582	15.2133
57.6642	0		58.4697	0		58.6406	0		60.5587	24.949
57.6647	0		58.4702	0		58.641	0		60.5592	29.1307
57.8291	0		58.4707	0		58.6415	15.0516		60.5597	25.7684
57.8296	0		58.4711	0		58.642	25.2668		60.5602	16.7138
57.8301	0		58.4716	10.0166		58.6425	30.1184		60.5607	0
57.8306	0		58.4721	23.3188		58.643	26.7258		60.5612	0
57.831	12.6258		58.4726	34.6134		58.6435	16.8235		60.5617	0
57.8315	22.0835		58.4731	36.0435		58.6439	0.216702		60.5623	0
57.832	27.2009		58.4735	26.3652		58.6444	0		61.0404	0
57.8325	25.891		58.474	12.2836		58.6449	0		61.0409	0
57.8329	19.56		58.4745	0.289114		58.6454	0		61.0414	0
57.8334	0.183633		58.475	0		58.6459	0		61.0419	0
57.8339	0		58.4755	0		60.322	0		61.0424	15.8999
57.8343	0		58.4759	0		60.3225	0		61.043	23.0448
57.8348	0		58.4764	0		60.323	0		61.0435	26.3209
57.8353	0		59.0064	0		60.3235	0		61.044	23.4335
57.9934	0		59.0069	0		60.324	14.0938		61.0445	30.7846
57.9939	0		59.0074	0		60.3245	25.0415		61.045	24.2588
57.9943	0		59.0079	0		60.325	30.5102		61.0455	27.5271
57.9948	0		59.0083	11.9982		60.3255	27.2657		61.046	24.271
57.9953	14.4591		59.0088	23.8256		60.326	17.5794		61.0465	17.0393
57.9958	23.5197		59.0093	31.1041		60.3265	0.511053		61.0471	0.289553
57.9962	27.3369		59.0098	29.2605		60.327	0		61.0476	0
57.9967	23.5517		59.0103	19.4213		60.3275	0		61.0481	0
57.9972	14.4378		59.0108	0.597159		60.328	0		61.0486	0
57.9977	0.301093		59.0113	0		60.3285	0		61.0491	0
57.9981	0		59.0118	0		60.6312	0		61.3066	0
57.9986	0		59.0122	0		60.6317	0		61.3071	0
57.9991	0		59.0127	0		60.6322	0		61.3076	0
57.9996	0		59.895	0		60.6327	0		61.3081	0
58.898	0		59.8955	0		60.6332	11.2319		61.3087	21.1871
58.8985	0		59.896	0		60.6337	26.4419		61.3092	29.0184
58.899	0		59.8965	0		60.6342	38.7363		61.3097	30.445
58.8994	0		59.897	18.0018		60.6347	40.5439		61.3102	23.8972
58.8999	15.5012		59.8975	31.437		60.6352	31.3116		61.3107	12.5257
58.9004	25.593		59.898	35.6471		60.6357	17.2353		61.3112	0.216367
58.9009	29.9711		59.8985	27.6724		60.6362	0.421714		61.3118	0
58.9014	25.3236		59.899	13.7866		60.6367	0		61.3123	0
58.9019	14.3344		59.8995	0.437876		60.6372	0		61.3128	0
58.9024	0.24025		59.9	0		60.6377	0		61.3133	0
58.9028	0		59.9005	0		60.6383	0		62.6577	0
58.9033	0		59.901	0		61.0471	0		62.6582	0
58.9038	0		59.9015	0		61.0476	0		62.6587	0
58.9043	0		60.4006	0		61.0481	0		62.6593	0
59.7306	0		60.4011	0		61.0486	0		62.6598	12.9834
59.7311	0		60.4016	0		61.0491	14.7417		62.6603	22.665
59.7316	0		60.4021	0		61.0496	25.7719		62.6609	27.5246
59.7321	0		60.4026	15.5288		61.0501	31.2344		62.6614	24.1484
59.7326	10.6951		60.4031	26.2301		61.0506	27.7584		62.6619	14.5275
59.7331	22.1601		60.4036	30.1213		61.0512	17.6047		62.6625	0
59.7336	29.196		60.4041	24.3369		61.0517	0.371847		62.663	0
59.7341	28.074		60.4046	12.5938		61.0522	0		62.6635	0
59.7346	20.3637		60.4051	0.36134		61.0527	0		62.6641	0
59.7351	0.340091		60.4056	0		61.0532	0		62.703	0
59.7356	0		60.4061	0		61.0537	0		62.7035	0
59.7361	0		60.4066	0		61.9777	0		62.7041	0
59.7365	0		60.4071	0		61.9782	0		62.7046	0
59.737	0		60.8447	0		61.9787	0		62.7051	20.5166
60.0317	0		60.8452	0		61.9792	0		62.7057	29.4931
60.0322	0		60.8457	0		61.9798	12.2512		62.7062	30.7291
60.0327	0		60.8462	0		61.9803	24.7406		62.7067	24.1631
60.0332	0		60.8467	18.5538		61.9808	31.8951		62.7073	13.912
60.0337	13.0675		60.8472	29.7074		61.9813	29.3203		62.7078	0.124435
60.0342	23.958		60.8477	32.8629		61.9819	19.1183		62.7083	0
60.0347	28.2222		60.8482	25.3344		61.9824	0.407514		62.7089	0
60.0352	22.3946		60.8488	12.1805		61.9829	0		62.7094	0
60.0357	10.8559		60.8493	0.386933		61.9834	0		62.7099	0
60.0362	0		60.8498	0		61.9839	0		63.1943	0
60.0367	0		60.8503	0		61.9845	0		63.1949	0
60.0372	0		60.8508	0		62.7681	0		63.1954	0
60.0377	0		60.8513	0		62.7686	0		63.196	0
60.7464	0		61.0793	0		62.7692	0		63.1965	13.4214
60.7469	0		61.0798	0		62.7697	0		63.197	22.3347
60.7474	0		61.0804	0		62.7702	13.0748		63.1976	26.2989
60.7479	0		61.0809	0		62.7708	24.2389		63.1981	22.7231
60.7485	20.8816		61.0814	10.5526		62.7713	29.8606		63.1987	14.1985
60.749	31.7871		61.0819	25.1622		62.7718	25.6435		63.1992	0
60.7495	33.5637		61.0824	34.0996		62.7724	14.2147		63.1997	0
60.75	25.0253		61.0829	29.6688		62.7729	0.341714		63.2003	0
60.7505	12.18		61.0834	15.4465		62.7734	0		63.2008	0
60.751	0		61.0839	0.283551		62.774	0		64.9851	0
60.7515	0		61.0845	0		62.7745	0		64.9857	0
60.752	0		61.085	0		62.775	0		64.9863	0
60.7525	0		61.0855	0		64.1603	0		64.9868	0
60.9386	0		61.086	0		64.1609	0		64.9874	15.9384
60.9391	0		61.614	0		64.1614	0		64.9879	24.2135
60.9396	0		61.6145	0		64.162	0		64.9885	27.4364
60.9401	0		61.615	0		64.1625	18.2196		64.9891	23.5874
60.9406	16.3464		61.6155	0		64.1631	31.9317		64.9896	14.7029
60.9411	25.4643		61.6161	15.633		64.1636	36.4803		64.9902	0.0421174
60.9417	28.3596		61.6166	25.5348		64.1642	28.7321		64.9908	0
60.9422	23.6409		61.6171	29.5931		64.1647	14.4417		64.9913	0
60.9427	14.3941		61.6176	25.5098		64.1653	0.14426		64.9919	0
60.9432	0.0729151		61.6181	15.542		64.1658	0		64.9924	0
60.9437	0		61.6187	0.393161		64.1664	0		66.8754	0
60.9442	0		61.6192	0		64.1669	0		66.876	0
60.9447	0		61.6197	0		64.1675	0		66.8766	0
60.9452	0		61.6202	0		64.47	0		66.8772	0
60.9872	0		61.6207	0		64.4705	0		66.8778	14.8485
60.9877	0		61.6691	0		64.4711	0		66.8784	25.1318
60.9882	0		61.6696	0		64.4717	0		66.879	29.3776
60.9887	0		61.6701	0		64.4722	21.95		66.8796	24.0444
60.9892	14.9186		61.6706	0		64.4728	32.8711		66.8801	12.5392
60.9897	25.223		61.6712	17.5133		64.4733	35.3124		66.8807	0
60.9902	30.145		61.6717	28.6052		64.4739	28.4169		66.8813	0
60.9907	25.5679		61.6722	33.1022		64.4744	16.6218		66.8819	0
60.9912	13.9759		61.6727	27.9948		64.475	16.2272		66.8825	0
60.9918	0.00101246		61.6732	16.5526		64.4756	26.8305		68.2097	0
60.9923	0		61.6738	0.284858		64.4761	31.8281		68.2103	0
60.9928	0		61.6743	0		64.4767	27.9901		68.2109	0
60.9933	0		61.6748	0		64.4772	17.9192		68.2115	0
60.9938	0		61.6753	0		64.4778	0.264939		68.2121	14.7479
61.105	0		61.6758	0		64.4783	0		68.2127	25.036
61.1055	0		61.8374	0		64.4789	0		68.2133	29.9788
61.106	0		61.838	0		64.4794	0		68.2139	26.1079
61.1065	0		61.8385	0		64.48	0		68.2145	15.8174
61.107	13.5259		61.839	0		65.5885	0		68.2151	0
61.1075	24.9861		61.8395	10.2531		65.5891	0		68.2157	0
61.1081	29.2741		61.84	22.1265		65.5897	0		68.2163	0
61.1086	23.6463		61.8406	30.3239		65.5902	0		68.2169	0
61.1091	12.7339		61.8411	29.301		65.5908	21.0111		70.5092	0
61.1096	0		61.8416	19.5112		65.5914	29.0534		70.5098	0
61.1101	0		61.8421	0.413561		65.592	30.8434		70.5105	0
61.1106	0		61.8427	0		65.5925	25.0636		70.5111	0
61.1111	0		61.8432	0		65.5931	14.598		70.5117	0.0961794
61.5792	0		61.8437	0		65.5937	0.329664		70.5124	16.705
61.5797	0		61.8442	0		65.5942	0		70.513	26.8771
61.5802	0		62.2679	0		65.5948	0		70.5136	30.0611
61.5808	0		62.2685	0		65.5954	0		70.5143	24.3516
61.5813	11.6743		62.269	0		65.596	0		70.5149	13.3534
61.5818	21.9096		62.2695	0		66.4737	0		70.5156	0
61.5823	26.644		62.2701	13.0312		66.4743	0		70.5162	0
61.5828	22.7331		62.2706	24.5364		66.4749	0		70.5168	0
61.5834	13.0347		62.2711	30.7919		66.4755	0		70.5175	0
61.5839	0		62.2716	28.6728		66.476	14.735		72.6675	0
61.5844	0		62.2722	19.881		66.4766	27.1919		72.6681	0
61.5849	0		62.2727	0.249174		66.4772	34.064		72.6688	0
61.5854	0		62.2732	0		66.4778	29.7243		72.6695	0
61.8197	0		62.2738	0		66.4784	16.6537		72.6701	0.199743
61.8202	0		62.2743	0		66.479	0.163485		72.6708	16.1809
61.8207	0		62.2748	0		66.4795	0		72.6715	26.6859
61.8213	0		62.3319	0		66.4801	0		72.6721	33.3004
61.8218	12.9151		62.3324	0		66.4807	0		72.6728	31.9447
61.8223	24.5402		62.3329	0		66.4813	0		72.6735	22.7636
61.8228	29.9552		62.3334	0		66.9884	0		72.6741	11.6865
61.8233	25.2573		62.334	16.4576		66.989	0		72.6748	0
61.8239	14.1511		62.3345	27.4098		66.9895	0		72.6755	0
61.8244	0.00860513		62.335	32.3195		66.9901	0		72.6761	0
61.8249	0		62.3356	28.1282		66.9907	17.2406		72.6768	0
61.8254	0		62.3361	17.2565		66.9913	27.4803		74.8937	0
61.826	0		62.3366	0.343609		66.9919	31.1872		74.8944	0
61.8265	0		62.3371	0		66.9925	25.9177		74.8951	0
61.8291	0		62.3377	0		66.9931	14.737		74.8958	0
61.8296	0		62.3382	0		66.9937	0		74.8965	0.181516
61.8301	0		62.3387	0		66.9943	0		74.8972	9.71475
61.8307	0		62.7072	0		66.9948	0		74.8978	24.3871
61.8312	15.7151		62.7078	0		66.9954	0		74.8985	37.4946
61.8317	24.6043		62.7083	0		67.9448	0		74.8992	39.246
61.8322	28.6804		62.7088	0		67.9454	0		74.8999	27.7221
61.8327	25.0209		62.7094	12.4076		67.946	0		74.9006	11.408
61.8333	15.3106		62.7099	23.6041		67.9466	0		74.9013	0
61.8338	0.0951183		62.7104	28.6837		67.9472	16.2732		74.902	0
61.8343	0		62.711	23.8291		67.9478	29.9743		74.9027	0
61.8348	0		62.7115	12.4646		67.9484	35.965		74.9034	0
61.8354	0		62.712	0.148055		67.949	29.832		75.8098	0
61.8359	0		62.7126	0		67.9496	16.2272		75.8105	0
62.0448	0		62.7131	0		67.9502	0.152447		75.8112	0
62.0453	0		62.7136	0		67.9508	0		75.8119	0
62.0458	0		62.7142	0		67.9514	0		75.8126	0.580143
62.0464	0		63.1652	0		67.952	0		75.8133	21.1719
62.0469	11.3313		63.1657	0		67.9526	0		75.814	29.2083
62.0474	23.451		63.1663	0		68.9317	0		75.8147	31.0939
62.0479	31.6002		63.1668	0		68.9324	0		75.8154	25.2184
62.0485	30.7191		63.1674	14.724		68.933	0		75.8161	14.3785
62.049	21.5776		63.1679	23.5858		68.9336	0		75.8169	0
62.0495	0.176319		63.1684	27.3702		68.9342	10.8605		75.8176	0
62.05	0		63.169	23.4344		68.9348	26.6268		75.8183	0
62.0506	0		63.1695	14.2444		68.9354	37.743		75.819	0
62.0511	0		63.1701	0.0678484		68.936	35.1772		77.0506	0
62.0516	0		63.1706	0		68.9367	21.3487		77.0513	0
63.0048	0		63.1711	0		68.9373	0		77.052	0
63.0054	0		63.1717	0		68.9379	0		77.0527	0
63.0059	0		63.1722	0		68.9385	0		77.0535	0.600022
63.0064	0		63.2559	0		68.9391	0		77.0542	15.8156
63.007	0.0336337		63.2564	0		70.4406	0		77.0549	25.8357
63.0075	17.0267		63.257	0		70.4412	0		77.0557	31.1857
63.0081	27.2141		63.2575	0		70.4418	0		77.0564	28.3299
63.0086	30.5231		63.258	15.3585		70.4425	0		77.0571	18.2956
63.0091	24.4463		63.2586	27.6103		70.4431	13.7185		77.0578	0
63.0097	12.7874		63.2591	34.9791		70.4437	24.5882		77.0586	0
63.0102	0		63.2597	32.5482		70.4444	31.7661		77.0593	0
63.0107	0		63.2602	21.2711		70.445	30.802		77.06	0
63.0113	0		63.2607	0.513646		70.4456	21.6738		79.2535	0
63.0118	0		63.2613	0		70.4463	0		79.2542	0
63.2575	0		63.2618	0		70.4469	0		79.255	0
63.2581	0		63.2624	0		70.4475	0		79.2558	0
63.2586	0		63.2629	0		70.4482	0		79.2565	0.570887
63.2591	0		63.849	0		70.7579	0		79.2573	13.3975
63.2597	0.0906541		63.8496	0		70.7585	0		79.258	25.0638
63.2602	20.0719		63.8501	0		70.7591	0		79.2588	30.266
63.2608	35.7437		63.8507	0		70.7598	0		79.2595	26.1911
63.2613	43.3941		63.8512	17.6835		70.7604	16.2651		79.2603	15.9418
63.2618	37.7249		63.8518	28.2712		70.761	28.9461		79.2611	0
63.2624	23.2436		63.8523	30.9761		70.7617	35.1994		79.2618	0
63.2629	10.5392		63.8529	24.0732		70.7623	31.1561		79.2626	0
63.2635	0		63.8534	12.2703		70.763	19.5691		79.2633	0
63.264	0		63.8539	0.213734		70.7636	0.0158021		79.8732	0
63.2645	0		63.8545	0		70.7642	0		79.874	0
63.2651	0		63.855	0		70.7649	0		79.8747	0
63.4476	0		63.8556	0		70.7655	0		79.8755	0
63.4482	0		63.8561	0		70.7662	0		79.8763	0.841212
63.4487	0		64.5134	0		71.8298	0		79.877	17.4986
63.4492	0		64.5139	0		71.8305	0		79.8778	28.5628
63.4498	0.126509		64.5145	0		71.8311	0		79.8786	31.3072
63.4503	18.2004		64.515	0		71.8318	0		79.8793	23.6069
63.4509	30.2665		64.5156	12.1397		71.8324	0.117244		79.8801	11.1772
63.4514	35.7224		64.5162	23.0401		71.8331	14.8561		79.8809	0
63.452	31.3219		64.5167	28.1871		71.8337	26.5309		79.8816	0
63.4525	20.0184		64.5173	23.6661		71.8344	31.1206		79.8824	0
63.453	0.115876		64.5178	12.5845		71.835	25.6569		79.8832	0
63.4536	0		64.5184	0.140386		71.8357	14.2272		80.9419	0
63.4541	0		64.5189	0		71.8363	0		80.9426	0
63.4547	0		64.5195	0		71.837	0		80.9434	0
63.4552	0		64.52	0		71.8377	0		80.9442	0
63.4878	0		64.5206	0		71.8383	0		80.945	3.07265
63.4883	0		64.9733	0		72.2224	0		80.9458	71.2883
63.4889	0		64.9739	0		72.2231	0		80.9466	139.235
63.4894	0		64.9744	0		72.2237	0		80.9473	176.984
63.49	13.457		64.975	0		72.2244	0		80.9481	156.837
63.4905	27.0211		64.9755	17.0746		72.2251	0.195426		80.9489	93.5344
63.4911	32.9159		64.9761	26.9279		72.2257	16.7874		80.9497	16.6692
63.4916	26.582		64.9767	32.8573		72.2264	29.1375		80.9505	0
63.4922	13.3498		64.9772	30.3872		72.227	32.9413		80.9512	0
63.4927	0.108139		64.9778	19.6925		72.2277	25.0615		80.952	0
63.4932	0		64.9784	0		72.2284	11.3533		80.9528	0
63.4938	0		64.9789	0		72.229	0		81.5681	0
63.4943	0		64.9795	0		72.2297	0		81.5689	0
63.4949	0		64.9801	0		72.2303	0		81.5696	0
63.8764	0		65.4007	0		72.231	0		81.5704	0
63.877	0		65.4012	0		72.6715	0		81.5712	0.838757
63.8775	0		65.4018	0		72.6721	0		81.572	17.1079
63.8781	0		65.4024	0		72.6728	0		81.5728	25.7023
63.8786	14.4404		65.4029	13.0394		72.6735	0		81.5736	28.5996
63.8792	26.8278		65.4035	23.7596		72.6741	0.0241677		81.5744	23.9767
63.8797	33.3083		65.4041	28.8331		72.6748	14.7633		81.5752	13.9805
63.8803	28.6671		65.4046	25.3675		72.6755	25.6225		81.576	0
63.8808	15.9565		65.4052	15.9652		72.6761	30.3341		81.5768	0
63.8814	0		65.4058	0		72.6768	25.8957		81.5776	0
63.8819	0		65.4063	0		72.6775	15.6742		81.5783	0
63.8825	0		65.4069	0		72.6781	0		82.4294	0
63.883	0		65.4075	0		72.6788	0		82.4302	0
64.9868	0		65.8414	0		72.6795	0		82.431	0
64.9874	0		65.842	0		72.6801	0		82.4318	0
64.9879	0		65.8426	0		74.1351	0		82.4326	0.877863
64.9885	0		65.8431	0		74.1358	0		82.4334	15.833
64.9891	0.102236		65.8437	12.2509		74.1365	0		82.4342	25.3149
64.9896	14.2145		65.8443	23.5567		74.1372	0		82.435	29.1684
64.9902	23.6362		65.8449	29.1444		74.1379	0.256042		82.4358	24.8023
64.9908	28.1675		65.8454	25.1482		74.1385	16.6464		82.4366	14.5993
64.9913	24.7387		65.846	14.3653		74.1392	28.9503		82.4374	0
64.9919	15.2687		65.8466	0.137417		74.1399	34.9498		82.4382	0
64.9924	0		65.8472	0		74.1406	31.3897		82.439	0
64.993	0		65.8477	0		74.1413	20.6573		82.4398	0
64.9936	0		65.8483	0		74.142	0		83.5811	0
64.9941	0		65.8489	0		74.1427	0		83.5819	0
65.56	0		66.3615	0		74.1433	0		83.5827	0
65.5606	0		66.3621	0		74.144	0		83.5836	0
65.5612	0		66.3627	0		75.4023	0		83.5844	0.737629
65.5617	0		66.3632	0		75.403	0		83.5852	14.3374
65.5623	14.6464		66.3638	13.0277		75.4037	0		83.586	24.0424
65.5629	23.505		66.3644	23.6231		75.4044	0		83.5868	28.6404
65.5634	27.3548		66.365	28.3377		75.4051	0.246424		83.5877	25.1096
65.564	24.0389		66.3656	23.8174		75.4059	18.9523		83.5885	15.4421
65.5646	15.6969		66.3661	13.1685		75.4066	33.144		83.5893	0
65.5651	0		66.3667	0.203656		75.4073	38.4034		83.5901	0
65.5657	0		66.3673	0		75.408	30.6316		83.5909	0
65.5663	0		66.3679	0		75.4087	15.3958		83.5918	0
65.5669	0		66.3685	0		75.4094	0		85.0748	0
65.9218	0		66.3691	0		75.4101	0		85.0757	0
65.9224	0		66.849	0		75.4108	0		85.0765	0
65.923	0		66.8496	0		75.4115	0		85.0774	0
65.9236	0		66.8502	0		75.5453	0		85.0782	0.774867
65.9241	0.0127535		66.8508	0		75.546	0		85.079	12.5598
65.9247	12.1831		66.8514	16.5834		75.5467	0		85.0799	23.2308
65.9253	23.716		66.8519	29.5366		75.5474	0		85.0807	28.923
65.9259	28.5797		66.8525	36.7104		75.5481	0.28949		85.0816	25.9351
65.9264	22.939		66.8531	34.1776		75.5488	20.2101		85.0824	15.853
65.927	11.3958		66.8537	24.1915		75.5495	32.2407		85.0833	0
65.9276	0		66.8543	12.5829		75.5502	35.6127		85.0841	0
65.9282	0		66.8549	0.0573481		75.5509	27.6295		85.0849	0
65.9287	0		66.8555	0		75.5516	13.8861		85.0858	0
65.9293	0		66.856	0		75.5524	0		85.2961	0
68.3321	0		66.8566	0		75.5531	0		85.2969	0
68.3327	0		66.8572	0		75.5538	0		85.2978	0
68.3333	0		67.9454	0		75.5545	0		85.2986	0
68.3339	0		67.946	0		75.8317	0		85.2995	1.1164
68.3345	0.160628		67.9466	0		75.8324	0		85.3003	17.4559
68.3351	15.3911		67.9472	0		75.8332	0		85.3012	29.6169
68.3357	24.2452		67.9478	23.0541		75.8339	0		85.302	36.3776
68.3363	27.5041		67.9484	31.6843		75.8346	0.324064		85.3029	33.8426
68.3369	23.6187		67.949	32.2271		75.8353	19.1142		85.3037	23.7453
68.3375	14.878		67.9496	24.8221		75.836	27.2501		85.3045	11.5511
68.3381	0		67.9502	13.9277		75.8367	31.1766		85.3054	0
68.3387	0		67.9508	0		75.8374	27.2338		85.3062	0
68.3393	0		67.9514	0		75.8381	16.9639		85.3071	0
68.3399	0		67.952	0		75.8388	0		85.3079	0
69.1165	0		67.9526	0		75.8395	0		85.9607	0
69.1171	0		68.0032	0		75.8402	0		85.9616	0
69.1178	0		68.0038	0		75.841	0		85.9625	0
69.1184	0		68.0044	0		75.88	0		85.9633	0
69.119	0.317816		68.005	0		75.8807	0		85.9642	1.21413
69.1196	17.2417		68.0056	16.1632		75.8814	0		85.965	17.5597
69.1202	25.4548		68.0062	27.9899		75.8821	0		85.9659	27.9707
69.1208	28.5809		68.0068	33.4954		75.8828	0.30455		85.9667	30.9114
69.1215	24.5363		68.0074	27.8636		75.8835	17.5787		85.9676	23.5277
69.1221	14.9366		68.008	14.7259		75.8842	28.6046		85.9685	10.8529
69.1227	0		68.0086	0		75.885	32.041		85.9693	0
69.1233	0		68.0092	0		75.8857	24.9837		85.9702	0
69.1239	0		68.0098	0		75.8864	12.1723		85.971	0
69.1245	0		68.0104	0		75.8871	0		85.9719	0
70.1734	0		68.4894	0		75.8878	0		86.911	0
70.174	0		68.4901	0		75.8885	0		86.9119	0
70.1746	0		68.4907	0		75.8892	0		86.9128	0
70.1753	0		68.4913	0		76.5302	0		86.9136	0
70.1759	0.24292		68.4919	13.3121		76.5309	0		86.9145	1.07333
70.1765	16.7279		68.4925	23.9491		76.5316	0		86.9154	16.8655
70.1771	24.7195		68.4931	28.9532		76.5323	0		86.9162	27.6584
70.1778	28.0216		68.4937	24.7277		76.5331	0.348316		86.9171	32.0201
70.1784	24.7528		68.4943	14.1217		76.5338	15.1411		86.918	26.3654
70.179	16.2821		68.4949	0		76.5345	26.6574		86.9189	14.0572
70.1797	0		68.4955	0		76.5352	31.9184		86.9197	0
70.1803	0		68.4961	0		76.5359	27		86.9206	0
70.1809	0		68.4968	0		76.5367	14.9203		86.9215	0
70.1816	0		69.4578	0		76.5374	0		86.9223	0
70.5671	0		69.4585	0		76.5381	0		89.0478	0
70.5677	0		69.4591	0		76.5388	0		89.0487	0
70.5684	0		69.4597	0		76.5395	0		89.0496	0
70.569	0		69.4603	0.0665999		76.5518	0		89.0505	0
70.5696	0.289829		69.4609	18.4941		76.5525	0		89.0514	1.128
70.5703	15.5407		69.4616	27.5751		76.5532	0		89.0523	14.4706
70.5709	25.5114		69.4622	30.4161		76.5539	0		89.0532	24.2611
70.5715	29.1617		69.4628	24.7506		76.5546	0.342663		89.0541	27.1776
70.5722	24.0872		69.4634	13.3996		76.5554	14.8477		89.055	21.3673
70.5728	13.4834		69.464	0		76.5561	29.1401		89.0559	10.7721
70.5735	0		69.4647	0		76.5568	36.0006		89.0568	0
70.5741	0		69.4653	0		76.5575	30.1532		89.0577	0
70.5747	0		69.4659	0		76.5582	16.4061		89.0586	0
70.5754	0		70.7732	0		76.559	0		89.0595	0
71.5878	0		70.7738	0		76.5597	0		90.9701	0
71.5885	0		70.7745	0		76.5604	0		90.971	0
71.5891	0		70.7751	0		76.5611	0		90.972	0
71.5898	0		70.7757	0.0295903		76.8671	0		90.9729	0
71.5904	0.402763		70.7764	14.5247		76.8678	0		90.9738	3.31912
71.5911	14.2011		70.777	27.3796		76.8686	0		90.9748	41.2349
71.5917	24.9352		70.7777	32.0205		76.8693	0		90.9757	60.8523
71.5924	30.8748		70.7783	24.8168		76.87	0.324874		90.9766	62.2535
71.593	28.4454		70.7789	11.5507		76.8707	12.644		90.9776	46.1294
71.5937	18.9032		70.7796	0		76.8714	26.2963		90.9785	24.1329
71.5943	0		70.7802	0		76.8722	33.5571		90.9794	0
71.595	0		70.7809	0		76.8729	29.4051		90.9804	0
71.5956	0		70.7815	0		76.8736	17.2758		90.9813	0
71.5963	0		71.3982	0		76.8743	0		90.9822	0
71.7096	0		71.3989	0		76.8751	0		92.369	0
71.7103	0		71.3995	0		76.8758	0		92.37	0
71.711	0		71.4002	0		76.8765	0		92.3709	0
71.7116	0		71.4008	0.0842878		78.955	0		92.3719	0
71.7123	0.368009		71.4015	10.4111		78.9557	0		92.3728	1.76393
71.7129	12.6517		71.4021	22.9783		78.9565	0		92.3738	20.0581
71.7136	24.1242		71.4028	29.5788		78.9572	0		92.3747	33.4438
71.7142	30.7171		71.4034	24.6898		78.958	0.402142		92.3757	37.6011
71.7149	27.8251		71.4041	12.1243		78.9588	13.4513		92.3766	29.6863
71.7155	17.4362		71.4047	0		78.9595	28.4842		92.3776	15.2832
71.7162	0		71.4054	0		78.9603	38.9495		92.3785	0
71.7168	0		71.406	0		78.961	37.1467		92.3795	0
71.7175	0		71.4067	0		78.9618	23.7966		92.3804	0
71.7181	0		73.3293	0		78.9625	0		92.3814	0
72.4305	0		73.33	0		78.9633	0		96.0866	0
72.4312	0		73.3306	0		78.964	0		96.0876	0
72.4319	0		73.3313	0		78.9648	0		96.0886	0
72.4325	0		73.332	0.197699		79.3316	0		96.0896	0
72.4332	0.297696		73.3327	16.1917		79.3323	0		96.0906	1.18015
72.4338	13.4878		73.3333	23.627		79.3331	0		96.0916	12.1999
72.4345	24.0134		73.334	26.1189		79.3339	0		96.0926	23.1752
72.4352	28.629		73.3347	22.706		79.3346	0.639765		96.0937	29.8886
72.4358	24.9259		73.3354	15.0332		79.3354	19.1042		96.0947	27.29
72.4365	15.5057		73.336	0		79.3361	31.1266		96.0957	16.1931
72.4371	0		73.3367	0		79.3369	35.6979		96.0967	0
72.4378	0		73.3374	0		79.3377	29.2599		96.0977	0
72.4385	0		73.3381	0		79.3384	15.5874		96.0987	0
72.4391	0		74.4853	0		79.3392	0		96.0997	0
73.547	0		74.486	0		79.3399	0		97.061	0
73.5476	0		74.4867	0		79.3407	0		97.0621	0
73.5483	0		74.4874	0		79.3415	0		97.0631	0
73.549	0		74.4881	0.329168		80.9418	0		97.0641	0
73.5497	0.415976		74.4888	14.5033		80.9426	0		97.0652	2.08665
73.5504	12.8866		74.4894	25.1923		80.9434	0		97.0662	21.5822
73.551	23.6839		74.4901	29.3756		80.9442	0		97.0672	31.1163
73.5517	28.1672		74.4908	24.3802		80.945	1.58525		97.0682	33.0502
73.5524	23.7065		74.4915	13.7306		80.9458	47.9405		97.0693	26.5527
73.5531	13.6759		74.4922	0		80.9465	96.9442		97.0703	14.8405
73.5537	0		74.4929	0		80.9473	124.802		97.0713	0
73.5544	0		74.4936	0		80.9481	109.885		97.0723	0
73.5551	0		74.4943	0		80.9489	63.6648		97.0734	0
73.5558	0		75.1498	0		80.9497	11.0076		97.0744	0
73.893	0		75.1505	0		80.9505	0		97.3957	0
73.8937	0		75.1512	0		80.9512	0		97.3967	0
73.8944	0		75.1519	0		80.952	0		97.3978	0
73.8951	0		75.1526	0.324958		80.9528	0		97.3988	0
73.8957	0.509004		75.1533	21.8011		81.2147	0		97.3998	1.35811
73.8964	14.3259		75.154	32.7722		81.2155	0		97.4009	14.5633
73.8971	24.5752		75.1547	35.305		81.2163	0		97.4019	28.2831
73.8978	28.5182		75.1554	27.398		81.2171	0		97.4029	35.4925
73.8985	23.6737		75.1561	14.2245		81.2179	0.886132		97.404	30.5391
73.8991	13.1435		75.1568	0		81.2187	24.6723		97.405	16.6339
73.8998	0		75.1575	0		81.2194	36.6594		97.406	0
73.9005	0		75.1582	0		81.2202	37.4792		97.4071	0
73.9012	0		75.1589	0		81.221	26.3992		97.4081	0
73.9019	0		76.6014	0		81.2218	11.5135		97.4091	0
74.2484	0		76.6021	0		81.2226	0		98.1057	0
74.249	0		76.6028	0		81.2234	0		98.1068	0
74.2497	0		76.6036	0		81.2242	0		98.1078	0
74.2504	0		76.6043	0.393313		81.2249	0		98.1088	0
74.2511	0.7906		76.605	14.3129		81.4021	0		98.1099	1.65376
74.2518	20.1206		76.6057	27.3588		81.4029	0		98.1109	16.3399
74.2525	30.3438		76.6064	34.9857		81.4037	0		98.112	26.0553
74.2532	32.7141		76.6072	31.7901		81.4045	0		98.113	30.3971
74.2539	25.6857		76.6079	19.849		81.4053	0.543293		98.1141	26.6949
74.2545	13.8642		76.6086	0		81.4061	14.639		98.1151	16.1044
74.2552	0		76.6093	0		81.4069	25.0631		98.1161	0
74.2559	0		76.61	0		81.4077	30.7876		98.1172	0
74.2566	0		76.6108	0		81.4085	27.2821		98.1182	0
74.2573	0		78.4906	0		81.4092	15.7835		98.1193	0
74.9173	0		78.4913	0		81.41	0		98.6538	0
74.918	0		78.4921	0		81.4108	0		98.6549	0
74.9187	0		78.4928	0		81.4116	0		98.656	0
74.9194	0		78.4936	0.46526		81.4124	0		98.657	0
74.9201	0.380249		78.4943	15.3218		82.204	0		98.6581	1.70672
74.9208	12.2075		78.4951	24.6025		82.2048	0		98.6591	16.1852
74.9215	24.1376		78.4958	28.3845		82.2056	0		98.6602	24.3989
74.9222	30.4808		78.4966	25.0001		82.2064	0		98.6612	27.5807
74.9229	27.0279		78.4973	16.4065		82.2072	0.715869		98.6623	23.0686
74.9236	16.2474		78.4981	0		82.208	16.3949		98.6633	12.6213
74.9243	0		78.4988	0		82.2088	25.7888		98.6644	0
74.925	0		78.4996	0		82.2096	29.3004		98.6654	0
74.9257	0		78.5003	0		82.2104	24.8405		98.6665	0
74.9264	0		79.1392	0		82.2112	14.8476		98.6675	0
75.3841	0		79.1399	0		82.212	0		99.1695	0
75.3848	0		79.1407	0		82.2128	0		99.1705	0
75.3855	0		79.1414	0		82.2136	0		99.1716	0
75.3862	0		79.1422	0.502346		82.2144	0		99.1726	0
75.3869	0.350121		79.1429	14.0944		82.6283	0		99.1737	1.84054
75.3876	10.1044		79.1437	23.811		82.6291	0		99.1748	17.0251
75.3883	24.1247		79.1444	28.6262		82.6299	0		99.1758	26.0296
75.389	33.6631		79.1452	25.8278		82.6307	0		99.1769	29.6774
75.3897	31.7801		79.146	16.9312		82.6315	0.785003		99.1779	26.1635
75.3904	19.8836		79.1467	0		82.6323	16.8908		99.179	16.5508
75.3911	0		79.1475	0		82.6331	30.0193		99.1801	0
75.3918	0		79.1482	0		82.6339	35.0044		99.1811	0
75.3925	0		79.149	0		82.6347	28.6111		99.1822	0
75.3932	0		80.7007	0		82.6355	15.6989		99.1832	0
77.5286	0		80.7015	0		82.6363	0		100.577	0
77.5293	0		80.7022	0		82.6371	0		100.578	0
77.5301	0		80.703	0		82.6379	0		100.579	0
77.5308	0		80.7038	0.508358		82.6387	0		100.58	0
77.5315	0.7089		80.7046	14.5663		82.8319	0		100.581	1.32749
77.5323	17.4597		80.7054	28.405		82.8327	0		100.582	13.0654
77.533	28.5497		80.7061	36.0256		82.8335	0		100.583	23.6885
77.5337	31.619		80.7069	32.0427		82.8344	0		100.585	28.1795
77.5345	23.8901		80.7077	19.2039		82.8352	0.715526		100.586	23.2302
77.5352	11.0808		80.7085	0		82.836	14.862		100.587	12.188
77.5359	0		80.7093	0		82.8368	25.7149		100.588	0
77.5367	0		80.71	0		82.8376	31.1774		100.589	0
77.5374	0		80.7108	0		82.8384	27.3508		100.59	0
77.5381	0		80.9418	0		82.8392	16.295		100.591	0
78.8293	0		80.9426	0		82.84	0		100.801	0
78.83	0		80.9434	0		82.8408	0		100.802	0
78.8308	0		80.9442	0		82.8416	0		100.803	0
78.8316	0		80.945	1.15431		82.8425	0		100.804	0
78.8323	0.619768		80.9457	31.348		82.8749	0		100.805	1.54756
78.8331	12.2651		80.9465	60.3975		82.8757	0		100.806	14.8883
78.8338	24.8623		80.9473	77.1272		82.8765	0		100.807	25.6648
78.8346	31.2293		80.9481	70.0278		82.8773	0		100.808	29.8072
78.8353	26.5108		80.9489	44.275		82.8781	0.704882		100.809	24.1264
78.8361	14.145		80.9497	10.4262		82.8789	14.6148		100.81	12.1048
78.8368	0		80.9504	0		82.8797	26.6234		100.811	0
78.8376	0		80.9512	0		82.8805	32.6406		100.812	0
78.8383	0		80.952	0		82.8813	29.2954		100.814	0
78.8391	0		80.9528	0		82.8822	18.5554		100.815	0
80.0398	0		81.5451	0		82.883	0		101.466	0
80.0406	0		81.5459	0		82.8838	0		101.467	0
80.0414	0		81.5467	0		82.8846	0		101.468	0
80.0421	0		81.5475	0		82.8854	0		101.469	0
80.0429	0.70628		81.5483	0.55435		87.6766	0		101.47	2.08645
80.0437	11.8951		81.549	13.3378		87.6775	0		101.471	19.0232
80.0444	24.3975		81.5498	25.0309		87.6784	0		101.472	29.8919
80.0452	31.6397		81.5506	29.7406		87.6793	0		101.473	33.9554
80.046	27.4512		81.5514	24.1722		87.6802	0.793316		101.475	29.2247
80.0467	14.6784		81.5522	12.488		87.681	13.6384		101.476	17.7075
80.0475	0		81.553	0		87.6819	26.0507		101.477	0
80.0483	0		81.5538	0		87.6828	32.4138		101.478	0
80.049	0		81.5546	0		87.6837	27.0553		101.479	0
80.0498	0		81.5554	0		87.6846	13.5369		101.48	0
80.2803	0		82.068	0		87.6855	0		103.41	0
80.2811	0		82.0688	0		87.6863	0		103.411	0
80.2819	0		82.0696	0		87.6872	0		103.412	0
80.2826	0		82.0704	0		87.6881	0		103.413	0
80.2834	1.16172		82.0712	0.716821		88.5481	0		103.414	1.66745
80.2842	22.6623		82.072	15.6419		88.549	0		103.416	14.2999
80.285	31.2871		82.0728	27.3811		88.5499	0		103.417	25.1651
80.2857	30.9528		82.0736	31.9134		88.5508	0		103.418	29.4656
80.2865	21.6768		82.0744	26.0333		88.5517	1.12909		103.419	24.0473
80.2873	9.43992		82.0752	13.9514		88.5526	17.3741		103.42	12.3815
80.288	0		82.076	0		88.5535	29.4355		103.421	0
80.2888	0		82.0768	0		88.5544	34.1572		103.422	0
80.2896	0		82.0776	0		88.5553	27.5211		103.424	0
80.2904	0		82.0784	0		88.5562	14.0423		103.425	0
80.4172	0		82.1591	0		88.557	0		105.059	0
80.418	0		82.1599	0		88.5579	0		105.06	0
80.4188	0		82.1607	0		88.5588	0		105.062	0
80.4196	0		82.1615	0		88.5597	0		105.063	0
80.4203	1.17221		82.1623	0.651455		90.9701	0		105.064	1.36701
80.4211	22.3709		82.1631	13.9954		90.971	0		105.065	12.2177
80.4219	28.8952		82.1639	24.3802		90.972	0		105.066	24.7906
80.4227	29.5811		82.1647	29.1175		90.9729	0		105.067	29.6247
80.4234	24.2019		82.1655	25.1675		90.9738	1.74114		105.069	23.5421
80.4242	14.7117		82.1663	15.2454		90.9747	24.995		105.07	11.5046
80.425	0		82.1671	0		90.9757	41.4442		105.071	0
80.4258	0		82.1679	0		90.9766	45.8253		105.072	0
80.4265	0		82.1687	0		90.9775	34.1836		105.073	0
80.4273	0		82.1695	0		90.9785	15.1147		105.074	0
80.9411	0		83.0412	0		90.9794	0		105.659	0
80.9418	0		83.042	0		90.9803	0		105.66	0
80.9426	0		83.0428	0		90.9813	0		105.661	0
80.9434	0		83.0436	0		90.9822	0		105.662	0
80.9442	0.788348		83.0445	1.72444		94.881	0		105.663	1.76093
80.945	16.0582		83.0453	39.72		94.882	0		105.664	14.6089
80.9458	57.71		83.0461	215.341		94.883	0		105.666	25.0589
80.9465	100.236		83.0469	731.291		94.884	0		105.667	29.0755
80.9473	116.904		83.0477	1379.81		94.885	1.40047		105.668	23.7599
80.9481	96.8618		83.0485	1917.21		94.886	16.7266		105.669	12.1948
80.9489	48.0672		83.0493	1712		94.887	26.3961		105.67	0
80.9497	9.56522		83.0502	1031.42		94.888	29.7802		105.671	0
80.9505	0		83.051	374.314		94.889	24.8844		105.673	0
80.9512	0		83.0518	53.0827		94.89	14.3421		105.674	0
80.952	0		83.0526	0		94.891	0		108.707	0
80.9528	0		83.0534	0		94.8919	0		108.708	0
81.7654	0		83.0542	0		94.8929	0		108.709	0
81.7662	0		83.055	0		94.8939	0		108.711	0
81.767	0		87.7198	0		97.7757	0		108.712	2.11781
81.7678	0		87.7207	0		97.7767	0		108.713	15.6144
81.7686	1.13312		87.7216	0		97.7778	0		108.714	25.9645
81.7694	18.1598		87.7225	0		97.7788	0		108.715	29.1692
81.7702	27.728		87.7234	1.00815		97.7798	1.39385		108.717	22.3268
81.771	30.9577		87.7243	16.0685		97.7809	15.5017		108.718	10.009
81.7718	25.4801		87.7251	26.4616		97.7819	24.8374		108.719	0
81.7726	14.1833		87.726	30.0305		97.783	28.9627		108.72	0
81.7734	0		87.7269	23.689		97.784	25.9103		108.722	0
81.7742	0		87.7278	11.8281		97.785	16.6527		108.723	0
81.775	0		87.7287	0		97.7861	0		108.758	0
81.7758	0		87.7295	0		97.7871	0		108.759	0
82.7187	0		87.7304	0		97.7881	0		108.761	0
82.7195	0		87.7313	0		97.7892	0		108.762	0
82.7203	0		87.8647	0		99.1652	0		108.763	2.16494
82.7211	0		87.8656	0		99.1663	0		108.764	15.6839
82.7219	1.03569		87.8665	0		99.1673	0		108.765	24.7848
82.7227	14.9554		87.8674	0		99.1684	0		108.767	27.9469
82.7235	24.1161		87.8683	0.916361		99.1694	1.22914		108.768	22.87
82.7243	28.2003		87.8692	14.6426		99.1705	13.1518		108.769	11.9877
82.7251	24.7213		87.87	27.9506		99.1716	26.0735		108.77	0
82.726	15.1634		87.8709	35.2097		99.1726	31.1769		108.772	0
82.7268	0		87.8718	31.2148		99.1737	25.0138		108.773	0
82.7276	0		87.8727	18.3498		99.1747	12.3671		108.774	0
82.7284	0		87.8736	0		99.1758	0		109.264	0
82.7292	0		87.8745	0		99.1769	0		109.265	0
83.0412	0		87.8754	0		99.1779	0		109.267	0
83.042	0		87.8762	0		99.179	0		109.268	0
83.0429	0		88.4524	0		101.037	0		109.269	2.07528
83.0437	0		88.4533	0		101.038	0		109.27	15.7575
83.0445	5.68562		88.4542	0		101.039	0		109.272	25.4142
83.0453	90.3947		88.4551	0		101.04	0		109.273	27.8588
83.0461	324.003		88.456	0.786056		101.041	1.32514		109.274	21.8251
83.0469	1021.12		88.4569	12.0482		101.042	14.132		109.275	11.01
83.0477	1898.03		88.4578	25.7919		101.043	27.7781		109.276	0
83.0485	2626.49		88.4587	33.6685		101.044	35.4822		109.278	0
83.0494	2344.22		88.4595	29.7477		101.046	30.8756		109.279	0
83.0502	1400.05		88.4604	16.7884		101.047	16.6901		109.28	0
83.051	526.89		88.4613	0		101.048	0		109.748	0
83.0518	93.2081		88.4622	0		101.049	0		109.749	0
83.0526	0.921021		88.4631	0		101.05	0		109.75	0
83.0534	0		88.464	0		101.051	0		109.752	0
83.0542	0		88.7839	0		101.052	0		109.753	3.25033
83.055	0		88.7848	0		101.053	0		109.754	23.1963
83.0559	0		88.7857	0		101.054	0		109.755	31.2331
83.6542	0		88.7866	0		101.055	3.09866		109.757	31.059
83.655	0		88.7875	1.59469		101.056	32.7107		109.758	22.497
83.6558	0		88.7884	22.4293		101.058	62.0733		109.759	10.3442
83.6566	0		88.7893	32.4385		101.059	81.6905		109.76	0
83.6575	1.24855		88.7902	34.0811		101.06	76.5905		109.762	0
83.6583	19.3363		88.7911	25.7689		101.061	48.1695		109.763	0
83.6591	29.5451		88.792	12.6983		101.062	10.3111		109.764	0
83.6599	31.6621		88.7929	0		101.063	0		109.847	0
83.6608	23.602		88.7938	0		101.064	0		109.848	0
83.6616	10.7242		88.7947	0		101.065	0		109.849	0
83.6624	0		88.7956	0		101.066	0		109.85	0
83.6632	0		90.9701	0		101.587	0		109.852	2.09532
83.664	0		90.971	0		101.588	0		109.853	15.8749
83.6649	0		90.9719	0		101.589	0		109.854	27.5311
83.7512	0		90.9729	0		101.59	0		109.855	32.9801
83.7521	0		90.9738	4.61006		101.591	1.93524		109.857	27.6172
83.7529	0		90.9747	62.8154		101.592	19.2426		109.858	14.312
83.7537	0		90.9757	97.3516		101.593	31.3115		109.859	0
83.7545	1.2508		90.9766	105.238		101.594	36.9642		109.86	0
83.7554	19.273		90.9775	80.5605		101.595	32.004		109.862	0
83.7562	31.17		90.9785	40.1557		101.597	18.5024		109.863	0
83.757	35.4767		90.9794	0		101.598	0		110.654	0
83.7578	29.6291		90.9803	0		101.599	0		110.655	0
83.7586	17.1238		90.9813	0		101.6	0		110.656	0
83.7595	0		90.9822	0		101.601	0		110.657	0
83.7603	0		93.8609	0		101.758	0		110.659	1.71349
83.7611	0		93.8619	0		101.76	0		110.66	12.8214
83.7619	0		93.8629	0		101.761	0		110.661	23.0255
85.5938	0		93.8638	0		101.762	0		110.662	26.9226
85.5947	0		93.8648	1.2781		101.763	1.23675		110.664	21.0486
85.5955	0		93.8658	15.9382		101.764	12.8701		110.665	9.36675
85.5964	0		93.8668	25.4828		101.765	26.6461		110.666	0
85.5972	1.65554		93.8677	29.4786		101.766	34.7882		110.667	0
85.5981	20.9918		93.8687	24.7844		101.767	31.9461		110.669	0
85.5989	31.0941		93.8697	13.9855		101.768	19.4968		110.67	0
85.5998	31.9509		93.8707	0		101.769	0		110.885	0
85.6006	23.1647		93.8717	0		101.771	0		110.887	0
85.6015	10.8253		93.8726	0		101.772	0		110.888	0
85.6023	0		93.8736	0		101.773	0		110.889	0
85.6032	0		99.7982	0		103.967	0		110.89	2.0211
85.604	0		99.7993	0		103.968	0		110.892	14.8272
85.6049	0		99.8004	0		103.969	0		110.893	25.7833
86.0833	0		99.8014	0		103.97	0		110.894	30.9259
86.0841	0		99.8025	2.56209		103.971	1.65054		110.895	26.8281
86.085	0		99.8036	23.9025		103.972	15.0456		110.897	15.2595
86.0859	0		99.8046	32.5827		103.974	27.7625		110.898	0
86.0867	1.07168		99.8057	34.7141		103.975	34.0471		110.899	0
86.0876	13.3519		99.8068	28.6473		103.976	28.7912		110.9	0
86.0884	23.6427		99.8079	16.5959		103.977	15.0868		110.902	0
86.0893	28.7807		99.8089	0		103.978	0		111.021	0
86.0901	25.2048		99.81	0		103.979	0		111.022	0
86.091	14.7029		99.8111	0		103.98	0		111.023	0
86.0919	0		99.8121	0		103.982	0		111.025	0
86.0927	0		100.374	0		110.695	0		111.026	2.95415
86.0936	0		100.375	0		110.696	0		111.027	20.9146
86.0944	0		100.376	0		110.697	0		111.028	32.6817
86.5622	0		100.377	0		110.699	0		111.03	36.8222
86.5631	0		100.378	2.5491		110.7	2.43916		111.031	29.8822
86.564	0		100.379	23.6016		110.701	18.51		111.032	15.4009
86.5648	0		100.38	36.351		110.702	28.7088		111.034	0
86.5657	1.24699		100.381	40.0406		110.704	34.8678		111.035	0
86.5666	17.0358		100.382	32.479		110.705	34.3806		111.036	0
86.5674	26.8015		100.383	17.9036		110.706	27.2809		111.037	0
86.5683	29.7904		100.384	0		110.707	15.4325		111.356	0
86.5692	23.5914		100.385	0		110.709	0		111.357	0
86.57	12.0085		100.387	0		110.71	0		111.358	0
86.5709	0		100.388	0		110.711	0		111.36	0
86.5717	0		101.018	0		110.712	0		111.361	2.13773
86.5726	0		101.019	0		111.035	0		111.362	15.4448
86.5735	0		101.02	0		111.036	0		111.363	26.8252
87.7225	0		101.022	0		111.037	0		111.365	32.21
87.7234	0		101.023	1.25824		111.039	0		111.366	27.0033
87.7243	0		101.024	13.0125		111.04	1.89206		111.367	13.9286
87.7252	0		101.025	24.8873		111.041	15.3804		111.369	0
87.726	1.19405		101.026	31.7523		111.042	30.9343		111.37	0
87.7269	14.8941		101.027	28.9914		111.044	39.4405		111.371	0
87.7278	25.5914		101.028	17.613		111.045	34.7939		111.372	0
87.7287	28.9241		101.029	0		111.046	19.7233		111.532	0
87.7296	22.7451		101.03	0		111.047	0		111.533	0
87.7305	11.4728		101.031	0		111.049	0		111.534	0
87.7313	0		101.032	0		111.05	0		111.535	0
87.7322	0		101.05	0		111.051	0		111.537	2.31502
87.7331	0		101.051	0		112.242	0		111.538	16.5097
87.734	0		101.052	0		112.243	0		111.539	27.8332
89.8922	0		101.053	0		112.245	0		111.54	32.1854
89.8931	0		101.054	14.7212		112.246	0		111.542	26.4239
89.894	0		101.055	178.017		112.247	2.42963		111.543	13.6637
89.895	0		101.056	601.239		112.248	17.9244		111.544	0
89.8959	1.4089		101.058	1340.61		112.25	29.7898		111.545	0
89.8968	16.7674		101.059	2057.18		112.251	33.4571		111.547	0
89.8977	27.0137		101.06	2192.53		112.252	26.8966		111.548	0
89.8986	30.516		101.061	1458.16		112.254	14.1581		111.96	0
89.8995	24.9616		101.062	693.742		112.255	0		111.962	0
89.9005	13.599		101.063	147.078		112.256	0		111.963	0
89.9014	0		101.064	0		112.257	0		111.964	0
89.9023	0		101.065	0		112.259	0		111.965	3.60396
89.9032	0		101.066	0		112.75	0		111.967	23.5329
89.9041	0		101.067	0		112.751	0		111.968	29.9072
90.1537	0		101.167	0		112.752	0		111.969	29.0137
90.1546	0		101.168	0		112.753	0		111.971	21.8443
90.1555	0		101.169	0		112.755	2.2148		111.972	11.4237
90.1564	0		101.17	0		112.756	16.4748		111.973	0
90.1574	1.7437		101.171	1.55653		112.757	29.9253		111.974	0
90.1583	19.9337		101.172	15.5386		112.759	37.0506		111.976	0
90.1592	28.0368		101.173	26.0899		112.76	31.5926		111.977	0
90.1601	29.2474		101.174	30.4816		112.761	16.459		113.861	0
90.161	23.3316		101.175	24.9165		112.762	0		113.862	0
90.1619	13.1132		101.177	12.6335		112.764	0		113.864	0
90.1629	0		101.178	0		112.765	0		113.865	0
90.1638	0		101.179	0		112.766	0		113.866	2.29086
90.1647	0		101.18	0		113.179	0		113.868	16.0604
90.1656	0		101.181	0		113.18	0		113.869	26.8856
90.9692	0		102.808	0		113.182	0		113.87	29.2098
90.9701	0		102.809	0		113.183	0		113.871	21.8072
90.971	0		102.811	0		113.184	3.17586		113.873	10.2094
90.972	0		102.812	0		113.185	22.1744		113.874	0
90.9729	1.53121		102.813	1.77423		113.187	33.9319		113.875	0
90.9738	21.3855		102.814	16.3062		113.188	37.8445		113.877	0
90.9747	78.2683		102.815	27.2471		113.189	30.5486		113.878	0
90.9757	123.296		102.816	30.91		113.191	15.8645		116.756	0
90.9766	137.512		102.817	24.0313		113.192	0		116.757	0
90.9775	109.245		102.818	10.9646		113.193	0		116.759	0
90.9785	56.705		102.82	0		113.195	0		116.76	0
90.9794	0		102.821	0		113.196	0		116.761	3.00857
90.9803	0		102.822	0		115.126	0		116.763	18.8755
90.9813	0		102.823	0		115.127	0		116.764	28.6583
90.9822	0		103.249	0		115.128	0		116.765	30.0836
91.0475	0		103.25	0		115.13	0		116.767	22.3422
91.0484	0		103.251	0		115.131	2.03632		116.768	10.429
91.0494	0		103.252	0		115.132	15.0014		116.77	0
91.0503	0		103.253	2.26508		115.133	28.2074		116.771	0
91.0512	2.13836		103.254	20.2621		115.135	36.9535		116.772	0
91.0522	23.1456		103.255	33.0173		115.136	35.945		116.774	0
91.0531	35.5608		103.257	38.169		115.137	25.9511		120.185	0
91.054	37.0304		103.258	32.0757		115.139	12.5568		120.186	0
91.055	26.3619		103.259	17.9448		115.14	0		120.188	0
91.0559	11.4954		103.26	0		115.141	0		120.189	0
91.0568	0		103.261	0		115.143	0		120.19	2.60744
91.0578	0		103.262	0		115.144	0		120.192	16.3253
91.0587	0		103.263	0		115.188	0		120.193	27.7124
91.0596	0		103.985	0		115.189	0		120.195	31.3027
92.1339	0		103.986	0		115.191	0		120.196	24.4146
92.1349	0		103.987	0		115.192	0		120.198	11.6031
92.1358	0		103.988	0		115.193	3.05667		120.199	0
92.1368	0		103.99	2.05077		115.195	20.0402		120.2	0
92.1377	1.42633		103.991	17.747		115.196	25.0318		120.202	0
92.1387	14.7249		103.992	29.127		115.197	27.6068		120.203	0
92.1396	25.7068		103.993	35.6172		115.199	25.0688		120.414	0
92.1406	28.4304		103.994	34.0036		115.2	15.6642		120.416	0
92.1415	21.481		103.995	25.3302		115.201	0		120.417	0
92.1425	10.1637		103.996	13.3152		115.203	0		120.419	0
92.1434	0		103.998	0		115.204	0		120.42	2.23474
92.1444	0		103.999	0		115.205	0		120.421	14.0754
92.1453	0		104	0		118.376	0		120.423	24.5176
92.1463	0		104.001	0		118.377	0		120.424	27.7336
93.8844	0		105.733	0		118.378	0		120.426	21.1017
93.8854	0		105.734	0		118.38	0		120.427	9.34637
93.8863	0		105.736	0		118.381	3.06579		120.429	0
93.8873	0		105.737	0		118.383	19.8567		120.43	0
93.8883	1.2981		105.738	2.29706		118.384	31.9844		120.431	0
93.8893	13.5317		105.739	19.3372		118.385	33.5334		120.433	0
93.8902	24.6347		105.74	28.44		118.387	23.6076		123.466	0
93.8912	31.3535		105.741	30.6655		118.388	9.79775		123.467	0
93.8922	29.2891		105.743	25.1001		118.389	0		123.469	0
93.8932	18.7802		105.744	14.5326		118.391	0		123.47	0
93.8941	0		105.745	0		118.392	0		123.472	2.80262
93.8951	0		105.746	0		118.394	0		123.473	15.7657
93.8961	0		105.747	0		119.068	0		123.475	24.3522
93.8971	0		105.748	0		119.069	0		123.476	26.6782
94.3886	0		107.409	0		119.07	0		123.477	21.0408
94.3896	0		107.41	0		119.072	0		123.479	10.4364
94.3906	0		107.411	0		119.073	3.22793		123.48	0
94.3916	0		107.412	0		119.075	20.4815		123.482	0
94.3925	2.03581		107.414	1.74486		119.076	28.4372		123.483	0
94.3935	19.7293		107.415	14.3933		119.077	29.3789		123.485	0
94.3945	28.9165		107.416	25.8699		119.079	22.1278		124.407	0
94.3955	31.2719		107.417	31.7341		119.08	10.3761		124.408	0
94.3965	25.9324		107.418	27.4816		119.082	0		124.41	0
94.3975	15.2335		107.42	15.4927		119.083	0		124.411	0
94.3985	0		107.421	0		119.084	0		124.413	3.27415
94.3994	0		107.422	0		119.086	0		124.414	18.1791
94.4004	0		107.423	0		119.277	0		124.416	25.682
94.4014	0		107.424	0		119.279	0		124.417	27.2341
94.9824	0		107.838	0		119.28	0		124.419	22.3268
94.9834	0		107.839	0		119.281	0		124.42	12.5887
94.9843	0		107.841	0		119.283	4.07061		124.422	0
94.9853	0		107.842	0		119.284	25.4704		124.423	0
94.9863	1.22738		107.843	1.68875		119.286	34.1922		124.425	0
94.9873	12.1445		107.844	13.8716		119.287	34.2582		124.426	0
94.9883	23.3088		107.845	25.6866		119.288	25.7835		124.722	0
94.9893	30.0923		107.847	30.5094		119.29	12.8878		124.723	0
94.9903	28.048		107.848	25.1341		119.291	0		124.725	0
94.9913	17.6305		107.849	13.0272		119.293	0		124.726	0
94.9923	0		107.85	0		119.294	0		124.728	3.54777
94.9933	0		107.851	0		119.295	0		124.729	20.1513
94.9943	0		107.853	0		119.966	0		124.731	30.8742
94.9953	0		107.854	0		119.967	0		124.732	33.4701
98.7212	0		108.327	0		119.969	0		124.734	26.2605
98.7223	0		108.328	0		119.97	0		124.735	13.0548
98.7233	0		108.329	0		119.971	2.2282		124.737	0
98.7244	0		108.331	0		119.973	15.0723		124.738	0
98.7254	1.70211		108.332	1.8163		119.974	27.0768		124.74	0
98.7265	14.8667		108.333	14.5696		119.976	30.3818		124.741	0
98.7276	25.0191		108.334	26.6761		119.977	22.9507		125.665	0
98.7286	29.9625		108.335	33.3827		119.978	10.4939		125.667	0
98.7297	26.2799		108.337	30.2608		119.98	0		125.668	0
98.7307	15.3075		108.338	18.2609		119.981	0		125.67	0
98.7318	0		108.339	0		119.983	0		125.671	2.90665
98.7328	0		108.34	0		119.984	0		125.673	16.207
98.7339	0		108.341	0		120.045	0		125.674	25.1265
98.7349	0		108.343	0		120.046	0		125.676	28.6128
100.628	0		108.442	0		120.048	0		125.677	24.3801
100.629	0		108.443	0		120.049	0		125.679	13.5841
100.63	0		108.444	0		120.05	3.50984		125.68	0
100.631	0		108.446	0		120.052	21.9371		125.682	0
100.632	1.48318		108.447	2.32832		120.053	31.6278		125.683	0
100.633	13.1835		108.448	17.4751		120.055	33.0305		125.685	0
100.634	24.0785		108.449	25.0834		120.056	24.8828		127.891	0
100.635	29.7032		108.451	26.992		120.057	11.9717		127.893	0
100.637	25.2039		108.452	23.5293		120.059	0		127.894	0
100.638	13.0618		108.453	15.5393		120.06	0		127.896	0
100.639	0		108.454	0		120.062	0		127.897	2.84068
100.64	0		108.455	0		120.063	0		127.899	15.6708
100.641	0		108.457	0		121.61	0		127.901	25.8293
100.642	0		108.458	0		121.611	0		127.902	28.5317
101.048	0		108.885	0		121.613	0		127.904	21.3913
101.049	0		108.886	0		121.614	0		127.905	9.37158
101.05	0		108.887	0		121.615	3.65554		127.907	0
101.051	0		108.889	0		121.617	21.8718		127.908	0
101.052	1.76723		108.89	2.07489		121.618	31.0038		127.91	0
101.053	26.5834		108.891	16.5009		121.62	31.6035		127.911	0
101.054	141.74		108.892	25.1659		121.621	22.6227		128.407	0
101.055	437.959		108.893	29.5461		121.623	9.53885		128.408	0
101.056	1361.7		108.895	27.0528		121.624	0		128.41	0
101.058	3005.43		108.896	17.3273		121.625	0		128.412	0
101.059	4593.22		108.897	0		121.627	0		128.413	2.74958
101.06	4858.14		108.898	0		121.628	0		128.415	15.0791
101.061	3254.65		108.9	0		123.813	0		128.416	25.5485
101.062	1585.5		108.901	0		123.814	0		128.418	31.0836
101.063	371.06		109.069	0		123.816	0		128.419	27.8878
101.064	44.1015		109.071	0		123.817	0		128.421	15.8286
101.065	38.6747		109.072	0		123.819	4.29426		128.423	0
101.066	37.6692		109.073	0		123.82	24.925		128.424	0
101.067	24.012		109.074	2.42084		123.822	32.9477		128.426	0
101.068	8.06792		109.076	18.9941		123.823	33.0514		128.427	0
101.07	0		109.077	28.1141		123.825	26.0318		132.286	0
101.071	0		109.078	31.9447		123.826	14.4486		132.287	0
101.072	0		109.079	27.2719		123.827	0		132.289	0
101.073	0		109.08	15.3787		123.829	0		132.291	0
102.57	0		109.082	0		123.83	0		132.292	3.61216
102.571	0		109.083	0		123.832	0		132.294	17.8819
102.573	0		109.084	0		124.172	0		132.295	25.4067
102.574	0		109.085	0		124.173	0		132.297	27.6213
102.575	2.13381		109.944	0		124.175	0		132.299	23.833
102.576	16.4771		109.946	0		124.176	0		132.3	13.9866
102.577	23.6093		109.947	0		124.177	2.97796		132.302	0
102.578	25.7474		109.948	0		124.179	18.4078		132.304	0
102.579	22.0189		109.949	2.61868		124.18	30.2435		132.305	0
102.58	13.3368		109.951	19.9542		124.182	33.5659		132.307	0
102.581	0		109.952	29.6516		124.183	26.974		135.362	0
102.583	0		109.953	31.2608		124.185	14.2728		135.363	0
102.584	0		109.954	22.9918		124.186	0		135.365	0
102.585	0		109.956	10.1152		124.188	0		135.367	0
107.328	0		109.957	0		124.189	0		135.368	3.17764
107.329	0		109.958	0		124.191	0		135.37	16.3971
107.33	0		109.959	0		125.552	0		135.372	26.8141
107.331	0		109.961	0		125.553	0		135.373	31.0472
107.332	1.97058		110.392	0		125.555	0		135.375	26.1781
107.334	14.3354		110.393	0		125.556	0		135.377	13.717
107.335	25.1167		110.394	0		125.558	3.29049		135.378	0
107.336	28.9087		110.395	0		125.559	18.568		135.38	0
107.337	22.3861		110.397	2.26509		125.561	25.9912		135.382	0
107.338	10.2276		110.398	17.8361		125.562	28.6016		135.384	0
107.34	0		110.399	31.949		125.564	23.7044		136.524	0
107.341	0		110.4	38.4675		125.565	12.4098		136.526	0
107.342	0		110.402	33.0152		125.567	0		136.528	0
107.343	0		110.403	18.8332		125.568	0		136.529	0
108.03	0		110.404	0		125.57	0		136.531	4.58127
108.031	0		110.405	0		125.571	0		136.533	21.9966
108.032	0		110.407	0		127.169	0		136.535	31.143
108.033	0		110.408	0		127.17	0		136.536	31.0016
108.034	1.83318		110.764	0		127.172	0		136.538	21.4996
108.036	13.2845		110.765	0		127.173	0		136.54	8.83437
108.037	24.5697		110.766	0		127.175	4.03783		136.541	0
108.038	29.4994		110.768	0		127.177	23.3243		136.543	0
108.039	24.3145		110.769	2.51951		127.178	37.5452		136.545	0
108.041	12.1414		110.77	18.4898		127.18	40.3351		136.547	0
108.042	0		110.771	26.6834		127.181	29.5049		136.66	0
108.043	0		110.773	28.7076		127.183	12.8011		136.661	0
108.044	0		110.774	23.2688		127.184	0		136.663	0
108.045	0		110.775	12.6543		127.186	0		136.665	0
111.03	0		110.776	0		127.187	0		136.667	3.48609
111.031	0		110.778	0		127.189	0		136.668	17.4516
111.032	0		110.779	0		129.044	0		136.67	27.241
111.033	0		110.78	0		129.045	0		136.672	28.5329
111.035	1.85759		111.032	0		129.047	0		136.673	20.8781
111.036	16.3491		111.033	0		129.049	0		136.675	9.42291
111.037	62.6468		111.035	0		129.05	10.6961		136.677	0
111.039	228.526		111.036	0		129.052	60.3251		136.679	0
111.04	783.361		111.037	7.22592		129.053	99.9648		136.68	0
111.041	2109.27		111.038	78.8728		129.055	110.655		136.682	0
111.042	3658.56		111.04	343.331		129.056	83.9387		140.211	0
111.044	4699.59		111.041	976.244		129.058	37.9948		140.212	0
111.045	3856.96		111.042	1695.79		129.06	0		140.214	0
111.046	2199.24		111.044	2189.42		129.061	0		140.216	0
111.047	773.536		111.045	1779.29		129.063	0		140.218	3.31771
111.049	121.554		111.046	1004.23		129.064	0		140.22	15.6352
111.05	6.87209		111.047	333.268		132.282	0		140.221	24.4998
111.051	0		111.049	30.0914		132.284	0		140.223	28.4818
111.052	0		111.05	0		132.286	0		140.225	25.3273
111.054	0		111.051	0		132.287	0		140.227	14.4313
111.055	0		111.052	0		132.289	3.12899		140.229	0
111.931	0		111.054	0		132.291	17.4567		140.23	0
111.932	0		114.551	0		132.292	29.8515		140.232	0
111.934	0		114.552	0		132.294	34.3658		140.234	0
111.935	0		114.553	0		132.295	27.442		144.138	0
111.936	2.3738		114.554	0		132.297	13.1915		144.14	0
111.937	15.2611		114.556	1.87145		132.299	0		144.141	0
111.939	23.8943		114.557	13.6298		132.3	0		144.143	0
111.94	25.8103		114.558	24.204		132.302	0		144.145	3.1196
111.941	20.5421		114.56	28.6166		132.304	0		144.147	15.0928
111.943	10.899		114.561	23.5729		133.003	0		144.149	25.4742
111.944	0		114.562	12.0081		133.004	0		144.151	28.8053
111.945	0		114.564	0		133.006	0		144.153	22.6544
111.946	0		114.565	0		133.008	0		144.154	10.5059
111.948	0		114.566	0		133.009	4.25116		144.156	0
114.007	0		114.568	0		133.011	21.9479		144.158	0
114.009	0		114.951	0		133.013	31.7281		144.16	0
114.01	0		114.952	0		133.014	32.0602		144.162	0
114.011	0		114.953	0		133.016	23.017		145.812	0
114.013	2.44594		114.955	0		133.018	10.1717		145.814	0
114.014	15.7561		114.956	1.96094		133.019	0		145.816	0
114.015	25.9283		114.957	14.2766		133.021	0		145.818	0
114.016	30.7982		114.959	26.007		133.022	0		145.819	3.52566
114.018	27.0453		114.96	30.1301		133.024	0		145.821	15.7767
114.019	15.4209		114.961	23.5032		134.423	0		145.823	23.8236
114.02	0		114.962	10.9786		134.424	0		145.825	25.596
114.022	0		114.964	0		134.426	0		145.827	20.6809
114.023	0		114.965	0		134.428	0		145.829	10.8131
114.024	0		114.966	0		134.429	5.53355		145.831	0
114.301	0		114.968	0		134.431	26.4556		145.833	0
114.302	0		119.571	0		134.433	33.2878		145.835	0
114.303	0		119.573	0		134.434	31.9971		145.837	0
114.305	0		119.574	0		134.436	23.3125		146.514	0
114.306	2.33276		119.576	0		134.438	10.9329		146.516	0
114.307	15.5134		119.577	3.56548		134.439	0		146.518	0
114.309	28.5497		119.579	22.7946		134.441	0		146.52	0
114.31	35.9111		119.58	35.1337		134.443	0		146.522	6.40313
114.311	32.288		119.581	36.7238		134.444	0		146.524	26.2298
114.313	18.3943		119.583	26.599		139.387	0		146.526	33.0168
114.314	0		119.584	11.843		139.389	0		146.527	30.8425
114.315	0		119.586	0		139.39	0		146.529	20.9584
114.317	0		119.587	0		139.392	0		146.531	8.68749
114.318	0		119.588	0		139.394	4.76895		146.533	0
114.935	0		119.59	0		139.396	22.9651		146.535	0
114.936	0		120.043	0		139.398	33.5292		146.537	0
114.937	0		120.045	0		139.399	35.3609		146.539	0
114.939	0		120.046	0		139.401	26.977		146.564	0
114.94	2.21313		120.048	0		139.403	12.5641		146.566	0
114.941	14.1388		120.049	2.43528		139.405	0		146.568	0
114.943	24.0114		120.05	15.3608		139.406	0		146.569	0
114.944	27.1432		120.052	23.7671		139.408	0		146.571	3.65792
114.945	21.4869		120.053	26.1438		139.41	0		146.573	16.7982
114.947	10.587		120.055	21.3427		141.522	0		146.575	27.0146
114.948	0		120.056	11.7022		141.523	0		146.577	29.6864
114.949	0		120.057	0		141.525	0		146.579	23.2069
114.951	0		120.059	0		141.527	0		146.581	10.9219
114.952	0		120.06	0		141.529	4.62532		146.583	0
116.341	0		120.062	0		141.531	21.2603		146.585	0
116.342	0		120.733	0		141.532	30.0322		146.587	0
116.344	0		120.734	0		141.534	31.7789		146.588	0
116.345	0		120.736	0		141.536	25.339		148.22	0
116.346	2.85859		120.737	0		141.538	12.8597		148.222	0
116.348	17.3348		120.739	3.97203		141.54	0		148.224	0
116.349	28.3254		120.74	23.5706		141.541	0		148.226	0
116.351	33.2278		120.741	31.5255		141.543	0		148.228	3.37054
116.352	28.2142		120.743	32.1037		141.545	0		148.23	15.6606
116.353	14.9579		120.744	24.9811		143.761	0		148.232	26.2737
116.355	0		120.746	13.0897		143.763	0		148.234	28.7887
116.356	0		120.747	0		143.765	0		148.236	21.2383
116.357	0		120.749	0		143.767	0		148.238	8.85915
116.359	0		120.75	0		143.769	3.48984		148.24	0
120.302	0		120.751	0		143.77	17.595		148.242	0
120.304	0		123.413	0		143.772	30.2452		148.244	0
120.305	0		123.414	0		143.774	35.2947		148.246	0
120.307	0		123.416	0		143.776	29.6158		150.944	0
120.308	2.97077		123.417	0		143.778	15.4999		150.946	0
120.309	16.6094		123.419	4.61846		143.78	0		150.948	0
120.311	24.7943		123.42	25.6616		143.781	0		150.95	0
120.312	27.0099		123.421	33.9256		143.783	0		150.952	3.93155
120.314	21.1863		123.423	33.1703		143.785	0		150.954	17.0787
120.315	10.2013		123.424	23.9547		148.098	0		150.956	25.8824
120.316	0		123.426	11.2696		148.1	0		150.958	27.905
120.318	0		123.427	0		148.102	0		150.96	21.7503
120.319	0		123.429	0		148.104	0		150.962	10.2067
120.321	0		123.43	0		148.106	5.0411		150.964	0
127.829	0		123.432	0		148.108	22.9597		150.966	0
127.831	0		126.981	0		148.11	36.1798		150.968	0
127.832	0		126.983	0		148.112	41.332		150.97	0
127.834	0		126.984	0		148.114	34.1084		151.443	0
127.835	2.72541		126.986	0		148.116	17.0102		151.445	0
127.837	14.4443		126.987	3.65163		148.118	0		151.447	0
127.838	24.704		126.989	20.4547		148.12	0		151.449	0
127.84	30.0132		126.99	30.9709		148.122	0		151.451	4.19632
127.841	26.8281		126.992	33.0893		148.124	0		151.453	18.6371
127.843	15.1049		126.993	25.7243		149.811	0		151.455	29.9435
127.845	0		126.995	12.8736		149.813	0		151.457	33.8309
127.846	0		126.996	0		149.815	0		151.459	26.7512
127.848	0		126.998	0		149.817	0		151.461	12.2785
127.849	0		127	0		149.819	5.63431		151.463	0
129.039	0		127.001	0		149.821	23.8519		151.465	0
129.041	0		128.21	0		149.823	31.3416		151.467	0
129.042	0		128.212	0		149.825	32.2697		151.469	0
129.044	0		128.213	0		149.826	25.6467		151.697	0
129.045	8.60799		128.215	0		149.828	12.8936		151.699	0
129.047	76.2367		128.216	2.69546		149.83	0		151.701	0
129.049	359.597		128.218	15.9993		149.832	0		151.703	0
129.05	1195.37		128.22	29.5069		149.834	0		151.705	4.05448
129.052	2635.61		128.221	35.5823		149.836	0		151.707	17.2792
129.053	3951.41		128.223	29.5956		153.014	0		151.709	25.8806
129.055	4158.74		128.224	14.8899		153.016	0		151.711	28.4384
129.056	2837.05		128.226	0		153.018	0		151.713	22.788
129.058	1402.41		128.227	0		153.02	0		151.715	10.885
129.06	347.519		128.229	0		153.022	3.75448		151.717	0
129.061	43.2924		128.23	0		153.024	17.3811		151.719	0
129.063	0		128.245	0		153.026	29.2033		151.721	0
129.064	0		128.246	0		153.029	33.6225		151.723	0
129.066	0		128.248	0		153.031	27.8471		154.584	0
129.067	0		128.249	0		153.033	14.0697		154.586	0
129.574	0		128.251	4.09156		153.035	0		154.588	0
129.576	0		128.252	22.0593		153.037	0		154.59	0
129.578	0		128.254	32.0555		153.039	0		154.592	4.19123
129.579	0		128.255	32.8169		153.041	0		154.594	21.1842
129.581	3.19614		128.257	23.3972		153.226	0		154.596	44.7124
129.582	16.7459		128.259	9.74702		153.228	0		154.598	65.2107
129.584	26.9193		128.26	0		153.23	0		154.6	70.7328
129.586	28.1624		128.262	0		153.232	0		154.602	58.4426
129.587	19.8787		128.263	0		153.234	4.05658		154.604	36.3372
129.589	8.13543		128.265	0		153.236	18.2243		154.606	21.7611
129.59	0		128.421	0		153.238	29.6286		154.608	42.1035
129.592	0		128.423	0		153.24	34.9926		154.61	74.6779
129.593	0		128.424	0		153.242	30.5987		154.612	114.166
129.595	0		128.426	0		153.244	16.3291		154.615	107.521
129.777	0		128.427	3.57019		153.246	0		154.617	70.2913
129.779	0		128.429	19.4507		153.248	0		154.619	26.6221
129.781	0		128.43	29.3452		153.25	0		154.621	0
129.782	0		128.432	30.8844		153.252	0		154.623	0
129.784	2.59702		128.433	23.2879		154.586	0		154.625	0
129.785	14.0553		128.435	10.9933		154.588	0		154.627	0
129.787	24.9885		128.437	0		154.59	0		158.618	0
129.789	30.342		128.438	0		154.592	0		158.62	0
129.79	26.4699		128.44	0		154.594	4.45601		158.622	0
129.792	14.5197		128.441	0		154.596	19.6998		158.625	0
129.793	0		129.039	0		154.598	31.6368		158.627	3.06755
129.795	0		129.041	0		154.6	36.2464		158.629	14.4256
129.797	0		129.042	0		154.602	30.7194		158.631	26.8634
129.798	0		129.044	0		154.604	16.6698		158.633	32.6139
130.687	0		129.045	2.89073		154.606	0		158.635	26.7245
130.689	0		129.047	26.4624		154.608	11.2682		158.637	12.4348
130.691	0		129.048	134.246		154.61	65.2869		158.64	0
130.692	0		129.05	489.298		154.612	136.339		158.642	0
130.694	3.92895		129.052	1124.34		154.614	146.1		158.644	0
130.695	18.9699		129.053	1731.32		154.617	111.475		158.646	0
130.697	26.5982		129.055	1867.57		154.619	54.9451		158.704	0
130.699	27.2562		129.056	1272.09		154.621	9.2016		158.706	0
130.7	21.4412		129.058	613.033		154.623	0		158.708	0
130.702	11.3665		129.06	140.324		154.625	0		158.71	0
130.703	0		129.061	9.06365		154.627	0		158.713	4.33704
130.705	0		129.063	0		154.629	0		158.715	18.0047
130.707	0		129.064	0		157.114	0		158.717	27.9199
130.708	0		129.066	0		157.116	0		158.719	31.937
137.744	0		129.067	0		157.118	0		158.721	28.2429
137.745	0		133.95	0		157.12	0		158.723	15.7555
137.747	0		133.952	0		157.123	4.62938		158.725	0
137.749	0		133.953	0		157.125	20.2479		158.728	0
137.751	3.68244		133.955	0		157.127	31.4133		158.73	0
137.752	17.9194		133.957	4.46039		157.129	33.917		158.732	0
137.754	29.905		133.958	22.8705		157.131	26.287		159.831	0
137.756	33.3199		133.96	34.3481		157.133	12.3519		159.833	0
137.758	25.9596		133.962	35.0724		157.135	0		159.835	0
137.759	12.1344		133.963	25.1741		157.137	0		159.837	0
137.761	0		133.965	11.2018		157.139	0		159.84	4.02207
137.763	0		133.967	0		157.142	0		159.842	16.5794
137.765	0		133.968	0		157.404	0		159.844	25.7464
137.766	0		133.97	0		157.406	0		159.846	28.7252
139.621	0		133.972	0		157.408	0		159.848	22.8871
139.622	0		134.896	0		157.411	0		159.85	10.5882
139.624	0		134.897	0		157.413	4.13577		159.853	0
139.626	0		134.899	0		157.415	17.7153		159.855	0
139.628	4.4101		134.901	0		157.417	26.7399		159.857	0
139.629	20.0581		134.903	4.52844		157.419	28.9944		159.859	0
139.631	31.0887		134.904	22.6339		157.421	23.157		161.13	0
139.633	34.1543		134.906	33.4119		157.423	11.2998		161.132	0
139.635	26.5058		134.908	34.8023		157.425	0		161.134	0
139.636	12.1765		134.909	25.8369		157.428	0		161.137	0
139.638	0		134.911	11.7441		157.43	0		161.139	3.89909
139.64	0		134.913	0		157.432	0		161.141	16.2543
139.642	0		134.914	0		158.16	0		161.143	26.272
139.644	0		134.916	0		158.162	0		161.145	30.6119
139.869	0		134.918	0		158.164	0		161.148	26.8011
139.871	0		136.821	0		158.166	0		161.15	14.5625
139.873	0		136.823	0		158.168	4.651		161.152	0
139.874	0		136.825	0		158.171	19.8863		161.154	0
139.876	4.77599		136.826	0		158.173	30.1142		161.156	0
139.878	21.6726		136.828	3.8705		158.175	31.8884		161.159	0
139.88	33.7801		136.83	18.7185		158.177	24.019		167.69	0
139.881	37.7663		136.831	25.767		158.179	10.9442		167.693	0
139.883	30.3918		136.833	27.6655		158.181	0		167.695	0
139.885	14.7945		136.835	23.0038		158.183	0		167.697	0
139.887	0		136.837	12.3952		158.186	0		167.7	6.40636
139.888	0		136.838	0		158.188	0		167.702	24.6951
139.89	0		136.84	0		167.148	0		167.704	36.0672
139.892	0		136.842	0		167.15	0		167.707	36.9876
141.721	0		136.843	0		167.153	0		167.709	26.7408
141.722	0		137.594	0		167.155	0		167.711	11.3813
141.724	0		137.596	0		167.157	5.70233		167.714	0
141.726	0		137.598	0		167.16	22.8314		167.716	0
141.728	3.59244		137.6	0		167.162	33.63		167.718	0
141.73	16.1925		137.601	3.63048		167.164	34.1384		167.721	0
141.732	25.6235		137.603	18.2985		167.167	24.2973		171.981	0
141.733	31.7534		137.605	28.6011		167.169	10.2681		171.983	0
141.735	29.6201		137.607	32.5048		167.171	0		171.986	0
141.737	16.8713		137.608	28.3897		167.174	0		171.988	0
141.739	0		137.61	16.4532		167.176	0		171.99	5.04549
141.741	0		137.612	0		167.178	0		171.993	18.5533
141.742	0		137.614	0		168.552	0		171.995	26.857
141.744	0		137.615	0		168.554	0		171.998	28.7697
144.227	0		137.617	0		168.557	0		172	22.9433
144.229	0		137.931	0		168.559	0		172.003	10.9508
144.231	0		137.933	0		168.561	4.81038		172.005	0
144.233	0		137.935	0		168.564	19.2644		172.007	0
144.234	4.10769		137.937	0		168.566	29.6918		172.01	0
144.236	17.2948		137.938	4.60423		168.568	33.408		172.012	0
144.238	24.5144		137.94	22.196		168.571	28.1938		172.637	0
144.24	26.4965		137.942	31.4447		168.573	14.537		172.639	0
144.242	22.3717		137.944	32.9568		168.575	0		172.642	0
144.244	12.1448		137.945	25.1299		168.578	0		172.644	0
144.246	0		137.947	11.8526		168.58	0		172.646	6.38532
144.247	0		137.949	0		168.582	0		172.649	21.8717
144.249	0		137.951	0		169.693	0		172.651	28.251
144.251	0		137.952	0		169.695	0		172.654	28.7693
144.374	0		137.954	0		169.698	0		172.656	23.4144
144.376	0		145.102	0		169.7	0		172.659	12.0188
144.378	0		145.103	0		169.702	5.66267		172.661	0
144.38	0		145.105	0		169.705	20.7888		172.663	0
144.381	4.27447		145.107	0		169.707	28.813		172.666	0
144.383	18.7306		145.109	4.48691		169.709	33.0222		172.668	0
144.385	28.5155		145.111	20.3782		169.712	29.9247		175.578	0
144.387	30.5056		145.113	29.3436		169.714	16.4695		175.58	0
144.389	23.3496		145.115	30.0797		169.717	0		175.583	0
144.391	10.8271		145.117	22.5074		169.719	0		175.585	0
144.393	0		145.118	10.5048		169.721	0		175.588	5.10859
144.395	0		145.12	0		169.724	0		175.59	19.0017
144.396	0		145.122	0		177.81	0		175.593	28.8641
144.398	0		145.124	0		177.813	0		175.595	33.3329
145.833	0		145.126	0		177.815	0		175.598	29.2236
145.835	0		145.493	0		177.818	0		175.6	18.3825
145.837	0		145.495	0		177.82	7.9962		175.603	6.58156
145.838	0		145.497	0		177.823	27.1636		175.605	0
145.84	3.47869		145.498	0		177.826	33.9842		175.608	0
145.842	16.719		145.5	4.61112		177.828	33.5755		175.61	0
145.844	29.9541		145.502	20.4607		177.831	25.7964		175.613	0
145.846	32.4234		145.504	28.5048		177.833	12.3788		177.536	0
145.848	19.8615		145.506	29.2961		177.836	0		177.538	0
145.85	4.98057		145.508	21.9189		177.838	0		177.541	0
145.852	0		145.51	9.98754		177.841	0		177.543	0
145.854	0		145.512	0		177.843	0		177.546	4.31525
145.855	0		145.514	0		180.395	0		177.548	16.3046
145.857	0		145.515	0		180.398	0		177.551	25.1524
147.049	0		145.517	0		180.4	0		177.553	27.281
147.051	0		146.527	0		180.403	0		177.556	20.8792
147.053	0		146.529	0		180.405	5.09864		177.558	9.20757
147.055	0		146.531	0		180.408	19.0834		177.561	0
147.057	1.84679		146.533	0		180.411	28.8451		177.564	0
147.059	36.6351		146.535	6.1143		180.413	31.1126		177.566	0
147.06	161.582		146.537	26.0486		180.416	24.3366		177.569	0
147.062	330.697		146.539	33.5368		180.418	11.1283		179.578	0
147.064	452.673		146.541	31.4855		180.421	0		179.581	0
147.066	437.312		146.543	21.5862		180.424	0		179.583	0
147.068	288.306		146.545	9.2263		180.426	0		179.586	0
147.07	111.379		146.547	0		180.429	0		179.588	4.83288
147.072	11.5568		146.548	0		181.664	0		179.591	17.7132
147.074	0		146.55	0		181.666	0		179.594	26.5266
147.076	0		146.552	0		181.669	0		179.596	28.1482
147.078	0		147.051	0		181.672	0		179.599	21.2345
147.08	0		147.053	0		181.674	8.03366		179.601	9.20899
152.253	0		147.055	0		181.677	27.3891		179.604	0
152.255	0		147.057	0		181.68	35.357		179.606	0
152.257	0		147.058	13.9117		181.682	33.1082		179.609	0
152.259	0		147.06	67.6907		181.685	22.7124		179.612	0
152.261	3.9228		147.062	117.983		181.687	9.45561		182.938	0
152.263	16.2358		147.064	139.454		181.69	0		182.941	0
152.265	24.595		147.066	116.51		181.693	0		182.943	0
152.267	26.0302		147.068	58.6597		181.695	0		182.946	0
152.269	19.4103		147.07	0		181.698	0		182.949	5.65728
152.271	8.47624		147.072	0		183.479	0		182.951	19.712
152.273	0		147.074	0		183.481	0		182.954	27.4949
152.275	0		147.076	0		183.484	0		182.957	28.4177
152.277	0		151.589	0		183.487	0		182.959	22.147
152.279	0		151.591	0		183.489	4.1888		182.962	10.3122
153.997	0		151.593	0		183.492	16.7938		182.965	0
153.999	0		151.595	0		183.495	28.2939		182.967	0
154.001	0		151.597	4.5802		183.497	33.0563		182.97	0
154.003	0		151.599	20.2434		183.5	27.609		182.973	0
154.005	3.9375		151.601	30.179		183.503	13.3158		200.251	0
154.007	16.2766		151.603	30.8476		183.505	0		200.255	0
154.009	25.6934		151.605	22.2489		183.508	0		200.258	0
154.011	29.2389		151.607	9.64844		183.511	0		200.261	0
154.013	24.5074		151.609	0		183.513	0		200.264	4.36171
154.015	12.3089		151.611	0		186.462	0		200.267	16.0118
154.017	0		151.613	0		186.464	0		200.27	26.5719
154.019	0		151.615	0		186.467	0		200.273	30.8211
154.022	0		152.738	0		186.47	0		200.276	26.2207
154.024	0		152.74	0		186.472	5.3077		200.279	12.639
154.586	0		152.742	0		186.475	19.3078		200.282	0
154.588	0		152.744	0		186.478	28.9777		200.285	0
154.59	0		152.746	4.14018		186.481	32.169		200.288	0
154.592	0		152.748	17.7606		186.483	27.9738		200.291	0
154.594	15.4943		152.75	26.0189		186.486	14.7873		201.349	0
154.596	68.8514		152.752	27.8409		186.489	0		201.352	0
154.598	121.87		152.754	22.1737		186.492	0		201.355	0
154.6	146.043		152.756	10.9652		186.494	0		201.358	0
154.602	127.207		152.758	0		186.497	0		201.361	4.69948
154.604	73.5144		152.76	0		188.266	0		201.364	17.8053
154.606	11.4247		152.762	0		188.269	0		201.367	29.9485
154.608	4.74498		152.765	0		188.271	0		201.37	33.2224
154.61	18.177		154.586	0		188.274	0		201.373	25.7591
154.612	32.8813		154.588	0		188.277	6.1658		201.376	11.0985
154.614	55.0485		154.59	0		188.28	21.9551		201.379	0
154.617	57.3092		154.592	0		188.282	32.2546		201.382	0
154.619	43.3671		154.594	9.41556		188.285	34.6181		201.385	0
154.621	22.6741		154.596	38.3471		188.288	27.8459		201.389	0
154.623	9.73647		154.598	53.9439		188.291	13.3895		209.138	0
154.625	0		154.6	60.1817		188.294	0		209.141	0
154.627	0		154.602	51.4215		188.296	0		209.145	0
154.629	0		154.604	27.7715		188.299	0		209.148	0
154.631	0		154.606	0		188.302	0		209.151	6.44441
158.988	0		154.608	10.6464		188.443	0		209.154	20.1175
158.99	0		154.61	45.178		188.446	0		209.158	27.49
158.992	0		154.612	69.5629		188.449	0		209.161	27.2747
158.994	0		154.614	81.3606		188.452	0		209.164	19.8623
158.996	3.95973		154.617	66.8205		188.455	5.44228		209.167	8.25214
158.999	16.7713		154.619	32.2914		188.457	19.4148		209.171	0
159.001	28.7471		154.621	0		188.46	28.4747		209.174	0
159.003	35.2209		154.623	0		188.463	29.9189		209.177	0
159.005	31.7895		154.625	0		188.466	22.9635		209.18	0
159.007	20.3141		154.627	0		188.468	10.4866		209.773	0
159.009	7.37847		155.882	0		188.471	0		209.776	0
159.011	0		155.884	0		188.474	0		209.779	0
159.014	0		155.886	0		188.477	0		209.783	0
159.016	0		155.888	0		188.48	0		209.786	6.04675
159.018	0		155.89	4.38054		199.832	0		209.789	18.7845
162.998	0		155.892	18.9596		199.835	0		209.793	26.3027
163	0		155.894	29.6512		199.838	0		209.796	27.9771
163.003	0		155.896	31.8701		199.841	0		209.799	22.4822
163.005	0		155.899	24.0818		199.844	5.73272		209.802	10.1852
163.007	5.32395		155.901	10.7668		199.847	20.0078		209.806	0
163.009	19.4178		155.903	0		199.85	30.7509		209.809	0
163.012	26.9254		155.905	0		199.853	34.6906		209.812	0
163.014	27.839		155.907	0		199.856	29.4717		209.815	0
163.016	21.6274		155.909	0		199.859	14.4223		211.276	0
163.018	10.172		156.332	0		199.862	0		211.279	0
163.02	0		156.334	0		199.865	0		211.282	0
163.023	0		156.336	0		199.868	0		211.285	0
163.025	0		156.338	0		199.872	0		211.289	5.49914
163.027	0		156.341	4.94418		202.746	0		211.292	18.2688
165.259	0		156.343	20.5759		202.749	0		211.295	27.2143
165.261	0		156.345	29.0917		202.752	0		211.299	27.9356
165.263	0		156.347	30.5511		202.755	0		211.302	19.8688
165.266	0		156.349	23.3113		202.758	6.10559		211.305	7.69442
165.268	4.73275		156.351	10.5908		202.761	19.8546		211.309	0
165.27	18.0065		156.353	0		202.765	28.1479		211.312	0
165.272	26.5798		156.355	0		202.768	30.2126		211.315	0
165.275	27.8726		156.357	0		202.771	24.7645		211.318	0
165.277	20.511		156.359	0		202.774	11.81		214.674	0
165.279	8.56582		157.377	0		202.777	0		214.677	0
165.282	0		157.379	0		202.78	0		214.681	0
165.284	0		157.381	0		202.783	0		214.684	0
165.286	0		157.383	0		202.786	0		214.687	6.13811
165.288	0		157.385	3.95528		202.814	0		214.691	18.689
166.599	0		157.387	16.9121		202.817	0		214.694	26.0682
166.602	0		157.389	25.7276		202.82	0		214.697	27.8091
166.604	0		157.391	28.2647		202.823	0		214.701	23.3427
166.606	0		157.394	22.9161		202.827	6.0538		214.704	11.1178
166.609	4.65291		157.396	11.488		202.83	20.7445		214.708	0
166.611	17.9479		157.398	0		202.833	31.2837		214.711	0
166.613	27.1947		157.4	0		202.836	33.8105		214.714	0
166.616	28.3194		157.402	0		202.839	26.5171		214.718	0
166.618	20.5682		157.404	0		202.842	11.83		218.602	0
166.62	8.56076		159.959	0		202.845	0		218.605	0
166.622	0		159.961	0		202.848	0		218.609	0
166.625	0		159.963	0		202.851	0		218.612	0
166.627	0		159.965	0		202.854	0		218.616	6.24851
166.629	0		159.968	5.97317		207.954	0		218.619	20.3424
169.484	0		159.97	23.9544		207.957	0		218.623	30.5062
169.486	0		159.972	33.1591		207.961	0		218.626	32.6583
169.489	0		159.974	32.2543		207.964	0		218.63	25.5831
169.491	0		159.976	21.4389		207.967	8.55726		218.633	11.0389
169.494	5.31395		159.979	8.08148		207.97	27.8123		218.637	0
169.496	19.6818		159.981	0		207.973	38.5996		218.64	0
169.498	29.0811		159.983	0		207.977	37.9333		218.643	0
169.501	30.0663		159.985	0		207.98	26.7774		218.647	0
169.503	21.4568		159.987	0		207.983	10.807		220.999	0
169.505	8.57485		165.844	0		207.986	0		221.003	0
169.508	0		165.847	0		207.99	0		221.006	0
169.51	0		165.849	0		207.993	0		221.01	0
169.513	0		165.851	0		207.996	0		221.013	5.70848
169.515	0		165.854	4.67977		215.984	0		221.017	19.137
172.564	0		165.856	18.3598		215.987	0		221.02	30.5614
172.566	0		165.858	26.3639		215.991	0		221.024	35.0994
172.568	0		165.86	28.338		215.994	0		221.028	29.772
172.571	0		165.863	23.0173		215.997	6.31756		221.031	18.1155
172.573	7.91748		165.865	11.3759		216.001	21.2952		221.035	6.10192
172.576	27.042		165.867	0		216.004	33.0378		221.038	0
172.578	36.3949		165.87	0		216.008	37.5022		221.042	0
172.581	36.3396		165.872	0		216.011	31.4226		221.045	0
172.583	27.0509		165.874	0		216.014	14.5425		221.049	0
172.586	12.0422		169.98	0		216.018	0		221.512	0
172.588	0		169.983	0		216.021	0		221.515	0
172.59	0		169.985	0		216.025	0		221.519	0
172.593	0		169.988	0		216.028	0		221.522	0
172.595	0		169.99	4.5253		218.487	0		221.526	4.62576
173.574	0		169.992	19.528		218.491	0		221.53	16.9409
173.576	0		169.995	33.8843		218.494	0		221.533	29.9467
173.578	0		169.997	38.7626		218.498	0		221.537	36.9274
173.581	0		169.999	29.9855		218.501	6.27826		221.54	33.1158
173.583	5.475		170.002	13.2418		218.505	20.4922		221.544	21.1422
173.586	19.3338		170.004	0		218.508	29.8003		221.547	7.4437
173.588	27.2618		170.007	0		218.512	30.5353		221.551	0
173.591	28.9048		170.009	0		218.515	22.7134		221.554	0
173.593	23.5483		170.011	0		218.518	9.45521		221.558	0
173.596	11.6886		172.483	0		218.522	0		221.561	0
173.598	0		172.486	0		218.525	0		224.987	0
173.601	0		172.488	0		218.529	0		224.991	0
173.603	0		172.491	0		218.532	0		224.994	0
173.605	0		172.493	4.38261		219.158	0		224.998	0
174.226	0		172.495	17.5695		219.162	0		225.001	7.20184
174.229	0		172.498	27.8815		219.165	0		225.005	21.8068
174.231	0		172.5	30.1705		219.169	0		225.009	30.1681
174.234	0		172.503	23.1456		219.172	8.98161		225.012	29.3839
174.236	5.57102		172.505	10.5652		219.176	27.2174		225.016	20.2025
174.239	20.2197		172.508	0		219.179	35.9102		225.02	7.60972
174.241	29.9076		172.51	0		219.183	34.2035		225.023	0
174.244	31.9448		172.512	0		219.186	23.4808		225.027	0
174.246	24.4244		172.515	0		219.19	9.07582		225.03	0
174.249	10.6093		174.999	0		219.193	0		225.034	0
174.251	0		175.002	0		219.197	0		225.812	0
174.253	0		175.004	0		219.2	0		225.816	0
174.256	0		175.007	0		219.204	0		225.819	0
174.258	0		175.009	4.34786		226.199	0		225.823	0
174.578	0		175.012	17.355		226.202	0		225.827	5.87929
174.58	0		175.014	27.3298		226.206	0		225.83	18.9569
174.582	0		175.017	29.2661		226.21	0		225.834	28.5238
174.585	0		175.019	21.3432		226.213	7.62149		225.838	29.8763
174.587	3.92255		175.022	8.69288		226.217	22.6496		225.841	22.4254
174.59	15.9422		175.024	0		226.221	31.457		225.845	9.1866
174.592	27.7894		175.027	0		226.224	33.9958		225.848	0
174.595	33.2233		175.029	0		226.228	28.8909		225.852	0
174.597	28.5101		175.032	0		226.232	13.7854		225.856	0
174.6	14.1655		182.733	0		226.235	0		225.859	0
174.602	0		182.736	0		226.239	0		226.774	0
174.605	0		182.739	0		226.243	0		226.777	0
174.607	0		182.741	0		226.246	0		226.781	0
174.61	0		182.744	6.92661		238.152	0		226.785	0
174.987	0		182.747	23.6685		238.156	0		226.788	5.95141
174.99	0		182.749	30.9794		238.16	0		226.792	18.7264
174.992	0		182.752	31.692		238.164	0		226.796	27.3562
174.995	0		182.755	25.6352		238.167	6.70639		226.799	27.6784
174.997	4.17222		182.757	12.821		238.171	21.9327		226.803	19.4681
174.999	15.898		182.76	0		238.175	34.4441		226.807	7.32768
175.002	24.9825		182.763	0		238.179	37.4251		226.81	0
175.004	26.8235		182.765	0		238.183	27.8589		226.814	0
175.007	20.2389		182.768	0		238.187	10.7908		226.818	0
175.009	8.68403		186.3	0		238.191	0		226.821	0
175.012	0		186.303	0		238.195	0		231.002	0
175.014	0		186.306	0		238.199	0		231.006	0
175.017	0		186.308	0		238.203	0		231.01	0
175.019	0		186.311	4.46912		238.547	0		231.014	0
178.759	0		186.314	17.476		238.551	0		231.017	6.77306
178.761	0		186.317	28.1182		238.555	0		231.021	21.1306
178.764	0		186.319	29.7814		238.559	0		231.025	30.5979
178.767	0		186.322	21.8043		238.563	7.8008		231.029	30.8099
178.769	6.02129		186.325	9.10326		238.567	23.8822		231.032	21.7729
178.772	20.0284		186.328	0		238.571	34.7311		231.036	8.24776
178.774	27.4203		186.33	0		238.575	36.0223		231.04	0
178.777	29.5561		186.333	0		238.579	26.4794		231.044	0
178.779	25.8857		186.336	0		238.583	10.4012		231.048	0
178.782	13.8599		189.846	0		238.586	0		231.051	0
178.785	0		189.849	0		238.59	0		234.149	0
178.787	0		189.852	0		238.594	0		234.153	0
178.79	0		189.854	0		238.598	0		234.157	0
178.792	0		189.857	6.29211		248.063	0		234.16	0
183.818	0		189.86	22.4826		248.067	0		234.164	5.90725
183.821	0		189.863	33.1459		248.071	0		234.168	18.8415
183.824	0		189.866	34.069		248.075	0		234.172	28.2938
183.826	0		189.868	24.8744		248.079	6.42996		234.176	29.1787
183.829	4.50121		189.871	10.3829		248.084	20.9605		234.18	20.8255
183.832	16.3325		189.874	0		248.088	33.5311		234.184	7.86144
183.834	25.0225		189.877	0		248.092	37.6351		234.187	0
183.837	26.3182		189.88	0		248.096	30.4421		234.191	0
183.84	19.4971		189.883	0		248.1	16.7859		234.195	0
183.842	8.18631		190.672	0		248.105	50.6058		234.199	0
183.845	0		190.675	0		248.109	206.131		234.214	0
183.848	0		190.678	0		248.113	440.846		234.218	0
183.85	0		190.68	0		248.117	616.297		234.222	0
183.853	0		190.683	7.35212		248.121	595.718		234.226	0
188.244	0		190.686	24.0052		248.126	393.447		234.23	10.2162
188.246	0		190.689	31.0752		248.13	171.723		234.234	28.4015
188.249	0		190.692	29.4345		248.134	36.8452		234.237	36.3765
188.252	0		190.695	19.9084		248.138	0		234.241	34.6192
188.255	4.03364		190.697	7.66048		248.142	0		234.245	24.5936
188.257	15.612		190.7	0		248.147	0		234.249	9.70014
188.26	27.8419		190.703	0		248.151	0		234.253	0
188.263	35.0397		190.706	0		248.837	0		234.257	0
188.266	32.1748		190.709	0		248.841	0		234.261	0
188.269	21.0876		191.423	0		248.845	0		234.264	0
188.271	7.92238		191.426	0		248.849	0		237.954	0
188.274	0		191.429	0		248.853	6.22135		237.958	0
188.277	0		191.432	0		248.858	20.3641		237.962	0
188.28	0		191.435	4.92465		248.862	33.731		237.966	0
188.282	0		191.438	17.9944		248.866	40.1644		237.97	8.45006
193.107	0		191.441	28.3138		248.87	34.7517		237.974	22.8852
193.11	0		191.443	31.6897		248.874	21.1968		237.978	29.1606
193.113	0		191.446	25.5952		248.879	6.96705		237.982	28.3125
193.116	0		191.449	11.8506		248.883	0		237.986	20.7198
193.119	6.11375		191.452	0		248.887	0		237.99	8.28848
193.122	19.4131		191.455	0		248.891	0		237.994	0
193.125	26.6055		191.458	0		248.896	0		237.998	0
193.127	27.9489		191.46	0		254.501	0		238.002	0
193.13	22.3163		191.68	0		254.505	0		238.006	0
193.133	10.277		191.683	0		254.509	0		247.413	0
193.136	0		191.685	0		254.514	0		247.418	0
193.139	0		191.688	0		254.518	8.49457		247.422	0
193.142	0		191.691	6.1608		254.523	23.6223		247.426	0
193.145	0		191.694	20.7065		254.527	32.1461		247.43	5.29672
193.208	0		191.697	28.5614		254.531	33.0902		247.434	17.4143
193.211	0		191.7	28.7412		254.536	26.3257		247.439	27.7253
193.214	0		191.703	20.9482		254.54	11.2074		247.443	29.7835
193.217	0		191.705	8.84233		254.544	0		247.447	21.8478
193.22	5.99242		191.708	0		254.549	0		247.451	8.16818
193.223	19.131		191.711	0		254.553	7.08051		247.455	0
193.225	26.5648		191.714	0		254.557	20.5594		247.459	0
193.228	28.0665		191.717	0		254.562	30.7032		247.464	0
193.231	21.654		192.139	0		254.566	35.8356		247.468	0
193.234	9.29773		192.142	0		254.571	32.8991		248.012	0
193.237	0		192.145	0		254.575	23.0602		248.016	0
193.24	0		192.148	0		254.579	8.83043		248.021	0
193.243	0		192.151	6.48482		254.584	0		248.025	0
193.246	0		192.154	22.2333		254.588	0		248.029	5.51163
196.305	0		192.157	31.7332		254.592	0		248.033	17.8939
196.308	0		192.16	34.946		254.597	0		248.037	28.5292
196.311	0		192.162	30.1368		283.948	0		248.042	31.4194
196.314	0		192.165	15.5776		283.953	0		248.046	24.2281
196.317	6.41198		192.168	0		283.958	0		248.05	9.54727
196.32	20.5933		192.171	0		283.963	0		248.054	0
196.323	28.8029		192.174	0		283.968	7.00003		248.058	0
196.326	29.5435		192.177	0		283.973	21.49		248.063	0
196.329	22.7745		192.885	0		283.979	33.2941		248.067	0
196.332	10.1325		192.888	0		283.984	35.7048		248.084	0
196.335	0		192.891	0		283.989	27.3037		248.088	0
196.338	0		192.894	0		283.994	10.3713		248.092	0
196.341	0		192.897	5.12699		283.999	0		248.096	0
196.344	0		192.9	18.1327		284.004	0		248.1	24.5638
200.911	0		192.903	27.0819		284.009	0		248.105	150.33
200.914	0		192.906	29.7133		284.014	0		248.109	475.193
200.917	0		192.908	23.8895		288.078	0		248.113	944.452
200.92	0		192.911	11.071		288.083	0		248.117	1277.49
200.923	5.84177		192.914	0		288.088	0		248.121	1170.86
200.926	19.0919		192.917	0		288.094	0		248.126	733.117
200.929	27.7267		192.92	0		288.099	5.01701		248.13	317.054
200.932	27.983		192.923	0		288.104	18.8397		248.134	68.8212
200.935	19.6656		193.326	0		288.109	33.0575		248.138	3.29009
200.938	7.56681		193.329	0		288.115	35.9712		248.142	0
200.941	0		193.332	0		288.12	25.4641		248.147	0
200.944	0		193.335	0		288.125	8.65222		248.151	0
200.947	0		193.338	4.95878		288.13	0		248.155	0
200.95	0		193.341	17.9091		288.136	0		250.873	0
204.912	0		193.344	28.0827		288.141	0		250.877	0
204.915	0		193.347	33.163		288.146	0		250.881	0
204.918	0		193.349	30.4505		290.084	0		250.885	0
204.921	0		193.352	21.6237		290.089	0		250.89	7.22651
204.925	5.85961		193.355	9.33257		290.094	0		250.894	19.7135
204.928	18.7512		193.358	0		290.1	0		250.898	26.9788
204.931	26.9571		193.361	0		290.105	82.9001		250.903	29.42
204.934	27.9199		193.364	0		290.11	571.009		250.907	26.3209
204.937	20.9765		193.367	0		290.116	2134.43		250.911	12.3681
204.94	8.70102		198.276	0		290.121	4529.66		250.915	0
204.943	0		198.279	0		290.126	6681.67		250.92	0
204.947	0		198.282	0		290.132	6740.97		250.924	0
204.95	0		198.285	0		290.137	4665.35		250.928	0
204.953	0		198.288	5.44123		290.142	2283.84		252.826	0
209.258	0		198.291	19.4441		290.148	743.209		252.83	0
209.262	0		198.294	29.7551		290.153	213.304		252.834	0
209.265	0		198.297	31.2026		290.158	56.8438		252.839	0
209.268	0		198.3	22.5951		290.163	7.45034		252.843	5.68088
209.271	5.27996		198.303	9.06078		290.169	0		252.847	18.2745
209.275	18.4704		198.306	0		290.174	0		252.852	28.3367
209.278	30.2355		198.309	0		290.179	0		252.856	29.654
209.281	33.6245		198.312	0		290.185	0		252.86	21.7916
209.284	25.2536		198.315	0		291.095	0		252.865	8.27969
209.288	9.93251		208.681	0		291.1	0		252.869	0
209.291	0		208.684	0		291.105	0		252.873	0
209.294	0		208.687	0		291.111	0		252.878	0
209.297	0		208.69	0		291.116	37.2376		252.882	0
209.301	0		208.694	5.2123		291.121	121.896		253.492	0
209.747	0		208.697	17.8212		291.127	200.408		253.496	0
209.75	0		208.7	26.9774		291.132	224.677		253.501	0
209.753	0		208.703	28.6011		291.137	179.521		253.505	0
209.757	0		208.707	21.3938		291.143	91.8864		253.509	7.73097
209.76	4.91253		208.71	8.8544		291.148	21.6296		253.514	20.5803
209.763	16.6414		208.713	0		291.153	0		253.518	27.0804
209.766	25.6354		208.716	0		291.159	0		253.522	27.18
209.77	26.2005		208.72	0		291.164	0		253.527	20.395
209.773	17.5392		208.723	0		291.169	0		253.531	8.02802
209.776	6.04397		209.512	0		296.86	0		253.535	0
209.779	0		209.515	0		296.866	0		253.54	0
209.783	0		209.519	0		296.871	0		253.544	0
209.786	0		209.522	0		296.877	0		253.548	0
209.789	0		209.525	4.23449		296.882	10.771		264.248	0
211.048	0		209.528	16.3321		296.888	26.7254		264.253	0
211.051	0		209.532	30.3513		296.893	34.8955		264.257	0
211.055	0		209.535	40.7684		296.899	35.4342		264.262	0
211.058	0		209.538	40.8508		296.904	27.8027		264.267	7.83367
211.061	6.3987		209.541	30.0086		296.91	11.1004		264.271	20.9546
211.065	19.3308		209.545	12.5075		296.915	0		264.276	28.1115
211.068	26.7138		209.548	0		296.92	0		264.28	27.7986
211.071	27.1872		209.551	0		296.926	0		264.285	19.3928
211.074	20.2772		209.554	0		296.931	0		264.29	6.82871
211.078	8.3565		209.558	0		308.911	0		264.294	0
211.081	0		211.632	0		308.917	0		264.299	0
211.084	0		211.635	0		308.923	0		264.304	0
211.088	0		211.639	0		308.928	0		264.308	0
211.091	0		211.642	0		308.934	12.88		272.057	0
213.272	0		211.645	4.37697		308.94	30.1242		272.062	0
213.275	0		211.649	16.6863		308.946	36.7729		272.067	0
213.279	0		211.652	28.8163		308.952	34.1942		272.072	0
213.282	0		211.655	32.9759		308.958	23.9202		272.077	6.02974
213.285	10.3129		211.659	26.4256		308.963	8.70892		272.081	18.457
213.289	28.8098		211.662	11.6717		308.969	0		272.086	28.5856
213.292	35.6044		211.665	0		308.975	0		272.091	30.155
213.295	32.7558		211.669	0		308.981	0		272.096	21.7276
213.299	22.5181		211.672	0		308.987	0		272.101	87.9213
213.302	8.87518		211.675	0		312.108	0		272.106	404.086
213.305	0		211.708	0		312.114	0		272.11	939.307
213.309	0		211.712	0		312.12	0		272.115	1461.35
213.312	0		211.715	0		312.126	0		272.12	1568.25
213.315	0		211.718	0		312.132	15.6751		272.125	1153.91
221.084	0		211.721	6.45348		312.137	62.482		272.13	586.677
221.088	0		211.725	20.9865		312.143	112.882		272.134	183.746
221.091	0		211.728	30.497		312.149	132.249		272.139	28.9649
221.095	0		211.731	32.4233		312.155	112.146		272.144	0
221.098	9.37366		211.735	25.6242		312.161	66.6975		272.149	0
221.102	27.8092		211.738	11.4493		312.167	20.2305		272.154	0
221.105	38.42		211.741	0		312.173	0		272.159	0
221.109	38.0459		211.745	0		312.179	0		273.106	0
221.112	26.5424		211.748	0		312.185	0		273.111	0
221.116	9.94649		211.751	0		312.191	0		273.116	0
221.119	0		214.427	0		312.392	0		273.121	0
221.123	0		214.431	0		312.398	0		273.126	5.98264
221.126	0		214.434	0		312.404	0		273.13	19.9594
221.13	0		214.437	0		312.41	0		273.135	33.1239
221.884	0		214.441	7.99141		312.416	7.79954		273.14	36.483
221.888	0		214.444	24.3071		312.422	21.9155		273.145	27.7086
221.891	0		214.448	32.1577		312.428	32.4518		273.15	10.9054
221.895	0		214.451	30.9119		312.434	34.513		273.155	0
221.898	5.10782		214.454	21.4249		312.44	27.3158		273.16	0
221.902	16.955		214.458	8.33045		312.446	10.3464		273.164	0
221.905	27.5966		214.461	0		312.452	0		273.169	0
221.909	32.7302		214.464	0		312.458	0		273.572	0
221.913	29.6097		214.468	0		312.463	0		273.577	0
221.916	20.3044		214.471	0		312.469	0		273.582	0
221.92	7.88343		216.052	0		313.058	0		273.587	0
221.923	0		216.055	0		313.063	0		273.592	7.07245
221.927	0		216.059	0		313.069	0		273.597	19.801
221.93	0		216.062	0		313.075	0		273.601	28.1783
221.934	0		216.066	5.82543		313.081	10.1091		273.606	28.6868
225.859	0		216.069	19.177		313.087	24.5289		273.611	20.7488
225.863	0		216.072	28.5675		313.093	31.5619		273.616	7.52341
225.867	0		216.076	31.1422		313.099	30.2201		273.621	0
225.87	0		216.079	25.4147		313.105	21.0013		273.626	0
225.874	7.24741		216.083	11.6311		313.111	7.28717		273.631	0
225.878	21.4495		216.086	0		313.117	0		273.635	0
225.881	29.6061		216.089	0		313.123	0		274.064	0
225.885	28.4953		216.093	0		313.129	0		274.069	0
225.889	18.8866		216.096	0		313.135	0		274.073	0
225.892	6.60681		220.081	0		316.072	0		274.078	0
225.896	0		220.085	0		316.078	0		274.083	32.1474
225.9	0		220.088	0		316.084	0		274.088	104.697
225.903	0		220.092	0		316.09	0		274.093	178.944
225.907	0		220.095	7.26124		316.096	36.9885		274.098	215.174
226.627	0		220.099	21.9581		316.102	94.8462		274.103	187.081
226.631	0		220.102	29.4226		316.108	127.502		274.108	110.114
226.634	0		220.106	28.819		316.114	123.761		274.112	31.9135
226.638	0		220.109	19.9944		316.12	86.7208		274.117	0
226.642	5.99651		220.113	7.4963		316.126	35.3374		274.122	0
226.645	18.4733		220.116	0		316.132	4.57244		274.127	0
226.649	27.0406		220.12	0		316.138	0		274.132	0
226.653	28.1093		220.123	0		316.144	0		277.18	0
226.656	21.8044		220.127	0		316.15	0		277.185	0
226.66	9.26223		222.863	0		316.156	0		277.19	0
226.664	0		222.867	0		316.507	0		277.194	0
226.667	0		222.871	0		316.513	0		277.199	6.78543
226.671	0		222.874	0		316.519	0		277.204	19.276
226.675	0		222.878	6.12393		316.525	0		277.209	27.5835
231.066	0		222.881	19.4261		316.531	12.2336		277.214	27.5444
231.07	0		222.885	28.2907		316.537	29.2861		277.219	18.7455
231.074	0		222.889	29.7828		316.543	36.5427		277.224	6.27451
231.078	0		222.892	22.9241		316.549	33.4189		277.229	0
231.081	4.94491		222.896	9.76076		316.555	21.5249		277.234	0
231.085	17.6394		222.899	0		316.561	6.78256		277.239	0
231.089	30.4792		222.903	0		316.567	0		277.244	0
231.093	35.3771		222.906	0		316.573	0		284.989	0
231.097	28.4689		222.91	0		316.579	0		284.994	0
231.1	11.7291		231.059	0		316.585	0		284.999	0
231.104	0		231.063	0		322.269	0		285.004	0
231.108	0		231.066	0		322.275	0		285.009	8.08323
231.112	0		231.07	0		322.282	0		285.015	20.5778
231.115	0		231.074	30.4937		322.288	0		285.02	27.0869
242.586	0		231.078	186.863		322.294	6.94223		285.025	26.7524
242.59	0		231.081	639.696		322.3	21.1162		285.03	19.8354
242.595	0		231.085	1385.23		322.306	32.6089		285.035	7.40577
242.599	0		231.089	2059.99		322.313	33.9347		285.04	0
242.603	7.04725		231.093	2110.57		322.319	24.8562		285.046	0
242.607	19.5642		231.096	1454.43		322.325	8.63154		285.051	0
242.611	27.8187		231.1	690.013		322.331	0		285.056	0
242.615	31.5869		231.104	179.816		322.338	0		290.084	0
242.619	28.4775		231.108	25.1544		322.344	0		290.089	0
242.623	19.3994		231.112	0		322.35	0		290.094	0
242.627	7.10897		231.115	0		322.948	0		290.1	0
242.631	0		231.119	0		322.954	0		290.105	35.5555
242.635	0		231.123	0		322.96	0		290.11	332.338
242.639	0		232.065	0		322.966	0		290.116	1324.04
242.643	0		232.069	0		322.972	8.95738		290.121	2818.34
243.343	0		232.073	0		322.979	23.7898		290.126	4130.26
243.347	0		232.077	0		322.985	32.5801		290.132	4124.18
243.351	0		232.081	5.17562		322.991	30.9291		290.137	2837
243.355	0		232.084	17.5534		322.997	20.4768		290.142	1380.94
243.359	7.88059		232.088	27.9529		323.004	6.68384		290.148	453.335
243.363	23.1404		232.092	30.5884		323.01	0		290.153	126.639
243.367	32.5061		232.096	23.5749		323.016	0		290.158	23.4647
243.372	31.4689		232.1	9.69567		323.022	0		290.163	0
243.376	21.1672		232.103	0		323.029	0		290.169	0
243.38	7.43898		232.107	0		325.273	0		290.174	0
243.384	0		232.111	0		325.279	0		290.179	0
243.388	0		232.115	0		325.285	0		291.095	0
243.392	0		236.217	0		325.292	0		291.1	0
243.396	0		236.221	0		325.298	7.25135		291.105	0
247.067	0		236.225	0		325.304	20.8981		291.111	0
247.071	0		236.229	0		325.31	32.7893		291.116	13.0342
247.075	0		236.233	10.186		325.317	37.347		291.121	60.2489
247.079	0		236.237	28.2962		325.323	31.669		291.127	117.787
247.084	7.32081		236.241	35.8293		325.329	12.651		291.132	145.698
247.088	20.5386		236.245	34.2652		325.336	0		291.137	131.634
247.092	28.047		236.249	25.2094		325.342	0		291.143	86.1082
247.096	27.4629		236.253	10.5003		325.348	0		291.148	34.4878
247.1	19.4364		236.256	0		325.355	0		291.153	5.45566
247.104	7.20198		236.26	0		330.121	0		291.159	0
247.109	0		236.264	0		330.128	0		291.164	0
247.113	0		236.268	0		330.134	0		291.169	0
247.117	0		236.405	0		330.14	0		291.175	0
247.121	0		236.409	0		330.147	9.85974		291.287	0
248.021	0		236.412	0		330.153	25.3677		291.292	0
248.025	0		236.416	0		330.16	34.9332		291.298	0
248.029	0		236.42	5.68596		330.166	35.1456		291.303	0
248.033	0		236.424	18.4117		330.173	26.3228		291.308	7.0104
248.037	7.76745		236.428	28.0744		330.179	9.47755		291.314	19.649
248.042	19.5466		236.432	29.6822		330.186	0		291.319	28.308
248.046	25.8996		236.436	22.2319		330.192	0		291.324	29.216
248.05	29.6252		236.44	8.90524		330.198	0		291.33	22.7549
248.054	27.6624		236.444	0		330.205	0		291.335	8.79379
248.058	19.3719		236.448	0		334.034	0		291.34	0
248.063	7.09472		236.452	0		334.04	0		291.346	0
248.067	0		236.455	0		334.047	0		291.351	0
248.071	0		248.063	0		334.054	0		291.356	0
248.075	0		248.067	0		334.06	13.9455		298.975	0
248.079	0		248.071	0		334.067	32.9709		298.981	0
248.084	30.757		248.075	0		334.073	41.8016		298.987	0
248.088	120.521		248.079	9.75921		334.08	38.8391		298.992	0
248.092	185.136		248.083	70.6268		334.086	25.9764		298.998	5.99529
248.096	228.821		248.088	156.986		334.093	8.48143		299.003	18.3038
248.1	585.263		248.092	275.988		334.099	0		299.009	28.6423
248.105	2179.25		248.096	453.266		334.106	0		299.014	30.4502
248.109	5591.9		248.1	1111.97		334.113	0		299.02	22.4803
248.113	10031.2		248.104	3942.72		334.119	0		299.025	7.93886
248.117	12722.8		248.109	10033		334.369	0		299.031	0
248.121	10909.7		248.113	18039.9		334.375	0		299.036	0
248.126	6520.81		248.117	23078.2		334.382	0		299.042	0
248.13	2777.14		248.121	20013.9		334.388	0		299.048	0
248.134	750.463		248.125	12063.2		334.395	11.2669		308.777	0
248.138	228.439		248.13	5224.75		334.401	25.7901		308.783	0
248.142	114.842		248.134	1450.04		334.408	32.9164		308.789	0
248.147	82.3334		248.138	524.683		334.415	32.8599		308.794	0
248.151	44.6184		248.142	362.403		334.421	24.8049		308.8	9.3435
248.155	0		248.146	368.698		334.428	9.04569		308.806	24.7784
248.159	0		248.151	258.079		334.434	0		308.812	34.2726
248.163	0		248.155	6.99416		334.441	0		308.818	32.9524
248.168	0		248.159	0		334.447	0		308.823	21.6491
249.085	0		248.163	0		334.454	0		308.829	7.13286
249.09	0		248.167	0		338.05	0		308.835	0
249.094	0		248.172	0		338.057	0		308.841	0
249.098	0		249.085	0		338.063	0		308.847	0
249.102	4.67329		249.09	0		338.07	0		308.853	0
249.107	53.2634		249.094	0		338.077	8.79009		310.797	0
249.111	176.55		249.098	0		338.083	22.612		310.803	0
249.115	327.429		249.102	12.5781		338.09	32.0155		310.809	0
249.119	420.17		249.106	94.337		338.097	33.7447		310.815	0
249.123	394.882		249.111	313.903		338.103	27.1466		310.821	7.78141
249.128	263.901		249.115	656.12		338.11	10.1397		310.827	21.5881
249.132	107.175		249.119	940.412		338.117	0		310.833	32.1675
249.136	17.2678		249.123	920.285		338.123	0		310.838	33.9845
249.14	0		249.128	629.818		338.13	0		310.844	25.4056
249.145	0		249.132	310.599		338.137	0		310.85	8.9667
249.149	0		249.136	88.5886		340.089	0		310.856	0
249.153	0		249.14	3.86514		340.095	0		310.862	0
251.969	0		249.145	0		340.102	0		310.868	0
251.973	0		249.149	0		340.109	0		310.874	0
251.977	0		249.153	0		340.115	23.1268		313.797	0
251.982	0		249.157	0		340.122	173.822		313.803	0
251.986	6.44864		253.241	0		340.129	614.986		313.809	0
251.99	19.9516		253.245	0		340.136	1255.46		313.815	0
251.995	30.829		253.249	0		340.142	1760.53		313.821	9.66472
251.999	32.7189		253.254	0		340.149	1666.34		313.826	22.3886
252.003	23.9715		253.258	5.7991		340.156	1095.89		313.832	27.9909
252.007	8.86372		253.262	19.4483		340.163	492.145		313.838	26.9577
252.012	0		253.267	32.7617		340.169	126.889		313.844	19.6655
252.016	0		253.271	38.9379		340.176	16.1472		313.85	6.94382
252.02	0		253.275	33.6094		340.183	0		313.856	0
252.025	0		253.28	20.5754		340.19	0		313.862	0
253.392	0		253.284	6.8463		340.196	0		313.868	0
253.397	0		253.288	0		340.203	0		313.874	0
253.401	0		253.293	0		343.372	0		314.119	0
253.405	0		253.297	0		343.379	0		314.125	0
253.41	10.1942		253.301	0		343.386	0		314.131	0
253.414	27.1974		254.741	0		343.393	0		314.137	0
253.418	35.3185		254.745	0		343.4	7.81873		314.143	6.39047
253.423	32.6416		254.749	0		343.407	22.088		314.149	27.5874
253.427	21.3548		254.754	0		343.413	32.3792		314.155	55.4913
253.431	7.29264		254.758	8.31179		343.42	32.5768		314.161	74.4588
253.436	0		254.763	23.2341		343.427	23.0028		314.167	73.9886
253.44	0		254.767	31.0996		343.434	7.635		314.173	54.3591
253.444	0		254.771	30.1538		343.441	0		314.179	19.2015
253.449	0		254.776	21.4593		343.448	0		314.185	0
259.16	0		254.78	8.23116		343.455	0		314.191	0
259.165	0		254.784	0		343.461	0		314.197	0
259.169	0		254.789	0		346.989	0		314.203	0
259.174	0		254.793	0		346.996	0		316.066	0
259.178	7.00628		254.797	0		347.003	0		316.072	0
259.183	20.6945		258.075	0		347.01	0		316.078	0
259.187	30.5256		258.079	0		347.016	9.91997		316.084	0
259.191	31.2058		258.083	0		347.023	25.5349		316.09	32.2977
259.196	21.9559		258.088	0		347.03	34.1836		316.096	106.367
259.2	7.7257		258.092	8.21583		347.037	31.5368		316.102	182.26
259.205	0		258.097	23.993		347.044	20.0331		316.108	216.738
259.209	0		258.101	33.7112		347.051	6.0833		316.114	186.96
259.214	0		258.106	33.3236		347.058	0		316.12	105.308
259.218	0		258.11	23.2937		347.065	0		316.126	31.0888
261.984	0		258.115	8.56329		347.072	0		316.132	3.0615
261.988	0		258.119	0		347.079	0		316.138	0
261.993	0		258.123	0		354.101	0		316.144	0
261.997	0		258.128	0		354.108	0		316.15	0
262.002	5.90163		258.132	0		354.115	0		316.156	0
262.006	18.3643		259.559	0		354.122	0		316.513	0
262.011	27.7705		259.564	0		354.13	4.15791		316.519	0
262.016	27.9945		259.568	0		354.137	77.6594		316.525	0
262.02	19.5408		259.573	0		354.144	245.886		316.531	0
262.025	6.90862		259.577	9.94922		354.151	465.215		316.537	7.01532
262.029	0		259.582	27.0772		354.158	657.446		316.543	21.0023
262.034	0		259.586	34.9512		354.165	614.465		316.549	42.8727
262.038	0		259.591	32.1644		354.173	377.677		316.555	60.7539
262.043	0		259.595	20.635		354.18	155.123		316.561	60.0881
266.323	0		259.6	6.93676		354.187	31.6466		316.567	38.5529
266.327	0		259.604	0		354.194	0		316.573	16.4649
266.332	0		259.609	0		354.201	0		316.579	4.61717
266.337	0		259.613	0		354.208	0		316.585	0
266.341	9.13162		259.618	0		354.216	0		316.591	0
266.346	24.1235		260.198	0		356.113	0		316.597	0
266.351	33.2737		260.203	0		356.121	0		316.603	0
266.355	34.7109		260.207	0		356.128	0		325.241	0
266.36	27.0513		260.212	0		356.135	0		325.248	0
266.365	10.4998		260.216	8.88875		356.142	5.72611		325.254	0
266.369	0		260.221	23.1241		356.15	60.2294		325.26	0
266.374	0		260.225	29.1553		356.157	280.321		325.266	7.64448
266.379	0		260.23	28.1779		356.164	649.074		325.273	20.9534
266.383	0		260.234	20.2503		356.171	1025.44		325.279	30.6397
268.082	0		260.239	7.68736		356.178	1071.39		325.285	31.7486
268.087	0		260.243	0		356.186	757.369		325.292	23.6819
268.091	0		260.248	0		356.193	368.005		325.298	8.33771
268.096	0		260.252	0		356.2	100.527		325.304	0
268.101	38.99		260.257	0		356.207	8.63141		325.311	0
268.105	104.701		260.776	0		356.214	0		325.317	0
268.11	140.886		260.781	0		356.222	0		325.323	0
268.115	132.751		260.785	0		356.229	0		327.795	0
268.12	85.9494		260.79	0		356.236	0		327.801	0
268.124	27.8417		260.794	9.76912		357.278	0		327.808	0
268.129	0		260.799	25.0938		357.286	0		327.814	0
268.134	0		260.803	31.6678		357.293	0		327.821	11.2791
268.138	0		260.808	31.4922		357.3	0		327.827	26.4827
268.143	0		260.812	23.902		357.307	6.37524		327.833	33.0001
272.077	0		260.817	9.58416		357.315	19.9319		327.84	29.6688
272.081	0		260.821	0		357.322	32.5684		327.846	18.831
272.086	0		260.826	0		357.329	36.3042		327.852	5.85871
272.091	0		260.83	0		357.336	28.8256		327.859	0
272.096	7.28189		260.835	0		357.344	10.3196		327.865	0
272.101	72.6924		266.514	0		357.351	0		327.872	0
272.106	305.878		266.519	0		357.358	0		327.878	0
272.11	680.538		266.523	0		357.365	0		327.91	0
272.115	1005.1		266.528	0		357.373	0		327.916	0
272.12	1002.87		266.533	8.8992		358.099	0		327.923	0
272.125	682.72		266.537	23.2762		358.107	0		327.929	0
272.13	302.573		266.542	30.1258		358.114	0		327.935	12.5173
272.134	69.084		266.547	30.0024		358.121	0		327.942	27.6145
272.139	8.31975		266.551	23.0429		358.129	63.7302		327.948	32.7668
272.144	0		266.556	9.29947		358.136	302.008		327.954	28.9626
272.149	0		266.561	0		358.143	691.284		327.961	18.0888
272.154	0		266.565	0		358.15	1088.54		327.967	5.52511
272.159	0		266.57	0		358.158	1157.15		327.974	0
273.087	0		266.575	0		358.165	841.502		327.98	0
273.092	0		268.138	0		358.172	426.456		327.986	0
273.097	0		268.143	0		358.179	139.052		327.993	0
273.101	0		268.148	0		358.187	22.1552		329.484	0
273.106	7.38008		268.152	0		358.194	0		329.491	0
273.111	19.6298		268.157	10.0615		358.201	0		329.497	0
273.116	28.4928		268.162	26.5835		358.209	0		329.504	0
273.121	32.0892		268.167	34.5542		358.216	0		329.51	8.64532
273.126	27.4828		268.171	33.2988		367.457	0		329.516	21.7113
273.13	11.2264		268.176	23.5956		367.465	0		329.523	30.6107
273.135	0		268.181	8.75614		367.472	0		329.529	32.3695
273.14	0		268.185	0		367.48	0		329.536	25.1352
273.145	0		268.19	0		367.487	11.1253		329.542	9.20513
273.15	0		268.195	0		367.495	27.7255		329.549	0
274.059	0		268.2	0		367.502	37.5659		329.555	0
274.064	0		272.062	0		367.51	36.8518		329.561	0
274.069	0		272.067	0		367.517	26.0755		329.568	0
274.073	0		272.072	0		367.525	8.56963		340.095	0
274.078	9.18581		272.077	0		367.533	0		340.102	0
274.083	81.0481		272.081	29.2723		367.54	0		340.109	0
274.088	229.578		272.086	128.745		367.548	0		340.116	0
274.093	383.658		272.091	275.511		367.555	0		340.122	25.389
274.098	448.457		272.096	705.997		372.1	0		340.129	148.798
274.103	380.223		272.101	2476.3		372.108	0		340.136	319.84
274.108	228.868		272.105	7853.18		372.116	0		340.143	427.114
274.112	99.1651		272.11	16165.3		372.123	0		340.149	411.523
274.117	91.8987		272.115	23587.6		372.131	3.80926		340.156	284.061
274.122	221.523		272.12	23820.4		372.139	116.488		340.163	118.153
274.127	399.538		272.125	16531.3		372.147	778.128		340.169	19.7578
274.132	507.663		272.13	8135.47		372.154	2405.33		340.176	0
274.137	460.963		272.134	2534		372.162	4580.52		340.183	0
274.142	289.537		272.139	671.002		372.17	6056.06		340.19	0
274.147	117.193		272.144	262.575		372.177	5364.57		340.196	0
274.151	23.498		272.149	140.979		372.185	3353.43		342.942	0
274.156	0		272.154	37.9773		372.193	1483.53		342.949	0
274.161	0		272.158	1.57608		372.201	456.762		342.956	0
274.166	0		272.163	0		372.208	141.202		342.963	0
274.171	0		272.168	0		372.216	56.8694		342.97	10.4686
274.874	0		272.173	0		372.224	19.6254		342.977	23.3448
274.879	0		272.178	0		372.231	1.16465		342.983	28.6262
274.884	0		273.082	0		372.239	0		342.99	26.7451
274.889	0		273.087	0		372.247	0		342.997	18.3839
274.894	7.84421		273.092	0		372.255	0		343.004	5.97957
274.899	20.4325		273.096	0		372.262	0		343.011	0
274.904	27.7134		273.101	29.8968		373.12	0		343.017	0
274.909	27.3981		273.106	181.178		373.128	0		343.024	0
274.914	19.0955		273.111	507.017		373.136	0		343.031	0
274.919	6.54871		273.116	917.522		373.143	0		348.64	0
274.923	0		273.121	1161.56		373.151	27.2763		348.647	0
274.928	0		273.126	990.903		373.159	115.579		348.654	0
274.933	0		273.13	562.381		373.167	218.258		348.661	0
274.938	0		273.135	212.537		373.174	267.468		348.668	11.3075
280.157	0		273.14	40.8031		373.182	235.602		348.675	26.4357
280.163	0		273.145	0		373.19	145.142		348.682	32.7325
280.168	0		273.15	0		373.198	42.4163		348.689	28.9375
[truncated: 943 more rows]

## Sheet: SI 12B
MS/MS 462.1660 m/z
4 more polar peak			4 less polar peak			S. coelicolor dob-pDualP more polar peak			S. coelicolor dob-pDualP less polar peak				EIC data is provided in the source data for figure 2
Mass	Intensity		Mass	Intensity		Mass	Intensity		Mass	Intensity
121.774	0		121.774	0		53.4619	0		121.774	0
121.775	0		121.775	0		53.4623	0		121.775	0
121.777	0		121.777	0		53.4628	0		121.777	0
121.778	0		121.778	0		53.4632	0		121.778	0
123.857	0		124.098	0		68.7776	0		123.473	0
123.858	0		124.1	0		68.7782	0		123.474	0
123.86	0		124.101	0		68.7789	0		123.476	0
123.861	0		124.103	0		68.7795	0		123.477	0
123.863	29.8497		124.104	23.6768		68.7801	17.1851		123.479	17.7566
123.864	46.8154		124.106	42.3359		68.7807	35.7731		123.48	29.8714
123.866	50.1733		124.107	50.6454		68.7813	45.2168		123.482	34.0823
123.867	37.2596		124.109	43.8427		68.7819	40.1025		123.483	26.9483
123.869	16.5962		124.11	26.5557		68.7825	24.6382		123.485	12.9158
123.87	0		124.112	0.223643		68.7831	3.15227		123.486	0.0531165
123.872	0		124.113	0		68.7838	0		123.487	0
123.873	0		124.115	0		68.7844	0		123.489	0
123.875	0		124.116	0		68.785	0		123.49	0
123.96	0		124.118	0		68.7856	0		123.492	0
123.962	0		124.587	0		87.7126	0		124.542	0
123.963	0		124.588	0		87.7135	0		124.544	0
123.965	0		124.59	0		87.7143	0		124.545	0
123.966	11.6026		124.591	0		87.7152	0		124.547	0
123.968	25.4907		124.593	21.082		87.7161	22.7911		124.548	10.3892
123.969	32.7619		124.594	38.391		87.717	41.3591		124.55	18.6643
123.971	27.6648		124.596	49.1546		87.7179	48.8832		124.551	23.0501
123.972	13.7838		124.597	45.9838		87.7187	42.2104		124.553	20.6881
123.974	0.0393894		124.599	30.5052		87.7196	25.6165		124.554	13.3299
123.975	0		124.6	0.0671318		87.7205	4.12192		124.556	0.0123942
123.977	0		124.602	0		87.7214	0		124.557	0
123.978	0		124.603	0		87.7223	0		124.559	0
123.98	0		124.605	0		87.7232	0		124.56	0
125.25	0		124.606	0		87.724	0		124.562	0
125.251	0		125.304	0		123.303	0		125.518	0
125.253	0		125.305	0		123.305	0		125.52	0
125.254	0		125.307	0		123.306	0		125.521	0
125.256	17.9633		125.308	0		123.308	0		125.523	0
125.257	41.0116		125.31	18.247		123.309	15.3383		125.524	9.45551
125.259	57.7722		125.311	37.7024		123.31	30.0417		125.526	16.241
125.26	56.7886		125.313	48.9385		123.312	35.4748		125.527	19.0786
125.262	38.4423		125.315	42.1843		123.313	29.3417		125.529	15.5744
125.263	15.6236		125.316	21.5414		123.315	16.4605		125.53	7.58698
125.265	0.0448982		125.318	0.122018		123.316	2.92977		125.532	0.037198
125.266	0		125.319	0		123.318	0		125.533	0
125.268	0		125.321	0		123.319	0		125.535	0
125.269	0		125.322	0		123.321	0		125.536	0
125.271	0		125.324	0		123.322	0		125.538	0
129.239	0		125.639	0		125.819	0		127.638	0
129.241	0		125.641	0		125.82	0		127.64	0
129.242	0		125.642	0		125.822	0		127.641	0
129.244	0		125.644	0		125.823	0		127.643	0
129.245	32.0632		125.645	17.5441		125.825	11.5228		127.644	18.7925
129.247	48.7359		125.647	37.208		125.827	26.5758		127.646	29.7053
129.248	50.7652		125.648	47.8565		125.828	34.5273		127.647	33.4377
129.25	37.1145		125.65	40.4296		125.83	28.931		127.649	27.3041
129.252	17.1208		125.651	19.8855		125.831	14.2542		127.65	14.9164
129.253	0.0471081		125.653	0.0927084		125.833	2.3365		127.652	0.0625356
129.255	0		125.654	0		125.834	0		127.654	0
129.256	0		125.656	0		125.836	0		127.655	0
129.258	0		125.657	0		125.837	0		127.657	0
129.259	0		125.659	0		125.839	0		127.658	0
129.634	0		126.85	0		126.776	0		127.697	0
129.636	0		126.852	0		126.778	0		127.698	0
129.638	0		126.853	0		126.779	0		127.7	0
129.639	0		126.855	0		126.781	0		127.702	0
129.641	26.5284		126.856	23.41		126.782	10.6626		127.703	13.7234
129.642	51.5053		126.858	39.8837		126.784	20.5751		127.705	19.0891
129.644	65.8591		126.859	45.3542		126.785	25.3347		127.706	20.3284
129.645	61.1174		126.861	36.3343		126.787	22.5668		127.708	16.4014
129.647	40.981		126.863	19.1727		126.789	13.9461		127.709	8.89133
129.649	18.2576		126.864	0.0417954		126.79	2.59325		127.711	0.0846629
129.65	0.0192986		126.866	0		126.792	0		127.712	0
129.652	0		126.867	0		126.793	0		127.714	0
129.653	0		126.869	0		126.795	0		127.715	0
129.655	0		126.87	0		126.796	0		127.717	0
129.657	0		128.194	0		128.611	0		130.008	0
133.359	0		128.196	0		128.613	0		130.009	0
133.361	0		128.197	0		128.614	0		130.011	0
133.362	0		128.199	0		128.616	0		130.012	0
133.364	0		128.201	20.298		128.618	8.04132		130.014	12.339
133.366	24.659		128.202	37.8481		128.619	15.8922		130.016	18.3234
133.367	44.0443		128.204	45.8689		128.621	20.0049		130.017	20.45
133.369	54.7498		128.205	39.8059		128.622	18.9338		130.019	17.9612
133.37	50.0109		128.207	24.4136		128.624	13.5034		130.02	12.1656
133.372	32.4419		128.208	0.0513689		128.625	2.6159		130.022	0.0497477
133.374	0.0747821		128.21	0		128.627	0		130.024	0
133.375	0		128.211	0		128.628	0		130.025	0
133.377	0		128.213	0		128.63	0		130.027	0
133.379	0		128.215	0		128.632	0		130.028	0
133.38	0		128.746	0		128.836	0		130.591	0
134.2	0		128.748	0		128.837	0		130.592	0
134.201	0		128.75	0		128.839	0		130.594	0
134.203	0		128.751	0		128.84	0		130.596	0
134.205	0		128.753	35.1056		128.842	8.35438		130.597	11.3217
134.207	28.3098		128.754	46.6812		128.843	17.5714		130.599	18.579
134.208	47.4093		128.756	49.13		128.845	22.7589		130.6	21.7653
134.21	55.2428		128.757	41.5108		128.847	21.2018		130.602	19.4401
134.212	47.1613		128.759	26.5975		128.848	13.971		130.604	13.0246
134.213	28.9463		128.761	0.0553125		128.85	2.65398		130.605	0.052595
134.215	0.0630056		128.762	0		128.851	0		130.607	0
134.217	0		128.764	0		128.853	0		130.608	0
134.218	0		128.765	0		128.854	0		130.61	0
134.22	0		128.767	0		128.856	0		130.612	0
134.222	0		130.803	0		129.351	0		131.974	0
134.737	0		130.804	0		129.352	0		131.975	0
134.739	0		130.806	0		129.354	0		131.977	0
134.741	0		130.807	0		129.355	0		131.979	0
134.742	0		130.809	21.378		129.357	8.44189		131.98	16.3605
134.744	0.00749828		130.811	36.3495		129.359	16.455		131.982	28.2803
134.746	28.2215		130.812	44.3845		129.36	21.5397		131.983	32.6161
134.748	49.4763		130.814	41.336		129.362	22.3054		131.985	27.1983
134.749	55.0817		130.815	29.2871		129.363	18.1956		131.987	16.2324
134.751	39.967		130.817	0.0552995		129.365	3.72485		131.988	0.0633851
134.753	16.0051		130.819	0		129.366	0		131.99	0
134.754	0.100112		130.82	0		129.368	0		131.992	0
134.756	0		130.822	0		129.37	0		131.993	0
134.758	0		130.824	0		129.371	0		131.995	0
134.759	0		131.619	0		130.52	0		132.7	0
134.761	0		131.621	0		130.522	0		132.701	0
135.873	0		131.623	0		130.523	0		132.703	0
135.875	0		131.624	0		130.525	0		132.705	0
135.877	0		131.626	24.5934		130.526	9.37088		132.706	10.6011
135.878	0		131.628	45.6329		130.528	20.3532		132.708	16.6996
135.88	33.2795		131.629	52.9435		130.53	27.1451		132.71	18.8556
135.882	46.9077		131.631	40.0993		130.531	25.8708		132.711	16.2472
135.884	51.3574		131.632	17.1905		130.533	17.4368		132.713	10.5424
135.885	42.5299		131.634	0.00672985		130.534	3.28089		132.714	0.0331229
135.887	23.9574		131.636	0		130.536	0		132.716	0
135.889	0.0456837		131.637	0		130.538	0		132.718	0
135.89	0		131.639	0		130.539	0		132.719	0
135.892	0		131.641	0		130.541	0		132.721	0
135.894	0		134.058	0		131.132	0		133.253	0
135.896	0		134.06	0		131.134	0		133.255	0
142.704	0		134.061	0		131.135	0		133.256	0
142.706	0		134.063	0		131.137	0		133.258	0
142.708	0		134.065	18.9998		131.139	9.28122		133.26	18.3176
142.709	0		134.066	39.1035		131.14	18.3512		133.261	30.2762
142.711	19.3949		134.068	52.3159		131.142	22.3973		133.263	36.0343
142.713	39.1505		134.07	49.74		131.144	19.1488		133.265	31.3522
142.715	49.5256		134.071	33.009		131.145	10.633		133.266	18.874
142.717	42.8933		134.073	0.0481712		131.147	1.84785		133.268	0.1138
142.719	23.8865		134.075	0		131.148	0		133.27	0
142.72	0.00935083		134.076	0		131.15	0		133.271	0
142.722	0		134.078	0		131.152	0		133.273	0
142.724	0		134.08	0		131.153	0		133.275	0
142.726	0		135.787	0		131.699	0		135.103	0
142.728	0		135.788	0		131.7	0		135.104	0
145.817	0		135.79	0		131.702	0		135.106	0
145.819	0		135.792	0		131.703	0		135.108	0
145.821	0		135.793	22.5909		131.705	6.79676		135.109	10.309
145.823	0		135.795	41.9044		131.707	16.8365		135.111	16.6496
145.825	0.011411		135.797	49.847		131.708	24.3043		135.113	19.7216
145.827	24.7914		135.799	41.9548		131.71	24.1605		135.114	17.6251
145.828	107.241		135.8	24.2005		131.712	16.4165		135.116	10.9858
145.83	315.89		135.802	0.0232561		131.713	3.10369		135.118	0.0385635
145.832	605.165		135.804	0		131.715	0		135.12	0
145.834	881.597		135.805	0		131.716	0		135.121	0
145.836	1035.2		135.807	0		131.718	0		135.123	0
145.838	1061.08		135.809	0		131.72	0		135.125	0
145.84	1037.15		136.972	0		132.396	0		139.673	0
145.842	977.822		136.974	0		132.398	0		139.675	0
145.844	765.67		136.976	0		132.399	0		139.677	0
145.845	540.794		136.977	0		132.401	0		139.679	0
145.847	269.361		136.979	28.6912		132.403	7.53689		139.68	12.4614
145.849	74.3599		136.981	47.2574		132.404	16.6579		139.682	18.3768
145.851	0		136.982	51.8761		132.406	22.1046		139.684	20.8567
145.853	0		136.984	39.5752		132.408	20.6093		139.686	18.8479
145.855	0		136.986	19.1094		132.409	13.479		139.687	13.0993
145.857	0		136.988	0.0181203		132.411	2.57044		139.689	0.0350526
145.908	0		136.989	0		132.412	0		139.691	0
145.91	0		136.991	0		132.414	0		139.693	0
145.912	0		136.993	0		132.416	0		139.695	0
145.914	0		136.995	0		132.417	0		139.696	0
145.915	0.0164667		140.007	0		134.223	0		141.628	0
145.917	27.7042		140.009	0		134.225	0		141.63	0
145.919	53.9264		140.011	0		134.226	0		141.631	0
145.921	71.3786		140.013	0		134.228	0		141.633	0
145.923	66.586		140.014	0.0185688		134.23	12.1187		141.635	0.0234923
145.925	42.2236		140.016	23.1434		134.231	22.6071		141.637	25.1903
145.927	0		140.018	41.5405		134.233	26.5571		141.639	39.6707
145.929	0		140.02	53.34		134.235	22.2763		141.641	41.3206
145.931	0		140.021	48.6897		134.236	12.6621		141.642	29.6946
145.933	0		140.023	30.0376		134.238	2.23344		141.644	13.7551
146.865	0		140.025	0.0919184		134.24	0		141.646	0.0821016
146.867	0		140.027	0		134.241	0		141.648	0
146.869	0		140.029	0		134.243	0		141.65	0
146.871	0		140.03	0		134.245	0		141.651	0
146.872	0.0611098		140.032	0		134.767	0		141.653	0
146.874	30.4783		142.045	0		134.769	0		142.118	0
146.876	50.3787		142.047	0		134.771	0		142.12	0
146.878	57.0267		142.049	0		134.772	0		142.122	0
146.88	45.2996		142.051	0		134.774	11.1396		142.123	0
146.882	22.2704		142.052	23.4878		134.776	20.8942		142.125	9.63009
146.884	0		142.054	43.8756		134.777	25.0643		142.127	17.0911
146.886	0		142.056	52.1513		134.779	21.4497		142.129	20.8634
146.888	0		142.058	43.121		134.781	12.0599		142.131	18.7994
146.89	0		142.06	23.7582		134.782	2.10787		142.132	12.2911
147.305	0		142.062	0		134.784	0		142.134	0.0261832
147.307	0		142.063	0		134.786	0		142.136	0
147.309	0		142.065	0		134.787	0		142.138	0
147.311	0		142.067	0		134.789	0		142.14	0
147.313	0.0847874		143.631	0		135.251	0		142.142	0
147.315	31.9973		143.633	0		135.253	0		142.819	0
147.317	51.8492		143.635	0		135.254	0		142.821	0
147.319	58.5292		143.637	0		135.256	0		142.823	0
147.321	45.9734		143.639	31.65		135.258	18.7272		142.825	0
147.323	22.4293		143.64	50.9561		135.259	31.7894		142.827	17.7016
147.325	0.0756509		143.642	57.556		135.261	35.2924		142.828	28.6773
147.327	0		143.644	46.9233		135.263	29.5093		142.83	32.4102
147.328	0		143.646	25.3484		135.264	17.9101		142.832	26.6955
147.33	0		143.648	0		135.266	3.25784		142.834	15.4251
147.332	0		143.65	0		135.268	0		142.836	0.0303715
150.272	0		143.652	0		135.269	0		142.838	0
150.274	0		143.653	0		135.271	0		142.839	0
150.276	0		143.855	0		135.273	0		142.841	0
150.278	0		143.857	0		136.93	0		142.843	0
150.28	21.7057		143.859	0		136.932	0		144.154	0
150.282	46.1686		143.861	0		136.934	0		144.156	0
150.284	58.1867		143.863	24.5896		136.936	0		144.158	0
150.286	49.6889		143.864	44.6576		136.937	8.26117		144.16	0
150.288	27.6239		143.866	55.2912		136.939	17.807		144.161	14.9941
150.29	0		143.868	48.9753		136.941	23.8481		144.163	27.5333
150.292	0		143.87	29.5282		136.942	23.3156		144.165	36.2066
150.294	0		143.872	0		136.944	16.534		144.167	35.5133
150.296	0		143.874	0		136.946	3.17823		144.169	26.3416
150.85	0		143.876	0		136.948	0		144.171	0.0428044
150.852	0		143.877	0		136.949	0		144.173	0
150.854	0		145.817	0		136.951	0		144.174	0
150.856	0		145.819	0		136.953	0		144.176	0
150.858	23.6947		145.821	0		137.185	0		144.178	0
150.859	43.1279		145.823	0		137.187	0		145.423	0
150.861	52.8856		145.825	0.0836983		137.189	0		145.425	0
150.863	46.8637		145.827	66.6319		137.191	0		145.426	0
150.865	29.6246		145.828	240.061		137.192	9.18925		145.428	0
150.867	0		145.83	476.254		137.194	18.4584		145.43	11.6726
150.869	0		145.832	656.728		137.196	23.0063		145.432	20.309
150.871	0		145.834	851.165		137.198	20.7956		145.434	24.8714
150.873	0		145.836	968.638		137.199	13.4009		145.436	22.3373
153.195	0		145.838	1091.27		137.201	2.46732		145.438	14.2384
153.197	0		145.84	1179.24		137.203	0		145.44	0.0183372
153.199	0		145.842	1121.06		137.204	0		145.441	0
153.201	0		145.844	929.754		137.206	0		145.443	0
153.203	0.0508101		145.845	651.778		137.208	0		145.445	0
153.205	27.2913		145.847	348.26		137.422	0		145.447	0
153.207	36.2797		145.849	141.903		137.424	0		145.817	0
153.209	38.5141		145.851	29.7159		137.426	0		145.819	0
153.211	33.7621		145.853	0		137.427	0		145.821	0
153.213	24.5181		145.855	0		137.429	10.0589		145.823	0
153.215	0		145.857	0		137.431	21.2043		145.825	12.3304
153.217	0		145.859	0		137.433	27.1485		145.827	39.9981
153.219	0		147.943	0		137.434	24.453		145.828	111.331
153.221	0		147.945	0		137.436	15.1896		145.83	223.919
154.583	0		147.947	0		137.438	2.7735		145.832	358.305
154.585	0		147.949	0		137.44	0		145.834	540.899
154.587	0		147.951	0.138739		137.441	0		145.836	708.791
154.589	0		147.953	31.653		137.443	0		145.838	881.972
154.591	0.0907367		147.955	49.9831		137.445	0		145.84	983.705
154.593	23.9496		147.957	54.9342		137.466	0		145.842	915.17
154.595	57.8967		147.959	42.9408		137.467	0		145.844	701.309
154.597	88.0105		147.961	21.6875		137.469	0		145.845	422.633
154.599	93.5437		147.962	0.0844082		137.471	0		145.847	184.878
154.602	70.7554		147.964	0		137.472	9.01181		145.849	29.0883
154.604	0		147.966	0		137.474	19.2392		145.851	0.0189124
154.606	0		147.968	0		137.476	25.3087		145.853	0
154.608	0		147.97	0		137.478	23.9423		145.855	0
154.61	0.148332		148.414	0		137.479	16.0382		145.857	0
154.612	38.856		148.416	0		137.481	3.01605		145.859	0
154.614	80.6181		148.418	0		137.483	0		146.537	0
154.616	99.5313		148.42	0		137.485	0		146.538	0
154.618	90.6938		148.422	0.13436		137.486	0		146.54	0
154.62	57.9287		148.424	26.553		137.488	0		146.542	0
154.622	16.2115		148.426	46.9961		139.452	0		146.544	25.8259
154.624	0.203267		148.427	55.084		139.453	0		146.546	37.9404
154.626	0		148.429	44.8132		139.455	0		146.548	40.3937
154.628	0		148.431	23.215		139.457	0		146.55	30.8071
154.63	0		148.433	0		139.459	11.6788		146.552	14.887
154.633	0		148.435	0		139.46	26.7006		146.554	0.00687318
154.816	0		148.437	0		139.462	35.5274		146.556	0
154.819	0		148.439	0		139.464	32.1908		146.557	0
154.821	0		148.865	0		139.466	19.149		146.559	0
154.823	0		148.867	0		139.467	3.46506		146.561	0
154.825	0.154053		148.869	0		139.469	0		149.01	0
154.827	37.3944		148.871	0		139.471	0		149.012	0
154.829	63.935		148.873	28.5465		139.473	0		149.014	0
154.831	70.8704		148.875	47.6998		139.475	0		149.016	0
154.833	54.8004		148.877	53.6752		140.897	0		149.018	14.6867
154.835	29.214		148.879	43.4314		140.899	0		149.02	22.4742
154.837	0.211278		148.881	24.4875		140.901	0		149.022	24.0479
154.839	0		148.883	0		140.903	0		149.024	18.5641
154.841	0		148.885	0		140.904	9.19234		149.026	9.79931
154.843	0		148.887	0		140.906	18.0982		149.027	0.0334295
154.845	0		148.889	0		140.908	22.6737		149.029	0
162.944	0		151.691	0		140.91	20.9766		149.031	0
162.946	0		151.693	0		140.912	14.0233		149.033	0
162.948	0		151.695	0		140.913	2.62864		149.035	0
162.951	0		151.697	0		140.915	0		151.234	0
162.953	0.195406		151.699	0.0115846		140.917	0		151.236	0
162.955	32.1307		151.701	20.9526		140.919	0		151.238	0
162.957	52.4502		151.703	44.0017		140.92	0		151.24	0
162.959	61.9815		151.705	53.8526		141.821	0		151.242	10.2524
162.962	54.2245		151.707	42.7146		141.823	0		151.244	20.1241
162.964	32.9826		151.709	20.1175		141.825	0		151.246	26.508
162.966	0		151.711	0		141.827	0		151.248	24.9363
162.968	0		151.713	0		141.829	11.0451		151.25	16.1993
162.971	0		151.715	0		141.83	21.1348		151.252	0.0270005
162.973	0		151.717	0		141.832	26.1607		151.254	0
170.101	0		153.13	0		141.834	24.646		151.256	0
170.104	0		153.132	0		141.836	17.8002		151.258	0
170.106	0		153.134	0		141.838	3.44594		151.26	0
170.108	0		153.136	0		141.84	0		151.617	0
170.111	0.216993		153.138	0.0606689		141.841	0		151.619	0
170.113	33.4469		153.14	23.3563		141.843	0		151.621	0
170.115	50.4818		153.142	48.6559		141.845	0		151.623	0
170.118	58.8958		153.144	61.6096		142.616	0		151.625	10.9886
170.12	51.5039		153.146	52.2821		142.617	0		151.627	19.3301
170.123	30.3004		153.148	28.2375		142.619	0		151.629	22.4303
170.125	0.218173		153.15	0		142.621	0		151.631	18.3325
170.127	0		153.152	0		142.623	15.2398		151.633	10.1264
170.13	0		153.154	0		142.625	28.4078		151.635	0
170.132	0		153.156	0		142.627	34.6612		151.637	0
170.135	0		153.793	0		142.628	31.833		151.639	0
170.864	0		153.795	0		142.63	21.0636		151.641	0
170.866	0		153.797	0		142.632	3.93175		152.155	0
170.869	0		153.799	0		142.634	0		152.157	0
170.871	0		153.802	0.0867258		142.636	0		152.159	0
170.873	0.348685		153.804	24.5516		142.638	0		152.161	0
170.876	46.8109		153.806	41.9122		142.639	0		152.163	12.4737
170.878	59.0527		153.808	50.3317		143.507	0		152.165	23.034
170.881	59.7959		153.81	44.3165		143.509	0		152.167	27.1387
170.883	49.6726		153.812	26.6977		143.511	0		152.17	21.6107
170.885	32.9864		153.814	0		143.513	0		152.172	11.0559
170.888	0.983583		153.816	0		143.514	9.29403		152.174	0
170.89	0		153.818	0		143.516	18.7038		152.176	0
170.893	0		153.82	0		143.518	23.9962		152.178	0
170.895	0		154.583	0		143.52	23.0337		152.18	0
170.897	0		154.585	0		143.522	16.5826		153.148	0
173.391	0		154.587	0		143.524	3.19206		153.15	0
173.394	0		154.589	0		143.525	0		153.152	0
173.396	0		154.591	0.127466		143.527	0		153.154	0
173.399	0		154.593	27.5554		143.529	0		153.156	0.000408566
173.401	0.0508886		154.595	56.2171		143.531	0		153.158	9.02127
173.403	25.8319		154.597	76.0382		143.82	0		153.16	18.8069
173.406	49.9543		154.599	74.3541		143.821	0		153.162	24.2841
173.408	59.2079		154.602	52.9221		143.823	0		153.164	20.9892
173.411	47.8497		154.604	31.0809		143.825	0		153.166	11.4368
173.413	25.3351		154.606	0		143.827	10.6572		153.168	0
173.416	0.707667		154.608	0.131645		143.829	26.5124		153.17	0
173.418	0		154.61	28.8104		143.831	35.9844		153.172	0
173.421	0		154.612	146.264		143.832	31.9844		153.174	0
173.423	0		154.614	177.923		143.834	18.1212		153.435	0
173.425	0		154.616	157.744		143.836	3.14481		153.437	0
174.216	0		154.618	91.043		143.838	0		153.44	0
174.218	0		154.62	20.2727		143.84	0		153.442	0
174.221	0		154.622	0.108491		143.842	0		153.444	0.0040683
174.223	0		154.624	0		143.844	0		153.446	9.10929
174.225	0.138192		154.626	0		145.817	0		153.448	20.0662
174.228	46.1899		154.628	0		145.819	0		153.45	27.5446
174.23	70.0175		154.63	0		145.82	0		153.452	26.3524
174.233	73.6534		158.637	0		145.822	0		153.454	17.486
174.235	54.597		158.639	0		145.824	8.72993		153.456	0
174.238	26.3194		158.641	0		145.826	40.606		153.458	0
174.24	0.378795		158.643	0		145.828	101.887		153.46	0
174.243	0		158.645	0.037257		145.83	170.474		153.462	0
174.245	0		158.648	31.2753		145.832	246.802		153.693	0
174.248	0		158.65	52.8647		145.834	352.43		153.695	0
174.25	0		158.652	58.6689		145.836	476.543		153.697	0
185.014	0		158.654	45.5302		145.837	606.614		153.699	0
185.017	0		158.656	24.2685		145.839	735.968		153.701	0.0163189
185.02	0		158.658	0.177695		145.841	740.564		153.703	20.2872
185.022	0		158.66	0		145.843	619.679		153.705	29.9928
185.025	0.291506		158.663	0		145.845	394.255		153.707	34.9009
185.028	39.389		158.665	0		145.847	176.126		153.709	31.5637
185.03	58.9593		158.667	0		145.849	45.526		153.711	20.4451
185.033	62.2407		158.669	0.0377707		145.851	4.77946		153.713	0
185.036	47.5136		158.671	26.6969		145.853	0		153.715	0
185.039	24.6575		158.673	46.9305		145.855	0		153.718	0
185.041	0		158.675	56.2966		145.856	0		153.72	0
185.044	0		158.678	48.0299		145.858	0		154.583	0
185.047	0		158.68	27.1606		147.397	0		154.585	0
185.049	0		158.682	0.12935		147.399	0		154.587	0
185.288	0		158.684	0		147.401	0		154.589	0
185.29	0		158.686	0		147.403	0		154.591	0.0113554
185.293	0		158.688	0		147.405	19.2534		154.593	5.68442
185.296	0		158.69	0		147.407	39.2906		154.595	59.9868
185.298	0.272545		162.311	0		147.409	48.2732		154.597	129.722
185.301	35.395		162.313	0		147.411	41.5011		154.599	171.352
185.304	60.8634		162.316	0		147.413	24.8155		154.602	159.214
185.307	71.9046		162.318	0		147.415	4.51336		154.604	112.876
185.309	59.6525		162.32	0.165839		147.416	0		154.606	0
185.312	31.8496		162.322	27.1103		147.418	0		154.608	0.0307593
185.315	0.609809		162.325	46.4447		147.42	0		154.61	15.0581
185.317	0		162.327	55.0454		147.422	0		154.612	24.7635
185.32	0		162.329	47.7635		149.515	0		154.614	33.7427
185.323	0		162.331	30.4608		149.517	0		154.616	34.5424
185.325	0		162.333	0.0708015		149.519	0		154.618	25.6542
190.171	0		162.336	0		149.521	0		154.62	11.9829
190.174	0		162.338	0		149.523	17.3215		154.622	0.0155585
190.177	0		162.34	0		149.525	35.7315		154.624	0
190.18	0		162.342	0		149.527	45.8274		154.626	0
190.183	0.61789		163.713	0		149.529	42.2004		154.628	0
190.185	46.9304		163.715	0		149.531	27.3036		154.63	0
190.188	69.4678		163.717	0		149.532	4.99847		155.693	0
190.191	72.4043		163.72	0		149.534	0		155.695	0
190.194	52.4477		163.722	0.227718		149.536	0		155.697	0
190.197	23.1782		163.724	27.989		149.538	0		155.7	0
190.2	0		163.726	45.3408		149.54	0		155.702	0.0629696
190.202	0		163.729	55.4467		153.697	0		155.704	17.7394
190.205	0		163.731	53.3656		153.699	0		155.706	29.1603
190.208	0		163.733	39.4204		153.701	0		155.708	33.3512
190.883	0		163.735	1.39201		153.703	0		155.71	28.7204
190.886	0		163.738	0		153.705	18.693		155.712	18.3738
190.889	0		163.74	0		153.707	39.622		155.714	0.000430218
190.892	0		163.742	0		153.709	50.6104		155.716	0
190.895	0.393177		163.744	0		153.711	45.1092		155.718	0
190.897	28.3214		167.96	0		153.713	27.6369		155.72	0
190.9	50.3682		167.963	0		153.715	4.92134		155.722	0
190.903	61.0642		167.965	0		153.717	0		160.42	0
190.906	49.9312		167.967	0		153.719	0		160.422	0
190.909	23.5807		167.97	0.187577		153.721	0		160.424	0
190.912	0		167.972	40.1025		153.723	0		160.427	0
190.914	0		167.974	57.6525		154.587	0		160.429	0.0101997
190.917	0		167.977	58.4542		154.589	0		160.431	11.2736
190.92	0		167.979	42.5818		154.591	0		160.433	21.9338
192.784	0		167.981	20.7507		154.593	0		160.435	28.1941
192.787	0		167.984	0		154.595	13.9763		160.437	25.2512
192.79	0		167.986	0		154.597	50.4745		160.44	15.1303
192.792	0		167.988	0		154.599	86.0826		160.442	0.13553
192.795	0.190563		167.991	0		154.601	96.7929		160.444	0
192.798	24.1928		172.368	0		154.603	78.31		160.446	0
192.801	51.5406		172.371	0		154.605	44.4772		160.448	0
192.804	62.19		172.373	0		154.607	7.70677		160.451	0
192.807	48.1463		172.376	0		154.609	42.1343		161.387	0
192.81	22.3571		172.378	0.241258		154.611	94.6748		161.389	0
192.813	0.441489		172.38	23.819		154.613	134.502		161.391	0
192.815	0		172.383	49.105		154.616	146.948		161.393	0
192.818	0		172.385	62.9925		154.618	124.123		161.396	0.0328138
192.821	0		172.388	55.9764		154.62	72.0093		161.398	15.0391
192.824	0		172.39	33.4607		154.622	31.4449		161.4	29.5603
192.982	0		172.393	0.290455		154.624	5.79528		161.402	36.1916
192.985	0		172.395	0		154.626	0		161.404	30.6414
192.988	0		172.397	0		154.628	0		161.407	17.8926
192.991	0		172.4	0		154.63	0		161.409	0
192.994	0.307582		172.402	0		154.632	0		161.411	0
192.997	37.8351		173.639	0		155.116	0		161.413	0
193	59.3194		173.642	0		155.119	0		161.415	0
193.002	65.4288		173.644	0		155.121	0		162.322	0
193.005	52.2416		173.646	0		155.123	0		162.324	0
193.008	27.8361		173.649	0.0671242		155.125	9.05587		162.327	0
193.011	0		173.651	21.0631		155.127	20.8639		162.329	0
193.014	0		173.654	45.0902		155.129	28.0754		162.331	0.0419005
193.017	0		173.656	61.6185		155.131	25.6187		162.333	12.3015
193.02	0		173.659	59.5675		155.133	15.6753		162.336	22.065
193.817	0		173.661	40.2039		155.135	2.86463		162.338	26.3711
193.82	0		173.664	0		155.137	0		162.34	22.2148
193.823	0		173.666	0		155.139	0		162.342	12.5975
193.826	0		173.669	0		155.141	0		162.344	0
193.829	0.150704		173.671	0		155.143	0		162.347	0
193.832	16.7183		177.904	0		157.526	0		162.349	0
193.835	31.1797		177.906	0		157.528	0		162.351	0
193.837	37.9857		177.909	0		157.531	0		163.107	0
193.84	32.103		177.911	0		157.533	0		163.109	0
193.843	17.722		177.914	0.319433		157.535	12.041		163.111	0
193.846	0		177.916	38.1337		157.537	21.1086		163.114	0
193.849	0		177.919	60.2673		157.539	24.7079		163.116	0.0537954
193.852	0		177.922	66.2822		157.541	22.5616		163.118	12.1742
193.855	0		177.924	51.7898		157.543	15.6107		163.12	24.2854
194.462	0		177.927	26.2029		157.545	3.03037		163.123	30.8543
194.465	0		177.929	0.116509		157.548	0		163.125	27.1942
194.468	0		177.932	0		157.55	0		163.127	16.1513
194.471	0		177.934	0		157.552	0		163.129	0.0244368
194.474	0.401511		177.937	0		157.554	0		163.132	0
194.477	41.2252		177.939	0		157.856	0		163.134	0
194.48	63.1822		179.779	0		157.858	0		163.136	0
194.483	69.6999		179.782	0		157.86	0		163.138	0
194.485	56.9234		179.784	0		157.862	0		163.349	0
194.488	33.0977		179.787	0		157.864	9.17369		163.351	0
194.491	0.203385		179.789	0.214478		157.867	19.8333		163.353	0
194.494	0		179.792	20.0562		157.869	26.6256		163.356	0
194.497	0		179.794	43.9902		157.871	25.8592		163.358	0.0641043
194.5	0		179.797	55.3798		157.873	18.1599		163.36	13.524
194.503	0		179.8	45.9633		157.875	3.53346		163.362	20.7609
194.725	0		179.802	24.5102		157.877	0		163.365	24.3496
194.727	0		179.805	0		157.879	0		163.367	22.0775
194.73	0		179.807	0		157.881	0		163.369	14.6572
194.733	0		179.81	0		157.884	0		163.371	0.256394
194.736	0.396217		179.813	0		161.16	0		163.374	0
194.739	39.6088		180.913	0		161.162	0		163.376	0
194.742	68.2722		180.916	0		161.164	0		163.378	0
194.745	81.6646		180.918	0		161.166	0		163.38	0
194.748	69.8079		180.921	0		161.169	11.2949		163.475	0
194.751	40.7837		180.924	0.256996		161.171	20.5288		163.477	0
194.754	0		180.926	21.7501		161.173	24.9102		163.479	0
194.757	0		180.929	48.0708		161.175	22.5609		163.481	0
194.76	0		180.931	60.9476		161.177	14.4149		163.484	0.0580616
194.763	0		180.934	50.5728		161.179	3.92804		163.486	11.8557
205.758	0		180.937	26.452		161.182	0		163.488	20.1664
205.761	0		180.939	0		161.184	0		163.49	23.0442
205.764	0		180.942	0		161.186	0		163.492	18.8921
205.767	0		180.944	0		161.188	0		163.495	11.0363
205.77	0.337021		180.947	0		161.757	0		163.497	0.0554727
205.774	25.0706		181.287	0		161.759	0		163.499	0
205.777	52.2008		181.29	0		161.761	0		163.501	0
205.78	68.7663		181.293	0		161.764	0		163.504	0
205.783	65.0257		181.295	0		161.766	15.7786		163.506	0
205.786	45.2902		181.298	0.411738		161.768	40.5641		163.551	0
205.789	0.200636		181.301	33.3968		161.77	59.4813		163.553	0
205.793	0		181.303	54.8477		161.772	59.7136		163.555	0
205.796	0		181.306	62.5444		161.775	41.1873		163.558	0
205.799	0		181.308	49.9243		161.777	7.60658		163.56	0.116324
205.802	0		181.311	24.8244		161.779	0		163.562	23.2748
206.215	0		181.314	0		161.781	0		163.564	37.4112
206.218	0		181.316	0		161.783	0		163.567	42.7026
206.221	0		181.319	0		161.786	0		163.569	35.461
206.225	0		181.321	0		162.669	0		163.571	19.9876
206.228	0.466623		182.156	0		162.671	0		163.573	0.108147
206.231	33.3024		182.158	0		162.673	0		163.576	0
206.234	49.6653		182.161	0		162.676	0		163.578	0
206.237	52.0116		182.164	0		162.678	14.9143		163.58	0
206.24	38.5146		182.166	0.135431		162.68	30.5067		163.582	0
206.244	18.1546		182.169	26.9788		162.682	39.2597		164.27	0
206.247	0		182.172	48.5738		162.684	36.5426		164.272	0
206.25	0		182.174	56.5987		162.687	23.5027		164.274	0
206.253	0		182.177	43.4383		162.689	4.38767		164.277	0
206.256	0		182.179	17.717		162.691	0		164.279	23.7168
207.169	0		182.182	0		162.693	0		164.281	36.2493
207.172	0		182.185	0		162.696	0		164.283	39.5524
207.176	0		182.187	0		162.698	0		164.286	30.7815
207.179	0		182.19	0		165.333	0		164.288	14.9822
207.182	0.260888		182.354	0		165.335	0		164.29	0.010885
207.185	17.5422		182.357	0		165.337	0		164.293	0
207.188	33.4975		182.359	0		165.34	0		164.295	0
207.192	44.071		182.362	0		165.342	14.0984		164.297	0
207.195	42.5688		182.364	0.162037		165.344	24.6989		164.299	0
207.198	29.3436		182.367	30.8224		165.347	29.1278		166.267	0
207.201	0		182.37	50.148		165.349	27.946		166.269	0
207.204	0		182.372	56.5864		165.351	22.4279		166.271	0
207.208	0		182.375	45.2514		165.353	14.6531		166.273	0
207.211	0		182.378	23.6719		165.356	2.81096		166.276	15.3778
209.556	0		182.38	0.244503		165.358	0		166.278	29.7453
209.56	0		182.383	0		165.36	0		166.28	37.8809
209.563	0		182.386	0		165.363	0		166.283	34.3019
209.566	0		182.388	0		165.365	0		166.285	21.2975
209.57	0.511728		182.391	0		168.344	0		166.287	0
209.573	29.656		182.589	0		168.346	0		166.29	0
209.576	50.5711		182.592	0		168.349	0		166.292	0
209.579	62.2751		182.595	0		168.351	0		166.294	0
209.583	57.0156		182.597	0		168.353	11.4616		167.685	0
209.586	37.2977		182.6	0.128679		168.356	21.0434		167.687	0
209.589	0		182.603	23.2965		168.358	25.2999		167.69	0
209.592	0		182.605	45.875		168.36	22.7201		167.692	0
209.596	0		182.608	59.93		168.363	14.7108		167.694	0.0308139
209.599	0		182.611	55.7551		168.365	2.71848		167.696	20.5127
211.793	0		182.613	36.1054		168.367	0		167.699	30.3258
211.796	0		182.616	0		168.37	0		167.701	31.0563
211.8	0		182.619	0		168.372	0		167.703	22.3196
211.803	0		182.621	0		168.374	0		167.706	10.3794
211.806	0.448948		182.624	0		168.795	0		167.708	1.28237
211.81	23.0741		183.054	0		168.798	0		167.71	0
211.813	36.0017		183.057	0		168.8	0		167.713	0
211.816	39.6127		183.059	0		168.802	0		167.715	0
211.82	31.4733		183.062	0		168.805	11.2647		167.717	0
211.823	16.3995		183.065	0.176216		168.807	24.0186		169.436	0
211.826	0		183.067	29.0383		168.809	34.1352		169.438	0
211.83	0		183.07	53.2831		168.812	36.7873		169.441	0
211.833	0		183.073	62.4548		168.814	29.9074		169.443	0
211.836	0		183.075	48.5201		168.817	17.2777		169.445	0.0363876
218.396	0		183.078	22.3128		168.819	2.9971		169.448	9.83854
218.399	0		183.081	0		168.821	0		169.45	21.1532
218.403	0		183.083	0		168.824	0		169.453	27.3357
218.406	0		183.086	0		168.826	0		169.455	24.2362
218.41	0.332368		183.089	0		168.828	0		169.457	14.5306
218.413	18.4546		184.472	0		169.412	0		169.46	1.76153
218.417	32.6522		184.475	0		169.414	0		169.462	0
218.42	39.5425		184.478	0		169.416	0		169.464	0
218.424	33.8592		184.48	0		169.419	0		169.467	0
218.427	18.8205		184.483	0.177252		169.421	11.3824		169.469	0
218.43	0		184.486	22.5134		169.424	21.8854		170.809	0
218.434	0		184.488	44.128		169.426	26.453		170.811	0
218.437	0		184.491	57.5706		169.428	23.1747		170.813	0
218.441	0		184.494	55.0564		169.431	14.4904		170.816	0
224.899	0		184.496	38.264		169.433	2.68761		170.818	0.0572859
224.902	0		184.499	0.302106		169.435	0		170.821	10.7125
224.906	0		184.502	0		169.438	0		170.823	38.1789
224.909	0		184.504	0		169.44	0		170.825	58.142
224.913	0.393172		184.507	0		169.443	0		170.828	61.2845
224.917	16.5502		184.51	0		170.003	0		170.83	44.675
224.92	32.2179		185.945	0		170.005	0		170.833	14.938
224.924	40.1189		185.948	0		170.008	0		170.835	0
224.928	35.2032		185.95	0		170.01	0		170.837	0
224.931	21.3922		185.953	0		170.013	11.4258		170.84	0
224.935	1.1999		185.956	0.352764		170.015	22.4578		170.842	0
224.938	0		185.958	37.4838		170.017	28.0216		170.993	0
224.942	0		185.961	55.8924		170.02	25.9529		170.996	0
224.946	0		185.964	60.7375		170.022	17.8264		170.998	0
224.949	0		185.967	49.3218		170.024	4.84794		171.001	0
225.131	0		185.969	28.7402		170.027	0		171.003	0.156073
225.134	0		185.972	0.509653		170.029	0		171.005	27.7074
225.138	0		185.975	0		170.032	0		171.008	43.211
225.141	0		185.978	0		170.034	0		171.01	49.5465
225.145	1.06499		185.98	0		176.424	0		171.013	41.4041
225.149	44.1785		185.983	0		176.427	0		171.015	23.0337
225.152	75.0734		186.817	0		176.429	0		171.017	0.545138
225.156	86.6291		186.819	0		176.432	0		171.02	0
225.16	70.3553		186.822	0		176.434	11.8518		171.022	0
225.163	38.668		186.825	0		176.437	23.27		171.025	0
225.167	0		186.828	0.393929		176.439	28.7794		171.027	0
225.17	0		186.83	37.9305		176.442	25.3457		171.085	0
225.174	0		186.833	60.7689		176.444	14.9151		171.087	0
225.178	0		186.836	64.5943		176.447	2.67413		171.09	0
228.406	0		186.839	46.7587		176.449	0		171.092	0
228.409	0		186.841	20.6734		176.452	0		171.094	0.0873208
228.413	0		186.844	0.140725		176.454	0		171.097	15.2359
228.417	0		186.847	0		176.457	0		171.099	30.0988
228.421	0.639653		186.85	0		179.202	0		171.102	36.8102
228.424	32.6291		186.852	0		179.205	0		171.104	30.1386
228.428	59.425		186.855	0		179.208	0		171.106	15.2622
228.432	69.6417		187.012	0		179.21	0		171.109	0
228.435	57.6881		187.014	0		179.213	13.4106		171.111	0
228.439	32.9997		187.017	0		179.215	24.2243		171.114	0
228.443	0		187.02	0		179.218	28.3277		171.116	0
228.447	0		187.023	0.29536		179.22	24.3361		177.993	0
228.45	0		187.025	27.9998		179.223	14.7835		177.995	0
228.454	0		187.028	58.9735		179.226	3.72327		177.998	0
231.439	0		187.031	81.6783		179.228	0		178.001	0
231.443	0		187.034	80.3555		179.231	0		178.003	0.0580682
231.446	0		187.036	56.3095		179.233	0		178.006	10.5362
231.45	0		187.039	26.8273		179.236	0		178.008	21.1657
231.454	0.688916		187.042	0.454621		184.391	0		178.011	28.2861
231.458	30.7638		187.044	0		184.394	0		178.013	27.4644
231.461	46.1609		187.047	0		184.396	0		178.016	19.3806
231.465	48.516		187.05	0		184.399	0		178.018	0
231.469	36.0639		187.053	0		184.402	18.6964		178.021	0
231.473	17.3187		188.395	0		184.404	34.1734		178.024	0
231.477	0		188.398	0		184.407	40.2978		178.026	0
231.48	0		188.401	0		184.41	35.2963		179.984	0
231.484	0		188.404	0		184.412	22.5727		179.986	0
231.488	0		188.406	0.427867		184.415	4.16357		179.989	0
239.478	0		188.409	35.2457		184.418	0		179.991	0
239.482	0		188.412	58.5592		184.42	0		179.994	0.160131
239.486	0		188.415	65.9336		184.423	0		179.997	20.4173
239.49	0		188.418	52.3208		184.426	0		179.999	34.1568
239.494	1.02538		188.42	27.828		184.873	0		180.002	40.9271
239.498	35.2513		188.423	0.282734		184.876	0		180.004	36.5532
239.502	56.2213		188.426	0		184.879	0		180.007	23.2496
239.506	65.0528		188.429	0		184.881	0		180.01	0
239.51	56.0302		188.431	0		184.884	15.2015		180.012	0
239.514	33.8414		188.434	0		184.887	32.7577		180.015	0
239.518	0		199.407	0		184.889	42.9071		180.017	0
239.522	0		199.41	0		184.892	38.6416		181.094	0
239.526	0		199.413	0		184.895	22.9307		181.096	0
239.53	0		199.416	0		184.897	3.95688		181.099	0
240.176	0		199.419	0.718256		184.9	0		181.101	0
240.18	0		199.422	45.026		184.903	0		181.104	0.142974
240.184	0		199.425	67.5967		184.906	0		181.107	15.6688
240.188	0		199.428	73.7809		184.908	0		181.109	24.744
240.192	0.91367		199.431	58.9011		184.93	0		181.112	27.0521
240.196	30.8915		199.434	32.2606		184.933	0		181.114	21.4752
240.2	51.8195		199.437	0.183065		184.935	0		181.117	12.09
240.204	59.6293		199.44	0		184.938	0		181.12	1.28615
240.208	50.6455		199.443	0		184.941	21.5121		181.122	0
240.212	31.8888		199.446	0		184.943	40.5196		181.125	0
240.216	0		199.449	0		184.946	48.9154		181.128	0
240.22	0		200.476	0		184.949	43.0736		181.13	0
240.224	0		200.479	0		184.952	26.5981		182.762	0
240.228	0		200.482	0		184.954	4.71377		182.764	0
240.801	0		200.485	0		184.957	0		182.767	0
240.805	0		200.488	0.450295		184.96	0		182.77	0
240.809	0		200.491	26.3217		184.962	0		182.772	0.0316414
240.813	0		200.494	49.4325		184.965	0		182.775	11.7232
240.817	0.662012		200.497	59.8617		185.436	0		182.778	21.9322
240.821	22.0094		200.5	49.7698		185.439	0		182.78	27.9176
240.825	36.8963		200.503	26.6334		185.441	0		182.783	25.741
240.829	41.6859		200.506	2.15333		185.444	0		182.786	16.635
240.833	33.7184		200.509	0		185.447	8.34376		182.788	0.096164
240.837	18.8274		200.512	0		185.45	20.2103		182.791	0
240.841	0		200.515	0		185.452	42.5456		182.794	0
240.845	0		200.518	0		185.455	52.0458		182.796	0
240.849	0		204.92	0		185.458	45.7906		182.799	0
240.853	0		204.923	0		185.46	27.79		183.03	0
249.65	0		204.927	0		185.463	13.224		183.033	0
249.655	0		204.93	0		185.466	2.36367		183.035	0
249.659	0		204.933	0.364727		185.469	0		183.038	0
249.663	0		204.936	26.7065		185.471	0		183.041	0.040792
249.667	0.851988		204.939	47.0556		185.474	0		183.043	13.5522
249.672	28.5166		204.942	55.2564		185.477	0		183.046	24.136
249.676	53.7528		204.945	46.4639		193.872	0		183.049	29.3093
249.68	65.4694		204.949	27.036		193.875	0		183.051	25.8693
249.684	54.8213		204.952	0.0467346		193.877	0		183.054	16.3622
249.689	29.1945		204.955	0		193.88	0		183.057	0
249.693	0		204.958	0		193.883	17.2738		183.059	0
249.697	0		204.961	0		193.886	27.9298		183.062	0
249.701	0		204.964	0		193.889	30.4147		183.065	0
249.706	0		212.36	0		193.892	24.8454		185.504	0
256.768	0		212.364	0		193.895	13.9539		185.507	0
256.773	0		212.367	0		193.898	2.44517		185.51	0
256.777	0		212.37	0		193.901	0		185.513	0
256.782	0		212.374	0.521513		193.904	0		185.515	0.14408
256.786	1.25522		212.377	25.0055		193.906	0		185.518	24.6697
256.791	35.2633		212.38	48.2254		193.909	0		185.521	39.8565
256.795	55.0497		212.384	91.1161		194.782	0		185.523	48.9515
256.799	62.1707		212.387	100.334		194.785	0		185.526	46.6741
256.804	50.59		212.39	86.5171		194.788	0		185.529	33.8818
256.808	27.4685		212.394	51.5656		194.791	0		185.532	17.2303
256.813	0		212.397	38.1688		194.794	15.2981		185.534	0.0292027
256.817	0		212.4	0		194.797	29.8767		185.537	0
256.822	0		212.404	0		194.8	37.0155		185.54	0
256.826	0		212.407	0		194.803	33.0212		185.542	0
257.526	0		212.41	0		194.806	20.7456		185.545	0
257.53	0		218.309	0		194.809	3.97263		186.084	0
257.535	0		218.313	0		194.811	0		186.087	0
257.539	0		218.316	0		194.814	0		186.089	0
257.544	0.957669		218.32	0		194.817	0		186.092	0
257.548	26.9554		218.323	0.492427		194.82	0		186.095	0.0642035
257.552	54.6173		218.326	26.0555		200.872	0		186.097	9.91474
257.557	75.4575		218.33	49.7875		200.875	0		186.1	20.0565
257.561	73.7045		218.333	62.019		200.878	0		186.103	25.6998
257.566	47.7781		218.337	52.497		200.881	0		186.106	23.2498
257.57	0		218.34	27.7653		200.884	11.1544		186.108	14.6472
257.575	0		218.344	0		200.887	24.0544		186.111	0.411473
257.579	0		218.347	0		200.89	31.7765		186.114	0
257.584	0		218.351	0		200.893	29.1596		186.117	0
258.006	0		218.354	0		200.896	18.4916		186.119	0
258.01	0		219.989	0		200.9	3.20396		186.122	0
258.015	0		219.992	0		200.903	0		187.042	0
258.019	0		219.996	0		200.906	0		187.044	0
258.024	1.29857		219.999	0		200.909	0		187.047	0
258.028	43.7429		220.003	0.589346		200.912	0		187.05	0
258.033	68.3719		220.006	28.7743		201.639	0		187.053	0.0997202
258.037	74.1373		220.01	51.8684		201.642	0		187.055	13.1854
258.041	57.2062		220.013	62.5816		201.645	0		187.058	21.5606
258.046	29.808		220.017	54.2611		201.648	0		187.061	25.389
258.05	0		220.02	32.8458		201.651	9.17888		187.064	22.5423
258.055	0		220.024	1.97377		201.654	19.8983		187.066	14.553
258.059	0		220.027	0		201.657	25.7863		187.069	0.0947018
258.064	0		220.031	0		201.66	22.9017		187.072	0
266.153	0		220.034	0		201.663	13.2691		187.075	0
266.157	0		220.038	0		201.666	2.44442		187.077	0
266.162	0		225.381	0		201.669	0		187.08	0
266.167	0		225.385	0		201.672	0		188.69	0
266.171	0.92221		225.388	0		201.676	0		188.693	0
266.176	25.8083		225.392	0		201.679	0		188.696	0
266.181	39.202		225.396	0.716226		210.98	0		188.698	0
266.185	43.2816		225.399	28.3428		210.984	0		188.701	0.154219
266.19	35.2374		225.403	51.8127		210.987	0		188.704	16.4369
266.195	19.6833		225.407	59.8655		210.99	0		188.707	26.8699
266.199	0		225.41	47.4265		210.993	17.2258		188.71	28.4529
266.204	0		225.414	24.4293		210.997	29.2323		188.712	20.5125
266.209	0		225.417	0		211	31.491		188.715	9.38725
266.213	0		225.421	0		211.003	24.8222		188.718	0
267.609	0		225.425	0		211.007	13.9094		188.721	0
267.614	0		225.428	0		211.01	2.34949		188.723	0
267.618	0		226.059	0		211.013	0		188.726	0
267.623	0		226.062	0		211.017	0		189.248	0
267.628	0.972413		226.066	0		211.02	0		189.251	0
267.632	26.6077		226.07	0		211.023	0		189.254	0
267.637	44.5413		226.073	0.906938		211.544	0		189.256	0
267.642	48.6525		226.077	34.7969		211.548	0		189.259	0.193761
267.646	35.3614		226.081	53.5352		211.551	0		189.262	19.4042
267.651	14.6266		226.084	59.2503		211.554	0		189.265	33.2523
267.656	0		226.088	47.7647		211.558	13.7352		189.268	40.7704
267.661	0		226.091	25.2622		211.561	24.4082		189.27	36.722
267.665	0		226.095	0		211.564	28.6264		189.273	23.0666
267.67	0		226.099	0		211.567	25.485		189.276	0.25771
273.565	0		226.102	0		211.571	16.9813		189.279	0
273.57	0		226.106	0		211.574	3.00098		189.282	0
273.575	0		231.412	0		211.577	0		189.284	0
273.58	0		231.416	0		211.581	0		189.287	0
273.585	1.88472		231.42	0		211.584	0		189.609	0
273.589	46.0192		231.424	0		211.587	0		189.612	0
273.594	69.0309		231.427	0.569363		213.92	0		189.615	0
273.599	72.7526		231.431	24.6041		213.924	0		189.618	0
273.604	54.3743		231.435	49.4915		213.927	0		189.621	0.134152
273.609	25.709		231.439	60.1133		213.93	0		189.623	12.9405
273.614	0		231.443	49.4283		213.934	22.9793		189.626	23.5117
273.619	0		231.446	26.8002		213.937	44.4314		189.629	29.7649
273.623	0		231.45	0		213.941	52.9121		189.632	27.5368
273.628	0		231.454	0		213.944	44.2098		189.635	18.1299
283.458	0		231.458	0		213.947	25.2881		189.637	0.358824
283.463	0		231.461	0		213.951	4.45499		189.64	0
283.468	0		246.051	0		213.954	0		189.643	0
283.473	0		246.055	0		213.957	0		189.646	0
283.478	0.814224		246.059	0		213.961	0		189.649	0
283.483	19.955		246.063	0		213.964	0		189.766	0
283.489	36.2236		246.067	1.00228		216.344	0		189.769	0
283.494	43.049		246.071	35.2551		216.347	0		189.772	0
283.499	35.6291		246.075	54.9616		216.35	0		189.775	0
283.504	19.1004		246.08	62.1243		216.354	0		189.778	0.228406
283.509	0		246.084	50.0988		216.357	12.6767		189.78	21.6354
283.514	0		246.088	25.6586		216.361	24.615		189.783	35.4157
283.519	0		246.092	0		216.364	29.7196		189.786	42.8956
283.524	0		246.096	0		216.367	26.0755		189.789	39.402
283.791	0		246.1	0		216.371	16.753		189.792	26.399
283.796	0		246.104	0		216.374	3.07612		189.795	0.0779873
283.802	0		249.672	0		216.378	0		189.797	0
283.807	0		249.676	0		216.381	0		189.8	0
283.812	0.75231		249.68	0		216.385	0		189.803	0
283.817	18.3339		249.684	0		216.388	0		189.806	0
283.822	33.1811		249.689	1.2765		221.744	0		189.814	0
283.827	40.9346		249.693	41.1308		221.747	0		189.817	0
283.832	34.8782		249.697	74.3759		221.751	0		189.82	0
283.837	18.5122		249.701	90.4734		221.754	0		189.823	0
283.843	0		249.706	76.2901		221.758	18.1005		189.825	0.146138
283.848	0		249.71	42.562		221.761	39.4861		189.828	13.8975
283.853	1.23962		249.714	0		221.765	52.7042		189.831	34.2441
283.858	30.2383		249.718	0		221.768	50.5207		189.834	52.802
283.863	55.6705		249.722	0		221.772	35.4461		189.837	56.1585
283.868	66.2881		249.727	0		221.775	6.25571		189.839	41.7559
283.873	53.9769		251.076	0		221.779	0		189.842	19.7643
283.879	27.6629		251.08	0		221.783	0		189.845	0.0497244
283.884	0		251.084	0		221.786	0		189.848	0
283.889	0		251.089	0		221.79	0		189.851	0
283.894	0		251.093	0.903683		223.941	0		189.853	0
283.899	0		251.097	28.1994		223.944	0		189.856	0
289.039	0		251.101	52.418		223.948	0		191.477	0
289.044	0		251.106	61.1014		223.952	0		191.479	0
289.049	0		251.11	47.3414		223.955	12.7505		191.482	0
289.055	0		251.114	21.5665		223.959	24.491		191.485	0
289.06	1.32229		251.119	0		223.962	30.8285		191.488	0.246974
289.065	29.9687		251.123	0		223.966	28.7469		191.491	19.9738
289.07	57.2036		251.127	0		223.97	19.5549		191.494	36.7925
289.076	70.7523		251.131	0		223.973	3.32231		191.497	44.117
289.081	60.3288		251.345	0		223.977	0		191.499	37.043
289.086	33.1543		251.349	0		223.98	0		191.502	21.1103
289.092	0		251.354	0		223.984	0		191.505	0
289.097	0		251.358	0		223.988	0		191.508	0
289.102	0		251.362	1.09961		224.446	0		191.511	0
289.107	0		251.367	33.8973		224.449	0		191.514	0
290.06	0		251.371	57.2423		224.453	0		195.668	0
290.065	0		251.375	64.0273		224.456	0		195.671	0
290.071	0		251.379	51.0948		224.46	9.12975		195.674	0
290.076	0		251.384	28.914		224.464	22.0252		195.677	0
290.081	1.40925		251.388	24.3695		224.467	31.9957		195.679	0.214986
290.087	31.3527		251.392	53.8585		224.471	31.7069		195.682	24.3926
290.092	56.9788		251.397	72.8528		224.475	21.1463		195.685	41.4419
290.097	68.9968		251.401	67.3954		224.478	3.8256		195.688	48.4043
290.103	59.9019		251.405	41.1562		224.482	0		195.691	54.782
290.108	97.6233		251.409	0		224.485	0		195.694	47.8347
290.113	508.087		251.414	0		224.489	0		195.697	29.6352
290.119	1429.11		251.418	0		224.493	0		195.7	23.0618
290.124	2332.47		251.422	0		225.533	0		195.703	11.7275
290.129	2726.68		251.872	0		225.537	0		195.706	0.27998
290.134	2012.75		251.877	0		225.54	0		195.709	0
290.14	1090.28		251.881	0		225.544	0		195.712	0
290.145	296.743		251.885	0		225.548	13.5211		195.715	0
290.15	41.3769		251.89	1.31429		225.551	26.2818		195.718	0
290.156	0		251.894	39.5265		225.555	32.926		210.603	0
290.161	0		251.898	57.8275		225.559	30.2517		210.606	0
290.166	0		251.903	64.247		225.562	19.8163		210.61	0
290.172	0		251.907	54.8548		225.566	3.49155		210.613	0
291.135	0		251.911	33.6135		225.569	0		210.616	0.412215
291.14	0		251.915	0.996895		225.573	0		210.619	25.8241
291.146	0		251.92	0		225.577	0		210.623	43.6674
291.151	0		251.924	0		225.58	0		210.626	50.1328
291.156	1.1445		251.928	0		228.97	0		210.629	40.2367
291.162	25.0205		251.933	0		228.973	0		210.633	21.1013
291.167	43.8418		252.156	0		228.977	0		210.636	0
291.172	49.4524		252.16	0		228.981	0		210.639	0
291.178	37.8726		252.165	0		228.984	11.4751		210.642	0
291.183	18.1956		252.169	0		228.988	22.7308		210.646	0
291.188	0		252.173	1.05288		228.992	27.9757		212.234	0
291.194	0		252.178	32.0257		228.996	24.3092		212.237	0
291.199	0		252.182	59.3309		228.999	14.3739		212.241	0
291.204	0		252.186	76.2368		229.003	2.41649		212.244	0
294.602	0		252.19	71.0472		229.007	0		212.247	0.26429
294.607	0		252.195	45.7185		229.011	0		212.251	15.2414
294.612	0		252.199	0		229.014	0		212.254	34.0392
294.618	0		252.203	0		229.018	0		212.257	45.3242
294.623	1.44157		252.208	0		229.589	0		212.261	39.6065
294.629	34.314		252.212	0		229.592	0		212.264	21.2763
294.634	59.5254		254.464	0		229.596	0		212.267	0.372019
294.64	69.4908		254.468	0		229.6	0		212.271	0
294.645	60.2134		254.473	0		229.604	21.9516		212.274	0
294.651	38.4446		254.477	0		229.607	43.1943		212.277	0
294.656	0		254.481	1.08975		229.611	53.5386		212.281	0
294.661	0		254.486	31.5415		229.615	47.182		213.445	0
294.667	0		254.49	59.4059		229.618	28.2367		213.448	0
294.672	0		254.495	73.7405		229.622	5.04332		213.451	0
304.512	0		254.499	62.4465		229.626	0		213.455	0
304.518	0		254.503	32.7219		229.63	0		213.458	0.402092
304.523	0		254.508	0		229.633	0		213.461	21.564
304.529	0		254.512	0		229.637	0		213.465	36.4813
304.535	1.64338		254.516	0		231.676	0		213.468	43.5334
304.541	34.4295		254.521	0		231.68	0		213.471	38.1273
304.546	63.1019		260.675	0		231.684	0		213.475	23.6031
304.552	80.0131		260.679	0		231.688	0		213.478	1.72828
304.558	74.2679		260.684	0		231.692	23.9708		213.482	0
304.563	49.6927		260.688	0		231.695	39.8567		213.485	0
304.569	0		260.693	1.1809		231.699	45.6713		213.488	0
304.575	0		260.697	35.8911		231.703	39.9354		213.492	0
304.581	0		260.702	52.5993		231.707	25.5801		215.119	0
304.586	0		260.706	58.9431		231.71	5.55835		215.122	0
304.7	0		260.711	52.4266		231.714	0		215.126	0
304.706	0		260.716	34.5997		231.718	0		215.129	0
304.712	0		260.72	0		231.722	0		215.133	0.234532
304.718	0		260.725	0		231.726	0		215.136	18.6917
304.723	1.49824		260.729	0		244.219	0		215.139	37.8753
304.729	31.2095		260.734	0		244.223	0		215.143	47.5483
304.735	54.9918		260.978	0		244.228	0		215.146	41.8453
304.74	65.5504		260.983	0		244.232	0		215.15	26.1744
304.746	56.1035		260.987	0		244.236	11.814		215.153	0.00835103
304.752	32.6263		260.992	0		244.24	23.9044		215.156	0
304.758	0		260.996	1.19458		244.244	32.0344		215.16	0
304.763	0		261.001	36.3378		244.248	31.9091		215.163	0
304.769	0		261.005	61.1456		244.252	23.3521		215.167	0
304.775	0		261.01	67.7192		244.256	3.99875		217.067	0
313.346	0		261.014	52.4293		244.26	0		217.071	0
313.352	0		261.019	27.3346		244.264	0		217.074	0
313.358	0		261.023	0		244.269	0		217.078	0
313.364	0		261.028	0		244.273	0		217.081	0.166048
313.37	1.88641		261.032	0		244.56	0		217.084	11.5409
313.376	35.3756		261.037	0		244.564	0		217.088	22.0127
313.382	57.5129		271.036	0		244.568	0		217.091	26.7052
313.388	67.5493		271.041	0		244.572	0		217.095	21.975
313.394	57.5211		271.046	0		244.576	16.6227		217.098	11.3816
313.4	32.3108		271.051	0		244.58	27.2967		217.102	0.428044
313.406	0		271.055	1.41474		244.585	29.8852		217.105	0
313.412	0		271.06	35.3238		244.589	24.8864		217.108	0
313.418	0		271.065	58.9752		244.593	15.4097		217.112	0
313.424	0		271.07	72.7625		244.597	2.57218		217.115	0
316.051	0		271.075	64.6911		244.601	0		217.918	0
316.057	0		271.079	38.1343		244.605	0		217.922	0
316.063	0		271.084	0		244.609	0		217.925	0
316.069	0		271.089	0		244.613	0		217.929	0
316.075	1.28901		271.094	0		247.871	0		217.932	0.25416
316.081	39.9094		271.099	0		247.875	0		217.935	16.6876
316.087	357.682		275.191	0		247.88	0		217.939	27.8002
316.093	1291.04		275.196	0		247.884	0		217.942	30.903
316.099	2672.09		275.2	0		247.888	11.3897		217.946	24.2242
316.105	4034.07		275.205	0		247.892	22.6977		217.949	12.9137
316.111	3794.11		275.21	1.41363		247.896	29.3849		217.953	0
316.117	2360.1		275.215	38.7127		247.901	27.5314		217.956	0
316.123	1020.19		275.22	68.5124		247.905	17.8345		217.96	0
316.129	251.955		275.225	78.2879		247.909	3.6841		217.963	0
316.135	42.2166		275.23	60.4473		247.913	0		219.887	0
316.141	0		275.235	29.1895		247.917	0		219.891	0
316.147	0		275.24	0		247.921	0		219.894	0
316.153	0		275.245	0		247.926	0		219.898	0
316.159	0		275.25	0		256.128	0		219.901	0.235076
317.067	0		275.254	0		256.132	0		219.905	13.7733
317.073	0		277.202	0		256.137	0		219.908	21.7851
317.079	0		277.207	0		256.141	0		219.912	25.4027
317.085	0		277.212	0		256.146	17.9273		219.915	22.6675
317.091	1.96629		277.217	0		256.15	31.8222		219.919	14.867
317.097	39.6981		277.222	1.41291		256.154	35.6871		219.922	0
317.103	67.316		277.227	37.2129		256.159	28.1373		219.926	0
317.109	82.5083		277.232	63.7634		256.163	14.8423		219.929	0
317.115	75.7104		277.237	75.0451		256.168	2.2856		219.933	0
317.122	49.2492		277.242	62.9628		256.172	0		222.487	0
317.128	0		277.247	36.3377		256.176	14.5717		222.491	0
317.134	0		277.252	0		256.181	27.3252		222.495	0
317.14	0		277.257	0		256.185	36.4021		222.498	0
317.146	0		277.262	0		256.19	38.5542		222.502	0.449746
334.057	0		277.267	0		256.194	31.9753		222.505	23.1763
334.063	0		284.831	0		256.198	19.7554		222.509	37.6432
334.07	0		284.836	0		256.203	3.19298		222.512	42.6941
334.077	0		284.842	0		256.207	0		222.516	34.6608
334.083	2.10065		284.847	0		256.212	0		222.519	18.6936
334.09	46.4303		284.852	1.60269		256.216	0		222.523	0
334.096	267.967		284.857	37.3179		256.22	0		222.527	0
334.103	862.85		284.862	64.7809		260.349	0		222.53	0
334.109	1704.38		284.867	76.5953		260.353	0		222.534	0
334.116	2562.87		284.873	62.3209		260.358	0		232.322	0
334.122	2425		284.878	32.3868		260.362	0		232.326	0
334.129	1441.51		284.883	0		260.367	10.0399		232.33	0
334.136	558.017		284.888	0		260.371	22.0762		232.334	0
334.142	58.4915		284.893	0		260.376	29.1022		232.338	0.235732
334.149	0		284.898	0		260.38	26.3228		232.341	11.4982
334.155	0		286.684	0		260.385	16.0225		232.345	22.0403
334.162	0		286.689	0		260.389	2.54881		232.349	27.9587
334.168	0		286.694	0		260.394	0		232.353	25.4027
367.529	0		286.699	0		260.398	0		232.357	16.1397
367.536	0		286.704	1.60315		260.403	0		232.36	0
367.544	0		286.71	36.2175		260.407	0		232.364	0
367.551	0		286.715	62.7784		263.109	0		232.368	0
367.559	2.03573		286.72	74.1371		263.114	0		232.372	0
367.567	42.3874		286.725	63.1754		263.118	0		236.81	0
367.574	63.1002		286.73	37.6748		263.123	0		236.814	0
367.582	66.98		286.736	0		263.128	15.0666		236.818	0
367.589	54.7136		286.741	0		263.132	26.4746		236.821	0
367.597	34.4654		286.746	0		263.137	31.2091		236.825	0.660449
367.604	0		286.751	0		263.141	28.529		236.829	27.0397
367.612	0		289.44	0		263.146	20.3356		236.833	42.4467
367.62	0		289.446	0		263.15	3.36942		236.837	46.5079
367.627	0		289.451	0		263.155	0		236.841	35.8263
376.161	0		289.456	0		263.16	0		236.845	17.3945
376.169	0		289.462	1.26492		263.164	0		236.849	0
376.177	0		289.467	27.8083		263.169	0		236.853	0
376.185	0		289.472	53.0247		263.44	0		236.857	0
376.193	10.1293		289.477	70.2814		263.444	0		236.861	0
376.2	217.667		289.483	67.0929		263.449	0		240.244	0
376.208	756.972		289.488	43.8816		263.453	0		240.248	0
376.216	1252.16		289.493	0		263.458	12.5522		240.252	0
376.224	1390.56		289.499	0		263.463	24.8957		240.256	0
376.232	1028.2		289.504	0		263.467	31.003		240.26	0.331553
376.24	490.156		289.509	0		263.472	27.3724		240.264	12.296
376.248	61.2618		290.076	0		263.476	16.6807		240.268	23.5775
376.255	0		290.081	0		263.481	2.72653		240.272	30.2085
376.263	0		290.087	0		263.485	0		240.276	27.4795
376.271	0		290.092	0		263.49	0		240.28	16.8821
376.279	0		290.097	1.08601		263.495	0		240.284	0
376.444	0		290.103	27.1117		263.499	0		240.288	0
376.451	0		290.108	143.48		265.179	0		240.292	0
376.459	0		290.113	747.595		265.184	0		240.296	0
376.467	0		290.119	2005.17		265.189	0		241.372	0
376.475	1.43461		290.124	3304.42		265.193	0		241.376	0
376.483	27.6416		290.129	3843.88		265.198	17.585		241.38	0
376.491	45.4999		290.134	2770.42		265.203	31.4104		241.384	0
376.498	50.8608		290.14	1488.86		265.207	37.2914		241.388	0.518727
376.506	39.7299		290.145	424.582		265.212	33.067		241.392	18.338
376.514	19.5789		290.15	76.0048		265.217	21.3403		241.396	25.4446
376.522	0		290.156	58.4262		265.221	3.3478		241.4	27.4243
376.53	0		290.161	69.0972		265.226	0		241.404	23.4983
376.538	0		290.166	56.7069		265.231	0		241.408	14.9705
376.546	0		290.172	29.9406		265.235	0		241.412	0
387.327	0		290.177	0		265.24	0		241.416	0
387.335	0		290.182	0		272.151	0		241.42	0
387.344	0		290.188	0		272.155	0		241.424	0
387.352	0		290.193	0		272.16	0		243.048	0
387.36	1.95735		291.092	0		272.165	0		243.052	0
387.368	34.725		291.098	0		272.17	16.2093		243.056	0
387.376	62.1246		291.103	0		272.175	28.1011		243.06	0
387.384	74.4596		291.108	0		272.179	32.0158		243.064	0.306058
387.393	62.2587		291.114	1.25685		272.184	26.9406		243.068	13.714
387.401	33.9231		291.119	27.5752		272.189	16.1858		243.072	23.2009
387.409	0		291.124	62.8857		272.194	3.04764		243.076	27.4349
387.417	0		291.13	83.2961		272.199	0		243.081	24.3103
387.425	0		291.135	73.39		272.204	0		243.085	16.0606
387.434	0		291.14	42.412		272.208	0		243.089	0.661581
387.958	0		291.146	0		272.213	0		243.093	0
387.967	0		291.151	0		276.4	0		243.097	0
387.975	0		291.156	0		276.405	0		243.101	0
387.983	0		291.162	0		276.41	0		243.105	0
387.991	1.18864		303.13	0		276.415	0		243.146	0
387.999	21		303.136	0		276.419	17.5419		243.15	0
388.008	37.7628		303.141	0		276.424	29.0002		243.154	0
388.016	44.6711		303.147	0		276.429	32.6819		243.158	0
388.024	36.7779		303.153	1.47002		276.434	27.6934		243.162	0.568895
388.032	19.4843		303.158	30.4439		276.439	16.7254		243.166	25.293
388.04	0		303.164	54.3321		276.444	2.58994		243.17	38.1519
388.049	0		303.17	64.9034		276.449	0		243.174	43.9222
388.057	0		303.175	55.0095		276.454	0		243.178	38.6865
388.065	0		303.181	30.8897		276.459	0		243.182	24.5781
391.487	0		303.187	0		276.464	0		243.186	0
391.495	0		303.192	0		276.657	0		243.19	0
391.503	0		303.198	0		276.662	0		243.195	0
391.512	0		303.204	0		276.666	0		243.199	0
391.52	2.26728		316.057	0		276.671	0		248.868	0
391.528	38.7294		316.063	0		276.676	14.4811		248.873	0
391.537	65.6104		316.069	0		276.681	26.3697		248.877	0
391.545	79.3595		316.075	0		276.686	31.9419		248.881	0
391.553	70.9901		316.081	3.1661		276.691	29.236		248.885	0.456068
391.562	44.8833		316.087	74.4278		276.696	19.9736		248.89	16.8725
391.57	0		316.093	345.113		276.701	3.23457		248.894	26.0087
391.578	0		316.099	791.416		276.706	0		248.898	28.9399
391.587	0		316.105	1238.11		276.711	0		248.902	23.1246
391.595	0		316.111	1237.92		276.716	0		248.906	11.7697
392.704	0		316.117	784.625		276.721	0		248.911	0
392.713	0		316.123	339.162		280.129	0		248.915	0
392.721	0		316.129	65.0327		280.134	0		248.919	0
392.729	0		316.135	0		280.139	0		248.923	0
392.738	2.15378		316.141	0		280.144	0		250.164	0
392.746	35.7259		316.147	0		280.149	14.9092		250.168	0
392.754	49.038		316.153	0		280.154	29.8593		250.172	0
392.763	49.2545		334.063	0		280.159	38.4987		250.177	0
392.771	36.4623		334.07	0		280.164	35.9783		250.181	0.627104
392.78	18.3742		334.077	0		280.169	24.2716		250.185	22.5802
392.788	0		334.083	0		280.174	4.61938		250.189	42.1728
392.796	0		334.09	5.12949		280.179	0		250.194	53.5036
392.805	0		334.096	119.211		280.184	0		250.198	48.6678
392.813	0		334.103	718.188		280.189	0		250.202	31.1033
400.053	0		334.109	1387.66		280.194	0		250.206	0
400.061	0		334.116	2073.88		282.47	0		250.211	0
400.07	0		334.122	1998.42		282.475	0		250.215	0
400.078	0		334.129	1204.95		282.48	0		250.219	0
400.087	0.879778		334.136	467.016		282.485	0		251.174	0
400.096	24.2759		334.142	44.8089		282.49	11.7622		251.178	0
400.104	199.13		334.149	0		282.495	23.5545		251.183	0
400.113	521.742		334.155	0		282.501	29.6211		251.187	0
400.121	804.05		334.162	0		282.506	25.8066		251.191	0.731459
400.13	2069.06		334.168	0		282.511	14.5159		251.195	25.4241
400.139	7718.57		337.987	0		282.516	2.57989		251.2	40.4616
400.147	23024.6		337.993	0		282.521	0		251.204	44.4659
400.156	40180.6		338	0		282.526	0		251.208	33.5065
400.164	53085.2		338.007	0		282.531	0		251.213	15.0721
400.173	43262.1		338.013	1.93691		282.536	0		251.217	0.512013
400.182	25497.8		338.02	31.4879		282.781	0		251.221	0
400.19	9526.75		338.027	54.6318		282.786	0		251.225	0
400.199	2644.05		338.033	63.2445		282.791	0		251.23	0
400.207	979.341		338.04	52.9451		282.797	0		251.234	0
400.216	771.821		338.047	30.4605		282.802	16.5974		258.697	0
400.225	410.456		338.053	0		282.807	34.7655		258.702	0
400.233	111.938		338.06	0		282.812	46.2478		258.706	0
400.242	13.3986		338.067	0		282.817	43.9522		258.711	0
400.25	0		338.073	0		282.822	29.5056		258.715	0.376046
400.259	0		343.862	0		282.827	5.55559		258.72	13.6969
400.268	0		343.868	0		282.832	0		258.724	23.7546
400.276	0		343.875	0		282.837	0		258.728	27.4142
401.086	0		343.882	0		282.843	0		258.733	21.9237
401.095	0		343.889	1.63763		282.848	0		258.737	11.2747
401.103	0		343.896	32.7648		284.619	0		258.742	0.310102
401.112	0		343.903	64.1697		284.624	0		258.746	0
401.12	2.41231		343.91	80.0421		284.629	0		258.751	0
401.129	56.849		343.916	67.284		284.634	0		258.755	0
401.138	414.762		343.923	35.0018		284.639	12.3844		258.76	0
401.146	1656.66		343.93	0		284.644	23.7789		270.347	0
401.155	3638.67		343.937	0		284.65	30.016		270.352	0
401.164	5679.94		343.944	0		284.655	28.4988		270.357	0
401.172	5870.17		343.951	0		284.66	20.4016		270.362	0
401.181	3811.62		348.636	0		284.665	3.24286		270.367	0.440762
401.19	1829.72		348.643	0		284.67	0		270.371	12.3682
401.198	454.423		348.65	0		284.675	0		270.376	22.4457
401.207	97.0871		348.657	0		284.681	0		270.381	27.6502
401.215	0		348.664	1.89215		284.686	0		270.386	24.2066
401.224	0		348.671	35.5334		289.847	0		270.39	14.3807
401.233	0		348.678	59.1266		289.852	0		270.395	0
401.241	0		348.685	69.4685		289.857	0		270.4	0
401.544	0		348.692	60.5444		289.863	0		270.405	0
401.552	0		348.699	38.0049		289.868	12.121		270.409	0
401.561	0		348.706	0		289.873	23.1316		275	0
401.57	0		348.713	0		289.879	28.4098		275.004	0
401.578	2.51387		348.72	0		289.884	25.7756		275.009	0
401.587	40.3193		348.727	0		289.889	17.3466		275.014	0
401.595	60.3493		354.872	0		289.895	3.20731		275.019	1.03377
401.604	67.2207		354.879	0		289.9	0		275.024	26.3818
401.613	58.5728		354.886	0		289.905	0		275.029	40.7608
401.621	38.3584		354.893	0		289.91	0		275.034	46.8552
401.63	0		354.9	2.00098		289.916	0		275.039	40.6359
401.639	0		354.907	35.5896		290.091	0		275.044	24.7923
401.647	0		354.915	60.2362		290.096	0		275.048	0
401.656	0		354.922	67.7492		290.101	0		275.053	0
405.54	0		354.929	51.862		290.107	0		275.058	0
405.549	0		354.936	24.9855		290.112	11.5103		275.063	0
405.558	0		354.943	0		290.117	25.2818		275.485	0
405.566	0		354.951	0		290.123	33.9685		275.49	0
405.575	2.747		354.958	0		290.128	31.3835		275.495	0
405.584	43.1583		354.965	0		290.133	19.4143		275.5	0
405.593	68.4975		363.208	0		290.139	3.21215		275.505	0.747319
405.601	79.3093		363.216	0		290.144	0		275.51	22.5962
405.61	68.6583		363.223	0		290.149	0		275.515	37.8473
405.619	41.7019		363.23	0		290.155	0		275.519	44.5039
405.628	0		363.238	2.36526		290.16	0		275.524	37.2703
405.637	0		363.245	38.7098		290.681	0		275.529	20.4447
405.645	0		363.253	57.0015		290.686	0		275.534	0.281575
405.654	0		363.26	62.6193		290.691	0		275.539	0
418.05	0		363.268	52.2322		290.697	0		275.544	0
418.059	0		363.275	30.8387		290.702	9.61804		275.549	0
418.068	0		363.283	0		290.707	22.9209		275.554	0
418.077	0		363.29	0		290.713	34.3526		279.07	0
418.087	3.73768		363.297	0		290.718	37.4664		279.075	0
418.096	67.9711		363.305	0		290.723	30.4997		279.08	0
418.105	283.12		369.062	0		290.729	17.8655		279.085	0
418.114	447.6		369.07	0		290.734	2.65431		279.09	0.702551
418.123	1090.18		369.077	0		290.739	0		279.095	19.6519
418.132	1580.78		369.085	0		290.745	0		279.1	29.051
418.142	5826.09		369.093	1.49005		290.75	0		279.105	31.1243
418.151	20536		369.1	30.4439		290.755	0		279.11	23.9185
418.16	48144.8		369.108	57.7991		297.395	0		279.115	11.942
418.169	76498.1		369.116	71.4751		297.401	0		279.12	0.130845
418.178	85241.1		369.123	60.165		297.406	0		279.125	0
418.188	59445.4		369.131	31.0706		297.412	0		279.13	0
418.197	31655.8		369.138	0		297.417	12.0871		279.135	0
418.206	9754.75		369.146	0		297.423	24.6916		279.14	0
418.215	3000.61		369.154	0		297.428	32.9475		283.509	0
418.224	1709.62		369.161	0		297.434	32.9329		283.514	0
418.233	1157.82		376.161	0		297.439	24.8523		283.519	0
418.243	564.945		376.169	0		297.445	4.63103		283.524	0
418.252	25.55		376.177	0		297.45	0		283.529	0.890515
418.261	0		376.185	0		297.456	0		283.535	23.1478
418.27	0		376.193	5.70806		297.462	0		283.54	37.8083
418.279	0		376.2	128.208		297.467	0		283.545	44.175
418.289	0		376.208	570.263		300.068	0		283.55	37.622
419.089	0		376.216	944.849		300.074	0		283.555	21.836
419.098	0		376.224	1096.36		300.08	0		283.56	0
419.108	0		376.232	907.629		300.085	0		283.565	0
419.117	0		376.24	505.061		300.091	17.1465		283.571	0
419.126	1.92387		376.248	80.9241		300.096	28.6163		283.576	0
419.135	43.9503		376.255	0		300.102	31.4127		283.868	0
419.144	341.258		376.263	0		300.107	25.6982		283.873	0
419.154	1451.17		376.271	0		300.113	15.5294		283.879	0
419.163	3543.39		376.279	0		300.119	2.50652		283.884	0
419.172	5665.37		388.09	0		300.124	0		283.889	0.61604
419.181	6365.24		388.098	0		300.13	0		283.894	15.9295
419.191	4466.85		388.106	0		300.135	0		283.899	26.3135
419.2	2352.78		388.114	0		300.141	0		283.904	30.546
419.209	635.945		388.123	1.8782		308.913	0		283.909	24.8751
419.218	90.8937		388.131	32.4989		308.918	0		283.914	12.6991
419.227	0		388.139	58.8322		308.924	0		283.92	0.0920566
419.237	0		388.147	67.0055		308.93	0		283.925	0
419.246	0		388.155	53.149		308.936	14.6648		283.93	0
419.255	0		388.164	28.9065		308.942	25.4698		283.935	0
420.049	0		388.172	0		308.948	30.1001		283.94	0
420.058	0		388.18	0		308.953	26.7906		289.398	0
420.068	0		388.188	0		308.959	17.3708		289.403	0
420.077	0		388.196	0		308.965	3.00586		289.409	0
420.086	2.96718		400.053	0		308.971	0		289.414	0
420.095	63.2909		400.061	0		308.977	0		289.419	0.590532
420.105	396.526		400.07	0		308.983	0		289.424	13.9559
420.114	1035.58		400.078	0		308.988	0		289.43	22.207
420.123	1642.66		400.087	0.677547		309.783	0		289.435	26.4017
420.132	1740.29		400.096	31.4153		309.789	0		289.44	22.7506
420.142	1158.92		400.104	359.505		309.795	0		289.446	13.0168
420.151	529.37		400.113	753.13		309.801	0		289.451	0
420.16	135.092		400.121	1004.13		309.807	11.0832		289.456	0
420.169	0		400.13	2451.93		309.813	23.3822		289.461	0
420.179	0		400.139	8996.71		309.819	30.8294		289.467	0
420.188	0		400.147	26698.5		309.824	29.4299		290.092	0
420.197	0		400.156	46573.4		309.83	20.5123		290.097	0
425.257	0		400.164	61562.2		309.836	3.6051		290.103	0
425.266	0		400.173	50271		309.842	0		290.108	0
425.275	0		400.182	29643		309.848	0		290.113	0.801273
425.285	0		400.19	11114.4		309.854	0		290.118	19.1637
425.294	2.53439		400.199	3054.11		309.86	0		290.124	39.7138
425.304	35.867		400.207	1102.81		313.763	0		290.129	52.1826
425.313	62.3163		400.216	831.294		313.769	0		290.134	48.0639
425.323	75.4135		400.225	326.495		313.774	0		290.14	30.4547
425.332	65.3285		400.233	90.3001		313.78	0		290.145	0
425.341	38.9856		400.242	20.4215		313.786	11.976		290.15	0
425.351	13.6036		400.25	0		313.792	24.0917		290.156	0
425.36	0		400.259	0		313.798	31.0304		290.161	0
425.37	0		400.268	0		313.804	28.7394		291.06	0
425.379	0		400.276	0		313.81	18.7885		291.066	0
425.389	0		401.051	0		313.816	2.73813		291.071	0
426.03	0		401.06	0		313.822	0		291.076	0
426.039	0		401.069	0		313.828	0		291.082	1.1351
426.049	0		401.077	0		313.834	0		291.087	26.2384
426.058	0		401.086	3.19835		313.84	0		291.092	42.777
426.068	15.6249		401.095	50.2179		318.703	0		291.098	47.0233
426.077	210.321		401.103	72.1157		318.709	0		291.103	35.3329
426.087	249.851		401.112	83.0936		318.715	0		291.108	16.1195
426.096	372.742		401.12	73.9158		318.721	0		291.114	0.0292798
426.106	1260.2		401.129	76.391		318.728	16.6196		291.119	0
426.115	4911.85		401.138	467.931		318.734	30.994		291.124	0
426.124	14918		401.146	1846.39		318.74	36.6457		291.13	0
426.134	26418.2		401.155	4081.18		318.746	30.9918		291.135	0
426.143	35328.8		401.164	6328.71		318.752	18.5498		294.086	0
426.153	29350.8		401.172	6554.87		318.758	2.61525		294.092	0
426.162	17415.2		401.181	4324.52		318.764	0		294.097	0
426.172	6774.73		401.19	2113.51		318.77	0		294.103	0
426.181	1899.7		401.198	553.761		318.776	0		294.108	0.766888
426.191	701.906		401.207	97.1597		318.783	0		294.113	16.8448
426.2	562.001		401.215	0		328.141	0		294.119	24.4352
426.21	339.991		401.224	0		328.148	0		294.124	27.1075
426.219	77.6357		401.233	0		328.154	0		294.13	22.8055
426.228	5.84705		401.241	0		328.16	0		294.135	12.9598
426.238	0		418.05	0		328.167	14.0745		294.14	0
426.247	0		418.059	0		328.173	24.6581		294.146	0
426.257	0		418.068	0		328.18	29.4911		294.151	0
426.266	0		418.077	0		328.186	26.6742		294.157	0
427.061	0		418.087	0.131296		328.192	17.7192		294.585	0
427.071	0		418.096	20.4388		328.199	2.50347		294.591	0
427.08	0		418.105	278.736		328.205	0		294.596	0
427.09	0		418.114	634.626		328.212	0		294.602	0
427.099	5.82045		418.123	1577.83		328.218	0		294.607	0.549069
427.109	118.985		418.132	2452.22		328.224	0		294.612	13.9454
427.118	739.448		418.142	10749.1		328.493	0		294.618	23.4009
427.128	2289.64		418.151	37427.6		328.499	0		294.623	27.251
427.137	4061.38		418.16	87740.1		328.506	0		294.629	22.5667
427.147	5386.68		418.169	139394		328.512	0		294.634	12.182
427.156	4407.19		418.178	155597		328.518	17.6511		294.64	0
427.166	2549.85		418.188	108696		328.525	30.8879		294.645	0
427.175	909.612		418.197	57976.6		328.531	35.7765		294.65	0
427.185	165.36		418.206	17957.6		328.538	30.4748		294.656	0
427.194	8.38905		418.215	5606.2		328.544	18.543		300.109	0
427.204	0		418.224	3242.12		328.55	2.98259		300.114	0
427.213	0		418.233	2238.97		328.557	0		300.12	0
427.223	0		418.243	724.795		328.563	0		300.125	0
427.232	0		418.252	153.761		328.57	0		300.131	0.810986
435.283	0		418.261	0		328.576	0		300.137	19.2541
435.293	0		418.27	0		330.271	0		300.142	38.3895
435.302	0		418.279	0		330.278	0		300.148	47.7727
435.312	0		418.289	0		330.284	0		300.153	40.6386
435.322	4.61569		419.089	0		330.291	0		300.159	22.6074
435.332	61.2068		419.098	0		330.297	21.8405		300.164	0
435.341	83.1626		419.108	0		330.304	40.4548		300.17	0
435.351	82.0544		419.117	0		330.31	49.2257		300.176	0
435.361	58.3057		419.126	6.59298		330.316	44.2969		300.181	0
435.371	26.8784		419.135	119.368		330.323	29.0164		306.024	0
435.38	0		419.144	634.071		330.329	4.05634		306.03	0
435.39	0		419.154	2661.27		330.336	0		306.036	0
435.4	0		419.163	6495.83		330.342	0		306.042	0
435.41	0		419.172	10442.5		330.349	0		306.047	0.576031
443.995	0		419.181	11759.8		330.355	0		306.053	12.5512
444.005	0		419.191	8238.54		332.891	0		306.059	22.9646
444.015	0		419.2	4349.84		332.898	0		306.065	29.5137
444.025	0		419.209	1259		332.904	0		306.07	27.6349
444.035	26.2637		419.218	260.405		332.911	0		306.076	17.894
444.045	296.903		419.227	48.1509		332.917	13.609		306.082	0
444.055	0		419.237	0		332.924	25.6361		306.088	0
444.065	4.77295		419.246	0		332.93	30.6583		306.093	0
444.075	67.6098		419.255	0		332.937	25.5827		306.099	0
444.085	363.424		419.264	0		332.943	14.0376		308.372	0
444.096	2652.86		420.049	0		332.95	2.15693		308.378	0
444.106	4397.55		420.058	0		332.956	0		308.384	0
444.116	16773.4		420.068	0		332.963	0		308.39	0
444.126	59512.6		420.077	0		332.969	0		308.396	0.84714
444.136	159164		420.086	5.62102		332.976	0		308.401	17.709
444.146	262504		420.095	95.5789		337.698	0		308.407	27.8387
444.156	321246		420.105	380.439		337.705	0		308.413	30.6705
444.166	242684		420.114	897.874		337.712	0		308.419	23.7658
444.176	138045		420.123	1356.86		337.718	0		308.425	11.786
444.186	46189.2		420.132	1362.01		337.725	18.6074		308.43	0
444.196	13492.3		420.142	882.992		337.732	30.1661		308.436	0
444.206	5475.46		420.151	412.757		337.738	34.173		308.442	0
444.216	3893.73		420.16	44.867		337.745	29.6892		308.448	0
444.226	718.066		420.169	0		337.752	19.1929		316.063	0
444.236	50.6731		420.179	0		337.758	2.82331		316.069	0
444.246	0		420.188	0		337.765	0		316.075	0
444.256	0		420.197	0		337.772	0		316.081	0
444.266	0		426.03	0		337.778	0		316.087	0.948477
444.276	0		426.039	0		337.785	0		316.093	20.7067
445.042	0		426.049	0		341.971	0		316.099	38.2921
445.052	0		426.058	0		341.978	0		316.105	47.143
445.062	0		426.068	17.8544		341.984	0		316.111	41.4515
445.072	0		426.077	250.273		341.991	0		316.117	24.6734
445.082	2.69488		426.087	470.807		341.998	12.8253		316.123	0
445.092	51.1963		426.096	669.734		342.005	24.6125		316.129	0
445.102	277.258		426.106	1687.29		342.012	29.5804		316.135	0
445.112	642.969		426.115	6388.77		342.018	25.5436		316.141	0
445.123	2498.33		426.125	19225.2		342.025	15.7833		318.894	0
445.133	8285.3		426.134	33996.5		342.032	2.46006		318.9	0
445.143	17279.9		426.143	45457.8		342.039	0		318.906	0
445.153	26232.5		426.153	37801.4		342.046	0		318.912	0
445.163	26653.3		426.162	22429.9		342.052	0		318.918	0.80507
445.173	17411.8		426.172	8744.81		342.059	0		318.924	17.3845
445.183	8574.55		426.181	2426.85		356.961	0		318.931	39.7061
445.193	2412.91		426.191	850.696		356.969	0		318.937	57.3571
445.203	683.496		426.2	603.283		356.976	0		318.943	58.0786
445.213	400.857		426.21	268.811		356.983	0		318.949	41.3634
445.223	241.803		426.219	126.201		356.99	10.8574		318.955	18.8787
445.234	298.271		426.228	12.294		356.998	23.6621		318.961	0
445.244	0.534635		426.238	0		357.005	31.874		318.967	0
445.254	0		426.247	0		357.012	30.5019		318.973	0
445.264	0		426.257	0		357.019	20.491		318.98	0
445.274	0		426.266	0		357.027	3.12214		323.5	0
445.284	0		427.052	0		357.034	0		323.506	0
457.362	0		427.061	0		357.041	0		323.512	0
457.373	0		427.071	0		357.048	0		323.519	0
457.383	0		427.08	0		357.056	0		323.525	0.548954
457.394	0		427.09	1.14441		361.399	0		323.531	11.1333
457.404	2.98861		427.099	27.0944		361.407	0		323.537	22.5867
457.415	37.2974		427.109	225.598		361.414	0		323.544	27.7913
457.425	67.2438		427.118	1015.62		361.421	0		323.55	22.821
457.436	77.1263		427.128	3047.64		361.429	13.5043		323.556	11.7186
457.446	57.3859		427.137	5381.6		361.436	26.12		323.562	0
457.457	24.8808		427.147	7091.71		361.444	34.3701		323.569	0
457.467	0		427.156	5852.76		361.451	34.0137		323.575	0
457.478	0		427.166	3445.07		361.458	24.7486		323.581	0
457.488	0		427.175	1273.69		361.466	3.79777		324.848	0
457.499	0		427.185	275.919		361.473	0		324.854	0
477.76	0		427.194	30.1346		361.48	0		324.86	0
477.771	0		427.204	0		361.488	0		324.867	0
477.783	0		427.213	0		361.495	0		324.873	1.30997
477.794	0		427.223	0		374.115	0		324.879	25.6658
			427.232	0		374.123	0		324.886	42.6533
			427.754	0		374.131	0		324.892	47.339
			427.764	0		374.138	0		324.898	36.5452
			427.773	0		374.146	10.8477		324.904	18.2048
			427.783	0		374.154	24.6029		324.911	0
			427.792	3.85283		374.162	35.139		324.917	0
			427.802	52.7485		374.169	35.7533		324.923	0
			427.811	78.2199		374.177	25.7133		324.93	0
			427.821	81.815		374.185	3.81029		336.775	0
			427.83	61.76		374.193	0		336.782	0
			427.84	31.4166		374.2	0		336.788	0
			427.849	0		374.208	0		336.795	0
			427.859	0		374.216	0		336.802	1.57585
			427.868	0		376.16	0		336.808	27.3498
			427.878	0		376.167	0		336.815	42.4651
			443.995	0		376.175	0		336.822	46.7311
			444.005	0		376.183	0		336.828	36.2884
			444.015	0		376.191	8.47647		336.835	17.8144
			444.025	0		376.199	185.47		336.841	0
			444.035	16.6601		376.207	578.805		336.848	0
			444.045	184.888		376.214	1053.8		336.855	0
			444.055	0		376.222	1286.62		336.861	0
			444.065	9.39638		376.23	1021.94		358.081	0
			444.075	142.743		376.238	574.487		358.088	0
			444.085	779.071		376.246	181.632		358.096	0
			444.096	4360.96		376.254	19.369		358.103	0
			444.106	6605.42		376.261	0		358.11	0.787014
			444.116	22170.6		376.269	0		358.117	14.6834
			444.126	78260.5		376.277	0		358.125	25.1869
			444.136	209194		376.285	0		358.132	29.0911
			444.146	344771		376.693	0		358.139	23.0781
			444.156	422058		376.701	0		358.147	11.1802
			444.166	318984		376.709	0		358.154	0
			444.176	181484		376.717	0		358.161	0
			444.186	60595.5		376.724	9.16297		358.168	0
			444.196	17591.2		376.732	23.3289		358.176	0
			444.206	7055.98		376.74	35.7941		361.807	0
			444.216	5080.64		376.748	39.1842		361.814	0
			444.226	946.326		376.756	31.7881		361.822	0
			444.236	70.491		376.764	18.8175		361.829	0
			444.246	0		376.772	2.63877		361.837	0.983959
			444.256	0		376.779	0		361.844	17.53
			444.266	0		376.787	14.1446		361.851	26.1154
			444.277	0		376.795	26.3828		361.859	28.7743
			445.042	0		376.803	31.8881		361.866	24.062
			445.052	0		376.811	27.4344		361.874	14.416
			445.062	0		376.819	16.0975		361.881	0
			445.072	0		376.827	2.26161		361.888	0
			445.082	8.35688		376.834	0		361.896	0
			445.092	128.739		376.842	0		361.903	0
			445.102	463.278		376.85	0		364.767	0
			445.112	881.777		376.858	0		364.774	0
			445.123	3184.8		379.369	0		364.782	0
			445.133	10732.4		379.377	0		364.789	0
			445.143	22507.4		379.385	0		364.797	0.916114
			445.153	34228.2		379.393	0		364.804	21.0031
			445.163	34858.6		379.401	12.5953		364.812	30.9745
			445.173	22825.3		379.409	23.9726		364.819	33.6477
			445.183	11291.3		379.417	29.3706		364.827	27.1578
			445.193	3244.21		379.425	26.4381		364.834	15.122
			445.203	1003.2		379.433	17.693		364.842	0
			445.213	637.727		379.441	2.56669		364.849	0
			445.223	424.121		379.449	0		364.857	0
			445.234	639.457		379.457	0		364.864	0
			445.244	43.8087		379.464	0		376.153	0
			445.254	58.6836		379.472	0		376.161	0
			445.264	74.1089		382.676	0		376.169	0
			445.274	61.9974		382.684	0		376.177	0
			445.284	31.1274		382.692	0		376.185	0.349902
			445.294	0		382.7	0		376.193	16.1855
			445.304	0		382.708	15.1756		376.2	211.661
			445.314	0		382.717	27.6226		376.208	636.007
			445.324	0		382.725	33.0893		376.216	1059.2
			452.361	0		382.733	29.4704		376.224	1259.55
			452.371	0		382.741	19.2552		376.232	929.999
			452.382	0		382.749	2.74853		376.24	482.659
			452.392	0		382.757	0		376.247	97.2199
			452.402	3.67881		382.765	0		376.255	0
			452.413	44.5829		382.773	0		376.263	0
			452.423	64.1535		382.781	0		376.271	0
			452.433	70.1314		395.653	0		376.279	0
			452.444	56.6461		395.661	0		377.166	0
			452.454	30.2036		395.67	0		377.174	0
			452.464	0		395.678	0		377.182	0
			452.475	0		395.687	13.0022		377.19	0
			452.485	0		395.695	23.5487		377.198	0.765089
			452.496	0		395.704	28.8103		377.206	16.482
			462.052	0		395.712	26.4473		377.213	44.4668
			462.063	0		395.72	17.7246		377.221	57.3693
			462.073	0		395.729	2.45511		377.229	55.4632
			462.084	0		395.737	0		377.237	38.9183
			462.095	2.23508		395.746	0		377.245	13.0571
			462.105	41.4755		395.754	0		377.253	0
			462.116	232.339		395.763	0		377.261	0
			462.127	477.6		396.432	0		377.269	0
			462.137	603.975		396.44	0		377.276	0
			462.148	541.403		396.449	0		378.697	0
			462.159	332.597		396.457	0		378.705	0
			462.17	82.5396		396.466	21.9692		378.713	0
			462.18	0		396.474	43.6921		378.721	0
			462.191	0		396.483	55.1563		378.729	1.63531
			462.202	0		396.491	49.2114		378.737	32.5406
			462.212	0		396.499	30.1005		378.745	49.6433
			463.764	0		396.508	4.05286		378.753	54.4159
			463.774	0		396.516	0		378.76	43.9656
			463.785	0		396.525	0		378.768	24.6324
			463.796	0		396.533	0		378.776	0
			463.807	3.07643		396.542	0		378.784	0
			463.817	36.5408		397.17	0		378.792	0
			463.828	57.4977		397.179	0		378.8	0
			463.839	65.6174		397.187	0		386.559	0
			463.85	56.3348		397.196	0		386.567	0
			463.86	34.1291		397.204	13.1225		386.575	0
			463.871	0		397.213	25.5018		386.583	0
			463.882	0		397.221	31.0704		386.591	1.54579
			463.892	0		397.23	26.9059		386.599	28.5996
			463.903	0		397.238	16.4689		386.608	42.1255
			465.194	0		397.247	2.21706		386.616	47.2796
			465.204	0		397.255	0		386.624	39.7154
			465.215	0		397.264	0		386.632	22.9978
			465.226	0		397.272	0		386.64	0
			465.237	3.76714		397.281	0		386.648	0
			465.248	44.4768		400.094	0		386.657	0
			465.258	69.5324		400.102	0		386.665	0
			465.269	75.9903		400.111	0		394.802	0
			465.28	59.6132		400.12	0		394.811	0
			465.291	31.4472		400.128	38.7127		394.819	0
			465.301	0		400.137	236.314		394.828	0
			465.312	0		400.145	939.326		394.836	0.657485
			465.323	0		400.154	1846.08		394.844	12.0501
			465.334	0		400.163	2635.99		394.853	24.2528
			477.76	0		400.171	2397.07		394.861	31.8792
			477.771	0		400.18	1534.91		394.87	29.3599
			477.783	0		400.188	644.975		394.878	18.0646
			477.794	0		400.197	158.857		394.887	0
						400.206	24.9009		394.895	0
						400.214	1.83426		394.903	0
						400.223	0		394.912	0
						400.231	0		400.087	0
						400.24	0		400.096	0
						400.249	0		400.104	0
						403.345	0		400.113	0
						403.354	0		400.121	3.34507
						403.363	0		400.13	79.897
						403.371	0		400.139	546.063
						403.38	15.7048		400.147	1951.89
						403.389	29.9087		400.156	3586.4
						403.398	38.136		400.164	4900.02
						403.406	36.2396		400.173	4159.4
						403.415	25.3724		400.182	2472.26
						403.424	3.47305		400.19	941.438
						403.432	0		400.199	220.086
						403.441	0		400.207	63.8348
						403.45	0		400.216	0
						403.458	0		400.225	0
						410.138	0		400.233	0
						410.147	0		400.242	0
						410.156	0		401.095	0
						410.165	0		401.103	0
						410.174	18.9706		401.112	0
						410.183	41.6568		401.12	0
						410.192	58.0284		401.129	0.978596
						410.201	57.0446		401.138	21.3637
						410.209	38.6144		401.146	112.379
						410.218	5.13157		401.155	264.409
						410.227	0		401.164	417.05
						410.236	0		401.172	399.277
						410.245	0		401.181	293.899
						410.254	0		401.189	127.095
						418.094	0		401.198	10.9425
						418.103	0		401.207	0
						418.112	0		401.215	0
						418.121	0		401.224	0
						418.13	45.2764		401.233	0
						418.14	194.088		404.769	0
						418.149	859.632		404.778	0
						418.158	2323.04		404.787	0
						418.167	3999.97		404.795	0
						418.176	4865.48		404.804	1.03214
						418.186	3761.07		404.813	17.09
						418.195	2154.9		404.822	26.5434
						418.204	739.78		404.83	31.3952
						418.213	151.664		404.839	28.2028
						418.222	12.2423		404.848	17.6337
						418.231	0		404.857	0
						418.241	0		404.865	0
						418.25	0		404.874	0
						418.259	0		404.883	0
						419.115	0		407.397	0
						419.124	0		407.406	0
						419.133	0		407.415	0
						419.142	0		407.424	0
						419.152	7.49899		407.432	0.902508
						419.161	23.8329		407.441	14.8332
						419.17	42.8109		407.45	25.2882
						419.179	53.1847		407.459	30.1321
						419.189	47.8218		407.468	25.8284
						419.198	30.8057		407.477	14.8591
						419.207	13.8361		407.485	0
						419.216	1.61121		407.494	0
						419.225	0		407.503	0
						419.235	0		407.512	0
						419.244	0		408.716	0
						419.253	0		408.725	0
						426.066	0		408.734	0
						426.075	0		408.743	0
						426.085	0		408.752	0.849789
						426.094	0		408.761	13.9133
						426.104	20.0648		408.769	24.6156
						426.113	145.096		408.778	28.4587
						426.122	515.347		408.787	23.4593
						426.132	1027.63		408.796	13.4414
						426.141	1486.41		408.805	0
						426.151	1320.27		408.814	0
						426.16	822.749		408.823	0
						426.17	331.435		408.832	0
						426.179	57.0743		410.524	0
						426.189	3.31044		410.533	0
						426.198	0		410.542	0
						426.207	0		410.551	0
						426.217	0		410.56	0.778766
						426.226	0		410.568	12.6654
						427.078	0		410.577	23.4001
						427.088	0		410.586	28.9698
						427.097	0		410.595	25.2815
						427.107	0		410.604	14.4179
						427.116	13.7267		410.613	0
						427.126	46.8364		410.622	0
						427.135	71.2815		410.631	0
						427.145	77.6911		410.64	0
						427.154	62.8475		417.234	0
						427.164	25.9112		417.243	0
						427.173	2.81661		417.252	0
						427.183	0		417.261	0
						427.192	0		417.27	1.57167
						427.202	0		417.28	24.1144
						427.211	0		417.289	38.8537
						430.972	0		417.298	44.6677
						430.982	0		417.307	38.8242
						430.992	0		417.316	24.2537
						431.001	0		417.325	0
						431.011	26.5581		417.335	0
						431.02	49.6847		417.344	0
						431.03	59.231		417.353	0
						431.04	49.9606		418.086	0
						431.049	29.1048		418.096	0
						431.059	3.56076		418.105	0
						431.068	0		418.114	0
						431.078	0		418.123	8.84593
						431.088	0		418.132	160.326
						431.097	0		418.142	734.835
						435.173	0		418.151	3119.82
						435.183	0		418.16	8078.33
						435.193	0		418.169	13167.1
						435.203	0		418.178	15324
						435.212	13.6595		418.187	11027.9
						435.222	26.7197		418.197	6032.42
						435.232	34.2475		418.206	1896.69
						435.242	31.4275		418.215	567.249
						435.251	20.1489		418.224	197.944
						435.261	2.49212		418.233	83.5796
						435.271	0		418.243	43.6484
						435.281	0		418.252	0
						435.29	0		418.261	0
						435.3	0		418.27	0
						444.043	0		418.279	0
						444.053	0		418.417	0
						444.063	0		418.426	0
						444.073	0		418.436	0
						444.083	2.49301		418.445	0
						444.093	49.0982		418.454	0.898176
						444.103	131.244		418.463	13.8761
						444.113	548.889		418.472	25.0026
						444.123	2353.62		418.482	30.2256
						444.134	7414.43		418.491	25.6333
						444.144	13270.7		418.5	14.148
						444.154	17706.9		418.509	0
						444.164	14743.9		418.518	0
						444.174	9085.57		418.528	0
						444.184	3539.02		418.537	0
						444.194	1060.21		419.098	0
						444.204	327.452		419.107	0
						444.214	181.653		419.117	0
						444.224	122.103		419.126	0
						444.234	23.2234		419.135	0.887015
						444.244	1.23235		419.144	23.6615
						444.254	0		419.154	191.222
						444.264	0		419.163	509.327
						444.274	0		419.172	845.981
						444.284	0		419.181	1007.15
						445.07	0		419.19	686.616
						445.08	0		419.2	350.162
						445.09	0		419.209	87.795
						445.1	0		419.218	0
						445.11	7.07447		419.227	0
						445.12	70.2065		419.237	0
						445.13	327.636		419.246	0
						445.141	802.585		426.058	0
						445.151	1312.6		426.068	0
						445.161	1441.16		426.077	0
						445.171	1040.32		426.087	0
						445.181	539.391		426.096	0.693994
						445.191	124.218		426.106	27.3268
						445.201	9.38097		426.115	316.775
						445.211	0		426.124	1183.66
						445.221	0		426.134	2231.42
						445.231	0		426.143	3100.73
						445.241	0		426.153	2677.85
						452.132	0		426.162	1587.8
						452.142	0		426.172	622.043
						452.152	0		426.181	151.876
						452.163	0		426.191	20.9911
						452.173	18.1914		426.2	0
						452.183	31.4156		426.209	0
						452.194	36.8475		426.219	0
						452.204	32.1119		426.228	0
						452.214	20.3416		427.08	0
						452.225	2.3973		427.09	0
						452.235	0		427.099	0
						452.245	0		427.109	0
						452.256	0		427.118	6.75116
						452.266	0		427.128	103.664
						460.762	0		427.137	221.159
						460.772	0		427.147	303.647
						460.783	0		427.156	296.693
						460.794	0		427.166	206.265
						460.804	15.3808		427.175	93.7426
						460.815	27.292		427.185	0
						460.825	32.3493		427.194	0
						460.836	27.9246		427.204	0
						460.847	16.7387		427.213	0
						460.857	1.90131		438.569	0
						460.868	0		438.579	0
						460.879	0		438.589	0
						460.889	0		438.598	0
						460.9	0		438.608	0.972395
						468.703	0		438.618	13.7016
						468.714	0		438.628	24.4737
						468.724	0		438.638	29.3818
						468.735	0		438.648	24.6861
						468.746	18.3407		438.658	13.3041
						468.757	29.3722		438.667	0
						468.768	33.3921		438.677	0
						468.779	29.6811		438.687	0
						468.79	20.2603		438.697	0
						468.801	2.3406		444.045	0
						468.812	0		444.055	0
						468.823	0		444.065	0
						468.833	0		444.075	0
						468.844	0		444.085	5.84002
						477.769	0		444.095	83.5241
						477.78	0		444.105	265.137
						477.791	0		444.116	1559.6
						477.803	0		444.126	6452.36
									444.136	18650.4
									444.146	31598.7
									444.156	40190.4
									444.166	31592.7
									444.176	18399.7
									444.186	6690.84
									444.196	2005.67
									444.206	696.933
									444.216	356.266
									444.226	36.5826
									444.236	0
									444.246	0
									444.256	0
									444.266	0
									445.062	0
									445.072	0
									445.082	0
									445.092	0
									445.102	0.784138
									445.112	25.082
									445.122	256.268
									445.133	984.355
									445.143	2201.44
									445.153	3422.94
									445.163	3619.01
									445.173	2415.48
									445.183	1194.93
									445.193	310.82
									445.203	54.7747
									445.213	0
									445.223	0
									445.233	0
									445.244	0
									452.826	0
									452.837	0
									452.847	0
									452.857	0
									452.868	1.88337
									452.878	24.6782
									452.889	42.4437
									452.899	51.9852
									452.909	47.7307
									452.92	31.4839
									452.93	0
									452.94	0
									452.951	0
									452.961	0
									454.539	0
									454.549	0
									454.56	0
									454.57	0
									454.581	1.89581
									454.591	24.4897
									454.601	40.1181
									454.612	46.6488
									454.622	41.1405
									454.633	26.2938
									454.643	0
									454.653	0
									454.664	0
									454.674	0
									459.809	0
									459.82	0
									459.831	0
									459.841	0
									459.852	1.05736
									459.862	13.6205
									459.873	25.1318
									459.884	29.3601
									459.894	23.4923
									459.905	12.1485
									459.915	0
									459.926	0
									459.936	0
									459.947	0
									477.76	0
									477.771	0
									477.783	0
									477.794	0
