# Supplementary material for: Chemical capture of diazo metabolites reveals biosynthetic hydrazone oxidation
Source: Nature. 2026 Feb 4;652(8109):517–25. doi: 10.1038/s41586-025-10079-x (PMC13061610; doi:10.1038/s41586-025-10079-x)
Supplement: Supplementary file 4 — Source Data Supplementary Figs. 4–7, 9, 10, 12, 13, 17, 20, 22, 24 and 25 [file 41586_2025_10079_MOESM4_ESM.zip › SI_Figure13_Data.xlsx]

## Sheet: SI 13A
Concentration (µM)	Area
10	1.82668e+06	1.63457e+06	2.1216e+06
1	95514.8	113968	136555
0.1	0	3150.04	2299.52

## Sheet: SI 13C
µM
1.47986
2.85342
2.90152
