# Supplementary material for: Chemical capture of diazo metabolites reveals biosynthetic hydrazone oxidation
Source: Nature. 2026 Feb 4;652(8109):517–25. doi: 10.1038/s41586-025-10079-x (PMC13061610; doi:10.1038/s41586-025-10079-x)
Supplement: Supplementary file 4 — Source Data Supplementary Figs. 4–7, 9, 10, 12, 13, 17, 20, 22, 24 and 25 [file 41586_2025_10079_MOESM4_ESM.zip › SI_Figure17_Data.xlsx]

## Sheet: SI 17B
Ascorbate	Ferredoxin/ferredoxin reductase/NADPH	DTT	NADPH/PMS	No reductant
1.86417e+08	9.10036e+07	4.82365e+06	9.37725e+08	8.53395e+06
1.81113e+08	1.29557e+08	4.60259e+06	1.20168e+09	9.89206e+06
1.0697e+08	1.29573e+07	3.04667e+06	1.47535e+09	1.24704e+07
Values shown are the sum of the two regioisomer peaks

## Sheet: SI 17C
PMS	PES	Methylviologen
1.10665e+09	8.40423e+08	1.29158e+07
9.35471e+08	1.02513e+09	1.45657e+07
1.0313e+09	8.26318e+08	1.6279e+07
Values shown are the sum of the two regioisomer peaks
