# Supplementary material for: Chemical capture of diazo metabolites reveals biosynthetic hydrazone oxidation
Source: Nature. 2026 Feb 4;652(8109):517–25. doi: 10.1038/s41586-025-10079-x (PMC13061610; doi:10.1038/s41586-025-10079-x)
Supplement: Supplementary file 4 — Source Data Supplementary Figs. 4–7, 9, 10, 12, 13, 17, 20, 22, 24 and 25 [file 41586_2025_10079_MOESM4_ESM.zip › SI_Figure20_Data.xlsx]

## Sheet: SI 20
ml	mAU
0.000969	-0.000313
0.005119	0.000157
0.00927	0.00058
0.01342	0.000938
0.01757	0.001295
0.021721	0.001653
0.025871	0.001978
0.030022	0.002278
0.034172	0.002578
0.038322	0.002879
0.042473	0.002655
0.046623	0.000103
0.050774	0.001822
0.054924	0.002793
0.059074	0.003697
0.063225	-0.000493
0.067383	-0.005393
0.071533	-0.007142
0.075684	-0.008082
0.079834	-0.004169
0.083984	0.00114
0.088135	0.003509
0.092285	0.004775
0.096436	0.004939
0.100586	0.001373
0.104736	0.003859
0.108887	0.004773
0.113037	0.004236
0.117188	0.00299
0.121338	0.00037
0.125488	0.003683
0.129639	0.004585
0.133789	0.004391
0.137947	0.003362
0.142097	0.004275
0.146248	0.005093
0.150398	0.006087
0.154549	0.005147
0.158699	0.00336
0.162849	0.001129
0.167	-0.001327
0.17115	-0.003579
0.175301	-0.004385
0.179451	-0.001968
0.183601	-0.000597
0.187752	0.003194
0.191902	0.006179
0.196053	0.005956
0.200203	0.004713
0.204353	0.001052
0.208511	0.003033
0.212662	0.003757
0.216812	0.00515
0.220963	0.006148
0.225113	0.004851
0.229263	0.003216
0.233414	0.00694
0.237564	0.005307
0.241714	0.007738
0.245865	0.010205
0.250015	0.01163
0.254166	0.013639
0.258316	0.013981
0.262466	0.016273
0.266617	0.019723
0.270767	0.023609
0.274918	0.0313
0.279076	0.040862
0.283226	0.046425
0.287376	0.052637
0.291527	0.057624
0.295677	0.0668
0.299828	0.079678
0.303978	0.090904
0.308128	0.097815
0.312279	0.106007
0.316429	0.110332
0.32058	0.115049
0.32473	0.12346
0.32888	0.133345
0.333031	0.140649
0.337181	0.143209
0.341331	0.142728
0.345482	0.144635
0.34964	0.147817
0.35379	0.153969
0.357941	0.158802
0.362091	0.160983
0.366241	0.162602
0.370392	0.162006
0.374542	0.165976
0.378693	0.166321
0.382843	0.169706
0.386993	0.171446
0.391144	0.172404
0.395294	0.177127
0.399445	0.177687
0.403595	0.178156
0.407745	0.176937
0.411896	0.177561
0.416046	0.180332
0.420204	0.183853
0.424355	0.187664
0.428505	0.18988
0.432655	0.192501
0.436806	0.191047
0.440956	0.191068
0.445107	0.195301
0.449257	0.200054
0.453407	0.204824
0.457558	0.211559
0.461708	0.211759
0.465858	0.211101
0.470009	0.211578
0.474159	0.211859
0.47831	0.212031
0.48246	0.218268
0.48661	0.219502
0.490761	0.220176
0.494919	0.221122
0.499069	0.220081
0.50322	0.216537
0.50737	0.215312
0.51152	0.214208
0.515671	0.215525
0.519821	0.218932
0.523972	0.218137
0.528122	0.215574
0.532272	0.215997
0.536423	0.216497
0.540573	0.226467
0.544724	0.229845
0.548874	0.233295
0.553024	0.230346
0.557175	0.227997
0.561325	0.228263
0.565483	0.230864
0.569633	0.234499
0.573784	0.23453
0.577934	0.235788
0.582085	0.238425
0.586235	0.237981
0.590385	0.236466
0.594536	0.235194
0.598686	0.233231
0.602837	0.232104
0.606987	0.229486
0.611137	0.224739
0.615288	0.22319
0.619438	0.2259
0.623589	0.230617
0.627739	0.235164
0.631889	0.236241
0.636047	0.233866
0.640198	0.229424
0.644348	0.229079
0.648499	0.230766
0.652649	0.233029
0.656799	0.236281
0.66095	0.238335
0.6651	0.240097
0.66925	0.238885
0.673401	0.236126
0.677551	0.236019
0.681702	0.235946
0.685852	0.237096
0.690002	0.239243
0.694153	0.241657
0.698303	0.241885
0.702454	0.240735
0.706612	0.239542
0.710762	0.238328
0.714912	0.237437
0.719063	0.236897
0.723213	0.238949
0.727364	0.238777
0.731514	0.23801
0.735664	0.235775
0.739815	0.236826
0.743965	0.240105
0.748116	0.239668
0.752266	0.238263
0.756416	0.238374
0.760567	0.243247
0.764717	0.243075
0.768867	0.243004
0.773018	0.242326
0.777176	0.244747
0.781326	0.246763
0.785477	0.245308
0.789627	0.242561
0.793777	0.241134
0.797928	0.242329
0.802078	0.243239
0.806229	0.244547
0.810379	0.246237
0.814529	0.247445
0.81868	0.245828
0.82283	0.239817
0.826981	0.236688
0.831131	0.236701
0.835281	0.239215
0.839432	0.238128
0.843582	0.23585
0.84774	0.233422
0.851891	0.233107
0.856041	0.234415
0.860191	0.234763
0.864342	0.232573
0.868492	0.227528
0.872643	0.224333
0.876793	0.222952
0.880943	0.223915
0.885094	0.224188
0.889244	0.224974
0.893394	0.226596
0.897545	0.229445
0.901695	0.231054
0.905846	0.231308
0.909996	0.233024
0.914146	0.232539
0.918297	0.232696
0.922455	0.229847
0.926605	0.228655
0.930756	0.228871
0.934906	0.225805
0.939056	0.226123
0.943207	0.225668
0.947357	0.230235
0.951508	0.235034
0.955658	0.233813
0.959808	0.230895
0.963959	0.232279
0.968109	0.231665
0.97226	0.229918
0.97641	0.22482
0.98056	0.222487
0.984711	0.226691
0.988861	0.223411
0.993019	0.221477
0.997169	0.216709
1.00132	0.219231
1.00547	0.220715
1.00962	0.222014
1.01377	0.224811
1.01792	0.229482
1.02207	0.22887
1.02622	0.226212
1.03037	0.220352
1.03452	0.218762
1.03867	0.223001
1.04282	0.221984
1.04697	0.220181
1.05113	0.218648
1.05527	0.223618
1.05943	0.230731
1.06358	0.230459
1.06773	0.226881
1.07188	0.221951
1.07604	0.222223
1.08018	0.225489
1.08434	0.224237
1.08849	0.21951
1.09264	0.21359
1.09679	0.210447
1.10094	0.209352
1.10509	0.210861
1.10924	0.210599
1.11339	0.211395
1.11754	0.212453
1.12169	0.212819
1.12584	0.211677
1.12999	0.209968
1.13415	0.209803
1.1383	0.210293
1.14245	0.207667
1.1466	0.204821
1.15075	0.203417
1.1549	0.200975
1.15905	0.201799
1.1632	0.20316
1.16735	0.207885
1.1715	0.207504
1.17565	0.204112
1.1798	0.199307
1.18395	0.196237
1.1881	0.198513
1.19225	0.197809
1.1964	0.202487
1.20055	0.202344
1.20471	0.205469
1.20886	0.202294
1.21301	0.199542
1.21716	0.200996
1.22131	0.204568
1.22546	0.209372
1.22961	0.204712
1.23377	0.198943
1.23792	0.196642
1.24206	0.198015
1.24622	0.201431
1.25037	0.202742
1.25452	0.201
1.25867	0.196802
1.26282	0.194504
1.26697	0.195283
1.27112	0.195947
1.27528	0.197934
1.27943	0.19869
1.28358	0.197913
1.28773	0.191387
1.29188	0.185838
1.29603	0.185958
1.30018	0.187539
1.30433	0.19287
1.30848	0.198027
1.31263	0.201993
1.31678	0.199509
1.32093	0.195449
1.32508	0.194961
1.32923	0.196908
1.33338	0.199209
1.33753	0.1979
1.34168	0.197499
1.34583	0.194949
1.34999	0.193679
1.35414	0.193284
1.35829	0.191524
1.36244	0.190265
1.36659	0.18979
1.37074	0.190084
1.37489	0.191341
1.37904	0.186619
1.38319	0.182657
1.38734	0.182442
1.39149	0.182343
1.39565	0.184463
1.3998	0.187711
1.40395	0.191754
1.4081	0.192616
1.41225	0.190484
1.4164	0.193926
1.42056	0.194452
1.42471	0.196743
1.42886	0.194923
1.43301	0.198405
1.43716	0.197293
1.44131	0.197182
1.44546	0.193291
1.44961	0.193508
1.45376	0.193885
1.45791	0.192309
1.46206	0.19087
1.46621	0.191664
1.47036	0.193571
1.47451	0.193184
1.47866	0.192763
1.48281	0.193379
1.48696	0.192335
1.49112	0.189966
1.49527	0.188096
1.49942	0.189254
1.50357	0.187473
1.50772	0.186829
1.51187	0.189565
1.51602	0.191667
1.52017	0.191711
1.52432	0.187458
1.52847	0.184743
1.53262	0.184042
1.53677	0.188592
1.54092	0.19291
1.54507	0.195435
1.54923	0.192071
1.55337	0.186763
1.55753	0.185378
1.56168	0.184802
1.56583	0.189101
1.56998	0.187572
1.57414	0.185974
1.57828	0.185834
1.58244	0.185375
1.58659	0.189822
1.59074	0.191308
1.59489	0.189141
1.59904	0.182925
1.60319	0.177499
1.60734	0.176491
1.61149	0.176163
1.61564	0.176905
1.61979	0.18222
1.62394	0.183265
1.62809	0.187054
1.63225	0.180123
1.6364	0.182096
1.64055	0.179989
1.6447	0.18303
1.64885	0.184518
1.653	0.188228
1.65715	0.189066
1.6613	0.190265
1.66545	0.188964
1.6696	0.187924
1.67375	0.188088
1.6779	0.188389
1.68205	0.182458
1.6862	0.178122
1.69035	0.177703
1.6945	0.183446
1.69865	0.183609
1.7028	0.17359
1.70696	0.170872
1.71111	0.16985
1.71526	0.175345
1.71941	0.175798
1.72356	0.175883
1.72771	0.177921
1.73186	0.177243
1.73602	0.176183
1.74017	0.175451
1.74432	0.177073
1.74847	0.17737
1.75262	0.17854
1.75677	0.180373
1.76092	0.18197
1.76507	0.179966
1.76922	0.178807
1.77337	0.174041
1.77753	0.177036
1.78168	0.174505
1.78583	0.174061
1.78998	0.171487
1.79413	0.171904
1.79828	0.172878
1.80243	0.170802
1.80658	0.171893
1.81073	0.172917
1.81488	0.174737
1.81903	0.176208
1.82318	0.173994
1.82733	0.172708
1.83148	0.174843
1.83563	0.179254
1.83978	0.178668
1.84393	0.176518
1.84809	0.174344
1.85224	0.173752
1.85639	0.170602
1.86054	0.170603
1.86469	0.172829
1.86884	0.175961
1.87299	0.173163
1.87714	0.168701
1.88129	0.167628
1.88545	0.170134
1.88959	0.170409
1.89375	0.169282
1.8979	0.166202
1.90205	0.167083
1.9062	0.167766
1.91035	0.16782
1.9145	0.16458
1.91865	0.161781
1.92281	0.166263
1.92696	0.170147
1.93111	0.172966
1.93526	0.17472
1.93941	0.177227
1.94356	0.176453
1.94771	0.17429
1.95186	0.17083
1.95601	0.171807
1.96016	0.173879
1.96431	0.175921
1.96846	0.179032
1.97261	0.175657
1.97676	0.180844
1.98091	0.182438
1.98506	0.181502
1.98922	0.178931
1.99337	0.179161
1.99752	0.178692
2.00167	0.175994
2.00582	0.174681
2.00997	0.177344
2.01412	0.179757
2.01827	0.177747
2.02242	0.177915
2.02657	0.176958
2.03072	0.177839
2.03487	0.176182
2.03902	0.170672
2.04318	0.168813
2.04732	0.168347
2.05148	0.16752
2.05563	0.16687
2.05978	0.168518
2.06393	0.172004
2.06808	0.171307
2.07224	0.167449
2.07639	0.167829
2.08054	0.166057
2.08469	0.17012
2.08884	0.172461
2.09299	0.177239
2.09714	0.179797
2.10129	0.177074
2.10544	0.169968
2.10959	0.164692
2.11374	0.164671
2.11789	0.166893
2.12204	0.164042
2.12619	0.163355
2.13034	0.163319
2.1345	0.168023
2.13865	0.169741
2.1428	0.168844
2.14695	0.164111
2.1511	0.162301
2.15525	0.166596
2.1594	0.171958
2.16355	0.17848
2.1677	0.176165
2.17185	0.171373
2.176	0.16823
2.18015	0.170185
2.1843	0.175137
2.18845	0.177527
2.1926	0.177984
2.19675	0.178903
2.20091	0.183276
2.20506	0.181887
2.20921	0.181203
2.21336	0.178027
2.21751	0.172897
2.22166	0.170903
2.22581	0.168886
2.22996	0.171596
2.23412	0.171091
2.23827	0.167864
2.24242	0.164439
2.24657	0.160378
2.25072	0.155873
2.25487	0.155163
2.25902	0.162386
2.26317	0.164909
2.26732	0.166107
2.27147	0.163611
2.27563	0.16357
2.27978	0.16039
2.28393	0.158243
2.28808	0.156988
2.29223	0.158577
2.29638	0.158939
2.30053	0.161642
2.30468	0.165104
2.30883	0.168777
2.31298	0.166438
2.31713	0.159909
2.32128	0.162202
2.32543	0.162026
2.32958	0.166386
2.33373	0.164013
2.33788	0.163589
2.34203	0.16346
2.34619	0.164065
2.35034	0.163613
2.35449	0.163339
2.35864	0.165458
2.36279	0.166282
2.36694	0.166702
2.37109	0.169642
2.37524	0.169853
2.3794	0.168337
2.38354	0.165349
2.38769	0.161666
2.39185	0.161911
2.396	0.165622
2.40015	0.170079
2.4043	0.171061
2.40845	0.167458
2.4126	0.165394
2.41676	0.163202
2.42091	0.163175
2.42506	0.165107
2.42921	0.169394
2.43336	0.173362
2.43751	0.172613
2.44166	0.16614
2.44581	0.159422
2.44996	0.154875
2.45411	0.156548
2.45826	0.157632
2.46241	0.157435
2.46656	0.156807
2.47071	0.153794
2.47486	0.155062
2.47901	0.153326
2.48316	0.154376
2.48732	0.156176
2.49147	0.158893
2.49562	0.156264
2.49977	0.155899
2.50392	0.153572
2.50807	0.153983
2.51222	0.151148
2.51637	0.152943
2.52052	0.158871
2.52467	0.160411
2.52882	0.160364
2.53297	0.161236
2.53713	0.164662
2.54128	0.167048
2.54542	0.168512
2.54958	0.165238
2.55373	0.159956
2.55788	0.15976
2.56203	0.158923
2.56618	0.15937
2.57034	0.160203
2.57449	0.161776
2.57864	0.161895
2.58279	0.16119
2.58694	0.157981
2.59109	0.157643
2.59524	0.156333
2.59939	0.156001
2.60354	0.158002
2.60769	0.16137
2.61184	0.163239
2.61599	0.162875
2.62014	0.160366
2.62429	0.161833
2.62844	0.163636
2.6326	0.160037
2.63675	0.156604
2.6409	0.153962
2.64505	0.158623
2.6492	0.158852
2.65335	0.15635
2.6575	0.153449
2.66165	0.154096
2.6658	0.15158
2.66995	0.151613
2.6741	0.149892
2.67825	0.1546
2.6824	0.158048
2.68655	0.160645
2.6907	0.161389
2.69486	0.159813
2.69901	0.157221
2.70316	0.153741
2.70731	0.158218
2.71146	0.158183
2.71561	0.162372
2.71977	0.166181
2.72391	0.163341
2.72806	0.157321
2.73222	0.153872
2.73637	0.153732
2.74052	0.153149
2.74467	0.158257
2.74882	0.163588
2.75297	0.167145
2.75712	0.163169
2.76127	0.159732
2.76542	0.156096
2.76957	0.155494
2.77373	0.155272
2.77788	0.153732
2.78203	0.155341
2.78618	0.160933
2.79033	0.163735
2.79448	0.157917
2.79863	0.154644
2.80278	0.15641
2.80693	0.156186
2.81108	0.156167
2.81523	0.156457
2.81938	0.159018
2.82353	0.155694
2.82768	0.155088
2.83183	0.153048
2.83598	0.157269
2.84013	0.156717
2.84429	0.153085
2.84844	0.151417
2.85259	0.153991
2.85674	0.158935
2.86089	0.159255
2.86504	0.157538
2.86919	0.154649
2.87334	0.156911
2.8775	0.157136
2.88164	0.155103
2.8858	0.155397
2.88995	0.150932
2.8941	0.149989
2.89825	0.151498
2.9024	0.155141
2.90655	0.154114
2.9107	0.152159
2.91486	0.152154
2.91901	0.15429
2.92316	0.155107
2.92731	0.15603
2.93146	0.157631
2.93561	0.156153
2.93976	0.156146
2.94391	0.155906
2.94806	0.157154
2.95221	0.156802
2.95636	0.1551
2.96051	0.152002
2.96466	0.151126
2.96881	0.150746
2.97296	0.149666
2.97711	0.148916
2.98126	0.15178
2.98541	0.151919
2.98957	0.149233
2.99372	0.145205
2.99787	0.14375
3.00202	0.143984
3.00617	0.141087
3.01032	0.144431
3.01447	0.149646
3.01862	0.152795
3.02277	0.151915
3.02692	0.149859
3.03107	0.147546
3.03523	0.150449
3.03938	0.151057
3.04353	0.147051
3.04768	0.14099
3.05183	0.138447
3.05598	0.141429
3.06013	0.141221
3.06428	0.141453
3.06844	0.142778
3.07259	0.147135
3.07674	0.152514
3.08089	0.152967
3.08504	0.151531
3.08919	0.148873
3.09334	0.143353
3.09749	0.142111
3.10164	0.14075
3.10579	0.144755
3.10994	0.150186
3.11409	0.15365
3.11824	0.150177
3.12239	0.146041
3.12654	0.144279
3.1307	0.146376
3.13485	0.145135
3.139	0.145734
3.14315	0.145884
3.1473	0.143546
3.15145	0.139791
3.1556	0.140821
3.15975	0.145314
3.1639	0.143858
3.16805	0.142681
3.1722	0.145895
3.17635	0.147655
3.1805	0.146224
3.18465	0.145984
3.1888	0.145542
3.19295	0.143666
3.19711	0.138446
3.20126	0.140663
3.20541	0.142231
3.20956	0.144232
3.21372	0.146882
3.21787	0.144988
3.22201	0.141708
3.22617	0.137608
3.23032	0.135412
3.23447	0.13191
3.23862	0.133067
3.24277	0.135138
3.24692	0.139109
3.25107	0.143827
3.25522	0.148961
3.25937	0.146403
3.26352	0.143662
3.26767	0.145795
3.27183	0.150417
3.27598	0.14506
3.28013	0.138986
3.28428	0.137907
3.28843	0.136634
3.29258	0.13586
3.29673	0.133863
3.30088	0.137334
3.30503	0.139827
3.30918	0.140922
3.31333	0.13791
3.31748	0.138301
3.32163	0.142425
3.32578	0.146798
3.32993	0.146211
3.33408	0.142228
3.33823	0.138567
3.34238	0.139874
3.34654	0.14086
3.35069	0.142348
3.35484	0.14329
3.35899	0.143957
3.36314	0.141925
3.36729	0.140825
3.37145	0.142074
3.3756	0.142715
3.37975	0.143252
3.3839	0.143666
3.38805	0.146715
3.3922	0.148852
3.39635	0.148774
3.4005	0.140214
3.40465	0.134745
3.4088	0.135433
3.41295	0.137693
3.41711	0.135775
3.42126	0.13104
3.42541	0.134545
3.42956	0.134879
3.43371	0.137796
3.43786	0.141501
3.44201	0.143662
3.44616	0.145021
3.45031	0.141801
3.45446	0.137685
3.45861	0.137678
3.46276	0.138329
3.46691	0.13922
3.47106	0.135504
3.47521	0.134161
3.47936	0.138035
3.48351	0.138957
3.48767	0.135881
3.49182	0.133813
3.49597	0.134428
3.50012	0.133535
3.50427	0.133369
3.50842	0.133557
3.51257	0.133427
3.51672	0.139202
3.52087	0.141351
3.52502	0.141076
3.52917	0.139349
3.53333	0.141829
3.53748	0.142122
3.54163	0.140823
3.54578	0.139841
3.54993	0.13919
3.55408	0.139603
3.55823	0.138583
3.56239	0.141126
3.56654	0.139698
3.57069	0.14395
3.57484	0.144718
3.57899	0.14326
3.58314	0.142541
3.58729	0.144086
3.59144	0.144957
3.59559	0.142592
3.59974	0.138327
3.60389	0.139198
3.60804	0.144637
3.61219	0.146888
3.61634	0.147476
3.62049	0.146855
3.62464	0.14628
3.6288	0.140356
3.63295	0.144248
3.6371	0.145917
3.64125	0.144871
3.6454	0.144211
3.64955	0.144643
3.6537	0.13913
3.65785	0.135491
3.662	0.132754
3.66615	0.133689
3.6703	0.141143
3.67445	0.147991
3.6786	0.145105
3.68275	0.142077
3.6869	0.141627
3.69105	0.145249
3.69521	0.141134
3.69936	0.138497
3.70351	0.138536
3.70766	0.136427
3.71182	0.132763
3.71597	0.132352
3.72012	0.135677
3.72427	0.138447
3.72842	0.141662
3.73257	0.138744
3.73672	0.14147
3.74087	0.143307
3.74502	0.144116
3.74917	0.138228
3.75332	0.135478
3.75747	0.135408
3.76162	0.140935
3.76577	0.143358
3.76992	0.144287
3.77408	0.143714
3.77823	0.14215
3.78238	0.134022
3.78653	0.134163
3.79068	0.134772
3.79483	0.132925
3.79898	0.132236
3.80313	0.131189
3.80728	0.136017
3.81143	0.136641
3.81558	0.135544
3.81973	0.135699
3.82388	0.13879
3.82803	0.135433
3.83218	0.130509
3.83633	0.130327
3.84049	0.136866
3.84464	0.138928
3.84879	0.135721
3.85294	0.134229
3.85709	0.13516
3.86124	0.134339
3.86539	0.134693
3.86955	0.130658
3.8737	0.130023
3.87785	0.128632
3.882	0.130801
3.88615	0.131193
3.8903	0.130761
3.89445	0.129749
3.8986	0.129768
3.90275	0.13391
3.9069	0.1372
3.91105	0.136016
3.91521	0.135264
3.91936	0.140352
3.92351	0.13969
3.92766	0.13859
3.93181	0.136403
3.93596	0.128387
3.94011	0.13244
3.94426	0.135501
3.94841	0.136599
3.95256	0.136232
3.95671	0.133917
3.96086	0.133779
3.96501	0.131925
3.96916	0.127662
3.97331	0.129094
3.97746	0.131835
3.98161	0.136306
3.98577	0.141084
3.98992	0.141075
3.99407	0.139792
3.99822	0.138964
4.00237	0.136536
4.00652	0.135829
4.01067	0.136092
4.01482	0.136356
4.01897	0.132836
4.02313	0.128532
4.02728	0.130313
4.03142	0.134956
4.03558	0.141004
4.03973	0.144881
4.04388	0.145724
4.04803	0.146157
4.05218	0.145826
4.05633	0.143203
4.06049	0.13961
4.06464	0.136344
4.06879	0.135702
4.07294	0.13769
4.07709	0.138744
4.08124	0.142455
4.08539	0.141082
4.08954	0.139898
4.09369	0.136463
4.09784	0.137455
4.10199	0.137171
4.10614	0.134358
4.11029	0.135679
4.11444	0.136545
4.11859	0.138369
4.12274	0.139176
4.1269	0.142761
4.13105	0.145316
4.1352	0.141517
4.13935	0.143808
4.1435	0.140731
4.14765	0.138772
4.1518	0.133553
4.15595	0.131279
4.1601	0.130821
4.16425	0.131729
4.1684	0.127658
4.17255	0.133285
4.1767	0.138041
4.18086	0.139556
4.18501	0.134851
4.18916	0.132478
4.19331	0.136328
4.19746	0.143149
4.20161	0.14834
4.20577	0.143949
4.20991	0.135569
4.21407	0.13483
4.21822	0.135701
4.22237	0.135612
4.22652	0.136535
4.23067	0.139848
4.23482	0.143215
4.23897	0.134034
4.24312	0.130986
4.24727	0.132384
4.25142	0.13544
4.25557	0.136718
4.25972	0.136532
4.26387	0.129924
4.26802	0.131023
4.27218	0.135896
4.27633	0.134438
4.28048	0.130608
4.28463	0.130181
4.28878	0.130848
4.29293	0.135168
4.29708	0.138143
4.30123	0.13982
4.30538	0.132908
4.30953	0.131503
4.31368	0.130164
4.31783	0.13046
4.32198	0.129352
4.32613	0.131455
4.33028	0.132949
4.33444	0.12904
4.33859	0.128875
4.34274	0.133031
4.34689	0.133438
4.35104	0.132269
4.35519	0.131499
4.35934	0.130032
4.3635	0.131966
4.36765	0.131994
4.3718	0.135754
4.37595	0.137702
4.3801	0.135521
4.38425	0.130991
4.3884	0.128471
4.39255	0.127071
4.3967	0.126513
4.40085	0.127283
4.405	0.133086
4.40915	0.135758
4.41331	0.130733
4.41746	0.124737
4.42161	0.126164
4.42576	0.132019
4.42991	0.139184
4.43406	0.140025
4.43821	0.1358
4.44236	0.131878
4.44651	0.130599
4.45066	0.133973
4.45481	0.136451
4.45896	0.136088
4.46311	0.136818
4.46726	0.137641
4.47141	0.139912
4.47556	0.140412
4.47971	0.145525
4.48387	0.145394
4.48802	0.132904
4.49217	0.12383
4.49632	0.124152
4.50047	0.128808
4.50462	0.127667
4.50877	0.123884
4.51292	0.128732
4.51708	0.135935
4.52123	0.137005
4.52538	0.134293
4.52953	0.133531
4.53368	0.135049
4.53783	0.13551
4.54198	0.134136
4.54613	0.127777
4.55028	0.122613
4.55443	0.125758
4.55859	0.132353
4.56274	0.131382
4.56689	0.132446
4.57104	0.129061
4.57519	0.128062
4.57934	0.127559
4.58349	0.129018
4.58764	0.127738
4.59179	0.128169
4.59594	0.128545
4.60009	0.129983
4.60424	0.128868
4.60839	0.126434
4.61254	0.12849
4.61669	0.131267
4.62084	0.132731
4.62499	0.130204
4.62915	0.125437
4.6333	0.118423
4.63745	0.120719
4.6416	0.121218
4.64575	0.116326
4.6499	0.11981
4.65405	0.120437
4.6582	0.119573
4.66235	0.122277
4.6665	0.132057
4.67065	0.138995
4.67481	0.136206
4.67896	0.133001
4.68311	0.130367
4.68726	0.128893
4.69141	0.128962
4.69556	0.130308
4.69972	0.134058
4.70387	0.133221
4.70801	0.133004
4.71217	0.129296
4.71632	0.125922
4.72047	0.126281
4.72462	0.12512
4.72877	0.119954
4.73292	0.126046
4.73707	0.127502
4.74122	0.127252
4.74537	0.126174
4.74952	0.121979
4.75367	0.121808
4.75782	0.116593
4.76197	0.1183
4.76612	0.119929
4.77028	0.118359
4.77443	0.123049
4.77858	0.126867
4.78273	0.124176
4.78688	0.120683
4.79103	0.117342
4.79518	0.112658
4.79933	0.117253
4.80348	0.126789
4.80763	0.127797
4.81178	0.125118
4.81593	0.12149
4.82008	0.119161
4.82423	0.11987
4.82838	0.12573
4.83254	0.128159
4.83669	0.125199
4.84084	0.124174
4.84499	0.128955
4.84914	0.130733
4.85329	0.127716
4.85745	0.125377
4.8616	0.126564
4.86575	0.12469
4.8699	0.120765
4.87405	0.117205
4.8782	0.119012
4.88235	0.121281
4.8865	0.118286
4.89065	0.118589
4.8948	0.125501
4.89895	0.127899
4.9031	0.122297
4.90725	0.114815
4.91141	0.117774
4.91556	0.122382
4.91971	0.121411
4.92386	0.122175
4.92801	0.126697
4.93216	0.128904
4.93631	0.130747
4.94046	0.127693
4.94461	0.1251
4.94876	0.123517
4.95291	0.119279
4.95706	0.114545
4.96121	0.119368
4.96536	0.120224
4.96951	0.116227
4.97366	0.121761
4.97781	0.124272
4.98196	0.117624
4.98612	0.119035
4.99027	0.119545
4.99442	0.119796
4.99857	0.123841
5.00272	0.122226
5.00687	0.121771
5.01102	0.121611
5.01518	0.122949
5.01933	0.123438
5.02348	0.12215
5.02763	0.123376
5.03178	0.125019
5.03593	0.118806
5.04008	0.114443
5.04423	0.121195
5.04838	0.121684
5.05253	0.123998
5.05669	0.124423
5.06084	0.116598
5.06499	0.116191
5.06914	0.117703
5.07329	0.116831
5.07744	0.112233
5.08159	0.112265
5.08574	0.114772
5.08989	0.118216
5.09404	0.123018
5.09819	0.122426
5.10234	0.118977
5.10649	0.117586
5.11064	0.1151
5.11479	0.116037
5.11894	0.115138
5.12309	0.108413
5.12725	0.106275
5.1314	0.111222
5.13555	0.117941
5.1397	0.120999
5.14385	0.123138
5.148	0.120119
5.15215	0.120968
5.1563	0.12211
5.16045	0.123779
5.1646	0.120003
5.16875	0.117201
5.17291	0.118455
5.17706	0.116671
5.18121	0.114947
5.18536	0.120542
5.18951	0.11966
5.19366	0.115881
5.19782	0.118178
5.20197	0.114179
5.20612	0.117034
5.21027	0.11826
5.21442	0.115517
5.21857	0.123041
5.22272	0.122925
5.22687	0.118112
5.23102	0.116939
5.23517	0.109485
5.23932	0.106564
5.24347	0.103391
5.24762	0.110756
5.25177	0.12037
5.25592	0.117653
5.26007	0.113431
5.26422	0.111358
5.26838	0.110377
5.27253	0.107995
5.27668	0.114053
5.28083	0.119682
5.28498	0.119922
5.28913	0.116586
5.29328	0.114419
5.29743	0.114167
5.30158	0.110175
5.30573	0.11105
5.30988	0.10786
5.31403	0.113086
5.31818	0.116107
5.32233	0.114563
5.32648	0.116919
5.33064	0.112999
5.33479	0.105314
5.33894	0.110473
5.34309	0.11019
5.34724	0.107509
5.3514	0.115452
5.35555	0.118687
5.3597	0.109924
5.36385	0.107299
5.368	0.110247
5.37215	0.110117
5.3763	0.111063
5.38045	0.110507
5.3846	0.105899
5.38875	0.105606
5.3929	0.11106
5.39705	0.120324
5.4012	0.123069
5.40535	0.123278
5.4095	0.124787
5.41366	0.123078
5.41781	0.124434
5.42196	0.121687
5.42611	0.113962
5.43026	0.116865
5.43441	0.115768
5.43856	0.115527
5.44271	0.115543
5.44686	0.119622
5.45101	0.119293
5.45516	0.12695
5.45931	0.129329
5.46346	0.128909
5.46761	0.121478
5.47176	0.112361
5.47591	0.114632
5.48006	0.120072
5.48422	0.120273
5.48837	0.128142
5.49252	0.125156
5.49667	0.120878
5.50082	0.124724
5.50497	0.128156
5.50913	0.122187
5.51328	0.121315
5.51743	0.124537
5.52158	0.127685
5.52573	0.130379
5.52988	0.130774
5.53403	0.129958
5.53818	0.12663
5.54233	0.13855
5.54648	0.137692
5.55063	0.13063
5.55479	0.12887
5.55894	0.126319
5.56309	0.13184
5.56724	0.135324
5.57139	0.131301
5.57554	0.131306
5.57969	0.129889
5.58384	0.134507
5.58799	0.131844
5.59214	0.127929
5.59629	0.127899
5.60044	0.127296
5.60459	0.128836
5.60874	0.131192
5.61289	0.131939
5.61704	0.131812
5.62119	0.128774
5.62535	0.124842
5.6295	0.123778
5.63365	0.127214
5.6378	0.132315
5.64195	0.131482
5.6461	0.125877
5.65025	0.129949
5.6544	0.123904
5.65855	0.12393
5.6627	0.122249
5.66685	0.122059
5.67101	0.126814
5.67516	0.128685
5.67931	0.124441
5.68346	0.121717
5.68761	0.122364
5.69176	0.126979
5.69592	0.131712
5.70007	0.123262
5.70422	0.126142
5.70837	0.122261
5.71252	0.123292
5.71667	0.1289
5.72082	0.134386
5.72497	0.131179
5.72912	0.134471
5.73327	0.13549
5.73742	0.135578
5.74157	0.130018
5.74572	0.132872
5.74987	0.136741
5.75402	0.136974
5.75817	0.136257
5.76232	0.133935
5.76648	0.133749
5.77063	0.125318
5.77478	0.13121
5.77893	0.132808
5.78308	0.130873
5.78723	0.121874
5.79138	0.119734
5.79553	0.129519
5.79968	0.128879
5.80383	0.133267
5.80798	0.130211
5.81213	0.136909
5.81628	0.141949
5.82043	0.141413
5.82458	0.139051
5.82873	0.136429
5.83289	0.140051
5.83704	0.134806
5.84119	0.122402
5.84535	0.121157
5.8495	0.126194
5.85365	0.127907
5.8578	0.137973
5.86195	0.137845
5.8661	0.139724
5.87025	0.137114
5.8744	0.142568
5.87855	0.142407
5.8827	0.135906
5.88685	0.12959
5.891	0.131827
5.89515	0.127354
5.8993	0.133435
5.90345	0.130271
5.9076	0.127665
5.91176	0.125859
5.91591	0.131909
5.92006	0.128241
5.92421	0.125304
5.92836	0.132429
5.93251	0.13289
5.93666	0.133681
5.94081	0.138626
5.94496	0.134966
5.94911	0.12488
5.95326	0.12559
5.95741	0.126341
5.96156	0.132475
5.96571	0.129662
5.96986	0.129005
5.97401	0.127783
5.97816	0.123739
5.98232	0.120878
5.98647	0.12125
5.99062	0.123393
5.99477	0.132457
5.99892	0.131919
6.00307	0.136098
6.00723	0.136081
6.01138	0.133688
6.01553	0.129631
6.01968	0.130459
6.02383	0.125832
6.02798	0.128221
6.03213	0.135591
6.03628	0.137768
6.04043	0.132919
6.04458	0.12672
6.04873	0.135046
6.05289	0.139053
6.05704	0.13125
6.06119	0.136631
6.06534	0.136373
6.06949	0.131448
6.07364	0.134685
6.07779	0.130801
6.08194	0.124809
6.08609	0.12008
6.09024	0.126635
6.09439	0.125448
6.09854	0.125786
6.10269	0.129827
6.10684	0.125241
6.11099	0.126846
6.11514	0.135299
6.11929	0.128459
6.12345	0.12783
6.1276	0.136267
6.13175	0.133072
6.1359	0.132839
6.14005	0.13626
6.1442	0.13523
6.14835	0.128897
6.1525	0.12383
6.15665	0.126919
6.1608	0.132319
6.16495	0.132259
6.16911	0.12526
6.17326	0.122359
6.17741	0.122651
6.18156	0.125323
6.18571	0.128513
6.18986	0.138208
6.19401	0.140158
6.19817	0.138605
6.20232	0.13928
6.20647	0.134204
6.21062	0.125966
6.21477	0.125736
6.21892	0.128201
6.22307	0.12859
6.22722	0.129478
6.23137	0.125201
6.23552	0.129264
6.23967	0.131744
6.24382	0.130491
6.24797	0.127625
6.25212	0.127774
6.25627	0.131189
6.26042	0.125854
6.26457	0.122488
6.26873	0.126011
6.27288	0.121428
6.27703	0.121184
6.28118	0.130938
6.28533	0.133652
6.28948	0.130379
6.29363	0.125288
6.29778	0.127804
6.30193	0.129873
6.30608	0.132298
6.31023	0.130646
6.31438	0.129002
6.31853	0.13167
6.32268	0.133972
6.32684	0.133397
6.33099	0.129813
6.33514	0.130145
6.33929	0.131064
6.34345	0.127039
6.3476	0.124442
6.35175	0.128347
6.3559	0.131309
6.36005	0.132454
6.3642	0.129704
6.36835	0.127549
6.3725	0.128078
6.37665	0.130535
6.3808	0.133644
6.38495	0.132356
6.3891	0.139842
6.39325	0.13903
6.3974	0.134539
6.40155	0.13832
6.4057	0.135107
6.40986	0.129789
6.41401	0.125204
6.41816	0.119804
6.42231	0.120669
6.42646	0.122631
6.43061	0.127645
6.43476	0.126077
6.43891	0.126573
6.44306	0.12881
6.44721	0.127619
6.45136	0.128965
6.45551	0.125789
6.45966	0.121833
6.46381	0.123059
6.46796	0.117953
6.47211	0.120563
6.47626	0.124306
6.48042	0.121568
6.48457	0.118832
6.48872	0.123043
6.49287	0.126049
6.49702	0.123745
6.50117	0.119829
6.50533	0.117456
6.50948	0.120913
6.51363	0.123975
6.51778	0.124126
6.52193	0.120629
6.52608	0.119143
6.53023	0.12123
6.53438	0.121618
6.53853	0.12815
6.54268	0.130547
6.54683	0.126664
6.55099	0.126307
6.55514	0.128329
6.55929	0.130597
6.56344	0.127827
6.56759	0.133038
6.57174	0.140839
6.57589	0.135451
6.58004	0.124529
6.58419	0.121713
6.58834	0.125593
6.59249	0.131532
6.59664	0.13371
6.60079	0.133855
6.60494	0.13388
6.60909	0.132537
6.61324	0.13519
6.61739	0.137463
6.62154	0.131846
6.6257	0.127682
6.62985	0.129527
6.634	0.124372
6.63815	0.124475
6.6423	0.13129
6.64645	0.128687
6.6506	0.12926
6.65475	0.133359
6.6589	0.127667
6.66305	0.12526
6.66721	0.127107
6.67136	0.12262
6.67551	0.120292
6.67966	0.126157
6.68381	0.129144
6.68796	0.128448
6.69211	0.130833
6.69627	0.126966
6.70042	0.122839
6.70457	0.123188
6.70872	0.126535
6.71287	0.124868
6.71702	0.123502
6.72117	0.129391
6.72532	0.136564
6.72947	0.136015
6.73362	0.136793
6.73777	0.13669
6.74192	0.130522
6.74607	0.128015
6.75022	0.131215
6.75437	0.135909
6.75852	0.133165
6.76267	0.125492
6.76683	0.127106
6.77098	0.130694
6.77513	0.130637
6.77928	0.132067
6.78343	0.133575
6.78758	0.137789
6.79173	0.132485
6.79588	0.128085
6.80003	0.127241
6.80418	0.130366
6.80833	0.140015
6.81248	0.137838
6.81663	0.136248
6.82079	0.139362
6.82494	0.133892
6.82909	0.133842
6.83324	0.136303
6.83739	0.137254
6.84154	0.138397
6.8457	0.132902
6.84985	0.128721
6.854	0.131677
6.85815	0.128826
6.8623	0.122027
6.86645	0.125598
6.8706	0.130623
6.87475	0.131863
6.8789	0.131544
6.88305	0.130651
6.8872	0.130811
6.89135	0.13267
6.8955	0.136038
6.89965	0.137607
6.9038	0.136504
6.90796	0.135793
6.91211	0.139432
6.91626	0.135644
6.92041	0.131714
6.92456	0.13346
6.92871	0.133254
6.93286	0.134237
6.93701	0.132099
6.94116	0.133129
6.94531	0.134257
6.94946	0.133457
6.95361	0.131154
6.95776	0.132264
6.96191	0.137104
6.96606	0.130122
6.97021	0.127602
6.97436	0.135081
6.97852	0.136425
6.98267	0.136687
6.98682	0.136741
6.99097	0.134708
6.99512	0.138187
6.99927	0.136581
7.00343	0.132749
7.00758	0.133634
7.01173	0.134765
7.01588	0.131218
7.02003	0.127149
7.02418	0.128105
7.02833	0.130388
7.03248	0.131382
7.03663	0.127781
7.04078	0.131358
7.04493	0.132939
7.04908	0.126914
7.05324	0.133787
7.05739	0.139007
7.06154	0.135211
7.06569	0.127836
7.06984	0.126887
7.07399	0.128006
7.07814	0.121261
7.08229	0.124711
7.08644	0.127016
7.09059	0.133436
7.09474	0.138052
7.09889	0.132086
7.10304	0.128866
7.10719	0.125652
7.11134	0.121257
7.11549	0.117468
7.11964	0.123397
7.1238	0.125636
7.12795	0.124719
7.1321	0.127465
7.13625	0.128755
7.1404	0.128741
7.14455	0.129831
7.1487	0.128553
7.15285	0.123174
7.157	0.125803
7.16116	0.131669
7.16531	0.130376
7.16946	0.123694
7.17361	0.124929
7.17776	0.13173
7.18191	0.132489
7.18606	0.129128
7.19021	0.127005
7.19437	0.120855
7.19852	0.122916
7.20267	0.130232
7.20682	0.130377
7.21097	0.125764
7.21512	0.128203
7.21927	0.129316
7.22342	0.127974
7.22757	0.128379
7.23172	0.12135
7.23587	0.120531
7.24002	0.121719
7.24417	0.122667
7.24832	0.127739
7.25247	0.128592
7.25662	0.118915
7.26077	0.121508
7.26493	0.12834
7.26908	0.127771
7.27323	0.126704
7.27738	0.126822
7.28153	0.126793
7.28568	0.128285
7.28983	0.125956
7.29398	0.122569
7.29813	0.128002
7.30228	0.128693
7.30643	0.120637
7.31058	0.119199
7.31473	0.128889
7.31889	0.128781
7.32304	0.123731
7.32719	0.117446
7.33134	0.113741
7.33549	0.118113
7.33964	0.126935
7.3438	0.126676
7.34795	0.124986
7.3521	0.132252
7.35625	0.134331
7.3604	0.127859
7.36455	0.119138
7.3687	0.118438
7.37285	0.123157
7.377	0.122998
7.38115	0.125838
7.3853	0.130708
7.38945	0.133445
7.3936	0.128341
7.39775	0.121367
7.4019	0.124385
7.40606	0.1276
7.41021	0.129288
7.41436	0.130705
7.41851	0.122177
7.42266	0.116438
7.42681	0.121406
7.43096	0.12736
7.43511	0.127375
7.43926	0.130813
7.44341	0.134179
7.44756	0.126461
7.45171	0.124538
7.45586	0.128399
7.46001	0.131466
7.46417	0.132974
7.46831	0.127561
7.47247	0.121858
7.47662	0.118372
7.48077	0.119897
7.48492	0.127663
7.48907	0.133311
7.49322	0.128867
7.49737	0.121927
7.50153	0.123449
7.50568	0.131129
7.50983	0.132526
7.51398	0.132382
7.51813	0.129733
7.52228	0.127
7.52643	0.130721
7.53058	0.133163
7.53473	0.130043
7.53888	0.129223
7.54303	0.132653
7.54718	0.131068
7.55134	0.128035
7.55549	0.131975
7.55964	0.131113
7.56379	0.126656
7.56794	0.124845
7.57209	0.122361
7.57624	0.126175
7.58039	0.13008
7.58454	0.134488
7.58869	0.13542
7.59284	0.13034
7.59699	0.123751
7.60114	0.126402
7.60529	0.129492
7.60944	0.12869
7.61359	0.12738
7.61774	0.123963
7.6219	0.125573
7.62605	0.126734
7.6302	0.129403
7.63435	0.130553
7.6385	0.133504
7.64265	0.132245
7.6468	0.130926
7.65095	0.131533
7.65511	0.123911
7.65926	0.121541
7.66341	0.12258
7.66756	0.121979
7.67171	0.122136
7.67586	0.121362
7.68001	0.123429
7.68416	0.124696
7.68831	0.124936
7.69247	0.122059
7.69662	0.121665
7.70077	0.123778
7.70492	0.122962
7.70907	0.118519
7.71322	0.113411
7.71737	0.119651
7.72152	0.121237
7.72567	0.125259
7.72982	0.124894
7.73397	0.123132
7.73812	0.122938
7.74227	0.122069
7.74642	0.122152
7.75057	0.118196
7.75472	0.115717
7.75887	0.115296
7.76303	0.116108
7.76718	0.124654
7.77133	0.128573
7.77548	0.127318
7.77963	0.126764
7.78378	0.117172
7.78793	0.114127
7.79208	0.114721
7.79623	0.114349
7.80039	0.115411
7.80453	0.115891
7.80868	0.117754
7.81284	0.120548
7.81699	0.117257
7.82114	0.117846
7.82529	0.120726
7.82944	0.12226
7.83359	0.121444
7.83775	0.117479
7.8419	0.117509
7.84605	0.120797
7.8502	0.123812
7.85435	0.120495
7.8585	0.122335
7.86265	0.121335
7.8668	0.122132
7.87095	0.123391
7.8751	0.122141
7.87925	0.116073
7.8834	0.114885
7.88755	0.119683
7.8917	0.118181
7.89585	0.117802
7.9	0.120066
7.90415	0.119027
7.90831	0.117714
7.91246	0.119745
7.91661	0.124737
7.92076	0.126471
7.92491	0.123604
7.92906	0.117587
7.93321	0.116324
7.93736	0.117448
7.94151	0.11734
7.94566	0.117167
7.94981	0.119014
7.95396	0.120507
7.95812	0.123542
7.96227	0.121247
7.96641	0.119555
7.97057	0.125571
7.97472	0.124505
7.97887	0.115683
7.98302	0.117262
7.98717	0.117577
7.99132	0.120198
7.99548	0.120168
7.99963	0.11682
8.00378	0.111118
8.00793	0.1072
8.01208	0.116333
8.01623	0.122478
8.02038	0.122612
8.02453	0.121454
8.02868	0.118217
8.03283	0.120997
8.03698	0.123528
8.04113	0.121032
8.04528	0.11511
8.04944	0.117984
8.05359	0.120641
8.05774	0.117776
8.06189	0.118707
8.06604	0.112671
8.07019	0.106316
8.07434	0.111547
8.07849	0.115903
8.08264	0.116238
8.08679	0.111759
8.09094	0.109845
8.09509	0.115348
8.09924	0.115035
8.10339	0.117179
8.10754	0.118161
8.11169	0.113803
8.11585	0.112716
8.12	0.113839
8.12415	0.115123
8.1283	0.113125
8.13245	0.112295
8.1366	0.115498
8.14076	0.112812
8.1449	0.109219
8.14906	0.109419
8.15321	0.114626
8.15736	0.117263
8.16151	0.117495
8.16566	0.116354
8.16981	0.116393
8.17396	0.111971
8.17811	0.114954
8.18226	0.113234
8.18641	0.112501
8.19057	0.111264
8.19472	0.109646
8.19887	0.114155
8.20302	0.117781
8.20717	0.119309
8.21132	0.120375
8.21547	0.112748
8.21962	0.111598
8.22377	0.114594
8.22792	0.113715
8.23207	0.111347
8.23622	0.110731
8.24037	0.110586
8.24452	0.110332
8.24867	0.109262
8.25282	0.109851
8.25697	0.106225
8.26112	0.105786
8.26528	0.109741
8.26943	0.112261
8.27358	0.10938
8.27773	0.109386
8.28188	0.10692
8.28603	0.10668
8.29018	0.108249
8.29433	0.108242
[truncated: 20,035 more rows]
