# Supplementary material for: Chemical capture of diazo metabolites reveals biosynthetic hydrazone oxidation
Source: Nature. 2026 Feb 4;652(8109):517–25. doi: 10.1038/s41586-025-10079-x (PMC13061610; doi:10.1038/s41586-025-10079-x)
Supplement: Supplementary file 4 — Source Data Supplementary Figs. 4–7, 9, 10, 12, 13, 17, 20, 22, 24 and 25 [file 41586_2025_10079_MOESM4_ESM.zip › SI_Figure22_Data.xlsx]

## Sheet: SI 22
	Raw Data
	ExtCal.Average	ExtCal.Average	ExtCal.Average	ExtCal.Average	ExtCal.Average	ExtCal.Average	ExtCal.Average	ExtCal.Average	ExtCal.Average	ExtCal.Average	ExtCal.Average	ExtCal.Average	ExtCal.Average	ExtCal.Average	ExtCal.Average	ExtCal.STD	ExtCal.STD	ExtCal.STD	ExtCal.STD	ExtCal.STD	ExtCal.STD	ExtCal.STD	ExtCal.STD	ExtCal.STD	ExtCal.STD	ExtCal.STD	ExtCal.STD	ExtCal.STD	ExtCal.STD	ExtCal.STD	ExtCal.RSD	ExtCal.RSD	ExtCal.RSD	ExtCal.RSD	ExtCal.RSD	ExtCal.RSD	ExtCal.RSD	ExtCal.RSD	ExtCal.RSD	ExtCal.RSD	ExtCal.RSD	ExtCal.RSD	ExtCal.RSD	ExtCal.RSD	ExtCal.RSD
	0	0	0	0	0	0	0	0	0	0	0	0	0	0	0	0	0	0	0	0	0	0	0	0	0	0	0	0	0	0	0	0	0	0	0	0	0	0	0	0	0	0	0	0	0
	45Sc (KED)	55Mn (KED)	56Fe (KED)	57Fe (KED)	59Co (KED)	60Ni (KED)	62Ni (KED)	63Cu (KED)	64Zn (KED)	65Cu (KED)	66Zn (KED)	68Zn (KED)	89Y (KED)	95Mo (KED)	115In (KED)	45Sc (KED)	55Mn (KED)	56Fe (KED)	57Fe (KED)	59Co (KED)	60Ni (KED)	62Ni (KED)	63Cu (KED)	64Zn (KED)	65Cu (KED)	66Zn (KED)	68Zn (KED)	89Y (KED)	95Mo (KED)	115In (KED)	45Sc (KED)	55Mn (KED)	56Fe (KED)	57Fe (KED)	59Co (KED)	60Ni (KED)	62Ni (KED)	63Cu (KED)	64Zn (KED)	65Cu (KED)	66Zn (KED)	68Zn (KED)	89Y (KED)	95Mo (KED)	115In (KED)
	Y (%)	Y (ppb)	Y (ppb)	Y (ppb)	Y (ppb)	Y (ppb)	Y (ppb)	Y (ppb)	Y (ppb)	Y (ppb)	Y (ppb)	Y (ppb)	Y (%)	Y (ppb)	Y (%)	Y (%)	Y (ppb)	Y (ppb)	Y (ppb)	Y (ppb)	Y (ppb)	Y (ppb)	Y (ppb)	Y (ppb)	Y (ppb)	Y (ppb)	Y (ppb)	Y (%)	Y (ppb)	Y (%)	Y (%)	Y (%)	Y (%)	Y (%)	Y (%)	Y (%)	Y (%)	Y (%)	Y (%)	Y (%)	Y (%)	Y (%)	Y (%)	Y (%)	Y (%)
400 ppb	108.031	N/A	384.49	386.207	N/A	N/A	N/A	N/A	N/A	N/A	N/A	N/A	107.465	N/A	108.31	2.20122	N/A	5.57797	2.4794	N/A	N/A	N/A	N/A	N/A	N/A	N/A	N/A	0.677198	N/A	1.42082	2.03758	N/A	1.45074	0.641988	N/A	N/A	N/A	N/A	N/A	N/A	N/A	N/A	0.630157	N/A	1.31181
200 ppb	106.513	N/A	187.519	185.888	N/A	N/A	N/A	N/A	N/A	N/A	N/A	N/A	107.024	N/A	107.733	1.41026	N/A	2.68336	2.3491	N/A	N/A	N/A	N/A	N/A	N/A	N/A	N/A	0.315275	N/A	2.01026	1.32403	N/A	1.43098	1.26372	N/A	N/A	N/A	N/A	N/A	N/A	N/A	N/A	0.294584	N/A	1.86596
100 ppb	97.9189	102.504	103.777	100.422	107.827	102.315	102.257	102.209	102.141	102.042	102.112	102.011	97.5665	89.9196	99.0504	1.00619	1.09654	1.19237	1.84681	1.05374	0.969135	1.07576	1.04036	0.770527	1.72623	0.495019	0.458338	1.014	0.838759	0.978476	1.02758	1.06975	1.14898	1.83904	0.977257	0.947206	1.05202	1.01787	0.754373	1.69168	0.48478	0.449301	1.03929	0.932788	0.987857
40 ppb	100.196	38.7428	38.6342	38.614	41.9294	39.1091	39.0686	39.2134	39.3354	39.5309	39.4091	39.5794	100.347	33.3606	100.642	3.6658	0.657996	0.542995	0.867035	0.846667	0.84457	0.664429	0.616633	0.864799	1.04266	0.79866	0.813864	1.38861	0.454142	1.06534	3.65863	1.69837	1.40548	2.24539	2.01927	2.15952	1.70067	1.5725	2.19853	2.63758	2.02659	2.05628	1.38381	1.36131	1.05855
20 ppb	100.971	19.5549	19.5011	19.3912	20.9527	19.7062	19.9978	19.9802	20.0281	20.1472	20.029	20.182	99.7026	16.9807	100.437	2.38555	0.176081	0.268093	0.255522	0.316948	0.0786857	0.190251	0.186338	0.241593	0.363198	0.216321	0.283236	0.502437	0.205886	1.00773	2.3626	0.900445	1.37476	1.31773	1.51268	0.399294	0.951363	0.932613	1.20627	1.80273	1.08003	1.40341	0.503935	1.21247	1.00334
10 ppb	100.547	9.4816	9.56946	9.46787	10.2156	9.60953	9.76154	9.6963	9.78415	9.75715	9.78204	9.80717	100.119	8.19967	100.55	0.784564	0.0779387	0.0528636	0.126549	0.0573771	0.0867842	0.244342	0.00970257	0.0353297	0.0998418	0.0985258	0.0698547	0.8849	0.0637544	0.138214	0.780298	0.821999	0.55242	1.33662	0.561662	0.903106	2.50311	0.100065	0.361091	1.02327	1.00721	0.712282	0.883849	0.777524	0.137458
2 ppb	100.041	1.73053	1.6948	1.56884	1.85327	1.72197	1.75874	1.74777	1.78682	1.77223	1.77926	1.74891	99.2771	1.52096	100.045	2.05798	0.0279715	0.0241216	0.0825906	0.0367917	0.0124861	0.0403553	0.0249232	0.011753	0.0192285	0.0400222	0.02639	0.688477	0.00660367	0.186453	2.05714	1.61636	1.42327	5.26446	1.98523	0.725104	2.29455	1.426	0.657765	1.08499	2.24938	1.50894	0.69349	0.434179	0.18637
1 ppb	100.588	0.758966	0.731578	0.717933	0.817665	0.76059	0.78824	0.77005	0.772193	0.771201	0.763131	0.767072	100.002	0.686826	100.333	2.09443	0.0254065	0.021246	0.00446759	0.00848486	0.0150051	0.0156161	0.0217094	0.0135843	0.024264	0.023364	0.036101	0.274835	0.0242771	0.487145	2.08219	3.34751	2.90414	0.622284	1.03769	1.97283	1.98114	2.81922	1.75919	3.14626	3.0616	4.70634	0.274831	3.53468	0.48553
0.5 ppb	99.1432	0.33193	0.311285	0.318339	0.360658	0.329535	0.329274	0.336659	0.326512	0.330772	0.338447	0.346204	97.7298	0.319404	100.207	3.65281	0.00881058	0.017501	0.0680128	0.00287109	0.00597765	0.0355379	0.00113143	0.00122119	0.0147137	0.0301663	0.0281741	1.00241	0.00556582	0.927382	3.68438	2.65435	5.62218	21.3649	0.796069	1.81396	10.7928	0.336076	0.374011	4.44828	8.91315	8.13801	1.02569	1.74256	0.92547
buffer1	102.326	0.114396	5.7683	5.66743	0.0201425	0.633673	0.688107	0.400656	3.04774	0.404116	3.11169	3.14162	102.119	0.201375	101.514	1.51821	0.00128337	0.093818	0.0436789	0.00215054	0.0124767	0.0315723	0.00801057	0.0284668	0.00732891	0.0761022	0.0355496	1.57454	0.00771785	0.693422	1.4837	1.12187	1.62644	0.7707	10.6766	1.96895	4.58829	1.99936	0.934029	1.81356	2.44568	1.13157	1.54186	3.83258	0.68308
buffer2	100.294	0.111546	4.96308	5.06646	0.0196474	0.628583	0.650074	0.39854	2.78539	0.386203	2.797	2.79898	100.9	0.215404	99.5924	1.71386	0.00246655	0.0778095	0.115664	0.000247845	0.00487203	0.0347427	0.0110328	0.0358921	0.00947312	0.0750817	0.0781278	0.704575	0.00651368	1.25315	1.70884	2.21124	1.56777	2.28293	1.26147	0.775081	5.34442	2.76831	1.28858	2.45289	2.68437	2.7913	0.698291	3.02393	1.25828
Dob3-Fe-1	105.982	0.283731	116.978	116.321	0.0559654	6.70214	6.68699	4.12208	5.11303	4.12294	5.04844	5.04288	106.698	0.657049	106.092	1.84725	0.00463874	0.590856	1.26959	0.00254928	0.124385	0.0293028	0.0340704	0.0630827	0.0117422	0.027655	0.0829304	0.213678	0.00196637	1.4541	1.74298	1.63491	0.5051	1.09146	4.5551	1.8559	0.438207	0.826534	1.23376	0.284801	0.547794	1.6445	0.200265	0.299272	1.3706
Dob3-Fe-2	106.839	0.120382	88.4897	86.864	0.0351244	4.80892	4.85136	1.05673	4.85761	1.05664	4.83019	4.90382	107.124	0.165591	106.642	0.75435	0.00284419	0.233737	0.192816	0.00115509	0.0536914	0.0792801	0.00533199	0.0458963	0.0215223	0.0943611	0.0330776	1.76884	0.00477491	1.01915	0.706061	2.36264	0.26414	0.221975	3.28857	1.1165	1.63418	0.504575	0.944833	2.03687	1.95357	0.674526	1.65121	2.88355	0.955674
Dob3-FeMn-1	106.668	11.3953	200.566	200.821	0.214859	20.0382	20.162	2.6028	13.3521	2.61093	13.2674	13.418	108.249	2.06626	106.766	0.739305	0.0749206	0.965921	3.05585	0.00311011	0.156561	0.0764752	0.00942463	0.101436	0.0188973	0.0141795	0.0265123	1.45783	0.0497261	1.56991	0.693089	0.657469	0.481599	1.52168	1.44751	0.78131	0.379304	0.362096	0.7597	0.723776	0.106875	0.197588	1.34674	2.40657	1.47042
Dob3-FeMn-2	108.219	12.5621	319.135	322.118	0.373497	26.039	26.2163	2.89474	14.213	2.91858	13.9746	13.9672	108.978	4.75795	108.264	0.440997	0.172791	2.95574	4.49147	0.00756671	0.107697	0.166117	0.0375334	0.157812	0.019194	0.27659	0.104062	0.782451	0.0250899	2.05215	0.407504	1.3755	0.92617	1.39436	2.02591	0.413599	0.633639	1.29661	1.11033	0.657648	1.97923	0.745045	0.717988	0.527325	1.89551
	From Raw Data (ppb)												Measured Concentration (ppb)
Sample	55Mn (KED)	56Fe (KED)	57Fe (KED)	59Co (KED)	60Ni (KED)	62Ni (KED)	63Cu (KED)	64Zn (KED)	65Cu (KED)	66Zn (KED)	68Zn (KED)	95Mo (KED)	Mn	Fe	Co	Ni	Cu	Zn	Mo
buffer1	0.114396	5.7683	5.66743	0.0201425	0.633673	0.688107	0.400656	3.04774	0.404116	3.11169	3.14162	0.201375	0.114396	5.71787	0.0201425	0.66089	0.402386	3.10035	0.201375
buffer2	0.111546	4.96308	5.06646	0.0196474	0.628583	0.650074	0.39854	2.78539	0.386203	2.797	2.79898	0.215404	0.111546	5.01477	0.0196474	0.639329	0.392371	2.79379	0.215404
Dob3-Fe-1	0.283731	116.978	116.321	0.0559654	6.70214	6.68699	4.12208	5.11303	4.12294	5.04844	5.04288	0.657049	0.283731	116.649	0.0559654	6.69457	4.12251	5.06812	0.657049
Dob3-Fe-2	0.120382	88.4897	86.864	0.0351244	4.80892	4.85136	1.05673	4.85761	1.05664	4.83019	4.90382	0.165591	0.120382	87.6769	0.0351244	4.83014	1.05668	4.86388	0.165591
Dob3-FeMn-1	11.3953	200.566	200.821	0.214859	20.0382	20.162	2.6028	13.3521	2.61093	13.2674	13.418	2.06626	11.3953	200.693	0.214859	20.1001	2.60686	13.3458	2.06626
Dob3-FeMn-2	12.5621	319.135	322.118	0.373497	26.039	26.2163	2.89474	14.213	2.91858	13.9746	13.9672	4.75795	12.5621	320.627	0.373497	26.1276	2.90666	14.0516	4.75795
