# Supplementary material for: Chemical capture of diazo metabolites reveals biosynthetic hydrazone oxidation
Source: Nature. 2026 Feb 4;652(8109):517–25. doi: 10.1038/s41586-025-10079-x (PMC13061610; doi:10.1038/s41586-025-10079-x)
Supplement: Supplementary file 4 — Source Data Supplementary Figs. 4–7, 9, 10, 12, 13, 17, 20, 22, 24 and 25 [file 41586_2025_10079_MOESM4_ESM.zip › SI_Figure24_Data.xlsx]

## Sheet: SI 24B
6.8	7.2	7.6	8.0
2.88035e+06	6.2463e+06	1.37011e+07	4.56168e+07
3.52576e+06	8.01157e+06	1.76715e+07	6.70321e+07
4.96131e+06	7.49295e+06	1.39021e+07	6.745e+07
Values shown are the sum of the regioisomer peaks
