# Supplementary material for: Chemical capture of diazo metabolites reveals biosynthetic hydrazone oxidation
Source: Nature. 2026 Feb 4;652(8109):517–25. doi: 10.1038/s41586-025-10079-x (PMC13061610; doi:10.1038/s41586-025-10079-x)
Supplement: Supplementary file 5 — Source Data Fig. 1 [file 41586_2025_10079_MOESM5_ESM.xlsx]

## Sheet: Figure 1C
Reference	Strain	Accession number	Source	Query sequence used for bioinformatic identification	Putative diazo biosynthetic strategy?	Linked natural product
12	Streptomyces cremeus	GCF_039535435.1	terrestrial	Sequence search of griH (3-amino-4-hydroxybenzoic acid synthase)	CreM-like diazotization	cremeomycin		References
14	Kitasataspora azatica JCM 8798	NZ_JQMO01000003	terrestrial	homology to azpL based on sequence search	AzpL-like diazotization	alazopeptin			This work
14	Streptacidiphilus griseoplanus JCM 4300	LC593326.1	terrestrial	homology to azpL based on sequence search	AzpL-like diazotization	alazopeptin		5	Huang, J. et al. Complete Integration of carbene-transfer chemistry into biosynthesis. Nature, 617, 403-408 (2023).
14	Pseudomonas psychrotolerans	NZ_LDST01000034.1	animal associated	homology to azpL based on sequence search	AzpL-like diazotization			12	Waldman, A. J., et al. The Cremeomycin Biosynthetic Gene Cluster Encodes a Pathway for Diazo Formation. ChemBioChem, 16, 2172-2175 (2015).
14	Streptomyces sp. NRRL-F5727	NZ_JOGX01000109.1	other	homology to azpL based on sequence search	AzpL-like diazotization			14	Kawai, S. et al. Complete Biosynthetic Pathway of Alazopeptin, a Tripeptide Consisting of Two Molecules of 6-Diazo-5-oxo-l-norleucine and One Molecule of Alanine. Angew. Chem. Int. Ed. 60, 10319–10325 (2021).
14	Actinosynnema mirum	CP001630.1	plant associated	homology to azpL based on sequence search	AzpL-like diazotization			15	Ma, G. et al. Biosynthesis of Tasikamdies via Pathway Coupling and Diazonium-Mediated Hydrazone Formation. J. Am. Chem. Soc., 144, 1622-1633 (2022).
14	Actinosynnema pretiosum	NZ_CP023445	plant associated	homology to azpL based on sequence search	AzpL-like diazotization			16	Kawai, S. et al. Bacterial Avenalumic Acid Biosynthesis Includes Substitution of an Aromatic Amino Group for Hydride by Nitrous Acid Dependent Diazotization. Angew. Chem. Int. Ed., 61, e202211728 (2022).
14	Bradyrhizobium sp. aSej3	NZ_VSTH01000078	plant associated	homology to azpL based on sequence search	AzpL-like diazotization			17	Kawai, S. et al. Identification and Analysis of the Biosynthetic Gene Cluster for the Hydrazide-Containing Aryl Polyene Spinamycin. ACS Chem. Biol. 18, 1821–1828 (2023).
14	Bradyrhizobium sp. Ec3.3	NZ_AXAS01000045	plant associated	homology to azpL based on sequence search	AzpL-like diazotization			18	Kawai, S., Yamada, A., Katsuyama, Y. & Ohnishi, Y. Identification of the p-coumaric acid biosynthetic gene cluster in Kutzneria albida: insights into the diazotization-dependent deamination pathway. Beilstein J. Org. Chem. 20, 1–11 (2024).
14	Alicyclobacillus acidocaldariums subsp. Acidocaldarius	NC_017167	terrestrial	homology to azpL based on sequence search	AzpL-like diazotization			20	Van Cura, D. et al. Discovery of the Azaserine Biosynthetic Pathway Uncovers a Biological Route for α-Diazoester Production. Angew. Chem. Int. Ed. 62, e202304646 (2023).
14	Cystobacter ferrugineus	NZ_MPIN01000003	terrestrial	homology to azpL based on sequence search	AzpL-like diazotization			21	Wei, Z. et al. Identification of the Azaserine Biosynthetic Gene Cluster Implicates Hydrazine as an Intermediate to the Diazo Moiety. Org. Lett., 25, 4061-4065 (2023).
14	Cystobacter fusucus	NZ_CP022098	terrestrial	homology to azpL based on sequence search	AzpL-like diazotization			22	Shikai, Y., Kawai, S., Katsuyama, Y. & Ohnishi, Y. In vitro characterization of nonribosomal peptide synthetase-dependent O -(2-hydrazineylideneacetyl)serine synthesis indicates a stepwise oxidation strategy to generate the α-diazo ester moiety of azaserine. Chem. Sci. 14, 8766–8776 (2023).
14	Pyxicoccus fallax	NZ_JABBJJ010000138.1	terrestrial	homology to azpL based on sequence search	AzpL-like diazotization			38	Kersten, R. D. et al. Bioactivity-Guided Genome Mining Reveals the Lomaiviticin Biosynthetic Gene Cluster in Salinispora tropica. ChemBioChem, 14, 955-962 (2013).
14	Pyxidicoccus sp. CA060A	NZ_JAAIXZ010000018	terrestrial	homology to azpL based on sequence search	AzpL-like diazotization			55	Janso, J. E. et al. Discovery of the lomaiviticin biosynthetic gene cluster in Salinispora pacifica. Tetrahedron, 70, 4156–4164 (2014).
14	Stigmatella aurantia	NC_014623.1	terrestrial	homology to azpL based on sequence search	AzpL-like diazotization			56	Waldman, A. J. Discovery and Characterization of Diazo-Forming enzymes in the Cremeomycin Biosynthetic Pathway. ProQuest.
14	Streptomyces sp. CB02923	NZ_LWKZ01000013	terrestrial	homology to azpL based on sequence search	AzpL-like diazotization			57	Liu, X. et al. Reconstitution of Kinamycin Biosynthesis within the Heterologous Host Streptomyces albus J1074. J. Nat. Prod. 81, 72-74, (2018).
15	Streptomyces tasikensis P46	MZ964597.1, MZ964598	terrestrial	antiSMASH analysis of producing organism	CreM-like diazotization	tasikamides		58	Gould, S. Y., Hong, S., Carney, J. R., Cloning and Heterologous Expression of Genes from the Kinamycin Biosynthetic Pathway of Streptomyces murayamaensis. J. Antibiot. 51, 50-57 (1998).
16	Streptomyces sp. RI-77	LC710852.1_000000.region999	terrestrial	homology to avenalumic acid cluster using BiG-SCAPE	CreM-like diazotization	avenalumic acid		59	Liu, W. et al. Two New Phenylhydrazone Derivatives from the Pearl River Estuary Sediment-Derived Streptomyces sp. SCSIO 40020. Mar. Drugs. 20, 449 (2022).
16	Streptomyces lincolnensis LC-G	NZ_CP022744	other	homology to avenalumic acid cluster using BiG-SCAPE	CreM-like diazotization			60	Banskota, A. H. et al. Isolation and Identification of Three New 5-Alkenyl-3,3(2H)-furanones from Two Streptomyces species using a Genomic Screening Approach. J. Antibiot. 59, 168–176 (2006).
16	Streptomyces impomoeae 88-35	NZ_SPAZ01000170.1	plant associated	homology to avenalumic acid cluster using BiG-SCAPE	CreM-like diazotization			61	Bunet R., et al. Characterization and Manipulation of the Pathway-Specific Late Regulator AlpW Reveals Streptomyces ambofaciens as a New Producer of Kinamycins. J. Bacteriol. 193. (2011).
16	Streptomyces rapamycinicus NRRL 5491	NZ_QYCY01000002	terrestrial	homology to avenalumic acid cluster using BiG-SCAPE	CreM-like diazotization			62	Winter, J. M. et al. Molecular Basis for Chloronium-mediated Meroterpene Cyclization. J. Biol. Chem. 282, 16362-16368 (2007).
17	Streptomyces albospinus JCM3399	NZ_BMRP00000000.1	terrestrial	homology to CreD and CreE based on sequence search	CreM-like diazotization	spinamycin		63	Winter, J. M.; et al. Formation of the Pyridazine Natural Product Azamerone by Biosynthetic Rearrangement of an Aryl Diazoketone. Angew. Chem. Int. Ed. 48, 767-770 (2009).
18	Kutzneria albida DSM 43870	CP007155.1_000086.region999	terrestrial	3-amino-4-hydroxybenzoic acid synthesis, KS-CLF complex, AvaA6 (diazotase)	CreM-like diazotization	p-coumaric acid
18	Amycolatopsis jejuensis NRRL B-24427	NZ_JNYZ01000008.1_000094.region999	animal associated	3-amino-4-hydroxybenzoic acid synthesis, KS-CLF complex, AvaA6 (diazotase)	CreM-like diazotization
18	Streptomyces capitiformicae CGMCC4.7403	BNAT01000012.1_000358.region999	animal associated	3-amino-4-hydroxybenzoic acid synthesis, KS-CLF complex, AvaA6 (diazotase)	CreM-like diazotization
18	Streptomyces formicae strain KY5 chromosome	CP022685.1_000117.region999	animal associated	3-amino-4-hydroxybenzoic acid synthesis, KS-CLF complex, AvaA6 (diazotase)	CreM-like diazotization
18	Streptomyces sp. FxanaA7	NZ_LACL01000024.1_000029.region999	animal associated	3-amino-4-hydroxybenzoic acid synthesis, KS-CLF complex, AvaA6 (diazotase)	CreM-like diazotization
18	Streptomyces sp. IB201691-2A2	SPQF01000014.1_000013.region999	animal associated	3-amino-4-hydroxybenzoic acid synthesis, KS-CLF complex, AvaA6 (diazotase)	CreM-like diazotization
18	Streptomyces hygroscopicus ATCC 53653	GG657754.1_000081.region999	marine	3-amino-4-hydroxybenzoic acid synthesis, KS-CLF complex, AvaA6 (diazotase)	CreM-like diazotization
18	Streptomyces hygroscopicus N11-34	BNEK01000005.1_000378.region999	marine	3-amino-4-hydroxybenzoic acid synthesis, KS-CLF complex, AvaA6 (diazotase)	CreM-like diazotization
18	Streptomyces hygroscopicus subsp. Hygroscopicus 5-4	JAEHJV010000063.1_000398.region999	marine	3-amino-4-hydroxybenzoic acid synthesis, KS-CLF complex, AvaA6 (diazotase)	CreM-like diazotization
18	Streptomyces hygroscopicus subsp. Hygroscopicus NBRC 16556	NZ_BBOU01000059.1_000100.region999	marine	3-amino-4-hydroxybenzoic acid synthesis, KS-CLF complex, AvaA6 (diazotase)	CreM-like diazotization
18	Streptomyces hygroscopicus subsp. Hygroscopicus NRRL B-1477	NZ_JOIK01000021.1_000101.region999	marine	3-amino-4-hydroxybenzoic acid synthesis, KS-CLF complex, AvaA6 (diazotase)	CreM-like diazotization
18	Streptomyces hygroscopicus XM201	CP018627.1_000107.region999	marine	3-amino-4-hydroxybenzoic acid synthesis, KS-CLF complex, AvaA6 (diazotase)	CreM-like diazotization
18	Kutzneria sp. 744	KK037166.1_000114.region999	other	3-amino-4-hydroxybenzoic acid synthesis, KS-CLF complex, AvaA6 (diazotase)	CreM-like diazotization
18	Nocardiopsaceae bacterium isolate Bacteria.bin_24	JAFMRC010000171.000070.region999	other	3-amino-4-hydroxybenzoic acid synthesis, KS-CLF complex, AvaA6 (diazotase)	CreM-like diazotization
18	Streptomyces demainii DSM 41600	JAUREU010000002.1_000096.region999	other	3-amino-4-hydroxybenzoic acid synthesis, KS-CLF complex, AvaA6 (diazotase)	CreM-like diazotization
18	Streptomyces silvensis ATCC 53525	LOCL01000036.1_000090.region999	other	3-amino-4-hydroxybenzoic acid synthesis, KS-CLF complex, AvaA6 (diazotase)	CreM-like diazotization
18	Streptomyces sp. 1222.2	OCNG01000001.1_000387.region999	other	3-amino-4-hydroxybenzoic acid synthesis, KS-CLF complex, AvaA6 (diazotase)	CreM-like diazotization
18	Streptomyces sp. 3124.6	LT670819.1_000018.region999	other	3-amino-4-hydroxybenzoic acid synthesis, KS-CLF complex, AvaA6 (diazotase)	CreM-like diazotization
18	Streptomyces sp. cf386	FNHV01000002.1_000001.region999	other	3-amino-4-hydroxybenzoic acid synthesis, KS-CLF complex, AvaA6 (diazotase)	CreM-like diazotization
18	Streptomyces sp. DSM 40750	CP102513.1_000384.region999	other	3-amino-4-hydroxybenzoic acid synthesis, KS-CLF complex, AvaA6 (diazotase)	CreM-like diazotization
18	Streptomyces sp. Yr375	FOFF01000020.1_000015.region999	other	3-amino-4-hydroxybenzoic acid synthesis, KS-CLF complex, AvaA6 (diazotase)	CreM-like diazotization
18	Streptomycetaceae bacterium isolate CP_BM_RX_5	JAFAUH010000166.1_000025.region999	other	3-amino-4-hydroxybenzoic acid synthesis, KS-CLF complex, AvaA6 (diazotase)	CreM-like diazotization
18	Amycolatopsis anabasis EGI 650086	NZ_VTHK01000031.1_000093.region999	plant associated	3-amino-4-hydroxybenzoic acid synthesis, KS-CLF complex, AvaA6 (diazotase)	CreM-like diazotization
18	Kutzneria sp. Isolate CP_BM_RX_R8_31	JAFAZC010000155.1_000080.region999	plant associated	3-amino-4-hydroxybenzoic acid synthesis, KS-CLF complex, AvaA6 (diazotase)	CreM-like diazotization
18	Streptomyces adelaidensis CAP261	NZ_JAEMUX010000061.1_000021.region999	plant associated	3-amino-4-hydroxybenzoic acid synthesis, KS-CLF complex, AvaA6 (diazotase)	CreM-like diazotization
18	Streptomyces caniscabiei NRRL B-24093	NZ_MVNW01000072.1_000032.region999	plant associated	3-amino-4-hydroxybenzoic acid synthesis, KS-CLF complex, AvaA6 (diazotase)	CreM-like diazotization
18	Streptomyces endocoffeicus CA3R110 1	JAERRG010000001.1_000071.region999	plant associated	3-amino-4-hydroxybenzoic acid synthesis, KS-CLF complex, AvaA6 (diazotase)	CreM-like diazotization
18	Streptomyces geranii A301	NZ_PJME01000015.1_000050.region999	plant associated	3-amino-4-hydroxybenzoic acid synthesis, KS-CLF complex, AvaA6 (diazotase)	CreM-like diazotization
18	Streptomyces griseiscabiei NRRL B-2795	JAGJBZ010000001.1_000022.region999	plant associated	3-amino-4-hydroxybenzoic acid synthesis, KS-CLF complex, AvaA6 (diazotase)	CreM-like diazotization
18	Streptomyces ipomoeae 78-51	SPAY01000004.1_000369.region999	plant associated	3-amino-4-hydroxybenzoic acid synthesis, KS-CLF complex, AvaA6 (diazotase)	CreM-like diazotization
18	Streptomyces ipomoeae 91-03	AEJC01000091.1_000026.region999	plant associated	3-amino-4-hydroxybenzoic acid synthesis, KS-CLF complex, AvaA6 (diazotase)	CreM-like diazotization
18	Streptomyces ipomoeae B12321	SPBA01000173.1_000030.region999	plant associated	3-amino-4-hydroxybenzoic acid synthesis, KS-CLF complex, AvaA6 (diazotase)	CreM-like diazotization
18	Streptomyces phyllanthi TISTR 2346	NZ_VJZE01000234.1_000364.region999	plant associated	3-amino-4-hydroxybenzoic acid synthesis, KS-CLF complex, AvaA6 (diazotase)	CreM-like diazotization
18	Streptomyces rhizosphaericus 0250	JAAIKT010000001.1_000076.region999	plant associated	3-amino-4-hydroxybenzoic acid synthesis, KS-CLF complex, AvaA6 (diazotase)	CreM-like diazotization
18	Streptomyces rhizosphaericus NRRL B-24304	NZ_MUMC01000119.1_000097.region999	plant associated	3-amino-4-hydroxybenzoic acid synthesis, KS-CLF complex, AvaA6 (diazotase)	CreM-like diazotization
18	Streptomyces scabiei 87.22	FN554889.1_000039.region999	plant associated	3-amino-4-hydroxybenzoic acid synthesis, KS-CLF complex, AvaA6 (diazotase)	CreM-like diazotization
18	Streptomyces scabiei S58	BCMM01000006.1_000038.region999	plant associated	3-amino-4-hydroxybenzoic acid synthesis, KS-CLF complex, AvaA6 (diazotase)	CreM-like diazotization
18	Streptomyces sp. 11-1-2	CP022545.1_000108.region999	plant associated	3-amino-4-hydroxybenzoic acid synthesis, KS-CLF complex, AvaA6 (diazotase)	CreM-like diazotization
18	Streptomyces sp. 5-10	JACVYG010000003.1_000091.region999	plant associated	3-amino-4-hydroxybenzoic acid synthesis, KS-CLF complex, AvaA6 (diazotase)	CreM-like diazotization
18	Streptomyces sp. 5-6(2022)	NZ_JALXFU010000004.1_000074.region999	plant associated	3-amino-4-hydroxybenzoic acid synthesis, KS-CLF complex, AvaA6 (diazotase)	CreM-like diazotization
18	Streptomyces sp. AgN23	CP007153.2_000400.region999	plant associated	3-amino-4-hydroxybenzoic acid synthesis, KS-CLF complex, AvaA6 (diazotase)	CreM-like diazotization
18	Streptomyces sp. AMCC 400023	CP024989.1_000031.region999	plant associated	3-amino-4-hydroxybenzoic acid synthesis, KS-CLF complex, AvaA6 (diazotase)	CreM-like diazotization
18	Streptomyces sp. BV286	NZ_JAHRIB010000143.1_000041.region999	plant associated	3-amino-4-hydroxybenzoic acid synthesis, KS-CLF complex, AvaA6 (diazotase)	CreM-like diazotization
18	Streptomyces sp. Cf124	FOUV01000001.1_000027.region999	plant associated	3-amino-4-hydroxybenzoic acid synthesis, KS-CLF complex, AvaA6 (diazotase)	CreM-like diazotization
18	Streptomyces sp. GQFP	CP089312.1_000052.region999	plant associated	3-amino-4-hydroxybenzoic acid synthesis, KS-CLF complex, AvaA6 (diazotase)	CreM-like diazotization
18	Streptomyces sp. NBRC 109436	NZ_BBON01000069.1_000102.region999	plant associated	3-amino-4-hydroxybenzoic acid synthesis, KS-CLF complex, AvaA6 (diazotase)	CreM-like diazotization
18	Streptomyces sp. NEAU-383	NZ_JANURZ010000002.1_000075.region999	plant associated	3-amino-4-hydroxybenzoic acid synthesis, KS-CLF complex, AvaA6 (diazotase)	CreM-like diazotization
18	Streptomyces sp. PRh5	JABQ01000141.1_000082.region999	plant associated	3-amino-4-hydroxybenzoic acid synthesis, KS-CLF complex, AvaA6 (diazotase)	CreM-like diazotization
18	Streptomyces sp. Rer75	CP058693.1_000078.region999	plant associated	3-amino-4-hydroxybenzoic acid synthesis, KS-CLF complex, AvaA6 (diazotase)	CreM-like diazotization
18	Streptomyces sp. RTd22	NZ_LXIC01000006.1_000389.region999	plant associated	3-amino-4-hydroxybenzoic acid synthesis, KS-CLF complex, AvaA6 (diazotase)	CreM-like diazotization
18	Streptomyces turgidiscabies T45	BCMN01000002.1_000381.region999	plant associated	3-amino-4-hydroxybenzoic acid synthesis, KS-CLF complex, AvaA6 (diazotase)	CreM-like diazotization
18	Streptomyces turgidiscabies W2I16	JAUSZS010000004.1_000063.region999	plant associated	3-amino-4-hydroxybenzoic acid synthesis, KS-CLF complex, AvaA6 (diazotase)	CreM-like diazotization
18	Streptomyces typhae p1417	WPNZ01000019.1_000089.region999	plant associated	3-amino-4-hydroxybenzoic acid synthesis, KS-CLF complex, AvaA6 (diazotase)	CreM-like diazotization
18	Umezawaea endophytica DSM 103496	JANYMP010000012.1_000069.region999	plant associated	3-amino-4-hydroxybenzoic acid synthesis, KS-CLF complex, AvaA6 (diazotase)	CreM-like diazotization
18	Actinoplanes sp. ATCC 53533	NZ_QHHV010000165.1_000055.region999	terrestrial	3-amino-4-hydroxybenzoic acid synthesis, KS-CLF complex, AvaA6 (diazotase)	CreM-like diazotization
18	Actinoplanes sp. NEAU-A12	JASCTH010000035.1_000057.region999	terrestrial	3-amino-4-hydroxybenzoic acid synthesis, KS-CLF complex, AvaA6 (diazotase)	CreM-like diazotization
18	Allokutzneria sp. A3M-2-11	JANAVO010000001.1_000092.region999	terrestrial	3-amino-4-hydroxybenzoic acid synthesis, KS-CLF complex, AvaA6 (diazotase)	CreM-like diazotization
18	Amycolatopsis sp. CA-230715	CP059997.1_000118.region999	terrestrial	3-amino-4-hydroxybenzoic acid synthesis, KS-CLF complex, AvaA6 (diazotase)	CreM-like diazotization
18	Amycolatopsis xyfanica CPCC 202699	FNON01000001.1_000072.region999	terrestrial	3-amino-4-hydroxybenzoic acid synthesis, KS-CLF complex, AvaA6 (diazotase)	CreM-like diazotization
18	Goodfellowiella coeuleoviolacea DSM 43935	JAMTCK010000001.1_000083.region999	terrestrial	3-amino-4-hydroxybenzoic acid synthesis, KS-CLF complex, AvaA6 (diazotase)	CreM-like diazotization
18	Kutzneria buriramensis DSM 45791	QUNO01000005.1_000106.region999	terrestrial	3-amino-4-hydroxybenzoic acid synthesis, KS-CLF complex, AvaA6 (diazotase)	CreM-like diazotization
18	Kutzneria chonburiensis SMC256	NZ_CP097263.1_000113.region999	terrestrial	3-amino-4-hydroxybenzoic acid synthesis, KS-CLF complex, AvaA6 (diazotase)	CreM-like diazotization
18	Kutzneria kofuensis DSM 43851	JACHIR010000001.1_000110.region999	terrestrial	3-amino-4-hydroxybenzoic acid synthesis, KS-CLF complex, AvaA6 (diazotase)	CreM-like diazotization
18	Kutzneria sp. CA-103260	CP073318.1_000105.region999	terrestrial	3-amino-4-hydroxybenzoic acid synthesis, KS-CLF complex, AvaA6 (diazotase)	CreM-like diazotization
18	Kutzneria viridogrisea DSM 43850	JACJID010000003.1_000085.region999	terrestrial	3-amino-4-hydroxybenzoic acid synthesis, KS-CLF complex, AvaA6 (diazotase)	CreM-like diazotization
18	Lentzea nigeriaca DSM 45680	JAFBCX010000006.1_000066.region999	terrestrial	3-amino-4-hydroxybenzoic acid synthesis, KS-CLF complex, AvaA6 (diazotase)	CreM-like diazotization
18	Lentzea sp. NBRC 105346	BSTQ01000021.1_000099.region999	terrestrial	3-amino-4-hydroxybenzoic acid synthesis, KS-CLF complex, AvaA6 (diazotase)	CreM-like diazotization
18	Lentzea terrae NEAU-LZS 42	NZ_QFWW01000008.1_000062.region999	terrestrial	3-amino-4-hydroxybenzoic acid synthesis, KS-CLF complex, AvaA6 (diazotase)	CreM-like diazotization
18	Micromonospora sp. KC721	SMJY01000010.1_000116.region999	terrestrial	3-amino-4-hydroxybenzoic acid synthesis, KS-CLF complex, AvaA6 (diazotase)	CreM-like diazotization
18	Streptomyces akebiae MG28	CP080647.1_000028.region999	terrestrial	3-amino-4-hydroxybenzoic acid synthesis, KS-CLF complex, AvaA6 (diazotase)	CreM-like diazotization
18	Streptomyces albicerus TRM68295	NZ_VWMY01000034.1_000380.region999	terrestrial	3-amino-4-hydroxybenzoic acid synthesis, KS-CLF complex, AvaA6 (diazotase)	CreM-like diazotization
18	Streptomyces antimycoticus FIM95-F1	CP127865.1_000109.region999	terrestrial	3-amino-4-hydroxybenzoic acid synthesis, KS-CLF complex, AvaA6 (diazotase)	CreM-like diazotization
18	Streptomyces antimycoticus NBRC 100767	AP019620.1_000104.region999	terrestrial	3-amino-4-hydroxybenzoic acid synthesis, KS-CLF complex, AvaA6 (diazotase)	CreM-like diazotization
18	Streptomyces antimycoticus NBRC 12839	BJHV01000001.1_000111.region999	terrestrial	3-amino-4-hydroxybenzoic acid synthesis, KS-CLF complex, AvaA6 (diazotase)	CreM-like diazotization
18	Streptomyces aurantiacus Qhu-M197	CP114283.1_000049.region999	terrestrial	3-amino-4-hydroxybenzoic acid synthesis, KS-CLF complex, AvaA6 (diazotase)	CreM-like diazotization
18	Streptomyces cavernae SYSU K10008	NZRPDJ01000001.1_000054.region999	terrestrial	3-amino-4-hydroxybenzoic acid synthesis, KS-CLF complex, AvaA6 (diazotase)	CreM-like diazotization
18	Streptomyces deccanensis KCTC 19241	CP092431.1_000034.region999	terrestrial	3-amino-4-hydroxybenzoic acid synthesis, KS-CLF complex, AvaA6 (diazotase)	CreM-like diazotization
18	Streptomyces djakartensis JCM 4957	BMWE01000004.1_000002.region999	terrestrial	3-amino-4-hydroxybenzoic acid synthesis, KS-CLF complex, AvaA6 (diazotase)	CreM-like diazotization
18	Streptomyces ferrugineus CCTCC AA2014009	CP063373.1_000005.region999	terrestrial	3-amino-4-hydroxybenzoic acid synthesis, KS-CLF complex, AvaA6 (diazotase)	CreM-like diazotization
18	Streptomyces flaveus JCM 3035	BMPQ01000002.1_000042.region999	terrestrial	3-amino-4-hydroxybenzoic acid synthesis, KS-CLF complex, AvaA6 (diazotase)	CreM-like diazotization
18	Streptomyces graminofaciens A-8890	AP018448.1_000395.region999	terrestrial	3-amino-4-hydroxybenzoic acid synthesis, KS-CLF complex, AvaA6 (diazotase)	CreM-like diazotization
18	Streptomyces iranensis DSM 41954	JAGGLR010000036.1_000356.region999	terrestrial	3-amino-4-hydroxybenzoic acid synthesis, KS-CLF complex, AvaA6 (diazotase)	CreM-like diazotization
18	Streptomyces janthinus JCM 4387	BMTM01000009.1_000375.region999	terrestrial	3-amino-4-hydroxybenzoic acid synthesis, KS-CLF complex, AvaA6 (diazotase)	CreM-like diazotization
18	Streptomyces lacrimifluminis CGMCC 4.7272	BBMU01000033.1_000053.region999	terrestrial	3-amino-4-hydroxybenzoic acid synthesis, KS-CLF complex, AvaA6 (diazotase)	CreM-like diazotization
18	Streptomyces liliifuscus ZYC-3	CP066831.1_000020.region999	terrestrial	3-amino-4-hydroxybenzoic acid synthesis, KS-CLF complex, AvaA6 (diazotase)	CreM-like diazotization
18	Streptomyces lincolnensis L4	JAIHON010000006.1_000037.region999	terrestrial	3-amino-4-hydroxybenzoic acid synthesis, KS-CLF complex, AvaA6 (diazotase)	CreM-like diazotization
18	Streptomyces melanosporofaciens DSM 40318	RNST01000002.1_000115.region999	terrestrial	3-amino-4-hydroxybenzoic acid synthesis, KS-CLF complex, AvaA6 (diazotase)	CreM-like diazotization
18	Streptomyces ossamyceticus D88	JARULI010000004.1_000012.region999	terrestrial	3-amino-4-hydroxybenzoic acid synthesis, KS-CLF complex, AvaA6 (diazotase)	CreM-like diazotization
18	Streptomyces ossamyceticus NRRL B-3822	NZ_LIQX01000090.1_000017.region999	terrestrial	3-amino-4-hydroxybenzoic acid synthesis, KS-CLF complex, AvaA6 (diazotase)	CreM-like diazotization
18	Streptomyces phaeochromogenes NBC 00034	JAPELP010000013.1_000010.region999	terrestrial	3-amino-4-hydroxybenzoic acid synthesis, KS-CLF complex, AvaA6 (diazotase)	CreM-like diazotization
18	Streptomyces phaeochromogenes NBC 01600	JAPEQA010000001.1_000009.region999	terrestrial	3-amino-4-hydroxybenzoic acid synthesis, KS-CLF complex, AvaA6 (diazotase)	CreM-like diazotization
18	Streptomyces phaeochromogenes NRRL B-1248	NZ_LIQZ01000466.1_000370.region999	terrestrial	3-amino-4-hydroxybenzoic acid synthesis, KS-CLF complex, AvaA6 (diazotase)	CreM-like diazotization
18	Streptomyces phaeochromogenes V1I8	JAUSYT010000001.1_000023.region999	terrestrial	3-amino-4-hydroxybenzoic acid synthesis, KS-CLF complex, AvaA6 (diazotase)	CreM-like diazotization
18	Streptomyces sp. AC495	NZ_JAGPOR010000172.1_000045.region999	terrestrial	3-amino-4-hydroxybenzoic acid synthesis, KS-CLF complex, AvaA6 (diazotase)	CreM-like diazotization
18	Streptomyces sp. ActVer NODE_22_length_47291	JAPWHT010000022.1_000016.region999	terrestrial	3-amino-4-hydroxybenzoic acid synthesis, KS-CLF complex, AvaA6 (diazotase)	CreM-like diazotization
18	Streptomyces sp. AS02	JAMJVZ010000032.1_000004.region999	terrestrial	3-amino-4-hydroxybenzoic acid synthesis, KS-CLF complex, AvaA6 (diazotase)	CreM-like diazotization
18	Streptomyces sp. ATCC 21386	NZJAAVVL010000001.1_000046.region999	terrestrial	3-amino-4-hydroxybenzoic acid synthesis, KS-CLF complex, AvaA6 (diazotase)	CreM-like diazotization
18	Streptomyces sp. CA-210063	CP102512.1_000355.region999	terrestrial	3-amino-4-hydroxybenzoic acid synthesis, KS-CLF complex, AvaA6 (diazotase)	CreM-like diazotization
18	Streptomyces sp. DASNCL29	VCNB01000001.1_000088.region999	terrestrial	3-amino-4-hydroxybenzoic acid synthesis, KS-CLF complex, AvaA6 (diazotase)	CreM-like diazotization
18	Streptomyces sp. GESEQ-4 13	NZ_JAFFSU010000013.1_000044.region999	terrestrial	3-amino-4-hydroxybenzoic acid synthesis, KS-CLF complex, AvaA6 (diazotase)	CreM-like diazotization
18	Streptomyces sp. GMR22	JACGSQ010000018.1_000079.region999	terrestrial	3-amino-4-hydroxybenzoic acid synthesis, KS-CLF complex, AvaA6 (diazotase)	CreM-like diazotization
18	Streptomyces sp. JV178	PEKU01000011.1_000033.region999	terrestrial	3-amino-4-hydroxybenzoic acid synthesis, KS-CLF complex, AvaA6 (diazotase)	CreM-like diazotization
18	Streptomyces sp. LBUM1483	VWSS01000001.1_000402.region999	terrestrial	3-amino-4-hydroxybenzoic acid synthesis, KS-CLF complex, AvaA6 (diazotase)	CreM-like diazotization
18	Streptomyces sp. MA5143	OLMK01000014.1_000011.region999	terrestrial	3-amino-4-hydroxybenzoic acid synthesis, KS-CLF complex, AvaA6 (diazotase)	CreM-like diazotization
18	Streptomyces sp. MNU76	JAJKLK010000005.1_000365.region999	terrestrial	3-amino-4-hydroxybenzoic acid synthesis, KS-CLF complex, AvaA6 (diazotase)	CreM-like diazotization
18	Streptomyces sp. NBC 00878	JAPEOK010000001.1_000024.region999	terrestrial	3-amino-4-hydroxybenzoic acid synthesis, KS-CLF complex, AvaA6 (diazotase)	CreM-like diazotization
18	Streptomyces sp. NBRC 110028	NZ_BBUZ01000024.1_000097.region999	terrestrial	3-amino-4-hydroxybenzoic acid synthesis, KS-CLF complex, AvaA6 (diazotase)	CreM-like diazotization
18	Streptomyces sp. NBS 14/10	NCSM02000001.1_000047.region999	terrestrial	3-amino-4-hydroxybenzoic acid synthesis, KS-CLF complex, AvaA6 (diazotase)	CreM-like diazotization
18	Streptomyces sp. NEAU-YJ-81	JAGFNO010000015.1_000095.region999	terrestrial	3-amino-4-hydroxybenzoic acid synthesis, KS-CLF complex, AvaA6 (diazotase)	CreM-like diazotization
18	Streptomyces sp. RCU064	JANIAA_010000002.1_000077.region999	terrestrial	3-amino-4-hydroxybenzoic acid synthesis, KS-CLF complex, AvaA6 (diazotase)	CreM-like diazotization
18	Streptomyces sp. RKCA744	JAMYEP010000069.1_000103.region999	terrestrial	3-amino-4-hydroxybenzoic acid synthesis, KS-CLF complex, AvaA6 (diazotase)	CreM-like diazotization
18	Streptomyces sp. S465	CP114036.1_000084.region999	terrestrial	3-amino-4-hydroxybenzoic acid synthesis, KS-CLF complex, AvaA6 (diazotase)	CreM-like diazotization
18	Streptomyces sp. SID12488	JAAGLT010000004.1_000035.region999	terrestrial	3-amino-4-hydroxybenzoic acid synthesis, KS-CLF complex, AvaA6 (diazotase)	CreM-like diazotization
18	Streptomyces sp. SID12501	JAAGLU010000002.1_000040.region999	terrestrial	3-amino-4-hydroxybenzoic acid synthesis, KS-CLF complex, AvaA6 (diazotase)	CreM-like diazotization
18	Streptomyces sp. SRF1	JAQMWR010000038.1_000098.region999	terrestrial	3-amino-4-hydroxybenzoic acid synthesis, KS-CLF complex, AvaA6 (diazotase)	CreM-like diazotization
18	Streptomyces sp. TRM70350	JAHUXH010000005.1_000003.region999	terrestrial	3-amino-4-hydroxybenzoic acid synthesis, KS-CLF complex, AvaA6 (diazotase)	CreM-like diazotization
18	Streptomyces sp. VNUA24	CP119143.1_000360.region999	terrestrial	3-amino-4-hydroxybenzoic acid synthesis, KS-CLF complex, AvaA6 (diazotase)	CreM-like diazotization
18	Streptomyces sporangiiformans NEAU-SSA 1	VCHX02000112.1_000391.region999	terrestrial	3-amino-4-hydroxybenzoic acid synthesis, KS-CLF complex, AvaA6 (diazotase)	CreM-like diazotization
18	Streptomyces tailanensis TRM68348	NZ_VTHJ01000001.1_000019.region999	terrestrial	3-amino-4-hydroxybenzoic acid synthesis, KS-CLF complex, AvaA6 (diazotase)	CreM-like diazotization
18	Streptomyces torulosus NRRL B-3889	NZ_LIRK01000010.1_000014.region999	terrestrial	3-amino-4-hydroxybenzoic acid synthesis, KS-CLF complex, AvaA6 (diazotase)	CreM-like diazotization
18	Streptomyces umbrinus CECT3212	JANFDE010000005.1_000061.region999	terrestrial	3-amino-4-hydroxybenzoic acid synthesis, KS-CLF complex, AvaA6 (diazotase)	CreM-like diazotization
18	Streptomyces umbrinus JCM 4521	BMUM01000018.1_000058.region999	terrestrial	3-amino-4-hydroxybenzoic acid synthesis, KS-CLF complex, AvaA6 (diazotase)	CreM-like diazotization
18	Streptomyces umbrinus JCM 4958	BNCC01000009.1_000059.region999	terrestrial	3-amino-4-hydroxybenzoic acid synthesis, KS-CLF complex, AvaA6 (diazotase)	CreM-like diazotization
18	Streptomyces umbrinus V2I4	JAUSZI010000002.1_000008.region999	terrestrial	3-amino-4-hydroxybenzoic acid synthesis, KS-CLF complex, AvaA6 (diazotase)	CreM-like diazotization
18	Streptomyces ureilyticus YC419	JAAKZX010000071.1_000043.region999	terrestrial	3-amino-4-hydroxybenzoic acid synthesis, KS-CLF complex, AvaA6 (diazotase)	CreM-like diazotization
18	Streptomyces violarus ASQP_29	JAODTY010000008.1_000354.region999	terrestrial	3-amino-4-hydroxybenzoic acid synthesis, KS-CLF complex, AvaA6 (diazotase)	CreM-like diazotization
18	Streptomyces violarus CECT 3237	JACHXE010000001.1_000377.region999	terrestrial	3-amino-4-hydroxybenzoic acid synthesis, KS-CLF complex, AvaA6 (diazotase)	CreM-like diazotization
18	Streptomyces viridochromogenes NRRL 3413	LGUR01000002.1_000372.region999	terrestrial	3-amino-4-hydroxybenzoic acid synthesis, KS-CLF complex, AvaA6 (diazotase)	CreM-like diazotization
18	Streptomyces viridochromogenes NRRL 3414	LFNT01000003.1_000007.region999	terrestrial	3-amino-4-hydroxybenzoic acid synthesis, KS-CLF complex, AvaA6 (diazotase)	CreM-like diazotization
18	Streptomyces yatensis DSM 41771	NZ_CP072941.1_000112.region999	terrestrial	3-amino-4-hydroxybenzoic acid synthesis, KS-CLF complex, AvaA6 (diazotase)	CreM-like diazotization
18	Streptomyces yerevanensis NRRL B-16943	NZ_JNWJ01000066.1_000036.region999	terrestrial	3-amino-4-hydroxybenzoic acid synthesis, KS-CLF complex, AvaA6 (diazotase)	CreM-like diazotization
18	Umezawaea tangerina DSM 44720	PVTF01000008.1_000065.region999	terrestrial	3-amino-4-hydroxybenzoic acid synthesis, KS-CLF complex, AvaA6 (diazotase)	CreM-like diazotization
5, 20, 21, 22	Streptomyces fragilis NBRC 12862	NZ_BEVZ01000003.1	terrestrial	5: comparison of gene clusters containing tri17 or tri28 between G. harbinensis and S. fragilis; 20: comparative genomics between G. harbinensis and S. fragilis and separately confirmed by comparison of BGCs identified in G. harbinensis and S. fragilis by antiSMASH; 21: hydrazone biosynthetic gene (spb38, 39, 40, 37, 41, 42, 43); 22: hydrazone biosynthetic genes (tri26,27, 28, 31, 29, 22, 13, 20,…	azaserine-like hydrazone oxidation	azaserine
5, 20, 21, 22	Glycomyces harbinensis	GCA_900101745.1	terrestrial	5: comparison of gene clusters containing tri17 or tri28 between G. harbinensis and S. fragilis; 20: comparative genomics between G. harbinensis and S. fragilis and separately confirmed by comparison of BGCs identified in G. harbinensis and S. fragilis by antiSMASH; 21: hydrazone biosynthetic gene (spb38, 39, 40, 37, 41, 42, 43); 22: hydrazone biosynthetic genes (tri26,27, 28, 31, 29, 22, 13, 20,…	azaserine-like hydrazone oxidation	azaserine
20	Streptomyces ochraceiscleroticus DSM 43155	GCA_000720485.1	terrestrial	homology to azaserine cluster using EFI-GNT with azaDHILNP	azaserine-like hydrazone oxidation	azaserine
20	Streptomyces olivoverticillatus DSM 40250	GCA_014203555.1	terrestrial	homology to azaserine cluster using EFI-GNT with azaDHILNP	azaserine-like hydrazone oxidation	azaserine
20	Streptomyces blattellae strain TRM63209 1342	GCA_009709555.1	animal associated	homology to azaserine cluster using EFI-GNT with azaDHILNP	azaserine-like hydrazone oxidation
20	Xenorhabdus bovienii str. kraussei Quebec	GCA_000736555.1	animal associated	homology to azaserine cluster using EFI-GNT with azaDHILNP	azaserine-like hydrazone oxidation
20	Salmonella enterica 94-0093	GCA_013162025.1	human associated	homology to azaserine cluster using EFI-GNT with azaDHILNP	azaserine-like hydrazone oxidation
20	Salmonella enterica CFSAN045762	GCA_006893665.1	human associated	homology to azaserine cluster using EFI-GNT with azaDHILNP	azaserine-like hydrazone oxidation
20	Salmonella enterica FNW19H1	GCA_010702295.1	human associated	homology to azaserine cluster using EFI-GNT with azaDHILNP	azaserine-like hydrazone oxidation
20	Salmonella enterica Oranienburg 292962	GCA_007157965.1	human associated	homology to azaserine cluster using EFI-GNT with azaDHILNP	azaserine-like hydrazone oxidation
20	Salmonella enterica Panama FDA663905	GCA_010497935.1	human associated	homology to azaserine cluster using EFI-GNT with azaDHILNP	azaserine-like hydrazone oxidation
20	Salmonella enterica PNUSAS092905	GCA_008262025.1	human associated	homology to azaserine cluster using EFI-GNT with azaDHILNP	azaserine-like hydrazone oxidation
20	Salmonella enterica PNUSAS186018	GCA_016254345.1	human associated	homology to azaserine cluster using EFI-GNT with azaDHILNP	azaserine-like hydrazone oxidation
20	Salmonella enterica PNUSAS231714	GCA_020212165.1	human associated	homology to azaserine cluster using EFI-GNT with azaDHILNP	azaserine-like hydrazone oxidation
20	Salmonella enterica Sarajane F15M02184	GCA_001431385.2	human associated	homology to azaserine cluster using EFI-GNT with azaDHILNP	azaserine-like hydrazone oxidation
20	Serratia marcescens	GCA_946226755.1	human associated	homology to azaserine cluster using EFI-GNT with azaDHILNP	azaserine-like hydrazone oxidation
20	Salinospora pacifica DSM 45546	GCA_000384095.1	marine	homology to azaserine cluster using EFI-GNT with azaDHILNP	azaserine-like hydrazone oxidation
20	Dickeya zeae MS2	GCA_002887555.1	plant associated	homology to azaserine cluster using EFI-GNT with azaDHILNP	azaserine-like hydrazone oxidation
20	Erwinia mallotivora BT-MARDI	GCA_000590885.1	plant associated	homology to azaserine cluster using EFI-GNT with azaDHILNP	azaserine-like hydrazone oxidation
20	Lonsdalea britannica 26267	GCA_002111595.1	plant associated	homology to azaserine cluster using EFI-GNT with azaDHILNP	azaserine-like hydrazone oxidation
20	Lonsdalea britannica strain 477	GCA_003515985.1	plant associated	homology to azaserine cluster using EFI-GNT with azaDHILNP	azaserine-like hydrazone oxidation
20	Lonsdalea populi CFCC 11265	GCA_003269735.1	plant associated	homology to azaserine cluster using EFI-GNT with azaDHILNP	azaserine-like hydrazone oxidation
20	Glycomyces sp. L485 scaffold173_51034	GCA_022548875.1	terrestrial	homology to azaserine cluster using EFI-GNT with azaDHILNP	azaserine-like hydrazone oxidation
20	Natronoglycomyces albus DSM 106290	GCA_016925535.1	terrestrial	homology to azaserine cluster using EFI-GNT with azaDHILNP	azaserine-like hydrazone oxidation
20	Streptomyces aureofaciens ATCC 10762	GCA_001188955.3	terrestrial	homology to azaserine cluster using EFI-GNT with azaDHILNP	azaserine-like hydrazone oxidation
20	Streptomyces avellaneus NRRL B-3447	GCA_000721255.1	terrestrial	homology to azaserine cluster using EFI-GNT with azaDHILNP	azaserine-like hydrazone oxidation
20	Streptomyces katrea S3	GCA_002028425.1	terrestrial	homology to azaserine cluster using EFI-GNT with azaDHILNP	azaserine-like hydrazone oxidation
20	Streptomyces lavendulae CCM 3239	GCA_002803845.1	terrestrial	homology to azaserine cluster using EFI-GNT with azaDHILNP	azaserine-like hydrazone oxidation
20	Streptomyces purpurogeneiscleroticus strain DSM 43156 scaffold0241	GCA_020024005.1	terrestrial	homology to azaserine cluster using EFI-GNT with azaDHILNP	azaserine-like hydrazone oxidation
20	Streptomyces sp. H-KF8 tig00000002	NZ_LWAB01000002.1	terrestrial	homology to azaserine cluster using EFI-GNT with azaDHILNP	azaserine-like hydrazone oxidation
20	Streptomyces viridifaciens DSM 40239	GCA_001888885.2	terrestrial	homology to azaserine cluster using EFI-GNT with azaDHILNP	azaserine-like hydrazone oxidation
20, 22	Photorhabdus luminescens LN2	GCA_000767775.1	animal associated	homology to azaserine cluster using EFI-GNT with azaDHILNP	azaserine-like hydrazone oxidation
20, 22	Photorhabdus luminescens subsp. Sonoensis Caborca	GCA_006239335.1	animal associated	homology to azaserine cluster using antiSMASH and BiGSCAPE; homology to azaserine cluster using EFI-GNT with azaDHILNP	azaserine-like hydrazone oxidation
20, 22	Streptomyces sp. A1136	GCA_004795055.1	animal associated	homology to azaserine cluster using antiSMASH and BiGSCAPE; homology to azaserine cluster using EFI-GNT with azaDHILNP	azaserine-like hydrazone oxidation
20, 22	Streptomyces sp. GS7	GCA_009834125.1	animal associated	homology to azaserine cluster using antiSMASH and BiGSCAPE; homology to azaserine cluster using EFI-GNT with azaDHILNP	azaserine-like hydrazone oxidation
20, 22	Streptomyces sp. Ag109_G2-6	GCA_003814735.1	other	homology to azaserine cluster using antiSMASH and BiGSCAPE; homology to azaserine cluster using EFI-GNT with azaDHILNP	azaserine-like hydrazone oxidation
20, 22	Erwinia psidii IBSBF 435	GCA_003846135.1	plant associated	homology to azaserine cluster using antiSMASH and BiGSCAPE; homology to azaserine cluster using EFI-GNT with azaDHILNP	azaserine-like hydrazone oxidation
20, 22	Pantoea stewartii NS381	GCA_001476355.1	plant associated	homology to azaserine cluster using antiSMASH and BiGSCAPE; homology to azaserine cluster using EFI-GNT with azaDHILNP	azaserine-like hydrazone oxidation
20, 22	Kitasatospora psammotica JCM 4434	NZ_BMUB01000001.region001	terrestrial	homology to azaserine cluster using antiSMASH and BiGSCAPE; homology to azaserine cluster using EFI-GNT with azaDHILNP	azaserine-like hydrazone oxidation
20, 22	Streptomyces cirratus JCM 4738	GCA_014650775.1	terrestrial	homology to azaserine cluster using antiSMASH and BiGSCAPE; homology to azaserine cluster using EFI-GNT with azaDHILNP	azaserine-like hydrazone oxidation
20, 22	Streptomyces niger NRRL B-3857	GCA_000718305.1	terrestrial	homology to azaserine cluster using antiSMASH and BiGSCAPE; homology to azaserine cluster using EFI-GNT with azaDHILNP	azaserine-like hydrazone oxidation
20, 22	Streptomyces sp. WAC05374	GCA_003984785.1	terrestrial	homology to azaserine cluster using antiSMASH and BiGSCAPE; homology to azaserine cluster using EFI-GNT with azaDHILNP	azaserine-like hydrazone oxidation
20, 22	Streptomyces sp. WAC07149	GCA_003949875.1	terrestrial	homology to azaserine cluster using antiSMASH and BiGSCAPE; homology to azaserine cluster using EFI-GNT with azaDHILNP	azaserine-like hydrazone oxidation
20, 22	Streptomyces tateyamensis ATCC 21389	GCA_003205575.1	terrestrial	homology to azaserine cluster using antiSMASH and BiGSCAPE; homology to azaserine cluster using EFI-GNT with azaDHILNP	azaserine-like hydrazone oxidation
20, 22	Enterobacillus tribolii DSM 103736	GCA_003363015.1	animal associated	homology to azaserine cluster using antiSMASH and BiGSCAPE; homology to azaserine cluster using EFI-GNT with azaDHILNP	azaserine-like hydrazone oxidation
20, 22	Actinomadura flavalba DSM 45200	NZ_KB894097.1.region001	plant associated	homology to azaserine cluster using antiSMASH and BiGSCAPE	azaserine-like hydrazone oxidation
20, 22	Actinoplanes digitatis NBRC 12512	NZ_BOMK01000003.region001	terrestrial	homology to azaserine cluster using antiSMASH and BiGSCAPE	azaserine-like hydrazone oxidation
20, 22	Microtetraspora niveoalba NBRC 15239	NZ_BBYM01000032.region001	terrestrial	homology to azaserine cluster using antiSMASH and BiGSCAPE	azaserine-like hydrazone oxidation
22	Actinomadura sp. LHW52907	NZ_QVNQ01000005.region001	animal associated	homology to azaserine cluster using antiSMASH and BiGSCAPE	azaserine-like hydrazone oxidation
22	Micromonospora sp. HNM0581	c00001_NZ_JAAS...region001	animal associated	homology to azaserine cluster using antiSMASH and BiGSCAPE	azaserine-like hydrazone oxidation
22	Streptomyces sp. TRM63209	NZ_WJBG01000213.region001	animal associated	homology to azaserine cluster using antiSMASH and BiGSCAPE	azaserine-like hydrazone oxidation
22	Salinispora oceansis CNT-138	NZ_AZVY01000022.region001	marine	homology to azaserine cluster using antiSMASH and BiGSCAPE	azaserine-like hydrazone oxidation
22	Streptomyces Sp. C	GG657752.1.region001	other	homology to azaserine cluster using antiSMASH and BiGSCAPE	azaserine-like hydrazone oxidation
22	Streptomyces sp. cf386	NZ_FNHV01000001.region001	other	homology to azaserine cluster using antiSMASH and BiGSCAPE	azaserine-like hydrazone oxidation
22	Streptomyces sp. Yr375	NZ_FOFF01000029.region001	other	homology to azaserine cluster using antiSMASH and BiGSCAPE	azaserine-like hydrazone oxidation
22	Bradyrhizobium guangzhouense CCBAU 51670	CP030053.1.region001	plant associated	homology to azaserine cluster using antiSMASH and BiGSCAPE	azaserine-like hydrazone oxidation
22	Lonsdalea populi CFCC 13123	NZ_LUTJ01000022.region001	plant associated	homology to azaserine cluster using antiSMASH and BiGSCAPE	azaserine-like hydrazone oxidation
22	Sinorhizobium meliloti SM11	NC_010865.1.region001	plant associated	homology to azaserine cluster using antiSMASH and BiGSCAPE	azaserine-like hydrazone oxidation
22	Sinorhizobium meliloti USDA1463	NZ_RPLA01000068.region001	plant associated	homology to azaserine cluster using antiSMASH and BiGSCAPE	azaserine-like hydrazone oxidation
22	Streptomyces inhibens NEAU-D10	NZ_QUAC01000198.region001	plant associated	homology to azaserine cluster using antiSMASH and BiGSCAPE	azaserine-like hydrazone oxidation
22	Streptomyces ipomoeae 78-51	NZ_SPAY01000014.region001	plant associated	homology to azaserine cluster using antiSMASH and BiGSCAPE	azaserine-like hydrazone oxidation
22	Streptomyces ipomoeae B12321	NZ_SPBA01000140.region001	plant associated	homology to azaserine cluster using antiSMASH and BiGSCAPE	azaserine-like hydrazone oxidation
22	Actinobacteria bacterium isolate AC_43	VAXX01000100.1.region001	terrestrial	homology to azaserine cluster using antiSMASH and BiGSCAPE	azaserine-like hydrazone oxidation
22	Amycolatopsis thailandensis JCM 16380	NZ_NMQT01000172.region001	terrestrial	homology to azaserine cluster using antiSMASH and BiGSCAPE	azaserine-like hydrazone oxidation
22	Embleya hyalina NBRC 13850	NZ_BIFH01000037.region001	terrestrial	homology to azaserine cluster using antiSMASH and BiGSCAPE	azaserine-like hydrazone oxidation
22	Kitasatospora aureofaciens NRRL B-1286	NZ_JNWR01000060.region001	terrestrial	homology to azaserine cluster using antiSMASH and BiGSCAPE	azaserine-like hydrazone oxidation
22	Streptomyces albulus JCM 4718	BMVI01000039.1.region001	terrestrial	homology to azaserine cluster using antiSMASH and BiGSCAPE	azaserine-like hydrazone oxidation
22	Streptomyces chattanoogensis NRRL ISP-5002	NZ_LGKG01000207.region001	terrestrial	homology to azaserine cluster using antiSMASH and BiGSCAPE	azaserine-like hydrazone oxidation
22	Streptomyces lavendulae subsp. Lavendulae plasmid pSA3239	NC_024970.2.region001	terrestrial	homology to azaserine cluster using antiSMASH and BiGSCAPE	azaserine-like hydrazone oxidation
22	Streptomyces noursei JCM 4701	LJSN01000002.1.region001	terrestrial	homology to azaserine cluster using antiSMASH and BiGSCAPE	azaserine-like hydrazone oxidation
22	Streptomyces sp. 3211.6	NZ_RBXC01000002.region001	terrestrial	homology to azaserine cluster using antiSMASH and BiGSCAPE	azaserine-like hydrazone oxidation
22	Streptomyces sp. MMG1121	NZ_LGDV01000187.region001	terrestrial	homology to azaserine cluster using antiSMASH and BiGSCAPE	azaserine-like hydrazone oxidation
22	Streptomyces sp. NRRL S-87	NZ_JOGB01000024.region001	terrestrial	homology to azaserine cluster using antiSMASH and BiGSCAPE	azaserine-like hydrazone oxidation
22	Streptomyces sp. XC 2026	CP064057.1.region001	terrestrial	homology to azaserine cluster using antiSMASH and BiGSCAPE	azaserine-like hydrazone oxidation
22	Streptomyces sporangiiformans NEAU-SSA 1	NZ_VCHX02000129.region001	terrestrial	homology to azaserine cluster using antiSMASH and BiGSCAPE	azaserine-like hydrazone oxidation
38	Salinispora tropica CNB-440	NC_009380	marine	Sequence search for ene-diyne-like orphan gene clusters	AlpH-like hydrazide condensation	lomaiviticin
55	Salinispora pacifica DPJ-0016	-	marine	Cosmid library screening for type II PKS and 6-deoxy sugar biosynthetic genes	AlpH-like hydrazide condensation	lomaiviticin
55	Salinispora pacifica DPJ-0019	-	marine	Genome sequence search for homologs from the lom cluster identified in S. pacifica DPJ-0016	AlpH-like hydrazide condensation	lomaiviticin
55	Burkholderia pyrrocinia CH-67	-	human associated	Sequence search for the "diazo gene cassette" (lom29, lom30, lom32-35)	AlpH-like hydrazide condensation
55	Nocardia brasiliensis ATCC 700358	CP003876.1	human associated	Sequence search for the "diazo gene cassette" (lom29, lom30, lom32-35)	AlpH-like hydrazide condensation
55	Nocardia brasiliensis NBRC 14402	GCA_000308475.2	human associated	Sequence search for the "diazo gene cassette" (lom29, lom30, lom32-35)	AlpH-like hydrazide condensation
55	Nocardia pneumoniae NBRC 100136	GCF_000308755.1	human associated	Sequence search for the "diazo gene cassette" (lom29, lom30, lom32-35)	AlpH-like hydrazide condensation
55	Nocardia takendensis NBRC 100417	GCF_000308695.1	human associated	Sequence search for the "diazo gene cassette" (lom29, lom30, lom32-35)	AlpH-like hydrazide condensation
55	Nocardia transvalensis NBRC 15921	GCA_000308875.1	human associated	Sequence search for the "diazo gene cassette" (lom29, lom30, lom32-35)	AlpH-like hydrazide condensation
55	Salinispora arenicola CNR416	-	marine	Sequence search for the "diazo gene cassette" (lom29, lom30, lom32-35)	AlpH-like hydrazide condensation
55	Salinispora pacifica CNQ768	-	marine	Sequence search for the "diazo gene cassette" (lom29, lom30, lom32-35)	AlpH-like hydrazide condensation
55	Salinispora pacifica CNR114	GCA_000514775.1	marine	Sequence search for the "diazo gene cassette" (lom29, lom30, lom32-35)	AlpH-like hydrazide condensation
55	Salinispora pacifica CNR894	-	marine	Sequence search for the "diazo gene cassette" (lom29, lom30, lom32-35)	AlpH-like hydrazide condensation
55	Salinispora pacifica CNR942	-	marine	Sequence search for the "diazo gene cassette" (lom29, lom30, lom32-35)	AlpH-like hydrazide condensation
55	Salinispora pacifica CNS-143	GCA_000259635.2	marine	Sequence search for the "diazo gene cassette" (lom29, lom30, lom32-35)	AlpH-like hydrazide condensation
55	Salinispora pacifica CNS055	-	marine	Sequence search for the "diazo gene cassette" (lom29, lom30, lom32-35)	AlpH-like hydrazide condensation
55	Salinispora pacifica CNS103	-	marine	Sequence search for the "diazo gene cassette" (lom29, lom30, lom32-35)	AlpH-like hydrazide condensation
55	Salinispora pacifica CNT-133	GCA_000259655.2	marine	Sequence search for the "diazo gene cassette" (lom29, lom30, lom32-35)	AlpH-like hydrazide condensation
55	Salinispora pacifica CNT001	-	marine	Sequence search for the "diazo gene cassette" (lom29, lom30, lom32-35)	AlpH-like hydrazide condensation
55	Salinispora pacifica CNT003	-	marine	Sequence search for the "diazo gene cassette" (lom29, lom30, lom32-35)	AlpH-like hydrazide condensation
55	Salinispora pacifica CNT084	-	marine	Sequence search for the "diazo gene cassette" (lom29, lom30, lom32-35)	AlpH-like hydrazide condensation
55	Salinispora pacifica CNT131	-	marine	Sequence search for the "diazo gene cassette" (lom29, lom30, lom32-35)	AlpH-like hydrazide condensation
55	Salinispora pacifica CNT148	GCA_000514675.1	marine	Sequence search for the "diazo gene cassette" (lom29, lom30, lom32-35)	AlpH-like hydrazide condensation
55	Salinispora pacifica CNT569	GCA_000514815.1	marine	Sequence search for the "diazo gene cassette" (lom29, lom30, lom32-35)	AlpH-like hydrazide condensation
55	Salinispora pacifica CNT603	-	marine	Sequence search for the "diazo gene cassette" (lom29, lom30, lom32-35)	AlpH-like hydrazide condensation
55	Salinispora pacifica CNT609	-	marine	Sequence search for the "diazo gene cassette" (lom29, lom30, lom32-35)	AlpH-like hydrazide condensation
55	Salinispora pacifica CNT796	-	marine	Sequence search for the "diazo gene cassette" (lom29, lom30, lom32-35)	AlpH-like hydrazide condensation
55	Salinispora pacifica CNT851	-	marine	Sequence search for the "diazo gene cassette" (lom29, lom30, lom32-35)	AlpH-like hydrazide condensation
55	Salinispora pacifica CNT855	-	marine	Sequence search for the "diazo gene cassette" (lom29, lom30, lom32-35)	AlpH-like hydrazide condensation
55	Salinispora pacifica CNY202	GCA_000484695.1	marine	Sequence search for the "diazo gene cassette" (lom29, lom30, lom32-35)	AlpH-like hydrazide condensation
55	Salinispora pacifica CNY239	-	marine	Sequence search for the "diazo gene cassette" (lom29, lom30, lom32-35)	AlpH-like hydrazide condensation
55	Salinispora pacifica CNY330	NZ_KI911467	marine	Sequence search for the "diazo gene cassette" (lom29, lom30, lom32-35)	AlpH-like hydrazide condensation
55	Salinispora pacifica CNY331	-	marine	Sequence search for the "diazo gene cassette" (lom29, lom30, lom32-35)	AlpH-like hydrazide condensation
55	Salinispora pacifica DSM 45544	NZ_KB905359	marine	Sequence search for the "diazo gene cassette" (lom29, lom30, lom32-35)	AlpH-like hydrazide condensation
55	Salinispora pacifica DSM 45548	NZ_AZWJ01000002.1	marine	Sequence search for the "diazo gene cassette" (lom29, lom30, lom32-35)	AlpH-like hydrazide condensation
55	Salinispora tropica CNB476	-	marine	Sequence search for the "diazo gene cassette" (lom29, lom30, lom32-35)	AlpH-like hydrazide condensation
55	Salinispora tropica CNB536	-	marine	Sequence search for the "diazo gene cassette" (lom29, lom30, lom32-35)	AlpH-like hydrazide condensation
55	Salinispora tropica CNH898	-	marine	Sequence search for the "diazo gene cassette" (lom29, lom30, lom32-35)	AlpH-like hydrazide condensation
55	Salinispora tropica CNR699	-	marine	Sequence search for the "diazo gene cassette" (lom29, lom30, lom32-35)	AlpH-like hydrazide condensation
55	Salinispora tropica CNS197	-	marine	Sequence search for the "diazo gene cassette" (lom29, lom30, lom32-35)	AlpH-like hydrazide condensation
55	Salinispora tropica CNS416	-	marine	Sequence search for the "diazo gene cassette" (lom29, lom30, lom32-35)	AlpH-like hydrazide condensation
55	Salinispora tropica CNT261	-	marine	Sequence search for the "diazo gene cassette" (lom29, lom30, lom32-35)	AlpH-like hydrazide condensation
55	Streptomyces sp. CNH099	GCA_000514715.1	marine	Sequence search for the "diazo gene cassette" (lom29, lom30, lom32-35)	AlpH-like hydrazide condensation
55	Streptomyces sp. CNH287	-	marine	Sequence search for the "diazo gene cassette" (lom29, lom30, lom32-35)	AlpH-like hydrazide condensation
55	Strep SM2	-	other	Sequence search for the "diazo gene cassette" (lom29, lom30, lom32-35)	AlpH-like hydrazide condensation
55	uncultured bacterium BAC AB649/1850	HM193369.1	other	Sequence search for the "diazo gene cassette" (lom29, lom30, lom32-35)	AlpH-like hydrazide condensation
55	Burkholderia glumae 3252-8	GCA_000365245.1	plant associated	Sequence search for the "diazo gene cassette" (lom29, lom30, lom32-35)	AlpH-like hydrazide condensation
55	Burkholderia glumae AU6208	GCA_009857095.1	plant associated	Sequence search for the "diazo gene cassette" (lom29, lom30, lom32-35)	AlpH-like hydrazide condensation
55	Burkholderia glumae BGR1	NZ_JBMJCQ010000003	plant associated	Sequence search for the "diazo gene cassette" (lom29, lom30, lom32-35)	AlpH-like hydrazide condensation
55	Burkholderia glumae LMG 2196	GCA_000960995.1	plant associated	Sequence search for the "diazo gene cassette" (lom29, lom30, lom32-35)	AlpH-like hydrazide condensation
55	Streptomyces sp. TOR3209	NZ_JBNGCE010000050.1	plant associated	Sequence search for the "diazo gene cassette" (lom29, lom30, lom32-35)	AlpH-like hydrazide condensation
55	Burkholderia ubonensis Bu	GCA_000170335.1	terrestrial	Sequence search for the "diazo gene cassette" (lom29, lom30, lom32-35)	AlpH-like hydrazide condensation
55	Streptomyces chartreusis NRRL 12338	GCA_000226455.1	terrestrial	Sequence search for the "diazo gene cassette" (lom29, lom30, lom32-35)	AlpH-like hydrazide condensation
55	Streptomyces coelicoflavus ZG0656	AHGS01000272.1	terrestrial	Sequence search for the "diazo gene cassette" (lom29, lom30, lom32-35)	AlpH-like hydrazide condensation
55	Streptomyces sp. SS	NZ_AKXV01000014.1	terrestrial	Sequence search for the "diazo gene cassette" (lom29, lom30, lom32-35)	AlpH-like hydrazide condensation
55	Streptomyces sp. WM6372	KF386865.1	terrestrial	Sequence search for the "diazo gene cassette" (lom29, lom30, lom32-35)	AlpH-like hydrazide condensation
55	Streptomyces sp. XY332	KF386860.1	terrestrial	Sequence search for the "diazo gene cassette" (lom29, lom30, lom32-35)	AlpH-like hydrazide condensation
55	Streptomyces vitaminophilus DSM 41686	NZ_LLZU01000011	terrestrial	Sequence search for the "diazo gene cassette" (lom29, lom30, lom32-35)	AlpH-like hydrazide condensation
56	Micromonospora sp. M42	KK037233.1	animal associated	CreD, CreE, CreM in a gene architecture search	CreM-like diazotization
56	Mycobacterium abscessus 1948	JAOH01000002.1	human associated	CreD, CreE, CreM in a gene architecture search	CreM-like diazotization
56	Mycobacterium abscessus 21	JAOF01000001.1	human associated	CreD, CreE, CreM in a gene architecture search	CreM-like diazotization
56	Mycobacterium abscessus 3A-0119-R	AKUX01000002.1	human associated	CreD, CreE, CreM in a gene architecture search	CreM-like diazotization
56	Mycobacterium abscessus 3A-0122-R	AKUY01000005.1	human associated	CreD, CreE, CreM in a gene architecture search	CreM-like diazotization
56	Mycobacterium abscessus 3A-0122-S	AKUZ01000001.1	human associated	CreD, CreE, CreM in a gene architecture search	CreM-like diazotization
56	Mycobacterium abscessus 3A-0731	AKVA01000001.1	human associated	CreD, CreE, CreM in a gene architecture search	CreM-like diazotization
56	Mycobacterium abscessus 3A-0810-R	AKUP01000002.1	human associated	CreD, CreE, CreM in a gene architecture search	CreM-like diazotization
56	Mycobacterium abscessus 3A-0930-R	AKVB01000001.1	human associated	CreD, CreE, CreM in a gene architecture search	CreM-like diazotization
56	Mycobacterium abscessus 3A-0930-S	AKVC01000001.1	human associated	CreD, CreE, CreM in a gene architecture search	CreM-like diazotization
56	Mycobacterium abscessus 4529	CP009616.1	human associated	CreD, CreE, CreM in a gene architecture search	CreM-like diazotization
56	Mycobacterium abscessus 47J26	AGQU01000004.1	human associated	CreD, CreE, CreM in a gene architecture search	CreM-like diazotization
56	Mycobacterium abscessus 4S-0016-S	AKVE01000007.1	human associated	CreD, CreE, CreM in a gene architecture search	CreM-like diazotization
56	Mycobacterium abscessus 4S-0116-R	AKVD01000003.1	human associated	CreD, CreE, CreM in a gene architecture search	CreM-like diazotization
56	Mycobacterium abscessus 4S-0206	AKUT01000010.1	human associated	CreD, CreE, CreM in a gene architecture search	CreM-like diazotization
56	Mycobacterium abscessus 4S-0303	AKTU01000001.1	human associated	CreD, CreE, CreM in a gene architecture search	CreM-like diazotization
56	Mycobacterium abscessus 4S-0726-RA	AKTV01000001.1	human associated	CreD, CreE, CreM in a gene architecture search	CreM-like diazotization
56	Mycobacterium abscessus 4S-0726-RB	AKTW01000005.1	human associated	CreD, CreE, CreM in a gene architecture search	CreM-like diazotization
56	Mycobacterium abscessus 5S-0304	AKTX01000007.1	human associated	CreD, CreE, CreM in a gene architecture search	CreM-like diazotization
56	Mycobacterium abscessus 5S-0421	AKTY01000006.1	human associated	CreD, CreE, CreM in a gene architecture search	CreM-like diazotization
56	Mycobacterium abscessus 5S-0422	AKTZ01000001.1	human associated	CreD, CreE, CreM in a gene architecture search	CreM-like diazotization
56	Mycobacterium abscessus 5S-0708	AKUA01000006.1	human associated	CreD, CreE, CreM in a gene architecture search	CreM-like diazotization
56	Mycobacterium abscessus 5S-0817	AKUB01000007.1	human associated	CreD, CreE, CreM in a gene architecture search	CreM-like diazotization
56	Mycobacterium abscessus 5S-0921	AKUQ01000001.1	human associated	CreD, CreE, CreM in a gene architecture search	CreM-like diazotization
56	Mycobacterium abscessus 5S-1212	AKUC01000007.1	human associated	CreD, CreE, CreM in a gene architecture search	CreM-like diazotization
56	Mycobacterium abscessus 5S-1215	AKUD01000004.1	human associated	CreD, CreE, CreM in a gene architecture search	CreM-like diazotization
56	Mycobacterium abscessus 6G-0125-R	AKUE01000005.1	human associated	CreD, CreE, CreM in a gene architecture search	CreM-like diazotization
56	Mycobacterium abscessus 6G-0125-S	AKUF01000002.1	human associated	CreD, CreE, CreM in a gene architecture search	CreM-like diazotization
56	Mycobacterium abscessus 6G-0212	AKUR01000001.1	human associated	CreD, CreE, CreM in a gene architecture search	CreM-like diazotization
56	Mycobacterium abscessus 6G-0728-R	AKUS01000002.1	human associated	CreD, CreE, CreM in a gene architecture search	CreM-like diazotization
56	Mycobacterium abscessus 6G-0728-S	AKUG01000005.1	human associated	CreD, CreE, CreM in a gene architecture search	CreM-like diazotization
56	Mycobacterium abscessus 6G-1108	AKUH01000003.1	human associated	CreD, CreE, CreM in a gene architecture search	CreM-like diazotization
56	Mycobacterium abscessus ATCC 19977	CU458896.1	human associated	CreD, CreE, CreM in a gene architecture search	CreM-like diazotization
56	Mycobacterium abscessus DJO-44272	CP009615.1	human associated	CreD, CreE, CreM in a gene architecture search	CreM-like diazotization
56	Mycobacterium abscessus M93	AJGF01000009.1	human associated	CreD, CreE, CreM in a gene architecture search	CreM-like diazotization
56	Mycobacterium abscessus M94	AJGG01000038.1	human associated	CreD, CreE, CreM in a gene architecture search	CreM-like diazotization
56	Mycobacterium abscessus MAB_030201_1061	JAOY01000001.1	human associated	CreD, CreE, CreM in a gene architecture search	CreM-like diazotization
56	Mycobacterium abscessus MAB_030201_1075	JAOX01000001.1	human associated	CreD, CreE, CreM in a gene architecture search	CreM-like diazotization
56	Mycobacterium abscessus MAB_082312_2258	AYTA01000006.1	human associated	CreD, CreE, CreM in a gene architecture search	CreM-like diazotization
56	Mycobacterium abscessus MAB_082312_2272	JAOW01000001.1	human associated	CreD, CreE, CreM in a gene architecture search	CreM-like diazotization
56	Mycobacterium abscessus MAB_091912_2446	AYTF01000002.1	human associated	CreD, CreE, CreM in a gene architecture search	CreM-like diazotization
56	Mycobacterium abscessus MAB_091912_2455	JAOV01000001.1	human associated	CreD, CreE, CreM in a gene architecture search	CreM-like diazotization
56	Mycobacterium abscessus MAB_110811_1470	JAOU01000003.1	human associated	CreD, CreE, CreM in a gene architecture search	CreM-like diazotization
56	Mycobacterium abscessus MAB_110811_2726	JAOT01000005.1	human associated	CreD, CreE, CreM in a gene architecture search	CreM-like diazotization
56	Mycobacterium abscessus subsp. abcessus MM1513	CP009447.1	human associated	CreD, CreE, CreM in a gene architecture search	CreM-like diazotization
56	Mycobacterium abscessus subsp. Bolletii 103	JAOK00000000.1	human associated	CreD, CreE, CreM in a gene architecture search	CreM-like diazotization
56	Mycobacterium abscessus subsp. Bolletii 50594	CP004374.1	human associated	CreD, CreE, CreM in a gene architecture search	CreM-like diazotization
56	Mycobacterium abscessus subsp. Bolletii BD	AHAS01000004.1	human associated	CreD, CreE, CreM in a gene architecture search	CreM-like diazotization
56	Mycobacterium abscessus subsp. Bolletii CCUG 48898	AP014547.1	human associated	CreD, CreE, CreM in a gene architecture search	CreM-like diazotization
56	Mycobacterium abscessus subsp. Bolletii CRM-0020	ATFQ01000003.1	human associated	CreD, CreE, CreM in a gene architecture search	CreM-like diazotization
56	Mycobacterium abscessus subsp. Bolletii MA 1948	CP009408.1	human associated	CreD, CreE, CreM in a gene architecture search	CreM-like diazotization
56	Mycobacterium abscessus subsp. Bolletii MC1518	CP009613.1	human associated	CreD, CreE, CreM in a gene architecture search	CreM-like diazotization
56	Mycobacterium abscessus V06705	AUMY01000006.1	human associated	CreD, CreE, CreM in a gene architecture search	CreM-like diazotization
56	Mycobacterium chelonae 1518	JAOI01000005.1	human associated	CreD, CreE, CreM in a gene architecture search	CreM-like diazotization
56	Mycobacterium massiliense 1S-151-0930	AKUI01000005.1	human associated	CreD, CreE, CreM in a gene architecture search	CreM-like diazotization
56	Mycobacterium massiliense 1S-152-0914	AKUJ01000001.1	human associated	CreD, CreE, CreM in a gene architecture search	CreM-like diazotization
56	Mycobacterium massiliense 1S-153-0915	AKUK01000013.1	human associated	CreD, CreE, CreM in a gene architecture search	CreM-like diazotization
56	Mycobacterium massiliense 1S-154-0310	AKUL01000005.1	human associated	CreD, CreE, CreM in a gene architecture search	CreM-like diazotization
56	Mycobacterium massiliense 2B-0107	AKUN01000007.1	human associated	CreD, CreE, CreM in a gene architecture search	CreM-like diazotization
56	Mycobacterium massiliense 2B-0307	AKUU01000008.1	human associated	CreD, CreE, CreM in a gene architecture search	CreM-like diazotization
56	Mycobacterium massiliense 2B-0626	AKUM01000001.1	human associated	CreD, CreE, CreM in a gene architecture search	CreM-like diazotization
56	Mycobacterium massiliense 2B-0912-R	AKUV01000001.1	human associated	CreD, CreE, CreM in a gene architecture search	CreM-like diazotization
56	Mycobacterium massiliense 2B-0912-S	AKUW01000001.1	human associated	CreD, CreE, CreM in a gene architecture search	CreM-like diazotization
56	Mycobacterium massiliense 2B-1231	AKUO01000002.1	human associated	CreD, CreE, CreM in a gene architecture search	CreM-like diazotization
56	Mycobacterium massiliense CCUG 48898	AHAR01000002.1	human associated	CreD, CreE, CreM in a gene architecture search	CreM-like diazotization
56	Mycobacterium massiliense CCUG 48898	AKVF01000001.1	human associated	CreD, CreE, CreM in a gene architecture search	CreM-like diazotization
56	Mycobacterium massiliense str. GO 06	CP003699.2	human associated	CreD, CreE, CreM in a gene architecture search	CreM-like diazotization
56	Mycobacteroides abscessus M115	NZ_AJLZ01000013_0	human associated	CreD, CreE, CreM in a gene architecture search	CreM-like diazotization
56	Mycobacteroides abscessus M154	NZ_AJMA01000003_0	human associated	CreD, CreE, CreM in a gene architecture search	CreM-like diazotization
56	Streptomyces sp. HPH0547	KE150468.1	human associated	CreD, CreE, CreM in a gene architecture search	CreM-like diazotization
56	Streptomyces sp. CNH189	JX186999.1	marine	CreD, CreE, CreM in a gene architecture search	CreM-like diazotization
56	Streptomyces xiaopingdaonensis strain DUT 180	NZ_AJTQ01000292_0	marine	CreD, CreE, CreM in a gene architecture search	CreM-like diazotization
56	Streptomyces flocculus CGMCC 4.1223	JQ414024.1	other	CreD, CreE, CreM in a gene architecture search	CreM-like diazotization
56	Streptomyces acidiscabies 84-104	NZ_AHBF01000057_0	plant associated	CreD, CreE, CreM in a gene architecture search	CreM-like diazotization
56	Streptomyces scabiei NCPPB 4086	JPPX01000057.1	plant associated	CreD, CreE, CreM in a gene architecture search	CreM-like diazotization
56	Amycolatopsis nigrescens CSC17Ta-90	NZ_ARVW01000001_0	terrestrial	CreD, CreE, CreM in a gene architecture search	CreM-like diazotization
56	Kibdelosporangium sp. MJ126-NF4 strain MJ126-NF4	CDME01000011.1	terrestrial	CreD, CreE, CreM in a gene architecture search	CreM-like diazotization
56	Nocardiopsis baichengensis YIM 90130	NZ_ANAS01000005_0	terrestrial	CreD, CreE, CreM in a gene architecture search	CreM-like diazotization
56	Nocardiopsis chromatogenes YIM 90109	NZ_ANBH01000099_0	terrestrial	CreD, CreE, CreM in a gene architecture search	CreM-like diazotization
56	Streptomyces cattleya DSM 46488	GCA_000240165.1	terrestrial	CreD, CreE, CreM in a gene architecture search	CreM-like diazotization
56	Streptomyces cattleya str. NRRL 8057	GCA_000237305.1	terrestrial	CreD, CreE, CreM in a gene architecture search	CreM-like diazotization
56	Streptomyces davawensis JCM 4913	HE971709.1	terrestrial	CreD, CreE, CreM in a gene architecture search	CreM-like diazotization
56	Streptomyces fulvissimus DSM 40593	CP005080.1	terrestrial	CreD, CreE, CreM in a gene architecture search	CreM-like diazotization
56	Streptomyces glaucescens GLA.O	CP009438.1	terrestrial	CreD, CreE, CreM in a gene architecture search	CreM-like diazotization
56	Streptomyces pluripotens MUSC 135	JTDH01000093.1	terrestrial	CreD, CreE, CreM in a gene architecture search	CreM-like diazotization
56	Streptomyces pluripotens MUSC 137	JUIF01000010.1	terrestrial	CreD, CreE, CreM in a gene architecture search	CreM-like diazotization
56	Streptomyces sp. KO-3988	AB212624.1	terrestrial	CreD, CreE, CreM in a gene architecture search	CreM-like diazotization
56	Streptomyces sp. MUSC 125	JUIG01000002.1	terrestrial	CreD, CreE, CreM in a gene architecture search	CreM-like diazotization
56	Streptomyces sp. NTK 937	JJOB01000001.1	terrestrial	CreD, CreE, CreM in a gene architecture search	CreM-like diazotization
57	Streptomyces galtieri Sgt26	-	terrestrial	Gene cluster identification by PCR screening bacterial artificial chromosome library with primers targeting alpZ and alp1X	AlpH-like hydrazide condensation	kinamycin
58	Streptomyces murayamaensis	-	terrestrial	Cosmid library screening for PKS (act I) genes	AlpH-like hydrazide condensation	kinamycin
59	Streptomyces sp. SCSIO 40020	-	marine	antiSMASH analysis of producing organism	CreM-like diazotization	penzonemycins A-B
60, 62, 63	Streptomyces aculeolatus NRRL 18422	ARHR00000000.1	terrestrial	Genome scanning of biosynthetic gene clusters and comparison to the nap cluster from Streptomyces sp. CNQ-525	AlpH-like hydrazide condensation	azamerone
61	Streptomyces ambofaciens ATCC23877	AM238664	terrestrial	Investigation of orphan biosynthetic gene clusters predicted within the genome of S. ambofaciens	AlpH-like hydrazide condensation	kinamycin
62, 63	Streptomyces sp. CNQ-525	EF397639.1	marine	Cosmid library screening for type III PKS, prenyltransferase, and mevalonic acid-specific geranyl diphosphate biosynthetic genes	AlpH-like hydrazide condensation	azamerone
This work	Nocardia tenerifensis strain DSM 44704 Ga0244505_102	NZ_QJKF01000002.1	animal associated	hydrazone biosynthetic genes + oxidoreductase	azaserine-like hydrazone oxidation	4-diazo-3-oxo-butanoic acid, diazoacetone
This work	Nocardia ninae NBRC 108245 sequence034	NZ_BJXA01000034.1	human associated	hydrazone biosynthetic genes + oxidoreductase	azaserine-like hydrazone oxidation	4-diazo-3-oxo-butanoic acid, diazoacetone
This work	Actinomadura spongiicola strain LHW52907 scaffold5	NZ_QVNQ01000005.1	animal associated	hydrazone biosynthetic genes + oxidoreductase	azaserine-like hydrazone oxidation
This work	Nocardia suismassiliense strain S-137	NZ_LT985361.1	animal associated	hydrazone biosynthetic genes + oxidoreductase	azaserine-like hydrazone oxidation
This work	Streptomyces sp. OfavH-34-F NODE_12_length_56110_cov_20.686637	NZ_JAKRGC010000012.1	animal associated	hydrazone biosynthetic genes + oxidoreductase	azaserine-like hydrazone oxidation
This work	Streptomyces sp. SID1046 SID1046.c489	NZ_WWKI01000416.1	animal associated	hydrazone biosynthetic genes + oxidoreductase	azaserine-like hydrazone oxidation
This work	Xenorhabdus bovienii strain intermedium LD_45 LD-45B_S14.NODE.62	NZ_JAILTT010000062.1	animal associated	hydrazone biosynthetic genes + oxidoreductase	azaserine-like hydrazone oxidation
This work	Nocardia colli strain CICC 11023 contig4	NZ_VXLC01000004.1	human associated	hydrazone biosynthetic genes + oxidoreductase	azaserine-like hydrazone oxidation
This work	Nocardia inohanensis NBRC 100128	NZ_BDBK01000008.1	human associated	hydrazone biosynthetic genes + oxidoreductase	azaserine-like hydrazone oxidation
This work	Nocardia ninae NBRC 108245 sequence100	NZ_BJXA01000100.1	human associated	hydrazone biosynthetic genes + oxidoreductase	azaserine-like hydrazone oxidation
This work	Nocardia pseudobrasiliensis strain DSM 44290 Ga0244499_101	NZ_QQBC01000001.1	human associated	hydrazone biosynthetic genes + oxidoreductase	azaserine-like hydrazone oxidation
This work	Caulobacter sp. CCUG 60055 caulobacter60055_0000005	NZ_PUIC01000005.1	marine	hydrazone biosynthetic genes + oxidoreductase	azaserine-like hydrazone oxidation
This work	Haloechinothrix halophila YIM 93223 AmyhaDRAFT_Scaffold1.1	NZ_KI632509.1	marine	hydrazone biosynthetic genes + oxidoreductase	azaserine-like hydrazone oxidation
This work	Salinispora oceanensis strain CNT-138 B173DRAFT_scaffold_18.19_C	NZ_AZVY01000022.1	marine	hydrazone biosynthetic genes + oxidoreductase	azaserine-like hydrazone oxidation
This work	Stappia indica strain SN13-18 SN13-18_ctg008	NZ_JAIVMG010000008.1	marine	hydrazone biosynthetic genes + oxidoreductase	azaserine-like hydrazone oxidation
This work	Stappia taiwanensis strain CCM 7757 sequence03	NZ_BMCR01000003.1	marine	hydrazone biosynthetic genes + oxidoreductase	azaserine-like hydrazone oxidation
This work	Amycolatopsis sp. QT-25	CP120210.1	other	hydrazone biosynthetic genes + oxidoreductase	azaserine-like hydrazone oxidation
This work	Streptomyces sp. 3211.6 Ga0151195_12	NZ_RBXC01000002.1	other	hydrazone biosynthetic genes + oxidoreductase	azaserine-like hydrazone oxidation
This work	Streptomyces sp. e14 supercont1.2	NZ_GG753627.1	other	hydrazone biosynthetic genes + oxidoreductase	azaserine-like hydrazone oxidation
This work	Streptomyces sp. SPB4 Ga0505004_19	NZ_JARXYD010000019.1	other	hydrazone biosynthetic genes + oxidoreductase	azaserine-like hydrazone oxidation
This work	Amycolatopsis sp. HUAS 11-8	NZ_CP113836.1	plant associated	hydrazone biosynthetic genes + oxidoreductase	azaserine-like hydrazone oxidation
This work	Bradyrhizobium sp. BRP19 NODE_32	NZ_JADYVZ010000032.1	plant associated	hydrazone biosynthetic genes + oxidoreductase	azaserine-like hydrazone oxidation
This work	Bradyrhizobium sp. CCBAU 45389 C381	NZ_LBIY01000092.1	plant associated	hydrazone biosynthetic genes + oxidoreductase	azaserine-like hydrazone oxidation
This work	Bradyrhizobium sp. NBAIM14 NODE_31	NZ_JADYVQ010000031.1	plant associated	hydrazone biosynthetic genes + oxidoreductase	azaserine-like hydrazone oxidation
This work	Candidatus Protofrankia datiscae strain Dg1	CP002801.1	plant associated	hydrazone biosynthetic genes + oxidoreductase	azaserine-like hydrazone oxidation
This work	Dickeya oryzae strain FVG08 Dickeya_oryzae_FVG08_contig_17	NZ_JAGJWW010000017.1	plant associated	hydrazone biosynthetic genes + oxidoreductase	azaserine-like hydrazone oxidation
This work	Erwinia mallotivora strain EP17	NZ_VFIF01000015.1	plant associated	hydrazone biosynthetic genes + oxidoreductase	azaserine-like hydrazone oxidation
This work	Erwinia psidii strain LPF 534 scaffold_3	NZ_RQRZ01000003.1	plant associated	hydrazone biosynthetic genes + oxidoreductase	azaserine-like hydrazone oxidation
This work	Erwinia psidii strain LPF 681 scaffold_2	NZ_RQSB01000002.1	plant associated	hydrazone biosynthetic genes + oxidoreductase	azaserine-like hydrazone oxidation
This work	Frankia sp. CcI156 contig_40	NZ_MOMD01000041.1	plant associated	hydrazone biosynthetic genes + oxidoreductase	azaserine-like hydrazone oxidation
This work	Frankia sp. CgIM4 contig_53	NZ_MAQZ01000085.1	plant associated	hydrazone biosynthetic genes + oxidoreductase	azaserine-like hydrazone oxidation
This work	Frankia sp. KB5 contig_116	NZ_MRUJ01000116.1	plant associated	hydrazone biosynthetic genes + oxidoreductase	azaserine-like hydrazone oxidation
This work	Kineosporia sp. NBRC 101731 sequence02	NZ_BSTC01000002.1	plant associated	hydrazone biosynthetic genes + oxidoreductase	azaserine-like hydrazone oxidation
This work	Kitasatospora sp. HUAS 3-15	CP115450.1	plant associated	hydrazone biosynthetic genes + oxidoreductase	azaserine-like hydrazone oxidation
This work	Lonsdalea populi strain N-5-1	CP072856.1	plant associated	hydrazone biosynthetic genes + oxidoreductase	azaserine-like hydrazone oxidation
This work	Musicola paradisiaca Ech703	CP001654.1	plant associated	hydrazone biosynthetic genes + oxidoreductase	azaserine-like hydrazone oxidation
This work	Nocardia sp. XZ_19_369 NODE_4_length_768500_cov_18.795150	NZ_JACVED010000004.1	plant associated	hydrazone biosynthetic genes + oxidoreductase	azaserine-like hydrazone oxidation
This work	Pseudofrankia sp. BMG5.36 contig_20	NZ_MBLO01000114.1	plant associated	hydrazone biosynthetic genes + oxidoreductase	azaserine-like hydrazone oxidation
This work	Pseudofrankia sp. BMG5.37 Scaffold1_1	NZ_JASNFO010000001.1	plant associated	hydrazone biosynthetic genes + oxidoreductase	azaserine-like hydrazone oxidation
This work	Sinorhizobium meliloti RU11/001 plasmid pSmeRU11d	CP021216.1	plant associated	hydrazone biosynthetic genes + oxidoreductase	azaserine-like hydrazone oxidation
This work	Streptomyces bambusae strain T110 41	NZ_JAJAUZ010000041.1	plant associated	hydrazone biosynthetic genes + oxidoreductase	azaserine-like hydrazone oxidation
This work	Streptomyces sp. NBC_00555 NBC_00555_2	NZ_JAPENV010000001.1	plant associated	hydrazone biosynthetic genes + oxidoreductase	azaserine-like hydrazone oxidation
This work	Streptomyces sp. NBC_00654 NBC_00654_7	NZ_JAPEOB010000006.1	plant associated	hydrazone biosynthetic genes + oxidoreductase	azaserine-like hydrazone oxidation
This work	Actinomadura rudentiformis strain HMC1 Scaffold34	NZ_WBMT01000034.1	terrestrial	hydrazone biosynthetic genes + oxidoreductase	azaserine-like hydrazone oxidation
This work	Actinomadura sp. KC06 NODE_39_length_60189_cov_28.0187	NZ_SMKT01000039.1	terrestrial	hydrazone biosynthetic genes + oxidoreductase	azaserine-like hydrazone oxidation
This work	Actinophytocola xinjiangensis strain CGMCC 4.4663 contig1	NZ_MSIF01000001.1	terrestrial	hydrazone biosynthetic genes + oxidoreductase	azaserine-like hydrazone oxidation
This work	Amycolatopsis magusensis strain DSM 45510 Ga0197551_01	NZ_JAGGMS010000001.1	terrestrial	hydrazone biosynthetic genes + oxidoreductase	azaserine-like hydrazone oxidation
This work	Amycolatopsis oliviviridis strain CGMCC 4.7683 sequence01	NZ_BNAY01000001.1	terrestrial	hydrazone biosynthetic genes + oxidoreductase	azaserine-like hydrazone oxidation
This work	Embleya scabrispora DSM 41855 A3ICDRAFT_scaffold_0.1	NZ_KB889561.1	terrestrial	hydrazone biosynthetic genes + oxidoreductase	azaserine-like hydrazone oxidation
This work	Kitasatospora sp. MAP12-44 Ga0556647_04	NZ_JARZAE010000004.1	terrestrial	hydrazone biosynthetic genes + oxidoreductase	azaserine-like hydrazone oxidation
This work	Microtetraspora sp. AC03309 contig000067	NZ_JADDIL010000067.1	terrestrial	hydrazone biosynthetic genes + oxidoreductase	azaserine-like hydrazone oxidation
This work	Nocardia sp. CS682	CP029710.1	terrestrial	hydrazone biosynthetic genes + oxidoreductase	azaserine-like hydrazone oxidation
This work	Nocardia uniformis strain JCM 3224 W9869_1a	NZ_JABELX010000001.1	terrestrial	hydrazone biosynthetic genes + oxidoreductase	azaserine-like hydrazone oxidation
This work	Peterkaempfera griseoplana strain NRRL B-3064 B3064_contig_322	NZ_LIQR01000322.1	terrestrial	hydrazone biosynthetic genes + oxidoreductase	azaserine-like hydrazone oxidation
This work	Plantactinospora sp. KBS50	CP022961.1	terrestrial	hydrazone biosynthetic genes + oxidoreductase	azaserine-like hydrazone oxidation
This work	Streptomyces alkaliphilus strain DSM 42118 NODE_1	NZ_VKHT01000001.1	terrestrial	hydrazone biosynthetic genes + oxidoreductase	azaserine-like hydrazone oxidation
This work	Streptomyces noursei ATCC 11455	CP011533.1	terrestrial	hydrazone biosynthetic genes + oxidoreductase	azaserine-like hydrazone oxidation
This work	Streptomyces noursei strain A-2-1	CP070326.1	terrestrial	hydrazone biosynthetic genes + oxidoreductase	azaserine-like hydrazone oxidation
This work	Streptomyces olivochromogenes strain A53 3	NZ_JADDRL010000003.1	terrestrial	hydrazone biosynthetic genes + oxidoreductase	azaserine-like hydrazone oxidation
This work	Streptomyces sennicomposti strain RCPT1-4 22	NZ_JAIOAB010000022.1	terrestrial	hydrazone biosynthetic genes + oxidoreductase	azaserine-like hydrazone oxidation
This work	Streptomyces sp. 11x1	CP122458.1	terrestrial	hydrazone biosynthetic genes + oxidoreductase	azaserine-like hydrazone oxidation
This work	Streptomyces sp. 769	CP003987.1	terrestrial	hydrazone biosynthetic genes + oxidoreductase	azaserine-like hydrazone oxidation
This work	Streptomyces sp. CT34 Scaffold1	NZ_KN708638.1	terrestrial	hydrazone biosynthetic genes + oxidoreductase	azaserine-like hydrazone oxidation
This work	Streptomyces sp. GMY02 strain GMY01 contig00504	NZ_JABBNA010000030.1	terrestrial	hydrazone biosynthetic genes + oxidoreductase	azaserine-like hydrazone oxidation
This work	Streptomyces sp. ISL-44 ISL44_36	NZ_JAGGOU010000035.1	terrestrial	hydrazone biosynthetic genes + oxidoreductase	azaserine-like hydrazone oxidation
This work	Streptomyces sp. ISL-86 ISL86_23	NZ_JAGGOX010000022.1	terrestrial	hydrazone biosynthetic genes + oxidoreductase	azaserine-like hydrazone oxidation
This work	Streptomyces sp. MAR25Y5 NODE_3_length_1120340_cov_134.714285	NZ_JANAVD010000003.1	terrestrial	hydrazone biosynthetic genes + oxidoreductase	azaserine-like hydrazone oxidation
This work	Streptomyces sp. NBC_00047 NBC_00047_9	NZ_JAPELR010000002.1	terrestrial	hydrazone biosynthetic genes + oxidoreductase	azaserine-like hydrazone oxidation
This work	Streptomyces sp. NBC_00078 NBC_00078_3	NZ_JAPELX010000001.1	terrestrial	hydrazone biosynthetic genes + oxidoreductase	azaserine-like hydrazone oxidation
This work	Streptomyces sp. NBC_00083 NBC_00083_2	NZ_JAPELY010000002.1	terrestrial	hydrazone biosynthetic genes + oxidoreductase	azaserine-like hydrazone oxidation
This work	Streptomyces sp. NBC_00091 NBC_00091_4	NZ_JAPEMA010000003.1	terrestrial	hydrazone biosynthetic genes + oxidoreductase	azaserine-like hydrazone oxidation
This work	Streptomyces sp. NBC_00162 strain NBC00162	CP102509.1	terrestrial	hydrazone biosynthetic genes + oxidoreductase	azaserine-like hydrazone oxidation
This work	Streptomyces sp. NBC_00847 NBC_00847_2	NZ_JAPEOJ010000002.1	terrestrial	hydrazone biosynthetic genes + oxidoreductase	azaserine-like hydrazone oxidation
This work	Streptomyces sp. NBC_01264 NBC_01264_7	NZ_JAPEOX010000002.1	terrestrial	hydrazone biosynthetic genes + oxidoreductase	azaserine-like hydrazone oxidation
This work	Streptomyces sp. SID8499 contig-36	NZ_JAAGNF010001168.1	terrestrial	hydrazone biosynthetic genes + oxidoreductase	azaserine-like hydrazone oxidation
This work	Streptomyces sp. ST13-2-2	CP086322.1	terrestrial	hydrazone biosynthetic genes + oxidoreductase	azaserine-like hydrazone oxidation
This work	Streptomyces sp. TBY4 NODE_4_length_573004_cov_173.430118	NZ_JANAVF010000004.1	terrestrial	hydrazone biosynthetic genes + oxidoreductase	azaserine-like hydrazone oxidation
This work	Streptomyces sp. WAC 1529	CP029617.1	terrestrial	hydrazone biosynthetic genes + oxidoreductase	azaserine-like hydrazone oxidation
This work	Streptomyces sp. Wb2n-11	NZ_CVPB01000001.1	terrestrial	hydrazone biosynthetic genes + oxidoreductase	azaserine-like hydrazone oxidation
This work	Streptomyces sp. WZ-12	CP118574.1	terrestrial	hydrazone biosynthetic genes + oxidoreductase	azaserine-like hydrazone oxidation
This work	Streptomyces sp. XC 2026	CP064057.1	terrestrial	hydrazone biosynthetic genes + oxidoreductase	azaserine-like hydrazone oxidation
This work	Streptomyces virginiae strain NBC_00276 NBC_00276_1	NZ_JAPEMZ010000001.1	terrestrial	hydrazone biosynthetic genes + oxidoreductase	azaserine-like hydrazone oxidation
This work	Streptomyces virginiae strain NBC_01311 NBC_01311_4	NZ_JAPEPD010000002.1	terrestrial	hydrazone biosynthetic genes + oxidoreductase	azaserine-like hydrazone oxidation
This work	Streptomyces viridifaciens strain ATCC 11989	CP023698.1	terrestrial	hydrazone biosynthetic genes + oxidoreductase	azaserine-like hydrazone oxidation
This work	Streptomyces xylophagus strain NRRL B-12029 contig15.1	NZ_JNWO01000015.1	terrestrial	hydrazone biosynthetic genes + oxidoreductase	azaserine-like hydrazone oxidation
This work	Streptomyces yunnanensis strain P86	CP095749.1	terrestrial	hydrazone biosynthetic genes + oxidoreductase	azaserine-like hydrazone oxidation
This work	Xenorhabdus aichiensis strain XENO-7 RM5_46	NZ_JAQRFO010000046.1	terrestrial	hydrazone biosynthetic genes + oxidoreductase	azaserine-like hydrazone oxidation
