# Supplementary material for: Chemical capture of diazo metabolites reveals biosynthetic hydrazone oxidation
Source: Nature. 2026 Feb 4;652(8109):517–25. doi: 10.1038/s41586-025-10079-x (PMC13061610; doi:10.1038/s41586-025-10079-x)
Supplement: Supplementary file 6 — Source Data Fig. 2 [file 41586_2025_10079_MOESM6_ESM.xlsx]

## Sheet: Figure 2B
Annotation	Name	Formula	Annot. Source: Predicted Compositions	Annot. Source: mzCloud Search	Annot. Source: Metabolika Search	Annot. Source: ChemSpider Search	Annot. DeltaMass [ppm]	Calc. MW	m/z	RT [min]	Area (Max.)	# ChemSpider Results	# mzCloud Results	mzCloud Best Match	mzCloud Best Match Confidence	mzCloud Best Sim. Match	mzCloud Best Tree Match	# Spectra with MSn (n>2) Hit	MS2	Neutral Losses	Reference Ion	Group Area: fake	Group Area: t0	Group Area: t16	Group CV [%]: fake	Group CV [%]: t0	Group CV [%]: t16	Ratio: (t16) / (t0)	Log2 Fold Change: (t16) / (t0)	P-value: (t16) / (t0)	Adj. P-value: (t16) / (t0)	Peak Rating: Nninae_GYM_5mL_d7_t0_pool.raw (F11)	Peak Rating: Nninae_GYM_5mL_d7_t16_pool.raw (F15)	Peak Rating: GYM_probe_blank.raw (F7)	Peak Rating: GYM_probe_blank.raw (F12)	Peak Rating: Nninae_5mL_d7_t0-1.raw (F1)	Peak Rating: Nninae_5mL_d7_t0-2.raw (F2)	Peak Rating: Nninae_5mL_d7_t0-3.raw (F3)	Peak Rating: Nninae_5mL_d7_t16-1.raw (F4)	Peak Rating: Nninae_5mL_d7_t16-2.raw (F5)	Peak Rating: Nninae_5mL_d7_t16-3.raw (F6)
DAC-DBCO 1		C24 H23 N3 O4	Full match	No results	No results	No results	1.14	417.169	418.177	11.758	1.26388e+06	0							DDA for preferred ion	DBCO C6 acid side chain loss	[M+H]+1	453426	8460.59	792652	136.771	67.1584	68.8979	93.688	6.55	0.0491345	0.851666		5.2						5.8	4.8	3.1
DOBA-DBCO 1		C26 H27 N3 O S2	Full match	No results	No results	No results	-1.06	461.159	462.166	10.705	601659	0							DDA for preferred ion		[M+H]+1	209023	8436.56	373014	133.721	52.9033	69.6516	44.214	5.47	0.0587456	0.902186	0	4.8			4.5			6	5.8	4.4
DOBA-DBCO 2		C23 H28 N O7 P	Full match	No results	No results	No results	-2.72	461.159	462.166	11.125	1.01231e+06	0							DDA for preferred ion		[M+H]+1	376356	14304.1	618040	137.088	42.0766	70.3286	43.207	5.43	0.067359	0.926903	0.4	4.8			1.9			6	5.2	3.9
		C15 H28 N9 O P	Full match	No results	No results	No match	0.53	381.216	382.223	10.42	248271	2							DDA for preferred ion		[M+H]+1	83812.4	12197.3	205553	121.086	64.3878	33.9816	16.852	4.07	0.0456488	0.848025	1.5	2.7			4.5	0.4	0.8	3.8	5.1	3.6
		C18 H37 N2 P3 S	Full match	No results	No results	No match	1.74	406.19	407.197	13.544	192670	2							DDA for preferred ion		[M+H]+1	74960.9	9980.57	166358	121.61	4.19397	59.4672	16.668	4.06	0.06367	0.915591		2.5						2.7	1.6	1.5
		C22 H31 O6 P S	Full match	No results	No results	No results	-2.66	454.157	455.164	9.46	116858	0							DDA for preferred ion		[M+H]+1	41923	5463.05	54311.4	124.148	2.3267	65.2521	9.942	3.31	0.0640976	0.915591		3.6						5.2	2.3	4.4
DAC-DBCO 2		C22 H28 N O5 P	Full match	No results	No results	No results	-2.86	417.169	418.177	11.996	791624	0							DDA for preferred ion		[M+H]+1	342172	73684	421967	115.443	13.1812	80.7758	5.727	2.52	0.275922	1		3						3.3	1.8	0.6
			No results	No results	No results	No results		393.175	394.183	0.892	410277	0							No MS2		[M+H]+1	129614	24618.9	138752	61.2442	14.1819	105.466	5.636	2.49	0.297122	1	0.5	2.1	4	5.8				1.4		4.5
		C16 H37 N2 O5 P	Full match	No results	No results	No results	-2.95	368.243	369.25	8.594	81326.8	0							No MS2		[M+H]+1	22783.4	14931.8	77613.1	82.452	40.8377	37.0762	5.198	2.38	0.0589936	0.903653		0.4			1.9		2.7	0.9	2.2	1.5
			No results	No results	No results	No results		382.137	383.145	0.835	363075	0							DDA for preferred ion		[M+H]+1	72622.2	53055	189956	67.0795	81.4478	86.084	3.58	1.84	0.544734	1	1.5	3.3	5.8		5.5		3.6		2	5.4
		C40 H39 N O P2	Full match	No results	No results	No results	4.22	611.253	612.261	17.492	144259	0							No MS2		[M+H]+1	46436.5	41434.9	129006	55.2718	24.0464	29.0719	3.113	1.64	0.0324682	0.846537	1.9	0.6			1	4	3.9	3.5	2.4	2.4
		C18 H33 N2 P S	Full match	No results	No results	No results	3.81	340.212	341.219	5.25	129752	0							DDA for preferred ion		[M+H]+1	52769.6	41722.8	121900	64.3486	37.442	20.375	2.922	1.55	0.0440039	0.848025	0	0.6			3.5	1.3	2.4	3.1	2.8	3.5
		C40 H40 N P S	Full match	No results	No results	No match	1.68	597.263	598.27	17.73	132189	1							No MS2		[M+H]+1	73336.8	50147.8	123853	27.4893	47.1424	7.47983	2.47	1.3	0.0323827	0.846537	2	2.4			1	2.3	1.4	4.3	4.6	5
		C37 H26 N6 O	Full match	No results	No results	No results	-2.08	570.216	571.223	17.491	249424	0							DDA for preferred ion		[M+H]+1	161850	95680	222479	62.3007	10.1465	9.98833	2.325	1.22	0.0488868	0.850552	1	2			4.5	4.9	3.8	6	5.3	4.5
		C30 H48 N O4 P3 S	Full match	No results	No results	No results	2.68	611.253	612.261	17.727	264203	0							DDA for preferred ion		[M+H]+1	112947	99598.5	228002	34.9003	14.7778	15.4016	2.289	1.19	0.0119985	0.793244	3	3.4			3.4	3	3	4.2	4.2	3.9
		C14 H26 N2 O8	Full match	No results	No results	No results	0.91	350.169	351.177	0.739	8.36221e+06	0							DDA for preferred ion		[M+H]+1	2.88968e+06	301166	686201	3.09871	161.783	139.603	2.278	1.19	0.808734	1	7	8.5	2.6	1.4	5.5	6.6	4.6	5.2	7	2.2
		C18 H33 N8 O17 P3	Full match	No results	No results	No results	-0.4	726.117	364.066	1.105	184961	0							No MS2		[M+2H]+2	162069	46825.4	106615	19.9761	66.1695	44.6643	2.277	1.19	0.720947	1	4.8	3.5		1.9	2.9	4.9	5.2	3.6	3.3	1
		C22 H37 N2 O P3	Full match	No results	No results	No results	0.4	438.212	439.219	2.124	78501.9	0							DDA for preferred ion		[M+H]+1	72317.8	20656.3	46869.2	8.25762	92.2248	35.7784	2.269	1.18	0.328702	1	5	5			5.3	1.7		4.9	2.4
		C31 H25 N10 O P	Full match	No results	No results	No results	-0.41	584.195	585.202	15.958	245676	0							DDA for preferred ion		[M+H]+1	177740	108166	242425	41.6516	78.5343	15.0922	2.241	1.16	0.282135	1	2.5	4.2			1.7	4.5	2.7	4.6	3.9	5
		C22 H32 N2 O3	Full match	No results	No results	No results	1.48	372.242	373.249	9.787	76761.7	0							No MS2		[M+H]+1	42449.2	30631	68420.9	68.6898	20.6128	14.6108	2.234	1.16	0.0975099	1	0	2.5			4	1	2.5	4.5	3.4	3.8
		C36 H28 N2 O4	Full match	No results	No results	No match	0.23	552.205	553.212	17.49	1.12282e+06	2							DDA for preferred ion	DBCO C6 acid side chain loss	[M+H]+1	734996	460251	1.00876e+06	56.6027	8.82624	7.28161	2.192	1.13	0.0398275	0.848025	4.8	5.2			7.4	6.2	6.2	8.1	7.4	6.8
		C26 H26 O3	Full match	No results	No results	No results	-4.58	386.186	387.194	16.567	196974	0							DDA for preferred ion		[M+H]+1	107078	70589.4	154320	43.7261	53.6592	15.7145	2.186	1.13	0.114774	1	0.6	1.4			0.2	1.7	2.3	4.4	4.2	4.2
		C23 H39 N O8	Full match	No results	No results	No results	0.94	457.268	458.275	9.577	204416	0							DDA for preferred ion		[M+H]+1	131915	88916	183133	32.868	64.6126	16.4821	2.06	1.04	0.3528	1	2.2	3.6			2.1	0.6	3.5	5.2	3.9	5
		C21 H49 N8 O2 P	Full match	No results	No results	No results	2.47	476.373	477.38	15.885	59746.5	0							No MS2		[M+H]+1	32483.7	24698.5	50436.7	47.1783	56.1052	39.9872	2.042	1.03	0.289097	1		1.1			4.9	1.1	0.8	3.2	2.6	1.9
		C19 H21 N5 O	Full match	No results	No results	No match	-3.59	335.173	336.181	13.877	145030	5							DDA for preferred ion		[M+H]+1	103443	68174.2	136707	51.6562	18.9438	13.8398	2.005	1	0.0604954	0.907528	2.9	2.1			2.9	1.7	2.9	3.8	3	4.1
		C58 H108 N10 O18 P2 S	Full match	No results	No results	No results	-0.52	1326.7	664.359	6.589	32687.3	0							No MS2		[M+2H]+2	19394.8	12907	25349	14.8072	80.1699	77.5729	1.964	0.97	0.911519	1	4.7	4.7			5.3		4.5	2.3		2.3
		C36 H28 N2 O4	Full match	No results	No results	No match	0.28	552.205	535.202	17.73	1.93106e+06	2							DDA for preferred ion		[M+H-H2O]+1	1.32528e+06	891222	1.73656e+06	48.4635	7.75067	6.3792	1.949	0.96	0.0309563	0.838513	4.5	5.5	2.3		7.8	7	7	8.4	8	9.1
		C27 H33 N6 O4 P S	Full match	No results	No results	No results	-3.86	568.2	569.207	16.919	107849	0							DDA for preferred ion		[M+H]+1	57792.5	54899.3	106452	72.883	3.61708	11.1575	1.939	0.96	0.191741	1	3	1			3.6	4.4	3.3	4.1	3.4	3.4
	DIBUTOXYETHYLPHTHALATE	C20 H30 O6	Full match	No results	No results	Full match	1.37	366.205	367.212	11.229	229998	7							DDA for preferred ion		[M+H]+1	181097	115168	207704	19.5067	10.7129	8.05881	1.803	0.85	0.00340298	0.793244	3.5	3.1			4.5	3.4	3.4	4.5	4.1	4.5
		C19 H39 N5 O3 S2	Full match	No results	No results	No results	-0.91	449.249	450.256	0.943	422587	0							DDA for preferred ion		[M+H]+1	292392	218939	379933	13.444	66.1755	8.10535	1.735	0.8	0.238154	1	7.4	2.5	5.6	5.6	1.6	5.8	2.1		8.1	4.7
		C23 H40 N4 O3	Full match	No results	No results	No results	1.11	420.311	421.318	15.889	4.4401e+06	0							DDA for preferred ion		[M+H]+1	3.14425e+06	2.54732e+06	4.4138e+06	29.0876	4.6954	4.08444	1.733	0.79	0.0148652	0.793244	7.2	7.6			8.9	8.9	8.5	9.6	9.2	9.6
	[Similar to: NP-020823; ΔMass: 37.1010 Da]	C21 H33 N3 O3	Full match	Invalid mass	No results	No results	1.52	375.253	376.26	15.89	9.80639e+06	0							DDA for preferred ion		[M+H]+1	7.49122e+06	5.53133e+06	9.45064e+06	35.9339	4.54022	3.57161	1.709	0.77	0.0306515	0.838513	6.7	7.1			9.2	9.6	9.2	9.2	9.2	9.6
		C15 H23 N10 O3 P	Full match	No results	No results	No match	4.67	422.171	423.178	13.056	138693	22							DDA for preferred ion		[M+H]+1	115348	60087.5	102188	28.6218	9.24262	21.4462	1.701	0.77	0.072208	0.961917	2.8	3.9			3.5	3.5	5	3.5	2.4	4.3
		C23 H48 P2 S	Full match	No results	No results	No match	-0.81	418.295	419.302	15.885	149425	1							DDA for preferred ion		[M+H]+1	60317.4	82930.8	140899	29.4313	25.3067	6.42108	1.699	0.76	0.03761	0.848025	3.5	3.5			1.6	1.2	2.4	4.3	4.6	4.3
		C20 H43 N4 O4 P	Full match	No results	No results	No results	-3.01	434.301	435.308	15.887	482914	0							DDA for preferred ion		[M+H]+1	271176	257735	432216	26.2255	6.81215	6.71642	1.677	0.75	0.00744765	0.793244	3.4	5.3			5.3	4.9	5.3	5.9	7.4	5.9
		C33 H65 N10 O P3 S	Full match	No results	No results	No match	0.24	742.428	372.221	5.815	184834	1							DDA for other ion		[M+2H]+2	174370	80403.4	127743	8.48667	32.4517	10.593	1.589	0.67	0.18281	1	4.5	3.7			0.7	2.2	1.5	3.4	3.8	3.4
		C14 H31 N4 O5 P	Full match	No results	No results	No match	4.36	366.205	367.212	14.165	4.56385e+06	7							DDA for preferred ion		[M+H]+1	3.33216e+06	2.7255e+06	4.30564e+06	26.4947	4.90345	8.58541	1.58	0.66	0.0268736	0.793244	6.1	6.5			7.3	8.5	8.1	6.8	7.2	6.5
		C16 H40 N5 O2 P S2	Full match	No results	No results	No match	1.53	429.237	430.244	6.927	355682	1							DDA for preferred ion		[M+H]+1	236471	204759	319082	21.6228	47.2464	15.8786	1.558	0.64	0.399064	1	4.5	4.1			5.2	2.7	3.9	5.4	5.8	5.4
	Lisuride	C20 H26 N4 O	Full match	No results	No results	Not the top hit	-2.96	338.21	339.217	13.46	304396	7							DDA for preferred ion		[M+H]+1	238988	172037	267252	2.389	17.8077	8.34129	1.553	0.64	0.0168626	0.793244	3.9	4.6			3.1	2	3.5	4.5	4.5	3.7
		C17 H39 N4 O P S2	Full match	No results	No results	No match	1.47	410.231	411.238	12.674	144599	2							DDA for preferred ion		[M+H]+1	118412	88580.7	134321	19.2201	40.3889	15.6881	1.516	0.6	0.185341	1	3.6	2.9			1.4	2.1	2.3	4	3.3	3.6
		C21 H37 N3 O6	Full match	No results	No results	No results	1.04	427.269	428.276	16.032	732110	0							DDA for preferred ion		[M+H]+1	436492	452442	684194	11.5863	14.0799	8.87994	1.512	0.6	0.0393099	0.848025	5	5.4			6.1	5.4	5.7	6.2	6.6	6.2
	11-Dehydrothromboxane B2	C20 H32 O6	Full match	No results	No results	Full match	0.86	368.22	351.217	15.086	2.89369e+07	17							DDA for preferred ion		[M+H-H2O]+1	2.47041e+07	1.90276e+07	2.87432e+07	19.4934	21.5652	9.36658	1.511	0.6	0.0934837	1	6.6	7.3			7.2	6.5	5.7	7.2	8.4	8
		C16 H31 N4 O6 P	Full match	No results	No results	No match	-2.13	406.197	407.205	14.165	1.06741e+06	5							DDA for preferred ion		[M+H]+1	846955	610685	913819	36.8109	8.93318	8.00597	1.496	0.58	0.119443	1	5.7	6			5.1	6.2	4.3	7.4	5.1	4.3
		C10 H30 N8 O6 S	Full match	No results	No results	No match	3.68	390.202	391.21	13.879	170101	9							DDA for preferred ion		[M+H]+1	125353	108110	161729	24.8162	8.3502	7.35273	1.496	0.58	0.0386888	0.848025	2	3.1			3.9	5	4.3	4.1	3.7	3.9
			No results	No results	No results	No results		412.2	413.208	8.556	68726.5	0							No MS2		[M+H]+1	33150.4	43667.5	65186.1	49.6339	21.8247	12.0958	1.493	0.58	0.191722	1	3	1.5	5.6	2.1	1.8	1.4	1.4	4.1	4.9	3.8
		C90 H124 N9 O17 P3	Full match	No results	No results	No results	-0.06	1695.83	566.285	5.655	67769.8	0							No MS2		[M+3H]+3	44545.9	25882.8	38582.6	3.19768	67.5126	46.5313	1.491	0.58	0.947071	1	3.8	4.5			0.8	1.4	1.9	1.9	1.7
		C14 H31 N4 O5 P	Full match	No results	No results	No match	4.02	366.205	367.212	16.404	244570	7							DDA for preferred ion		[M+H]+1	135041	165142	244382	59.3222	6.016	5.15011	1.48	0.57	0.354856	1	0.6	2.3			3.7	3.4	4.5	4.9	4.5	3.7
		C20 H43 O4 P	Full match	No results	No results	No results	-2.66	378.289	379.296	8.425	264589	0							DDA for preferred ion		[M+H]+1	199016	179747	264521	28.5466	9.97931	3.25445	1.472	0.56	0.0700018	0.947422	5.3	6			5.6	6.4	7.1	7.3	6.9	7.3
	11-Isopropyl-3,7,10-trimethyl-15-oxapentacyclo[7.5.1.0~1,6~.0~7,13~.0~10,14~]pentadecane-2,6,9,11,13,14-hexol	C20 H32 O7	Full match	No results	No results	Full match	1.4	384.215	367.212	14.4	3.04271e+07	2							DDA for preferred ion		[M+H-H2O]+1	2.3794e+07	1.94552e+07	2.85232e+07	29.1687	1.69539	5.07381	1.466	0.55	0.0347296	0.848025	7.6	7.6			9.6	9.6	9.6	9.1	8.4	8.7
		C36 H30 N2 O4	Full match	No results	No results	No results	0.28	554.221	555.228	18.208	3.79392e+06	0							DDA for preferred ion	DBCO C6 acid side chain loss	[M+H]+1	2.59906e+06	2.26471e+06	3.30917e+06	23.7107	12.9677	10.8862	1.461	0.55	0.0612958	0.907528	6.1	5.7	0.4		6	6.3	6.7	7.1	6.3	7.5
	phyllanthin	C24 H34 O6	No results	No results	No results	Full match	-4.4	418.234	419.241	15.936	139713	3							DDA for preferred ion		[M+H]+1	105489	89919.7	129252	22.4687	6.20071	12.1747	1.437	0.52	0.0459967	0.848025	2.4	2.4			3.5	5.4	4.6	4.1	3.8	3.4
		C13 H24 N2 O8	Full match	No results	No results	No results	-0.36	336.153	337.161	0.837	1.38052e+06	0							No MS2		[M+H]+1	188082	654179	927014	8.07173	43.1215	81.1996	1.417	0.5	0.90354	1	5.6	7.9	6.1	4.9	4.7			5.2	5.5	5.2
		C19 H41 N7 P2 S	Full match	No results	No results	No results	1.99	461.263	462.27	11.544	181161	0							No MS2		[M+H]+1	129205	120744	170519	36.4591	11.4339	8.13125	1.412	0.5	0.181178	1	2.6	2.1			3	3	4.5	4.5	4.1	3.7
	Dipivefrin	C19 H29 N O5	No results	No results	No results	Full match	0.93	351.205	352.212	11.152	209198	1							No MS2		[M+H]+1	149208	141117	199098	15.926	11.613	11.0229	1.411	0.5	0.0606049	0.907528	2.3	2.5			2.2	2.6	2.9	3.2	4.7	2.9
	Pexacerfont	C18 H24 N6 O	Full match	No results	No results	Not the top hit	-2.97	340.2	341.207	8.693	156286	2							No MS2		[M+H]+1	102790	104163	146524	3.92963	7.52682	16.0883	1.407	0.49	0.0805056	0.986127	4	4.8			3.9	3.9	3.9	2.9	3.9	3.6
		C14 H24 N8 O2 P2	Full match	No results	No results	No match	-3.41	398.148	399.156	8.854	80373.3	1							DDA for preferred ion		[M+H]+1	66118.7	54619	76713	26.1507	30.3984	21.9158	1.405	0.49	0.404498	1	5.8	5			5.3	1.3	3.4	5	3.5	2.4
		C22 H33 N7 O2	Full match	No results	No results	No results	-2.33	427.269	428.276	14.969	498761	0							DDA for preferred ion		[M+H]+1	329247	262417	365879	18.8558	25.3832	21.8662	1.394	0.48	0.196626	1	3.5	4.6			6.4	3.7	4.1	3	4.7	3.4
		C20 H25 N5 O2	Full match	No results	No results	No results	-1.97	367.2	368.207	12.295	382920	0							DDA for preferred ion		[M+H]+1	210784	229978	319943	2.0037	10.3121	18.1489	1.391	0.48	0.0759142	0.978303	6.1	6.9			6.3	4.7	5.5	5.4	4.2	6.4
		C28 H34 N4 O7 S	Full match	No results	No results	No results	1.35	570.216	571.223	17.982	244685	0							DDA for preferred ion		[M+H]+1	212235	167614	231759	9.81719	47.5456	12.2221	1.383	0.47	0.315536	1	5.3	5.3			2.7	3.1	0.6	4.7	4.7	4.7
		C6 H21 N5 O9 P2	Full match	No results	No results	No results	0.44	369.082	370.089	0.675	90309.8	0							No MS2		[M+H]+1	52915.4	30177	41666.5	29.3189	69.4611	52.4909	1.381	0.47	0.993952	1		6.9				5.3	3.6	5.7	5.5
		C30 H31 N6 O3 P	Full match	No results	No results	No results	2.18	554.221	555.228	18.538	1.62333e+06	0							DDA for preferred ion		[M+H]+1	1.20012e+06	1.04451e+06	1.42682e+06	23.1834	9.38584	7.62014	1.366	0.45	0.0502761	0.857639	3.6	4.2			5.5	5.1	5.7	6.1	5.7	6.1
		C22 H46 Cl3 N8 O6 P3	Full match	No results	No results	No results	-0.14	716.182	717.189	15.272	114502	0							DDA for preferred ion		[M+H]+1	48594	54136.5	73543.9	45.8818	72.7522	61.0911	1.358	0.44	0.681483	1	2.7	1.4			3.3	1.9	2.1	2.9	0.4	2.1
	(−)-Andrographolide	C20 H30 O5	Full match	No results	No results	Full match	0.21	350.209	351.217	13.853	1.43242e+06	24							DDA for preferred ion		[M+H]+1	938000	459944	622361	74.5428	79.9426	14.7923	1.353	0.44	0.427321	1	2.6	1.7			3.3	3	4.5	6.5	5.7	6.5
			No results	No results	No results	No results		464.156	465.163	13.057	80372.4	0							No MS2		[M+H]+1	41518.9	49351.5	66682.8	13.0012	60.6343	23.4058	1.351	0.43	0.394559	1	2.4	5.1			1.4	4.5	1	2	2.4	2.4
	Perindoprilat	C17 H28 N2 O5	No results	No results	No results	Full match	1.1	340.2	341.207	8.926	114313	2							No MS2		[M+H]+1	57557.1	78662.1	105638	38.4003	11.1936	5.51062	1.343	0.43	0.302187	1	3.8	5.1			3.4	3.8	3.4	3.5	4.6	3.5
		C67 H99 O14 P3	Full match	No results	No results	No results	0.47	1220.63	611.32	5.092	45993.9	0							No MS2		[M+2H]+2	36088.3	23472	31323.6	20.1602	82.6863	69.4953	1.335	0.42	0.968007	1	2.1	2.5			2.7		3.3	0.8		3.4
	Idebenone	C19 H30 O5	Full match	No results	No results	Full match	0.89	338.21	339.217	13.859	426538	7							DDA for preferred ion		[M+H]+1	280723	250154	333567	26.988	6.72811	16.5996	1.333	0.42	0.0844174	0.99791	1.8	3			3.7	3.7	3.4	3.9	3	3.5
			No results	No results	No results	No results		1056.63	529.323	6.474	125633	0							No MS2		[M+2H]+2	46343.3	39721.4	52661	45.9265	103.513	97.9686	1.326	0.41	0.986797	1	4.9				1.1	3.3		2.9	5.2
		C25 H28 O2 S	Full match	No results	No results	No match	1.66	392.182	393.189	12.974	304166	2							DDA for preferred ion		[M+H]+1	245976	170479	225242	33.4559	11.5491	16.1081	1.321	0.4	0.679768	1	2.1	3.2			3.2	3.6	4.7	5	3.5	3.5
		C23 H49 N	Full match	No results	No results	No results	1.12	339.387	340.394	26.112	3.38164e+06	0							DDA for preferred ion		[M+H]+1	2.36699e+06	2.35091e+06	3.10602e+06	54.5295	35.8829	6.22469	1.321	0.4	0.313226	1	3.9	5.8			4.1	5.2	5.2	7.2	7.2	7.6
		C23 H43 N8 O P3	Full match	No results	No results	No results	4.31	540.28	573.313	10.616	474171	0							DDA for other ion		[M+H+MeOH]+1	306771	306401	403356	16.8232	83.7291	76.3657	1.316	0.4	0.923906	1	5	5.8			2.7	3	3	4.1	4.1	2.7
		C25 H48 O14	Full match	No results	No results	No results	2.82	572.306	573.313	10.625	474171	0							DDA for preferred ion		[M+H]+1	306771	306401	403356	16.8232	83.7291	76.3657	1.316	0.4	0.923906	1	5	5.8			2.7	3	3	4.1	4.1	2.7
		C18 H32 N2 S2	Full match	No results	No results	No match	-1.5	340.2	341.207	1.235	335149	2							DDA for preferred ion		[M+H]+1	297486	250327	328937	17.2803	15.0711	5.55075	1.314	0.39	0.289181	1	6.9	5.4			6.5	5	4.6	6	7.1	6
		C24 H48 O2 P2 S	Full match	No results	No results	No results	-0.54	462.285	463.292	4.438	46171.9	0							No MS2		[M+H]+1	38328.6	31048.4	40797.4	26.8445	34.2258	27.7542	1.314	0.39	0.964139	1	4.3	1.8			3.8	2.8	4.7	5.2	2.5	2.1
	Buspirone	C21 H31 N5 O2	No results	No results	No results	Full match	-2.11	385.247	386.254	16.504	159704	1							DDA for preferred ion		[M+H]+1	99277.1	106421	138085	21.7021	48.0522	22.1266	1.298	0.38	0.590112	1	3.5	3.5			0.2	3.3	1	3.1	2	2.6
	zindoxifene	C21 H21 N O4	Full match	No results	No results	Full match	1.03	351.147	352.155	12.415	1.78668e+06	2							DDA for preferred ion		[M+H]+1	1.45925e+06	1.33774e+06	1.72456e+06	6.56646	8.84965	5.13808	1.289	0.37	0.0305018	0.838513	7.2	8	0.5		8.4	8	7.2	8.7	8	8.4
	(5Z,9α,11α,13E)-11-Hydroxy-15-oxo-6,9-epoxyprosta-5,13-dien-1-oic acid	C20 H30 O5	Full match	No results	No results	Full match	0.93	350.21	351.217	16.033	3.27618e+06	24							DDA for preferred ion		[M+H]+1	2.77209e+06	2.50692e+06	3.2307e+06	15.666	2.67804	1.52968	1.289	0.37	0.0219364	0.793244	7.7	6.6			7.7	8.1	9.2	9.2	8.5	8.9
		C22 H39 N O6	Full match	No results	No results	No results	1.21	413.278	414.286	16.032	3.66302e+06	0							DDA for preferred ion		[M+H]+1	2.66414e+06	2.82073e+06	3.62562e+06	7.33204	3.49881	1.00968	1.285	0.36	0.00161062	0.793244	7.6	7.6			7.7	8.5	8.9	8.9	7.7	7.3
		C21 H26 N4 O	Full match	No results	No results	No match	-3.09	350.21	351.217	15.795	1.41023e+06	24							DDA for preferred ion		[M+H]+1	1.00984e+06	672246	861637	56.0728	4.86685	27.6943	1.282	0.36	0.426184	1	4.8	2.4			6	6.7	6.7	4	4	3.8
		C23 H9 N6 O2 P	Full match	No results	No results	No results	3.13	432.054	433.061	15.025	2.04972e+06	0							DDA for preferred ion	DBCO C6 acid side chain loss	[M+H]+1	1.21306e+06	248263	318060	97.5392	22.2986	33.9353	1.281	0.36	0.805048	1	2.4			6	4.9		3.7	3.1	3.2	2.9
		C16 H34 N9 O2 P	Full match	No results	No results	No results	0.48	415.258	416.265	12.975	349665	0							DDA for preferred ion		[M+H]+1	218106	226090	288453	11.9489	11.3873	13.4204	1.276	0.35	0.0824823	0.991795	2.9	5.1			5.1	4.7	4	4.7	4.4	4.4
		C18 H31 N O5	Full match	No results	No results	No results	1.05	341.221	342.228	11.185	597082	0							DDA for preferred ion		[M+H]+1	406567	430664	546349	5.30879	7.11396	13.9988	1.269	0.34	0.155922	1	5.1	5.5			5.5	5.5	5.9	5.4	6.1	5.7
		C22 H33 O P3	Full match	No results	No results	No match	4.58	406.176	407.184	16.033	499449	12							DDA for preferred ion		[M+H]+1	398619	310546	393290	35.7722	21.8208	1.41582	1.266	0.34	0.250326	1	4.4	4.2			5.6	4.5	3.4	5.6	6.7	6
		C49 H75 N5 O6 S3	Full match	No results	No results	No match	-0.38	925.488	463.751	5.937	266427	16							DDA for other ion		[M+2H]+2	198854	113574	143764	10.1809	53.953	40.6978	1.266	0.34	0.963272	1	3.2	4.4			1	1.6	0.6	0.2	1.6	1
		C24 H19 N5	Full match	No results	No results	No results	-1.87	377.163	378.171	12.392	118491	0							DDA for preferred ion		[M+H]+1	102765	87661.3	110530	11.0287	32.9751	7.32721	1.261	0.33	0.352866	1	4.9	4.9			2.2	3.4	3	3.9	5	4.3
	6-Hydroxybuspirone	C21 H31 N5 O3	Full match	No results	No results	Full match	-2.06	401.242	402.249	13.056	1.19097e+06	4							DDA for preferred ion		[M+H]+1	1.00476e+06	907683	1.14439e+06	26.2095	4.66857	1.91721	1.261	0.33	0.121653	1	5.9	6.5			8.3	8.3	7.1	8.9	8.1	9.2
	DIBUTOXYETHYLPHTHALATE	C20 H30 O6	Full match	No results	No results	Full match	1.48	366.205	367.212	13.056	3.2231e+06	7							DDA for preferred ion		[M+H]+1	2.75097e+06	2.40377e+06	3.02888e+06	24.2711	1.49903	4.35828	1.26	0.33	0.096747	1	6.8	7.2			9.6	9.2	8.9	8.5	8.9	9.6
		C16 H31 N4 O6 P	Full match	No results	No results	No match	-2.09	406.197	407.205	13.055	1.69594e+06	5							DDA for preferred ion		[M+H]+1	1.43016e+06	1.23333e+06	1.5452e+06	26.2813	1.88789	6.92563	1.253	0.33	0.193876	1	6.5	6.5			7.7	8.1	7.3	7.2	7.6	8
		C17 H36 N9 O3 P	Full match	No results	No results	No results	0.25	445.268	446.275	11.282	199252	0							DDA for preferred ion		[M+H]+1	136730	158824	198755	1.74019	6.09281	7.28526	1.251	0.32	0.0331286	0.848025	4.8	4.4			4.3	4.9	5.6	4.5	4.1	5.3
		C20 H24 N9 O P	Full match	No results	No results	No match	0.08	437.184	438.191	13.319	243685	1							DDA for preferred ion		[M+H]+1	217034	186548	233281	4.77041	9.32702	2.96012	1.251	0.32	0.0211548	0.793244	6.5	7.3			6	5.3	5.6	5.4	6.9	5.8
		C15 H34 N9 O4 P	Full match	No results	No results	No results	0.21	435.247	436.255	14.198	455995	0							DDA for preferred ion		[M+H]+1	291358	363182	448209	1.03689	12.768	17.5491	1.234	0.3	0.647812	1	6.1	5.4			5.5	5.1	4.6	4.6	4.5	4.8
		C18 H33 N O5	Full match	No results	No results	No results	1.15	343.236	344.244	9.864	331954	0							DDA for preferred ion		[M+H]+1	234157	266243	327335	10.8301	6.90261	7.07891	1.229	0.3	0.149818	1	5.9	5.1			6	7.9	6.4	5.3	6.4	6
	11,12-Dihydroxy-7,14-dimethoxy-6,20-epoxyabieta-8,11,13-trien-20-one	C22 H30 O6	Full match	No results	No results	Full match	-4.57	390.202	391.21	16.033	6.77032e+06	9							DDA for preferred ion		[M+H]+1	5.99916e+06	5.24694e+06	6.43013e+06	18.179	2.14901	2.89126	1.225	0.29	0.0643639	0.916446	7.7	6.6			8.1	9.2	9.2	9.2	8.9	8.5
		C21 H39 N O S2	Full match	No results	No results	No match	-0.62	385.247	386.254	16.033	746561	1							DDA for preferred ion		[M+H]+1	598075	594693	723585	16.5964	7.54626	2.22437	1.217	0.28	0.122045	1	5.6	5.2			7	6.6	6.2	7.9	6.7	7.5
		C22 H39 N O6	Full match	No results	No results	No results	1.19	413.278	414.286	15.793	437798	0							DDA for preferred ion		[M+H]+1	345251	358269	433981	1.63259	6.427	3.08207	1.211	0.28	0.0218069	0.793244	7.3	5			5.3	5.6	4.3	6	6.4	4.5
	oxidized Cypridina luciferin	C21 H27 N7 O	No results	No results	No results	Full match	-1.69	393.227	394.234	2.285	437409	1							DDA for preferred ion		[M+H]+1	393221	327885	396738	5.49007	8.12108	12.8662	1.21	0.27	0.311293	1	4.3	4.3			3.7	3.4	3.4	3.6	4.2	3.1
		C23 H43 N O S2	Full match	No results	No results	No results	-0.87	413.278	414.286	14.852	617903	0							DDA for preferred ion		[M+H]+1	500307	509391	614762	5.3928	8.64284	7.64254	1.207	0.27	0.0920118	1	5.9	6.2			6.6	6.6	5.9	6.6	5.9	5.9
		C15 H29 N8 O3 P	Full match	No results	No results	No match	0.33	400.21	401.217	11.285	224645	2							DDA for preferred ion		[M+H]+1	201503	173755	209376	3.55253	17.5765	6.26161	1.205	0.27	0.171959	1	4.6	6.5			4.2	4.6	2.5	5.3	5.6	4.5
		C4 H5 Cl N6 O7 P2	Full match	No results	No results	No results	2.75	345.939	346.947	0.992	108213	0							No MS2		[M+H]+1	19205.8	37004.6	44551.9	15.9014	8.52716	58.7114	1.204	0.27	0.38822	1									6.3	5.7
		C18 H46 N10 O4 P2	Full match	No results	No results	No results	-3.38	528.316	529.323	9.511	257429	0							DDA for preferred ion		[M+H]+1	98733.4	75286.2	90612.2	17.1322	100.253	107.678	1.204	0.27	0.992755	1	4.4	3.6			2.5	4.2		3.3	3.9
	(−)-Andrographolide	C20 H30 O5	Full match	No results	No results	Full match	0.9	350.21	351.217	14.853	5.60321e+06	24							DDA for preferred ion		[M+H]+1	4.963e+06	4.67266e+06	5.59823e+06	14.0668	7.9196	10.0866	1.198	0.26	0.24966	1	7.5	8.2			8.4	8.7	8.4	8.2	7.9	8.2
		C23 H35 N5 O3	Full match	No results	No results	No results	-2	429.273	430.28	13.054	302792	0							DDA for preferred ion		[M+H]+1	226001	248342	297364	3.26844	2.59537	6.39648	1.197	0.26	0.0164875	0.793244	5.4	4.6			6.1	4.6	5.4	5.3	5.6	5.3
		C25 H47 N5 O5 P2 S	Full match	No results	No results	No results	3.46	591.279	592.287	13.401	966871	0							DDA for preferred ion		[M+H]+1	626588	709737	846376	7.68772	75.2937	70.8544	1.193	0.25	0.977722	1	7	7.8			5.6	5.6	2.5	4.5	4.8	1.4
		C47 H70 N9 P3	Full match	No results	No results	No results	-1.05	853.496	427.755	6.371	216771	0							DDA for other ion		[M+2H]+2	205950	135517	161228	7.43047	8.39038	3.88395	1.19	0.25	0.129426	1	4.1	3.7			4.6	5.4	4.1	3.9	4.6	4.6
		C21 H37 N3 O6	Full match	No results	No results	No results	0.93	427.269	428.276	15.79	95665.1	0							No MS2		[M+H]+1	51246.7	77487.7	91941.9	7.7175	6.48619	2.59379	1.187	0.25	0.0509928	0.857639	3.5	2.8			3.1	3.5		3.3		4.4
		C16 H42 N7 P S2	Full match	No results	No results	No results	1.3	427.269	428.276	14.857	266065	0							DDA for preferred ion		[M+H]+1	168560	198733	234775	2.99244	5.41204	8.30867	1.181	0.24	0.0181356	0.793244	5.8	5			4.5	4.1	4.9	5.3	4.9	3.7
		C27 H45 N2 O P S	Full match	No results	No results	No results	3	476.3	477.308	5.426	102773	0							DDA for preferred ion		[M+H]+1	85689.1	79757.5	94132.5	27.3635	13.4317	22.3266	1.18	0.24	0.916951	1	3.9	3.9			6.4	6	4.1	3.9	3.1	3.1
		C15 H29 N5 O8	Full match	No results	No results	No match	2.86	407.203	408.209	0.672	232216	1							DDA for preferred ion		[M+H]+1	193124	181788	214417	8.19705	7.68393	16.2294	1.179	0.24	0.787674	1	8.3	8.7		6.9	9	7.9	6.8	6.9	8	7.7
			No results	No results	No results	No results		348.117	349.124	0.76	881406	0							DDA for preferred ion		[M+H]+1	663323	600401	702135	7.35534	24.7598	30.0299	1.169	0.23	0.831975	1	7.8	5.9			7	6.6	6.6	6.9	4.6	5
		C23 H24 N10 O15 P2	Full match	No results	No results	No results	0.44	742.09	372.052	1.107	33636	0							No MS2		[M+2H]+2	13411.7	23770.3	27690.3	29.3952	33.6047	28.0621	1.165	0.22	0.943351	1						5.4	4.7	4.4	3.3	6.3
		C16 H40 N6 O S3	Full match	No results	No results	No match	-2.66	428.241	411.238	13.968	351536	1							DDA for preferred ion		[M+H-H2O]+1	319638	255186	296655	14.1131	3.33642	14.506	1.163	0.22	0.753476	1	5.1	5.9			5.8	5.8	5.4	6.6	5.1	6.3
		C25 H33 N6 P S	Full match	No results	No results	No results	-4.2	480.22	481.228	12.599	402784	0							DDA for preferred ion		[M+H]+1	248439	332659	385231	23.7497	16.0357	16.2067	1.158	0.21	0.955082	1	6.4	5.3			6.1	6.1	6.7	6.9	7.1	6
		C18 H30 N6 S2	Full match	No results	No results	No match	-0.15	394.197	395.205	12.184	760261	4							DDA for preferred ion		[M+H]+1	719401	489425	565784	8.03249	15.8195	11.6061	1.156	0.21	0.889616	1	3.6	4			5.2	4.1	6.4	2.7		6.1
		C16 H40 N5 O7 P	Full match	No results	No results	No results	3.87	445.268	446.276	13.844	342964	0							No MS2		[M+H]+1	245475	186111	214800	56.1644	3.49164	9.49773	1.154	0.21	0.748116	1	1.2	0.6			3.5	3.5	4.2	3.7	3	5.6
		C20 H28 N6 O17	Full match	No results	No results	No results	0.36	624.151	625.159	0.851	286672	0							DDA for preferred ion		[M+H]+1	231812	112325	129328	33.4686	33.2473	43.7216	1.151	0.2	0.97023	1	6.3	5.9			5.3	3.4	3.8	5.2	5.5	3.5
		C21 H39 N O7	Full match	No results	No results	No results	1.26	417.273	418.28	12.394	7.21901e+06	0							DDA for preferred ion		[M+H]+1	5.57344e+06	6.25711e+06	7.18056e+06	8.20782	6.72147	3.63244	1.148	0.2	0.133948	1	8	7.6			8.4	8.7	8.7	8.5	8.5	8.5
		C19 H31 N O5	Full match	No results	No results	No results	0.95	353.221	354.228	10.934	468266	0							DDA for preferred ion		[M+H]+1	352948	399822	458819	13.5222	8.84286	5.32701	1.148	0.2	0.35575	1	6.5	5.5			7.4	6.4	6.2	7	8.1	6.2
		C11 H23 N8 O6 P	Full match	No results	No results	No results	4.27	394.149	395.157	4.461	74313.9	0							No MS2		[M+H]+1	66354.3	45328.5	51998.6	16.9645	34.4252	16.5666	1.147	0.2	0.728248	1	4.8				3.5	2.6	2.4	2.1	2.9	3.8
		C15 H25 O4 P3	Full match	No results	No results	No results	-0.34	362.096	363.104	0.804	1.84978e+06	0							DDA for preferred ion		[M+H]+1	1.61726e+06	1.55277e+06	1.77913e+06	0.574283	29.7863	21.3111	1.146	0.2	0.869538	1	7.7	7.7			5.3	5.1	6.1	6.1	6.5	6.1
		C25 H39 N5 O4	Full match	No results	No results	No results	-2.24	473.299	474.306	13.6	914681	0							DDA for preferred ion		[M+H]+1	654756	717397	821215	5.6746	5.65429	9.8351	1.145	0.19	0.227634	1	8.1	8.5			8.5	7.8	8.5	7.8	8.1	7.8
			No results	No results	No results	No results		381.227	382.234	1.341	73014	0							No MS2		[M+H]+1	54517.5	54275.4	61893.2	10.9732	50.9016	13.8296	1.14	0.19	0.746886	1	5.7	4.9			5.7	3.3	2.5	3.8	4.5	7.2
		C13 H33 N9 O2 P2	Full match	No results	No results	No results	-3.35	409.222	410.229	2.692	111500	0							No MS2		[M+H]+1	92166	89630.8	102078	13.1489	23.1967	22.1933	1.139	0.19	0.993929	1	3.4	4.1			3.1	2.4	2.4	4.3	3.1	2
		C20 H29 N5 O	Full match	No results	No results	No results	-2.87	355.236	356.243	15.369	671318	0							DDA for preferred ion		[M+H]+1	524490	561520	638419	1.29529	6.4184	2.92633	1.137	0.19	0.0459671	0.848025	5.2	4.8			6.6	4.3	6.6	6.7	4.5	5.2
		C14 H27 N4 O2 P S	Full match	No results	No results	No results	4.43	346.161	347.168	1.245	86459.6	0							DDA for preferred ion		[M+H]+1	85332.6	62076.8	70558.9	1.86769	10.5792	14.5574	1.137	0.18	0.583639	1	5.2	8.6			7.2	7.6	7.2	7.6	4.9	7.2
		C12 H28 N4 O2 P2 S	Full match	No results	No results	No match	4.01	354.142	355.15	15.368	396841	1							DDA for preferred ion		[M+H]+1	333063	329084	371898	1.29838	3.67892	4.40559	1.13	0.18	0.0183406	0.793244	5.8	6.1			6.1	4.6	6.5	6.7	5.4	6.5
	Cilostazol	C20 H27 N5 O2	Full match	No results	No results	Full match	-2.22	369.216	370.223	11.734	129554	1							No MS2		[M+H]+1	72102.9	105323	118901	1.72467	20.0182	18.8885	1.129	0.17	0.739326	1	4.4	3.3			3.5	2.8	2	3.3	2.5	2.1
	6-(α-D-glucosaminyl)-1D-myo-inositol	C12 H23 N O10	Full match	No results	No results	Full match	1.09	341.133	342.14	0.676	3.13577e+06	3							DDA for preferred ion		[M+H]+1	2.7478e+06	2.69027e+06	3.0317e+06	2.86458	14.5547	28.6403	1.127	0.17	0.968237	1	10	9.6	1.3	4.7	8.2	9	8.2	7.6	6.5	7.2
		C49 H54 N4	Full match	No results	No results	No results	3.49	698.437	350.226	6.544	38307.3	0							No MS2		[M+2H]+2	20642.1	22975.3	25857	9.49946	63.7823	21.5315	1.125	0.17	0.90801	1	5.2	6.7			2.3	1.1	4.9	3.7	4	3.3
		C15 H36 N6 O6 S	Full match	No results	No results	No match	-0.61	428.241	411.238	13.6	1.41563e+06	1							DDA for preferred ion		[M+H-H2O]+1	1.28609e+06	1.25583e+06	1.41307e+06	7.15487	4.72741	9.26686	1.125	0.17	0.384049	1	7.2	8.7			9.2	7.7	8.1	8.4	8.7	7.6
		C23 H41 N3 O8	Full match	No results	No results	No results	0.63	487.29	488.297	13.6	974900	0							DDA for preferred ion		[M+H]+1	607386	752497	845783	6.85279	2.18769	8.95897	1.124	0.17	0.073345	0.961917	7.4	7			7.9	7.5	8.3	8.5	8.5	7
		C29 H56 N O11 P3	Full match	No results	No results	No results	-2.66	687.305	688.312	17.446	231958	0							DDA for preferred ion		[M+H]+1	123645	130146	146053	3.90837	84.0085	85.5071	1.122	0.17	0.981026	1	4.4	5.2			1.4	5.4		4	2
	8-Epideoxyloganic acid	C16 H24 O9	Full match	No results	No results	Full match	0.95	360.142	361.15	11.543	183090	2							DDA for preferred ion		[M+H]+1	153964	145727	163391	11.1365	3.46183	7.11105	1.121	0.17	0.0885084	1	3.8	4.4			4.8	4.8	4.4	5.3	4.5	5.3
		C23 H45 N O P2 S	Full match	No results	No results	No results	-3.99	445.268	446.275	11.748	156250	0							DDA for preferred ion		[M+H]+1	129984	125615	140321	11.9462	7.78208	10.0101	1.117	0.16	0.357357	1	2.6	3			4.3	4.3	3.9	3.8	4	2.6
		C17 H31 O P3	Full match	No results	No results	No results	4.57	344.16	345.168	12.188	182804	0							DDA for preferred ion		[M+H]+1	164210	142662	159310	16.0136	0.757434	10.7973	1.117	0.16	0.6889	1	2.9	2			3.3	4	4	3.2	4.9	4.7
		C13 H32 N6 O5 P2	Full match	No results	No results	No results	-3.34	414.19	397.186	9.398	298861	0							DDA for other ion		[M+H-H2O]+1	269044	266030	295273	0.767936	2.89994	6.89048	1.11	0.15	0.18811	1	5.4	5.8			5.4	5.8	4.2	4.1	4.5	6
	1,12-Dihydroxy-2-(hydroxymethyl)-11-methyl-7-methylene-6-oxo-5,14-dioxatricyclo[9.2.1.0~4,8~]tetradec-9-yl (2Z)-2-methyl-2-butenoate	C20 H28 O8	Full match	No results	No results	Full match	1.33	396.179	397.186	9.399	298861	1							DDA for preferred ion		[M+H]+1	269044	266030	295273	0.767936	2.89994	6.89048	1.11	0.15	0.18811	1	5.4	7.3			5.4	5.8	4.2	4.1	4.5	6
			No results	No results	No results	No results		340.212	341.219	1.331	71694.3	0							No MS2		[M+H]+1	60276.1	61367.9	68010.5	5.89283	16.9134	23.7351	1.108	0.15	0.988332	1	2.8	6.9			6.7	2.1	3.6	2.8	3.5	4
		C16 H28 N3 O4 P S	Full match	No results	No results	No results	-4.48	389.152	390.159	15.773	155775	0							No MS2		[M+H]+1	134093	102385	113387	6.92005	12.6348	35.6458	1.107	0.15	0.952913	1	3.5	2.8			4.9	4.1	3	2.2	1.7	3.8
		C23 H19 N5	Full match	No results	No results	No match	-2.11	365.163	366.171	14.182	1.89077e+06	1							DDA for preferred ion		[M+H]+1	1.67304e+06	1.68331e+06	1.86202e+06	1.6792	6.28914	6.71054	1.106	0.15	0.437285	1	8.9	8.9		3.3	8	8.7	8.7	8.7	7.2	7.6
		C24 H21 N O4	Full match	No results	No results	No match	-4.88	387.145	388.152	14.18	315735	2							DDA for preferred ion		[M+H]+1	275550	275954	304972	2.88985	6.6077	4.55438	1.105	0.14	0.421921	1	6.9	8			5.3	6	5.6	6.9	6.1	5.8
		C19 H34 O8 P2	Full match	No results	No results	No results	2.45	452.174	453.181	12.416	81586.8	0							No MS2		[M+H]+1	72136.3	70819.2	78138.3	1.85614	12.524	2.02978	1.103	0.14	0.477626	1	4	5.2			6.8	4.1	5.3	6.3	4.8	5.9
		C21 H37 N3 O7	Full match	No results	No results	No results	0.73	443.263	444.271	13.997	8.9859e+06	0							DDA for preferred ion		[M+H]+1	7.01823e+06	7.9272e+06	8.66485e+06	7.98665	11.5208	8.42537	1.093	0.13	0.891681	1	8.4	8			7.1	7.5	7.9	7.6	8.4	7.6
		C12 H26 N6 O5 S	Invalid mass	No results	No match	No match	-5.09	366.167	367.174	14.179	449443	4							DDA for preferred ion		[M+H]+1	398508	402041	435480	1.31058	6.95643	6.45395	1.083	0.12	0.676147	1	7.1	7.9			7.4	7.4	7.4	7.4	8.1	6.6
		C18 H35 N O6	Full match	No results	No results	No results	0.98	361.247	362.254	10.076	1.42253e+06	0							DDA for preferred ion		[M+H]+1	1.1217e+06	1.13112e+06	1.22348e+06	3.45829	7.85373	10.5109	1.082	0.11	0.371293	1	7	7			6.5	6.1	7.6	6.3	6.7	6.3
		C16 H23 N5 O P2 S	Full match	No results	No results	No results	3.95	395.111	396.119	12.596	255083	0							DDA for preferred ion		[M+H]+1	237214	213457	230603	4.41895	22.3723	27.754	1.08	0.11	0.908559	1	4.6	5.8			3.4	2.8	2.2	3	2.2	2.8
		C22 H54 N9 O5 P S	Full match	No results	No results	No results	-3.68	587.368	588.376	6.1	124318	0							DDA for preferred ion		[M+H]+1	107233	95944.8	103579	13.5019	22.8572	9.55212	1.08	0.11	0.999168	1	4.5	4.1			3.5	5.8	3.9	6.5	6.5	5
		C10 H22 N6 O4 S2	Full match	No results	No results	No results	4.91	354.116	355.123	12.583	758210	0							DDA for preferred ion		[M+H]+1	435939	667971	720886	12.5286	10.5905	10.8154	1.079	0.11	0.991031	1	5	4.6			4.6	5	4.6	4.6	4.2	5
		C16 H36 Cl N2 O3 P	Full match	No results	No results	No match	-2.82	370.214	371.221	13.578	195199	3							DDA for preferred ion		[M+H]+1	124009	112156	120881	4.70487	20.0553	31.8668	1.078	0.11	0.375333	1	4.8	4.8			2.4	2.8	1.6	1.9	2.1	1.9
		C13 H30 N O8 P	Full match	No results	No results	No match	-3.38	359.17	360.177	1.282	67448	1							DDA for preferred ion		[M+H]+1	57678.6	49037	52635	3.35521	10.0229	27.3958	1.073	0.1	0.953094	1	7	4.8		4.5	3.5	4.1	3.4	3.1	3.5	6.3
		C12 H31 Cl N8 O5 P2	Invalid mass	No results	No results	No results	-5.23	464.156	465.163	14.001	181433	0							DDA for preferred ion		[M+H]+1	166217	156282	167656	5.59684	9.53097	4.6515	1.073	0.1	0.580147	1	4.5	4.5			4.9	4.3	4.9	3.9	5	5
		C18 H40 N2 O11	Full match	No results	No results	No match	-2.53	460.262	461.269	12.598	220752	2							DDA for preferred ion		[M+H]+1	190206	180507	192148	4.45062	14.1205	8.94711	1.064	0.09	0.922641	1	6.9	6.5			5.5	5.9	5.9	5.6	5.3	6.8
		C14 H36 N10 O11	Full match	No results	No results	No results	-0.72	520.256	521.263	12.596	230182	0							DDA for preferred ion		[M+H]+1	207095	187735	199825	15.7654	12.8207	9.31657	1.064	0.09	0.970261	1	3.9	5			5.1	5.9	6.6	8.3	6.4	5.6
		C19 H37 N S2	Full match	No results	No results	No results	-1.38	343.236	344.244	6.873	545927	0							DDA for preferred ion		[M+H]+1	391745	401753	427104	23.1162	19.4483	9.51747	1.063	0.09	0.99434	1	6.2	5.3			6.7	6	6.7	7.8	7.8	8.1
		C20 H31 N5 O3	Full match	No results	No results	No results	-1.82	389.242	390.249	12.395	1.20024e+06	0							DDA for preferred ion		[M+H]+1	1.06881e+06	1.03893e+06	1.1041e+06	0.883135	24.659	12.8904	1.063	0.09	0.575748	1	7.3	8.9			6.5	5.1	5.1	6.1	7.9	7.5
		C22 H15 N5	Full match	No results	No results	No match	-2.88	349.132	350.139	13.317	805041	2							No MS2		[M+H]+1	786911	755129	798988	3.20998	6.52118	5.72524	1.058	0.08	0.742285	1	6.7	7.5	3.9	4.1	5.9	7	6.2	7	7	6.2
		C45 H94 N9 O13 P S	Full match	No results	No results	No results	-0.58	1031.64	516.828	7.788	757195	0							DDA for other ion		[M+2H]+2	710291	653071	690858	9.33885	8.61051	5.53162	1.058	0.08	0.955422	1	4	3.6			4	4	4	3.6	3.6	4
		C7 H19 N6 O5 P3	Full match	No results	No results	No results	0.58	360.063	361.07	12.573	293555	0							DDA for preferred ion		[M+H]+1	241550	256053	270630	13.5145	6.81554	11.0355	1.057	0.08	0.933782	1	4	2.9			4.9	4.1	3.7	3.2	2.5	3.6
		C17 H38 N9 O5 P	Full match	No results	No results	No results	0.02	479.273	480.281	14.273	308211	0							DDA for preferred ion		[M+H]+1	159987	257322	271207	1.64964	3.40345	8.33754	1.054	0.08	0.343745	1	4.6	4.2			6.1	6.1	5.4	5.6	4.1	3.7
		C25 H36 N3 P3 S	Full match	No results	No results	No results	2.03	503.185	504.193	0.675	537259	0							DDA for preferred ion		[M+H]+1	379769	361143	380013	5.81372	29.7205	34.5293	1.052	0.07	0.876438	1	8.9	8.7		1.7	5.3	6.4	7	6.5	6.3	6.5
		C17 H23 N4 P S	Full match	No results	No results	No results	4.47	346.14	347.147	11.753	864142	0							DDA for preferred ion		[M+H]+1	783613	667326	701946	14.5335	10.6689	11.6901	1.052	0.07	0.98587	1	5.4	6.9			6.1	5.7	5	6.1	5.7	5.4
	Dihydroberberine	C20 H19 N O4	Full match	No results	No results	Full match	0.48	337.132	338.139	12.658	2.17807e+06	6							No MS2		[M+H]+1	2.0283e+06	2.00975e+06	2.11127e+06	1.87269	7.92804	2.83004	1.051	0.07	0.384852	1	9.6	9.6			8.7	8	8.7	8.9	9.2	9.6
		C17 H33 O P3	Full match	No results	No results	No results	4.56	346.176	347.183	12.691	243669	0							DDA for preferred ion		[M+H]+1	153508	147737	155164	54.7198	34.7624	10.2755	1.05	0.07	0.95165	1	0.6	2	5.2		1.7	3.8	1.9	3.6	3.6	3.4
		C9 H23 N10 P S	Full match	No results	No results	No match	2.33	334.157	335.165	12.583	277943	1							DDA for preferred ion		[M+H]+1	217579	240381	252369	5.50283	12.7159	5.44802	1.05	0.07	0.953283	1	3.4	5.3			3.2	4.4	3.2	5.3	4.1	3.4
		C28 H40 N3 O14 P S	Full match	No results	No results	No results	-0.71	705.196	706.204	1.104	214926	0							DDA for preferred ion		[M+H]+1	169355	137866	144074	6.83509	29.2889	31.8385	1.045	0.06	0.996717	1	6.8	6.4			5.6	6.2	6.2	5.5	6	5.3
		C15 H38 N9 O P	Full match	No results	No results	No results	0.54	391.294	392.301	1.341	1.28276e+06	0							No MS2		[M+H]+1	765223	323473	337609	95.6463	10.3964	36.3316	1.044	0.06	0.886537	1	0.5	0.9	6.1	3.8	2.5					1.2
		C16 H31 N4 O5 P	Full match	No results	No results	No match	-1.98	390.202	391.21	14.853	1.18601e+06	9							DDA for preferred ion		[M+H]+1	1.0631e+06	915929	952450	16.3496	6.90127	12.603	1.04	0.06	0.581046	1	6.7	7			5.9	6.2	7	7.1	6.9	5.7
	zindoxifene	C21 H21 N O4	Full match	No results	No results	Full match	1.01	351.147	352.155	12.595	1.5282e+07	2							DDA for preferred ion		[M+H]+1	1.48049e+07	1.37065e+07	1.42301e+07	1.77507	7.01186	4.31288	1.038	0.05	0.332523	1	8.9	8.9	5.9	7.4	8	7.6	8.4	8.9	8.9	8.9
		C13 H18 N9 P S	Full match	No results	No results	No results	0.22	363.114	364.122	0.686	889847	0							DDA for preferred ion		[M+H]+1	874169	749409	777090	2.53633	25.1401	29.0442	1.037	0.05	0.999713	1	8.6	8.6			6.6	6.6	6.6	6.6	6.6	6.6
		C20 H32 N2 O P2 S	Full match	No results	No results	No match	0.42	410.171	411.179	12.395	442624	4							DDA for preferred ion		[M+H]+1	399563	265576	275349	15.2411	7.2881	12.6859	1.037	0.05	0.99994	1	3.1	5.2			4.9	5.3	5.3	5.1	5.1	4.7
		C24 H30 O4 S	Full match	No results	No results	No results	0.54	414.187	415.194	0.775	953109	0							No MS2		[M+H]+1	882330	849232	880417	9.93367	13.105	14.0104	1.037	0.05	0.95189	1	7.4	6.6	8.2	8	7.2	6.1	6.9	8	6.9	8
	Nigakilactone N	C21 H30 O7	Full match	No results	No results	Full match	-4.85	394.197	395.205	12.395	5.09291e+06	3							DDA for preferred ion		[M+H]+1	4.84977e+06	4.24107e+06	4.39116e+06	7.0902	2.10368	5.09332	1.035	0.05	0.981064	1	8.7	8.7			8.5	8.5	8.9	8.7	8.4	8.4
		C19 H30 O6	Full match	No results	No results	No match	0.83	354.205	355.212	12.396	3.40366e+06	1							DDA for preferred ion		[M+H]+1	3.28027e+06	3.18649e+06	3.2789e+06	2.19866	3.84892	1.61904	1.029	0.04	0.9996	1	9.2	8.5			9.2	8.9	9.2	8.9	8.5	8.5
		C27 H64 N6 O11 P2	Full match	No results	No results	No results	-1.57	710.41	711.417	11.523	96979.3	0							No MS2		[M+H]+1	46324.3	62338.9	64083.8	16.0415	68.9394	78.0407	1.028	0.04	0.990543	1	1.9	1.7			1.4	3.3		1.4	3.3	4.5
		C23 H54 N9 O6 P S	Full match	No results	No results	No results	-3.58	615.363	616.371	4.679	790195	0							DDA for preferred ion		[M+H]+1	728389	731302	751732	12.0001	10.6882	1.96708	1.028	0.04	0.80152	1	3.1	3.5			3.5	3.1	3.5	4.5	4.1	4.8
		C15 H26 N7 P3 S	Full match	No results	No results	No results	-1.64	429.118	430.125	6.723	121158	0							DDA for preferred ion		[M+H]+1	55954.6	30018.1	30806.4	7.56454	116.876	111.992	1.026	0.04	0.999063	1	7.7	6.2			3	3.3		3	3.3
		C7 H18 Cl2 N6 O2 P2	Full match	No results	No results	No results	0.21	350.034	351.042	12.581	240763	0							DDA for preferred ion		[M+H]+1	228046	205599	210712	7.88645	5.88195	4.98085	1.025	0.04	0.998627	1	3.4	3.4			3.4	3.7	3	4.2	5	3.5
		C17 H26 N6 O3	Full match	No results	No results	No results	1.63	362.207	363.215	14.241	1.91235e+06	0							DDA for preferred ion		[M+H]+1	1.82921e+06	1.6666e+06	1.70751e+06	6.42767	29.5549	4.22696	1.025	0.03	0.594393	1	7.2	6.1			4.9	4.9	5.9	7	7	6.2
	Dioctyl phthalate	C24 H38 O4	Full match	Full match	No results	Partial match	1.61	390.278	391.285	30.576	4.80257e+06	13							DDA for preferred ion		[M+H]+1	2.50795e+06	845267	864815	93.0094	95.0526	106.192	1.023	0.03	0.996235	1	3	3.9	4.8	6	1.8	3	3.6	3.2	3	1.8
		C19 H34 O9 P2	Full match	No results	No results	No results	-0.82	468.167	469.175	13.999	166236	0							DDA for preferred ion		[M+H]+1	137383	138675	141751	29.7011	2.55532	9.72098	1.022	0.03	0.988312	1	2.2	1.6			3.6	5.2	5.2	3.1	3.5	3.9
	hexamidine	C20 H26 N4 O2	Full match	No results	No results	Full match	-2.76	354.205	355.212	12.18	852540	1							DDA for preferred ion		[M+H]+1	793771	761852	778127	2.49393	6.41391	7.53284	1.021	0.03	0.999946	1	4.5	4.1			3.6	5.5	5.5	5.1	4	5.1
		C44 H45 N3 O	Full match	No results	No results	No results	3.44	631.358	632.366	4.856	121086	0							DDA for other ion		[M+H]+1	102992	97357.5	99263.5	24.8456	13.337	9.44197	1.02	0.03	0.978286	1	2.4	2.4			3.4	4.5	3.8	3.9	3.9	3.5
		C22 H23 N O5	Full match	No results	No results	No results	1.66	381.158	382.166	13.174	102692	0							No MS2		[M+H]+1	71233	75997.7	77353.5	5.94146	20.5621	10.4644	1.018	0.03	0.987403	1	3.5	4.6			2	2.4	2.8	3.4	4.1	6
	prostratin	C22 H30 O6	Full match	No results	No results	Full match	-4.6	390.202	391.21	15.795	774898	9							DDA for preferred ion		[M+H]+1	722791	691666	701084	10.1954	2.87007	6.18365	1.014	0.02	0.833721	1	5.4	5.4			7.9	7.5	6.4	7.4	5.9	5.9
		C13 H30 N9 O3 P	Full match	No results	No results	No results	0.71	391.221	392.228	14.127	460150	0							DDA for preferred ion		[M+H]+1	396070	409744	415146	2.92993	6.39565	10.0427	1.013	0.02	0.800248	1	6	6		7.2	6.2	5.5	4.9	5.4	5	5
		C22 H39 N O7	Full match	No results	No results	No results	0.77	429.273	430.28	13.996	1.45723e+07	0							DDA for preferred ion		[M+H]+1	1.26019e+07	1.35294e+07	1.36978e+07	4.69924	3.24703	5.93713	1.012	0.02	0.920475	1	8.1	8.9			8.1	8.9	8.9	8	8	8.4
		C14 H16 N6 O6	Full match	No results	No results	No results	-2.28	364.112	365.12	0.753	1.84112e+07	0							DDA for preferred ion		[M+H]+1	1.63046e+07	1.60708e+07	16245051	8.68797	1.8481	7.59768	1.011	0.02	0.54825	1	9.1	8.7			10	9.6	9.6	9.5	8.7	9.5
			No results	No results	No results	No results		423.115	424.122	0.703	95175.2	0							DDA for other ion		[M+H]+1	93773.6	81636.2	82480.3	2.11376	11.5603	7.29382	1.01	0.01	0.952639	1	8.6	8.6			7.2	7.2	7.2	7.7	7.7	8.1
		C18 H26 N5 O2 P	Full match	No results	No results	No results	4.43	375.184	376.191	16.809	264886	0							DDA for preferred ion		[M+H]+1	214171	217628	219861	16.0751	30.1198	61.3466	1.01	0.01	0.777093	1	3.5	2.7	5.8	2.8	2.5	2.1	5.3	0.8	4.8	1.2
		C17 H13 N7 O3	Full match	No results	No results	No match	-2.37	363.107	364.114	2.429	357505	1							DDA for preferred ion		[M+H]+1	226378	198614	200587	0.146016	44.2077	37.0916	1.01	0.01	0.995939	1	7.7	8			3.9	4.6	4.6	4	5.1	5.5
		C22 H55 N9 O14 S	Full match	No results	No results	No results	2.23	701.36	351.688	1.719	85533.9	0							No MS2		[M+2H]+2	71626.3	81593.3	82346.5	0.817101	78.2701	78.3684	1.009	0.01	0.999741	1	4.8	4.8			1		2.9	4		1.4
		C18 H34 N2 O4 P2 S	Full match	No results	No results	No match	-0.16	436.171	437.179	9.388	230478	1							DDA for preferred ion		[M+H]+1	162327	217607	219534	55.7749	6.07937	3.21558	1.009	0.01	0.97934	1	1.6	0.6			4.1	4.5	4.9	4.2	5.4	5.4
		C22 H30 N4 O2	Full match	No results	No results	No match	-1.91	382.236	383.243	13.13	132228	1							DDA for preferred ion		[M+H]+1	85644.5	116972	117718	17.6646	14.08	35.5685	1.006	0.01	0.863147	1	3.6	3.3			3	5.3	3.8	1.1	4.9	2.6
		C18 H36 N O7 P	Full match	No results	No results	No results	-2.67	409.222	410.229	1.77	184334	0							DDA for preferred ion		[M+H]+1	130573	145134	145968	8.4838	15.6854	13.1176	1.006	0.01	0.960395	1	6.5	7.3			6.3	6.3	5	5.7	6.4	5.1
		C13 H16 N9 O P	Full match	No results	No results	No match	0.25	345.122	346.129	11.598	197997	1							DDA for preferred ion		[M+H]+1	56278.9	7523.56	7559.31	123.065	155.962	36.3582	1.005	0.01	0.775039	1	4	1.9			3.9
		C17 H30 N2 O5	Full match	No results	No results	No results	1.08	342.216	343.223	1.073	302634	0							DDA for preferred ion		[M+H]+1	280203	233696	234679	6.71874	34.7922	60.2045	1.004	0.01	0.750608	1	6.4	6.8			4.9	3.2	2.9	4.8	4.6	3.1
		C23 H54 N9 O7 P S	Full match	No results	No results	No results	-3.54	631.358	632.365	4.402	80236.2	0							No MS2		[M+H]+1	60730.2	51768.6	51984.6	37.1468	16.9152	28.8585	1.004	0.01	0.672805	1	2.2	1.6			3.6	3.3	2.3	3.9	2.4	3.1
			No results	No results	No results	No results		402.072	403.079	0.682	541157	0							DDA for preferred ion		[M+H]+1	377578	372452	373791	7.16858	66.1096	45.5934	1.004	0.01	0.984793	1	4.1	5.5			5.8	3.3	5.2	3.1	2.2	5.4
		C23 H54 N9 O7 P S	Full match	No results	No results	No results	-3.55	631.358	632.365	5	88347.3	0							DDA for other ion		[M+H]+1	69246.5	76979.7	77254.4	14.3864	12.8603	2.76377	1.004	0.01	0.98424	1	3.4	4.5			5.7	5.7	2.2	3.3	4.4	3.3
		C11 H18 N5 O8 P	Full match	No results	No results	No results	-1.87	379.089	380.096	0.689	2.1129e+06	0							DDA for preferred ion		[M+H]+1	1.69354e+06	1.69748e+06	1.70249e+06	6.2756	34.7064	43.7098	1.003	0	0.99336	1	8.7	8.7	8	8	6.3	6.5	6.3	5.8	6	6.2
		C18 H30 N O P S	Full match	No results	No results	No match	3.75	339.18	340.187	5.97	161040	1							DDA for preferred ion		[M+H]+1	155615	139578	139746	4.92994	9.16416	5.55397	1.001	0	0.990066	1	4.8	5	2.5	2.5	3.7	4.3	4.3	3.9	3.5	5.4
		C13 H30 N9 O P	Full match	No results	No results	No match	-0.01	359.231	360.238	11.508	311866	1							No MS2		[M+H]+1	228256	276073	275637	27.781	7.8621	8.2995	0.998	0	0.782109	1	3.4	2.2		0.4	4.5	4.9	4.9	4.9	5.6	5.3
		C22 H25 N6 O3 P	Full match	No results	No results	No results	3.3	452.174	453.181	13.482	99942.9	0							DDA for preferred ion		[M+H]+1	93291.6	89196.2	89015.6	10.0826	4.81635	6.32344	0.998	0	0.987572	1	4.9	4.9			4.8	6.7	6.7	4.6	6.9	4.6
		C15 H22 N6 O3	Full match	No results	No results	No results	1.13	334.176	335.183	11.522	149922	0							No MS2		[M+H]+1	139730	111952	111711	10.3156	5.35311	3.34725	0.998	0	0.999563	1	3.8	4.5			4.3	4.6	5.4	6.3	5.2	4
		C20 H37 N3 O7	Full match	No results	No results	No results	1.03	431.264	432.271	12.396	732570	0							DDA for preferred ion		[M+H]+1	562778	699310	696767	8.24837	6.73287	16.6312	0.996	-0.01	0.905761	1	6.2	7			7	5.9	5.9	5.2	6	6
		C19 H11 Cl2 N3 O9	Full match	No results	No results	No results	-0.46	494.987	495.994	16.402	149585	0							DDA for preferred ion		[M+H]+1	143558	133000	132330	5.22829	3.5862	11.3773	0.995	-0.01	0.987008	1	5.8	4.6			4.4	5.5	5.2	4.5	4.5	5.3
		C15 H27 N8 O P	Full match	No results	No results	No match	0.19	366.205	367.212	12.836	542241	7							DDA for preferred ion		[M+H]+1	347813	395774	393398	79.0549	2.89007	27.8841	0.994	-0.01	0.979092	1	2	2.6			7.1	6	5.6	4	5.1	6
		C12 H27 N2 O7 P	Full match	No results	No results	No results	-4.04	342.154	343.161	0.783	1.80027e+06	0							DDA for preferred ion		[M+H]+1	1.19326e+06	952097	945991	3.40364	57.6551	54.814	0.994	-0.01	0.990574	1	7	6.6	6.9	5.8	3.7	6.2	4.8	3	5.1	5.6
	(5E)-2,10-Diamino-5-{[(5-amino-5-carboxypentyl)amino]methyl}-5-undecenedioic acid (non-preferred name)	C18 H34 N4 O6	Full match	No results	No results	Full match	0.78	402.248	403.255	0.733	2.84104e+06	1							DDA for preferred ion		[M+H]+1	2.50763e+06	2.72586e+06	2.70828e+06	2.91607	7.0103	8.4193	0.994	-0.01	0.91394	1	8.9	8.9			8.4	8.7	6.1	7.2	9.5	7.6
		C21 H26 P2	Full match	No results	No results	No results	-2.43	340.15	341.157	6.585	80405.2	0							DDA for preferred ion		[M+H]+1	76691.3	52514.9	52130	6.84849	24.1585	0.810067	0.993	-0.01	0.992226	1	3.5	4.3			2	3.5	1.8	4.8	4.4	4.4
		C25 H40 N3 P S	Full match	No results	No results	No results	-0.25	445.268	446.275	11.518	398824	0							DDA for preferred ion		[M+H]+1	276282	365239	362346	18.6348	6.53916	10.4618	0.992	-0.01	0.831292	1	5	4.2			5.3	5.6	5.5	4	5	6.6
		C12 H27 N4 O5 P	Full match	No results	No results	No results	-2.93	338.171	339.178	10.082	519934	0							DDA for preferred ion		[M+H]+1	478663	406400	403180	12.1936	14.9716	5.03301	0.992	-0.01	0.999835	1	4.2	5			5.4	4.6	4.4	4.7	4.3	5.5
		C14 H29 N5 O5	Full match	No results	No results	No results	0.75	347.217	348.224	0.794	2.68044e+06	0							No MS2		[M+H]+1	1.55848e+06	1.66791e+06	1.65304e+06	4.43564	91.0416	87.9564	0.991	-0.01	0.999362	1	9.2	9.6			6.6		7	6.6	5.2	6.6
		C10 H23 N10 O5 P S	Full match	No results	No results	No results	3.54	426.133	427.14	1.115	366803	0							DDA for preferred ion		[M+H]+1	318454	270151	267651	8.22163	45.6108	39.9121	0.991	-0.01	0.919046	1	7.9	7.9			5.4	5		6.3	6.3	6
		C15 H27 N2 O8 P	Full match	No results	No results	No results	-2.62	394.149	395.157	4.306	123814	0							DDA for preferred ion		[M+H]+1	106705	68935.8	68191.6	22.6751	30.0382	28.2709	0.989	-0.02	0.99279	1	3.5	3.9			2.2	3	1.1	2.8	3.5	2.8
		C11 H30 N7 O5 P	Full match	No results	No results	No results	4.38	371.206	372.214	0.89	641433	0							No MS2		[M+H]+1	59242.6	260411	257452	55.37	89.4004	57.6968	0.989	-0.02	0.977568	1	0.4	1.7			4.5	3.5	5.5	6	3.5
		C42 H42 N8 O12 P2	Full match	No results	No results	No results	-0.11	912.24	457.127	0.685	199903	0							No MS2		[M+2H]+2	122490	141846	140035	35.6522	33.2219	27.8257	0.987	-0.02	0.921656	1	4.4	2.6			3.6	2.2	4.1	4.9	6.9	5.8
		C16 H31 N5 O9	Full match	No results	No results	No match	1.06	437.213	438.22	0.669	202429	1							No MS2		[M+H]+1	182675	171360	168838	2.06349	11.1634	13.242	0.985	-0.02	0.908384	1	8.8	8.8			8.2	7.8	7.8	7.8	7.9	8.2
		C17 H45 N8 O6 P S	Full match	No results	No results	No results	-4.03	520.29	521.297	2.467	118222	0							No MS2		[M+H]+1	72563.2	105348	103630	42.2341	5.47297	15.6763	0.984	-0.02	0.995854	1	2.9	2.5			4.3	6.9	4.3	4.8	4	3.3
		C20 H29 N2 O4 P S	Full match	No results	No results	No results	4.07	424.16	425.168	1.956	52514.6	0							No MS2		[M+H]+1	49451	45353.2	44575	8.7612	29.1381	29.8157	0.983	-0.02	0.985938	1	6.5	3.5			4	5.6	5.4	3.7	3.7	1.8
	11-Isopropyl-3,7,10-trimethyl-15-oxapentacyclo[7.5.1.0~1,6~.0~7,13~.0~10,14~]pentadecane-2,6,9,11,13,14-hexol	C20 H32 O7	Full match	No results	No results	Full match	1.29	384.215	367.212	13.996	2.85567e+07	2							DDA for preferred ion		[M+H-H2O]+1	2.71982e+07	2.63061e+07	2.58174e+07	2.24947	5.72576	7.92411	0.981	-0.03	0.904465	1	9.2	8.5			7.6	8.7	8.4	8.4	8.4	8.4
		C13 H32 N5 O4 P	Full match	No results	No results	No results	4.11	353.221	354.228	7.063	361716	0							DDA for preferred ion		[M+H]+1	311814	304149	298451	2.8647	3.65285	14.0684	0.981	-0.03	0.956525	1	7.3	8.8			6.5	8	6.9	7	7.4	7
		C12 H27 O10 P	Full match	No results	No results	No results	0.89	362.135	363.142	9.473	264096	0							DDA for preferred ion		[M+H]+1	244469	189450	185859	11.3535	8.60549	13.5929	0.981	-0.03	0.973997	1	5.5	6.6			6	5.6	6.4	5.5	4	4.7
			No results	No results	No results	No results		1186.7	594.358	7.246	504481	0							DDA for other ion		[M+2H]+2	473294	459566	450847	4.10714	9.09229	4.52356	0.981	-0.03	0.876974	1	4.5	4.8			3.6	4	3.2	4.5	4.5	4.5
		C22 H31 N6 O2 P	Full match	No results	No results	No results	3.39	442.226	443.233	15.913	660106	0							DDA for preferred ion		[M+H]+1	149524	8206.69	8026.47	134.323	167.02	0.721932	0.978	-0.03	0.658308	1	3.1				5.2
		C28 H29 N3 O S	Full match	No results	No results	No results	-2.27	455.202	456.209	1.407	255732	0							DDA for preferred ion		[M+H]+1	189451	172355	168057	11.6452	31.217	13.6514	0.975	-0.04	0.644474	1	7	7.4			2.6	4	5.1	7	6.3	6.4
		C11 H27 N6 O6 P	Full match	No results	No results	No results	-2.76	370.172	371.179	1.139	500910	0							DDA for preferred ion		[M+H]+1	330922	197708	191836	7.70861	70.5855	65.2897	0.97	-0.04	0.999998	1	8.3	7.9	8	7.6	5.4	6	2.5	5.8	6	5.2
		C35 H77 N5 O14 P2	Full match	No results	No results	No results	2	853.496	427.755	6.047	154983	0							DDA for other ion		[M+2H]+2	138629	116033	112488	3.39005	17.7337	10.1322	0.969	-0.04	0.60787	1	6.7	4			2.7	4.4	2.9	3.8	3.4	3.8
		C17 H29 N5 O2	Full match	No results	No results	No results	-3.6	335.231	336.238	7.787	297344	0							DDA for preferred ion		[M+H]+1	195831	264277	256149	14.0418	4.88575	11.5798	0.969	-0.05	0.969021	1	5.1	4.4			6.5	6.1	6.5	5.1	5.9	5.5
		C14 H32 N7 O4 P	Full match	No results	No results	No match	4.09	393.227	394.234	1.611	1.93181e+06	1							DDA for preferred ion		[M+H]+1	1.57584e+06	1.77538e+06	1.72015e+06	4.44863	11.1786	9.27912	0.969	-0.05	0.905571	1	5.5	5.5			5.6	5.2	4.8	5.7	6.1	5.7
	3,8,15-Trihydroxy-12,13-epoxytrichothec-9-en-4-yl acetate	C17 H24 O7	Full match	No results	No results	Full match	0.86	340.152	341.16	9.882	864404	2							DDA for preferred ion		[M+H]+1	740683	761271	736308	11.1551	10.0857	7.1624	0.967	-0.05	0.9821	1	6.1	6.1			5.7	5.7	5.4	7.4	6.2	6.2
		C27 H57 N10 O5 P	Full match	No results	No results	No match	1.78	632.426	633.433	6.362	101855	1							No MS2		[M+H]+1	81542.5	99475.9	96174.5	23.2526	30.8004	7.16464	0.967	-0.05	0.814477	1	1.2	2			1.1	1.1	3	2.8	2.8	2.8
		C22 H35 N4 O P S	Full match	No results	No results	No match	3.59	434.228	435.236	16.09	121273	4							DDA for preferred ion		[M+H]+1	107711	103973	100499	10.3916	7.42215	14.7675	0.967	-0.05	0.928412	1	3.8	3.8			3.5	3.5	3.1	4.5	3.4	3.8
		C10 H24 N9 O4 P	Full match	No results	No results	No match	4.34	365.17	366.178	1.045	171318	2							DDA for preferred ion		[M+H]+1	155577	114815	110931	2.12186	27.8409	13.1516	0.966	-0.05	0.882549	1	7.8	8	4.3	6.9	4.6	4.5	6.2	6.8	5.7	5.3
		C14 H39 N7 O3 P2	Full match	No results	No results	No results	-3.56	415.257	416.265	13.997	251070	0							DDA for preferred ion		[M+H]+1	232451	240809	232566	5.31553	5.11127	36.6486	0.966	-0.05	0.592688	1	4.9	4.9			4.5	4.1	5.6	2.9	2.9	3.8
		C17 H25 N5 O3	Full match	No results	No results	No results	-2.67	347.195	348.202	7.142	661606	0							DDA for preferred ion		[M+H]+1	504817	641155	618736	22.5143	8.44232	3.984	0.965	-0.05	0.93121	1	5.1	5.1			6.6	6.6	6.2	7.5	7.1	7.5
		C17 H25 N4 P S	Full match	No results	No results	No results	4.22	348.155	349.163	8.427	351037	0							DDA for preferred ion		[M+H]+1	307382	260376	250919	20.0852	5.33901	7.49626	0.964	-0.05	0.86038	1	3	4.9			6.4	5.3	6	6.8	5.6	5.3
		C26 H43 N2 O P S	Full match	No results	No results	No results	2.9	462.285	463.292	4.61	53880.6	0							No MS2		[M+H]+1	44404.8	44921.9	43149.6	14.092	45.1288	5.12089	0.961	-0.06	0.799623	1	4.5	4.3			1.5	2.1	4.5	5.2	4.6	4
		C28 H45 N2 O2 P S	Full match	No results	No results	No match	2.34	504.295	505.302	3.032	1.33725e+06	1							DDA for preferred ion		[M+H]+1	1.14804e+06	1.33279e+06	1.27997e+06	7.11129	12.4672	7.0119	0.96	-0.06	0.991905	1	3.8	3.4			3.7	3.3	4.1	4.6	3.8	4.2
		C13 H19 N3 O12	Full match	No results	No results	No match	3.04	409.098	410.105	0.694	188087	1							No MS2		[M+H]+1	176372	156554	150270	9.39364	54.0218	31.2988	0.96	-0.06	0.977017	1	7.9	7.9			5.4	5.4		5.7	5.7	5.7
	Clavamycin F	C15 H24 N4 O7	No results	No results	No results	Full match	1.46	372.165	373.172	0.756	801595	1							No MS2		[M+H]+1	355154	730587	700911	121.49	3.79324	12.3459	0.959	-0.06	0.999009	1	2.6	0.6	5.6	4	7.9	8.3	9.8	6.9	6.1	4.2
		C11 H28 N9 O2 P	Full match	No results	No results	No results	0.51	349.211	350.218	7.135	292387	0							No MS2		[M+H]+1	177914	234456	224893	30.0256	21.6898	6.43026	0.959	-0.06	0.878218	1	1.7	1.1			3.4	3	3.4	3.7	4.5	4.5
		C13 H25 N3 O4 P2	Full match	No results	No results	No match	-0.71	349.132	350.139	12.825	3.08459e+06	3							DDA for preferred ion		[M+H]+1	1.88058e+06	658238	629914	90.5426	6.7963	6.98275	0.957	-0.06	0.995667	1	4.8	2.4	3	4.9	6.2	7.4	7	7.4	7.8	7.4
			No results	No results	No results	No results		412.101	413.108	15.366	98779.6	0							No MS2		[M+H]+1	66668.8	81445.9	77934.7	34.5794	21.9013	23.5066	0.957	-0.06	0.986387	1	1.1	3.4			2	1.6	2.8	2	2	4.3
		C40 H85 N8 O14 P S	Full match	No results	No results	No results	-0.12	964.564	483.289	6.64	832690	0							DDA for other ion		[M+2H]+2	396069	778986	744670	43.7983	29.6579	1.6182	0.956	-0.06	0.882069	1	0.5	0.7			2.1	2.1	1.7	4.5	3.7	3.7
	2-[3-(tert-butyl)-1-(4-fluorobenzyl)-1H-pyrazol-5-yl]-5-(2-thienyl)-1,3,4-oxadiazole	C20 H19 F N4 O S	No results	Invalid mass	No results	No results	-8.71	382.123	383.13	0.75	1.7298e+06	0							DDA for preferred ion		[M+H]+1	888725	1.12664e+06	1.07615e+06	17.7291	53.3169	55.0526	0.955	-0.07	0.978165	1	6.4	4.5			5.5	2.6	4.3	5.5	4.1	5.8
		C27 H45 N2 O P S	Full match	No results	No results	No results	2.86	476.3	477.308	5.695	225670	0							No MS2		[M+H]+1	117386	103687	98970	8.08639	49.0621	5.00717	0.955	-0.07	0.479637	1	5	5		1	4.8	1.6	4	4.6	4.3	4.3
	DIBUTOXYETHYLPHTHALATE	C20 H30 O6	Full match	No results	No results	Full match	1.73	366.205	367.212	13.833	6.40433e+06	7							DDA for preferred ion		[M+H]+1	5.69622e+06	6.0155e+06	5.73436e+06	1.98055	3.65493	5.0963	0.953	-0.07	0.103924	1	8.9	8.9			8.9	8.9	7.7	8.4	8.4	8.7
		C11 H24 N8 P2 S	Full match	No results	No results	No results	2.58	362.133	363.14	1.363	82740.2	0							No MS2		[M+H]+1	35411.5	14234.6	13552.8	34.6202	124.425	121.112	0.952	-0.07	0.994974	1	4.7	3.5			1.9	4.8		1.9	3.3
		C9 H23 N3 O11	Full match	No results	No results	No match	-4.58	349.132	350.139	11.731	131344	3							DDA for preferred ion		[M+H]+1	123700	123768	117810	4.42395	5.46638	0.40895	0.952	-0.07	0.340117	1	4	4.4	2.9	4	5.4	5.4	4.3	5.5	5.9	5.2
		C16 H26 N6 O P2 S	Full match	No results	No results	No match	-3.75	412.135	413.142	1.942	161258	1							DDA for preferred ion		[M+H]+1	121882	84885.7	80752.9	12.3088	65.127	53.6048	0.951	-0.07	0.987001	1	7.2	6			3.6	4.6	1.1	3.3	3.3	3.8
		C16 H37 N2 P3 S	Full match	No results	No results	No match	2.23	382.19	383.197	12.656	112508	7							No MS2		[M+H]+1	58321.6	104774	99629	3.16715	12.8279	9.99393	0.951	-0.07	0.997516	1	7.8	4.8			4.5	3.8	3.8	4.6	6.2	5.4
			No results	No results	No results	No results		395.206	396.214	1.424	54392.3	0							No MS2		[M+H]+1	50055.6	50548.7	48046.2	1.75501	5.27758	26.1778	0.95	-0.07	0.590667	1	6.3	5.5			7.7	7.7	5.4	5.6	5.4	4.6
		C9 H21 N3 O12	Full match	No results	No results	No match	-4.32	363.111	364.118	12.586	745319	2							DDA for preferred ion		[M+H]+1	650912	437231	415153	20.5115	4.95986	11.5057	0.95	-0.07	0.679782	1	4.7	4.3			5.6	6	5.6	5.7	4.4	5
		C9 H23 N10 O3 P	Full match	No results	No results	No results	0.14	350.169	351.177	1.284	306833	0							DDA for preferred ion		[M+H]+1	276310	187227	177772	15.6219	9.81157	10.0795	0.95	-0.07	0.801521	1	2.7	4.6	4.5	5.3	4.5	4.5	5.3	5.1	4	4.4
		C21 H28 N O2 P S	Full match	No results	No results	No results	3.78	389.159	390.167	11.543	88943.2	0							DDA for preferred ion		[M+H]+1	70553.8	71432.3	67823.5	3.40888	38.2734	39.9565	0.949	-0.07	0.99916	1	4.8	5.5			3.8	3.8	3.5	2.6	3.4	3.2
		C20 H51 N8 P3 S	Full match	No results	No results	No results	-1.79	528.316	529.323	7.438	452228	0							DDA for preferred ion		[M+H]+1	271286	347988	329406	7.62225	76.8563	83.9433	0.947	-0.08	0.886783	1	6	7.1			3.5	4.1	0	3.1	5	3.4
	Diflucortolone	C22 H28 F2 O4	No results	No results	No results	Full match	0.23	394.196	395.203	1.213	454036	1							DDA for preferred ion		[M+H]+1	417807	311553	294367	12.2628	21.3541	55.7008	0.945	-0.08	0.738926	1	3.5	4.6	5.1	6	3	2.6	2.2	2	2.5	2
		C11 H27 N10 O5 P	Full match	No results	No results	No match	-1.27	410.19	411.197	0.669	284633	3							DDA for other ion		[M+H]+1	172460	158691	149790	8.9658	48.5577	14.9607	0.944	-0.08	0.859655	1	6	8.3			5.8	6.5	2.1	7.6	5.1	7.2
	2-Methoxyestrone 3-sulfate	C19 H24 O6 S	No results	No results	No results	Full match	-1.57	380.129	363.125	0.691	116181	1							No MS2		[M+H-H2O]+1	83024.5	45784	43201.3	56.4774	6.18388	13.3393	0.944	-0.08	0.999785	1	5.2	5.2			7.7	7.4		6.9	7.2	8.1
		C13 H30 N7 O6 P S	Full match	No results	No results	No match	-0.68	443.171	444.179	14.045	453351	1							DDA for preferred ion		[M+H]+1	387747	434386	409773	4.43429	6.49627	2.50858	0.943	-0.08	0.698066	1	4.5	3.7			3.2	3.6	4	4.5	4.8	4.1
		C20 H30 N4 O8	Full match	No results	No results	No results	0.94	454.207	455.214	2.866	1.99375e+06	0							DDA for preferred ion		[M+H]+1	1.66102e+06	1.88508e+06	1.77487e+06	1.46111	76.23	67.3202	0.942	-0.09	0.980397	1	7.7	7.7			4.3	4.7	2	4.7	5.1	2.7
			No results	No results	No results	No results		408.238	409.245	1.208	100562	0							DDA for preferred ion		[M+H]+1	48294.4	63312.7	59607.2	17.3131	14.2055	37.3583	0.941	-0.09	0.914718	1	3.3	5.7	7.2		4.9	6.8	4.9	3.8	3.4	3.8
		C10 H31 N7 O2 P2	Full match	No results	No results	No results	-4.78	343.2	344.207	12.539	229480	0							DDA for preferred ion		[M+H]+1	214475	225231	211096	6.26032	5.11695	5.09388	0.937	-0.09	0.45913	1	5.6	5.3			4.9	4.9	6	4.9	4.9	4.5
		C17 H32 N2 O5	Full match	No results	No results	No match	1.21	344.232	345.239	7.925	428421	1							DDA for preferred ion		[M+H]+1	183173	27811.9	25931.8	57.4623	144.519	148.167	0.932	-0.1	0.999154	1	2	1			3.3	0.4	1.9	3.3	1.9	3.8
		C10 H13 N7 O3 P2	Full match	No results	No results	No results	3.28	341.057	342.064	5.201	114691	0							No MS2		[M+H]+1	68093.1	106757	99291.8	35.8233	2.24592	8.82034	0.93	-0.1	0.991877	1	1.9	2.2			5.5	5.5	5.9	4.6	4.6	5
		C21 H20 N4 S	Full match	No results	No results	No match	4.68	360.143	361.15	5.51	482335	2							DDA for preferred ion		[M+H]+1	431679	305532	284069	16.5953	24.5429	31.6246	0.93	-0.11	0.53345	1	3.7	3.3			3.7	2.6	3.6	2.9	1.3	2.1
			No results	No results	No results	No results		346.102	379.135	0.763	403195	0							No MS2		[M+H+MeOH]+1	334532	378702	351752	0.571868	10.7594	8.08626	0.929	-0.11	0.986963	1	6.5	8			5.4	7.2	4	5.3	5.9	8.3
		C22 H15 N5	Full match	No results	No results	No match	-2.99	349.132	350.139	15.661	256763	2							DDA for preferred ion		[M+H]+1	214834	219689	203423	5.79725	9.91796	14.5748	0.926	-0.11	0.331811	1	3.7	4.9	7.6	6.1	3.4	3.7	3.7	5.1	4	4.7
		C17 H38 N9 O12 P3 S	Full match	No results	No results	No results	-2.05	685.156	686.163	6.469	517510	0							DDA for preferred ion		[M+H]+1	391582	209407	193012	8.75175	53.3095	85.427	0.922	-0.12	0.910632	1	5.6	5.5			3	2	2.7	3.3	3.5	3.3
		C11 H18 O8 P2	Full match	No results	No results	No results	3.1	340.049	341.056	5.179	223812	0							DDA for preferred ion		[M+H]+1	214533	145416	133950	6.11696	9.11241	2.18693	0.921	-0.12	0.171365	1	6	6			5.4	6	5.4	5.9	5.9	4
		C19 H39 N4 O8 P	Full match	No results	No results	No match	-1.87	482.25	483.257	14.053	340067	1							DDA for preferred ion		[M+H]+1	234864	330281	303866	24.1585	16.7693	21.6774	0.92	-0.12	0.873728	1	3.7	2.2			5	3.9	5.4	2.6	2.2	2.2
		C19 H29 N3 O6	Full match	No results	No results	No results	1.55	395.206	396.214	1.533	101122	0							No MS2		[M+H]+1	95655.8	90983.9	83618	8.08094	1.97473	10.7799	0.919	-0.12	0.744044	1	6.5	7.7			6.7	6.3	7	4.1	7.2	4.9
		C19 H34 O10 S2	Full match	No results	No results	No results	-1.66	486.159	509.148	0.682	474269	0							DDA for other ion		[M+Na]+1	450073	409956	376662	7.60285	8.35881	1.09912	0.919	-0.12	0.23997	1	7.8	8.9	5.3	3.9	8.5	8.1	7	8.8	9	8.6
		C18 H32 O9 S	Full match	No results	No match	No match	-3.59	424.175	425.182	12.609	967458	1							No MS2		[M+H]+1	601926	927838	851356	32.8077	14.3398	6.43078	0.918	-0.12	0.983857	1	4.2	3.5		3	6.1	5.7	5.7	6.6	5.9	6.6
		C11 H29 N9 P2	Full match	No results	No results	No match	-4.2	349.201	350.208	1.622	561707	1							No MS2		[M+H]+1	480185	524019	480507	1.83767	9.29753	10.8438	0.917	-0.13	0.996783	1	4.1	4.1			4.3	3.6	4	2.7	3.5	2.7
			No results	No results	No results	No results		437.127	438.134	13.997	178148	0							DDA for preferred ion		[M+H]+1	135521	118132	108233	44.4825	11.8428	27.696	0.916	-0.13	0.787275	1	3.3	2			2.2	4.1	3.8	1.6	2	1.6
		C56 H105 N10 O8 P3 S	Full match	No results	No results	No results	0.48	1170.71	586.36	7.184	774084	0							DDA for other ion		[M+2H]+2	670802	744666	680045	2.19104	12.2023	6.42476	0.913	-0.13	0.940465	1	4.1	4.5			3.8	4.6	3.8	3.6	3.2	4.3
		C14 H28 N6 O4	Full match	No results	No results	No results	4.46	344.219	408.235	0.669	964439	0							DDA for preferred ion		[M+ACN+Na]+1	795252	886083	808623	1.35795	7.60392	19.2707	0.913	-0.13	0.405408	1	9.4	9.4	6.3	6.7	8.9	8.5	7	7.9	7.5	7.9
		C15 H32 N O P3 S	Full match	No results	No results	No results	2.08	367.143	368.15	13.448	136531	0							DDA for preferred ion		[M+H]+1	117617	135244	123294	6.88152	7.98765	12.622	0.912	-0.13	0.534647	1	3.1	6.2			3.5	4.3	3.5	3.8	2.2	2.6
	1-(α-D-Glucopyranosyluronosyl)-3-[(2S)-1-methyl-5-oxo-2-pyrrolidinyl]pyridinium	C16 H20 N2 O7	Full match	No results	No results	Full match	1.14	352.127	353.135	5.044	111683	1							DDA for preferred ion		[M+H]+1	105263	87812.8	79896.3	8.6254	20.4304	14.6471	0.91	-0.14	0.966732	1	4.3	5	4.2		3.1	2.8	3.1	6.4	6	3.8
		C23 H50 O6 P2 S	Full match	No results	No results	No results	-1.32	516.28	517.287	8.301	50617.7	0							No MS2		[M+H]+1	47663.8	45790.1	41506.2	8.76429	13.324	9.48521	0.906	-0.14	0.529789	1	4.4	6.2			4.1	5.3	4.7	5.9	3.7	5.9
		C25 H50 O2 P2 S	Full match	No results	No results	No results	-0.68	476.3	477.308	5.525	255917	0							DDA for preferred ion		[M+H]+1	228261	235253	213118	1.32524	14.954	5.88553	0.906	-0.14	0.624536	1	7.7	7.3		5.6	7.4	4.4	5.1	7.5	6.8	7.5
		C40 H85 N8 O13 P S	Full match	No results	No results	No results	-0.25	948.569	475.292	6.47	1.05055e+06	0							DDA for other ion		[M+2H]+2	1.04268e+06	1.02529e+06	927318	1.06646	12.2405	5.6283	0.904	-0.14	0.999571	1	5.2	4.1			4.2	3.5	3.5	3.6	4.3	3.6
		C14 H13 N9 O4 S	Full match	No results	No results	No match	4	403.083	404.09	12.607	379210	1							DDA for preferred ion		[M+H]+1	299168	335337	302921	8.98639	9.90929	15.2011	0.903	-0.15	0.230804	1	6.4	6.8			5.9	6.8	5.6	5.4	3.9	6.1
	lenperone	C22 H23 F2 N O2	No results	No results	No results	Full match	0.61	371.17	372.177	3.067	170315	1							DDA for preferred ion		[M+H]+1	154932	166854	150407	6.74405	7.64273	6.34757	0.901	-0.15	0.550758	1	4.3	5.6	4.4	5.6	5.6	4.3	4.9	5	5	5.3
			No results	No results	No results	No results		1283.67	642.844	6.902	64174.7	0							No MS2		[M+2H]+2	59394.2	61072.8	55019.6	5.35854	14.8037	10.9437	0.901	-0.15	0.813809	1	2.8	3.1			4.1	3.8	3	3	3
		C13 H28 O11	Invalid mass	No results	No results	No results	5.66	360.165	361.172	0.767	3.88147e+06	0							DDA for preferred ion		[M+H]+1	1.55177e+06	1.37663e+06	1.23984e+06	3.69053	99.5777	102.276	0.901	-0.15	1	1	7.7	7	7	7	5.5	6.2	4.2	5.1	6.6	2.7
		C17 H36 N O5 P	Full match	No results	No results	No results	-2.6	365.232	366.239	4.302	370248	0							DDA for preferred ion		[M+H]+1	348555	364476	326995	2.99056	13.3827	6.29795	0.897	-0.16	0.799846	1	6.5	6.1			5.5	5.5	5.1	5.3	6	5.3
	Losartan	C22 H23 Cl N6 O	No results	No results	No results	Full match	1.65	422.163	423.17	8.144	49355.7	4							DDA for preferred ion		[M+H]+1	32068.1	41728.5	37353.5	35.1617	11.223	14.7013	0.895	-0.16	0.818343	1	4.7	5.1			4.1	2.4	4.3	3.2	3.8	2.8
			No results	No results	No results	No results		401.112	402.119	15.145	80599.4	0							No MS2		[M+H]+1	56202.3	65174.2	58053.2	6.97282	19.2768	14.4616	0.891	-0.17	0.338562	1					4.8	7
		C18 H36 N2 O4 P2 S	Full match	No results	No results	No match	-0.48	438.187	439.194	11.538	149002	1							DDA for preferred ion		[M+H]+1	142702	146273	130204	2.89774	5.78257	10.4233	0.89	-0.17	0.582335	1	4	4.4			5	4.3	3.9	3.8	3.4	3
		C13 H30 N9 O P	Full match	No results	No results	No match	0.14	359.231	360.238	10.091	594815	1							DDA for preferred ion		[M+H]+1	444147	549549	488761	17.1871	3.34062	12.376	0.889	-0.17	0.687163	1	4.8	5.2	0	0	6.7	6.7	7.1	5.7	5.7	5.7
		C15 H30 N O4 P S2	Full match	No results	No results	No match	-4.91	383.134	384.141	1.093	44644.2	1							DDA for preferred ion		[M+H]+1	44531	32745.5	29060.3	0.359626	22.5308	23.0948	0.887	-0.17	0.978028	1	5.7	6.4			5.9	5.6	5.9	5.9	5.9	5.9
		C17 H45 N8 O6 P S	Full match	No results	No results	No results	-3.99	520.29	521.297	3.842	139303	0							DDA for preferred ion		[M+H]+1	120974	131044	116264	3.69707	11.5363	11.0609	0.887	-0.17	0.547101	1	3.6	4.4			3.8	2.6	2.6	4.5	3.4	3.4
		C11 H19 N3 O5 P2	Full match	No results	No match	No match	-1.71	335.079	336.087	8.139	1.28495e+06	2							DDA for preferred ion		[M+H]+1	1.18528e+06	899838	796217	11.8923	9.12679	6.65082	0.885	-0.18	0.263115	1	6.3	6.7			5.9	7	7.8	5.9	7.4	6.2
		C18 H40 N10 O3 S	Full match	No results	No results	No results	-0.22	476.3	477.308	5.776	113791	0							No MS2		[M+H]+1	100478	94390.3	83335.4	11.8899	16.2443	9.46764	0.883	-0.18	0.527725	1	3.8	4.5		0.9	6.3	2.5	4.4	3.9	5.4	5.4
		C13 H33 N9 O2 P2	Full match	No results	No results	No results	-3.34	409.222	410.229	1.874	358011	0							DDA for preferred ion		[M+H]+1	308872	343085	301773	0.360972	29.7561	12.9886	0.88	-0.19	0.998893	1	5.4	4.6			4.1	3	5.6	4	4.4	3.6
			No results	No results	No results	No results		360.071	361.078	0.773	831885	0							DDA for preferred ion		[M+H]+1	527691	636156	559541	10.0692	77.3764	80.0545	0.88	-0.19	0.998299	1						4.8	4.8	4.1
		C31 H68 N6 O18 S	Full match	No results	No results	No match	-0.99	844.43	423.222	1.416	70143.8	2							DDA for other ion		[M+2H]+2	70060.5	60761.4	53414.9	0.168082	13.2385	21.5394	0.879	-0.19	0.497423	1	6.3	5.5			3	4.9	3.8	2.8	2.5	2.4
		C21 H38 O P2 S	Full match	No results	No results	No match	-4.24	400.21	423.199	11.519	438128	2							DDA for preferred ion		[M+Na]+1	422047	413306	362818	5.18906	3.5457	0.471819	0.878	-0.19	0.00529133	0.793244	6.6	6.6			6.7	6	7.5	6.1	6.9	6.5
		C10 H28 N6 O10 S	Full match	No results	No results	No results	-1.5	424.158	425.165	8.143	452456	0							DDA for preferred ion		[M+H]+1	367072	433544	380489	23.6506	3.34424	7.47168	0.878	-0.19	0.372358	1	6.2	6.8			9	8.6	7.1	8.3	7.4	8.1
	OA-6129 E	C21 H35 N3 O8 S	Full match	No results	No results	Full match	1.65	489.215	490.223	12.596	684941	1							DDA for preferred ion		[M+H]+1	645702	452442	396799	8.59395	5.09772	9.07358	0.877	-0.19	0.260514	1	8.5	7.4			7.8	8.1	7	8.1	6.8	8.1
		C20 H22 O7 S	Full match	No results	No results	No results	1.11	406.109	407.116	0.707	175530	0							DDA for preferred ion		[M+H]+1	139523	152238	133276	30.8521	7.99081	16.6164	0.875	-0.19	0.9801	1	5.9	6			8.3	7.7	8.1		7.3	6.7
		C60 H117 N9 O12 P2 S2	Full match	No results	No results	No results	-0.31	1281.77	641.894	7.458	440172	0							DDA for other ion		[M+2H]+2	418305	394570	343505	3.42922	10.2607	9.80177	0.871	-0.2	0.313959	1	4.8	4.5			2.7	3.5	2.9	3.7	3.4	3.6
		C27 H55 N7 O P2 S	Full match	No results	No results	No results	3.39	587.368	588.376	6.376	275114	0							DDA for preferred ion		[M+H]+1	238253	268203	233066	18.1006	30.7105	10.5654	0.869	-0.2	0.979297	1	3.5	4.2			2.9	1.7	3.8	3.2	3.2	2.9
	3,3′-(3,7,12,17-Tetramethyl-2,18-porphyrindiyl)dipropanoic acid	C30 H30 N4 O4	No results	No results	No results	Full match	1.31	510.227	511.235	12.597	91489.9	1							DDA for preferred ion		[M+H]+1	88577.5	76503.6	66395.4	4.64979	6.40215	1.19466	0.868	-0.2	0.0216942	0.793244	5.2	6.7			3.5	4.6	3.1	4.4	4	4.4
		C23 H40 O3 S2	Full match	No results	No results	No match	-1.01	428.241	429.249	13.274	187397	1							DDA for preferred ion		[M+H]+1	168113	181014	156842	10.6702	16.0903	14.4339	0.866	-0.21	0.780133	1	4.7	5.5			4.2	1.7	4.6	5.7	4	3.6
	1,2-Dimethoxy-12,13-dimethyl-12,13-dihydro[1,3]benzodioxolo[5,6-c]phenanthridine	C22 H21 N O4	No results	No results	No match	Full match	0.79	363.147	364.155	12.533	135065	2							DDA for preferred ion		[M+H]+1	112189	59334.9	51300.6	28.836	8.81324	17.7516	0.865	-0.21	0.652274	1	1.6	2			3.1	3.9	3.1	3.6	2.5	2.3
		C12 H27 N10 O5 P	Full match	No results	No results	No match	4.32	422.192	423.199	8.086	109664	3							DDA for preferred ion		[M+H]+1	95224.9	75680.1	65415.6	21.4437	7.32947	27.5229	0.864	-0.21	0.912545	1	3.5	3.1			4.3	4.3	3.5	3.9	4.6	4.3
		C8 H23 N10 O4 P	Full match	No results	No results	No match	4.59	354.166	355.173	9.956	152315	1							DDA for preferred ion		[M+H]+1	133529	147057	127092	4.75065	6.99008	1.40085	0.864	-0.21	0.0600388	0.907528	4	5.5			4.3	4.3	3.5	4.4	6.7	5.2
		C20 H24 N O P3	Full match	No results	No results	No results	4.59	387.109	388.116	12.604	9.97372e+06	0							DDA for preferred ion		[M+H]+1	8.84882e+06	9.52904e+06	8.21892e+06	12.209	9.1681	0.266218	0.863	-0.21	0.257523	1	8.6	8.6	4.5	4.8	9.1	9.1	8.7	9.2	8.9	9.2
		C19 H31 N3 O4	Full match	No results	No results	No results	1.99	365.232	366.239	4.077	208637	0							DDA for preferred ion		[M+H]+1	186114	200063	172485	2.41585	15.1223	1.78502	0.862	-0.21	0.658321	1	6.9	5.8			5.4	4.2	4.2	7.7	6.1	7.7
		C16 H33 N4 O16 P	Full match	No results	No results	No match	-2.03	568.162	607.125	0.709	134073	1							No MS2		[M+K]+1	68856.7	63531.5	54512.9	8.44325	47.9449	65.9592	0.858	-0.22	0.888765	1	7.7	7.7			5.2	3.3	5.2	5.2	5.2	4.9
		C28 H52 N3 O7 P	Full match	No results	No results	No results	-2.56	573.353	574.36	5.339	64946.6	0							No MS2		[M+H]+1	54693.7	41066.6	35217.5	26.5109	19.5863	14.3436	0.858	-0.22	0.477905	1	2.5	1.2			4.2	4	2.7	5.4	3.9	5.1
		C18 H35 N2 O5 P	Full match	No results	No results	No results	-2.49	390.227	391.235	2.077	85527.4	0							No MS2		[M+H]+1	71349.8	74853.7	63962.4	14.1066	12.1224	24.1043	0.854	-0.23	0.334082	1	4.5	3.8			4.9	4.9	3.4	2.8	4.8	1.6
		C15 H29 N O7	Full match	No results	No results	No results	0.5	335.195	336.202	7.147	124362	0							DDA for preferred ion		[M+H]+1	76868.2	101865	86799.4	15.229	13.089	47.2461	0.852	-0.23	0.291583	1	4.8	4			4.1	4.1	4.5	1.7	4.5	0.2
		C14 H27 N8 O3 P3	Full match	No results	No results	No results	0.19	448.142	449.149	14.845	315835	0							DDA for preferred ion		[M+H]+1	259518	305399	260147	10.2083	6.34362	10.6517	0.852	-0.23	0.233376	1	5.5	4.4	5.6		6	7.5	6	6.6	5.1	6.3
		C46 H66 N8 O4 P2	Full match	No results	No results	No results	-2.08	856.466	429.24	5.699	30289.2	0							No MS2		[M+2H]+2	23434.2	30090.9	25564.2	34.6609	17.9609	27.7945	0.85	-0.24	0.678947	1	3.2	3.2			4.5	3	2.7	4.4	5.2	2.1
		C14 H28 N10 O S	Full match	No results	No results	No match	-3.73	384.215	385.223	13.63	433824	2							DDA for preferred ion		[M+H]+1	397303	404951	342808	10.8436	8.36425	9.33652	0.847	-0.24	0.215281	1	3.8	4.7			4.1	4.7	4.3	4.9	4.7	5.3
		C18 H42 N10 O P2	Full match	No results	No results	No results	-3.24	476.3	477.308	5.123	173672	0							DDA for preferred ion		[M+H]+1	157149	155926	131868	14.8693	4.9466	4.94719	0.846	-0.24	0.15943	1	5.9	5.3		4.5	6.5	6.9	6.7	5.9	7	5.9
		C22 H46 N6 O2 P2 S	Full match	No results	No results	No results	4.19	520.29	521.297	4.115	79641.3	0							No MS2		[M+H]+1	68968.5	78509.4	65822.2	8.32758	13.7863	14.1101	0.838	-0.25	0.382256	1	4.3	5			4.5	4.5	2.6	3.8	4.1	3.8
		C14 H20 N3 O P3 S	Full match	No results	No results	No results	1.88	371.055	372.062	1.22	137088	0							DDA for preferred ion		[M+H]+1	121293	107825	89906.7	18.4162	11.6737	13.6544	0.834	-0.26	0.413915	1	7	6.7		4.9	6	6.4	6.4	4.9	4.5	4.5
		C33 H31 N2 O14 P	Full match	No results	No results	No results	0.63	710.152	711.159	1.104	125794	0							No MS2		[M+H]+1	111565	72151	60127.9	5.82884	35.6022	46.4315	0.833	-0.26	0.946771	1	8.1	5.8			4.9	4.1	5.7	3.6	3.3	4.4
		C43 H34 N6 O4	Full match	No results	No results	No results	-2.12	698.263	699.27	14.031	73853.1	0							No MS2		[M+H]+1	70537.8	63419.9	52692.8	4.05457	20.084	1.7501	0.831	-0.27	0.451407	1	5.2	4.8			2	5.8	3.1	3.6	5.5	4.8
		C15 H28 N2 O3 S2	Full match	No results	No results	No results	3.08	348.155	349.162	12.545	127681	0							DDA for preferred ion		[M+H]+1	117139	101550	84157.2	12.7276	9.44964	24.3411	0.829	-0.27	0.343799	1	4.5	4.5			3.9	4.3	3.9	5.8	2	2
		C17 H35 O P3	Full match	No results	No results	No results	4.69	348.192	349.199	13.66	317595	0							DDA for preferred ion		[M+H]+1	254470	299305	245900	35.0815	9.82572	14.776	0.822	-0.28	0.361652	1	3.2	2.1		1.5	4.5	4.9	6	3.6	3.6	5.1
			No results	No results	No results	No results		371.175	372.183	1.136	64532.3	0							No MS2		[M+H]+1	36795.5	24914.2	20384.4	6.09096	70.1771	71.3934	0.818	-0.29	0.96893	1					4.5	5.5	4.9	4.9	5.2	3.4
		C14 H33 N4 O6 P	Full match	No results	No results	No results	-2.7	384.213	385.22	0.935	856273	0							DDA for preferred ion		[M+H]+1	644084	786907	639611	18.954	50.4771	56.4598	0.813	-0.3	0.913233	1	5.2	6.7		5.2	2.6	5.8	5.2	4.5	5.8	5.2
		C16 H25 N5 O5	Full match	No results	No results	No results	1.68	367.186	385.22	0.932	856273	0							DDA for other ion		[M+NH4]+1	644084	786907	639611	18.954	50.4771	56.4598	0.813	-0.3	0.913233	1	5.2	6.7		5.2	2.6	5.8	5.2	4.5	5.8	5.2
		C20 H29 O10 P	Full match	No results	No match	No match	-2.52	460.149	461.156	4.38	527618	4							DDA for preferred ion		[M+H]+1	182210	47239.1	38229.5	54.5295	97.8018	144.077	0.809	-0.31	0.99847	1	2.1	3.1	5.5	5.9	1.4	0.6	3.1	2.3	5.2	0.4
	mexazolam	C18 H16 Cl2 N2 O2	No results	No results	No results	Full match	2.54	362.06	363.067	1.226	64869.9	1							No MS2		[M+H]+1	24925.5	24591	19894.1	12.2724	62.7884	12.9356	0.809	-0.31	0.291502	1	6.9	6.9			3	3	5.2	6.6	5.4	5.4
		C23 H27 N5 S	Full match	No results	No results	No results	4.65	405.201	406.208	5.487	178051	0							No MS2		[M+H]+1	115465	157457	127298	47.7517	9.42073	18.2537	0.808	-0.31	0.347507	1	1.2	0.6			3.4	4.3	3.7	2.1	2.1	2.5
		C20 H29 N4 O3 P	Full match	No results	No results	No results	4.62	404.2	405.207	8.145	222951	0							DDA for preferred ion		[M+H]+1	209051	177860	143525	9.40328	8.38941	9.77254	0.807	-0.31	0.148494	1	7.5	7.9			6.4	7.1	6	8.1	5.6	7.3
		C30 H17 Cl	Full match	No results	No results	No results	-2.05	412.101	413.108	15.77	100743	0							No MS2		[M+H]+1	72026	70374.2	56662	25.1999	29.9177	39.9058	0.805	-0.31	0.981581	1	2	1.6			2	1.8	2	2.2	2.2	2.6
			No results	No results	No results	No results		403.258	404.265	12.398	185149	0							DDA for preferred ion		[M+H]+1	137270	170612	137176	41.5762	20.6741	38.1477	0.804	-0.31	0.811892	1	2	1			2.2	2	2.2	2.2	1.7	0.7
			No results	No results	No results	No results		1385.56	462.862	0.693	345821	0							DDA for other ion		[M+3H]+3	304782	176732	141994	19.0422	14.6247	8.78163	0.803	-0.32	0.626438	1							7.2	8.1		8.1
		C47 H23 N4 P	Full match	No results	No results	No results	-1.01	674.165	675.173	9.957	340969	0							No MS2		[M+H]+1	157276	160568	128834	2.571	79.2711	90.2852	0.802	-0.32	0.999572	1	5	3.9			2.7	1.2		2.7	1.7	0.8
		C2 H N6 O10 P3 S	Full match	No results	No results	No results	-3.3	393.867	394.875	0.693	365303	0							DDA for preferred ion		[M+H]+1	333865	216698	173659	13.3168	12.7516	4.76684	0.801	-0.32	0.193559	1					7.4			8.8	8.8
		C23 H24 P2	Full match	No results	No results	No results	-2.22	362.135	363.142	9.886	676993	0							DDA for preferred ion		[M+H]+1	667227	501530	401142	2.06997	20.1605	9.3061	0.8	-0.32	0.315415	1	4.5	4.8			3.6	3.6	4.3	5.1	5.9	4.3
		C53 H59 O P	Full match	No results	No results	No match	-3.07	742.428	372.221	5.43	107351	1							DDA for other ion		[M+2H]+2	106115	91180.8	72846.4	1.64748	19.5175	32.8243	0.799	-0.32	0.379613	1	3.6	3.3			2.1	1.7	2.1	4.7	1.1	1.1
		C13 H19 N2 O4 P S2	Invalid mass	No results	No results	No results	5.11	362.054	363.062	4.137	101621	0							DDA for preferred ion		[M+H]+1	93837.3	75032	59883.6	11.7311	62.4426	49.5253	0.798	-0.33	0.999131	1	4.5	5.7			2.1	2.1	2.3	2.9	1.4	3
		C11 H19 N7 O9	Full match	No results	No results	No results	-0.64	393.124	394.131	0.693	270065	0							DDA for preferred ion		[M+H]+1	222320	179082	141779	4.46311	66.7164	50.3594	0.792	-0.34	0.999984	1	8.4	8.8			5.4	5.4		5.2	5.8
		C22 H54 N9 O5 P S	Full match	No results	No results	No results	-3.6	587.369	588.376	5.86	61140.4	0							DDA for preferred ion		[M+H]+1	52845.2	59330.6	46711.2	18.7175	10.8044	4.03779	0.787	-0.35	0.228529	1	4	6.3			4.5	4.9	4.5	8.2	7.4	5.5
		C11 H23 N8 O6 P	Full match	No results	No results	No results	3.96	394.149	395.157	6.09	199727	0							DDA for preferred ion		[M+H]+1	161706	143910	112861	6.49325	32.1066	24.7052	0.784	-0.35	0.37162	1	8.3	7.1	4.2	4.2	4.9	6.3	6	5	3.5	4.3
		C18 H32 N4 O8 S	Full match	No results	No results	No results	-0.76	464.194	465.201	8.144	165511	0							DDA for preferred ion		[M+H]+1	155782	143006	111299	8.83227	8.68314	3.59802	0.778	-0.36	0.061852	0.907528	6	5			5.8	6.2	4.6	6.7	6.7	8.2
		C27 H38 N4 O11 P2	Full match	No results	No results	No results	1.98	656.203	657.21	5.561	1.3123e+06	0							DDA for preferred ion		[M+H]+1	1.17014e+06	588745	455958	17.1809	21.7269	19.7032	0.774	-0.37	0.837135	1	7.1	7.3			5.9	6.6	6.2	6	6.4	6
		C32 H71 N9 O17	Full match	No results	No results	No results	-0.99	853.496	427.755	6.197	231547	0							DDA for other ion		[M+2H]+2	214506	172777	133106	11.2352	19.1563	10.6961	0.77	-0.38	0.0893145	1	3.2	2.5			3.5	2.3	2.3	2.2	2.6	3.4
		C25 H60 N5 O2 P3 S	Full match	No results	No results	No results	0.61	587.368	588.376	5.942	58238.9	0							DDA for preferred ion		[M+H]+1	44613	56016.8	42847	19.0552	15.6841	6.95049	0.765	-0.39	0.338344	1	4.8	4.9			2.9	4	3	5.6	5.8	4.4
		C21 H24 O2 S	Full match	No results	No results	No match	-3.41	340.149	341.156	0.92	344678	1							DDA for preferred ion		[M+H]+1	179971	318977	243695	68.7425	9.26581	19.7506	0.764	-0.39	0.515417	1	3.9	5.2			6.4	7.1	8.7	6.9	6.9	4.2
		C12 H30 N9 O2 P	Full match	No results	No results	No results	0.21	363.226	364.233	6.586	403294	0							DDA for preferred ion		[M+H]+1	282612	336397	256272	38.3952	25.8633	11.4502	0.762	-0.39	0.763374	1	2.9	3.2			4.5	3.7	3.6	4.4	4.7	5.5
		C17 H27 N3 O8 S	Full match	No results	No results	No results	2.3	433.153	434.16	8.144	588362	0							DDA for preferred ion		[M+H]+1	579806	453925	345048	2.08684	11.4593	1.08378	0.76	-0.4	0.0382883	0.848025	8.6	9.4			7.2	6.9	6.9	8.8	7.3	7.3
		C19 H29 N5 O	Full match	No results	No results	No results	-2.58	343.236	344.244	13.622	277889	0							DDA for preferred ion		[M+H]+1	165207	260439	195024	8.96456	46.5355	19.661	0.749	-0.42	0.980977	1	4.5	3.4			2	1.7	1.6	2.7	3.1	3.5
		C35 H53 N10 O3 P	Full match	No results	No results	No results	-1.45	692.403	347.209	12.601	108474	0							DDA for other ion		[M+2H]+2	98075.9	77929.2	57799.1	14.9932	12.0526	13.8923	0.742	-0.43	0.151298	1	5.7	5.7			4.5	4.5	5.7	3.4	7.2	6
	5-Hydroxy-3-(3-hydroxy-3-methylbutyl)-8,8-dimethyl-2-(2,4,5-trihydroxyphenyl)-4H,8H-pyrano[2,3-f]chromen-4-one	C25 H26 O8	No results	No results	No results	Full match	4.91	454.165	455.172	8.143	61852.5	1							No MS2		[M+H]+1	59715.9	32672.3	24158.4	5.05992	12.1726	10.3999	0.739	-0.44	0.0614066	0.907528	5	3.5			5.1	2.4	2.4	5.1	3.9
		C26 H35 N10 O2 P3 S2	Full match	No results	No results	No results	1.29	676.161	677.168	9.961	3.91387e+06	0							DDA for preferred ion		[M+H]+1	1.85461e+06	1.59082e+06	1.17608e+06	27.8653	87.9609	90.6929	0.739	-0.44	0.993433	1	6.5	5.7		0.2	5.8	5.5	3.7	5.8	4.7	4.5
		C14 H24 N5 O P S	Full match	No results	No results	No results	3.46	341.145	342.152	1.04	714490	0							DDA for preferred ion		[M+H]+1	189267	252916	184579	45.8747	80.4609	79.0519	0.73	-0.45	0.973241	1	6.1	5.9			5	6.4	5.5	5.4	6	5.8
		C4 H12 N7 O10 P	Full match	No results	No results	No results	-1.67	349.038	350.045	12.94	175104	0							DDA for preferred ion		[M+H]+1	174432	122601	89123.8	0.545091	30.8964	36.8165	0.727	-0.46	0.543441	1	4.2	4.2			1.9	1.5	1.9	1.9	1.1	3
		C34 H35 O7 P	Full match	No results	No results	No results	-2.69	586.21	587.218	16.428	304303	0							DDA for preferred ion		[M+H]+1	224847	252560	181752	13.8184	26.4619	26.0968	0.72	-0.47	0.665697	1	3.2	4.4			3.7	4.5	3.4	3	3	3.4
			No results	No results	No results	No results		362.15	363.157	14.059	82433.9	0							DDA for preferred ion		[M+H]+1	71475.4	77891.1	54704.2	21.6825	20.622	19.6962	0.702	-0.51	0.275752	1	3.1	3.1			2	3.9	2.4	1.9	2.5	2.5
		C14 H16 N10 O	Full match	No results	No results	No match	4.95	340.153	341.16	10.069	367160	2							DDA for preferred ion		[M+H]+1	333961	304333	209546	14.0587	7.92514	19.6189	0.689	-0.54	0.161531	1	4.7	4.7			5.3	4.1	3.7	6.5	3.5	4.2
		C18 H33 N O7	Full match	No results	No results	No results	1.83	375.226	376.234	1.228	80445.3	0							No MS2		[M+H]+1	48971.9	51625.6	34250.6	1.19449	32.7049	19.3249	0.663	-0.59	0.144245	1	7.8	7.8			5.3	5.4	3.4	4.2	5.3	5.3
		C16 H25 N4 P S	Full match	No results	No results	No results	3.87	336.155	337.162	7.229	195401	0							DDA for preferred ion		[M+H]+1	171823	145802	94679.2	19.4058	17.1453	27.5011	0.649	-0.62	0.413208	1	4.2	4.4			2.1	3.5	2.1	2.4	1.6	4.3
		C12 H27 N10 O3 P	Full match	No results	No results	No match	4.62	390.202	391.21	15.001	6.17335e+06	9							DDA for preferred ion		[M+H]+1	4.26457e+06	4.00161e+06	2.59851e+06	63.2985	72.7866	49.2035	0.649	-0.62	0.815395	1	3.2	3.2				2	5.2	2	1.7	4.3
		C21 H28 N4 O2	Full match	No results	No results	No match	-2.87	368.22	369.227	16.338	2.02877e+06	17							DDA for preferred ion		[M+H]+1	1.83125e+06	1.92867e+06	1.2257e+06	8.90274	8.25635	30.8227	0.636	-0.65	0.191769	1	7.6	3.8			6.5	7.2	6.5	1.4	3.3	2.9
		C13 H32 N6 O4 P2	Full match	No results	No results	No match	-3.81	398.195	399.202	11.513	184679	3							DDA for preferred ion		[M+H]+1	128896	162857	101514	18.8565	27.1412	31.1276	0.623	-0.68	0.179071	1	2.9	3.6			3.4	3.5	2.6	3.8	1.1	1.1
		C28 H45 N O P2	Full match	No results	No results	No results	3.46	473.299	474.307	13.275	119432	0							No MS2		[M+H]+1	77412.4	114353	70515.8	17.9441	18.2367	27.1578	0.617	-0.7	0.369686	1	2.9	2.1			1.7	2.5	1.7	4.3	1.6	3.9
		C11 H29 N6 O10 P	Full match	No results	No results	No match	3.01	436.17	437.177	0.812	647596	1							DDA for preferred ion		[M+H]+1	415612	358843	219292	15.6905	61.8352	45.3845	0.611	-0.71	0.71461	1	6.1	7.1			4.2	4.5	5.8	5	5.6	5.8
			No results	No results	No results	No results		375.183	376.191	0.946	313126	0							No MS2		[M+H]+1	62395.6	46981.6	28667.1	4.0569	64.669	145.878	0.61	-0.71	0.996284	1	5.9	7	3	7.6		5.2			4.6
		C18 H31 Cl N8	Full match	No results	No results	No match	0.07	394.236	395.243	13.415	92088.7	2							No MS2		[M+H]+1	77139.5	90339.9	54830.7	10.7552	19.1077	20.3895	0.607	-0.72	0.207715	1	3.8	4.1			2.5	2.9	4.4	2.4	3.5	1.6
		C9 H25 Cl N7 O11 P	Full match	No results	No results	No results	-0.95	473.103	474.111	13.997	74272.9	0							No MS2		[M+H]+1	73188.9	50319.3	30455.3	2.09451	14.8783	22.2316	0.605	-0.72	0.114199	1	3.6	4.4			3.5	4.1	3.4	2.1	2.5	4.4
		C11 H26 N9 O2 P	Full match	No results	No results	No results	0.33	347.195	348.202	4.704	301966	0							DDA for preferred ion		[M+H]+1	220948	237400	142384	34.2473	15.4467	18.7473	0.6	-0.74	0.0604889	0.907528	4	2.1	0		4.6	5	5	4	4.2	4
		C13 H31 N10 O P	Full match	No results	No results	No results	0.77	374.242	375.25	10.582	105978	0							No MS2		[M+H]+1	74835.3	104672	61845.4	38.4336	4.52489	62.7093	0.591	-0.76	0.342076	1	1.9	1.1			4.8	5.9	5.2	1	3.8	2.1
			No results	No results	No results	No results		524.114	525.122	0.733	820015	0							No MS2		[M+H]+1	525287	670380	379196	64.095	59.1506	53.0575	0.566	-0.82	0.980713	1	5	1.4			3	1.1	5	2.6	1.2	4.5
		C16 H29 N O7	Full match	No results	No results	No results	1.19	347.195	348.202	4.467	218735	0							DDA for preferred ion		[M+H]+1	165363	192632	106178	34.6957	9.04123	12.0737	0.551	-0.86	0.0224155	0.793244	3.6	3			5.6	6	5.6	3.8	4.1	3.8
		C10 H30 N7 O5 P	Full match	No results	No results	No results	3.73	359.206	360.213	0.807	413815	0							DDA for other ion		[M+H]+1	249077	331606	175878	43.3474	14.6616	74.2183	0.53	-0.91	0.242607	1	3.9	5			4.7	5.7	7.4	3.1	3.9	4.9
		C22 H31 N2 O6 P	Full match	No results	No results	No match	-2.62	450.191	451.198	9.49	624180	1							DDA for preferred ion		[M+H]+1	550419	422294	223516	18.9519	29.4052	28.439	0.529	-0.92	0.121846	1	6.7	6			6.6	6.2	6	6	6	5.3
		C20 H32 N6 P2 S	Full match	No results	No results	No match	5	450.191	451.198	9.822	594331	1							DDA for preferred ion		[M+H]+1	465044	366546	191583	21.8894	37.4225	24.7733	0.523	-0.94	0.105599	1	5.5	6.2			6.5	6.3	5.9	6	6.8	6.4
			No results	No results	No results	No results		344.184	345.191	12.539	88054.2	0							DDA for preferred ion		[M+H]+1	49800.3	86867.8	45296.5	5.87252	8.634	26.1506	0.521	-0.94	0.0401084	0.848025	5.8	3.1			3.5	3.1	3.1	1.8	2.5	2.4
		C30 H44 P2	Full match	No results	No results	No results	3.43	466.293	467.301	20.039	364351	0							DDA for preferred ion		[M+H]+1	192048	324734	165837	42.182	6.8254	13.4041	0.511	-0.97	0.0258088	0.793244	2.3	0.6			4.5	4.9	4.9	4.1	4.7	3.6
	{4-[(1E)-1,2-Diphenyl-1-buten-1-yl]phenoxy}acetic acid	C24 H22 O3	Full match	No results	No results	Full match	1	358.157	359.165	18.659	167698	1							DDA for preferred ion		[M+H]+1	122350	163602	81205.7	44.8431	2.23102	32.5345	0.496	-1.01	0.04227	0.848025	1.2	2.1			4.6	4.2	4.6	0.9	2.2	0.7
	(4S)-4-[(11-Carboxyundecanoyl)oxy]-4-(trimethylammonio)butanoate	C19 H35 N O6	Full match	No results	No results	Full match	1.61	373.247	374.254	12.318	254774	1							DDA for preferred ion		[M+H]+1	138878	191444	94206.2	42.8923	17.6663	34.9866	0.492	-1.02	0.0807858	0.986127	1.6	0.6			3.5	3.9	3.1	1.5	1.9	0.7
			No results	No results	No results	No results		340.139	341.146	1.037	714490	0							No MS2		[M+H]+1	119494	151481	74042.7	43.0766	100.959	51.4757	0.489	-1.03	0.330416	1	3.6	0.8		4.5	1.4	6.4	5.5	5.2	2.5	5.8
			No results	No results	No results	No results		358.149	341.146	1.026	714490	0							DDA for other ion		[M+H-H2O]+1	102308	151481	74042.7	26.5563	100.959	51.4757	0.489	-1.03	0.315203	1	4.6			4.5	1.4	6.4	5.5	5.2	2.5	5.8
		C17 H36 N9 O P	Full match	No results	No results	No results	0.5	413.278	414.286	16.342	923553	0							DDA for preferred ion		[M+H]+1	407181	885887	427379	59.6195	8.78672	5.89564	0.482	-1.05	0.0638537	0.915591	4.8	0.5			6.2	6.2	6.2	3.2	4.3	4.3
		C13 H23 N8 O2 P	Full match	No results	No results	No match	0.6	354.168	377.158	11.753	163958	1							DDA for preferred ion		[M+Na]+1	133179	139645	65178.2	22.0368	19.6193	44.797	0.467	-1.1	0.0628162	0.914925	3.7	2.8			2.5	3.6	4.6	1	2.7	3.6
		C22 H20 N6 O3	Full match	No results	No results	No match	1.2	416.16	417.167	10.115	270451	1							DDA for preferred ion		[M+H]+1	150842	93366.2	43342.9	39.3689	78.7725	54.2901	0.464	-1.11	0.314725	1	5.5	4.1			5.4	4	1.4	5.2	2.7	2.7
		C21 H27 N2 O6 P	Full match	No results	No results	No match	-2.93	434.159	435.167	10.119	280679	2							DDA for preferred ion		[M+H]+1	194366	155219	71876.4	37.8474	43.6049	20.814	0.463	-1.11	0.0620022	0.907528	5.9	4.5			4.6	3.5	4	3.9	3.9	3.9
			No results	No results	No results	No results		362.133	363.14	0.942	180518	0							No MS2		[M+H]+1	101898	155246	71194.5	7.60769	26.4969	44.9282	0.459	-1.12	0.10635	1	7.7	5.4			6.8	7.1	6.5	4.5	5.9	5.2
		C28 H35 N2 O P S	Full match	No results	No results	No match	2.37	478.222	479.229	10.203	55342.9	4							No MS2		[M+H]+1	41949.2	40731.3	18532	19.6305	31.0262	26.6495	0.455	-1.14	0.0650822	0.917227	4.4	3.8			2.6	2.4	2.4	2.5	1	1
		C17 H24 N10	Full match	No results	No results	No match	4.37	368.22	369.227	14.202	2.02194e+06	17							No MS2		[M+H]+1	1.24107e+06	1.99695e+06	908156	48.8174	9.6287	7.50214	0.455	-1.14	0.0262728	0.793244	2.4	1.8			4.2	5.7	4.9	3.6	4.7	5.1
	{4-[(1E)-1,2-Diphenyl-1-buten-1-yl]phenoxy}acetic acid	C24 H22 O3	Full match	No results	No results	Full match	1.07	358.157	341.154	19.307	231743	1							DDA for preferred ion		[M+H-H2O]+1	175318	214313	97260.4	45.265	20.7668	32.3847	0.454	-1.14	0.0880491	1	1.6	1.4			2.8	2.6	4.5	1.9	1.9	1.1
		C18 H28 N2 O7 S	Full match	No results	No results	No match	-3.62	416.16	417.167	9.78	212514	1							DDA for preferred ion		[M+H]+1	130600	89032.2	40183.4	39.6229	67.2574	44.2824	0.451	-1.15	0.205124	1	4.7	3.4			5	4.8	3.6	2.5	1.5	0.4
	11-Dehydrothromboxane B2	C20 H32 O6	Full match	No results	No results	Full match	1.47	368.22	369.228	15.667	1.14467e+07	17							DDA for preferred ion		[M+H]+1	7.9714e+06	1.09937e+07	4.81178e+06	61.6565	4.66894	0.731732	0.438	-1.19	0.0461121	0.848025	5.8	5.1			9.6	8.9	8.1	7.7	8.5	7.7
		C23 H37 N5 O3	Full match	No results	No results	No results	-2.11	431.289	432.296	15.668	522145	0							DDA for preferred ion		[M+H]+1	312283	460282	200526	57.3367	17.542	33.7518	0.436	-1.2	0.0522758	0.860808	3.3	2.3			5.2	4.8	4.6	4.9	4	2.5
		C24 H39 N P2	Full match	No results	No results	No results	4.41	403.258	404.265	15.67	389328	0							DDA for preferred ion		[M+H]+1	242940	370868	160557	74.8208	6.905	1.56467	0.433	-1.21	0.0926632	1	3.5	3.6			5.3	4.5	5.1	5.4	5.4	5
	1,12-Dihydroxy-2-(hydroxymethyl)-11-methyl-7-methylene-6-oxo-5,14-dioxatricyclo[9.2.1.0~4,8~]tetradec-9-yl (2Z)-2-methyl-2-butenoate	C20 H28 O8	No results	No results	No results	Full match	1.21	396.179	397.186	13.878	130934	1							DDA for preferred ion		[M+H]+1	97986.5	110311	47666.8	2.9719	21.2152	63.2487	0.432	-1.21	0.258535	1	5.5	4.8			3.1	1.2	2	1.5	2.1	1.4
		C20 H45 N7 O11	Full match	No results	No results	No match	-3.09	559.316	560.323	9.326	80185.8	1							No MS2		[M+H]+1	73287.5	64671.1	27240.6	13.3114	33.8012	72.0216	0.421	-1.25	0.285378	1	3.4	2.6			2.2	2.8	3	2.1	4.5
		C14 H37 N9 O4 S	Full match	No results	No results	No results	-0.82	427.269	428.276	16.338	278139	0							No MS2		[M+H]+1	97997.9	256747	107569	85.5096	15.1801	12.5249	0.419	-1.26	0.187522	1	2.3	1.1			3.5	3.1	3.1	2.6	3	2.6
		C12 H27 N10 O3 P	Full match	No results	No results	No match	4.97	390.202	391.21	12.542	262070	9							DDA for preferred ion		[M+H]+1	174900	253534	106139	59.354	7.76644	10.1906	0.419	-1.26	0.0360581	0.848025	2	0.2			5.6	3.7	4.1	2.6	5.3	3
		C23 H22 N4 O5	Full match	No results	No results	No match	0.98	434.159	435.167	9.618	267324	2							DDA for preferred ion		[M+H]+1	182588	134080	55774.3	36.0474	47.9361	29.2049	0.416	-1.27	0.0602628	0.907528	5.1	5.3			4.6	2.9	2.5	4.3	1.2	2.4
		C18 H28 N6 O5	Full match	No results	No results	No match	1.99	408.213	409.22	15.668	2.5468e+06	3							DDA for preferred ion		[M+H]+1	1.67591e+06	2.49355e+06	980299	56.6084	6.75589	4.79719	0.393	-1.35	0.0236851	0.793244	4.7	4.1			8	8.4	8	7.9	7.5	7.5
		C14 H39 N9 O2 P2	Full match	No results	No results	No results	-3.83	427.269	428.276	16.814	468673	0							DDA for preferred ion		[M+H]+1	164513	412535	158949	97.4276	20.5163	37.9067	0.385	-1.38	0.200994	1	0.5	3.3			4.9	2.4	3.2	0.7	1	1
		C24 H35 N2 O6 P	Full match	No results	No results	No match	-3.13	478.222	479.229	10.36	57875.6	4							No MS2		[M+H]+1	34801.6	45049.4	16060.6	57.2923	34.2998	50.1683	0.357	-1.49	0.0897422	1	3.6	4.5			3.8	5.1	3.5	2.7	4.5	1.9
	Prostaglandin G2	C20 H32 O6	Full match	No results	No results	Full match	0.7	368.22	369.227	13.903	1.03745e+06	17							DDA for preferred ion		[M+H]+1	798559	1.02919e+06	366734	33.2192	5.46718	31.8943	0.356	-1.49	0.0188571	0.793244	3.1	1.2			6.2	5.1	5.9	1.7	4.2	2.1
		C32 H48 P2	Full match	No results	No results	No match	3.41	494.325	495.332	22.66	274560	2							No MS2		[M+H]+1	78157.5	207803	73464.6	49.9975	22.1977	49.1799	0.354	-1.5	0.0489268	0.850552	0.6	0.6			3.4	3	3.7	0.8	1.7	2.1
		C23 H35 N5 O2	Full match	No results	No results	No results	-2.06	413.278	414.286	16.815	759990	0							DDA for preferred ion		[M+H]+1	361453	739618	260892	65.7207	10.529	4.84168	0.353	-1.5	0.0327899	0.846537	2.6	0.5			4.2	5	5.4	3.9	3.5	4.2
		C29 H42 P2	Full match	No results	No results	No results	3.64	452.278	453.285	18.502	139705	0							No MS2		[M+H]+1	61955.2	130376	43952.9	53.128	19.5987	30.5137	0.337	-1.57	0.0226476	0.793244	0.6	0			2.9	2.9	2.1	2	1.5	2
	11-β-Hydroxyandrosterone-3-glucuronide	C25 H38 O9	Full match	No results	No results	Full match	-4.37	482.249	483.257	13.916	306779	1							DDA for preferred ion		[M+H]+1	184345	288595	96997.3	70.7674	9.01948	73.6134	0.336	-1.57	0.340528	1	1.2	1			4.5	4.9	4.1		1.2
		C25 H21 N O2	Full match	No results	No results	No results	1.94	367.158	368.165	11.207	44064.1	0							No MS2		[M+H]+1	24449.7	32001.4	10636.9	69.4783	30.1653	6.83235	0.332	-1.59	0.0392804	0.848025	4.9	2.3			3.9	2.4	3.2	5.9		5.2
		C17 H24 N10 O	Full match	No results	No results	No match	4.96	384.215	385.223	12.811	226034	2							DDA for preferred ion		[M+H]+1	147199	146614	46552.4	75.7412	13.3425	12.2953	0.318	-1.66	0.0447016	0.848025	2	1.4			5.9	3.4	3	3.4	2.2	3.2
		C19 H25 N2 O4 P	Full match	No results	No results	Invalid mass	-2.91	376.154	377.161	11.345	291629	12							DDA for preferred ion		[M+H]+1	159315	129182	38039.3	54.3633	82.9424	69.5439	0.294	-1.76	0.374028	1	3.5	2.1			3.9	1.7	3	1.7	1.1	4.9
		C20 H35 N8 O18 P S	Full match	No results	No results	No results	-0.2	738.153	370.084	0.746	989858	0							No MS2		[M+2H]+2	88997.9	900361	257731	8.29164	36.5615	38.2747	0.286	-1.8	0.0451015	0.848025	7.3				6.5	3.8	1.6		2.7
		C12 H29 N4 O5 P	Full match	No results	No results	No results	-3.18	340.186	341.194	16.814	386773	0							DDA for preferred ion		[M+H]+1	244437	351390	91530.1	82.35	14.8083	14.6701	0.26	-1.94	0.0381326	0.848025	2.2	1.4			3.2	5.5	3.2	3.8	4.1	3.8
		C35 H38 N8 O5 S	Full match	No results	No results	No results	-1.36	682.268	683.275	13.678	66983.3	0							No MS2		[M+H]+1	35411	62401.2	13593.5	99.0103	6.64284	21.3256	0.218	-2.2	0.0394571	0.848025	3.3	4.2			5.4	5.4	5	3.3	3.3
		C21 H28 N4 O2	Full match	No results	No results	No match	-2.52	368.22	369.228	16.817	4.18045e+06	17							DDA for preferred ion		[M+H]+1	2.17465e+06	3.86313e+06	678327	30.602	8.40184	78.4224	0.176	-2.51	0.0343642	0.848025	4.4	3.3			7.2	6.8	6.8	1.8	3.9	3.3
		C46 H68 N9 P3	Full match	No results	No results	No results	-0.7	839.48	420.748	5.863	173438	0							No MS2		[M+2H]+2	18302.4	163214	24891.4	1.57423	59.6014	122.22	0.153	-2.71	0.368048	1	4.9	7.6			2	2	0	4.9	4.2
		C23 H36 O16	Full match	No results	No results	No results	-0.71	568.2	569.207	15.86	153328	0							DDA for preferred ion		[M+H]+1	73269.4	141793	7741.84	121.693	37.1458	48.4145	0.055	-4.19	0.0447528	0.848025	1.4	2.7			3	3.4	1.9	4.5	4.9

## Sheet: Figure 2E
EIC 418.1761 m/z										EIC 462.1660 m/z
5 std.			N ninae t16			N ninae t0				4 std.			N ninae t16			N ninae t0
Time(min)	Relative Abundance		Time(min)	Relative Abundance		Time(min)	Relative Abundance			Time(min)	Relative Abundance		Time(min)	Relative Abundance		Time(min)	Relative Abundance
0.506374	0		0.506614	0		0.506622	0			0.506739	0		0.506614	0		0.506622	0
0.517487	0		0.517455	0		0.517466	0			0.517939	0		0.517455	0		0.517466	0
0.527927	0		0.527895	0		0.527899	0			0.528396	0		0.527895	0		0.527899	0
0.536198	0		0.536145	0		0.535993	0			0.53803	0		0.536145	0		0.535993	0
0.546955	0		0.546901	0		0.546714	0			0.548802	0		0.546901	0		0.546714	0
0.55769	0		0.557684	0		0.557476	0			0.559533	0		0.557684	0		0.557476	0
0.568419	0		0.568475	0		0.568267	0			0.570285	0		0.568475	0		0.568267	0
0.579183	0		0.579236	0		0.578984	0			0.581066	0		0.579236	0		0.578984	0
0.590115	0		0.590138	0		0.589899	0			0.591841	0		0.590138	0		0.589899	0
0.601012	0		0.601075	0		0.600875	0			0.602776	0		0.601075	0		0.600875	0
0.611752	0		0.612009	0		0.61181	0			0.613684	0		0.612009	0		0.61181	0
0.622516	0		0.622748	0		0.622531	0			0.624444	0		0.622748	0		0.622531	0
0.633271	0		0.633477	0		0.633288	0			0.635218	0		0.633477	0		0.633288	0
0.644005	0		0.644244	0		0.644051	0			0.645952	0		0.644244	0		0.644051	0
0.65476	0		0.655009	0		0.654807	0			0.65665	0		0.655009	0		0.654807	0
0.665526	0		0.665753	0		0.665578	0			0.667416	0		0.665753	0		0.665578	0
0.674097	0		0.676514	0		0.676341	0			0.676167	0		0.676514	0		0.676341	0
0.684848	0		0.687495	0		0.687363	0			0.686909	0		0.687495	0		0.687363	0
0.691965	0		0.698532	0		0.698453	0			0.694763	0		0.698532	0		0.698453	0
0.702996	0		0.709557	0		0.709509	0			0.705648	0		0.709557	0		0.709509	0
0.710312	0		0.720312	0		0.717125	0			0.711894	0		0.720312	0		0.717125	0
0.72115	0		0.728011	0		0.727931	0			0.721227	0		0.728011	0		0.727931	0
0.727401	0		0.738811	0		0.73478	0			0.727512	0		0.738811	0		0.73478	0
0.735774	0		0.745965	0		0.74573	0			0.738436	0		0.745965	0		0.74573	0
0.74226	0		0.756977	0		0.752527	0			0.744678	0		0.756977	0		0.752527	0
0.753014	0		0.764404	0		0.763442	0			0.754459	0		0.764404	0		0.763442	0
0.759167	0		0.775363	0		0.770954	0			0.760719	0		0.775363	0		0.770954	0
0.770031	0		0.783166	0		0.78203	0			0.771617	0		0.783166	0		0.78203	0
0.776334	0		0.794221	0		0.789652	0			0.77815	0		0.794221	0		0.789652	0
0.787415	0		0.805291	0		0.800806	0			0.78919	0		0.805291	0		0.800806	0
0.793926	0		0.81616	0		0.811319	0			0.795696	0		0.81616	0		0.811319	0
0.804896	0		0.822496	0		0.820132	0			0.806776	0		0.822496	0		0.820132	0
0.81363	0		0.832304	0		0.8296	0			0.813342	0		0.832304	0		0.8296	0
0.824522	0		0.838642	0		0.837488	0			0.819617	0		0.838642	0		0.837488	0
0.835371	0		0.849574	0		0.848292	0			0.826432	0		0.849574	0		0.848292	0
0.846421	0		0.855887	0		0.854826	0			0.832719	0		0.855887	0		0.854826	0
0.857287	0		0.866725	0		0.865596	0			0.839313	0		0.866725	0		0.865596	0
0.868119	0		0.873245	0		0.87233	0			0.84559	0		0.873245	0		0.87233	0
0.878936	0		0.884162	0		0.883281	0			0.852564	0		0.884162	0		0.883281	0
0.889768	0		0.890634	0		0.890909	0			0.858983	0		0.890634	0		0.890909	0
0.900583	0		0.901515	0		0.901827	0			0.867315	0		0.901515	0		0.901827	0
0.911391	0		0.908268	0		0.911466	0			0.873589	0		0.908268	0		0.911466	0
0.92216	0		0.918981	0		0.922251	0			0.879837	0		0.918981	0		0.922251	0
0.932967	0		0.925902	0		0.932952	0			0.887944	0		0.925902	0		0.932952	0
0.941011	0		0.936604	0		0.943704	0			0.894358	0		0.936604	0		0.943704	0
0.948667	0		0.943942	0		0.951108	0			0.900984	0		0.943942	0		0.951108	0
0.955369	0		0.954697	0		0.962026	0			0.907547	0		0.954697	0		0.962026	0
0.966161	0		0.962168	0		0.972994	0			0.913831	0		0.962168	0		0.972994	0
0.973337	0		0.972844	0		0.98397	0			0.921565	0		0.972844	0		0.98397	0
0.984126	0		0.981624	0		0.994921	0			0.927828	0		0.981624	0		0.994921	0
0.994994	0		0.99249	0		1.00385	0			0.936372	0		0.99249	0		1.00385	0
1.00591	0		1.0006	0		1.01466	0			0.942618	0		1.0006	0		1.01466	0
1.01678	0		1.01145	0		1.02244	0			0.950031	0		1.01145	0		1.02244	0
1.02761	0		1.01905	0		1.03316	0			0.956465	0		1.01905	0		1.03316	0
1.03861	0		1.02973	0		1.04376	0			0.965539	0		1.02973	0		1.04376	0
1.0495	0		1.04033	0		1.0545	0			0.971977	0		1.04033	0		1.0545	0
1.06037	0		1.05098	0		1.06521	0			0.982883	0		1.05098	0		1.06521	0
1.07122	0		1.06185	0		1.07612	0			0.989315	0		1.06185	0		1.07612	0
1.08204	0		1.07254	0		1.08704	0			0.998578	0		1.07254	0		1.08704	0
1.09293	0		1.08332	0		1.09778	0			1.00486	0		1.08332	0		1.09778	0
1.10379	0		1.09398	0		1.10867	0			1.01535	0		1.09398	0		1.10867	0
1.11462	0		1.10484	0		1.11945	0			1.0218	0		1.10484	0		1.11945	0
1.1254	0		1.11556	0		1.13023	0			1.03255	0		1.11556	0		1.13023	0
1.13606	0		1.12623	0		1.14099	0			1.03883	0		1.12623	0		1.14099	0
1.14253	0		1.13689	0		1.15169	0			1.04955	0		1.13689	0		1.15169	0
1.15312	0		1.14761	0		1.16242	0			1.05584	0		1.14761	0		1.16242	0
1.15975	0		1.15847	0		1.17336	0			1.06657	0		1.15847	0		1.17336	0
1.17037	0		1.16913	0		1.18426	0			1.07304	0		1.16913	0		1.18426	0
1.18103	0		1.17982	0		1.195	0			1.08394	0		1.17982	0		1.195	0
1.19175	0		1.19052	0		1.20597	0			1.09042	0		1.19052	0		1.20597	0
1.2025	0		1.20137	0		1.21674	0			1.10116	0		1.20137	0		1.21674	0
1.21332	0		1.21207	0		1.22746	0			1.10767	0		1.21207	0		1.22746	0
1.22413	0		1.22276	0		1.23821	0			1.1186	0		1.22276	0		1.23821	0
1.23489	0		1.23347	0		1.24897	0			1.12509	547.873		1.23347	0		1.24897	0
1.24565	0		1.24419	0		1.25971	0			1.13574	0		1.24419	0		1.25971	0
1.25643	0		1.25503	0		1.27055	0			1.14233	1143.53		1.25503	0		1.27055	0
1.26721	0		1.26569	0		1.27863	0			1.15308	0		1.26569	0		1.27863	0
1.27796	0		1.27636	0		1.28722	0			1.15983	681.923		1.27636	0		1.28722	0
1.28868	0		1.28283	0		1.29364	0			1.17083	0		1.28283	0		1.29364	0
1.29945	0		1.29229	0		1.30382	0			1.17776	0		1.29229	0		1.30382	0
1.31021	0		1.29872	0		1.31006	0			1.18883	0		1.29872	0		1.31006	0
1.32095	0		1.30924	0		1.32061	0			1.19648	0		1.30924	0		1.32061	0
1.33168	0		1.31549	0		1.32689	0			1.20717	0		1.31549	0		1.32689	0
1.34247	0		1.32601	0		1.33768	0			1.21535	0		1.32601	0		1.33768	0
1.35324	0		1.3326	0		1.34414	0			1.22605	0		1.3326	0		1.34414	0
1.36391	0		1.34321	0		1.35479	0			1.23579	0		1.34321	0		1.35479	0
1.37464	0		1.34985	0		1.362	0			1.24645	0		1.34985	0		1.362	0
1.38541	0		1.36047	0		1.37281	0			1.25659	0		1.36047	0		1.37281	0
1.39617	0		1.36732	0		1.38249	0			1.2673	0		1.36732	0		1.38249	0
1.4069	0		1.37794	0		1.39331	0			1.27416	0		1.37794	0		1.39331	0
1.41761	0		1.38516	0		1.40397	0			1.28494	0		1.38516	0		1.40397	0
1.4284	0		1.3959	0		1.41461	0			1.29119	0		1.3959	0		1.41461	0
1.43915	0		1.40467	0		1.42524	0			1.29835	0		1.40467	0		1.42524	0
1.44987	0		1.4153	0		1.43608	0			1.30603	0		1.4153	0		1.43608	0
1.46059	0		1.42586	0		1.44673	0			1.31302	0		1.42586	0		1.44673	0
1.47135	0		1.43646	0		1.45737	0			1.32291	0		1.43646	0		1.45737	0
1.48208	0		1.44724	0		1.4682	0			1.32916	0		1.44724	0		1.4682	0
1.49279	0		1.45788	0		1.47887	0			1.33967	0		1.45788	0		1.47887	0
1.50349	0		1.4685	0		1.48971	0			1.34592	0		1.4685	0		1.48971	0
1.51422	0		1.47915	0		1.5004	0			1.35663	0		1.47915	0		1.5004	0
1.52493	0		1.48994	0		1.51104	0			1.36289	0		1.48994	0		1.51104	0
1.53561	0		1.50056	0		1.52174	0			1.37364	0		1.50056	0		1.52174	0
1.54632	0		1.51122	0		1.53259	0			1.38005	0		1.51122	0		1.53259	0
1.55704	0		1.52183	0		1.54324	0			1.39066	0		1.52183	0		1.54324	0
1.56774	0		1.53244	0		1.55388	0			1.39714	0		1.53244	0		1.55388	0
1.57845	0		1.54328	0		1.56477	0			1.4079	0		1.54328	0		1.56477	0
1.58915	0		1.55389	0		1.57544	0			1.41474	0		1.55389	0		1.57544	0
1.59989	0		1.5645	0		1.58626	0			1.42537	0		1.5645	0		1.58626	0
1.61065	0		1.57513	0		1.59693	0			1.43348	0		1.57513	0		1.59693	0
1.62134	0		1.58594	0		1.60763	0			1.44408	0		1.58594	0		1.60763	0
1.63204	0		1.59657	0		1.61831	0			1.4541	0		1.59657	0		1.61831	0
1.64281	0		1.6072	0		1.62914	0			1.46475	0		1.6072	0		1.62914	0
1.65355	0		1.61781	0		1.63981	0			1.47531	0		1.61781	0		1.63981	0
1.6642	0		1.62847	0		1.65052	0			1.48592	0		1.62847	0		1.65052	0
1.67492	0		1.6393	0		1.66139	0			1.49653	0		1.6393	0		1.66139	0
1.68565	0		1.64987	0		1.67209	0			1.50735	0		1.64987	0		1.67209	0
1.69639	0		1.66051	0		1.68293	0			1.51799	0		1.66051	0		1.68293	0
1.7071	0		1.67118	0		1.69363	0			1.52864	0		1.67118	0		1.69363	0
1.71778	0		1.68202	0		1.70434	0			1.53926	0		1.68202	0		1.70434	0
1.72852	0		1.69265	0		1.71501	0			1.54992	0		1.69265	0		1.71501	0
1.73925	0		1.70329	0		1.72585	0			1.56057	0		1.70329	0		1.72585	0
1.74995	0		1.71398	0		1.73659	0			1.57139	0		1.71398	0		1.73659	0
1.76066	0		1.72463	0		1.74729	0			1.58201	0		1.72463	0		1.74729	0
1.7714	0		1.73543	0		1.75813	0			1.59268	0		1.73543	0		1.75813	0
1.78214	0		1.7461	0		1.76885	0			1.60354	0		1.7461	0		1.76885	0
1.79286	0		1.75677	0		1.77973	0			1.61418	0		1.75677	0		1.77973	0
1.80357	0		1.76744	0		1.79044	0			1.62482	0		1.76744	0		1.79044	0
1.81431	0		1.77826	0		1.80114	0			1.6355	0		1.77826	0		1.80114	0
1.82504	0		1.78891	0		1.81183	0			1.64616	0		1.78891	0		1.81183	0
1.83574	0		1.79959	0		1.82273	0			1.6568	0		1.79959	0		1.82273	0
1.84646	0		1.81028	0		1.83347	0			1.66765	0		1.81028	0		1.83347	0
1.8572	0		1.82093	0		1.84413	0			1.67832	0		1.82093	0		1.84413	0
1.86793	0		1.83174	0		1.85498	0			1.68898	0		1.83174	0		1.85498	0
1.87863	0		1.84244	0		1.86572	0			1.69978	0		1.84244	0		1.86572	0
1.88933	0		1.85311	0		1.87659	0			1.71042	0		1.85311	0		1.87659	0
1.90007	0		1.86377	0		1.88728	0			1.72107	0		1.86377	0		1.88728	0
1.9108	0		1.87461	0		1.89799	0			1.73173	0		1.87461	0		1.89799	0
1.92151	0		1.88528	0		1.90872	0			1.74235	0		1.88528	0		1.90872	0
1.9322	0		1.89596	0		1.91962	0			1.75298	0		1.89596	0		1.91962	0
1.94295	0		1.90664	0		1.93032	0			1.76388	0		1.90664	0		1.93032	0
1.95366	0		1.91728	0		1.94098	0			1.77455	0		1.91728	0		1.94098	0
1.9643	0		1.92813	0		1.95187	0			1.78521	0		1.92813	0		1.95187	0
1.97501	0		1.93882	0		1.9626	0			1.79607	0		1.93882	0		1.9626	0
1.98573	0		1.94949	0		1.97347	0			1.80676	0		1.94949	0		1.97347	0
1.99645	0		1.96015	0		1.98417	0			1.81743	0		1.96015	0		1.98417	0
2.00715	0		1.97101	0		1.99489	0			1.82809	0		1.97101	0		1.99489	0
2.01784	0		1.98171	0		2.00565	0			1.8387	0		1.98171	0		2.00565	0
2.02856	0		1.99238	0		2.0165	0			1.84938	0		1.99238	0		2.0165	0
2.03929	0		2.00303	0		2.02719	0			1.86022	0		2.00303	0		2.02719	0
2.04999	0		2.01374	0		2.03792	0			1.87089	0		2.01374	0		2.03792	0
2.06068	0		2.02459	0		2.0488	0			1.88154	0		2.02459	0		2.0488	0
2.07143	0		2.03526	0		2.05949	0			1.89239	0		2.03526	0		2.05949	0
2.08214	0		2.04594	0		2.07036	0			1.90309	0		2.04594	0		2.07036	0
2.09282	0		2.05664	0		2.0811	0			1.91373	0		2.05664	0		2.0811	0
2.1035	0		2.06749	0		2.09183	0			1.9244	0		2.06749	0		2.09183	0
2.11423	0		2.07816	0		2.10254	0			1.93511	0		2.07816	0		2.10254	0
2.12493	0		2.08881	0		2.1134	0			1.94578	0		2.08881	0		2.1134	0
2.13558	0		2.09951	0		2.12413	0			1.95662	0		2.09951	0		2.12413	0
2.14625	0		2.11023	0		2.13485	0			1.9673	0		2.11023	0		2.13485	0
2.15693	0		2.12107	0		2.14569	0			1.97801	0		2.12107	0		2.14569	0
2.16761	0		2.13174	0		2.15635	0			1.98886	0		2.13174	0		2.15635	0
2.17826	0		2.14246	0		2.16725	0			1.99951	0		2.14246	0		2.16725	0
2.18893	0		2.15313	0		2.17794	0			2.01017	0		2.15313	0		2.17794	0
2.19963	0		2.16395	0		2.18862	0			2.02087	0		2.16395	0		2.18862	0
2.21032	0		2.17463	0		2.19933	0			2.03158	0		2.17463	0		2.19933	0
2.22101	0		2.18532	0		2.21022	0			2.04224	0		2.18532	0		2.21022	0
2.2317	0		2.19601	0		2.22093	0			2.05307	0		2.19601	0		2.22093	0
2.24243	0		2.20671	0		2.23164	0			2.06379	0		2.20671	0		2.23164	0
2.25316	0		2.21755	0		2.24251	0			2.07447	0		2.21755	0		2.24251	0
2.2638	0		2.22824	0		2.25324	0			2.08531	0		2.22824	0		2.25324	0
2.2745	0		2.23893	0		2.26414	0			2.096	0		2.23893	0		2.26414	0
2.28522	0		2.24961	0		2.27478	0			2.10669	0		2.24961	0		2.27478	0
2.29594	0		2.26045	0		2.28548	0			2.11737	0		2.26045	0		2.28548	0
2.30663	0		2.27114	0		2.29622	0			2.12805	0		2.27114	0		2.29622	0
2.31732	0		2.28184	0		2.30712	0			2.13867	0		2.28184	0		2.30712	0
2.32806	0		2.29249	0		2.31782	0			2.14953	0		2.29249	0		2.31782	0
2.33879	0		2.30316	0		2.32851	0			2.16021	0		2.30316	0		2.32851	0
2.34947	0		2.31405	0		2.33944	0			2.1709	0		2.31405	0		2.33944	0
2.36016	0		2.32474	0		2.35016	0			2.18173	0		2.32474	0		2.35016	0
2.37089	0		2.33543	0		2.36102	0			2.19243	0		2.33543	0		2.36102	0
2.3816	0		2.34611	0		2.37174	0			2.20313	0		2.34611	0		2.37174	0
2.39228	0		2.35699	0		2.38248	0			2.21378	0		2.35699	0		2.38248	0
2.40295	0		2.3677	0		2.3932	0			2.22444	0		2.3677	0		2.3932	0
2.41366	0		2.37838	0		2.40408	0			2.23515	0		2.37838	0		2.40408	0
2.42438	0		2.38904	0		2.41479	0			2.24601	0		2.38904	0		2.41479	0
2.43506	0		2.39974	0		2.42552	0			2.25666	0		2.39974	0		2.42552	0
2.44576	0		2.41062	0		2.43644	0			2.26734	0		2.41062	0		2.43644	0
2.45648	0		2.42127	0		2.44713	0			2.27822	0		2.42127	0		2.44713	0
2.46717	0		2.43193	0		2.45799	0			2.28891	0		2.43193	0		2.45799	0
2.47786	0		2.44265	0		2.46875	0			2.2996	0		2.44265	0		2.46875	0
2.48855	0		2.45351	0		2.47948	0			2.31026	0		2.45351	0		2.47948	0
2.49926	0		2.46418	0		2.49017	0			2.32095	0		2.46418	0		2.49017	0
2.50998	0		2.47486	0		2.50107	0			2.33167	0		2.47486	0		2.50107	0
2.52066	0		2.48556	0		2.5118	0			2.3425	0		2.48556	0		2.5118	0
2.53135	0		2.49624	0		2.52252	0			2.35316	0		2.49624	0		2.52252	0
2.54209	0		2.5071	0		2.5334	0			2.36388	0		2.5071	0		2.5334	0
2.55279	0		2.51776	0		2.5441	0			2.37474	0		2.51776	0		2.5441	0
2.56348	0		2.52847	0		2.555	0			2.38541	0		2.52847	0		2.555	0
2.57416	0		2.53917	0		2.56575	0			2.39608	0		2.53917	0		2.56575	0
2.58488	0		2.54995	0		2.57646	0			2.4068	0		2.54995	0		2.57646	0
2.59556	0		2.56062	0		2.58716	0			2.41749	0		2.56062	0		2.58716	0
2.60623	0		2.57131	0		2.59807	0			2.42818	0		2.57131	0		2.59807	0
2.61688	0		2.58201	0		2.60878	0			2.43902	0		2.58201	0		2.60878	0
2.62761	0		2.59268	0		2.61948	0			2.44973	0		2.59268	0		2.61948	0
2.63832	0		2.60351	0		2.63035	0			2.46042	0		2.60351	0		2.63035	0
2.64899	0		2.61425	0		2.64101	0			2.47128	0		2.61425	0		2.64101	0
2.65968	0		2.62493	0		2.65189	0			2.48194	0		2.62493	0		2.65189	0
2.6704	0		2.63561	0		2.66258	0			2.49264	0		2.63561	0		2.66258	0
2.6811	0		2.64647	0		2.67331	0			2.50334	0		2.64647	0		2.67331	0
2.69177	0		2.65718	0		2.68403	0			2.51401	0		2.65718	0		2.68403	0
2.70246	0		2.66787	0		2.69492	0			2.52466	0		2.66787	0		2.69492	0
2.71317	0		2.67857	0		2.70562	0			2.53556	0		2.67857	0		2.70562	0
2.72388	0		2.68925	0		2.7163	0			2.54625	0		2.68925	0		2.7163	0
2.73458	0		2.70012	0		2.7272	0			2.55691	0		2.70012	0		2.7272	0
2.74525	0		2.71082	0		2.73793	0			2.56776	0		2.71082	0		2.73793	0
2.75597	0		2.72149	0		2.74879	0			2.57846	0		2.72149	0		2.74879	0
2.76667	0		2.73215	0		2.7595	0			2.58914	0		2.73215	0		2.7595	0
2.77737	0		2.74304	0		2.77025	0			2.59983	0		2.74304	0		2.77025	0
2.78806	0		2.75374	0		2.78097	0			2.61049	0		2.75374	0		2.78097	0
2.79877	0		2.76441	0		2.79183	0			2.62119	0		2.76441	0		2.79183	0
2.80946	0		2.77509	0		2.80255	0			2.63205	0		2.77509	0		2.80255	0
2.82014	0		2.7858	0		2.81328	0			2.64272	0		2.7858	0		2.81328	0
2.83076	0		2.79667	0		2.82418	0			2.65337	0		2.79667	0		2.82418	0
2.84148	0		2.80738	0		2.83489	0			2.66426	0		2.80738	0		2.83489	0
2.85218	0		2.81805	0		2.84575	0			2.67495	0		2.81805	0		2.84575	0
2.86285	0		2.82876	0		2.85649	0			2.68562	0		2.82876	0		2.85649	0
2.87352	0		2.83964	0		2.86723	0			2.6963	0		2.83964	0		2.86723	0
2.88423	0		2.85026	0		2.8779	0			2.707	0		2.85026	0		2.8779	0
2.89494	0		2.86093	0		2.88877	0			2.71769	0		2.86093	0		2.88877	0
2.90563	0		2.87165	0		2.89951	0			2.72854	0		2.87165	0		2.89951	0
2.91631	0		2.88236	0		2.91022	0			2.7392	0		2.88236	0		2.91022	0
2.92703	0		2.89321	0		2.92106	0			2.7499	0		2.89321	0		2.92106	0
2.93775	0		2.90389	0		2.93177	0			2.76077	0		2.90389	0		2.93177	0
2.94843	0		2.91462	0		2.94265	0			2.77139	0		2.91462	0		2.94265	0
2.95911	0		2.92531	0		2.95337	0			2.78204	0		2.92531	0		2.95337	0
2.96983	0		2.93613	0		2.96407	0			2.79273	0		2.93613	0		2.96407	0
2.98052	0		2.94682	0		2.9747	0			2.80343	0		2.94682	0		2.9747	0
2.99121	0		2.95752	0		2.9856	0			2.8141	0		2.95752	0		2.9856	0
3.00188	0		2.96822	0		2.99632	0			2.82494	0		2.96822	0		2.99632	0
3.0126	0		2.97893	0		3.00703	0			2.83566	0		2.97893	0		3.00703	0
3.02329	0		2.98977	0		3.0179	0			2.84636	0		2.98977	0		3.0179	0
3.03395	0		3.00049	0		3.02861	0			2.8572	0		3.00049	0		3.02861	0
3.04463	0		3.01123	0		3.03952	0			2.86788	0		3.01123	0		3.03952	0
3.05536	0		3.02192	0		3.05021	0			2.87859	0		3.02192	0		3.05021	0
3.06606	0		3.03276	0		3.06091	0			2.88928	0		3.03276	0		3.06091	0
3.07675	0		3.04351	0		3.07167	0			2.89997	0		3.04351	0		3.07167	0
3.08743	0		3.0542	0		3.08255	0			2.91063	0		3.0542	0		3.08255	0
3.09814	0		3.0649	0		3.09324	0			2.92149	0		3.0649	0		3.09324	0
3.10884	0		3.07561	0		3.10395	0			2.93218	0		3.07561	0		3.10395	0
3.11951	0		3.08649	0		3.11483	0			2.94285	0		3.08649	0		3.11483	0
3.13018	0		3.09719	0		3.12553	0			2.95368	0		3.09719	0		3.12553	0
3.14091	0		3.10789	0		3.1364	0			2.96441	0		3.10789	0		3.1364	0
3.1516	0		3.11857	0		3.14709	0			2.9751	0		3.11857	0		3.14709	0
3.16228	0		3.12943	0		3.15781	0			2.98578	0		3.12943	0		3.15781	0
3.17295	0		3.14014	0		3.16853	0			2.99648	0		3.14014	0		3.16853	0
3.18364	0		3.15082	0		3.17937	0			3.00718	0		3.15082	0		3.17937	0
3.19434	0		3.16151	0		3.19005	0			3.01803	0		3.16151	0		3.19005	0
3.20502	0		3.1722	0		3.2008	0			3.02873	0		3.1722	0		3.2008	0
3.21569	0		3.1831	0		3.21169	0			3.0394	0		3.1831	0		3.21169	0
3.2264	0		3.19377	0		3.22237	0			3.05025	0		3.19377	0		3.22237	0
3.23709	0		3.20444	0		3.23324	0			3.06095	0		3.20444	0		3.23324	0
3.24777	0		3.21517	0		3.24396	0			3.07154	0		3.21517	0		3.24396	0
3.25843	0		3.22605	0		3.25467	0			3.08221	0		3.22605	0		3.25467	0
3.26912	0		3.23675	0		3.26536	0			3.09291	0		3.23675	0		3.26536	0
3.27983	0		3.24744	0		3.27622	0			3.10362	0		3.24744	0		3.27622	0
3.2905	0		3.25815	0		3.28694	0			3.11446	0		3.25815	0		3.28694	0
3.30117	0		3.26883	0		3.29765	0			3.12512	0		3.26883	0		3.29765	0
3.3119	0		3.27971	0		3.30844	0			3.13583	0		3.27971	0		3.30844	0
3.3226	0		3.29039	0		3.31912	0			3.14667	0		3.29039	0		3.31912	0
3.33327	0		3.30111	0		3.33001	0			3.15734	0		3.30111	0		3.33001	0
3.34395	0		3.31182	0		3.34073	0			3.16803	0		3.31182	0		3.34073	0
3.35465	0		3.32268	0		3.35141	0			3.17872	0		3.32268	0		3.35141	0
3.36535	0		3.33336	0		3.36208	0			3.18938	0		3.33336	0		3.36208	0
3.37602	0		3.34411	0		3.373	0			3.20008	0		3.34411	0		3.373	0
3.3867	0		3.35481	0		3.38371	0			3.21091	0		3.35481	0		3.38371	0
3.39735	0		3.36549	0		3.39439	0			3.22161	0		3.36549	0		3.39439	0
3.40805	0		3.37635	0		3.40526	0			3.23232	0		3.37635	0		3.40526	0
3.41873	0		3.38705	0		3.41598	0			3.24316	0		3.38705	0		3.41598	0
3.4294	0		3.39773	0		3.42686	0			3.25382	0		3.39773	0		3.42686	0
3.44012	0		3.40842	0		3.43756	0			3.26454	0		3.40842	0		3.43756	0
3.45081	0		3.41926	0		3.44825	0			3.27522	0		3.41926	0		3.44825	0
3.46148	0		3.42997	0		3.45897	0			3.28591	0		3.42997	0		3.45897	0
3.47215	0		3.44068	0		3.46986	0			3.29659	0		3.44068	0		3.46986	0
3.48285	0		3.45134	0		3.48054	0			3.30745	0		3.45134	0		3.48054	0
3.49354	0		3.46202	0		3.49124	0			3.31814	0		3.46202	0		3.49124	0
3.50424	0		3.47292	0		3.50218	0			3.32882	0		3.47292	0		3.50218	0
3.51491	0		3.4836	0		3.51289	0			3.33964	0		3.4836	0		3.51289	0
3.52562	0		3.49429	0		3.52376	0			3.35034	0		3.49429	0		3.52376	0
3.53631	0		3.50496	0		3.53446	0			3.36105	0		3.50496	0		3.53446	0
3.54699	0		3.51586	0		3.54517	0			3.37166	0		3.51586	0		3.54517	0
3.55767	0		3.52655	0		3.55589	0			3.38232	0		3.52655	0		3.55589	0
3.56838	0		3.53723	0		3.56675	0			3.39302	0		3.53723	0		3.56675	0
3.57907	0		3.54794	0		3.57744	0			3.40389	0		3.54794	0		3.57744	0
3.58975	0		3.55865	0		3.58817	0			3.41455	0		3.55865	0		3.58817	0
3.60041	0		3.56952	0		3.59906	0			3.42522	0		3.56952	0		3.59906	0
3.61113	0		3.58023	0		3.60973	0			3.43611	0		3.58023	0		3.60973	0
3.62183	0		3.59091	0		3.6206	0			3.44679	0		3.59091	0		3.6206	0
3.6325	0		3.60164	0		3.63133	0			3.45747	0		3.60164	0		3.63133	0
3.64318	0		3.61251	0		3.64204	0			3.46815	0		3.61251	0		3.64204	0
3.65391	0		3.62323	0		3.65274	0			3.47887	0		3.62323	0		3.65274	0
3.66461	0		3.63391	0		3.66361	0			3.48955	0		3.63391	0		3.66361	0
3.67527	0		3.64466	0		3.67436	0			3.50039	0		3.64466	0		3.67436	0
3.68594	0		3.65537	0		3.68508	0			3.51105	0		3.65537	0		3.68508	0
3.69664	0		3.66623	0		3.69593	0			3.52175	0		3.66623	0		3.69593	0
3.70733	0		3.67692	0		3.70664	0			3.53262	0		3.67692	0		3.70664	0
3.718	0		3.68763	0		3.71752	0			3.54329	0		3.68763	0		3.71752	0
3.72867	0		3.69834	0		3.72823	0			3.55395	0		3.69834	0		3.72823	0
3.73938	0		3.70921	0		3.73893	0			3.56465	0		3.70921	0		3.73893	0
3.75008	0		3.71987	0		3.74961	0			3.57533	0		3.71987	0		3.74961	0
3.76076	0		3.73059	0		3.76049	0			3.58599	0		3.73059	0		3.76049	0
3.77144	0		3.74131	0		3.7712	0			3.59685	0		3.74131	0		3.7712	0
3.78213	0		3.75199	0		3.78189	0			3.60755	0		3.75199	0		3.78189	0
3.79283	0		3.76284	0		3.79274	0			3.61822	0		3.76284	0		3.79274	0
3.80351	0		3.77357	0		3.80347	0			3.62908	0		3.77357	0		3.80347	0
3.81418	0		3.78427	0		3.81434	0			3.63974	0		3.78427	0		3.81434	0
3.82489	0		3.79494	0		3.82503	0			3.65043	0		3.79494	0		3.82503	0
3.83557	0		3.80579	0		3.83571	0			3.66112	0		3.80579	0		3.83571	0
3.84626	0		3.81644	0		3.84642	0			3.67174	0		3.81644	0		3.84642	0
3.85694	0		3.82711	0		3.85728	0			3.6824	0		3.82711	0		3.85728	0
3.86764	0		3.83778	0		3.86798	0			3.69328	0		3.83778	0		3.86798	0
3.87833	0		3.84847	0		3.87865	0			3.70397	0		3.84847	0		3.87865	0
3.88899	0		3.85934	0		3.88955	0			3.71464	0		3.85934	0		3.88955	0
3.89965	0		3.87003	0		3.90027	0			3.72547	0		3.87003	0		3.90027	0
3.91036	0		3.88072	0		3.91111	0			3.73618	0		3.88072	0		3.91111	0
3.92104	0		3.89139	0		3.92179	0			3.74686	0		3.89139	0		3.92179	0
3.9317	0		3.90227	0		3.93252	0			3.75753	0		3.90227	0		3.93252	0
3.94237	0		3.91298	0		3.94321	0			3.76821	0		3.91298	0		3.94321	0
3.95307	0		3.92364	0		3.95406	0			3.77892	0		3.92364	0		3.95406	0
3.96373	0		3.93432	0		3.96477	0			3.78979	0		3.93432	0		3.96477	0
3.97441	0		3.94504	0		3.97549	0			3.80048	0		3.94504	0		3.97549	0
3.98505	0		3.9559	0		3.98636	0			3.81116	0		3.9559	0		3.98636	0
3.99576	0		3.96659	0		3.99704	0			3.82202	0		3.96659	0		3.99704	0
4.00646	0		3.97727	0		4.00783	0			3.83274	0		3.97727	0		4.00783	0
4.01712	0		3.98799	0		4.01854	0			3.84342	0		3.98799	0		4.01854	0
4.02778	0		3.99884	0		4.02924	0			3.85409	0		3.99884	0		4.02924	0
4.03849	0		4.00954	0		4.03993	0			3.8648	0		4.00954	0		4.03993	0
4.04917	0		4.02021	0		4.05079	0			3.8755	0		4.02021	0		4.05079	0
4.05984	0		4.03091	0		4.06149	0			3.88634	0		4.03091	0		4.06149	0
4.07052	0		4.04162	0		4.07222	0			3.89704	0		4.04162	0		4.07222	0
4.08122	0		4.05247	0		4.08305	0			3.90774	0		4.05247	0		4.08305	0
4.0919	0		4.06315	0		4.09373	0			3.91861	0		4.06315	0		4.09373	0
4.10257	0		4.07386	0		4.10463	0			3.92931	0		4.07386	0		4.10463	0
4.11323	0		4.08456	0		4.11533	0			3.93998	0		4.08456	0		4.11533	0
4.12393	0		4.09539	0		4.12602	0			3.95069	0		4.09539	0		4.12602	0
4.13461	0		4.10608	0		4.13672	0			3.9614	0		4.10608	0		4.13672	0
4.14528	0		4.11674	0		4.14759	0			3.97201	0		4.11674	0		4.14759	0
4.15595	0		4.12743	0		4.15829	0			3.98284	0		4.12743	0		4.15829	0
4.16663	0		4.1381	0		4.16899	0			3.99354	0		4.1381	0		4.16899	0
4.17731	0		4.14896	0		4.17985	0			4.00424	0		4.14896	0		4.17985	0
4.18798	0		4.15968	0		4.19057	0			4.01507	0		4.15968	0		4.19057	0
4.19864	0		4.17036	0		4.20146	0			4.02574	0		4.17036	0		4.20146	0
4.20934	0		4.18106	0		4.21214	0			4.03645	0		4.18106	0		4.21214	0
4.22	0		4.19188	0		4.22283	0			4.04713	0		4.19188	0		4.22283	0
4.2306	0		4.20259	0		4.23356	0			4.05778	0		4.20259	0		4.23356	0
4.24126	0		4.21329	0		4.24441	0			4.06846	0		4.21329	0		4.24441	0
4.25195	0		4.22396	0		4.25508	0			4.07932	0		4.22396	0		4.25508	0
4.26263	0		4.23463	0		4.26577	0			4.09	0		4.23463	0		4.26577	0
4.2733	0		4.24553	0		4.27664	0			4.10067	0		4.24553	0		4.27664	0
4.28396	0		4.2562	0		4.28732	0			4.11151	0		4.2562	0		4.28732	0
4.29466	0		4.26688	0		4.29818	0			4.12221	0		4.26688	0		4.29818	0
4.30533	0		4.27755	0		4.30885	0			4.13291	0		4.27755	0		4.30885	0
4.316	0		4.28841	0		4.31955	0			4.14358	0		4.28841	0		4.31955	0
4.32667	0		4.29909	0		4.33023	0			4.15424	0		4.29909	0		4.33023	0
4.33737	0		4.30977	0		4.34109	0			4.16497	0		4.30977	0		4.34109	0
4.34804	0		4.32043	0		4.35177	0			4.17582	0		4.32043	0		4.35177	0
4.35871	0		4.33113	0		4.36248	0			4.1865	0		4.33113	0		4.36248	0
4.36938	0		4.34202	0		4.37336	0			4.19718	0		4.34202	0		4.37336	0
4.3801	0		4.35268	0		4.38403	0			4.20804	0		4.35268	0		4.38403	0
4.39077	0		4.36335	0		4.39488	0			4.21875	0		4.36335	0		4.39488	0
4.40144	0		4.37406	0		4.40561	0			4.22943	0		4.37406	0		4.40561	0
4.41212	0		4.38492	0		4.4163	0			4.24009	0		4.38492	0		4.4163	0
4.42283	0		4.39559	0		4.42696	0			4.25081	0		4.39559	0		4.42696	0
4.43351	0		4.40628	0		4.43782	0			4.26151	0		4.40628	0		4.43782	0
4.44418	0		4.41692	0		4.44854	0			4.27235	0		4.41692	0		4.44854	0
4.45484	0		4.42761	0		4.45923	0			4.28301	0		4.42761	0		4.45923	0
4.46554	0		4.43844	0		4.47008	0			4.29371	0		4.43844	0		4.47008	0
4.47621	0		4.44912	0		4.48077	0			4.30458	0		4.44912	0		4.48077	0
4.48688	0		4.45983	0		4.49165	0			4.31525	0		4.45983	0		4.49165	0
4.49747	0		4.47051	0		4.50235	0			4.32591	0		4.47051	0		4.50235	0
4.50819	0		4.48138	0		4.51304	0			4.33663	0		4.48138	0		4.51304	0
4.51886	0		4.49205	0		4.52371	0			4.34733	0		4.49205	0		4.52371	0
4.52954	0		4.50274	0		4.53461	0			4.35799	0		4.50274	0		4.53461	0
4.54021	0		4.51345	0		4.54529	0			4.36883	0		4.51345	0		4.54529	0
4.55092	0		4.52413	0		4.55597	0			4.37952	0		4.52413	0		4.55597	0
4.56161	0		4.53497	0		4.56682	0			4.39019	0		4.53497	0		4.56682	0
4.57229	0		4.5457	0		4.57754	0			4.40104	0		4.5457	0		4.57754	0
4.58295	0		4.55639	0		4.5884	0			4.4117	0		4.55639	0		4.5884	0
4.59364	0		4.56707	0		4.59908	0			4.42238	0		4.56707	0		4.59908	0
4.60433	0		4.57793	0		4.60976	0			4.43309	0		4.57793	0		4.60976	0
4.615	0		4.58864	0		4.62047	0			4.44376	0		4.58864	0		4.62047	0
4.62566	0		4.59931	0		4.63134	0			4.45441	0		4.59931	0		4.63134	0
4.63636	0		4.61002	0		4.64202	0			4.46528	0		4.61002	0		4.64202	0
4.64704	0		4.6207	0		4.65271	0			4.47596	0		4.6207	0		4.65271	0
4.65773	0		4.63156	0		4.66359	0			4.48662	0		4.63156	0		4.66359	0
4.66838	0		4.64227	0		4.67431	0			4.49748	0		4.64227	0		4.67431	0
4.67909	0		4.65294	0		4.68517	0			4.50817	0		4.65294	0		4.68517	0
4.68979	0		4.66361	0		4.69586	0			4.51883	0		4.66361	0		4.69586	0
4.70046	0		4.67451	0		4.7066	0			4.52951	0		4.67451	0		4.7066	0
4.71113	0		4.68519	0		4.7173	0			4.54018	0		4.68519	0		4.7173	0
4.72185	0		4.69589	0		4.72817	0			4.55091	0		4.69589	373.884		4.72817	0
4.73252	0		4.70661	0		4.73887	0			4.56178	0		4.70661	0		4.73887	0
4.74319	0		4.71768	0		4.74958	0			4.57244	0		4.71768	0		4.74958	0
4.75386	0		4.72871	0		4.76045	0			4.5831	0		4.72871	0		4.76045	0
4.76456	0		4.73941	0		4.77115	0			4.59397	0		4.73941	0		4.77115	0
4.77525	0		4.75002	0		4.782	0			4.60466	0		4.75002	0		4.782	0
4.78592	0		4.76073	0		4.79272	0			4.61533	0		4.76073	0		4.79272	0
4.79659	0		4.77157	0		4.80343	0			4.62599	0		4.77157	0		4.80343	0
4.8073	0		4.78227	0		4.81411	0			4.63671	0		4.78227	0		4.81411	0
4.81798	0		4.79294	0		4.82496	0			4.6474	0		4.79294	0		4.82496	0
4.82865	0		4.80364	0		4.8357	0			4.65823	0		4.80364	0		4.8357	0
4.83932	0		4.81434	0		4.84639	0			4.66892	0		4.81434	0		4.84639	0
4.85001	0		4.82519	0		4.85723	0			4.67962	0		4.82519	0		4.85723	0
4.8607	0		4.83587	0		4.86792	0			4.69047	0		4.83587	0		4.86792	0
4.87137	0		4.84661	0		4.87879	0			4.70116	0		4.84661	0		4.87879	0
4.88204	0		4.8573	0		4.88949	0			4.71183	0		4.8573	0		4.88949	0
4.89275	0		4.86815	0		4.90018	0			4.72252	0		4.86815	0		4.90018	0
4.90344	0		4.87883	0		4.91085	0			4.73322	0		4.87883	0		4.91085	0
4.91409	0		4.88954	0		4.92172	0			4.7439	0		4.88954	0		4.92172	0
4.92475	0		4.90024	0		4.93244	0			4.75473	0		4.90024	0		4.93244	0
4.93543	0		4.91093	0		4.94313	0			4.76545	0		4.91093	0		4.94313	0
4.94612	0		4.92176	0		4.95398	0			4.77612	0		4.92176	0		4.95398	0
4.9568	0		4.93247	0		4.9647	0			4.78695	0		4.93247	0		4.9647	0
4.96746	0		4.94317	0		4.97556	0			4.79764	0		4.94317	0		4.97556	0
4.97815	0		4.95385	0		4.98624	0			4.80832	0		4.95385	0		4.98624	0
4.98885	0		4.96468	0		4.99694	0			4.81899	0		4.96468	0		4.99694	0
4.99948	0		4.97542	0		5.00767	0			4.82969	0		4.97542	0		5.00767	0
5.01016	0		4.98611	0		5.01853	0			4.84036	0		4.98611	0		5.01853	0
5.02086	0		4.99679	0		5.0292	0			4.85122	0		4.99679	0		5.0292	0
5.03154	0		5.00747	0		5.03988	0			4.86192	0		5.00747	0		5.03988	0
5.04223	0		5.01834	0		5.05076	0			4.87258	0		5.01834	0		5.05076	0
5.05287	0		5.02901	0		5.06144	0			4.88341	0		5.02901	0		5.06144	0
5.06354	0		5.03968	0		5.07229	0			4.89413	0		5.03968	0		5.07229	0
5.0742	0		5.05028	0		5.08297	0			4.90479	0		5.05028	0		5.08297	0
5.08481	0		5.06114	0		5.09368	0			4.91544	0		5.06114	0		5.09368	0
5.09544	0		5.07183	0		5.10439	0			4.92611	0		5.07183	0		5.10439	0
5.10609	0		5.08251	0		5.11522	0			4.93683	0		5.08251	0		5.11522	0
5.11671	0		5.09318	0		5.12591	0			4.9477	0		5.09318	0		5.12591	0
5.12733	0		5.10389	0		5.13663	0			4.95836	0		5.10389	0		5.13663	0
5.13799	0		5.11476	0		5.1475	0			4.96905	0		5.11476	0		5.1475	0
5.14866	0		5.12544	0		5.15817	0			4.97991	0		5.12544	0		5.15817	0
5.15934	0		5.1361	0		5.16903	0			4.99059	0		5.1361	0		5.16903	0
5.17002	0		5.14683	0		5.17973	0			5.00126	0		5.14683	0		5.17973	0
5.18067	0		5.15768	0		5.19044	0			5.01191	0		5.15768	0		5.19044	0
5.19137	0		5.16834	0		5.20113	0			5.0226	0		5.16834	0		5.20113	0
5.20205	0		5.17903	0		5.21198	0			5.0333	0		5.17903	0		5.21198	0
5.21274	0		5.18974	0		5.2227	0			5.04413	0		5.18974	0		5.2227	0
5.2234	0		5.20043	0		5.23342	0			5.05479	0		5.20043	0		5.23342	0
5.2341	0		5.21128	0		5.24426	0			5.06551	0		5.21128	0		5.24426	0
5.24479	0		5.22194	0		5.25495	0			5.07636	0		5.22194	0		5.25495	0
5.25546	0		5.23264	0		5.26584	0			5.08702	0		5.23264	0		5.26584	0
5.26613	0		5.24334	0		5.27653	0			5.09771	0		5.24334	0		5.27653	0
5.27683	0		5.25417	0		5.2872	0			5.10841	0		5.25417	0		5.2872	0
5.28751	0		5.26487	0		5.2979	0			5.11909	0		5.26487	0		5.2979	0
5.29818	0		5.27559	0		5.30879	0			5.12978	0		5.27559	0		5.30879	0
5.30886	0		5.28627	0		5.31948	0			5.14061	0		5.28627	0		5.31948	0
5.31956	0		5.29692	0		5.33015	0			5.15129	0		5.29692	0		5.33015	0
5.33027	0		5.30778	0		5.34099	0			5.16199	0		5.30778	0		5.34099	0
5.34095	0		5.31849	0		5.35171	0			5.17283	0		5.31849	0		5.35171	0
5.35161	0		5.32918	0		5.36256	0			5.18349	0		5.32918	0		5.36256	0
5.36232	0		5.33987	0		5.37326	0			5.19421	0		5.33987	0		5.37326	0
5.373	0		5.35071	0		5.38393	0			5.20487	0		5.35071	0		5.38393	0
5.38366	0		5.36141	0		5.39464	0			5.21553	0		5.36141	0		5.39464	0
5.39434	0		5.37208	0		5.40552	0			5.22619	0		5.37208	0		5.40552	0
5.40506	0		5.38277	0		5.41619	0			5.23708	0		5.38277	0		5.41619	0
5.41575	0		5.39343	0		5.42688	0			5.24774	0		5.39343	0		5.42688	0
5.42641	0		5.40431	0		5.43778	0			5.25842	0		5.40431	0		5.43778	0
5.43708	0		5.41502	0		5.44848	0			5.26927	0		5.41502	0		5.44848	0
5.44776	0		5.42568	0		5.45933	0			5.27996	0		5.42568	0		5.45933	0
5.45843	0		5.43635	0		5.47002	0			5.29065	0		5.43635	0		5.47002	0
5.46908	0		5.44723	0		5.48071	0			5.30134	0		5.44723	0		5.48071	0
5.47975	0		5.45789	0		5.49138	0			5.31199	0		5.45789	0		5.49138	0
5.49045	0		5.46856	0		5.50225	0			5.32269	0		5.46856	0		5.50225	0
5.50112	0		5.47924	0		5.51291	0			5.33357	0		5.47924	0		5.51291	0
5.51181	0		5.48994	0		5.52362	0			5.34424	0		5.48994	0		5.52362	0
5.52245	0		5.50077	0		5.53449	0			5.3549	0		5.50077	0		5.53449	0
5.53313	0		5.51146	0		5.54515	0			5.36579	0		5.51146	0		5.54515	0
5.5438	0		5.52211	0		5.55598	0			5.37648	0		5.52211	0		5.55598	0
5.55447	0		5.53281	0		5.5667	0			5.38715	0		5.53281	0		5.5667	0
5.5651	0		5.54366	0		5.57738	0			5.39783	0		5.54366	0		5.57738	0
5.57578	0		5.55432	0		5.58803	0			5.40853	0		5.55432	0		5.58803	0
5.58645	0		5.56497	0		5.59888	0			5.41921	0		5.56497	0		5.59888	0
5.59703	0		5.57568	0		5.60958	0			5.43005	0		5.57568	0		5.60958	0
5.60769	0		5.58636	0		5.62025	0			5.44071	0		5.58636	0		5.62025	0
5.61837	0		5.59718	0		5.63111	0			5.45139	0		5.59718	0		5.63111	0
5.62905	0		5.60785	0		5.64179	0			5.46227	0		5.60785	0		5.64179	0
5.63971	0		5.61854	0		5.65266	0			5.47292	0		5.61854	0		5.65266	0
5.65036	0		5.62921	0		5.66333	0			5.48359	0		5.62921	0		5.66333	0
5.66106	0		5.64005	0		5.67401	0			5.4943	0		5.64005	0		5.67401	0
5.67173	0		5.6507	0		5.68467	0			5.50496	0		5.6507	0		5.68467	0
5.68239	0		5.6614	0		5.69554	0			5.51562	0		5.6614	0		5.69554	0
5.69303	0		5.67206	0		5.70626	0			5.52645	0		5.67206	0		5.70626	0
5.70371	0		5.68274	0		5.71692	0			5.53717	0		5.68274	0		5.71692	0
5.71437	0		5.69356	0		5.72776	0			5.54784	0		5.69356	0		5.72776	0
5.72503	0		5.70426	0		5.73848	0			5.55867	0		5.70426	0		5.73848	0
5.73568	0		5.71497	0		5.74933	0			5.56935	0		5.71497	0		5.74933	0
5.74638	0		5.72563	0		5.75999	0			5.58004	0		5.72563	0		5.75999	0
5.75703	0		5.73645	0		5.77068	0			5.59071	0		5.73645	0		5.77068	0
5.76767	0		5.74716	0		5.78139	0			5.60139	0		5.74716	0		5.78139	0
5.77832	0		5.75782	0		5.79225	0			5.61205	0		5.75782	0		5.79225	0
5.78903	0		5.76851	0		5.80295	0			5.62293	0		5.76851	0		5.80295	0
5.79968	0		5.77918	0		5.81362	0			5.63364	0		5.77918	0		5.81362	0
5.81033	0		5.79005	0		5.82448	0			5.6443	0		5.79005	0		5.82448	0
5.82099	0		5.80072	0		5.8352	0			5.65513	0		5.80072	0		5.8352	0
5.83165	0		5.8114	0		5.84603	0			5.66584	0		5.8114	0		5.84603	0
5.84231	0		5.82206	0		5.85671	0			5.67652	0		5.82206	0		5.85671	0
5.85296	0		5.83292	0		5.86743	0			5.68719	0		5.83292	0		5.86743	0
5.8636	0		5.84363	0		5.87812	0			5.69788	0		5.84363	0		5.87812	0
5.8743	0		5.85429	0		5.88894	0			5.70858	0		5.85429	0		5.88894	0
5.88496	0		5.86494	0		5.89964	0			5.71941	0		5.86494	0		5.89964	0
5.89559	0		5.87566	0		5.91034	0			5.73008	0		5.87566	0		5.91034	0
5.90624	0		5.8865	0		5.92118	0			5.74074	0		5.8865	0		5.92118	0
5.91689	0		5.89716	0		5.93187	0			5.75161	0		5.89716	0		5.93187	0
5.92755	0		5.90784	0		5.9427	0			5.7623	0		5.90784	0		5.9427	0
5.93821	0		5.91854	0		5.9534	0			5.77297	0		5.91854	0		5.9534	0
5.94883	0		5.92939	0		5.96412	0			5.78364	0		5.92939	0		5.96412	0
5.9595	0		5.94007	0		5.97472	0			5.79432	0		5.94007	0		5.97472	0
5.97016	0		5.95072	0		5.98556	0			5.805	0		5.95072	0		5.98556	0
5.9808	0		5.9614	0		5.99626	0			5.81583	0		5.9614	0		5.99626	0
5.99144	0		5.97208	0		6.00698	0			5.82651	0		5.97208	0		6.00698	0
6.00211	0		5.98293	0		6.01781	0			5.83723	0		5.98293	0		6.01781	0
6.01276	0		5.99359	0		6.02847	0			5.84808	0		5.99359	0		6.02847	0
6.0234	0		6.00427	0		6.03936	0			5.85875	0		6.00427	0		6.03936	0
6.03402	0		6.01498	0		6.05003	0			5.86942	0		6.01498	0		6.05003	0
6.04471	0		6.02581	0		6.0607	0			5.88013	0		6.02581	0		6.0607	0
6.05536	0		6.03645	0		6.07138	0			5.89082	0		6.03645	0		6.07138	0
6.06601	0		6.04717	0		6.08226	0			5.90151	0		6.04717	0		6.08226	0
6.07665	0		6.05784	0		6.09295	0			5.91234	0		6.05784	0		6.09295	0
6.08732	0		6.0685	0		6.10363	0			5.92302	0		6.0685	0		6.10363	0
6.09799	0		6.07934	0		6.11447	0			5.93371	0		6.07934	0		6.11447	0
6.10863	0		6.09004	0		6.12518	0			5.94458	0		6.09004	0		6.12518	0
6.11926	0		6.10071	0		6.13606	0			5.95524	0		6.10071	0		6.13606	0
6.12994	0		6.1114	0		6.14672	0			5.96598	0		6.1114	0		6.14672	0
6.1406	0		6.12222	0		6.15738	0			5.97665	0		6.12222	0		6.15738	0
6.15125	0		6.13294	0		6.16813	0			5.98732	0		6.13294	0		6.16813	0
6.1619	0		6.14364	0		6.17899	0			5.99802	0		6.14364	0		6.17899	0
6.17258	0		6.15431	0		6.18966	0			6.00889	0		6.15431	0		6.18966	0
6.18323	0		6.16496	0		6.20036	0			6.01958	0		6.16496	0		6.20036	0
6.19387	0		6.17582	0		6.21123	0			6.03027	0		6.17582	0		6.21123	0
6.20453	0		6.18649	0		6.22192	0			6.0411	0		6.18649	0		6.22192	0
6.21519	0		6.19715	0		6.23275	0			6.05181	0		6.19715	0		6.23275	0
6.22585	0		6.20784	0		6.24342	0			6.06253	0		6.20784	0		6.24342	0
6.23651	0		6.2187	0		6.25411	0			6.07319	0		6.2187	0		6.25411	0
6.24715	0		6.22939	0		6.26481	0			6.08385	0		6.22939	0		6.26481	0
6.25783	0		6.24008	0		6.27564	0			6.09456	0		6.24008	0		6.27564	0
6.26849	0		6.25073	0		6.2863	0			6.1054	0		6.25073	0		6.2863	0
6.27915	0		6.26143	0		6.29701	0			6.11605	0		6.26143	0		6.29701	0
6.28979	0		6.27228	0		6.30784	0			6.12671	0		6.27228	0		6.30784	0
6.30046	0		6.28296	0		6.31852	0			6.13758	0		6.28296	0		6.31852	0
6.31112	0		6.29362	0		6.32935	0			6.14824	0		6.29362	0		6.32935	0
6.32176	0		6.30433	0		6.34008	0			6.1589	0		6.30433	0		6.34008	0
6.33239	0		6.31519	0		6.35078	0			6.16957	0		6.31519	0		6.35078	0
6.34306	0		6.32586	0		6.36146	0			6.18025	0		6.32586	0		6.36146	0
6.35371	0		6.33651	0		6.37232	0			6.19094	0		6.33651	0		6.37232	0
6.36434	0		6.34722	0		6.38304	0			6.20178	0		6.34722	0		6.38304	0
6.37499	0		6.35791	0		6.39373	0			6.21244	0		6.35791	0		6.39373	0
6.38566	0		6.36874	0		6.40459	0			6.22313	0		6.36874	0		6.40459	0
6.39632	0		6.37943	0		6.41527	0			6.234	0		6.37943	0		6.41527	0
6.40698	0		6.39015	0		6.42615	0			6.24467	0		6.39015	0		6.42615	0
6.41761	0		6.40083	0		6.43686	0			6.25532	0		6.40083	0		6.43686	0
6.42828	0		6.41168	0		6.44754	0			6.26603	0		6.41168	0		6.44754	0
6.43894	0		6.42235	0		6.45822	0			6.27671	0		6.42235	0		6.45822	0
6.44957	0		6.43307	0		6.46911	0			6.28736	0		6.43307	0		6.46911	0
6.46021	0		6.44379	0		6.4798	0			6.29821	0		6.44379	0		6.4798	0
6.47089	0		6.45445	0		6.49048	0			6.30892	0		6.45445	0		6.49048	0
6.48154	0		6.4653	0		6.50134	0			6.31961	0		6.4653	0		6.50134	0
6.49218	0		6.47603	0		6.51204	0			6.33045	0		6.47603	0		6.51204	0
6.50282	0		6.48672	0		6.5229	0			6.34112	0		6.48672	0		6.5229	0
6.5135	0		6.49741	0		6.53358	0			6.35181	0		6.49741	0		6.53358	0
6.52416	0		6.50828	0		6.54422	0			6.3625	0		6.50828	0		6.54422	0
6.53481	0		6.51899	0		6.55494	0			6.37315	0		6.51899	0		6.55494	0
6.54547	0		6.52969	0		6.56579	0			6.38381	0		6.52969	0		6.56579	0
6.55614	0		6.54038	0		6.57646	0			6.39468	0		6.54038	0		6.57646	0
6.56679	0		6.55105	0		6.58712	0			6.40536	0		6.55105	0		6.58712	0
6.57742	0		6.56195	0		6.598	0			6.41603	0		6.56195	0		6.598	0
6.58807	0		6.57266	0		6.6087	0			6.42686	0		6.57266	0		6.6087	0
6.59875	0		6.58326	0		6.61953	0			6.43758	0		6.58326	0		6.61953	0
6.60943	0		6.59394	0		6.63019	0			6.44827	0		6.59394	0		6.63019	0
6.62008	0		6.60485	0		6.64088	0			6.45892	0		6.60485	0		6.64088	0
6.63064	0		6.61557	0		6.65152	0			6.46959	0		6.61557	0		6.65152	0
6.64132	0		6.62625	0		6.6623	0			6.48028	0		6.62625	0		6.6623	0
6.65198	0		6.63692	0		6.67295	0			6.4911	0		6.63692	0		6.67295	0
6.66262	0		6.64761	0		6.6836	0			6.50178	0		6.64761	0		6.6836	0
6.67327	0		6.65843	0		6.6944	0			6.51245	0		6.65843	0		6.6944	0
6.68393	0		6.66907	0		6.70502	0			6.5233	0		6.66907	0		6.70502	0
6.69461	0		6.67972	0		6.71578	0			6.53401	0		6.67972	0		6.71578	0
6.70527	0		6.69036	0		6.72642	0			6.54467	0		6.69036	0		6.72642	0
6.7159	0		6.70116	0		6.73708	0			6.55533	0		6.70116	0		6.73708	0
6.72659	0		6.7118	0		6.74769	0			6.56605	0		6.7118	0		6.74769	0
6.73728	0		6.72241	0		6.75848	0			6.57673	0		6.72241	0		6.75848	0
6.74793	0		6.73305	0		6.76918	0			6.58757	0		6.73305	0		6.76918	0
6.75857	0		6.74374	0		6.77984	0			6.59825	0		6.74374	0		6.77984	0
6.76925	0		6.75455	0		6.79065	0			6.60894	0		6.75455	0		6.79065	0
6.77992	0		6.76521	0		6.80132	0			6.61977	0		6.76521	0		6.80132	0
6.79058	0		6.77593	0		6.81217	0			6.63046	0		6.77593	0		6.81217	0
6.80122	0		6.78665	0		6.82284	0			6.64111	0		6.78665	0		6.82284	0
6.81191	0		6.7975	0		6.83351	0			6.65177	0		6.7975	0		6.83351	0
6.82258	0		6.80821	0		6.84416	0			6.66244	0		6.80821	0		6.84416	0
6.83323	0		6.81891	0		6.85502	0			6.67309	0		6.81891	0		6.85502	0
6.84388	0		6.82963	0		6.8657	0			6.68388	0		6.82963	0		6.8657	0
6.85458	0		6.84036	0		6.87637	0			6.69458	0		6.84036	0		6.87637	0
6.86522	0		6.8512	0		6.88719	0			6.70518	0		6.8512	0		6.88719	0
6.87585	0		6.86192	0		6.89789	0			6.71595	0		6.86192	0		6.89789	0
6.88645	0		6.87264	0		6.90872	0			6.72658	0		6.87264	0		6.90872	0
6.89698	0		6.88329	0		6.91936	0			6.73727	0		6.88329	0		6.91936	0
6.90759	0		6.89417	0		6.93001	0			6.74793	0		6.89417	0		6.93001	0
6.91817	0		6.90491	0		6.94071	0			6.75858	0		6.90491	0		6.94071	0
6.92876	0		6.91564	0		6.95155	0			6.76926	0		6.91564	0		6.95155	0
6.93939	0		6.92631	0		6.9622	0			6.78012	0		6.92631	0		6.9622	0
6.95	0		6.93701	0		6.97289	0			6.79081	0		6.93701	0		6.97289	0
6.96062	0		6.94793	0		6.98373	0			6.8015	0		6.94793	0		6.98373	0
6.97123	0		6.95864	0		6.9944	0			6.81233	0		6.95864	0		6.9944	0
6.98189	0		6.96933	0		7.00525	0			6.82306	0		6.96933	0		7.00525	0
6.99255	0		6.98004	0		7.01591	0			6.83377	0		6.98004	0		7.01591	0
7.0032	0		6.99093	0		7.02661	0			6.84445	0		6.99093	0		7.02661	0
7.01382	0		7.00164	0		7.03728	0			6.85511	0		7.00164	0		7.03728	0
7.02449	0		7.01237	0		7.04809	0			6.86583	0		7.01237	0		7.04809	0
7.03511	0		7.02305	0		7.05875	0			6.8767	0		7.02305	0		7.05875	0
7.04573	0		7.03379	0		7.06946	0			6.88738	0		7.03379	0		7.06946	0
7.05633	0		7.04471	0		7.08029	0			6.89807	0		7.04471	0		7.08029	0
7.06695	0		7.05539	0		7.09093	0			6.90896	0		7.05539	0		7.09093	0
7.07758	0		7.06609	0		7.10178	0			6.91966	0		7.06609	0		7.10178	0
7.0882	0		7.07683	0		7.11247	0			6.93035	0		7.07683	0		7.11247	0
7.09881	0		7.08772	0		7.12313	0			6.94102	0		7.08772	0		7.12313	0
7.10947	0		7.09841	0		7.13381	0			6.95173	0		7.09841	0		7.13381	0
7.12011	0		7.10911	0		7.14465	0			6.96244	0		7.10911	0		7.14465	0
7.13068	0		7.11983	0		7.15535	0			6.97328	0		7.11983	0		7.15535	0
7.14134	0		7.13054	0		7.16607	0			6.98396	0		7.13054	0		7.16607	0
7.15201	0		7.14142	0		7.1769	0			6.99467	0		7.14142	0		7.1769	0
7.16269	0		7.15211	0		7.18756	0			7.00553	0		7.15211	0		7.18756	0
7.17335	0		7.16285	0		7.19845	0			7.0162	0		7.16285	0		7.19845	0
7.18398	0		7.17357	0		7.20913	0			7.02688	0		7.17357	0		7.20913	0
7.19465	0		7.18441	0		7.21979	0			7.03762	0		7.18441	0		7.21979	0
7.20531	0		7.1951	0		7.23046	0			7.04833	0		7.1951	0		7.23046	0
7.21594	0		7.20585	0		7.24126	0			7.05899	0		7.20585	0		7.24126	0
7.22658	0		7.21653	0		7.25193	0			7.06986	0		7.21653	0		7.25193	0
7.23727	0		7.22723	0		7.26259	0			7.08056	0		7.22723	0		7.26259	0
7.24792	0		7.23808	0		7.27344	0			7.09126	0		7.23808	0		7.27344	0
7.25856	0		7.24883	0		7.28414	0			7.10211	0		7.24883	0		7.28414	0
7.26921	0		7.25953	0		7.29498	0			7.11279	0		7.25953	0		7.29498	0
7.27989	0		7.2702	0		7.30566	0			7.12352	0		7.2702	0		7.30566	0
7.29055	0		7.28107	0		7.31632	0			7.13424	0		7.28107	0		7.31632	0
7.3012	0		7.29181	0		7.32702	0			7.14491	0		7.29181	0		7.32702	0
7.31184	0		7.30252	0		7.33788	0			7.15559	0		7.30252	0		7.33788	0
7.32253	0		7.31323	0		7.34853	0			7.16649	0		7.31323	0		7.34853	0
7.3332	0		7.32392	0		7.3592	0			7.17719	0		7.32392	0		7.3592	0
7.34385	0		7.33482	0		7.37009	0			7.18787	0		7.33482	0		7.37009	0
7.35449	0		7.34554	0		7.38075	0			7.19872	0		7.34554	0		7.38075	0
7.36516	0		7.35622	0		7.39157	0			7.20942	0		7.35622	0		7.39157	0
7.37581	0		7.36689	0		7.40225	0			7.22012	0		7.36689	0		7.40225	0
7.38645	0		7.37781	0		7.41294	0			7.23081	0		7.37781	0		7.41294	0
7.39702	0		7.38852	0		7.4236	0			7.24147	0		7.38852	0		7.4236	0
7.40771	0		7.39921	0		7.43443	0			7.25218	0		7.39921	0		7.43443	0
7.41836	0		7.40992	0		7.4451	0			7.26308	0		7.40992	0		7.4451	0
7.42899	0		7.42063	0		7.45579	0			7.27374	0		7.42063	0		7.45579	0
7.43964	0		7.4315	0		7.46664	0			7.28443	0		7.4315	0		7.46664	0
7.45031	0		7.4422	0		7.4773	0			7.29533	0		7.4422	0		7.4773	0
7.46098	0		7.45289	0		7.48812	0			7.30601	0		7.45289	0		7.48812	0
7.47164	0		7.46361	0		7.49882	0			7.31668	0		7.46361	0		7.49882	0
7.48229	0		7.47452	0		7.5095	0			7.32736	0		7.47452	0		7.5095	0
7.49298	0		7.48519	0		7.52016	0			7.33809	0		7.48519	0		7.52016	0
7.50366	0		7.49587	0		7.53102	0			7.34877	0		7.49587	0		7.53102	0
7.5143	0		7.50662	0		7.54172	0			7.35961	0		7.50662	0		7.54172	0
7.52494	0		7.51731	0		7.5524	0			7.3703	0		7.51731	0		7.5524	0
7.53562	0		7.52815	0		7.56324	0			7.38101	0		7.52815	0		7.56324	0
7.54629	0		7.53885	0		7.57391	0			7.39188	0		7.53885	0		7.57391	0
7.55692	0		7.54957	0		7.58478	0			7.40258	0		7.54957	0		7.58478	0
7.56756	0		7.56028	0		7.59546	0			7.41325	0		7.56028	0		7.59546	0
7.57824	0		7.57113	0		7.60614	0			7.42396	0		7.57113	0		7.60614	0
7.58891	0		7.58182	0		7.6168	0			7.43466	0		7.58182	0		7.6168	0
7.59954	0		7.59255	0		7.62766	0			7.44533	0		7.59255	0		7.62766	0
7.61019	0		7.60326	0		7.63837	0			7.45616	0		7.60326	0		7.63837	0
7.62086	0		7.61396	0		7.64903	0			7.4669	0		7.61396	0		7.64903	0
7.63151	0		7.62481	0		7.65985	0			7.4776	0		7.62481	0		7.65985	0
7.64217	0		7.63553	0		7.67057	0			7.48846	0		7.63553	0		7.67057	0
7.65281	0		7.64625	0		7.68142	0			7.49916	0		7.64625	0		7.68142	0
7.66348	0		7.65691	0		7.69209	0			7.50986	0		7.65691	0		7.69209	0
7.67414	0		7.66775	0		7.70277	0			7.52053	0		7.66775	0		7.70277	0
7.68477	0		7.67849	0		7.71345	0			7.53122	0		7.67849	0		7.71345	0
7.69542	0		7.68918	0		7.72428	0			7.54188	0		7.68918	0		7.72428	0
7.70611	0		7.69985	0		7.73495	0			7.55275	0		7.69985	0		7.73495	0
7.71676	0		7.71054	0		7.74562	0			7.56345	0		7.71054	0		7.74562	0
7.72741	0		7.72145	0		7.75648	0			7.57411	0		7.72145	0		7.75648	0
7.73806	0		7.73214	0		7.76716	0			7.58495	0		7.73214	0		7.76716	0
7.74874	0		7.74285	0		7.77797	0			7.59568	0		7.74285	0		7.77797	0
7.7594	0		7.75353	0		7.78865	0			7.60637	0		7.75353	0		7.78865	0
7.77005	0		7.76442	0		7.79937	0			7.61704	0		7.76442	0		7.79937	0
7.78068	0		7.77511	0		7.81004	0			7.62772	0		7.77511	0		7.81004	0
7.79137	0		7.78581	0		7.82087	0			7.63839	0		7.78581	0		7.82087	0
7.80201	0		7.79648	0		7.83157	0			7.64923	0		7.79648	0		7.83157	0
7.81268	0		7.80721	0		7.84226	0			7.65988	0		7.80721	0		7.84226	0
7.82332	0		7.81806	0		7.85309	0			7.67057	0		7.81806	0		7.85309	0
7.83397	0		7.82874	0		7.86377	0			7.68143	0		7.82874	0		7.86377	0
7.84463	0		7.83941	0		7.87453	0			7.69211	0		7.83941	0		7.87453	0
7.85529	0		7.85008	0		7.88522	0			7.7028	0		7.85008	0		7.88522	0
7.86593	0		7.86094	0		7.89588	0			7.71347	0		7.86094	0		7.89588	0
7.87662	0		7.87161	0		7.90655	0			7.72416	0		7.87161	0		7.90655	0
7.88727	0		7.8823	0		7.91738	0			7.73485	0		7.8823	0		7.91738	0
7.89792	0		7.89303	0		7.92807	0			7.74568	0		7.89303	0		7.92807	0
7.90857	0		7.90373	0		7.93876	0			7.75635	0		7.90373	0		7.93876	0
7.91925	0		7.91461	0		7.9496	0			7.76708	0		7.91461	0		7.9496	0
7.92991	0		7.92527	0		7.96025	0			7.77792	0		7.92527	0		7.96025	0
7.94055	0		7.93597	0		7.97113	0			7.7886	0		7.93597	0		7.97113	0
7.95118	0		7.94669	0		7.98179	0			7.79929	0		7.94669	0		7.98179	0
7.96185	0		7.95752	0		7.99243	0			7.80999	0		7.95752	0		7.99243	0
7.97252	0		7.96818	0		8.00311	0			7.82068	0		7.96818	0		8.00311	0
7.98315	0		7.97891	0		8.01396	0			7.83136	0		7.97891	0		8.01396	0
7.99379	0		7.9896	0		8.02462	0			7.84219	0		7.9896	0		8.02462	0
8.00447	0		8.00024	0		8.03529	0			7.85289	0		8.00024	0		8.03529	0
8.01513	0		8.01112	0		8.04612	0			7.8636	0		8.01112	0		8.04612	0
8.02576	0		8.02182	0		8.0568	0			7.87442	0		8.02182	0		8.0568	0
8.0364	0		8.03252	0		8.06765	0			7.88508	0		8.03252	0		8.06765	0
8.04705	0		8.04321	0		8.07832	0			7.8958	0		8.04321	0		8.07832	0
8.0577	0		8.05402	0		8.08899	0			7.90649	0		8.05402	0		8.08899	0
8.06834	0		8.06475	0		8.09969	0			7.91715	0		8.06475	0		8.09969	0
8.07898	0		8.07546	0		8.11052	0			7.92781	0		8.07546	0		8.11052	0
8.08965	0		8.08614	0		8.12118	0			7.93861	0		8.08614	0		8.12118	0
8.10028	0		8.09681	0		8.13184	0			7.94928	0		8.09681	0		8.13184	0
8.11092	0		8.10771	0		8.14271	0			7.95993	0		8.10771	0		8.14271	0
8.12154	0		8.1184	0		8.15339	0			7.97074	0		8.1184	0		8.15339	0
8.1322	0		8.12907	0		8.16424	0			7.9814	0		8.12907	0		8.16424	0
8.14286	0		8.13975	0		8.17484	0			7.99205	0		8.13975	0		8.17484	0
8.1535	0		8.15056	0		8.18553	0			8.0027	0		8.15056	0		8.18553	0
8.16408	0		8.16125	0		8.19618	0			8.01334	0		8.16125	0		8.19618	0
8.17477	0		8.1719	0		8.20701	0			8.024	0		8.1719	0		8.20701	0
8.18542	0		8.18261	0		8.21769	0			8.03483	0		8.18261	0		8.21769	0
8.19606	0		8.19332	0		8.22838	0			8.04546	0		8.19332	0		8.22838	0
8.20671	0		8.20418	0		8.23923	0			8.05609	0		8.20418	0		8.23923	0
8.21737	0		8.21487	0		8.24988	0			8.06695	0		8.21487	0		8.24988	0
8.22803	0		8.22553	0		8.2607	0			8.07759	0		8.22553	0		8.2607	0
8.23869	0		8.23623	0		8.2714	0			8.08823	0		8.23623	0		8.2714	0
8.24931	0		8.24709	0		8.28207	0			8.09888	0		8.24709	0		8.28207	0
8.25998	0		8.25774	0		8.29272	0			8.10954	0		8.25774	0		8.29272	0
8.27064	0		8.2684	0		8.30357	0			8.12019	0		8.2684	0		8.30357	0
8.28129	0		8.27913	0		8.31426	0			8.13103	0		8.27913	0		8.31426	0
8.29194	0		8.28982	0		8.32493	0			8.14165	0		8.28982	0		8.32493	0
8.30259	0		8.30065	0		8.33576	0			8.15233	0		8.30065	0		8.33576	0
8.31324	0		8.31134	0		8.34642	0			8.16316	0		8.31134	0		8.34642	0
8.32388	0		8.32204	0		8.35728	0			8.17381	0		8.32204	0		8.35728	0
8.33451	0		8.33269	0		8.36796	0			8.18445	0		8.33269	0		8.36796	0
8.34518	0		8.34354	0		8.3786	0			8.19514	0		8.34354	0		8.3786	0
8.35585	0		8.35421	0		8.38925	0			8.20579	0		8.35421	0		8.38925	0
8.36647	0		8.36491	0		8.40013	0			8.21643	0		8.36491	0		8.40013	0
8.37712	0		8.3756	0		8.41079	0			8.22724	0		8.3756	0		8.41079	0
8.38779	0		8.38627	0		8.42143	0			8.23793	0		8.38627	0		8.42143	0
8.39844	0		8.39708	0		8.43227	0			8.24858	0		8.39708	0		8.43227	0
8.40908	0		8.4078	0		8.44294	0			8.25937	0		8.4078	0		8.44294	0
8.4197	0		8.41849	0		8.45376	0			8.27001	0		8.41849	0		8.45376	0
8.4303	0		8.42914	0		8.46442	0			8.28068	0		8.42914	0		8.46442	0
8.44097	0		8.43999	0		8.47506	0			8.29133	0		8.43999	0		8.47506	0
8.4516	0		8.45068	0		8.48573	0			8.30198	0		8.45068	0		8.48573	0
8.46222	0		8.46135	0		8.49655	0			8.31261	0		8.46135	0		8.49655	0
8.47289	0		8.472	0		8.50722	0			8.32344	0		8.472	0		8.50722	0
8.48353	0		8.48268	0		8.51785	0			8.33413	0		8.48268	0		8.51785	0
8.49416	0		8.49354	0		8.52869	0			8.34477	0		8.49354	0		8.52869	0
8.50482	0		8.50419	0		8.53936	0			8.35556	0		8.50419	0		8.53936	0
8.51548	0		8.51487	0		8.55017	0			8.36625	0		8.51487	0		8.55017	0
8.52615	0		8.52549	0		8.56082	0			8.3769	0		8.52549	0		8.56082	0
8.53679	0		8.53636	0		8.5715	0			8.38753	0		8.53636	0		8.5715	0
8.54743	0		8.54703	0		8.58217	0			8.39818	0		8.54703	0		8.58217	0
8.5581	0		8.55768	0		8.59296	0			8.40884	0		8.55768	0		8.59296	0
8.56876	0		8.56833	0		8.60362	0			8.41966	0		8.56833	0		8.60362	0
8.5794	0		8.57902	0		8.61431	0			8.43032	0		8.57902	0		8.61431	0
8.59005	0		8.58985	0		8.62512	0			8.44095	0		8.58985	0		8.62512	0
8.60071	0		8.6005	0		8.63579	0			8.45178	0		8.6005	0		8.63579	0
8.6113	0		8.61116	0		8.64659	0			8.46245	0		8.61116	0		8.64659	0
8.62189	0		8.62186	0		8.65726	0			8.47308	0		8.62186	0		8.65726	0
8.6287	0		8.63267	0		8.66792	0			8.48369	0		8.63267	0		8.66792	0
8.63932	0		8.64333	0		8.67855	0			8.49438	0		8.64333	0		8.67855	0
8.64536	0		8.65398	0		8.68934	0			8.50501	0		8.65398	0		8.68934	0
8.6558	0		8.66465	0		8.70001	0			8.5158	0		8.66465	0		8.70001	0
8.66183	0		8.67532	0		8.71066	0			8.52643	0		8.67532	0		8.71066	0
8.67227	0		8.68613	0		8.72146	0			8.5371	0		8.68613	0		8.72146	0
8.67863	0		8.69676	0		8.73211	0			8.5479	0		8.69676	0		8.73211	0
8.68906	0		8.70745	0		8.74293	0			8.55854	0		8.70745	0		8.74293	0
8.69511	0		8.7181	0		8.75358	0			8.56919	0		8.7181	0		8.75358	0
8.7056	0		8.72891	0		8.76422	0			8.57984	0		8.72891	0		8.76422	0
8.71613	0		8.73956	0		8.7748	0			8.5905	0		8.73956	0		8.7748	0
8.72673	0		8.75016	0		8.78564	0			8.60115	0		8.75016	0		8.78564	0
8.73746	0		8.76081	0		8.79628	0			8.61196	0		8.76081	0		8.79628	0
8.7481	0		8.77147	0		8.80694	0			8.62263	0		8.77147	0		8.80694	0
8.75875	0		8.78229	0		8.81777	0			8.63328	0		8.78229	0		8.81777	0
8.76936	0		8.79296	0		8.82843	0			8.64408	0		8.79296	0		8.82843	0
8.78001	0		8.80361	0		8.83924	0			8.6547	0		8.80361	0		8.83924	0
8.79067	0		8.81429	0		8.84987	0			8.66538	0		8.81429	0		8.84987	0
8.80132	0		8.82509	0		8.86049	0			8.67605	0		8.82509	0		8.86049	0
8.81196	0		8.83575	0		8.87116	0			8.68668	0		8.83575	0		8.87116	0
8.8226	0		8.84642	0		8.88197	0			8.69732	0		8.84642	0		8.88197	0
8.83328	0		8.85705	0		8.8926	0			8.70814	0		8.85705	0		8.8926	0
8.84394	0		8.86768	0		8.90323	0			8.71879	0		8.86768	0		8.90323	0
8.85458	0		8.87853	0		8.91404	0			8.72944	0		8.87853	0		8.91404	0
8.86522	0		8.88917	0		8.92469	0			8.74023	0		8.88917	0		8.92469	0
8.87588	0		8.8998	0		8.93551	0			8.75089	0		8.8998	0		8.93551	0
8.88653	0		8.91046	0		8.94613	0			8.76155	0		8.91046	0		8.94613	0
8.8971	0		8.92128	0		8.95679	0			8.77217	0		8.92128	0		8.95679	0
8.90774	0		8.93189	0		8.96746	0			8.7828	0		8.93189	0		8.96746	0
8.91837	0		8.94257	0		8.97826	0			8.79347	0		8.94257	0		8.97826	0
8.92903	0		8.95321	0		8.98888	0			8.8043	0		8.95321	0		8.98888	0
8.93968	0		8.96388	0		8.99955	0			8.81492	0		8.96388	0		8.99955	0
8.95029	0		8.97471	0		9.01037	0			8.82555	0		8.97471	0		9.01037	0
8.961	0		8.98537	0		9.02101	0			8.83641	0		8.98537	0		9.02101	0
8.97167	0		8.996	0		9.03183	0			8.84706	0		8.996	0		9.03183	0
8.9823	0		9.00668	0		9.04249	0			8.85768	0		9.00668	0		9.04249	0
8.99294	0		9.01749	0		9.05314	0			8.86831	0		9.01749	0		9.05314	0
9.00362	0		9.02812	0		9.06377	0			8.87896	0		9.02812	0		9.06377	0
9.01428	0		9.03875	0		9.0745	0			8.8896	0		9.03875	0		9.0745	0
9.02493	0		9.04942	0		9.08516	0			8.90041	0		9.04942	0		9.08516	0
9.03556	0		9.06006	0		9.09579	0			8.91104	0		9.06006	0		9.09579	0
9.04625	0		9.07086	0		9.1066	0			8.9217	0		9.07086	0		9.1066	0
9.0569	0		9.08151	0		9.11723	0			8.93253	0		9.08151	0		9.11723	0
9.06753	0		9.09218	0		9.12805	0			8.94314	0		9.09218	0		9.12805	0
9.07817	0		9.10283	0		9.13871	0			8.95377	0		9.10283	0		9.13871	0
9.08885	0		9.11364	0		9.14933	0			8.96444	0		9.11364	0		9.14933	0
9.0995	0		9.12426	0		9.15995	0			8.97508	0		9.12426	0		9.15995	0
9.11015	0		9.13492	0		9.17078	0			8.9857	0		9.13492	0		9.17078	0
9.12079	0		9.14558	0		9.18143	0			8.99651	0		9.14558	0		9.18143	0
9.13147	0		9.15621	0		9.19205	0			9.00715	0		9.15621	0		9.19205	0
9.14214	0		9.16701	0		9.20286	0			9.0178	0		9.16701	0		9.20286	0
9.15278	0		9.17769	0		9.2135	0			9.02862	0		9.17769	0		9.2135	0
9.16343	0		9.18834	0		9.22431	0			9.03923	0		9.18834	0		9.22431	0
9.1741	0		9.19896	0		9.23494	0			9.04989	0		9.19896	0		9.23494	0
9.18476	0		9.20977	0		9.24556	0			9.06053	0		9.20977	0		9.24556	0
9.19539	0		9.22044	0		9.25621	0			9.07117	0		9.22044	0		9.25621	0
9.20603	0		9.23108	0		9.26705	0			9.08179	0		9.23108	0		9.26705	0
9.2167	0		9.24172	0		9.27768	0			9.09261	0		9.24172	0		9.27768	0
9.22736	0		9.25234	0		9.28829	0			9.10327	0		9.25234	0		9.28829	0
9.23802	0		9.26317	0		9.29912	0			9.11388	0		9.26317	0		9.29912	0
9.24865	0		9.27383	0		9.30976	0			9.12466	0		9.27383	0		9.30976	0
9.25934	0		9.28445	0		9.32055	0			9.13534	0		9.28445	0		9.32055	0
9.27	0		9.29507	0		9.33118	0			9.14598	0		9.29507	0		9.33118	0
9.28064	0		9.30592	0		9.34182	0			9.15661	0		9.30592	0		9.34182	0
9.29129	0		9.31655	0		9.35244	0			9.16725	0		9.31655	0		9.35244	0
9.30196	0		9.32717	0		9.36323	0			9.1779	0		9.32717	0		9.36323	0
9.31262	0		9.33779	0		9.37388	0			9.1887	0		9.33779	0		9.37388	0
9.32326	0		9.34847	0		9.38454	0			9.19933	0		9.34847	0		9.38454	0
9.33389	0		9.35927	0		9.39534	0			9.20995	0		9.35927	0		9.39534	0
9.34456	0		9.36989	0		9.40597	0			9.22076	0		9.36989	0		9.40597	0
9.35522	0		9.38054	0		9.41675	0			9.23141	0		9.38054	0		9.41675	0
9.36584	0		9.39119	0		9.42741	0			9.24203	0		9.39119	0		9.42741	0
9.37648	0		9.40199	0		9.43805	0			9.25262	0		9.40199	0		9.43805	0
9.38714	0		9.41265	0		9.44867	0			9.26328	0		9.41265	0		9.44867	0
9.39778	0		9.42327	0		9.45945	0			9.27392	0		9.42327	0		9.45945	0
9.40842	0		9.43392	0		9.47012	0			9.2847	0		9.43392	0		9.47012	0
9.41904	0		9.44458	0		9.48075	0			9.29532	0		9.44458	0		9.48075	0
9.42971	0		9.45538	0		9.49154	0			9.30596	0		9.45538	0		9.49154	0
9.44037	0		9.466	0		9.50218	0			9.31672	0		9.466	0		9.50218	0
9.451	0		9.47667	0		9.51299	0			9.32736	0		9.47667	0		9.51299	0
9.46165	0		9.48726	0		9.52363	0			9.33799	0		9.48726	0		9.52363	0
9.47234	0		9.49808	0		9.53425	0			9.34862	0		9.49808	0		9.53425	0
9.48298	0		9.5087	0		9.54486	0			9.35925	0		9.5087	0		9.54486	0
9.49364	0		9.51938	0		9.55568	0			9.36987	0		9.51938	0		9.55568	0
9.50429	0		9.53002	0		9.56633	0			9.38065	0		9.53002	0		9.56633	0
9.515	0		9.54066	0		9.57693	0			9.39128	0		9.54066	0		9.57693	0
9.52564	0		9.55145	0		9.58771	0			9.4019	0		9.55145	0		9.58771	0
9.53628	0		9.56209	0		9.59836	0			9.41271	0		9.56209	0		9.59836	0
9.54694	0		9.57272	0		9.60915	0			9.42332	0		9.57272	0		9.60915	0
9.55761	0		9.58328	0		9.61975	0			9.43398	0		9.58328	0		9.61975	0
9.56825	0		9.59406	0		9.63037	0			9.44461	0		9.59406	0		9.63037	0
9.5789	0		9.60471	0		9.64095	0			9.45521	0		9.60471	0		9.64095	0
9.58952	0		9.61538	0		9.65174	0			9.46584	0		9.61538	0		9.65174	0
9.60015	0		9.626	0		9.66236	0			9.47665	0		9.626	0		9.66236	0
9.61078	0		9.63661	0		9.67299	0			9.48727	0		9.63661	0		9.67299	0
9.62137	0		9.64742	0		9.68379	0			9.4979	0		9.64742	0		9.68379	0
9.63195	0		9.65807	0		9.69442	0			9.50866	0		9.65807	0		9.69442	0
9.64258	0		9.66868	0		9.70521	0			9.5193	0		9.66868	0		9.70521	0
9.65321	0		9.67933	0		9.71583	0			9.52994	0		9.67933	0		9.71583	0
9.66374	0		9.69013	0		9.72646	0			9.54053	0		9.69013	0		9.72646	0
9.67435	0		9.70073	0		9.73711	0			9.55114	0		9.70073	0		9.73711	0
9.685	0		9.71142	0		9.74787	0			9.56178	0		9.71142	0		9.74787	0
9.69564	0		9.72204	0		9.75848	0			9.57259	0		9.72204	0		9.75848	0
9.70629	0		9.7327	0		9.76915	0			9.58319	0		9.7327	0		9.76915	0
9.71691	0		9.74351	0		9.77994	0			9.59379	0		9.74351	0		9.77994	0
9.72759	0		9.75413	0		9.79055	0			9.60461	0		9.75413	0		9.79055	0
9.73824	0		9.76476	0		9.80135	0			9.61524	0		9.76476	0		9.80135	0
9.74888	0		9.77542	0		9.81201	0			9.62583	0		9.77542	0		9.81201	0
9.7595	0		9.78621	0		9.82264	0			9.63645	0		9.78621	0		9.82264	0
9.77017	0		9.79682	0		9.83327	0			9.64708	0		9.79682	0		9.83327	0
9.78081	0		9.80746	0		9.84405	0			9.65771	0		9.80746	0		9.84405	0
9.79146	0		9.81811	0		9.85469	0			9.6685	0		9.81811	0		9.85469	0
9.80209	0		9.82876	0		9.86535	0			9.67909	0		9.82876	0		9.86535	0
9.81277	0		9.83955	0		9.87614	0			9.68973	0		9.83955	0		9.87614	0
9.82343	0		9.85011	0		9.88674	0			9.70054	0		9.85011	0		9.88674	0
9.83403	0		9.86076	0		9.89757	0			9.71114	0		9.86076	0		9.89757	0
9.84469	0		9.8714	0		9.90819	0			9.72175	0		9.8714	0		9.90819	0
9.85535	0		9.8822	0		9.91881	0			9.7324	0		9.8822	0		9.91881	0
9.86599	0		9.89282	0		9.92942	0			9.74302	0		9.89282	0		9.92942	0
9.87663	0		9.90347	0		9.94025	0			9.75363	0		9.90347	0		9.94025	0
9.88727	0		9.91412	0		9.95088	0			9.76442	0		9.91412	0		9.95088	0
9.89793	0		9.92474	0		9.96151	0			9.77504	0		9.92474	0		9.96151	0
9.90859	0		9.93551	0		9.97231	0			9.78566	0		9.93551	0		9.97231	0
9.91921	0		9.94619	0		9.98295	0			9.79645	0		9.94619	0		9.98295	0
9.92984	0		9.95683	0		9.99375	0			9.80705	0		9.95683	0		9.99375	0
9.94052	0		9.96746	0		10.0044	0			9.81769	0		9.96746	0		10.0044	0
9.95117	0		9.97826	0		10.015	0			9.82833	0		9.97826	0		10.015	0
9.96181	0		9.98891	0		10.0256	0			9.83894	0		9.98891	0		10.0256	0
9.97246	0		9.99955	0		10.0365	0			9.84955	0		9.99955	0		10.0365	0
9.98311	0		10.0102	0		10.0471	0			9.86034	0		10.0102	0		10.0471	0
9.99376	0		10.0208	0		10.0577	0			9.87098	0		10.0208	0		10.0577	0
10.0044	0		10.0316	0		10.0685	0			9.88159	0		10.0316	0		10.0685	0
10.015	0		10.0423	0		10.0791	0			9.89237	0		10.0423	0		10.0791	0
10.0257	0		10.0529	0		10.0899	0			9.90304	0		10.0529	0		10.0899	0
10.0364	0		10.0635	0		10.1005	0			9.91366	0		10.0635	0		10.1005	0
10.047	0		10.0744	0		10.1112	0			9.92424	0		10.0744	0		10.1112	0
10.0576	0		10.085	0		10.1218	0			9.93486	0		10.085	0		10.1218	0
10.0683	0		10.0956	0		10.1326	0			9.94549	0		10.0956	0		10.1326	0
10.0789	0		10.1062	0		10.1432	0			9.95628	0		10.1062	0		10.1432	0
10.0896	0		10.1168	0		10.1539	0			9.9669	0		10.1168	0		10.1539	0
10.1002	0		10.1276	0		10.1647	0			9.9775	0		10.1276	0		10.1647	0
10.1109	0		10.1382	0		10.1753	0			9.98829	0		10.1382	0		10.1753	0
10.1215	0		10.1489	0		10.1861	0			9.99891	0		10.1489	0		10.1861	0
10.1321	0		10.1595	0		10.1967	0			10.0095	0		10.1595	0		10.1967	0
10.1428	0		10.1703	0		10.2074	0			10.0201	0		10.1703	0		10.2074	0
10.1534	0		10.181	0		10.218	0			10.0308	0		10.181	0		10.218	0
10.1641	0		10.1916	0		10.2287	0			10.0414	0		10.1916	0		10.2287	0
10.1747	0		10.2023	0		10.2394	0			10.0522	0		10.2023	0		10.2394	0
10.1854	0		10.2129	0		10.25	0			10.0628	0		10.2129	0		10.25	0
10.196	0		10.2237	0		10.2608	0			10.0734	0		10.2237	0		10.2608	0
10.2067	0		10.2343	0		10.2714	0			10.0842	0		10.2343	0		10.2714	0
10.2173	0		10.245	0		10.2822	0			10.0948	0		10.245	0		10.2822	0
10.2279	0		10.2556	0		10.2929	0			10.1054	0		10.2556	0		10.2929	0
10.2386	0		10.2664	0		10.3035	0			10.1161	0		10.2664	0		10.3035	0
10.2492	0		10.277	0		10.3141	0			10.1267	0		10.277	0		10.3141	0
10.2599	0		10.2877	0		10.325	0			10.1373	0		10.2877	0		10.325	0
10.2705	0		10.2983	0		10.3356	0			10.1481	0		10.2983	0		10.3356	0
10.2812	0		10.309	0		10.3462	0			10.1587	0		10.309	0		10.3462	0
10.2919	0		10.3197	0		10.357	0			10.1694	0		10.3197	0		10.357	0
10.3025	0		10.3304	0		10.3677	0			10.1801	0		10.3304	0		10.3677	0
10.3131	0		10.341	0		10.3785	0			10.1907	0		10.341	0		10.3785	0
10.3238	0		10.3517	0		10.3891	0			10.2014	0		10.3517	0		10.3891	0
10.3344	0		10.3624	0		10.3997	0			10.212	0		10.3624	0		10.3997	0
10.3451	0		10.3731	0		10.4103	0			10.2226	0		10.3731	0		10.4103	0
10.3557	0		10.3837	0		10.4211	0			10.2332	0		10.3837	0		10.4211	0
10.3664	0		10.3943	0		10.4318	0			10.2441	0		10.3943	0		10.4318	0
10.377	0		10.4049	0		10.4424	0			10.2547	0		10.4049	0		10.4424	0
10.3876	0		10.4157	0		10.4532	0			10.2653	0		10.4157	0		10.4532	0
10.3983	0		10.4264	0		10.4638	0			10.2761	0		10.4264	0		10.4638	0
10.409	0		10.437	0		10.4745	0			10.2867	0		10.437	0		10.4745	0
10.4196	0		10.4476	0		10.4852	0			10.2973	0		10.4476	0		10.4852	0
10.4302	0		10.4585	0		10.4958	0			10.308	0		10.4585	0		10.4958	0
10.4409	0		10.4691	0		10.5064	0			10.3186	0		10.4691	0		10.5064	0
10.4516	0		10.4797	0		10.5172	0			10.3292	0		10.4797	0		10.5172	0
10.4622	0		10.4904	0		10.5279	0			10.34	0		10.4904	0		10.5279	0
10.4729	0		10.501	0		10.5385	0			10.3506	0		10.501	0		10.5385	0
10.4835	0		10.5118	0		10.5493	0			10.3612	0		10.5118	0		10.5493	0
10.4942	0		10.5225	0		10.56	0			10.372	0		10.5225	0		10.56	0
10.5048	0		10.5331	0		10.5707	0			10.3826	0		10.5331	0		10.5707	0
10.5154	0		10.5437	0		10.5814	0			10.3932	0		10.5437	0		10.5814	0
10.5261	0		10.5545	0		10.592	0			10.4038	0		10.5545	0		10.592	0
10.5367	0		10.5651	0		10.6027	0			10.4145	0		10.5651	0		10.6027	0
10.5474	0		10.5758	0		10.6135	0			10.4251	0		10.5758	0		10.6135	0
10.558	0		10.5864	0		10.6241	0			10.4359	0		10.5864	0		10.6241	0
10.5687	0		10.597	0		10.6348	0			10.4465	0		10.597	0		10.6348	0
10.5793	0		10.6078	0		10.6456	0			10.4571	0		10.6078	0		10.6456	438.169
10.59	0		10.6185	0		10.6562	0			10.4679	0		10.6185	624.931		10.6562	1217.57
10.6006	0		10.6291	0		10.6674	0			10.4785	0		10.6291	1439.67		10.6674	1130.43
10.6113	0		10.6402	0		10.6784	0			10.4891	0		10.6402	3373.89		10.6784	1464.79
10.6219	0		10.6512	0		10.6894	0			10.4998	0		10.6512	4420.87		10.6894	1618.86
10.6326	0		10.6622	0		10.7005	0			10.5104	0		10.6622	7783.38		10.7005	1595.73
10.6432	0		10.6733	0		10.7116	0			10.521	0		10.6733	11800.5		10.7116	1032.41
10.6538	0		10.6843	0		10.7226	0			10.5318	0		10.6843	14562.3		10.7226	934.142
10.6645	0		10.6953	0		10.7337	0			10.5425	0		10.6953	16472.1		10.7337	472.839
10.6751	0		10.7063	521.675		10.7447	0			10.5531	0		10.7063	14978.5		10.7447	615.939
10.6858	0		10.7174	0		10.7557	0			10.5639	0		10.7174	11086.2		10.7557	0
10.6964	0		10.7309	0		10.7669	0			10.5745	903.399		10.7309	7674.07		10.7669	0
10.7071	0		10.742	0		10.7775	0			10.5852	2255.34		10.742	5903.35		10.7775	0
10.7177	0		10.753	0		10.7883	0			10.5963	5544.69		10.753	4172.21		10.7883	0
10.7284	0		10.7641	0		10.7989	0			10.6073	15233.8		10.7641	2594.32		10.7989	0
10.739	0		10.7752	0		10.8097	0			10.6183	31915.3		10.7752	2059.04		10.8097	0
10.7497	0		10.7862	0		10.8203	0			10.6294	60484.2		10.7862	1195.07		10.8203	0
10.7603	0		10.7972	0		10.831	0			10.6429	125367		10.7972	0		10.831	0
10.771	0		10.8083	0		10.8417	0			10.6565	237284		10.8083	356.333		10.8417	0
10.7816	0		10.819	0		10.8524	0			10.67	350560		10.819	0		10.8524	0
10.7923	0		10.8299	0		10.8631	0			10.6835	395191		10.8299	0		10.8631	0
10.8029	0		10.8406	0		10.8738	0			10.6972	320663		10.8406	0		10.8738	0
10.8136	0		10.8514	0		10.8846	0			10.7107	301900		10.8514	0		10.8846	0
10.8242	0		10.8622	0		10.8952	0			10.7242	232468		10.8622	0		10.8952	0
10.8349	0		10.8728	0		10.9061	0			10.7377	140663		10.8728	0		10.9061	0
10.8455	0		10.8834	0		10.9167	0			10.7513	97060.8		10.8834	0		10.9167	0
10.8562	0		10.894	0		10.9273	0			10.7649	57172.6		10.894	0		10.9273	0
10.8668	0		10.9048	0		10.9381	0			10.7784	37996		10.9048	0		10.9381	0
10.8775	0		10.9155	0		10.9487	0			10.792	17597.5		10.9155	0		10.9487	0
10.8881	0		10.9261	0		10.9595	0			10.8055	12587.6		10.9261	0		10.9595	0
10.8988	0		10.9367	0		10.9702	0			10.819	7911.99		10.9367	0		10.9702	0
10.9094	0		10.9476	0		10.981	0			10.8326	6269.19		10.9476	0		10.981	0
10.9201	0		10.9584	0		10.9916	0			10.8462	6021.16		10.9584	0		10.9916	0
10.9307	0		10.969	0		11.0024	0			10.8597	4065.41		10.969	0		11.0024	0
10.9414	0		10.9797	0		11.013	0			10.8733	3457.23		10.9797	0		11.013	0
10.952	0		10.9903	0		11.0237	0			10.8867	3169.91		10.9903	0		11.0237	0
10.9627	0		11.0011	0		11.0345	0			10.9004	2633.49		11.0011	0		11.0345	0
10.9733	0		11.0117	0		11.0451	0			10.9139	2159.83		11.0117	0		11.0451	473.969
10.984	0		11.0224	0		11.0559	0			10.9274	2046.36		11.0224	1055.43		11.0559	622.544
10.9946	0		11.033	0		11.0671	0			10.9409	1656.96		11.033	1189.52		11.0671	1340.79
11.0053	0		11.0441	0		11.078	0			10.9545	2240.13		11.0441	3261.19		11.078	2015.29
11.0159	0		11.0551	0		11.089	0			10.9681	1322.7		11.0551	7069.08		11.089	3307.99
11.0266	0		11.0661	0		11.1002	0			10.9816	1892.28		11.0661	11035.7		11.1002	2385.62
11.0372	0		11.0773	578.586		11.1112	0			10.9952	3626.71		11.0773	20792.5		11.1112	3604.24
11.0479	0		11.0883	395.89		11.1222	0			11.0087	11454.2		11.0883	26290.3		11.1222	1878.92
11.0585	0		11.1019	845.221		11.1333	0			11.0223	26734.2		11.1019	33497.3		11.1333	1884.3
11.0692	0		11.1155	655.78		11.1443	0			11.0358	74446.8		11.1155	28191.7		11.1443	914.589
11.0798	0		11.129	636.925		11.1554	0			11.0493	165944		11.129	22414.8		11.1554	557.746
11.0905	0		11.1427	430.168		11.1665	0			11.063	333372		11.1427	13324.5		11.1665	679.304
11.1011	0		11.1562	0		11.1775	0			11.0766	540126		11.1562	12140.2		11.1775	541.085
11.1118	0		11.1698	0		11.1885	0			11.0901	681935		11.1698	6945.25		11.1885	0
11.1225	0		11.1809	0		11.1996	0			11.1036	703734		11.1809	4128.45		11.1996	0
11.1331	0		11.1919	0		11.2102	0			11.1171	644585		11.1919	2181.41		11.2102	0
11.1438	0		11.2029	0		11.2209	0			11.1308	481297		11.2029	1615.9		11.2209	0
11.1544	0		11.2141	0		11.2317	0			11.1443	315343		11.2141	465.306		11.2317	0
11.1651	0		11.2251	0		11.2423	0			11.1578	214540		11.2251	0		11.2423	0
11.1757	0		11.2361	0		11.2531	0			11.1714	124903		11.2361	0		11.2531	0
11.1864	0		11.2469	0		11.2637	0			11.1849	67318.1		11.2469	451.634		11.2637	0
11.197	0		11.2577	0		11.2745	0			11.1985	32139.4		11.2577	0		11.2745	0
11.2076	0		11.2688	0		11.2851	0			11.212	19497.8		11.2688	0		11.2851	0
11.2183	0		11.2794	0		11.2959	0			11.2256	9220.76		11.2794	0		11.2959	0
11.2289	0		11.29	0		11.3066	0			11.2391	6541.27		11.29	0		11.3066	0
11.2396	0		11.3009	0		11.3172	0			11.2527	4476.35		11.3009	0		11.3172	0
11.2502	0		11.3115	0		11.328	0			11.2663	3330.57		11.3115	0		11.328	0
11.2609	0		11.3222	0		11.3387	0			11.2798	4015.66		11.3222	0		11.3387	0
11.2715	0		11.3328	0		11.3495	0			11.2934	3794.25		11.3328	0		11.3495	0
11.2822	0		11.3436	330.072		11.3601	0			11.3069	2919.82		11.3436	0		11.3601	0
11.2928	0		11.3544	0		11.371	0			11.3204	2628.3		11.3544	0		11.371	0
11.3035	0		11.3651	0		11.3816	0			11.334	2120.31		11.3651	0		11.3816	0
11.3142	0		11.3757	0		11.3923	0			11.3476	2147.97		11.3757	0		11.3923	0
11.3248	0		11.3864	0		11.403	0			11.3611	2173.06		11.3864	0		11.403	0
11.3354	0		11.3972	0		11.4137	0			11.3746	1930.62		11.3972	0		11.4137	0
11.3461	0		11.4078	0		11.4245	0			11.3882	1032.93		11.4078	0		11.4245	0
11.3568	0		11.4184	0		11.4351	0			11.4018	1505.08		11.4184	0		11.4351	0
11.3674	0		11.4291	539.048		11.4459	0			11.4153	1389.15		11.4291	0		11.4459	0
11.378	0		11.44	0		11.4565	0			11.429	1116.16		11.44	0		11.4565	0
11.3887	0		11.4507	0		11.4674	0			11.4425	839.197		11.4507	0		11.4674	0
11.3994	0		11.4614	0		11.478	0			11.4561	998.998		11.4614	0		11.478	0
11.41	0		11.472	0		11.4888	0			11.4696	805.915		11.472	0		11.4888	0
11.4207	0		11.4827	0		11.4994	0			11.4832	1410.33		11.4827	0		11.4994	0
11.4313	0		11.4935	0		11.5101	0			11.4968	1091.76		11.4935	0		11.5101	0
11.442	0		11.5041	0		11.5209	0			11.5104	491.539		11.5041	0		11.5209	0
11.4526	0		11.5148	579.195		11.5315	0			11.5239	986.148		11.5148	0		11.5315	0
11.4633	0		11.5254	422.026		11.5423	0			11.5374	1129.57		11.5254	0		11.5423	0
11.474	0		11.5362	0		11.553	0			11.551	412.437		11.5362	0		11.553	0
11.4846	0		11.547	0		11.5638	0			11.5647	694.911		11.547	0		11.5638	0
11.4952	0		11.5576	0		11.5743	0			11.5782	675.528		11.5576	0		11.5743	0
11.5059	0		11.5682	512.482		11.5851	0			11.5917	634.309		11.5682	0		11.5851	0
11.5166	0		11.5789	0		11.5958	0			11.6053	0		11.5789	0		11.5958	0
11.5272	0		11.5897	0		11.6064	0			11.6188	997.975		11.5897	0		11.6064	0
11.5379	0		11.6003	0		11.6172	0			11.6296	502.932		11.6003	0		11.6172	0
11.5485	0		11.611	375.309		11.6278	0			11.6431	685.557		11.611	0		11.6278	0
11.5592	0		11.6217	635.901		11.6386	0			11.6567	772.917		11.6217	0		11.6386	0
11.5699	0		11.6325	544.555		11.6493	0			11.6702	486.867		11.6325	0		11.6493	0
11.5805	0		11.6433	1077.41		11.6601	0			11.6837	551.751		11.6433	0		11.6601	0
11.5912	0		11.654	1081.61		11.6707	0			11.6973	455.869		11.654	0		11.6707	0
11.6019	0		11.6646	2428.16		11.6815	0			11.7109	0		11.6646	0		11.6815	0
11.6125	0		11.6754	5251.19		11.6921	0			11.7244	0		11.6754	0		11.6921	0
11.6232	0		11.6863	7437.45		11.7028	721.304			11.7353	491.425		11.6863	0		11.7028	0
11.6338	0		11.6971	16042.4		11.7137	637.288			11.7462	0		11.6971	0		11.7137	0
11.6445	768.248		11.7079	24859		11.7243	1193.89			11.7598	0		11.7079	0		11.7243	0
11.6552	2237.46		11.7186	33374.8		11.7351	1363.66			11.7707	323.162		11.7186	0		11.7351	0
11.6659	7654.72		11.7295	41136.4		11.7458	1229.61			11.7815	560.148		11.7295	0		11.7458	0
11.6765	16469		11.7403	43159.2		11.7566	1329.5			11.795	0		11.7403	0		11.7566	0
11.6872	35499.3		11.751	43474.4		11.7674	0			11.8086	0		11.751	0		11.7674	0
11.6979	66753.8		11.7616	41864.2		11.7781	518.966			11.8194	0		11.7616	0		11.7781	0
11.7088	92934.5		11.7725	29339.6		11.7888	448.326			11.8302	0		11.7725	0		11.7888	0
11.7195	154507		11.7833	19477.3		11.7996	606.655			11.8412	0		11.7833	0		11.7996	0
11.7303	191004		11.7941	16631.4		11.8104	0			11.8522	0		11.7941	0		11.8104	0
11.741	217136		11.8047	11099.6		11.821	0			11.8631	0		11.8047	0		11.821	0
11.7517	225542		11.8155	8338.21		11.8318	0			11.8741	0		11.8155	0		11.8318	0
11.7625	162438		11.8264	4577.47		11.8425	0			11.8848	578.145		11.8264	0		11.8425	0
11.7732	152689		11.8372	1956.36		11.8532	0			11.8956	579.895		11.8372	0		11.8532	0
11.7839	108627		11.8479	1001.12		11.8639	0			11.9092	435.519		11.8479	0		11.8639	0
11.7947	79104		11.8586	582.636		11.8746	0			11.9227	0		11.8586	0		11.8746	0
11.8055	57385.5		11.8695	671.949		11.8853	0			11.9363	449.305		11.8695	0		11.8853	0
11.8162	38454.3		11.8802	431.055		11.8959	0			11.9471	421.812		11.8802	0		11.8959	0
11.827	23043.9		11.891	408.335		11.9066	0			11.9607	370.186		11.891	0		11.9066	0
11.8377	13016.2		11.9017	767.539		11.9173	0			11.9742	0		11.9017	0		11.9173	0
11.8484	6428.68		11.9125	1541.87		11.9281	0			11.9877	0		11.9125	0		11.9281	0
11.8592	2247.36		11.9233	2215.65		11.9388	0			11.9985	0		11.9233	0		11.9388	0
11.8699	984.717		11.9342	5094.22		11.9496	478.982			12.0091	421.465		11.9342	0		11.9496	0
11.8806	949.105		11.945	6468.62		11.9602	449.926			12.0198	381.465		11.945	0		11.9602	0
11.8914	1026.11		11.9557	10780.8		11.971	688.96			12.0333	0		11.9557	0		11.971	0
11.9022	1525.63		11.9665	14123.8		11.9817	705.964			12.0468	0		11.9665	0		11.9817	0
11.9129	3554.26		11.9772	18816.8		11.9923	412.279			12.0576	0		11.9772	0		11.9923	0
11.9237	7607.12		11.9881	18997.5		12.0031	655.206			12.0682	0		11.9881	0		12.0031	0
11.9343	13013.2		11.9987	18296		12.0137	0			12.0788	0		11.9987	0		12.0137	0
11.9451	23833.1		12.0094	14389.4		12.0245	0			12.0897	0		12.0094	0		12.0245	0
11.9559	37835.7		12.0202	11295.7		12.035	0			12.1005	0		12.0202	0		12.035	0
11.9666	52697.2		12.031	9172.99		12.0458	0			12.1111	0		12.031	0		12.0458	0
11.9773	59816.4		12.0417	6422.28		12.0563	0			12.1217	0		12.0417	0		12.0563	0
11.9881	81143.4		12.0522	3738.93		12.067	0			12.1325	0		12.0522	0		12.067	0
11.9989	88969.4		12.063	2226.4		12.0776	0			12.1433	0		12.063	0		12.0776	0
12.0096	74318		12.0737	1626.97		12.0881	0			12.154	0		12.0737	0		12.0881	0
12.0203	55381		12.0847	646.388		12.0989	0			12.1648	0		12.0847	0		12.0989	0
12.031	48319.5		12.0953	0		12.1094	0			12.1754	0		12.0953	0		12.1094	0
12.0418	36223.4		12.1059	0		12.1202	0			12.1863	0		12.1059	0		12.1202	0
12.0524	23958.7		12.1165	0		12.1307	0			12.197	0		12.1165	0		12.1307	0
12.0632	17088.2		12.1273	0		12.1415	0			12.2076	0		12.1273	0		12.1415	0
12.0739	13113.5		12.1379	0		12.152	0			12.2184	0		12.1379	0		12.152	0
12.0846	7742.27		12.1485	0		12.1628	0			12.2291	0		12.1485	0		12.1628	0
12.0954	4887.05		12.1592	0		12.1734	0			12.2399	550.742		12.1592	0		12.1734	0
12.1061	2312.81		12.17	0		12.184	0			12.2507	0		12.17	0		12.184	0
12.1168	674.293		12.1808	0		12.1948	0			12.2644	557.518		12.1808	0		12.1948	0
12.1276	0		12.1914	0		12.2054	0			12.275	426.976		12.1914	0		12.2054	0
12.1383	0		12.202	0		12.2162	0			12.2861	719.902		12.202	0		12.2162	0
12.1489	626.042		12.2128	0		12.2268	0			12.2997	481.219		12.2128	0		12.2268	0
12.1597	0		12.2236	0		12.2376	0			12.3132	558.165		12.2236	0		12.2376	0
12.1704	0		12.2342	0		12.2482	0			12.3268	306.299		12.2342	0		12.2482	0
12.181	0		12.2449	0		12.259	0			12.3403	0		12.2449	0		12.259	0
12.1918	0		12.2557	0		12.2696	0			12.3538	0		12.2557	0		12.2696	0
12.2025	0		12.2665	0		12.2802	0			12.3646	0		12.2665	0		12.2802	0
12.2131	0		12.2773	0		12.291	0			12.3752	0		12.2773	0		12.291	0
12.2238	0		12.2879	0		12.3017	0			12.386	0		12.2879	0		12.3017	0
12.2344	0		12.2986	0		12.3125	0			12.3968	0		12.2986	0		12.3125	0
12.2451	0		12.3094	0		12.3231	0			12.4074	0		12.3094	0		12.3231	0
12.2557	0		12.3201	0		12.3339	0			12.418	0		12.3201	0		12.3339	0
12.2664	0		12.3308	0		12.3445	0			12.4289	0		12.3308	0		12.3445	0
12.277	0		12.3415	0		12.3553	0			12.4395	0		12.3415	0		12.3553	0
12.2879	0		12.3523	0		12.366	0			12.4501	0		12.3523	0		12.366	0
12.2985	0		12.363	0		12.3766	0			12.4609	0		12.363	0		12.3766	0
12.3092	0		12.3739	0		12.3874	0			12.4715	0		12.3739	0		12.3874	0
12.3198	0		12.3845	0		12.398	0			12.4823	0		12.3845	0		12.398	0
12.3304	0		12.3951	0		12.4088	0			12.4931	0		12.3951	0		12.4088	0
12.3411	0		12.4059	0		12.4194	0			12.5037	0		12.4059	0		12.4194	0
12.3517	0		12.4167	0		12.4303	0			12.5143	0		12.4167	0		12.4303	0
12.3624	0		12.4273	0		12.4409	0			12.5251	0		12.4273	0		12.4409	0
12.373	0		12.438	0		12.4517	0			12.5358	0		12.438	0		12.4517	0
12.3839	0		12.4488	0		12.4623	0			12.5466	0		12.4488	0		12.4623	0
12.3945	0		12.4596	0		12.473	0			12.5574	0		12.4596	0		12.473	0
12.4051	0		12.4704	0		12.4838	0			12.568	0		12.4704	0		12.4838	0
12.4158	0		12.4811	0		12.4944	0			12.5788	0		12.4811	0		12.4944	0
12.4265	0		12.4917	0		12.5052	0			12.5896	0		12.4917	0		12.5052	0
12.4371	0		12.5025	0		12.5158	0			12.6002	0		12.5025	0		12.5158	0
12.4478	0		12.5133	0		12.5267	0			12.6108	0		12.5133	0		12.5267	0
12.4584	0		12.524	0		12.5373	0			12.6216	0		12.524	0		12.5373	0
12.4691	0		12.5346	0		12.5481	0			12.6322	0		12.5346	0		12.5481	0
12.4797	0		12.5455	0		12.5588	0			12.643	0		12.5455	0		12.5588	0
12.4904	0		12.5563	0		12.5694	0			12.6537	0		12.5563	0		12.5694	0
12.501	0		12.5671	0		12.5802	0			12.6643	0		12.5671	0		12.5802	0
12.5117	0		12.5777	0		12.5908	0			12.6751	0		12.5777	0		12.5908	0
12.5223	0		12.5884	0		12.6017	0			12.6858	0		12.5884	0		12.6017	0
12.533	0		12.5992	0		12.6123	0			12.6964	0		12.5992	0		12.6123	0
12.5437	0		12.61	0		12.6231	0			12.707	0		12.61	0		12.6231	0
12.5543	0		12.6207	0		12.6338	0			12.7178	0		12.6207	0		12.6338	0
12.5649	0		12.6313	0		12.6446	0			12.7284	0		12.6313	0		12.6446	0
12.5756	0		12.6422	0		12.6552	0			12.7391	0		12.6422	0		12.6552	0
12.5863	0		12.653	0		12.6659	0			12.7499	0		12.653	0		12.6659	0
12.5969	0		12.6638	0		12.6767	0			12.7605	0		12.6638	0		12.6767	0
12.6076	0		12.6745	0		12.6873	0			12.7713	0		12.6745	0		12.6873	0
12.6182	0		12.6851	0		12.6982	0			12.7821	0		12.6851	0		12.6982	0
12.6289	0		12.6959	0		12.7088	0			12.7927	0		12.6959	0		12.7088	0
12.6395	0		12.7067	0		12.7196	0			12.8034	0		12.7067	0		12.7196	0
12.6502	0		12.7174	0		12.7302	0			12.8141	0		12.7174	0		12.7302	0
12.6608	0		12.728	0		12.7411	0			12.8247	0		12.728	0		12.7411	0
12.6715	0		12.7388	0		12.7518	0			12.8356	0		12.7388	0		12.7518	0
12.6822	0		12.7497	0		12.7624	0			12.8464	0		12.7497	0		12.7624	0
12.6928	0		12.7605	0		12.7732	0			12.857	0		12.7605	0		12.7732	0
12.7035	0		12.7711	0		12.7839	0			12.8678	0		12.7711	0		12.7839	0
12.7141	0		12.7818	0		12.7947	0			12.8786	0		12.7818	0		12.7947	0
12.7248	0		12.7926	0		12.8053	0			12.8892	0		12.7926	0		12.8053	0
12.7354	0		12.8034	0		12.8161	0			12.8999	0		12.8034	0		12.8161	0
12.7461	0		12.814	0		12.8267	0			12.9106	0		12.814	0		12.8267	0
12.7567	0		12.8247	0		12.8376	0			12.9212	0		12.8247	0		12.8376	0
12.7674	0		12.8355	0		12.8482	0			12.9321	0		12.8355	0		12.8482	0
12.778	0		12.8463	0		12.8588	0			12.9428	0		12.8463	0		12.8588	0
12.7887	0		12.8571	0		12.8697	0			12.9534	0		12.8571	0		12.8697	0
12.7993	0		12.8677	0		12.8803	0			12.9642	0		12.8677	0		12.8803	0
12.81	0		12.8784	0		12.8911	0			12.975	0		12.8784	0		12.8911	0
12.8207	0		12.8892	0		12.9017	0			12.9856	0		12.8892	0		12.9017	0
12.8313	0		12.9	0		12.9125	0			12.9962	0		12.9	0		12.9125	0
12.842	0		12.9106	0		12.9231	0			13.007	0		12.9106	0		12.9231	0
12.8526	0		12.9212	0		12.9339	0			13.0176	0		12.9212	0		12.9339	0
12.8633	0		12.932	0		12.9445	0			13.0284	0		12.932	0		12.9445	0
12.8739	0		12.9428	0		12.9551	0			13.0392	0		12.9428	0		12.9551	0
12.8846	0		12.9536	0		12.9659	0			13.0498	0		12.9536	0		12.9659	0
12.8952	0		12.9642	0		12.9765	0			13.0606	0		12.9642	0		12.9765	0
12.9059	0		12.9748	0		12.9873	0			13.0714	0		12.9748	0		12.9873	0
12.9165	0		12.9856	0		12.9979	0			13.082	0		12.9856	0		12.9979	0
12.9272	0		12.9963	0		13.0087	0			13.0926	0		12.9963	0		13.0087	0
12.9379	0		13.007	0		13.0192	0			13.1035	0		13.007	0		13.0192	0
12.9485	0		13.0176	0		13.03	0			13.1141	0		13.0176	0		13.03	0
12.9591	0		13.0284	0		13.0407	0			13.1249	0		13.0284	0		13.0407	0
12.9698	0		13.0391	0		13.0512	0			13.1357	0		13.0391	0		13.0512	0
12.9805	0		13.0498	0		13.062	0			13.1463	0		13.0498	0		13.062	0
12.9911	0		13.0604	0		13.0726	0			13.1571	0		13.0604	0		13.0726	0
13.0018	0		13.0711	0		13.0834	0			13.1679	0		13.0711	0		13.0834	0
13.0124	0		13.0819	0		13.094	0			13.1786	0		13.0819	0		13.094	0
13.0231	0		13.0926	0		13.1048	0			13.1892	0		13.0926	0		13.1048	0
13.0337	0		13.1033	0		13.1155	0			13.2	0		13.1033	0		13.1155	0
13.0444	0		13.1139	0		13.1263	0			13.2106	0		13.1139	0		13.1263	0
13.0551	0		13.1247	0		13.1369	0			13.2215	0		13.1247	0		13.1369	0
13.0657	0		13.1355	0		13.1475	0			13.2323	0		13.1355	0		13.1475	0
13.0764	0		13.1464	0		13.1584	0			13.2429	0		13.1464	0		13.1584	0
13.087	0		13.157	0		13.169	0			13.2537	0		13.157	0		13.169	0
13.0976	0		13.1676	0		13.1798	0			13.2645	0		13.1676	0		13.1798	0
13.1083	0		13.1784	0		13.1905	0			13.2751	0		13.1784	0		13.1905	0
13.1189	0		13.1893	0		13.2013	0			13.2857	0		13.1893	0		13.2013	0
13.1296	0		13.1999	0		13.2119	0			13.2965	0		13.1999	0		13.2119	0
13.1403	0		13.2106	0		13.2227	0			13.3073	0		13.2106	0		13.2227	0
13.1509	0		13.2214	0		13.2333	0			13.318	0		13.2214	0		13.2333	0
13.1616	0		13.2322	0		13.244	0			13.3289	0		13.2322	0		13.244	0
13.1722	0		13.243	0		13.2548	0			13.3395	0		13.243	0		13.2548	0
13.1829	0		13.2537	0		13.2654	0			13.3503	0		13.2537	0		13.2654	0
13.1935	0		13.2643	0		13.2762	0			13.3611	0		13.2643	0		13.2762	0
13.2042	0		13.2751	0		13.2869	0			13.3716	0		13.2751	0		13.2869	0
13.2148	0		13.286	0		13.2977	0			13.3823	0		13.286	0		13.2977	0
13.2255	0		13.2966	0		13.3084	0			13.3931	0		13.2966	0		13.3084	0
13.2362	0		13.3072	0		13.3191	0			13.4038	0		13.3072	0		13.3191	0
13.2468	0		13.3181	0		13.3298	0			13.4145	0		13.3181	0		13.3298	0
13.2575	0		13.3289	0		13.3405	0			13.4253	0		13.3289	0		13.3405	0
13.2681	0		13.3397	0		13.3513	0			13.436	0		13.3397	0		13.3513	0
13.2788	0		13.3502	0		13.3619	0			13.4468	0		13.3502	0		13.3619	0
13.2894	0		13.3609	0		13.3727	0			13.4576	0		13.3609	0		13.3727	0
13.3001	0		13.3717	0		13.3834	0			13.4682	0		13.3717	0		13.3834	0
13.3108	0		13.3825	0		13.3942	0			13.4789	0		13.3825	0		13.3942	0
13.3214	0		13.3931	0		13.4048	0			13.4897	0		13.3931	0		13.4048	0
13.3321	0		13.4038	0		13.4156	0			13.5003	0		13.4038	0		13.4156	0
13.3427	0		13.4146	0		13.4263	0			13.5111	0		13.4146	0		13.4263	0
13.3534	0		13.4254	0		13.4369	0			13.5219	0		13.4254	0		13.4369	0
13.364	0		13.4362	0		13.4477	0			13.5326	0		13.4362	0		13.4477	0
13.3747	0		13.4469	0		13.4584	0			13.5434	0		13.4469	0		13.4584	0
13.3853	0		13.4575	0		13.4692	0			13.5541	0		13.4575	0		13.4692	0
13.3959	0		13.4683	0		13.4798	0			13.5648	0		13.4683	0		13.4798	0
13.4066	0		13.4791	0		13.4906	0			13.5754	0		13.4791	0		13.4906	0
13.4173	0		13.4898	0		13.5013	0			13.5862	0		13.4898	0		13.5013	0
13.4279	0		13.5005	0		13.5121	0			13.5969	0		13.5005	0		13.5121	0
13.4386	0		13.5113	0		13.5227	0			13.6077	0		13.5113	0		13.5227	0
13.4492	0		13.5221	0		13.5334	0			13.6186	0		13.5221	0		13.5334	0
13.4599	0		13.5329	0		13.5442	0			13.6293	0		13.5329	0		13.5442	0
13.4705	0		13.5435	0		13.5548	0			13.6401	0		13.5435	0		13.5548	0
13.4812	0		13.5542	0		13.5656	0			13.6509	0		13.5542	0		13.5656	0
13.4918	0		13.5649	0		13.5763	0			13.6616	0		13.5649	0		13.5763	0
13.5024	0		13.5758	0		13.5871	0			13.6723	0		13.5758	0		13.5871	0
13.5131	0		13.5864	0		13.5977	0			13.683	0		13.5864	0		13.5977	0
13.5237	0		13.5971	0		13.6085	0			13.6937	0		13.5971	0		13.6085	0
13.5344	0		13.6079	0		13.6191	0			13.7045	0		13.6079	0		13.6191	0
13.5451	0		13.6187	0		13.6298	0			13.7153	0		13.6187	0		13.6298	0
13.5557	0		13.6295	0		13.6406	0			13.7259	0		13.6295	0		13.6406	0
13.5664	0		13.6401	0		13.6512	0			13.7366	0		13.6401	0		13.6512	0
13.577	0		13.6508	0		13.662	0			13.7474	0		13.6508	0		13.662	0
13.5877	0		13.6616	0		13.6727	0			13.758	0		13.6616	0		13.6727	0
13.5983	0		13.6724	0		13.6835	0			13.7686	0		13.6724	0		13.6835	0
13.609	0		13.683	0		13.6941	0			13.7795	0		13.683	0		13.6941	0
13.6196	0		13.6936	0		13.7049	0			13.7901	0		13.6936	0		13.7049	0
13.6302	0		13.7045	0		13.7156	0			13.8009	0		13.7045	0		13.7156	0
13.6409	0		13.7153	0		13.7262	0			13.8117	0		13.7153	0		13.7262	0
13.6515	0		13.7261	0		13.737	0			13.8223	0		13.7261	0		13.737	0
13.6621	0		13.7367	0		13.7476	0			13.833	0		13.7367	0		13.7476	0
13.6727	0		13.7474	0		13.7585	0			13.8438	0		13.7474	0		13.7585	0
13.6833	0		13.7582	0		13.7691	0			13.8544	0		13.7582	0		13.7691	0
13.6939	0		13.769	0		13.7799	0			13.8651	0		13.769	0		13.7799	0
13.7045	0		13.7796	0		13.7905	0			13.8759	0		13.7796	0		13.7905	0
13.7151	0		13.7903	0		13.8014	0			13.8865	0		13.7903	0		13.8014	0
13.7257	0		13.8011	0		13.812	0			13.8973	0		13.8011	0		13.812	0
13.7363	0		13.8119	0		13.8226	0			13.9081	0		13.8119	0		13.8226	0
13.747	0		13.8227	0		13.8335	0			13.9187	0		13.8227	0		13.8335	0
13.7576	0		13.8334	0		13.8441	0			13.9294	0		13.8334	0		13.8441	0
13.7682	0		13.844	0		13.8549	0			13.9401	0		13.844	0		13.8549	0
13.7789	0		13.8548	0		13.8656	0			13.9508	0		13.8548	0		13.8656	0
13.7895	0		13.8656	0		13.8764	0			13.9614	0		13.8656	0		13.8764	0
13.8002	0		13.8763	0		13.8871	0			13.9722	0		13.8763	0		13.8871	0
13.8108	0		13.8869	0		13.8979	0			13.9828	0		13.8869	0		13.8979	0
13.8215	0		13.8977	0		13.9085	0			13.9936	0		13.8977	0		13.9085	0
13.8321	0		13.9085	0		13.9191	0			14.0044	0		13.9085	0		13.9191	0
13.8428	0		13.9194	0		13.9299	0			14.0151	0		13.9194	0		13.9299	0
13.8534	0		13.9301	0		13.9406	0			14.0257	0		13.9301	0		13.9406	0
13.864	0		13.9407	0		13.9514	0			14.0365	0		13.9407	0		13.9514	0
13.8747	0		13.9515	0		13.962	0			14.0471	0		13.9515	0		13.962	0
13.8853	0		13.9623	0		13.9728	0			14.0578	0		13.9623	0		13.9728	0
13.896	0		13.973	0		13.9835	0			14.0686	0		13.973	0		13.9835	0
13.9066	0		13.9835	0		13.9943	0			14.0792	0		13.9835	0		13.9943	0
13.9173	0		13.9943	0		14.0049	0			14.0901	0		13.9943	0		14.0049	0
13.9279	0		14.0052	0		14.0156	0			14.1009	0		14.0052	0		14.0156	0
13.9386	0		14.016	0		14.0264	0			14.1115	0		14.016	0		14.0264	0
13.9492	0		14.0266	0		14.0371	0			14.1221	0		14.0266	0		14.0371	0
13.9599	0		14.0373	0		14.0479	0			14.133	0		14.0373	0		14.0479	0
13.9705	0		14.0481	0		14.0585	0			14.1436	0		14.0481	0		14.0585	0
13.9812	0		14.0589	0		14.0693	0			14.1542	0		14.0589	0		14.0693	0
13.9918	0		14.0696	0		14.08	0			14.1651	0		14.0696	0		14.08	0
14.0025	0		14.0802	0		14.0908	0			14.1757	0		14.0802	0		14.0908	0
14.0131	0		14.091	0		14.1014	0			14.1865	0		14.091	0		14.1014	0
14.0238	0		14.1019	0		14.1121	0			14.1973	0		14.1019	0		14.1121	0
14.0345	0		14.1127	0		14.1229	0			14.208	0		14.1127	0		14.1229	0
14.0451	0		14.1233	0		14.1335	0			14.2186	0		14.1233	0		14.1335	0
14.0558	0		14.1339	0		14.1443	0			14.2294	0		14.1339	0		14.1443	0
14.0664	0		14.1448	0		14.155	0			14.24	0		14.1448	0		14.155	0
14.0771	0		14.1556	0		14.1658	0			14.2507	0		14.1556	0		14.1658	0
14.0877	0		14.1662	0		14.1764	0			14.2615	0		14.1662	0		14.1764	0
14.0983	0		14.1769	0		14.1872	0			14.2721	0		14.1769	0		14.1872	0
14.1089	0		14.1877	0		14.1979	0			14.2829	0		14.1877	0		14.1979	0
14.1195	0		14.1985	0		14.2085	0			14.2937	0		14.1985	0		14.2085	0
14.1302	0		14.2093	0		14.2193	0			14.3044	0		14.2093	0		14.2193	0
14.1408	0		14.22	0		14.23	0			14.315	0		14.22	0		14.23	0
14.1514	0		14.2306	0		14.2408	0			14.3258	0		14.2306	0		14.2408	0
14.1621	0		14.2414	0		14.2515	0			14.3365	0		14.2414	0		14.2515	0
14.1727	0		14.2522	0		14.2622	0			14.3471	0		14.2522	0		14.2622	0
14.1833	0		14.2629	0		14.2729	0			14.3579	0		14.2629	0		14.2729	0
14.194	0		14.2735	0		14.2837	0			14.3685	0		14.2735	0		14.2837	0
14.2046	0		14.2843	0		14.2944	0			14.3794	0		14.2843	0		14.2944	0
14.2153	0		14.2951	0		14.305	0			14.3902	0		14.2951	0		14.305	0
14.226	0		14.306	0		14.3159	0			14.4008	0		14.306	0		14.3159	0
14.2366	0		14.3166	0		14.3265	0			14.4114	0		14.3166	0		14.3265	0
14.2473	0		14.3272	0		14.3373	0			14.4222	0		14.3272	0		14.3373	0
14.2579	0		14.338	0		14.348	0			14.4329	0		14.338	0		14.348	0
14.2686	0		14.3489	0		14.3588	0			14.4436	0		14.3489	0		14.3588	0
14.2792	0		14.3595	0		14.3695	0			14.4543	0		14.3595	0		14.3695	0
14.2899	0		14.3702	0		14.3803	0			14.465	0		14.3702	0		14.3803	0
14.3006	0		14.381	0		14.3909	0			14.4759	0		14.381	0		14.3909	0
14.3112	0		14.3918	0		14.4016	0			14.4866	0		14.3918	0		14.4016	0
14.3218	0		14.4026	0		14.4124	0			14.4973	0		14.4026	0		14.4124	0
14.3325	0		14.4132	0		14.423	0			14.5079	0		14.4132	0		14.423	0
14.3431	0		14.4238	0		14.4338	0			14.5187	0		14.4238	0		14.4338	0
14.3538	0		14.4347	0		14.4444	0			14.5294	0		14.4347	0		14.4444	0
14.3644	0		14.4455	0		14.4552	0			14.54	0		14.4455	0		14.4552	0
14.3751	0		14.4561	0		14.4659	0			14.5508	0		14.4561	0		14.4659	0
14.3857	0		14.4668	0		14.4767	0			14.5615	0		14.4668	0		14.4767	0
14.3964	0		14.4776	0		14.4873	0			14.5723	0		14.4776	0		14.4873	0
14.407	0		14.4885	0		14.498	0			14.5831	0		14.4885	0		14.498	0
14.4177	0		14.4993	0		14.5088	0			14.5938	0		14.4993	0		14.5088	0
14.4283	0		14.5099	0		14.5194	0			14.6044	0		14.5099	0		14.5194	0
14.439	0		14.5206	0		14.5302	0			14.6152	0		14.5206	0		14.5302	0
14.4496	0		14.5314	0		14.5409	0			14.6258	0		14.5314	0		14.5409	0
14.4603	0		14.5422	0		14.5517	0			14.6365	0		14.5422	0		14.5517	0
14.471	0		14.5528	0		14.5623	0			14.6473	0		14.5528	0		14.5623	0
14.4816	0		14.5635	0		14.5732	0			14.6579	0		14.5635	0		14.5732	0
14.4922	0		14.5743	0		14.5838	0			14.6688	0		14.5743	0		14.5838	0
14.5029	0		14.5851	0		14.5945	0			14.6796	0		14.5851	0		14.5945	0
14.5135	0		14.5959	0		14.6053	0			14.6902	0		14.5959	0		14.6053	0
14.5242	0		14.6066	0		14.6159	0			14.7008	0		14.6066	0		14.6159	0
14.5348	0		14.6173	0		14.6267	0			14.7116	0		14.6173	0		14.6267	0
14.5455	0		14.628	0		14.6374	0			14.7223	0		14.628	0		14.6374	0
14.5561	0		14.6389	0		14.6482	0			14.7329	0		14.6389	0		14.6482	0
14.5668	0		14.6495	0		14.6588	0			14.7437	0		14.6495	0		14.6588	0
14.5774	0		14.6602	0		14.6697	0			14.7543	0		14.6602	0		14.6697	0
14.5881	0		14.671	0		14.6803	0			14.7652	0		14.671	0		14.6803	0
14.5988	0		14.6818	0		14.6909	0			14.776	0		14.6818	0		14.6909	0
14.6094	0		14.6926	0		14.7018	0			14.7866	0		14.6926	0		14.7018	0
14.6201	0		14.7032	0		14.7124	0			14.7972	0		14.7032	0		14.7124	0
14.6307	0		14.7139	0		14.7232	0			14.808	0		14.7139	0		14.7232	0
14.6413	0		14.7247	0		14.7339	0			14.8187	0		14.7247	0		14.7339	0
14.652	0		14.7355	0		14.7447	0			14.8293	0		14.7355	0		14.7447	0
14.6626	0		14.7462	0		14.7553	0			14.8401	0		14.7462	0		14.7553	0
14.6733	0		14.7568	0		14.7661	0			14.8508	0		14.7568	0		14.7661	0
14.684	0		14.7676	0		14.7768	0			14.8616	0		14.7676	0		14.7768	0
14.6946	0		14.7784	0		14.7874	0			14.8724	0		14.7784	0		14.7874	0
14.7052	0		14.7892	0		14.7982	0			14.883	0		14.7892	0		14.7982	0
14.7159	0		14.7999	0		14.8089	0			14.8937	0		14.7999	0		14.8089	0
14.7266	0		14.8105	0		14.8196	0			14.9045	0		14.8105	0		14.8196	0
14.7372	0		14.8213	0		14.8303	0			14.9151	0		14.8213	0		14.8303	0
14.7479	0		14.8321	0		14.8411	0			14.9257	0		14.8321	0		14.8411	0
14.7585	0		14.8428	0		14.8517	0			14.9366	0		14.8428	0		14.8517	0
14.7692	0		14.8534	0		14.8625	0			14.9472	0		14.8534	0		14.8625	0
14.7798	0		14.8642	0		14.8732	0			14.958	0		14.8642	0		14.8732	0
14.7905	0		14.875	0		14.8839	0			14.9688	0		14.875	0		14.8839	0
14.8011	0		14.8858	0		14.8946	0			14.9795	0		14.8858	0		14.8946	0
14.8118	0		14.8964	0		14.9053	0			14.9901	0		14.8964	0		14.9053	0
14.8224	0		14.9071	0		14.9161	0			15.0009	0		14.9071	0		14.9161	0
14.8331	0		14.9179	0		14.9267	0			15.0116	0		14.9179	0		14.9267	0
14.8437	0		14.9287	0		14.9376	0			15.0222	0		14.9287	0		14.9376	0
14.8544	0		14.9394	0		14.9482	0			15.0331	0		14.9394	0		14.9482	0
14.865	0		14.95	0		14.959	0			15.0437	0		14.95	0		14.959	0
14.8757	0		14.9608	0		14.9697	0			15.0545	0		14.9608	0		14.9697	0
14.8863	0		14.9716	0		14.9803	0			15.0653	0		14.9716	0		14.9803	0
14.897	0		14.9824	0		14.9911	0			15.076	0		14.9824	0		14.9911	0
14.9076	0		14.9931	0		15.0017	0			15.0866	0		14.9931	0		15.0017	0
14.9182	0		15.0037	0		15.0125	0			15.0974	0		15.0037	0		15.0125	0
14.9289	0		15.0145	0		15.0231	0			15.1081	0		15.0145	0		15.0231	0
14.9395	0		15.0252	0		15.0338	0			15.1187	0		15.0252	0		15.0338	0
14.9502	0		15.0358	0		15.0444	0			15.1296	0		15.0358	0		15.0444	0
14.9608	0		15.0463	0		15.0543	0			15.1402	0		15.0463	0		15.0543	0
14.9714	0		15.057	0		15.0648	0			15.151	0		15.057	0		15.0648	0
14.982	0		15.0645	0		15.0718	0			15.1618	0		15.0645	0		15.0718	0
14.9927	0		15.0751	0		15.0824	0			15.1725	0		15.0751	0		15.0824	0
15.0033	0		15.0815	0		15.0887	0			15.1831	0		15.0815	0		15.0887	0
15.014	0		15.092	0		15.0992	0			15.1939	0		15.092	0		15.0992	0
15.0246	0		15.0982	0		15.1054	0			15.2046	0		15.0982	0		15.1054	0
15.0352	0		15.1088	0		15.1158	0			15.2152	0		15.1088	0		15.1158	0
15.0458	0		15.115	0		15.1222	0			15.226	0		15.115	0		15.1222	0
15.0565	0		15.1257	0		15.1329	0			15.2367	0		15.1257	0		15.1329	0
15.0671	0		15.1319	0		15.1391	0			15.2475	0		15.1319	0		15.1391	0
15.0778	0		15.1424	0		15.1497	0			15.2583	0		15.1424	0		15.1497	0
15.0884	0		15.1488	0		15.156	0			15.2689	0		15.1488	0		15.156	0
15.0991	0		15.1594	0		15.1665	0			15.2796	0		15.1594	0		15.1665	0
15.1097	0		15.1671	0		15.1744	0			15.2904	0		15.1671	0		15.1744	0
15.1204	0		15.1778	0		15.1851	0			15.301	0		15.1778	0		15.1851	0
15.131	0		15.1883	0		15.1956	0			15.3117	0		15.1883	0		15.1956	0
15.1417	0		15.1989	0		15.2063	0			15.3225	0		15.1989	0		15.2063	0
15.1524	0		15.2096	0		15.2169	0			15.3332	0		15.2096	0		15.2169	0
15.1631	0		15.2204	0		15.2277	0			15.344	0		15.2204	0		15.2277	0
15.1737	0		15.231	0		15.2383	0			15.3547	0		15.231	0		15.2383	0
15.1844	0		15.2416	0		15.2491	0			15.3654	0		15.2416	0		15.2491	0
15.195	0		15.2524	0		15.2597	0			15.3761	0		15.2524	0		15.2597	0
15.2057	0		15.2632	0		15.2703	0			15.3869	0		15.2632	0		15.2703	0
15.2163	0		15.274	0		15.2811	0			15.3975	0		15.274	0		15.2811	0
15.227	0		15.2847	0		15.2918	0			15.4082	0		15.2847	0		15.2918	0
15.2377	0		15.2953	0		15.3026	0			15.419	0		15.2953	0		15.3026	0
15.2483	0		15.3062	0		15.3133	0			15.4297	0		15.3062	0		15.3133	0
15.2589	0		15.3169	0		15.3241	0			15.4405	0		15.3169	0		15.3241	0
15.2696	0		15.3276	0		15.3347	0			15.4513	0		15.3276	0		15.3347	0
15.2803	0		15.3382	0		15.3455	0			15.4619	0		15.3382	0		15.3455	0
15.2909	0		15.3491	0		15.3562	0			15.4726	0		15.3491	0		15.3562	0
15.3016	0		15.3599	0		15.3669	0			15.4834	0		15.3599	0		15.3669	0
15.3122	0		15.3707	0		15.3777	0			15.494	0		15.3707	0		15.3777	0
15.3229	0		15.3813	0		15.3883	0			15.5047	0		15.3813	0		15.3883	0
15.3335	0		15.392	0		15.3991	0			15.5155	0		15.392	0		15.3991	0
15.3442	0		15.4028	0		15.4098	0			15.5261	0		15.4028	0		15.4098	0
15.3549	0		15.4137	0		15.4206	0			15.537	0		15.4137	0		15.4206	0
15.3656	0		15.4243	0		15.4312	0			15.5478	0		15.4243	0		15.4312	0
15.3762	0		15.435	0		15.442	0			15.5584	0		15.435	0		15.442	0
15.3868	0		15.4458	0		15.4527	0			15.5691	0		15.4458	0		15.4527	0
15.3975	0		15.4566	0		15.4633	0			15.58	0		15.4566	0		15.4633	0
15.4081	0		15.4674	0		15.4741	0			15.5906	0		15.4674	0		15.4741	0
15.4187	0		15.4781	0		15.4848	0			15.6012	0		15.4781	0		15.4848	0
15.4294	0		15.4887	0		15.4956	0			15.612	0		15.4887	0		15.4956	0
15.4401	0		15.4995	0		15.5063	0			15.6227	0		15.4995	0		15.5063	0
15.4507	0		15.5104	0		15.5171	0			15.6335	0		15.5104	0		15.5171	0
15.4614	0		15.521	0		15.5277	0			15.6443	0		15.521	0		15.5277	0
15.472	0		15.5317	0		15.5386	0			15.655	0		15.5317	0		15.5386	0
15.4827	0		15.5425	0		15.5492	0			15.6656	0		15.5425	0		15.5492	0
15.4934	0		15.5533	0		15.5598	0			15.6765	0		15.5533	0		15.5598	0
15.504	0		15.5641	0		15.5707	0			15.6871	0		15.5641	0		15.5707	0
15.5147	0		15.5747	0		15.5814	0			15.6977	0		15.5747	0		15.5814	0
15.5253	0		15.5854	0		15.5921	0			15.7086	0		15.5854	0		15.5921	0
15.536	0		15.5962	0		15.6028	0			15.7192	0		15.5962	0		15.6028	0
15.5466	0		15.607	0		15.6136	0			15.73	0		15.607	0		15.6136	0
15.5572	0		15.6177	0		15.6243	0			15.7408	0		15.6177	0		15.6243	0
15.5679	0		15.6283	0		15.6351	0			15.7515	0		15.6283	0		15.6351	0
15.5786	0		15.6391	0		15.6457	0			15.7621	0		15.6391	0		15.6457	0
15.5892	0		15.6499	0		15.6564	0			15.7729	0		15.6499	0		15.6564	0
15.5998	0		15.6607	0		15.6672	0			15.7835	0		15.6607	0		15.6672	0
15.6105	0		15.6713	0		15.6778	0			15.7942	0		15.6713	0		15.6778	0
15.6212	0		15.682	0		15.6887	0			15.805	0		15.682	0		15.6887	0
15.6318	0		15.6928	0		15.6993	0			15.8156	0		15.6928	0		15.6993	0
15.6424	0		15.7036	0		15.7102	0			15.8263	0		15.7036	0		15.7102	0
15.6531	0		15.7143	0		15.7208	0			15.8372	0		15.7143	0		15.7208	0
15.6637	0		15.7249	0		15.7316	0			15.8478	0		15.7249	0		15.7316	0
15.6744	0		15.7357	0		15.7422	0			15.8584	0		15.7357	0		15.7422	0
15.685	0		15.7465	0		15.7529	0			15.8692	0		15.7465	0		15.7529	0
15.6957	0		15.7573	0		15.7637	0			15.8799	0		15.7573	0		15.7637	0
15.7063	0		15.7679	0		15.7742	0			15.8905	0		15.7679	0		15.7742	0
15.717	0		15.7786	0		15.785	0			15.9013	0		15.7786	0		15.785	0
15.7276	0		15.7894	0		15.7957	0			15.912	0		15.7894	0		15.7957	0
15.7383	0		15.8002	0		15.8064	0			15.9228	0		15.8002	0		15.8064	0
15.7489	0		15.8108	0		15.8171	0			15.9336	0		15.8108	0		15.8171	0
15.7596	0		15.8215	0		15.8279	0			15.9442	0		15.8215	0		15.8279	0
15.7702	0		15.8323	0		15.8385	0			15.9549	0		15.8323	0		15.8385	0
15.7809	0		15.8431	0		15.8491	0			15.9657	0		15.8431	0		15.8491	0
15.7915	0		15.8538	0		15.8599	0			15.9763	0		15.8538	0		15.8599	0
15.8022	0		15.8645	0		15.8706	0			15.987	0		15.8645	0		15.8706	0
15.8128	0		15.8752	0		15.8814	0			15.9978	0		15.8752	0		15.8814	0
15.8235	0		15.8859	0		15.8921	0			16.0085	0		15.8859	0		15.8921	0
15.8342	0		15.8967	0		15.9029	0			16.0193	0		15.8967	0		15.9029	0
15.8448	0		15.9074	0		15.9135	0			16.0301	0		15.9074	0		15.9135	0
15.8555	0		15.9181	0		15.9243	0			16.0407	0		15.9181	0		15.9243	0
15.8661	0		15.9289	0		15.935	0			16.0514	0		15.9289	0		15.935	0
15.8768	0		15.9397	0		15.9456	0			16.0622	0		15.9397	0		15.9456	0
15.8875	0		15.9505	0		15.9565	0			16.0728	0		15.9505	0		15.9565	0
15.8981	0		15.9611	0		15.9671	0			16.0834	0		15.9611	0		15.9671	0
15.9088	0		15.9718	0		15.9779	0			16.0943	0		15.9718	0		15.9779	0
15.9194	0		15.9826	0		15.9886	0			16.1049	0		15.9826	0		15.9886	0
15.9301	0		15.9934	0		15.9994	0			16.1157	0		15.9934	0		15.9994	0
15.9407	0		16.0041	0		16.0101	0			16.1265	0		16.0041	0		16.0101	0
15.9514	0		16.0148	0		16.0209	0			16.1372	0		16.0148	0		16.0209	0
15.962	0		16.0256	0		16.0315	0			16.1478	0		16.0256	0		16.0315	0
15.9727	0		16.0364	0		16.0422	0			16.1586	0		16.0364	0		16.0422	0
15.9833	0		16.0472	0		16.053	0			16.1693	0		16.0472	0		16.053	0
15.994	0		16.0579	0		16.0637	0			16.18	0		16.0579	0		16.0637	0
16.0047	0		16.0685	0		16.0744	0			16.1908	0		16.0685	0		16.0744	0
16.0153	0		16.0794	0		16.0851	0			16.2014	0		16.0794	0		16.0851	0
16.0259	0		16.0902	0		16.0959	0			16.2122	0		16.0902	0		16.0959	0
16.0366	0		16.1008	0		16.1065	0			16.223	0		16.1008	0		16.1065	0
16.0473	0		16.1115	0		16.1173	0			16.2337	0		16.1115	0		16.1173	0
16.0579	0		16.1223	0		16.128	0			16.2443	0		16.1223	0		16.128	0
16.0685	0		16.1331	0		16.1387	0			16.2551	0		16.1331	0		16.1387	0
16.0792	0		16.144	0		16.1495	0			16.2658	0		16.144	0		16.1495	0
16.0899	0		16.1546	0		16.1601	0			16.2764	0		16.1546	0		16.1601	0
16.1005	0		16.1653	0		16.171	0			16.2872	0		16.1653	0		16.171	0
16.1112	0		16.1761	0		16.1816	0			16.2979	0		16.1761	0		16.1816	0
16.1218	0		16.1869	0		16.1924	0			16.3087	0		16.1869	0		16.1924	0
16.1325	0		16.1975	0		16.2031	0			16.3195	0		16.1975	0		16.2031	0
16.1432	0		16.2082	0		16.2139	0			16.3302	0		16.2082	0		16.2139	0
16.1538	0		16.219	0		16.2245	0			16.3408	0		16.219	0		16.2245	0
16.1645	0		16.2299	0		16.2352	0			16.3516	0		16.2299	0		16.2352	0
16.1751	0		16.2407	0		16.246	0			16.3623	0		16.2407	0		16.246	0
16.1858	0		16.2513	0		16.2566	0			16.3729	0		16.2513	0		16.2566	0
16.1964	0		16.262	0		16.2675	0			16.3837	0		16.262	0		16.2675	0
16.2071	0		16.2728	0		16.2781	0			16.3944	0		16.2728	0		16.2781	0
16.2178	0		16.2835	0		16.2889	0			16.4052	0		16.2835	0		16.2889	0
16.2284	0		16.2942	0		16.2996	0			16.416	0		16.2942	0		16.2996	0
16.2391	0		16.3048	0		16.3104	0			16.4266	0		16.3048	0		16.3104	0
16.2497	0		16.3157	0		16.3211	0			16.4373	0		16.3157	0		16.3211	0
16.2604	0		16.3265	0		16.3317	0			16.4481	0		16.3265	0		16.3317	0
16.271	0		16.3373	0		16.3425	0			16.4588	0		16.3373	0		16.3425	0
16.2817	0		16.348	0		16.3532	0			16.4694	0		16.348	0		16.3532	0
16.2924	0		16.3586	0		16.364	0			16.4802	0		16.3586	0		16.364	0
16.303	0		16.3694	0		16.3746	0			16.4909	0		16.3694	0		16.3746	0
16.3137	0		16.3803	0		16.3854	0			16.5017	0		16.3803	0		16.3854	0
16.3243	0		16.3909	0		16.396	0			16.5125	0		16.3909	0		16.396	0
16.335	0		16.4016	0		16.4068	0			16.5232	0		16.4016	0		16.4068	0
16.3456	0		16.4124	0		16.4175	0			16.5338	0		16.4124	0		16.4175	0
16.3563	0		16.4232	0		16.4281	0			16.5446	0		16.4232	0		16.4281	0
16.3669	0		16.434	0		16.439	0			16.5553	0		16.434	0		16.439	0
16.3776	0		16.4447	0		16.4496	0			16.5659	0		16.4447	0		16.4496	0
16.3883	0		16.4553	0		16.4604	0			16.5768	0		16.4553	0		16.4604	0
16.3989	0		16.4662	0		16.4711	0			16.5874	0		16.4662	0		16.4711	0
16.4096	0		16.477	0		16.4819	0			16.5982	0		16.477	0		16.4819	0
16.4202	0		16.4876	0		16.4926	0			16.6091	0		16.4876	0		16.4926	0
16.4309	0		16.4983	0		16.5034	0			16.6197	0		16.4983	0		16.5034	0
16.4415	0		16.5091	0		16.514	0			16.6304	0		16.5091	0		16.514	0
16.4522	0		16.5199	0		16.5247	0			16.6412	0		16.5199	0		16.5247	0
16.4628	0		16.5307	0		16.5355	0			16.6518	0		16.5307	0		16.5355	0
16.4735	0		16.5414	0		16.5461	0			16.6625	0		16.5414	0		16.5461	0
16.4841	0		16.552	0		16.5569	0			16.6733	0		16.552	0		16.5569	0
16.4948	0		16.5629	0		16.5676	0			16.684	0		16.5629	0		16.5676	0
16.5054	0		16.5737	0		16.5784	0			16.6948	0		16.5737	0		16.5784	0
16.5161	0		16.5843	0		16.589	0			16.7056	0		16.5843	0		16.589	0
16.5267	0		16.595	0		16.5999	0			16.7162	0		16.595	0		16.5999	0
16.5373	0		16.6058	0		16.6105	0			16.7268	0		16.6058	0		16.6105	0
16.548	0		16.6165	0		16.6212	0			16.7377	0		16.6165	0		16.6212	0
16.5587	0		16.6274	0		16.632	0			16.7483	0		16.6274	0		16.632	0
16.5693	0		16.638	0		16.6426	0			16.7589	0		16.638	0		16.6426	0
16.58	0		16.6487	0		16.6535	0			16.7697	0		16.6487	0		16.6535	0
16.5907	0		16.6595	0		16.6641	0			16.7804	0		16.6595	0		16.6641	0
16.6013	0		16.6703	0		16.6748	0			16.7912	0		16.6703	0		16.6748	0
16.612	0		16.681	0		16.6855	0			16.802	0		16.681	0		16.6855	0
16.6226	0		16.6916	0		16.6963	0			16.8126	0		16.6916	0		16.6963	0
16.6333	0		16.7024	0		16.707	0			16.8233	0		16.7024	0		16.707	0
16.644	0		16.7132	0		16.7176	0			16.8341	0		16.7132	0		16.7176	0
16.6546	0		16.724	0		16.7284	0			16.8447	0		16.724	0		16.7284	0
16.6652	0		16.7346	0		16.7391	0			16.8553	0		16.7346	0		16.7391	0
16.6759	0		16.7453	0		16.7499	0			16.8662	0		16.7453	0		16.7499	0
16.6866	0		16.7561	0		16.7605	0			16.8768	0		16.7561	0		16.7605	0
16.6971	0		16.7669	0		16.7713	0			16.8876	0		16.7669	0		16.7713	0
16.7078	0		16.7775	0		16.7819	0			16.8984	0		16.7775	0		16.7819	0
16.7185	0		16.7881	0		16.7927	0			16.9091	0		16.7881	0		16.7927	0
16.7291	0		16.7989	0		16.8033	0			16.9197	0		16.7989	0		16.8033	0
16.7398	0		16.8097	0		16.814	0			16.9305	0		16.8097	0		16.814	0
16.7504	0		16.8205	0		16.8248	0			16.9412	0		16.8205	0		16.8248	0
16.7611	0		16.8312	0		16.8354	0			16.9518	0		16.8312	0		16.8354	0
16.7717	0		16.8418	0		16.8462	0			16.9626	0		16.8418	0		16.8462	0
16.7824	0		16.8526	0		16.8569	0			16.9733	0		16.8526	0		16.8569	0
16.793	0		16.8634	0		16.8677	0			16.9841	0		16.8634	0		16.8677	0
16.8037	0		16.8741	0		16.8783	0			16.9949	0		16.8741	0		16.8783	0
16.8143	0		16.8847	0		16.8891	0			17.0056	0		16.8847	0		16.8891	0
16.825	0		16.8955	0		16.8998	0			17.0162	0		16.8955	0		16.8998	0
16.8356	0		16.9063	0		16.9104	0			17.027	0		16.9063	0		16.9104	0
16.8463	0		16.9171	0		16.9212	0			17.0377	0		16.9171	0		16.9212	0
16.8569	0		16.9277	0		16.9319	0			17.0483	0		16.9277	0		16.9319	0
16.8676	0		16.9383	0		16.9427	0			17.0591	0		16.9383	0		16.9427	0
16.8782	0		16.9491	0		16.9533	0			17.0697	0		16.9491	0		16.9533	0
16.8889	0		16.96	0		16.9641	0			17.0806	0		16.96	0		16.9641	0
16.8995	0		16.9706	0		16.9747	0			17.0914	0		16.9706	0		16.9747	0
16.9102	0		16.9813	0		16.9855	0			17.102	0		16.9813	0		16.9855	0
16.9208	0		16.9921	0		16.9962	0			17.1127	0		16.9921	0		16.9962	0
16.9315	0		17.0029	0		17.0068	0			17.1235	0		17.0029	0		17.0068	0
16.9422	0		17.0137	0		17.0176	0			17.1341	0		17.0137	0		17.0176	0
16.9528	0		17.0244	0		17.0283	0			17.1448	0		17.0244	0		17.0283	0
16.9634	0		17.0351	0		17.0391	0			17.1556	0		17.0351	0		17.0391	0
16.9741	0		17.0459	0		17.0498	0			17.1663	0		17.0459	0		17.0498	0
16.9848	0		17.0567	0		17.0605	0			17.1771	0		17.0567	0		17.0605	0
16.9954	0		17.0673	0		17.0712	0			17.1879	0		17.0673	0		17.0712	0
17.006	0		17.078	0		17.0821	0			17.1985	0		17.078	0		17.0821	0
17.0167	0		17.0888	0		17.0927	0			17.2092	0		17.0888	0		17.0927	0
17.0274	0		17.0996	0		17.1033	0			17.22	0		17.0996	0		17.1033	0
17.038	0		17.1105	0		17.1141	0			17.2306	0		17.1105	0		17.1141	0
17.0486	0		17.1211	0		17.1248	0			17.2413	0		17.1211	0		17.1248	0
17.0593	0		17.1317	0		17.1356	0			17.2521	0		17.1317	0		17.1356	0
17.07	0		17.1425	0		17.1462	0			17.2628	0		17.1425	0		17.1462	0
17.0806	0		17.1534	0		17.1571	0			17.2736	0		17.1534	0		17.1571	0
17.0913	0		17.164	0		17.1677	0			17.2844	0		17.164	0		17.1677	0
17.1019	0		17.1747	0		17.1785	0			17.295	0		17.1747	0		17.1785	0
17.1126	0		17.1854	0		17.1891	0			17.3057	0		17.1854	0		17.1891	0
17.1233	0		17.1963	0		17.1998	0			17.3165	0		17.1963	0		17.1998	0
17.1339	0		17.2071	0		17.2106	0			17.3271	0		17.2071	0		17.2106	0
17.1446	0		17.2177	0		17.2213	0			17.3378	0		17.2177	0		17.2213	0
17.1552	0		17.2284	0		17.2321	0			17.3486	0		17.2284	0		17.2321	0
17.1659	0		17.2392	0		17.2428	0			17.3592	0		17.2392	0		17.2428	0
17.1765	0		17.25	0		17.2536	0			17.37	0		17.25	0		17.2536	0
17.1872	0		17.2606	0		17.2642	0			17.3808	0		17.2606	0		17.2642	0
17.1979	0		17.2713	0		17.275	0			17.3915	0		17.2713	0		17.275	0
17.2085	0		17.2821	0		17.2856	0			17.4021	0		17.2821	0		17.2856	0
17.2191	0		17.2929	0		17.2963	0			17.4129	0		17.2929	0		17.2963	0
17.2298	0		17.3037	0		17.3071	0			17.4235	0		17.3037	0		17.3071	0
17.2405	0		17.3144	0		17.3177	0			17.4342	0		17.3144	0		17.3177	0
17.2511	0		17.325	0		17.3286	0			17.445	0		17.325	0		17.3286	0
17.2617	0		17.3358	0		17.3392	0			17.4556	0		17.3358	0		17.3392	0
17.2724	0		17.3466	0		17.35	0			17.4665	0		17.3466	0		17.35	0
17.2831	0		17.3573	0		17.3607	0			17.4773	0		17.3573	0		17.3607	0
17.2937	0		17.3679	0		17.3715	0			17.4879	0		17.3679	0		17.3715	0
17.3044	0		17.3788	0		17.3822	0			17.4986	0		17.3788	0		17.3822	0
17.315	0		17.3896	0		17.3928	0			17.5094	0		17.3896	0		17.3928	0
17.3257	0		17.4003	0		17.4036	0			17.52	0		17.4003	0		17.4036	0
17.3363	0		17.411	0		17.4143	0			17.5307	0		17.411	0		17.4143	0
17.3469	0		17.4217	0		17.4251	0			17.5415	0		17.4217	0		17.4251	0
17.3576	0		17.4324	0		17.4357	0			17.5521	0		17.4324	0		17.4357	0
17.3683	0		17.4433	0		17.4465	0			17.563	0		17.4433	0		17.4465	0
17.3789	0		17.4539	0		17.4572	0			17.5737	0		17.4539	0		17.4572	0
17.3895	0		17.4645	0		17.468	0			17.5844	0		17.4645	0		17.468	0
17.4002	0		17.4754	0		17.4786	0			17.595	0		17.4754	0		17.4786	0
17.4109	0		17.4861	0		17.4893	0			17.6058	0		17.4861	0		17.4893	0
17.4215	0		17.497	0		17.5001	0			17.6165	0		17.497	0		17.5001	0
17.4321	0		17.5076	0		17.5108	0			17.6271	0		17.5076	0		17.5108	0
17.4428	0		17.5183	0		17.5216	0			17.6379	0		17.5183	0		17.5216	0
17.4535	0		17.5291	0		17.5322	0			17.6486	0		17.5291	0		17.5322	0
17.464	0		17.5399	0		17.543	0			17.6594	0		17.5399	0		17.543	0
17.4747	0		17.5506	0		17.5537	0			17.6702	0		17.5506	0		17.5537	0
17.4853	0		17.5612	0		17.5645	0			17.6809	0		17.5612	0		17.5645	0
17.496	0		17.572	0		17.5751	0			17.6915	0		17.572	0		17.5751	0
17.5066	0		17.5828	0		17.5858	0			17.7023	0		17.5828	0		17.5858	0
17.5173	0		17.5936	0		17.5966	0			17.713	0		17.5936	0		17.5966	0
17.5279	0		17.6043	0		17.6072	0			17.7236	0		17.6043	0		17.6072	0
17.5386	0		17.6149	0		17.618	0			17.7344	0		17.6149	0		17.618	0
17.5492	0		17.6257	0		17.6287	0			17.7451	0		17.6257	0		17.6287	0
17.5599	0		17.6365	0		17.6395	0			17.7559	0		17.6365	0		17.6395	0
17.5705	0		17.6472	0		17.6501	0			17.7667	0		17.6472	0		17.6501	0
17.5812	0		17.6578	0		17.6609	0			17.7774	0		17.6578	0		17.6609	0
17.5918	0		17.6686	0		17.6716	0			17.788	0		17.6686	0		17.6716	0
17.6024	0		17.6795	0		17.6823	0			17.7988	0		17.6795	0		17.6823	0
17.6131	0		17.6903	0		17.693	0			17.8094	0		17.6903	0		17.693	0
17.6238	0		17.7009	0		17.7037	0			17.8201	0		17.7009	0		17.7037	0
17.6344	0		17.7116	0		17.7145	0			17.8309	0		17.7116	0		17.7145	0
17.645	0		17.7224	0		17.7252	0			17.8415	0		17.7224	0		17.7252	0
17.6557	0		17.7332	0		17.736	0			17.8524	0		17.7332	0		17.736	0
17.6663	0		17.7438	0		17.7466	0			17.8632	0		17.7438	0		17.7466	0
17.677	0		17.7545	0		17.7574	0			17.8738	0		17.7545	0		17.7574	0
17.6876	0		17.7653	0		17.7681	0			17.8844	0		17.7653	0		17.7681	0
17.6983	0		17.7761	0		17.7787	0			17.8953	0		17.7761	0		17.7787	0
17.7089	0		17.7869	0		17.7895	0			17.9059	0		17.7869	0		17.7895	0
17.7196	0		17.7976	0		17.8002	0			17.9165	0		17.7976	0		17.8002	0
17.7302	0		17.8082	0		17.811	0			17.9273	0		17.8082	0		17.811	0
17.7409	0		17.819	0		17.8216	0			17.938	0		17.819	0		17.8216	0
17.7515	0		17.8298	0		17.8324	0			17.9488	0		17.8298	0		17.8324	0
17.7622	0		17.8405	0		17.8431	0			17.9596	0		17.8405	0		17.8431	0
17.7728	0		17.8511	0		17.8539	0			17.9703	0		17.8511	0		17.8539	0
17.7835	0		17.8619	0		17.8645	0			17.9809	0		17.8619	0		17.8645	0
17.7941	0		17.8727	0		17.8751	0			17.9917	0		17.8727	0		17.8751	0
17.8048	0		17.8835	0		17.886	0			18.0024	0		17.8835	0		17.886	0
17.8154	0		17.8942	0		17.8966	0			18.013	0		17.8942	0		17.8966	0
17.8261	0		17.9048	0		17.9074	0			18.0238	0		17.9048	0		17.9074	0
17.8367	0		17.9156	0		17.918	0			18.0345	0		17.9156	0		17.918	0
17.8474	0		17.9264	0		17.9289	0			18.0453	0		17.9264	0		17.9289	0
17.858	0		17.9371	0		17.9395	0			18.0561	0		17.9371	0		17.9395	0
17.8686	0		17.9477	0		17.9503	0			18.0667	0		17.9477	0		17.9503	0
17.8793	0		17.9585	0		17.961	0			18.0774	0		17.9585	0		17.961	0
17.8899	0		17.9693	0		17.9716	0			18.0882	0		17.9693	0		17.9716	0
17.9006	0		17.9802	0		17.9824	0			18.0988	0		17.9802	0		17.9824	0
17.9112	0		17.9908	0		17.993	0			18.1095	0		17.9908	0		17.993	0
17.9219	0		18.0014	0		18.0039	0			18.1203	0		18.0014	0		18.0039	0
17.9325	0		18.0122	0		18.0145	0			18.1309	0		18.0122	0		18.0145	0
17.9432	0		18.023	0		18.0253	0			18.1417	0		18.023	0		18.0253	0
17.9538	0		18.0337	0		18.036	0			18.1525	0		18.0337	0		18.036	0
17.9645	0		18.0443	0		18.0468	0			18.1632	0		18.0443	0		18.0468	0
17.9751	0		18.0551	0		18.0574	0			18.1738	0		18.0551	0		18.0574	0
17.9857	0		18.0659	0		18.0681	0			18.1846	0		18.0659	0		18.0681	0
17.9964	0		18.0767	0		18.0789	0			18.1953	0		18.0767	0		18.0789	0
18.0071	0		18.0874	0		18.0895	0			18.206	0		18.0874	0		18.0895	0
18.0177	0		18.098	0		18.1004	0			18.2168	0		18.098	0		18.1004	0
18.0283	0		18.1088	0		18.111	0			18.2274	0		18.1088	0		18.111	0
18.039	0		18.1197	0		18.1218	0			18.2382	0		18.1197	0		18.1218	0
18.0497	0		18.1303	0		18.1325	0			18.249	0		18.1303	0		18.1325	0
18.0603	0		18.141	0		18.1433	0			18.2597	0		18.141	0		18.1433	0
18.0709	0		18.1518	0		18.1539	0			18.2703	0		18.1518	0		18.1539	0
18.0816	0		18.1625	0		18.1646	0			18.2811	0		18.1625	0		18.1646	0
18.0923	0		18.1734	0		18.1754	0			18.2918	0		18.1734	0		18.1754	0
18.1029	0		18.184	0		18.186	0			18.3024	0		18.184	0		18.186	0
18.1135	0		18.1947	0		18.1968	0			18.3132	0		18.1947	0		18.1968	0
18.1242	0		18.2055	0		18.2075	0			18.3239	0		18.2055	0		18.2075	0
18.1349	0		18.2163	0		18.2183	0			18.3347	0		18.2163	0		18.2183	0
18.1455	0		18.2269	0		18.2289	0			18.3455	0		18.2269	0		18.2289	0
18.1562	0		18.2376	0		18.2398	0			18.3562	0		18.2376	0		18.2398	0
18.1668	0		18.2484	0		18.2504	0			18.3668	0		18.2484	0		18.2504	0
18.1775	0		18.2592	0		18.261	0			18.3777	0		18.2592	0		18.261	0
18.1881	0		18.27	0		18.2719	0			18.3883	0		18.27	0		18.2719	0
18.1987	0		18.2807	0		18.2825	0			18.399	0		18.2807	0		18.2825	0
18.2094	0		18.2913	0		18.2933	0			18.4098	0		18.2913	0		18.2933	0
18.2201	0		18.3021	0		18.3039	0			18.4204	0		18.3021	0		18.3039	0
18.2306	0		18.3129	0		18.3148	0			18.4312	0		18.3129	0		18.3148	0
18.2413	0		18.3236	0		18.3254	0			18.442	0		18.3236	0		18.3254	0
18.252	0		18.3342	0		18.3362	0			18.4527	0		18.3342	0		18.3362	0
18.2626	0		18.345	0		18.3469	0			18.4633	0		18.345	0		18.3469	0
18.2733	0		18.3558	0		18.3575	0			18.4741	0		18.3558	0		18.3575	0
18.2839	0		18.3667	0		18.3684	0			18.4847	0		18.3667	0		18.3684	0
18.2946	0		18.3773	0		18.379	0			18.4954	0		18.3773	0		18.379	0
18.3052	0		18.3879	0		18.3898	0			18.5062	0		18.3879	0		18.3898	0
18.3159	0		18.3987	0		18.4004	0			18.5169	0		18.3987	0		18.4004	0
18.3265	0		18.4096	0		18.4112	0			18.5277	0		18.4096	0		18.4112	0
18.3372	0		18.4202	0		18.4219	0			18.5384	0		18.4202	0		18.4219	0
18.3478	0		18.4308	0		18.4327	0			18.5491	0		18.4308	0		18.4327	0
18.3585	0		18.4416	0		18.4433	0			18.5597	0		18.4416	0		18.4433	0
18.3691	0		18.4525	0		18.454	0			18.5705	0		18.4525	0		18.454	0
18.3798	0		18.4632	0		18.4648	0			18.5812	0		18.4632	0		18.4648	0
18.3905	0		18.4739	0		18.4754	0			18.5918	0		18.4739	0		18.4754	0
18.4011	0		18.4845	0		18.4863	0			18.6027	0		18.4845	0		18.4863	0
18.4117	0		18.4954	0		18.4969	0			18.6133	0		18.4954	0		18.4969	0
18.4224	0		18.5062	0		18.5077	0			18.6241	0		18.5062	0		18.5077	0
18.4331	0		18.5167	0		18.5183	0			18.6349	0		18.5167	0		18.5183	0
18.4437	0		18.5274	0		18.5292	0			18.6456	0		18.5274	0		18.5292	0
18.4544	0		18.5382	0		18.5398	0			18.6562	0		18.5382	0		18.5398	0
18.465	0		18.549	0		18.5505	0			18.6671	0		18.549	0		18.5505	0
18.4757	0		18.5598	0		18.5613	0			18.6777	0		18.5598	0		18.5613	0
18.4863	0		18.5705	0		18.5719	0			18.6883	0		18.5705	0		18.5719	0
18.4969	0		18.5811	0		18.5827	0			18.6991	0		18.5811	0		18.5827	0
18.5076	0		18.5919	0		18.5934	0			18.7098	0		18.5919	0		18.5934	0
18.5182	0		18.6027	0		18.6042	0			18.7206	0		18.6027	0		18.6042	0
18.5289	0		18.6134	0		18.6148	0			18.7314	0		18.6134	0		18.6148	0
18.5395	0		18.624	0		18.6256	0			18.7421	0		18.624	0		18.6256	0
18.5502	0		18.6348	0		18.6363	0			18.7527	0		18.6348	0		18.6363	0
18.5609	0		18.6456	0		18.6469	0			18.7636	0		18.6456	0		18.6469	0
18.5715	0		18.6565	0		18.6577	0			18.7742	0		18.6565	0		18.6577	0
18.5821	0		18.6671	0		18.6684	0			18.7848	0		18.6671	0		18.6684	0
18.5928	0		18.6778	0		18.6792	0			18.7957	0		18.6778	0		18.6792	0
18.6035	0		18.6885	0		18.6898	0			18.8063	0		18.6885	0		18.6898	0
18.6141	0		18.6994	0		18.7007	0			18.8171	0		18.6994	0		18.7007	0
18.6247	0		18.71	0		18.7113	0			18.8279	0		18.71	0		18.7113	0
18.6354	0		18.7207	0		18.7221	0			18.8385	0		18.7207	0		18.7221	0
18.6461	0		18.7315	0		18.7328	0			18.8492	0		18.7315	0		18.7328	0
18.6567	0		18.7423	0		18.7434	0			18.86	0		18.7423	0		18.7434	0
18.6673	0		18.7531	0		18.7542	0			18.8706	0		18.7531	0		18.7542	0
18.678	0		18.7638	0		18.7649	0			18.8813	0		18.7638	0		18.7649	0
18.6887	0		18.7744	0		18.7757	0			18.8921	0		18.7744	0		18.7757	0
18.6993	0		18.7852	0		18.7863	0			18.9027	0		18.7852	0		18.7863	0
18.71	0		18.796	0		18.7971	0			18.9135	0		18.796	0		18.7971	0
18.7206	0		18.8067	0		18.8077	0			18.9243	0		18.8067	0		18.8077	0
18.7313	0		18.8173	0		18.8185	0			18.935	0		18.8173	0		18.8185	0
18.7419	0		18.8281	0		18.8292	0			18.9456	0		18.8281	0		18.8292	0
18.7526	0		18.8389	0		18.8398	0			18.9564	0		18.8389	0		18.8398	0
18.7632	0		18.8498	0		18.8506	0			18.9671	0		18.8498	0		18.8506	0
18.7739	0		18.8604	0		18.8612	0			18.9778	0		18.8604	0		18.8612	0
18.7845	0		18.8711	0		18.8721	0			18.9886	0		18.8711	0		18.8721	0
18.7952	0		18.8819	0		18.8827	0			18.9992	0		18.8819	0		18.8827	0
18.8058	0		18.8927	0		18.8935	0			19.01	0		18.8927	0		18.8935	0
18.8165	0		18.9033	0		18.9042	0			19.0208	0		18.9033	0		18.9042	0
18.8271	0		18.914	0		18.915	0			19.0315	0		18.914	0		18.915	0
18.8378	0		18.9248	0		18.9256	0			19.0421	0		18.9248	0		18.9256	0
18.8485	0		18.9356	0		18.9362	0			19.0529	0		18.9356	0		18.9362	0
18.8591	0		18.9464	0		18.947	0			19.0636	0		18.9464	0		18.947	0
18.8698	0		18.957	0		18.9577	0			19.0742	0		18.957	0		18.9577	0
18.8804	0		18.9676	0		18.9685	0			19.085	0		18.9676	0		18.9685	0
18.8911	0		18.9784	0		18.9791	0			19.0957	0		18.9784	0		18.9791	0
18.9017	0		18.9892	0		18.9899	0			19.1065	0		18.9892	0		18.9899	0
18.9124	0		18.9999	0		19.0006	0			19.1173	0		18.9999	0		19.0006	0
18.923	0		19.0105	0		19.0114	0			19.1279	0		19.0105	0		19.0114	0
18.9336	0		19.0213	0		19.022	0			19.1385	0		19.0213	0		19.022	0
18.9443	0		19.0321	0		19.0326	0			19.1494	0		19.0321	0		19.0326	0
18.9549	0		19.043	0		19.0435	0			19.16	0		19.043	0		19.0435	0
18.9656	0		19.0536	0		19.0541	0			19.1706	0		19.0536	0		19.0541	0
18.9763	0		19.0642	0		19.0649	0			19.1815	0		19.0642	0		19.0649	0
18.9869	0		19.075	0		19.0755	0			19.1921	0		19.075	0		19.0755	0
18.9974	0		19.0858	0		19.0863	0			19.2029	0		19.0858	0		19.0863	0
19.0081	0		19.0965	0		19.097	0			19.2137	0		19.0965	0		19.097	0
19.0187	0		19.1071	0		19.1077	0			19.2243	0		19.1071	0		19.1077	0
19.0294	0		19.1179	0		19.1183	0			19.235	0		19.1179	0		19.1183	0
19.04	0		19.1287	0		19.129	0			19.2458	0		19.1287	0		19.129	0
19.0506	0		19.1395	0		19.1398	0			19.2564	0		19.1395	0		19.1398	0
19.0613	0		19.1501	0		19.1504	0			19.2671	0		19.1501	0		19.1504	0
19.072	0		19.1607	0		19.1612	0			19.2779	0		19.1607	0		19.1612	0
19.0826	0		19.1715	0		19.1719	0			19.2885	0		19.1715	0		19.1719	0
19.0932	0		19.1824	0		19.1827	0			19.2993	0		19.1824	0		19.1827	0
19.1039	0		19.193	0		19.1933	0			19.3102	0		19.193	0		19.1933	0
19.1145	0		19.2036	0		19.2041	0			19.3208	0		19.2036	0		19.2041	0
19.1252	0		19.2144	0		19.2148	0			19.3315	0		19.2144	0		19.2148	0
19.1358	0		19.2252	0		19.2254	0			19.3423	0		19.2252	0		19.2254	0
19.1465	0		19.236	0		19.2363	0			19.3529	0		19.236	0		19.2363	0
19.1571	0		19.2467	0		19.2469	0			19.3636	0		19.2467	0		19.2469	0
19.1677	0		19.2573	0		19.2577	0			19.3744	0		19.2573	0		19.2577	0
19.1784	0		19.2681	0		19.2683	0			19.385	0		19.2681	0		19.2683	0
19.189	0		19.2789	0		19.2791	0			19.3958	0		19.2789	0		19.2791	0
19.1997	0		19.2896	0		19.2897	0			19.4067	0		19.2896	0		19.2897	0
19.2103	0		19.3002	0		19.3006	0			19.4173	0		19.3002	0		19.3006	0
19.2209	0		19.311	0		19.3112	0			19.4279	0		19.311	0		19.3112	0
19.2316	0		19.3218	0		19.3218	0			19.4387	0		19.3218	0		19.3218	0
19.2422	0		19.3326	0		19.3327	0			19.4493	0		19.3326	0		19.3327	0
19.2529	0		19.3433	0		19.3433	0			19.46	0		19.3433	0		19.3433	0
19.2635	0		19.3539	0		19.3541	0			19.4708	0		19.3539	0		19.3541	0
19.2742	0		19.3647	0		19.3648	0			19.4814	0		19.3647	0		19.3648	0
19.2848	0		19.3755	0		19.3756	0			19.4922	0		19.3755	0		19.3756	0
19.2955	0		19.3862	0		19.3865	0			19.503	0		19.3862	0		19.3865	0
19.3061	0		19.3968	0		19.3973	0			19.5137	0		19.3968	0		19.3973	0
19.3168	0		19.4076	0		19.4078	0			19.5243	0		19.4076	0		19.4078	0
19.3274	0		19.4186	0		19.4185	0			19.5352	0		19.4186	0		19.4185	0
19.3381	0		19.4294	0		19.4293	0			19.5458	0		19.4294	0		19.4293	0
19.3487	0		19.4401	0		19.4399	0			19.5564	0		19.4401	0		19.4399	0
19.3594	0		19.4507	0		19.4507	0			19.5672	0		19.4507	0		19.4507	0
19.37	0		19.4615	0		19.4613	0			19.5779	0		19.4615	0		19.4613	0
19.3807	0		19.4723	0		19.4721	0			19.5887	0		19.4723	0		19.4721	0
19.3913	0		19.483	0		19.4828	0			19.5995	0		19.483	0		19.4828	0
19.4022	0		19.4936	0		19.4935	0			19.6101	0		19.4936	0		19.4935	0
19.4129	0		19.5043	0		19.5042	0			19.6208	0		19.5043	0		19.5042	0
19.4235	0		19.5152	0		19.5148	0			19.6316	0		19.5152	0		19.5148	0
19.4342	0		19.526	0		19.5256	0			19.6422	0		19.526	0		19.5256	0
19.4448	0		19.5366	0		19.5363	0			19.6529	0		19.5366	0		19.5363	0
19.4555	0		19.5472	0		19.5471	0			19.6637	0		19.5472	0		19.5471	0
19.4661	0		19.5581	0		19.5577	0			19.6743	0		19.5581	0		19.5577	0
19.4767	0		19.5689	0		19.5685	0			19.6851	0		19.5689	0		19.5685	0
19.4874	0		19.5795	0		19.5791	0			19.696	0		19.5795	0		19.5791	0
19.4981	0		19.5901	0		19.5899	0			19.7066	0		19.5901	0		19.5899	0
19.5087	0		19.6009	0		19.6006	0			19.7172	0		19.6009	0		19.6006	0
19.5193	0		19.6117	0		19.6112	0			19.728	0		19.6117	0		19.6112	0
19.53	0		19.6225	0		19.622	0			19.7386	0		19.6225	0		19.622	0
19.5407	0		19.6331	0		19.6326	0			19.7493	0		19.6331	0		19.6326	0
19.5513	0		19.6438	0		19.6434	0			19.7601	0		19.6438	0		19.6434	0
19.5619	0		19.6546	0		19.6541	0			19.7707	0		19.6546	0		19.6541	0
19.5726	0		19.6653	0		19.6649	0			19.7815	0		19.6653	0		19.6649	0
19.5832	0		19.676	0		19.6755	0			19.7923	0		19.676	0		19.6755	0
19.5938	0		19.6866	0		19.6863	0			19.803	0		19.6866	0		19.6863	0
19.6045	0		19.6974	0		19.6969	0			19.8136	0		19.6974	0		19.6969	0
19.6152	0		19.7082	0		19.7076	0			19.8244	0		19.7082	0		19.7076	0
19.6258	0		19.719	0		19.7183	0			19.8351	0		19.719	0		19.7183	0
19.6364	0		19.7296	0		19.729	0			19.8457	0		19.7296	0		19.729	0
19.6471	0		19.7403	0		19.7398	0			19.8565	0		19.7403	0		19.7398	0
19.6577	0		19.7511	0		19.7504	0			19.8672	0		19.7511	0		19.7504	0
19.6684	0		19.7619	0		19.7612	0			19.878	0		19.7619	0		19.7612	0
19.679	0		19.7725	0		19.7718	0			19.8888	0		19.7725	0		19.7718	0
19.6896	0		19.7831	0		19.7826	0			19.8994	0		19.7831	0		19.7826	0
19.7003	0		19.7939	0		19.7932	0			19.91	0		19.7939	0		19.7932	0
19.7109	0		19.8047	0		19.8039	0			19.9209	0		19.8047	0		19.8039	0
19.7215	0		19.8155	0		19.8147	0			19.9315	0		19.8155	0		19.8147	0
19.7322	0		19.8261	0		19.8253	0			19.9421	0		19.8261	0		19.8253	0
19.7428	0		19.8367	0		19.8361	0			19.9529	0		19.8367	0		19.8361	0
19.7535	0		19.8475	0		19.8467	0			19.9636	0		19.8475	0		19.8467	0
19.764	0		19.8584	0		19.8575	0			19.9744	0		19.8584	0		19.8575	0
19.7747	0		19.869	0		19.8682	0			19.9852	0		19.869	0		19.8682	0
19.7853	0		19.8796	0		19.879	0			19.9958	0		19.8796	0		19.879	0
19.796	0		19.8904	0		19.8896	0			20.0065	0		19.8904	0		19.8896	0
19.8066	0		19.9012	0		19.9002	0			20.0173	0		19.9012	0		19.9002	0
19.8172	0		19.9121	0		19.911	0			20.0279	0		19.9121	0		19.911	0
19.8279	0		19.9227	0		19.9217	0			20.0385	0		19.9227	0		19.9217	0
19.8385	0		19.9333	0		19.9325	0			20.0493	0		19.9333	0		19.9325	0
19.8491	0		19.9441	0		19.9431	0			20.0599	0		19.9441	0		19.9431	0
19.8598	0		19.9549	0		19.9539	0			20.0707	0		19.9549	0		19.9539	0
19.8704	0		19.9655	0		19.9646	0			20.0815	0		19.9655	0		19.9646	0
19.8811	0		19.9762	0		19.9754	0			20.0922	0		19.9762	0		19.9754	0
19.8917	0		19.987	0		19.986	0			20.1028	0		19.987	0		19.986	0
19.9023	0		19.9978	0		19.9966	0			20.1136	0		19.9978	0		19.9966	0
19.913	0		20.0086	0		20.0074	0			20.1242	0		20.0086	0		20.0074	0
19.9236	0		20.0192	0		20.0181	0			20.1349	0		20.0192	0		20.0181	0
19.9342	0		20.0299	0		20.0289	0			20.1457	0		20.0299	0		20.0289	0
19.9448	0		20.0407	0		20.0395	0			20.1563	0		20.0407	0		20.0395	0
19.9555	0		20.0515	0		20.0503	0			20.1672	0		20.0515	0		20.0503	0
19.9661	0		20.0621	0		20.061	0			20.178	0		20.0621	0		20.061	0
19.9767	0		20.0727	0		20.0718	0			20.1886	0		20.0727	0		20.0718	0
19.9874	0		20.0835	0		20.0824	0			20.1992	0		20.0835	0		20.0824	0
19.998	0		20.0943	0		20.093	0			20.21	0		20.0943	0		20.093	0
20.0087	0		20.1051	0		20.1038	0			20.2207	0		20.1051	0		20.1038	0
20.0193	0		20.1158	0		20.1145	0			20.2313	0		20.1158	0		20.1145	0
20.0299	0		20.1264	0		20.1253	0			20.2421	0		20.1264	0		20.1253	0
20.0405	0		20.1372	0		20.1359	0			20.2527	0		20.1372	0		20.1359	0
20.0512	0		20.148	0		20.1467	0			20.2636	0		20.148	0		20.1467	0
20.0618	0		20.1586	0		20.1574	0			20.2744	0		20.1586	0		20.1574	0
20.0724	0		20.1693	0		20.1682	0			20.285	0		20.1693	0		20.1682	0
20.0831	0		20.1801	0		20.1788	0			20.2956	0		20.1801	0		20.1788	0
20.0937	0		20.1909	0		20.1894	0			20.3064	0		20.1909	0		20.1894	0
20.1043	0		20.2017	0		20.2003	0			20.3171	0		20.2017	0		20.2003	0
20.115	0		20.2123	0		20.2109	0			20.3277	0		20.2123	0		20.2109	0
20.1256	0		20.2229	0		20.2217	0			20.3384	0		20.2229	0		20.2217	0
20.1362	0		20.2337	0		20.2323	0			20.3491	0		20.2337	0		20.2323	0
20.1469	0		20.2445	0		20.2431	0			20.3598	0		20.2445	0		20.2431	0
20.1575	0		20.2552	0		20.2538	0			20.3706	0		20.2552	0		20.2538	0
20.1681	0		20.2658	0		20.2646	0			20.3813	0		20.2658	0		20.2646	0
20.1788	0		20.2766	0		20.2752	0			20.3919	0		20.2766	0		20.2752	0
20.1894	0		20.2874	0		20.2858	0			20.4027	0		20.2874	0		20.2858	0
20.2	0		20.2982	0		20.2966	0			20.4133	0		20.2982	0		20.2966	0
20.2107	0		20.3088	0		20.3073	0			20.424	0		20.3088	0		20.3073	0
20.2213	0		20.3194	0		20.318	0			20.4348	0		20.3194	0		20.318	0
20.232	0		20.3303	0		20.3287	0			20.4454	0		20.3303	0		20.3287	0
20.2426	0		20.3411	0		20.3395	0			20.4562	0		20.3411	0		20.3395	0
20.2533	0		20.3517	0		20.3501	0			20.4671	0		20.3517	0		20.3501	0
20.2639	0		20.3623	0		20.3609	0			20.4777	0		20.3623	0		20.3609	0
20.2745	0		20.3732	0		20.3716	0			20.4883	0		20.3732	0		20.3716	0
20.2851	0		20.384	0		20.3822	0			20.4991	0		20.384	0		20.3822	0
20.2958	0		20.3947	0		20.393	0			20.5098	0		20.3947	0		20.393	0
20.3064	0		20.4054	0		20.4036	0			20.5204	0		20.4054	0		20.4036	0
20.317	0		20.416	0		20.4144	0			20.5312	0		20.416	0		20.4144	0
20.3276	0		20.4268	0		20.4251	0			20.5418	0		20.4268	0		20.4251	0
20.3383	0		20.4376	0		20.4358	0			20.5527	0		20.4376	0		20.4358	0
20.3489	0		20.4483	0		20.4465	0			20.5635	0		20.4483	0		20.4465	0
20.3596	0		20.4589	0		20.4573	0			20.5741	0		20.4589	0		20.4573	0
20.3702	0		20.4697	0		20.468	0			20.5847	0		20.4697	0		20.468	0
20.3808	0		20.4805	0		20.4786	0			20.5955	0		20.4805	0		20.4786	0
20.3914	0		20.4913	0		20.4893	0			20.6062	0		20.4913	0		20.4893	0
20.4021	0		20.5019	0		20.5	0			20.6168	0		20.5019	0		20.5	0
20.4127	0		20.5126	0		20.5108	0			20.6276	0		20.5126	0		20.5108	0
20.4234	0		20.5234	0		20.5215	0			20.6382	0		20.5234	0		20.5215	0
20.434	0		20.5342	0		20.5323	0			20.649	0		20.5342	0		20.5323	0
20.4446	0		20.5449	0		20.5429	0			20.6598	0		20.5449	0		20.5429	0
20.4553	0		20.5555	0		20.5537	0			20.6704	0		20.5555	0		20.5537	0
20.4659	0		20.5663	0		20.5643	0			20.681	0		20.5663	0		20.5643	0
20.4765	0		20.5771	0		20.5749	0			20.6918	0		20.5771	0		20.5749	0
20.4872	0		20.5879	0		20.5857	0			20.7025	0		20.5879	0		20.5857	0
20.4978	0		20.5986	0		20.5963	0			20.7131	0		20.5986	0		20.5963	0
20.5084	0		20.6092	0		20.6071	0			20.7239	0		20.6092	0		20.6071	0
20.5191	0		20.62	0		20.6178	0			20.7346	0		20.62	0		20.6178	0
20.5297	0		20.6308	0		20.6286	0			20.7453	0		20.6308	0		20.6286	0
20.5404	0		20.6414	0		20.6392	0			20.7561	0		20.6414	0		20.6392	0
20.551	0		20.6521	0		20.65	0			20.7668	0		20.6521	0		20.65	0
20.5617	0		20.6628	0		20.6606	0			20.7777	0		20.6628	0		20.6606	0
20.5723	0		20.6737	0		20.6713	0			20.7884	0		20.6737	0		20.6713	0
20.5829	0		20.6845	0		20.6821	0			20.7991	0		20.6845	0		20.6821	0
20.5936	0		20.6951	0		20.6927	0			20.8097	0		20.6951	0		20.6927	0
20.6043	0		20.7057	0		20.7035	0			20.8205	0		20.7057	0		20.7035	0
20.6149	0		20.7165	0		20.7142	0			20.8311	0		20.7165	0		20.7142	0
20.6255	0		20.7273	0		20.725	0			20.8419	0		20.7273	0		20.725	0
20.6361	0		20.7379	0		20.7356	0			20.8527	0		20.7379	0		20.7356	0
20.6468	0		20.7486	0		20.7464	0			20.8634	0		20.7486	0		20.7464	0
20.6574	0		20.7594	0		20.757	0			20.874	0		20.7594	0		20.757	0
20.668	0		20.7702	0		20.7677	0			20.8847	0		20.7702	0		20.7677	0
20.6787	0		20.7811	0		20.7785	0			20.8954	0		20.7811	0		20.7785	0
20.6893	0		20.7917	0		20.7891	0			20.906	0		20.7917	0		20.7891	0
20.7	0		20.8023	0		20.8	0			20.9168	0		20.8023	0		20.8	0
20.7106	0		20.8131	0		20.8106	0			20.9274	0		20.8131	0		20.8106	0
20.7213	0		20.8239	0		20.8214	0			20.9382	0		20.8239	0		20.8214	0
20.7319	0		20.8345	0		20.832	0			20.949	0		20.8345	0		20.832	0
20.7425	0		20.8452	0		20.8428	0			20.9596	0		20.8452	0		20.8428	0
20.7532	0		20.856	0		20.8535	0			20.9702	0		20.856	0		20.8535	0
20.7637	0		20.8668	0		20.8641	0			20.981	0		20.8668	0		20.8641	0
20.7744	0		20.8776	0		20.8748	0			20.9917	0		20.8776	0		20.8748	0
20.785	0		20.8882	0		20.8855	0			21.0023	0		20.8882	0		20.8855	0
20.7956	0		20.8989	0		20.8963	0			21.0131	0		20.8989	0		20.8963	0
20.8063	0		20.9097	0		20.9069	0			21.0237	0		20.9097	0		20.9069	0
20.8169	0		20.9205	0		20.9177	0			21.0345	0		20.9205	0		20.9177	0
20.8275	0		20.9311	0		20.9284	0			21.0453	0		20.9311	0		20.9284	0
20.8382	0		20.9418	0		20.9392	0			21.0559	0		20.9418	0		20.9392	0
20.8488	0		20.9526	0		20.9498	0			21.0666	0		20.9526	0		20.9498	0
20.8595	0		20.9634	0		20.9604	0			21.0774	0		20.9634	0		20.9604	0
20.8701	0		20.9742	0		20.9713	0			21.088	0		20.9742	0		20.9713	0
20.8807	0		20.9848	0		20.9819	0			21.0986	0		20.9848	0		20.9819	0
20.8914	0		20.9955	0		20.9927	0			21.1094	0		20.9955	0		20.9927	0
20.902	0		21.0063	0		21.0033	0			21.12	0		21.0063	0		21.0033	0
20.9126	0		21.017	0		21.0142	0			21.1308	0		21.017	0		21.0142	0
20.9232	0		21.0277	0		21.0248	0			21.1416	0		21.0277	0		21.0248	0
20.9339	0		21.0383	0		21.0356	0			21.1522	0		21.0383	0		21.0356	0
20.9446	0		21.0491	0		21.0462	0			21.1629	0		21.0491	0		21.0462	0
20.9552	0		21.0599	0		21.0568	0			21.1737	0		21.0599	0		21.0568	0
20.9658	0		21.0707	0		21.0677	0			21.1843	0		21.0707	0		21.0677	0
20.9765	0		21.0814	0		21.0783	0			21.1949	0		21.0814	0		21.0783	0
20.9872	0		21.092	0		21.0891	0			21.2057	0		21.092	0		21.0891	0
20.9978	0		21.1028	0		21.0997	0			21.2163	0		21.1028	0		21.0997	0
21.0084	0		21.1136	0		21.1105	0			21.2271	0		21.1136	0		21.1105	0
21.0191	0		21.1242	0		21.1211	0			21.2379	0		21.1242	0		21.1211	0
21.0297	0		21.1349	0		21.1319	0			21.2485	0		21.1349	0		21.1319	0
21.0403	0		21.1457	0		21.1426	0			21.2591	0		21.1457	0		21.1426	0
21.051	0		21.1565	0		21.1532	0			21.2699	0		21.1565	0		21.1532	0
21.0616	0		21.1673	0		21.164	0			21.2806	0		21.1673	0		21.164	0
21.0723	0		21.178	0		21.1746	0			21.2912	0		21.178	0		21.1746	0
21.0829	0		21.1886	0		21.1854	0			21.302	0		21.1886	0		21.1854	0
21.0935	0		21.1994	0		21.1961	0			21.3126	0		21.1994	0		21.1961	0
21.1042	0		21.2102	0		21.2069	0			21.3234	0		21.2102	0		21.2069	0
21.1148	0		21.2209	0		21.2175	0			21.3342	0		21.2209	0		21.2175	0
21.1254	0		21.2315	0		21.2283	0			21.3448	0		21.2315	0		21.2283	0
21.1361	0		21.2423	0		21.2389	0			21.3554	0		21.2423	0		21.2389	0
21.1467	0		21.2531	0		21.2496	0			21.3663	0		21.2531	0		21.2496	0
21.1574	0		21.2639	0		21.2603	0			21.3769	0		21.2639	0		21.2603	0
21.168	0		21.2746	0		21.271	0			21.3875	0		21.2746	0		21.271	0
21.1786	0		21.2852	0		21.2818	0			21.3983	0		21.2852	0		21.2818	0
21.1893	0		21.296	0		21.2924	0			21.4089	0		21.296	0		21.2924	0
21.1999	0		21.3068	0		21.3033	0			21.4197	0		21.3068	0		21.3033	0
21.2105	0		21.3175	0		21.3139	0			21.4305	0		21.3175	0		21.3139	0
21.2212	0		21.3281	0		21.3247	0			21.4411	0		21.3281	0		21.3247	0
21.2318	0		21.3389	0		21.3354	0			21.4518	0		21.3389	0		21.3354	0
21.2425	0		21.3497	0		21.346	0			21.4626	0		21.3497	0		21.346	0
21.2531	0		21.3606	0		21.3568	0			21.4732	0		21.3606	0		21.3568	0
21.2637	0		21.3712	0		21.3675	0			21.4838	0		21.3712	0		21.3675	0
21.2743	0		21.3818	0		21.3783	0			21.4946	0		21.3818	0		21.3783	0
21.285	0		21.3926	0		21.3889	0			21.5052	0		21.3926	0		21.3889	0
21.2956	0		21.4034	0		21.3997	0			21.516	0		21.4034	0		21.3997	0
21.3062	0		21.4141	0		21.4104	0			21.5268	0		21.4141	0		21.4104	0
21.3169	0		21.4247	0		21.4211	0			21.5374	0		21.4247	0		21.4211	0
21.3276	0		21.4355	0		21.4318	0			21.5481	0		21.4355	0		21.4318	0
21.3382	0		21.4463	0		21.4424	0			21.5588	0		21.4463	0		21.4424	0
21.3488	0		21.4571	0		21.4532	0			21.5695	0		21.4571	0		21.4532	0
21.3595	0		21.4677	0		21.4639	0			21.5801	0		21.4677	0		21.4639	0
21.3701	0		21.4784	0		21.4746	0			21.5909	0		21.4784	0		21.4746	0
21.3807	0		21.4892	0		21.4852	0			21.6015	0		21.4892	0		21.4852	0
21.3914	0		21.5	0		21.4961	0			21.6123	0		21.5	0		21.4961	0
21.402	0		21.5107	0		21.5067	0			21.6231	0		21.5107	0		21.5067	0
21.4127	0		21.5213	0		21.5175	0			21.6337	0		21.5213	0		21.5175	0
21.4233	0		21.5321	0		21.5281	0			21.6444	0		21.5321	0		21.5281	0
21.4339	0		21.5429	0		21.5388	0			21.6551	0		21.5429	0		21.5388	0
21.4446	0		21.5537	0		21.5496	0			21.6658	0		21.5537	0		21.5496	0
21.4552	0		21.5643	0		21.5602	0			21.6764	0		21.5643	0		21.5602	0
21.4658	0		21.575	0		21.5711	0			21.6872	0		21.575	0		21.5711	0
21.4765	0		21.5858	0		21.5817	0			21.6978	0		21.5858	0		21.5817	0
21.4871	0		21.5966	0		21.5925	0			21.7086	0		21.5966	0		21.5925	0
21.4978	0		21.6073	0		21.6031	0			21.7194	0		21.6073	0		21.6031	0
21.5084	0		21.6183	0		21.6139	0			21.73	0		21.6183	0		21.6139	0
21.519	0		21.6295	0		21.6251	0			21.7406	0		21.6295	0		21.6251	0
21.5297	0		21.6407	0		21.636	0			21.7514	0		21.6407	0		21.636	0
21.5403	0		21.6517	0		21.6471	0			21.7621	0		21.6517	0		21.6471	0
21.551	0		21.6627	0		21.658	0			21.7727	0		21.6627	0		21.658	0
21.5616	0		21.6737	0		21.6692	0			21.7835	0		21.6737	0		21.6692	0
21.5722	0		21.6848	0		21.6801	0			21.7941	0		21.6848	0		21.6801	0
21.5829	0		21.6959	0		21.6912	0			21.8049	0		21.6959	0		21.6912	0
21.5935	0		21.7069	0		21.7021	0			21.8157	0		21.7069	0		21.7021	0
21.6041	0		21.7179	0		21.7133	0			21.8263	0		21.7179	0		21.7133	0
21.6148	0		21.729	0		21.7242	0			21.8369	0		21.729	0		21.7242	0
21.6254	0		21.74	0		21.7351	0			21.8477	0		21.74	0		21.7351	0
21.636	0		21.7512	0		21.7462	0			21.8583	0		21.7512	0		21.7462	0
21.6467	0		21.7621	0		21.7572	0			21.869	0		21.7621	0		21.7572	0
21.6573	0		21.7731	0		21.7683	0			21.8798	0		21.7731	0		21.7683	0
21.6685	0		21.7841	0		21.7792	0			21.8904	0		21.7841	0		21.7792	0
21.6794	0		21.7952	0		21.7903	0			21.9012	0		21.7952	0		21.7903	0
21.6904	0		21.8062	0		21.8013	0			21.912	0		21.8062	0		21.8013	0
21.7013	0		21.817	0		21.8124	0			21.9227	0		21.817	0		21.8124	0
21.7123	0		21.8281	0		21.8233	0			21.9333	0		21.8281	0		21.8233	0
[truncated: 962 more rows]

## Sheet: Figure 2G
EIC 418.1761 m/z										EIC 462.1660 m/z
5 std.			N tenerifensis t16			N tenerifensis t0				4 std.			N tenerifensis t16			N tenerifensis t0
Time(min)	Relative Abundance		Time(min)	Relative Abundance		Time(min)	Relative Abundance			Time(min)	Relative Abundance		Time(min)	Relative Abundance		Time(min)	Relative Abundance
0.506551	0		0.506616	0		0.506398	0			0.506544	0		0.506616	0		0.506398	0
0.517928	0		0.51748	0		0.517341	0			0.51739	0		0.51748	0		0.517341	0
0.528362	0		0.527912	0		0.527784	0			0.527832	0		0.527912	0		0.527784	0
0.537978	0		0.536343	0		0.535742	0			0.536448	0		0.536343	0		0.535742	0
0.548755	0		0.547101	0		0.546507	0			0.547213	0		0.547101	0		0.546507	0
0.559522	0		0.557879	0		0.557246	0			0.558008	0		0.557879	0		0.557246	0
0.570252	0		0.56863	0		0.56797	0			0.568762	0		0.56863	0		0.56797	0
0.581197	0		0.57955	0		0.578915	0			0.579505	0		0.57955	0		0.578915	0
0.592132	0		0.590486	0		0.589865	0			0.590446	0		0.590486	0		0.589865	0
0.603083	0		0.601445	0		0.600773	0			0.60142	0		0.601445	0		0.600773	0
0.613991	0		0.612342	0		0.611678	0			0.612346	0		0.612342	0		0.611678	0
0.624735	0		0.623062	0		0.622441	0			0.623083	0		0.623062	0		0.622441	0
0.63551	0		0.633828	0		0.633178	0			0.634026	0		0.633828	0		0.633178	0
0.646268	0		0.644599	0		0.643917	0			0.644796	0		0.644599	0		0.643917	0
0.653583	0		0.655271	0		0.654634	0			0.65549	0		0.655271	0		0.654634	0
0.664305	0		0.663099	0		0.66122	0			0.662287	0		0.663099	0		0.66122	0
0.670835	0		0.674044	0		0.672184	0			0.673057	0		0.674044	0		0.672184	0
0.681857	0		0.680794	0		0.678677	0			0.67967	0		0.680794	0		0.678677	0
0.688628	0		0.691714	0		0.689592	0			0.69064	0		0.691714	0		0.689592	0
0.699625	0		0.702437	0		0.697663	0			0.699447	0		0.702437	0		0.697663	0
0.706666	0		0.713407	0		0.708671	0			0.710359	0		0.713407	0		0.708671	0
0.717829	0		0.720792	0		0.715001	0			0.716607	0		0.720792	0		0.715001	0
0.724141	0		0.73157	0		0.726012	0			0.725989	0		0.73157	0		0.726012	0
0.733337	0		0.738386	0		0.732351	0			0.732458	0		0.738386	0		0.732351	0
0.739664	0		0.749297	0		0.743192	0			0.74328	0		0.749297	0		0.743192	0
0.750561	0		0.755663	0		0.749574	0			0.749628	0		0.755663	0		0.749574	0
0.756967	0		0.766795	0		0.760501	0			0.760446	0		0.766795	0		0.760501	0
0.768057	0		0.773736	0		0.767065	0			0.766821	0		0.773736	0		0.767065	0
0.774953	0		0.784986	0		0.778316	0			0.777992	0		0.784986	0		0.778316	0
0.786177	0		0.793141	0		0.785454	0			0.784875	0		0.793141	0		0.785454	0
0.793019	0		0.80432	0		0.796667	0			0.796116	0		0.80432	0		0.796667	0
0.8042	0		0.810935	0		0.8036	0			0.803248	0		0.810935	0		0.8036	0
0.811757	0		0.817861	0		0.814599	0			0.8142	0		0.817861	0		0.814599	0
0.822793	0		0.825222	0		0.821098	0			0.820522	0		0.825222	0		0.821098	0
0.8303	0		0.83158	0		0.828066	0			0.826785	0		0.83158	0		0.828066	0
0.84133	0		0.839846	0		0.835869	0			0.833138	0		0.839846	0		0.835869	0
0.850491	0		0.846095	0		0.842431	0			0.839442	0		0.846095	0		0.842431	0
0.861633	0		0.854125	0		0.852333	0			0.846302	0		0.854125	0		0.852333	0
0.87162	0		0.860374	0		0.858637	0			0.852588	0		0.860374	0		0.858637	0
0.882761	0		0.870923	0		0.868962	0			0.859682	0		0.870923	0		0.868962	0
0.893945	0		0.877366	0		0.875463	0			0.866149	0		0.877366	0		0.875463	0
0.905091	0		0.885041	0		0.886478	0			0.873445	0		0.885041	0		0.886478	0
0.916183	0		0.891668	0		0.892952	0			0.879657	0		0.891668	0		0.892952	0
0.927062	0		0.902592	0		0.903992	0			0.887641	0		0.902592	0		0.903992	0
0.935612	0		0.908911	0		0.910361	0			0.893931	0		0.908911	0		0.910361	0
0.946656	0		0.915656	0		0.921213	0			0.900637	0		0.915656	0		0.921213	0
0.952963	0		0.925455	0		0.927736	0			0.906953	0		0.925455	0		0.927736	0
0.963901	0		0.931768	0		0.938675	0			0.913633	0		0.931768	0		0.938675	0
0.970393	0		0.942636	0		0.945511	0			0.920488	0		0.942636	0		0.945511	0
0.981615	0		0.949153	0		0.956449	0			0.927378	0		0.949153	0		0.956449	0
0.992758	0		0.960135	0		0.963233	0			0.934248	0		0.960135	0		0.963233	0
1.00392	0		0.966665	0		0.974411	0			0.9419	0		0.966665	0		0.974411	0
1.01512	0		0.977616	0		0.981491	0			0.948227	0		0.977616	0		0.981491	0
1.02608	0		0.984142	0		0.992595	0			0.957263	0		0.984142	0		0.992595	0
1.037	0		0.995132	0		0.999345	0			0.963713	0		0.995132	0		0.999345	0
1.04797	0		1.00166	0		1.01028	0			0.974203	0		1.00166	0		1.01028	0
1.05897	0		1.01247	0		1.01687	0			0.980672	0		1.01247	0		1.01687	0
1.06997	0		1.01896	0		1.0277	0			0.989745	0		1.01896	0		1.0277	0
1.08109	0		1.02971	0		1.03469	0			0.996471	0		1.02971	0		1.03469	0
1.0922	0		1.03642	0		1.04576	0			1.00626	0		1.03642	0		1.04576	0
1.10334	0		1.04738	0		1.05586	0			1.01272	0		1.04738	0		1.05586	0
1.11451	0		1.05447	0		1.06685	0			1.02337	0		1.05447	0		1.06685	0
1.1254	0		1.06537	0		1.07782	0			1.02968	0		1.06537	0		1.07782	0
1.13615	0		1.07374	0		1.08887	0			1.04073	0		1.07374	0		1.08887	0
1.14287	0		1.08467	0		1.09983	0			1.04702	0		1.08467	0		1.09983	0
1.15357	0		1.09271	0		1.11064	0			1.05786	0		1.09271	0		1.11064	0
1.1603	0		1.10362	0		1.12147	0			1.06435	0		1.10362	0		1.12147	0
1.17117	0		1.1127	0		1.1323	0			1.07541	0		1.1127	0		1.1323	0
1.1821	0		1.12349	0		1.14316	0			1.08213	0		1.12349	0		1.14316	0
1.1931	0		1.13423	0		1.15398	0			1.09321	0		1.13423	0		1.15398	0
1.20409	0		1.14497	0		1.16477	0			1.09952	0		1.14497	0		1.16477	0
1.21512	0		1.1558	0		1.17575	0			1.11061	0		1.1558	0		1.17575	0
1.22599	0		1.16671	0		1.18674	0			1.11714	0		1.16671	0		1.18674	0
1.23689	0		1.17759	0		1.19768	0			1.12803	0		1.17759	0		1.19768	0
1.24774	0		1.18828	0		1.20847	0			1.13433	0		1.18828	0		1.20847	0
1.25848	0		1.19898	0		1.21928	0			1.14508	0		1.19898	0		1.21928	0
1.26924	0		1.20972	0		1.23008	0			1.15137	0		1.20972	0		1.23008	0
1.28019	0		1.22044	0		1.24086	0			1.16228	0		1.22044	0		1.24086	0
1.29111	0		1.23113	0		1.25163	0			1.16898	0		1.23113	0		1.25163	0
1.30204	0		1.24184	0		1.26241	0			1.17991	0		1.24184	0		1.26241	0
1.31306	0		1.25275	0		1.2733	0			1.18685	0		1.25275	0		1.2733	0
1.32386	0		1.2636	0		1.27977	0			1.19773	0		1.2636	0		1.27977	0
1.33463	0		1.27442	0		1.28996	0			1.20484	0		1.27442	0		1.28996	0
1.34544	0		1.28088	0		1.29636	0			1.21568	0		1.28088	0		1.29636	0
1.35629	0		1.29164	0		1.3052	0			1.22339	0		1.29164	0		1.3052	0
1.36712	0		1.29788	0		1.31144	0			1.23427	0		1.29788	0		1.31144	0
1.37813	0		1.30668	0		1.32219	0			1.2418	0		1.30668	0		1.32219	0
1.38909	0		1.31311	0		1.32845	0			1.25256	0		1.31311	0		1.32845	0
1.40012	0		1.32387	0		1.33911	0			1.25923	0		1.32387	0		1.33911	0
1.41116	0		1.33014	0		1.34556	0			1.27017	0		1.33014	0		1.34556	0
1.42197	0		1.34075	0		1.35621	0			1.27659	0		1.34075	0		1.35621	0
1.43275	0		1.34718	0		1.36288	0			1.28737	0		1.34718	0		1.36288	0
1.44358	0		1.358	0		1.37374	0			1.29361	0		1.358	0		1.37374	0
1.4544	0		1.36465	0		1.38111	0			1.30098	0		1.36465	0		1.38111	0
1.46515	0		1.37529	0		1.39193	0			1.30816	0		1.37529	0		1.39193	0
1.47612	0		1.38211	0		1.40057	0			1.31541	0		1.38211	0		1.40057	0
1.4871	0		1.39274	0		1.41123	0			1.32341	0		1.39274	0		1.41123	0
1.49806	0		1.40033	0		1.4218	0			1.33045	0		1.40033	0		1.4218	0
1.50902	0		1.41094	0		1.43245	0			1.34014	0		1.41094	0		1.43245	0
1.51982	0		1.42077	0		1.44316	0			1.3464	0		1.42077	0		1.44316	0
1.53064	0		1.4314	0		1.45382	0			1.35724	0		1.4314	0		1.45382	0
1.54146	0		1.442	0		1.46447	0			1.36363	0		1.442	0		1.46447	0
1.55223	0		1.45278	0		1.4753	0			1.37449	0		1.45278	0		1.4753	0
1.563	0		1.46356	0		1.48614	0			1.3809	0		1.46356	0		1.48614	0
1.57401	0		1.47423	0		1.49679	0			1.3916	0		1.47423	0		1.49679	0
1.58498	0		1.48504	0		1.50744	0			1.39805	0		1.48504	0		1.50744	0
1.59588	0		1.49564	0		1.51826	0			1.40873	0		1.49564	0		1.51826	0
1.60684	0		1.50626	0		1.52895	0			1.41592	0		1.50626	0		1.52895	0
1.61763	0		1.51689	0		1.53962	0			1.42667	0		1.51689	0		1.53962	0
1.62843	0		1.52752	0		1.55043	0			1.43467	0		1.52752	0		1.55043	0
1.63919	0		1.53814	0		1.56108	0			1.44533	0		1.53814	0		1.56108	0
1.64992	0		1.54891	0		1.57194	0			1.45418	0		1.54891	0		1.57194	0
1.66072	0		1.55975	0		1.58278	0			1.46506	0		1.55975	0		1.58278	0
1.67169	0		1.5704	0		1.59344	0			1.47449	0		1.5704	0		1.59344	0
1.68264	0		1.58119	0		1.60409	0			1.48519	0		1.58119	0		1.60409	0
1.69354	0		1.5918	0		1.61494	0			1.49579	0		1.5918	0		1.61494	0
1.70448	0		1.60246	0		1.62562	0			1.50653	0		1.60246	0		1.62562	0
1.71526	0		1.61311	0		1.63628	0			1.51737	0		1.61311	0		1.63628	0
1.72599	0		1.62373	0		1.64711	0			1.52808	0		1.62373	0		1.64711	0
1.73674	0		1.63438	0		1.65782	0			1.53877	0		1.63438	0		1.65782	0
1.74756	0		1.6452	0		1.66867	0			1.54948	0		1.6452	0		1.66867	0
1.75836	0		1.656	0		1.67952	0			1.56035	0		1.656	0		1.67952	0
1.76928	0		1.66664	0		1.69019	0			1.57123	0		1.66664	0		1.69019	0
1.7802	0		1.67739	0		1.70089	0			1.5819	0		1.67739	0		1.70089	0
1.79114	0		1.68806	0		1.71176	0			1.59263	0		1.68806	0		1.71176	0
1.80208	0		1.69872	0		1.72243	0			1.60338	0		1.69872	0		1.72243	0
1.81282	0		1.70938	0		1.7331	0			1.61423	0		1.70938	0		1.7331	0
1.82355	0		1.72002	0		1.74398	0			1.62495	0		1.72002	0		1.74398	0
1.83431	0		1.7307	0		1.75468	0			1.63569	0		1.7307	0		1.75468	0
1.84508	0		1.74155	0		1.76553	0			1.64643	0		1.74155	0		1.76553	0
1.85579	0		1.75237	0		1.77639	0			1.65729	0		1.75237	0		1.77639	0
1.8667	0		1.76301	0		1.78712	0			1.66803	0		1.76301	0		1.78712	0
1.87767	0		1.77387	0		1.79782	0			1.67878	0		1.77387	0		1.79782	0
1.88862	0		1.78454	0		1.80868	0			1.68968	0		1.78454	0		1.80868	0
1.89952	0		1.79518	0		1.81935	0			1.70037	0		1.79518	0		1.81935	0
1.91028	0		1.80584	0		1.83001	0			1.71115	0		1.80584	0		1.83001	0
1.92106	0		1.81652	0		1.84089	0			1.72187	0		1.81652	0		1.84089	0
1.93182	0		1.82718	0		1.85157	0			1.73259	0		1.82718	0		1.85157	0
1.94257	0		1.83802	0		1.86242	0			1.74345	0		1.83802	0		1.86242	0
1.95331	0		1.84884	0		1.87331	0			1.75431	0		1.84884	0		1.87331	0
1.96426	0		1.85954	0		1.88401	0			1.76504	0		1.85954	0		1.88401	0
1.97522	0		1.8704	0		1.89469	0			1.77578	0		1.8704	0		1.89469	0
1.98613	0		1.88105	0		1.90554	0			1.78664	0		1.88105	0		1.90554	0
1.99704	0		1.8917	0		1.91626	0			1.7973	0		1.8917	0		1.91626	0
2.00786	0		1.90242	0		1.92697	0			1.80822	0		1.90242	0		1.92697	0
2.01862	0		1.91308	0		1.93784	0			1.81892	0		1.91308	0		1.93784	0
2.02935	0		1.92374	0		1.94851	0			1.82961	0		1.92374	0		1.94851	0
2.04011	0		1.93459	0		1.95942	0			1.84049	0		1.93459	0		1.95942	0
2.05088	0		1.94545	0		1.9703	0			1.85138	0		1.94545	0		1.9703	0
2.06183	0		1.95612	0		1.98099	0			1.86211	0		1.95612	0		1.98099	0
2.07274	0		1.96695	0		1.9917	0			1.87281	0		1.96695	0		1.9917	0
2.08358	0		1.97761	0		2.00258	0			1.88369	0		1.97761	0		2.00258	0
2.09451	0		1.9883	0		2.01331	0			1.89444	0		1.9883	0		2.01331	0
2.10526	0		1.99896	0		2.024	0			1.90536	0		1.99896	0		2.024	0
2.116	0		2.00965	0		2.03484	0			1.91607	0		2.00965	0		2.03484	0
2.12672	0		2.02031	0		2.04559	0			1.92675	0		2.02031	0		2.04559	0
2.13747	0		2.03118	0		2.05647	0			1.93771	0		2.03118	0		2.05647	0
2.14822	0		2.04205	0		2.06732	0			1.9486	0		2.04205	0		2.06732	0
2.15909	0		2.05271	0		2.078	0			1.95931	0		2.05271	0		2.078	0
2.16994	0		2.06352	0		2.08874	0			1.97004	0		2.06352	0		2.08874	0
2.18086	0		2.07423	0		2.09962	0			1.98095	0		2.07423	0		2.09962	0
2.19177	0		2.08491	0		2.11032	0			1.99166	0		2.08491	0		2.11032	0
2.20247	0		2.09557	0		2.12103	0			2.00255	0		2.09557	0		2.12103	0
2.21318	0		2.10625	0		2.1319	0			2.01326	0		2.10625	0		2.1319	0
2.22394	0		2.11696	0		2.14261	0			2.024	0		2.11696	0		2.14261	0
2.23469	0		2.12782	0		2.15346	0			2.03492	0		2.12782	0		2.15346	0
2.24542	0		2.13866	0		2.1643	0			2.04577	0		2.13866	0		2.1643	0
2.2563	0		2.1493	0		2.17502	0			2.05647	0		2.1493	0		2.17502	0
2.26723	0		2.16017	0		2.18573	0			2.06722	0		2.16017	0		2.18573	0
2.27815	0		2.17087	0		2.19659	0			2.0781	0		2.17087	0		2.19659	0
2.28902	0		2.18152	0		2.20727	0			2.08879	0		2.18152	0		2.20727	0
2.29974	0		2.1922	0		2.218	0			2.09965	0		2.1922	0		2.218	0
2.31052	0		2.20291	0		2.22886	0			2.11042	0		2.20291	0		2.22886	0
2.32126	0		2.2136	0		2.23956	0			2.12117	0		2.2136	0		2.23956	0
2.33197	0		2.22445	0		2.25041	0			2.13203	0		2.22445	0		2.25041	0
2.3427	0		2.23533	0		2.2613	0			2.14291	0		2.23533	0		2.2613	0
2.35362	0		2.24601	0		2.27201	0			2.15365	0		2.24601	0		2.27201	0
2.36451	0		2.25686	0		2.2827	0			2.16437	0		2.25686	0		2.2827	0
2.37541	0		2.26753	0		2.29354	0			2.17526	0		2.26753	0		2.29354	0
2.38629	0		2.27817	0		2.30426	0			2.18595	0		2.27817	0		2.30426	0
2.39703	0		2.28887	0		2.31496	0			2.19687	0		2.28887	0		2.31496	0
2.40779	0		2.29958	0		2.32584	0			2.20763	0		2.29958	0		2.32584	0
2.41851	0		2.31018	0		2.33654	0			2.21832	0		2.31018	0		2.33654	0
2.42923	0		2.32102	0		2.34745	0			2.22918	0		2.32102	0		2.34745	0
2.43999	0		2.33188	0		2.35833	0			2.2401	0		2.33188	0		2.35833	0
2.45088	0		2.34257	0		2.36903	0			2.25084	0		2.34257	0		2.36903	0
2.46175	0		2.35341	0		2.37971	0			2.26155	0		2.35341	0		2.37971	0
2.47265	0		2.36408	0		2.3906	0			2.27242	0		2.36408	0		2.3906	0
2.4835	0		2.37478	0		2.40129	0			2.28315	0		2.37478	0		2.40129	0
2.49422	0		2.38547	0		2.41201	0			2.29403	0		2.38547	0		2.41201	0
2.50492	0		2.39613	0		2.42285	0			2.30476	0		2.39613	0		2.42285	0
2.51565	0		2.40683	0		2.43357	0			2.31545	0		2.40683	0		2.43357	0
2.52639	0		2.41769	0		2.44445	0			2.32635	0		2.41769	0		2.44445	0
2.53712	0		2.42854	0		2.45532	0			2.33727	0		2.42854	0		2.45532	0
2.54799	0		2.43922	0		2.466	0			2.34797	0		2.43922	0		2.466	0
2.55886	0		2.45006	0		2.47674	0			2.35868	0		2.45006	0		2.47674	0
2.56975	0		2.46076	0		2.48764	0			2.36961	0		2.46076	0		2.48764	0
2.58068	0		2.47147	0		2.49833	0			2.38034	0		2.47147	0		2.49833	0
2.59137	0		2.48213	0		2.50901	0			2.3912	0		2.48213	0		2.50901	0
2.60209	0		2.4928	0		2.51992	0			2.40194	0		2.4928	0		2.51992	0
2.61284	0		2.50352	0		2.53059	0			2.41268	0		2.50352	0		2.53059	0
2.62355	0		2.51436	0		2.54145	0			2.42358	0		2.51436	0		2.54145	0
2.63424	0		2.5252	0		2.5523	0			2.43447	0		2.5252	0		2.5523	0
2.64514	0		2.53589	0		2.56302	0			2.44516	0		2.53589	0		2.56302	0
2.65605	0		2.54676	0		2.57374	0			2.45592	0		2.54676	0		2.57374	0
2.66695	0		2.55747	0		2.5846	0			2.46682	0		2.55747	0		2.5846	0
2.67784	0		2.56816	0		2.59529	0			2.47747	0		2.56816	0		2.59529	0
2.68854	0		2.5788	0		2.60601	0			2.48835	0		2.5788	0		2.60601	0
2.69927	0		2.58949	0		2.61689	0			2.49909	0		2.58949	0		2.61689	0
2.71001	0		2.60018	0		2.62759	0			2.50984	0		2.60018	0		2.62759	0
2.72071	0		2.61095	0		2.63845	0			2.5207	0		2.61095	0		2.63845	0
2.73139	0		2.62178	0		2.64933	0			2.53156	0		2.62178	0		2.64933	0
2.74232	0		2.63249	0		2.66006	0			2.54232	0		2.63249	0		2.66006	0
2.7532	0		2.64337	0		2.67074	0			2.55304	0		2.64337	0		2.67074	0
2.76407	0		2.65404	0		2.68159	0			2.5639	0		2.65404	0		2.68159	0
2.77495	0		2.6647	0		2.69232	0			2.57461	0		2.6647	0		2.69232	0
2.78568	0		2.67543	0		2.70304	0			2.5855	0		2.67543	0		2.70304	0
2.7964	0		2.68611	0		2.71389	0			2.59621	0		2.68611	0		2.71389	0
2.80712	0		2.69676	0		2.72459	0			2.60693	0		2.69676	0		2.72459	0
2.81783	0		2.70762	0		2.73548	0			2.6178	0		2.70762	0		2.73548	0
2.82855	0		2.71849	0		2.74636	0			2.62869	0		2.71849	0		2.74636	0
2.83944	0		2.72917	0		2.75706	0			2.63944	0		2.72917	0		2.75706	0
2.85025	0		2.74003	0		2.76774	0			2.65013	0		2.74003	0		2.76774	0
2.8611	0		2.7507	0		2.77863	0			2.66098	0		2.7507	0		2.77863	0
2.87199	0		2.76139	0		2.78935	0			2.67173	0		2.76139	0		2.78935	0
2.88271	0		2.7721	0		2.80003	0			2.68261	0		2.7721	0		2.80003	0
2.89341	0		2.78275	0		2.81089	0			2.69331	0		2.78275	0		2.81089	0
2.90411	0		2.79342	0		2.82162	0			2.70402	0		2.79342	0		2.82162	0
2.91486	0		2.8043	0		2.8325	0			2.71491	0		2.8043	0		2.8325	0
2.92558	0		2.81516	0		2.84335	0			2.72579	0		2.81516	0		2.84335	0
2.93644	0		2.82583	0		2.85406	0			2.7365	0		2.82583	0		2.85406	0
2.94732	0		2.8367	0		2.86478	0			2.74719	0		2.8367	0		2.86478	0
2.95822	0		2.84739	0		2.87567	0			2.75808	0		2.84739	0		2.87567	0
2.9691	0		2.85809	0		2.88636	0			2.76881	0		2.85809	0		2.88636	0
2.97982	0		2.86877	0		2.89699	0			2.77967	0		2.86877	0		2.89699	0
2.9905	0		2.87944	0		2.9079	0			2.79036	0		2.87944	0		2.9079	0
3.00122	0		2.89014	0		2.9186	0			2.80109	0		2.89014	0		2.9186	0
3.01195	0		2.90101	0		2.92945	0			2.81198	0		2.90101	0		2.92945	0
3.02264	0		2.91185	0		2.94032	0			2.82286	0		2.91185	0		2.94032	0
3.0335	0		2.92253	0		2.95104	0			2.83355	0		2.92253	0		2.95104	0
3.04441	0		2.9334	0		2.96175	0			2.84421	0		2.9334	0		2.96175	0
3.05528	0		2.94408	0		2.97263	0			2.85509	0		2.94408	0		2.97263	0
3.06611	0		2.95475	0		2.98331	0			2.86577	0		2.95475	0		2.98331	0
3.07681	0		2.96542	0		2.99404	0			2.87666	0		2.96542	0		2.99404	0
3.08753	0		2.97615	0		3.00492	0			2.88739	0		2.97615	0		3.00492	0
3.09823	0		2.98684	0		3.0156	0			2.89811	0		2.98684	0		3.0156	0
3.10893	0		2.99766	0		3.02647	0			2.909	0		2.99766	0		3.02647	0
3.1196	0		3.00851	0		3.03737	0			2.91986	0		3.00851	0		3.03737	0
3.13048	0		3.0192	0		3.04806	0			2.93058	0		3.0192	0		3.04806	0
3.14138	0		3.03005	0		3.05876	0			2.94132	0		3.03005	0		3.05876	0
3.15223	0		3.04073	0		3.06961	0			2.95217	0		3.04073	0		3.06961	0
3.16307	0		3.05141	0		3.08032	0			2.96285	0		3.05141	0		3.08032	0
3.17381	0		3.0621	0		3.09102	0			2.97376	0		3.0621	0		3.09102	0
3.18452	0		3.0728	0		3.10188	0			2.98448	0		3.0728	0		3.10188	0
3.19521	0		3.08345	0		3.11257	0			2.99518	0		3.08345	0		3.11257	0
3.20591	0		3.09429	0		3.12347	0			3.00607	0		3.09429	0		3.12347	0
3.21655	0		3.10517	0		3.13434	0			3.01697	0		3.10517	0		3.13434	0
3.22744	0		3.11586	0		3.14503	0			3.02768	0		3.11586	0		3.14503	0
3.23829	0		3.12669	0		3.15571	0			3.03838	0		3.12669	0		3.15571	0
3.24918	0		3.13739	0		3.1666	0			3.04924	0		3.13739	0		3.1666	0
3.26007	0		3.14807	0		3.17731	0			3.05996	0		3.14807	0		3.17731	0
3.27077	0		3.15875	0		3.18803	0			3.07085	0		3.15875	0		3.18803	0
3.28149	0		3.16943	0		3.19887	0			3.08153	0		3.16943	0		3.19887	0
3.29218	0		3.18009	0		3.20959	0			3.09222	0		3.18009	397.74		3.20959	0
3.30288	0		3.19097	0		3.22044	0			3.1031	0		3.19097	0		3.22044	0
3.31362	0		3.20214	0		3.2313	0			3.11399	0		3.20214	0		3.2313	0
3.32449	0		3.21301	0		3.24199	0			3.12466	0		3.21301	0		3.24199	0
3.33535	0		3.22384	0		3.2527	0			3.13536	0		3.22384	0		3.2527	0
3.34627	0		3.23455	0		3.26355	0			3.14624	0		3.23455	0		3.26355	0
3.35715	0		3.24523	0		3.27424	0			3.15694	0		3.24523	0		3.27424	0
3.36785	0		3.25589	0		3.28491	0			3.16782	0		3.25589	0		3.28491	0
3.37856	0		3.26655	0		3.29579	0			3.17851	0		3.26655	0		3.29579	0
3.38928	0		3.27719	0		3.3065	0			3.18922	0		3.27719	0		3.3065	0
3.39999	0		3.28804	0		3.31734	0			3.2001	0		3.28804	0		3.31734	0
3.4107	0		3.29887	0		3.32819	0			3.21087	0		3.29887	0		3.32819	0
3.42157	0		3.30954	0		3.33891	0			3.22156	0		3.30954	0		3.33891	0
3.43246	0		3.3204	0		3.34959	0			3.23228	0		3.3204	0		3.34959	0
3.44336	0		3.33109	0		3.36044	0			3.24316	0		3.33109	0		3.36044	0
3.45425	0		3.34178	0		3.37113	0			3.25383	0		3.34178	0		3.37113	0
3.46495	0		3.35242	0		3.38186	0			3.26468	0		3.35242	0		3.38186	0
3.47569	0		3.36312	0		3.39272	0			3.27543	0		3.36312	0		3.39272	0
3.4864	0		3.37383	0		3.40342	0			3.28615	0		3.37383	0		3.40342	0
3.4971	0		3.38466	0		3.41426	0			3.297	0		3.38466	0		3.41426	0
3.50782	0		3.39551	0		3.42516	0			3.30788	0		3.39551	0		3.42516	0
3.51871	0		3.40622	0		3.43586	0			3.31862	0		3.40622	0		3.43586	0
3.52957	0		3.41707	0		3.44655	0			3.32931	0		3.41707	0		3.44655	0
3.54045	0		3.42774	0		3.45739	0			3.34018	0		3.42774	0		3.45739	0
3.55131	0		3.43842	0		3.46814	0			3.35087	0		3.43842	0		3.46814	0
3.56204	0		3.4491	0		3.47886	0			3.36177	0		3.4491	0		3.47886	0
3.57275	0		3.45979	0		3.48972	0			3.3725	0		3.45979	0		3.48972	0
3.58339	0		3.47046	0		3.50039	0			3.3832	0		3.47046	0		3.50039	0
3.59409	0		3.48128	0		3.51128	0			3.39405	0		3.48128	0		3.51128	0
3.60482	0		3.49215	0		3.52216	0			3.40495	0		3.49215	0		3.52216	0
3.61573	0		3.50286	0		3.53285	0			3.41565	0		3.50286	0		3.53285	0
3.62658	0		3.51369	0		3.54354	0			3.42633	0		3.51369	0		3.54354	0
3.63743	0		3.52437	0		3.55442	0			3.4372	0		3.52437	0		3.55442	0
3.64834	0		3.53508	0		3.56512	0			3.44792	0		3.53508	0		3.56512	0
3.65906	0		3.54577	0		3.57581	0			3.45881	0		3.54577	0		3.57581	0
3.66975	0		3.55643	0		3.58665	0			3.46951	0		3.55643	0		3.58665	0
3.68048	0		3.56713	0		3.59734	0			3.4802	0		3.56713	0		3.59734	0
3.69121	0		3.57799	0		3.60824	0			3.49108	0		3.57799	0		3.60824	0
3.70192	0		3.58883	0		3.61908	0			3.50199	0		3.58883	0		3.61908	0
3.7128	0		3.5995	0		3.62977	0			3.51269	0		3.5995	0		3.62977	0
3.72366	0		3.61027	0		3.64048	0			3.52337	0		3.61027	0		3.64048	0
3.73455	0		3.62097	0		3.65136	0			3.53427	0		3.62097	0		3.65136	0
3.74544	0		3.63166	0		3.66206	0			3.54498	0		3.63166	0		3.66206	0
3.75612	0		3.64235	0		3.67275	0			3.55584	0		3.64235	0		3.67275	0
3.7668	0		3.65299	0		3.68366	0			3.56653	0		3.65299	0		3.68366	0
3.77754	0		3.66368	0		3.69437	0			3.57726	0		3.66368	0		3.69437	0
3.78822	0		3.67458	0		3.70523	0			3.58813	0		3.67458	0		3.70523	0
3.79891	0		3.6854	0		3.71609	0			3.59898	0		3.6854	0		3.71609	0
3.80976	0		3.69607	0		3.72681	0			3.60968	0		3.69607	0		3.72681	0
3.82065	0		3.70697	0		3.73753	0			3.6204	0		3.70697	0		3.73753	0
3.83153	0		3.71766	0		3.7484	0			3.63126	0		3.71766	0		3.7484	0
3.84241	0		3.72831	0		3.75911	0			3.64197	0		3.72831	0		3.75911	0
3.85311	0		3.73901	0		3.76984	0			3.65282	0		3.73901	0		3.76984	0
3.86383	0		3.74972	0		3.78073	0			3.66355	0		3.74972	0		3.78073	0
3.87456	0		3.76041	0		3.79141	0			3.67429	0		3.76041	0		3.79141	0
3.88526	0		3.77128	0		3.80226	0			3.68514	0		3.77128	0		3.80226	0
3.89595	0		3.7821	0		3.81317	0			3.69603	0		3.7821	0		3.81317	0
3.90688	0		3.79279	0		3.82391	0			3.70678	0		3.79279	0		3.82391	0
3.91776	0		3.80368	0		3.8346	0			3.71749	0		3.80368	0		3.8346	0
3.92862	0		3.81435	0		3.84547	0			3.72835	0		3.81435	0		3.84547	0
3.93949	0		3.82501	0		3.85621	0			3.73905	0		3.82501	0		3.85621	0
3.95015	0		3.83573	0		3.86693	0			3.74993	0		3.83573	0		3.86693	0
3.96084	0		3.84642	0		3.87781	0			3.76064	0		3.84642	0		3.87781	0
3.97154	0		3.85709	0		3.88851	0			3.77134	0		3.85709	0		3.88851	0
3.98226	0		3.86794	0		3.89941	0			3.78219	0		3.86794	0		3.89941	0
3.99297	0		3.8788	0		3.91029	0			3.79309	0		3.8788	0		3.91029	0
4.00383	0		3.8895	0		3.92099	0			3.80383	0		3.8895	0		3.92099	0
4.0147	0		3.90033	0		3.93168	0			3.81453	0		3.90033	0		3.93168	0
4.02555	0		3.911	0		3.94258	0			3.82539	0		3.911	0		3.94258	0
4.03644	0		3.92171	0		3.95329	0			3.83613	0		3.92171	0		3.95329	0
4.04714	0		3.93241	0		3.96392	0			3.84701	0		3.93241	0		3.96392	0
4.05783	0		3.94309	0		3.97479	0			3.8577	0		3.94309	0		3.97479	0
4.06851	0		3.95374	0		3.9855	0			3.86839	0		3.95374	0		3.9855	0
4.07926	0		3.96461	0		3.99638	0			3.8793	0		3.96461	0		3.99638	0
4.08995	0		3.97547	0		4.00726	0			3.89019	0		3.97547	0		4.00726	0
4.1008	0		3.98612	0		4.01795	0			3.90092	0		3.98612	0		4.01795	0
4.11167	0		3.99696	0		4.02867	0			3.91161	0		3.99696	0		4.02867	0
4.12254	0		4.00767	0		4.03956	0			3.9225	0		4.00767	0		4.03956	0
4.13342	0		4.01835	0		4.05026	0			3.93321	0		4.01835	0		4.05026	0
4.14412	0		4.029	0		4.06094	0			3.94405	0		4.029	0		4.06094	0
4.15481	0		4.03968	0		4.07184	0			3.95474	0		4.03968	0		4.07184	0
4.16554	0		4.05038	0		4.08254	0			3.96548	0		4.05038	0		4.08254	0
4.17624	0		4.06122	0		4.0934	0			3.97638	0		4.06122	0		4.0934	0
4.18692	0		4.07207	0		4.10425	0			3.98725	0		4.07207	0		4.10425	0
4.19777	0		4.08275	0		4.11499	0			3.99793	0		4.08275	0		4.11499	0
4.20867	0		4.09362	0		4.12572	0			4.00868	0		4.09362	0		4.12572	0
4.21951	0		4.10433	0		4.13658	0			4.01956	0		4.10433	0		4.13658	0
4.23037	0		4.11499	0		4.14727	0			4.03025	0		4.11499	0		4.14727	0
4.24106	0		4.12566	0		4.15799	0			4.04111	0		4.12566	0		4.15799	0
4.25177	0		4.13638	0		4.16887	0			4.05185	0		4.13638	0		4.16887	0
4.26246	0		4.14706	0		4.17957	0			4.06255	0		4.14706	0		4.17957	0
4.27316	0		4.1579	0		4.19044	0			4.07343	0		4.1579	0		4.19044	0
4.28382	0		4.16878	0		4.20133	0			4.0843	0		4.16878	0		4.20133	0
4.2947	0		4.17948	0		4.21205	0			4.09503	0		4.17948	0		4.21205	0
4.30554	0		4.19033	0		4.22275	0			4.10576	0		4.19033	0		4.22275	0
4.31641	0		4.20102	0		4.23359	0			4.11662	0		4.20102	0		4.23359	0
4.32725	0		4.2117	0		4.24432	0			4.12731	0		4.2117	0		4.24432	0
4.33797	0		4.22241	0		4.25502	0			4.13822	0		4.22241	0		4.25502	0
4.3487	0		4.23311	0		4.26587	0			4.14892	0		4.23311	0		4.26587	0
4.35937	0		4.24371	0		4.27657	0			4.15962	0		4.24371	0		4.27657	0
4.37006	0		4.25456	0		4.28746	0			4.17049	0		4.25456	0		4.28746	0
4.38081	0		4.26542	0		4.29831	0			4.18138	0		4.26542	0		4.29831	0
4.39168	0		4.2761	0		4.30902	0			4.19208	0		4.2761	0		4.30902	0
4.40257	0		4.28694	0		4.31972	0			4.20277	0		4.28694	0		4.31972	0
4.41344	0		4.2976	0		4.33057	0			4.21361	0		4.2976	0		4.33057	0
4.42433	0		4.30831	0		4.34128	0			4.22432	0		4.30831	0		4.34128	0
4.43503	0		4.31899	0		4.35196	0			4.23521	0		4.31899	0		4.35196	0
4.44573	0		4.32966	0		4.36281	0			4.2459	0		4.32966	0		4.36281	0
4.45642	0		4.34034	0		4.37354	0			4.25658	0		4.34034	0		4.37354	0
4.46715	0		4.35121	0		4.38441	0			4.2675	0		4.35121	0		4.38441	0
4.47789	0		4.36204	0		4.39525	0			4.27837	0		4.36204	0		4.39525	0
4.48874	0		4.37272	0		4.40596	0			4.28907	0		4.37272	0		4.40596	0
4.49959	0		4.38357	0		4.41666	0			4.29975	0		4.38357	0		4.41666	0
4.51052	0		4.39428	0		4.42753	0			4.31068	0		4.39428	0		4.42753	0
4.52141	0		4.40496	0		4.43823	0			4.32138	0		4.40496	0		4.43823	0
4.53211	0		4.41562	0		4.4489	0			4.33224	0		4.41562	0		4.4489	0
4.54282	0		4.42629	0		4.45979	0			4.34295	0		4.42629	0		4.45979	0
4.55355	0		4.437	0		4.47049	0			4.35367	0		4.437	0		4.47049	0
4.56424	0		4.44785	0		4.48133	0			4.36456	0		4.44785	0		4.48133	0
4.57496	0		4.45868	0		4.49218	0			4.37545	0		4.45868	0		4.49218	0
4.58582	0		4.46937	0		4.5029	0			4.38615	0		4.46937	0		4.5029	0
4.59674	0		4.48025	0		4.51358	0			4.39688	0		4.48025	0		4.51358	0
4.60764	0		4.49094	0		4.52444	0			4.40776	0		4.49094	0		4.52444	0
4.61849	0		4.50163	0		4.53513	0			4.41846	0		4.50163	0		4.53513	0
4.62918	0		4.51229	0		4.54586	0			4.42933	0		4.51229	0		4.54586	0
4.63992	0		4.52297	0		4.55673	0			4.44008	0		4.52297	0		4.55673	0
4.65061	0		4.53368	0		4.56741	0			4.45079	0		4.53368	0		4.56741	0
4.66132	0		4.54451	0		4.57826	0			4.46165	0		4.54451	0		4.57826	0
4.67201	0		4.55534	0		4.58915	0			4.47254	0		4.55534	0		4.58915	0
4.68291	0		4.56603	0		4.59985	0			4.48329	0		4.56603	0		4.59985	0
4.69377	0		4.5769	0		4.61053	0			4.49402	0		4.5769	0		4.61053	0
4.70461	0		4.58755	0		4.62138	0			4.50491	0		4.58755	0		4.62138	0
4.71548	0		4.59822	0		4.6321	0			4.51561	0		4.59822	0		4.6321	0
4.7262	0		4.60893	0		4.6428	0			4.52652	0		4.60893	0		4.6428	0
4.73692	0		4.6196	0		4.65368	0			4.53725	0		4.6196	0		4.65368	0
4.74763	0		4.63026	0		4.66434	0			4.54796	0		4.63026	0		4.66434	0
4.75833	0		4.64112	0		4.67527	0			4.55885	0		4.64112	0		4.67527	0
4.76906	0		4.65196	0		4.68614	0			4.56976	0		4.65196	0		4.68614	0
4.77996	0		4.66262	0		4.69678	0			4.58046	0		4.66262	0		4.69678	0
4.79082	0		4.67348	0		4.70749	0			4.59115	0		4.67348	0		4.70749	0
4.80167	0		4.68413	0		4.71836	0			4.60204	0		4.68413	0		4.71836	0
4.8126	0		4.69483	0		4.72906	0			4.61278	0		4.69483	0		4.72906	0
4.8233	0		4.70551	0		4.73976	0			4.62366	0		4.70551	0		4.73976	0
4.834	0		4.71617	0		4.75061	0			4.63437	0		4.71617	0		4.75061	0
4.84471	0		4.72683	0		4.76133	0			4.64508	0		4.72683	0		4.76133	0
4.85544	0		4.73771	0		4.77222	0			4.65598	0		4.73771	0		4.77222	0
4.86615	0		4.74855	0		4.78308	0			4.66686	0		4.74855	0		4.78308	0
4.87703	0		4.75922	0		4.79378	0			4.67752	0		4.75922	0		4.79378	0
4.8879	0		4.77008	0		4.8045	0			4.68823	0		4.77008	0		4.8045	0
4.89881	0		4.78077	0		4.81536	0			4.6991	0		4.78077	0		4.81536	0
4.9097	0		4.79148	0		4.82605	0			4.70982	0		4.79148	0		4.82605	0
4.92038	0		4.80214	0		4.83675	0			4.72068	0		4.80214	0		4.83675	0
4.93107	0		4.81282	0		4.84765	0			4.73136	0		4.81282	0		4.84765	0
4.94183	0		4.82352	0		4.85837	0			4.74209	0		4.82352	0		4.85837	0
4.95255	0		4.8344	0		4.86921	0			4.75295	0		4.8344	0		4.86921	0
4.96326	0		4.84523	0		4.88007	0			4.7638	0		4.84523	0		4.88007	0
4.97415	0		4.85589	0		4.89081	0			4.77449	0		4.85589	0		4.89081	0
4.98506	0		4.86676	0		4.90149	0			4.78523	0		4.86676	0		4.90149	0
4.99596	0		4.87741	0		4.91235	0			4.7961	0		4.87741	0		4.91235	0
5.00684	0		4.88807	0		4.92303	0			4.80679	0		4.88807	0		4.92303	0
5.01752	0		4.89873	0		4.93376	0			4.81765	0		4.89873	0		4.93376	0
5.02827	0		4.90945	0		4.94464	0			4.82838	0		4.90945	0		4.94464	0
5.03897	0		4.92014	0		4.95533	0			4.83911	0		4.92014	0		4.95533	0
5.04967	0		4.93097	0		4.96618	0			4.84996	0		4.93097	0		4.96618	0
5.06034	0		4.94182	0		4.97708	0			4.86083	0		4.94182	0		4.97708	0
5.0712	0		4.95251	0		4.98776	0			4.87159	0		4.95251	0		4.98776	0
5.08206	0		4.96337	0		4.99843	0			4.88231	0		4.96337	0		4.99843	0
5.09284	0		4.97405	0		5.00928	0			4.89316	0		4.97405	0		5.00928	0
5.10367	0		4.98469	0		5.02	0			4.90388	0		4.98469	0		5.02	0
5.11437	0		4.9954	0		5.03068	0			4.91476	0		4.9954	0		5.03068	0
5.12505	0		5.0061	0		5.04152	0			4.92548	0		5.0061	0		5.04152	0
5.13572	0		5.01677	0		5.05221	0			4.93618	0		5.01677	0		5.05221	0
5.14642	0		5.02761	0		5.0631	0			4.94704	0		5.02761	0		5.0631	0
5.15715	0		5.0385	0		5.07398	0			4.95792	0		5.0385	0		5.07398	0
5.16803	0		5.04918	0		5.08464	0			4.96865	0		5.04918	0		5.08464	0
5.17891	0		5.06	0		5.09534	0			4.97934	0		5.06	0		5.09534	0
5.18977	0		5.07068	0		5.10623	0			4.9902	0		5.07068	0		5.10623	0
5.20066	0		5.08138	0		5.11693	0			5.00095	0		5.08138	0		5.11693	0
5.21138	0		5.09206	0		5.12762	0			5.01182	0		5.09206	0		5.12762	0
5.22207	0		5.10274	0		5.13846	0			5.02251	0		5.10274	0		5.13846	0
5.23278	0		5.1134	0		5.14918	0			5.03321	0		5.1134	0		5.14918	0
5.24352	0		5.12426	0		5.16005	0			5.04412	0		5.12426	0		5.16005	0
5.25424	0		5.13513	0		5.17091	0			5.055	0		5.13513	0		5.17091	0
5.26509	0		5.14578	0		5.18159	0			5.0657	0		5.14578	0		5.18159	0
5.27596	0		5.15662	0		5.19232	0			5.07641	0		5.15662	0		5.19232	0
5.28685	0		5.16734	0		5.2032	0			5.08731	0		5.16734	0		5.2032	0
5.29772	0		5.17802	0		5.21389	0			5.09801	0		5.17802	0		5.21389	0
5.30841	0		5.18868	0		5.22457	0			5.10889	0		5.18868	0		5.22457	0
5.31912	0		5.19935	0		5.23544	0			5.11958	0		5.19935	0		5.23544	0
5.32985	0		5.21005	0		5.24614	0			5.1303	0		5.21005	0		5.24614	0
5.34059	0		5.22088	0		5.257	0			5.14119	0		5.22088	0		5.257	0
5.3513	0		5.23171	0		5.26782	0			5.15205	0		5.23171	0		5.26782	0
5.36216	0		5.24238	0		5.27853	0			5.16277	0		5.24238	0		5.27853	0
5.37307	0		5.25324	0		5.28922	0			5.17353	0		5.25324	0		5.28922	0
5.38391	0		5.26392	0		5.30007	0			5.18441	0		5.26392	0		5.30007	0
5.39477	0		5.2746	0		5.31076	0			5.19511	0		5.2746	0		5.31076	0
5.40545	0		5.28526	0		5.32148	0			5.20599	0		5.28526	0		5.32148	0
5.41619	0		5.29595	0		5.33234	0			5.21673	0		5.29595	0		5.33234	0
5.4269	0		5.30667	0		5.34304	0			5.22744	0		5.30667	0		5.34304	0
5.43758	0		5.3175	0		5.3539	0			5.23831	0		5.3175	0		5.3539	0
5.44827	0		5.32833	0		5.36479	0			5.24916	0		5.32833	0		5.36479	0
5.45917	0		5.33904	0		5.37548	0			5.25988	0		5.33904	0		5.37548	0
5.47003	0		5.34988	0		5.38615	0			5.2706	0		5.34988	0		5.38615	0
5.48092	0		5.36055	0		5.39692	0			5.28147	0		5.36055	0		5.39692	0
5.4918	0		5.37123	0		5.40763	0			5.29216	0		5.37123	0		5.40763	0
5.50253	0		5.38193	0		5.41831	0			5.30307	0		5.38193	0		5.41831	0
5.51322	0		5.39259	0		5.42916	0			5.3138	0		5.39259	0		5.42916	0
5.5239	0		5.40327	0		5.43985	0			5.3245	0		5.40327	0		5.43985	0
5.5346	0		5.4141	0		5.45075	0			5.33538	0		5.4141	0		5.45075	0
5.54535	0		5.42497	0		5.46162	0			5.34627	0		5.42497	0		5.46162	0
5.55621	0		5.43568	0		5.47232	0			5.35695	0		5.43568	0		5.47232	0
5.56705	0		5.4465	0		5.48299	0			5.36766	0		5.4465	0		5.48299	0
5.57792	0		5.45714	0		5.49389	0			5.37851	0		5.45714	0		5.49389	0
5.58879	0		5.46785	0		5.5046	0			5.38923	0		5.46785	0		5.5046	0
5.59947	0		5.47851	0		5.51528	0			5.4001	0		5.47851	0		5.51528	0
5.61016	0		5.48917	0		5.52613	0			5.41076	0		5.48917	0		5.52613	0
5.62083	0		5.49982	0		5.53685	0			5.42145	0		5.49982	0		5.53685	0
5.63153	0		5.51064	0		5.5477	0			5.43237	0		5.51064	0		5.5477	0
5.64226	0		5.52147	0		5.55855	0			5.44326	0		5.52147	0		5.55855	0
5.6531	0		5.53213	0		5.56922	0			5.45396	0		5.53213	0		5.56922	0
5.66394	0		5.54297	0		5.57994	0			5.46465	0		5.54297	0		5.57994	0
5.67485	0		5.55366	0		5.59079	0			5.47558	0		5.55366	0		5.59079	0
5.68571	0		5.56434	0		5.60148	0			5.48628	0		5.56434	0		5.60148	0
5.69639	0		5.57501	0		5.61217	0			5.49714	0		5.57501	0		5.61217	0
5.7071	0		5.58568	0		5.62306	0			5.50786	0		5.58568	0		5.62306	0
5.71784	0		5.59638	0		5.63375	0			5.51857	0		5.59638	0		5.63375	0
5.72855	0		5.60723	0		5.64461	0			5.52945	0		5.60723	0		5.64461	0
5.73922	0		5.61806	0		5.65547	0			5.54031	0		5.61806	0		5.65547	0
5.75001	0		5.6287	0		5.66617	0			5.55099	0		5.6287	0		5.66617	0
5.76089	0		5.63959	0		5.67687	0			5.5617	0		5.63959	0		5.67687	0
5.77175	0		5.65028	0		5.68772	0			5.57259	0		5.65028	0		5.68772	0
5.78262	0		5.66093	0		5.6984	0			5.58329	0		5.66093	0		5.6984	0
5.79331	0		5.67162	0		5.70912	0			5.59414	0		5.67162	0		5.70912	0
5.80402	0		5.68232	0		5.71997	0			5.60487	0		5.68232	0		5.71997	0
5.81473	0		5.69299	0		5.73059	0			5.61555	0		5.69299	0		5.73059	0
5.8254	0		5.70385	0		5.74143	0			5.62641	0		5.70385	0		5.74143	0
5.83609	0		5.71471	0		5.75232	0			5.63731	0		5.71471	0		5.75232	0
5.847	0		5.72543	0		5.76302	0			5.64803	0		5.72543	0		5.76302	0
5.85786	0		5.73631	0		5.7737	0			5.65873	0		5.73631	0		5.7737	0
5.8687	0		5.74698	0		5.78455	0			5.6696	0		5.74698	0		5.78455	0
5.87957	0		5.75764	0		5.79528	0			5.68029	0		5.75764	0		5.79528	0
5.89028	0		5.76836	0		5.80597	0			5.69118	0		5.76836	0		5.80597	0
5.90099	0		5.77904	0		5.81679	0			5.7019	0		5.77904	0		5.81679	0
5.91168	0		5.78971	0		5.82747	0			5.71257	0		5.78971	0		5.82747	0
5.92236	0		5.80058	0		5.83834	0			5.72343	0		5.80058	0		5.83834	0
5.93307	0		5.81144	0		5.8492	0			5.73431	0		5.81144	0		5.8492	0
5.94395	0		5.82213	0		5.85987	0			5.74499	0		5.82213	0		5.85987	0
5.9548	0		5.83299	0		5.87055	0			5.75566	0		5.83299	0		5.87055	0
5.96563	0		5.8436	0		5.88143	0			5.76651	0		5.8436	0		5.88143	0
5.97652	0		5.8543	0		5.89213	0			5.77724	0		5.8543	0		5.89213	0
5.98721	0		5.86498	0		5.90281	0			5.78809	0		5.86498	0		5.90281	0
5.99789	0		5.87568	0		5.91363	0			5.79874	0		5.87568	0		5.91363	0
6.00859	0		5.88633	0		5.92434	0			5.80943	0		5.88633	0		5.92434	0
6.01931	0		5.8972	0		5.93522	0			5.82031	0		5.8972	0		5.93522	0
6.03001	0		5.90807	0		5.94606	0			5.83117	0		5.90807	0		5.94606	0
6.04088	0		5.91872	0		5.95673	0			5.84185	0		5.91872	0		5.95673	0
6.05173	0		5.92956	0		5.96745	0			5.85251	0		5.92956	0		5.96745	0
6.06262	0		5.94028	0		5.97831	0			5.86338	0		5.94028	0		5.97831	0
6.07352	0		5.95095	0		5.98898	0			5.87408	0		5.95095	0		5.98898	0
6.08419	0		5.96162	0		5.99965	0			5.88493	0		5.96162	0		5.99965	0
6.09485	0		5.9723	0		6.01054	0			5.8956	0		5.9723	0		6.01054	0
6.10557	0		5.983	0		6.02121	0			5.90631	0		5.983	0		6.02121	0
6.11627	0		5.99385	0		6.03206	0			5.91714	0		5.99385	0		6.03206	0
6.12696	0		6.00472	0		6.04291	0			5.92797	0		6.00472	0		6.04291	0
6.1378	0		6.01539	0		6.05362	0			5.93865	0		6.01539	0		6.05362	0
6.14872	0		6.02625	0		6.0643	0			5.94934	0		6.02625	0		6.0643	0
6.1596	0		6.03692	0		6.07515	0			5.96019	0		6.03692	0		6.07515	0
6.17044	0		6.04758	0		6.08581	0			5.97085	0		6.04758	0		6.08581	0
6.18113	0		6.05825	0		6.0965	0			5.98167	0		6.05825	0		6.0965	0
6.19184	0		6.06897	0		6.10738	0			5.99235	0		6.06897	0		6.10738	0
6.20254	0		6.07965	0		6.11805	0			6.00304	0		6.07965	0		6.11805	0
6.21321	0		6.09047	0		6.1289	0			6.01386	0		6.09047	0		6.1289	0
6.22389	0		6.10132	0		6.1398	0			6.02467	0		6.10132	0		6.1398	0
6.23479	0		6.11202	0		6.15048	0			6.03535	0		6.11202	0		6.15048	0
6.24566	0		6.12289	0		6.16115	0			6.04603	0		6.12289	0		6.16115	0
6.2565	0		6.13357	0		6.17201	0			6.05684	0		6.13357	0		6.17201	0
6.26734	0		6.14422	0		6.18274	0			6.0675	0		6.14422	0		6.18274	0
6.27808	0		6.15493	0		6.19343	0			6.07835	0		6.15493	0		6.19343	0
6.28877	0		6.1656	0		6.2043	0			6.08901	0		6.1656	0		6.2043	0
6.29944	0		6.17627	0		6.21498	0			6.09964	0		6.17627	0		6.21498	0
6.31011	0		6.18711	0		6.22586	0			6.11047	0		6.18711	0		6.22586	0
6.32081	0		6.19797	0		6.23672	0			6.12129	0		6.19797	0		6.23672	0
6.33167	0		6.20867	0		6.24739	0			6.13194	0		6.20867	0		6.24739	0
6.34251	0		6.21951	0		6.25806	0			6.14259	0		6.21951	0		6.25806	0
6.35333	0		6.23016	0		6.26893	0			6.15339	0		6.23016	0		6.26893	0
6.3642	0		6.24087	0		6.27964	0			6.16406	0		6.24087	0		6.27964	0
6.37493	0		6.25155	0		6.29032	0			6.17489	0		6.25155	0		6.29032	0
6.38558	0		6.2622	0		6.30117	0			6.18553	0		6.2622	0		6.30117	0
6.39625	0		6.27289	0		6.31188	0			6.19616	0		6.27289	0		6.31188	0
6.40699	0		6.28375	0		6.32274	0			6.20701	0		6.28375	0		6.32274	0
6.41768	0		6.29459	0		6.33358	0			6.21783	0		6.29459	0		6.33358	0
6.42851	0		6.30528	0		6.34426	0			6.22845	0		6.30528	0		6.34426	0
6.43936	0		6.31611	0		6.35496	0			6.23911	0		6.31611	0		6.35496	0
6.4502	0		6.32682	0		6.36583	0			6.24994	0		6.32682	0		6.36583	0
6.46107	0		6.33753	0		6.37652	0			6.26057	0		6.33753	0		6.37652	0
6.47175	0		6.34819	0		6.3872	0			6.27139	0		6.34819	0		6.3872	0
6.48244	0		6.35887	0		6.39807	0			6.28202	0		6.35887	0		6.39807	0
6.49316	0		6.36958	0		6.40878	0			6.2927	0		6.36958	0		6.40878	0
6.50384	0		6.38043	0		6.4196	0			6.30353	0		6.38043	0		6.4196	0
6.51453	0		6.39125	0		6.43038	0			6.31433	0		6.39125	0		6.43038	0
6.52538	0		6.40194	0		6.4411	0			6.32495	0		6.40194	0		6.4411	0
6.53625	0		6.41281	0		6.45179	0			6.33565	0		6.41281	0		6.45179	0
6.54713	0		6.4235	0		6.46263	0			6.34646	0		6.4235	0		6.46263	0
6.55795	0		6.43415	0		6.47333	0			6.35709	0		6.43415	0		6.47333	0
6.56862	0		6.4448	0		6.48405	0			6.3679	0		6.4448	0		6.48405	0
6.57933	0		6.45548	0		6.49493	0			6.37856	0		6.45548	0		6.49493	0
6.59003	0		6.46617	0		6.50563	0			6.38921	0		6.46617	0		6.50563	0
6.60069	0		6.47694	0		6.51646	0			6.40003	0		6.47694	0		6.51646	0
6.61136	0		6.48778	0		6.52736	0			6.41077	0		6.48778	0		6.52736	0
6.62224	0		6.4985	0		6.53806	0			6.42146	0		6.4985	0		6.53806	0
6.6331	0		6.50938	0		6.54873	0			6.43209	0		6.50938	0		6.54873	0
6.64396	0		6.52004	0		6.55959	0			6.44292	0		6.52004	0		6.55959	0
6.65478	0		6.5307	0		6.5703	0			6.45354	0		6.5307	0		6.5703	0
6.66549	0		6.54143	0		6.581	0			6.46438	0		6.54143	0		6.581	0
6.6762	0		6.55213	0		6.59185	0			6.47505	0		6.55213	0		6.59185	0
6.68685	0		6.56278	0		6.60252	0			6.48568	0		6.56278	0		6.60252	0
6.69751	0		6.57363	0		6.61342	0			6.49648	0		6.57363	0		6.61342	0
6.70826	0		6.58451	0		6.62431	0			6.50736	0		6.58451	0		6.62431	0
6.7191	0		6.59521	0		6.63499	0			6.51802	0		6.59521	0		6.63499	0
6.72992	0		6.60606	0		6.64567	0			6.52867	0		6.60606	0		6.64567	0
6.74077	0		6.61672	0		6.65653	0			6.53949	0		6.61672	0		6.65653	0
6.75162	0		6.62744	0		6.66721	0			6.55018	0		6.62744	0		6.66721	0
6.76232	0		6.63816	0		6.67787	0			6.56099	0		6.63816	0		6.67787	0
6.77299	0		6.64883	0		6.68867	0			6.57166	0		6.64883	0		6.68867	0
6.78358	0		6.65948	0		6.69933	0			6.58228	0		6.65948	0		6.69933	0
6.79429	0		6.67037	0		6.71015	0			6.59313	0		6.67037	0		6.71015	0
6.80497	0		6.68119	0		6.72096	0			6.60396	0		6.68119	0		6.72096	0
6.81583	0		6.69183	0		6.73159	0			6.6146	0		6.69183	0		6.73159	0
6.82665	0		6.70264	0		6.74229	0			6.62524	0		6.70264	0		6.74229	0
6.83753	0		6.71332	0		6.75315	0			6.6361	0		6.71332	0		6.75315	0
6.8484	0		6.72396	0		6.76376	0			6.64676	0		6.72396	0		6.76376	0
6.85907	0		6.73464	0		6.77445	0			6.65757	0		6.73464	0		6.77445	0
6.8697	0		6.74528	0		6.78534	0			6.66824	0		6.74528	0		6.78534	0
6.88037	0		6.75597	0		6.79608	0			6.67891	0		6.75597	0		6.79608	0
6.891	0		6.76684	0		6.80694	0			6.68973	0		6.76684	0		6.80694	0
6.90158	0		6.77763	0		6.8178	0			6.70055	0		6.77763	0		6.8178	0
6.91238	0		6.78832	0		6.82855	0			6.71114	0		6.78832	0		6.82855	0
6.92317	0		6.7992	0		6.83928	0			6.72182	0		6.7992	0		6.83928	0
6.93397	0		6.80992	0		6.85013	0			6.73263	0		6.80992	0		6.85013	0
6.94477	0		6.82061	0		6.86081	0			6.74328	0		6.82061	0		6.86081	0
6.9554	0		6.83128	0		6.87156	0			6.75409	0		6.83128	0		6.87156	0
6.96607	0		6.84201	0		6.88243	0			6.76477	0		6.84201	0		6.88243	0
6.97674	0		6.8527	0		6.89313	0			6.77544	0		6.8527	0		6.89313	0
6.9874	0		6.86356	0		6.90399	0			6.78625	0		6.86356	0		6.90399	0
6.99806	0		6.87442	0		6.91488	0			6.79707	0		6.87442	0		6.91488	0
7.00896	0		6.88515	0		6.92561	0			6.80779	0		6.88515	0		6.92561	0
7.01981	0		6.89602	0		6.93631	0			6.81845	0		6.89602	0		6.93631	0
7.03061	0		6.90671	0		6.94717	0			6.82927	0		6.90671	0		6.94717	0
7.04144	0		6.91739	0		6.95791	0			6.83996	0		6.91739	0		6.95791	0
7.0521	0		6.92811	0		6.96862	0			6.85083	0		6.92811	0		6.96862	0
7.06273	0		6.93883	0		6.97948	0			6.8615	0		6.93883	0		6.97948	0
7.07338	0		6.9495	0		6.9902	0			6.87217	0		6.9495	0		6.9902	0
7.08402	0		6.96034	0		7.0011	0			6.88299	0		6.96034	0		7.0011	0
7.09469	0		6.97125	0		7.01199	0			6.89385	0		6.97125	0		7.01199	0
7.10554	0		6.98195	0		7.02268	0			6.90454	0		6.98195	0		7.02268	0
7.11639	0		6.99279	0		7.03336	0			6.91519	0		6.99279	0		7.03336	0
7.12722	0		7.0035	0		7.04429	0			6.92601	0		7.0035	0		7.04429	0
7.13808	0		7.01423	0		7.055	0			6.93673	0		7.01423	0		7.055	0
7.14878	0		7.02496	0		7.06568	0			6.94757	0		7.02496	0		7.06568	0
7.15944	0		7.03565	0		7.07655	0			6.95823	0		7.03565	0		7.07655	0
7.17009	0		7.04634	0		7.08729	0			6.96892	0		7.04634	0		7.08729	0
7.18082	0		7.05723	0		7.09818	0			6.97978	0		7.05723	0		7.09818	0
7.19151	0		7.06813	0		7.10907	0			6.99062	0		7.06813	0		7.10907	0
7.20234	0		7.0788	0		7.11975	0			7.00131	0		7.0788	0		7.11975	0
7.21318	0		7.08966	0		7.13044	0			7.01196	0		7.08966	0		7.13044	0
7.22405	0		7.10038	0		7.14134	0			7.02283	0		7.10038	0		7.14134	0
7.23489	0		7.11107	0		7.15203	0			7.03352	0		7.11107	0		7.15203	0
7.24556	0		7.12176	0		7.16273	0			7.04428	0		7.12176	0		7.16273	0
7.25622	0		7.13244	0		7.17364	0			7.05495	0		7.13244	0		7.17364	0
7.26691	0		7.1432	0		7.18434	0			7.06563	0		7.1432	0		7.18434	0
7.27759	0		7.15405	0		7.1952	0			7.07647	0		7.15405	0		7.1952	0
7.28824	0		7.1649	0		7.20608	0			7.0873	0		7.1649	0		7.20608	0
7.29907	0		7.1756	0		7.21681	0			7.09797	0		7.1756	0		7.21681	0
7.30995	0		7.18649	0		7.22753	0			7.10868	0		7.18649	0		7.22753	0
7.3208	0		7.1972	0		7.2384	0			7.11954	0		7.1972	0		7.2384	0
7.33162	0		7.20789	0		7.2491	0			7.13019	0		7.20789	0		7.2491	0
7.34231	0		7.21858	0		7.25983	0			7.14105	0		7.21858	0		7.25983	0
7.35301	0		7.2293	0		7.27072	0			7.15174	0		7.2293	0		7.27072	0
7.36368	0		7.24003	0		7.2814	0			7.16242	0		7.24003	0		7.2814	0
7.37435	0		7.25087	0		7.29226	0			7.17328	0		7.25087	0		7.29226	0
7.38499	0		7.26171	0		7.30314	0			7.18412	0		7.26171	0		7.30314	0
7.39585	0		7.27242	0		7.31385	0			7.19481	0		7.27242	0		7.31385	0
7.40671	0		7.2833	0		7.32454	0			7.20552	0		7.2833	0		7.32454	0
7.41753	0		7.29397	0		7.33538	0			7.21635	0		7.29397	0		7.33538	0
7.42835	0		7.30467	0		7.34611	0			7.227	0		7.30467	0		7.34611	0
7.43905	0		7.31538	0		7.35682	0			7.2379	0		7.31538	0		7.35682	0
7.44974	0		7.32609	0		7.36766	0			7.24859	0		7.32609	0		7.36766	0
7.4604	0		7.33679	0		7.37836	0			7.25925	0		7.33679	0		7.37836	0
7.47106	0		7.34763	0		7.38924	0			7.27012	0		7.34763	0		7.38924	0
7.48177	0		7.35852	0		7.40011	0			7.28099	0		7.35852	0		7.40011	0
7.49262	0		7.36922	0		7.4108	0			7.29166	0		7.36922	0		7.4108	0
7.50345	0		7.38007	0		7.42149	0			7.30235	0		7.38007	0		7.42149	0
7.5143	0		7.39075	0		7.43238	0			7.31318	0		7.39075	0		7.43238	0
7.52517	0		7.40148	0		7.44309	0			7.32387	0		7.40148	0		7.44309	0
7.53586	0		7.41218	0		7.45378	0			7.33475	0		7.41218	0		7.45378	0
7.54653	0		7.42286	0		7.46463	0			7.3454	0		7.42286	0		7.46463	0
7.5572	0		7.43355	0		7.47534	0			7.35606	0		7.43355	0		7.47534	0
7.56789	0		7.4444	0		7.48623	0			7.36694	0		7.4444	0		7.48623	0
7.57857	0		7.45527	0		7.49702	0			7.37776	0		7.45527	0		7.49702	0
7.5894	0		7.46594	0		7.50771	0			7.38843	0		7.46594	0		7.50771	0
7.60022	0		7.4768	0		7.51843	0			7.39909	0		7.4768	0		7.51843	0
7.61109	0		7.48751	0		7.52932	0			7.40997	0		7.48751	0		7.52932	0
7.62194	0		7.49822	0		7.54001	0			7.42065	0		7.49822	0		7.54001	0
7.6326	0		7.50892	0		7.55068	0			7.43147	0		7.50892	0		7.55068	0
7.64327	0		7.5196	0		7.56159	0			7.44214	0		7.5196	0		7.56159	0
7.65396	0		7.5303	0		7.5723	0			7.45283	0		7.5303	0		7.5723	0
7.66462	0		7.54119	0		7.58316	0			7.46367	0		7.54119	0		7.58316	0
7.6753	0		7.55203	0		7.594	0			7.47454	0		7.55203	0		7.594	0
7.68612	0		7.5627	0		7.60471	0			7.48519	0		7.5627	0		7.60471	0
7.69699	0		7.57358	0		7.6154	0			7.49587	0		7.57358	0		7.6154	0
7.70783	0		7.58427	0		7.62625	0			7.50674	0		7.58427	0		7.62625	0
7.71865	0		7.59494	0		7.63694	0			7.51741	0		7.59494	0		7.63694	0
7.72932	0		7.60562	0		7.64765	0			7.52823	0		7.60562	0		7.64765	0
7.74004	0		7.61632	0		7.65853	0			7.53895	0		7.61632	0		7.65853	0
7.7507	0		7.62703	0		7.66922	0			7.54962	0		7.62703	0		7.66922	0
7.76137	0		7.63787	0		7.68008	0			7.56045	0		7.63787	0		7.68008	0
7.77202	0		7.6487	0		7.69096	0			7.57127	0		7.6487	0		7.69096	0
7.7829	0		7.65941	0		7.70165	0			7.58197	0		7.65941	0		7.70165	0
7.79374	0		7.6703	0		7.71234	0			7.59266	0		7.6703	0		7.71234	0
7.80456	0		7.68096	0		7.7232	0			7.6035	0		7.68096	0		7.7232	0
7.81542	0		7.69163	0		7.73391	0			7.61416	0		7.69163	0		7.73391	0
7.8261	0		7.70235	0		7.74462	0			7.62502	0		7.70235	0		7.74462	0
7.83678	0		7.71304	0		7.75546	0			7.63571	0		7.71304	0		7.75546	0
7.84747	0		7.72371	0		7.76613	0			7.64635	0		7.72371	0		7.76613	0
7.85813	0		7.73458	0		7.77703	0			7.65719	0		7.73458	0		7.77703	0
7.86883	0		7.74545	0		7.78788	0			7.66807	0		7.74545	0		7.78788	0
7.87967	0		7.75614	0		7.79855	0			7.67875	0		7.75614	0		7.79855	0
7.89049	0		7.76704	0		7.80924	0			7.68939	0		7.76704	0		7.80924	0
7.90131	0		7.77769	0		7.82013	0			7.70024	0		7.77769	0		7.82013	0
7.91218	0		7.7884	0		7.83082	0			7.71088	0		7.7884	0		7.83082	0
7.92284	0		7.79909	0		7.84151	0			7.72173	0		7.79909	0		7.84151	0
7.93349	0		7.80979	0		7.85235	0			7.73237	0		7.80979	0		7.85235	0
7.94415	0		7.82046	0		7.86306	0			7.74305	0		7.82046	0		7.86306	0
7.95485	0		7.83132	0		7.87392	0			7.7539	0		7.83132	0		7.87392	0
7.96549	0		7.84221	0		7.88477	0			7.76474	0		7.84221	0		7.88477	0
7.97632	0		7.85287	0		7.89544	0			7.77543	0		7.85287	0		7.89544	0
7.98716	0		7.86372	0		7.90619	0			7.7861	0		7.86372	0		7.90619	0
7.998	0		7.87446	0		7.91705	0			7.79695	0		7.87446	0		7.91705	0
8.00887	0		7.88515	0		7.92772	0			7.80764	0		7.88515	0		7.92772	0
8.01953	0		7.8958	0		7.9384	0			7.81846	0		7.8958	0		7.9384	0
8.03016	0		7.90649	0		7.94928	0			7.82912	0		7.90649	0		7.94928	0
8.04087	0		7.91718	0		7.95996	0			7.83985	0		7.91718	0		7.95996	0
8.05152	0		7.92803	0		7.9708	0			7.85068	0		7.92803	0		7.9708	0
8.06218	0		7.93888	0		7.98162	0			7.8615	0		7.93888	0		7.98162	0
8.07302	0		7.94951	0		7.99233	0			7.87218	0		7.94951	0		7.99233	0
8.08381	0		7.96039	0		8.00302	0			7.88288	0		7.96039	0		8.00302	0
8.09462	0		7.97108	0		8.01386	0			7.8937	0		7.97108	0		8.01386	0
8.10545	0		7.98173	0		8.02454	0			7.90438	0		7.98173	0		8.02454	0
8.11613	0		7.99239	0		8.03525	0			7.9152	0		7.99239	0		8.03525	0
8.1268	0		8.0031	0		8.04614	0			7.92588	0		8.0031	0		8.04614	0
8.13746	0		8.01379	0		8.05681	0			7.93655	0		8.01379	0		8.05681	0
8.14812	0		8.0246	0		8.06764	0			7.94735	0		8.0246	0		8.06764	0
8.15876	0		8.03544	0		8.07852	0			7.95817	0		8.03544	0		8.07852	0
8.16962	0		8.04615	0		8.08923	0			7.96886	0		8.04615	0		8.08923	0
8.18048	0		8.057	0		8.09989	0			7.97953	0		8.057	0		8.09989	0
8.19131	0		8.06769	0		8.11073	0			7.99032	0		8.06769	0		8.11073	0
8.20214	0		8.07836	0		8.12146	0			8.001	0		8.07836	0		8.12146	0
8.21282	0		8.08906	0		8.13215	0			8.01184	0		8.08906	0		8.13215	0
8.22348	0		8.09974	0		8.14301	0			8.0225	0		8.09974	0		8.14301	0
8.23412	0		8.11034	0		8.15369	0			8.03314	0		8.11034	0		8.15369	0
8.24477	0		8.12119	0		8.16456	0			8.04398	0		8.12119	0		8.16456	0
8.25542	0		8.13206	0		8.17542	0			8.05482	0		8.13206	0		8.17542	0
8.26624	0		8.14276	0		8.18608	0			8.06547	0		8.14276	0		8.18608	0
8.27705	0		8.1536	0		8.1967	0			8.07614	0		8.1536	0		8.1967	0
8.28787	0		8.16427	0		8.20758	0			8.08695	0		8.16427	0		8.20758	0
8.29871	0		8.17501	0		8.21827	0			8.09763	0		8.17501	0		8.21827	0
8.30939	0		8.18564	0		8.22895	0			8.10848	0		8.18564	0		8.22895	0
8.32005	0		8.19634	0		8.23979	0			8.11913	0		8.19634	0		8.23979	0
8.3307	0		8.20702	0		8.2505	0			8.12978	0		8.20702	0		8.2505	0
8.3414	0		8.21789	0		8.26136	0			8.14064	0		8.21789	0		8.26136	0
8.35206	0		8.22873	0		8.2722	0			8.15146	0		8.22873	0		8.2722	0
8.36288	0		8.23942	0		8.28286	0			8.16211	0		8.23942	0		8.28286	0
8.37372	0		8.25023	0		8.29357	0			8.17278	0		8.25023	0		8.29357	0
8.38457	0		8.26089	0		8.30444	0			8.18362	0		8.26089	0		8.30444	0
8.39539	0		8.27157	0		8.31511	0			8.19427	0		8.27157	0		8.31511	0
8.40606	0		8.28223	0		8.32577	0			8.2051	0		8.28223	0		8.32577	0
8.41665	0		8.29289	0		8.33665	0			8.21576	0		8.29289	0		8.33665	0
8.42733	0		8.30358	0		8.34735	0			8.22644	0		8.30358	0		8.34735	0
8.43799	0		8.31442	0		8.35819	0			8.23727	0		8.31442	0		8.35819	0
8.44865	0		8.32522	0		8.36903	0			8.24808	0		8.32522	0		8.36903	0
8.45945	0		8.33591	0		8.37972	0			8.25872	0		8.33591	0		8.37972	0
8.4703	0		8.34677	0		8.39041	0			8.26943	0		8.34677	0		8.39041	0
8.48113	0		8.35743	0		8.40123	0			8.28026	0		8.35743	0		8.40123	0
8.49193	0		8.36809	0		8.41191	0			8.2909	0		8.36809	0		8.41191	0
8.50258	0		8.37875	0		8.42261	0			8.30173	0		8.37875	0		8.42261	0
8.51328	0		8.38943	0		8.43346	0			8.3124	0		8.38943	0		8.43346	0
8.52395	0		8.40009	0		8.44413	0			8.32304	0		8.40009	0		8.44413	0
8.5346	0		8.41084	0		8.45497	0			8.33385	0		8.41084	0		8.45497	0
8.54527	0		8.42168	0		8.46581	0			8.3446	0		8.42168	0		8.46581	0
8.55612	0		8.43238	0		8.47651	0			8.35527	0		8.43238	0		8.47651	0
8.56694	0		8.44321	0		8.48717	0			8.36592	0		8.44321	0		8.48717	0
8.57777	0		8.45387	0		8.49801	0			8.37674	0		8.45387	0		8.49801	0
8.58858	0		8.46451	0		8.50871	0			8.38739	0		8.46451	0		8.50871	0
8.59928	0		8.4752	0		8.51941	0			8.39826	0		8.4752	0		8.51941	0
8.60988	0		8.48589	0		8.53018	0			8.40893	0		8.48589	0		8.53018	0
8.62047	0		8.49652	0		8.54084	0			8.41956	0		8.49652	0		8.54084	0
8.62672	0		8.50739	0		8.55171	0			8.43037	0		8.50739	0		8.55171	0
8.63731	0		8.51823	0		8.56255	0			8.44123	0		8.51823	0		8.56255	0
8.64336	0		8.5289	0		8.57322	0			8.45188	0		8.5289	0		8.57322	0
8.65398	0		8.53974	0		8.58388	0			8.46252	0		8.53974	0		8.58388	0
8.66018	0		8.55038	0		8.59475	0			8.47334	0		8.55038	0		8.59475	0
8.67078	0		8.56106	0		8.60542	0			8.484	0		8.56106	0		8.60542	0
8.677	0		8.57173	0		8.61608	0			8.49482	0		8.57173	0		8.61608	0
8.68759	0		8.58238	0		8.62692	0			8.50546	0		8.58238	0		8.62692	0
8.69363	0		8.59301	0		8.63762	0			8.5161	0		8.59301	0		8.63762	0
8.70414	0		8.60387	0		8.64844	0			8.52695	0		8.60387	0		8.64844	0
8.71471	0		8.61469	0		8.65929	0			8.53777	0		8.61469	0		8.65929	0
8.72527	0		8.62533	0		8.66994	0			8.5484	0		8.62533	0		8.66994	0
8.73601	0		8.63616	0		8.68063	0			8.55901	0		8.63616	0		8.68063	0
8.74667	0		8.64682	0		8.69147	0			8.56986	0		8.64682	0		8.69147	0
8.75748	0		8.65748	0		8.70213	0			8.58051	0		8.65748	0		8.70213	0
8.76828	0		8.66814	0		8.71277	0			8.59132	0		8.66814	0		8.71277	0
8.77911	0		8.67879	0		8.72362	0			8.60196	0		8.67879	0		8.72362	0
8.78979	0		8.68946	0		8.73427	0			8.61263	0		8.68946	0		8.73427	0
8.80045	0		8.7003	0		8.74509	0			8.62344	0		8.7003	0		8.74509	0
8.81111	0		8.7111	0		8.75591	0			8.63428	0		8.7111	0		8.75591	0
8.82176	0		8.72173	0		8.76659	0			8.64489	0		8.72173	0		8.76659	0
8.83261	0		8.73257	0		8.77725	0			8.65555	0		8.73257	0		8.77725	0
8.84329	0		8.74324	0		8.78807	0			8.66636	0		8.74324	0		8.78807	0
8.8541	0		8.75388	0		8.79871	0			8.67701	0		8.75388	0		8.79871	0
8.86491	0		8.76453	0		8.80941	0			8.6878	0		8.76453	0		8.80941	0
8.87578	0		8.77521	0		8.82023	0			8.69847	0		8.77521	0		8.82023	0
8.88646	0		8.78585	0		8.83086	0			8.70911	0		8.78585	0		8.83086	0
8.89712	0		8.79664	0		8.84168	0			8.71991	0		8.79664	0		8.84168	0
8.90779	0		8.80745	0		8.85252	0			8.7307	0		8.80745	0		8.85252	0
8.91844	0		8.81812	0		8.86318	0			8.74138	0		8.81812	0		8.86318	0
8.92927	0		8.82894	0		8.87382	0			8.75202	0		8.82894	0		8.87382	0
8.93994	0		8.83959	0		8.88463	0			8.76278	0		8.83959	0		8.88463	0
8.95074	0		8.8502	0		8.89531	0			8.77342	0		8.8502	0		8.89531	0
8.96158	0		8.86086	0		8.90597	0			8.78425	0		8.86086	0		8.90597	0
8.97242	0		8.87149	0		8.91679	0			8.79488	0		8.87149	0		8.91679	0
8.983	0		8.88214	0		8.92745	0			8.80552	0		8.88214	0		8.92745	0
8.99364	0		8.89294	0		8.93829	0			8.81631	0		8.89294	0		8.93829	0
9.00433	0		8.90378	0		8.94911	0			8.82713	0		8.90378	0		8.94911	0
9.01501	0		8.91442	0		8.95974	0			8.83778	0		8.91442	0		8.95974	0
9.02583	0		8.92522	0		8.97039	0			8.84841	0		8.92522	0		8.97039	0
9.0365	0		8.9359	0		8.98125	0			8.8592	0		8.9359	0		8.98125	0
9.04736	0		8.94657	0		8.99192	0			8.86988	0		8.94657	0		8.99192	0
9.05818	0		8.95721	0		9.00254	0			8.88064	0		8.95721	0		9.00254	0
9.06899	0		8.96787	0		9.01338	0			8.89128	0		8.96787	0		9.01338	0
9.07966	0		8.97851	0		9.02406	0			8.90191	0		8.97851	0		9.02406	0
9.09034	0		8.98935	0		9.03488	0			8.91272	0		8.98935	0		9.03488	0
9.101	0		9.00017	0		9.0457	0			8.92352	0		9.00017	0		9.0457	0
9.11167	0		9.01074	0		9.05633	0			8.93414	0		9.01074	0		9.05633	0
9.12249	0		9.02154	0		9.067	0			8.94476	0		9.02154	0		9.067	0
9.13318	0		9.0322	0		9.07784	0			8.95558	0		9.0322	0		9.07784	0
9.14402	0		9.04285	0		9.08849	0			8.96622	0		9.04285	0		9.08849	0
9.15485	0		9.05348	0		9.09913	0			8.97704	0		9.05348	0		9.09913	0
9.16566	0		9.06409	0		9.10997	0			8.98765	0		9.06409	0		9.10997	0
9.17637	0		9.07478	0		9.12062	0			8.99832	0		9.07478	0		9.12062	0
9.18703	0		9.08558	0		9.13142	0			9.00914	0		9.08558	0		9.13142	0
9.19769	0		9.09638	0		9.14222	0			9.01992	0		9.09638	0		9.14222	0
9.20836	0		9.10702	0		9.15288	0			9.03051	0		9.10702	0		9.15288	0
9.21921	0		9.11786	0		9.16351	0			9.04119	0		9.11786	0		9.16351	0
9.22988	0		9.1285	0		9.17435	0			9.05198	0		9.1285	0		9.17435	0
9.24071	0		9.13915	0		9.18497	0			9.0626	0		9.13915	0		9.18497	0
9.25154	0		9.14979	0		9.19565	0			9.07339	0		9.14979	0		9.19565	0
9.26238	0		9.16043	0		9.20648	0			9.08406	0		9.16043	0		9.20648	0
9.27304	0		9.17106	0		9.21711	0			9.0947	0		9.17106	0		9.21711	0
9.28361	0		9.18188	0		9.22791	0			9.1055	0		9.18188	0		9.22791	0
9.29425	0		9.19267	0		9.23875	0			9.11629	0		9.19267	0		9.23875	0
9.30492	0		9.20334	0		9.2494	0			9.12693	0		9.20334	0		9.2494	0
9.31575	0		9.21413	0		9.26004	0			9.1376	0		9.21413	0		9.26004	0
9.3264	0		9.22475	0		9.27084	0			9.14838	0		9.22475	0		9.27084	0
9.33721	0		9.2354	0		9.28151	0			9.15899	0		9.2354	0		9.28151	0
9.3481	0		9.24605	0		9.29217	0			9.16982	0		9.24605	0		9.29217	0
9.35893	0		9.25669	0		9.30299	0			9.18045	0		9.25669	0		9.30299	0
9.36957	0		9.26733	0		9.31361	0			9.19105	0		9.26733	0		9.31361	0
9.38024	0		9.27812	0		9.32445	0			9.20186	0		9.27812	0		9.32445	0
9.39092	0		9.28894	0		9.33526	0			9.21269	0		9.28894	0		9.33526	0
9.40159	0		9.2996	0		9.3459	0			9.22332	0		9.2996	0		9.3459	0
9.41242	0		9.31033	0		9.35654	0			9.23396	0		9.31033	0		9.35654	0
9.42306	0		9.32095	0		9.36738	0			9.24474	0		9.32095	0		9.36738	0
9.4339	0		9.33161	0		9.37804	0			9.25539	0		9.33161	0		9.37804	0
9.44474	0		9.34228	0		9.38868	0			9.2662	0		9.34228	0		9.38868	0
9.45555	0		9.35291	0		9.39947	0			9.27681	0		9.35291	0		9.39947	0
9.4662	0		9.36352	0		9.41014	0			9.28745	0		9.36352	0		9.41014	0
9.47688	0		9.37437	0		9.42097	0			9.29826	0		9.37437	0		9.42097	0
9.48754	0		9.38519	0		9.43176	0			9.30907	0		9.38519	0		9.43176	0
9.49819	0		9.3958	0		9.4424	0			9.31969	0		9.3958	0		9.4424	0
9.50903	0		9.40661	0		9.45307	0			9.3303	0		9.40661	0		9.45307	0
9.51971	0		9.41727	0		9.46386	0			9.34114	0		9.41727	0		9.46386	0
9.53054	0		9.4279	0		9.47451	0			9.35177	0		9.4279	0		9.47451	0
9.54137	0		9.43854	0		9.48513	0			9.36254	0		9.43854	0		9.48513	0
9.55219	0		9.44916	0		9.49599	0			9.37318	0		9.44916	0		9.49599	0
9.56286	0		9.45984	0		9.50667	0			9.38383	0		9.45984	0		9.50667	0
9.57354	0		9.47066	0		9.51746	0			9.39463	0		9.47066	0		9.51746	0
9.58416	0		9.48146	0		9.52827	0			9.40544	0		9.48146	0		9.52827	0
9.59479	0		9.49208	0		9.53895	0			9.41605	0		9.49208	0		9.53895	0
9.60557	0		9.50292	377.847		9.54959	0			9.4267	0		9.50292	0		9.54959	0
9.61621	0		9.51358	0		9.5604	0			9.4375	0		9.51358	0		9.5604	0
9.62697	0		9.52421	0		9.57104	0			9.44811	0		9.52421	0		9.57104	0
9.63773	0		9.53502	0		9.5817	0			9.45888	0		9.53502	0		9.5817	0
9.64855	0		9.54566	0		9.5925	0			9.46953	0		9.54566	0		9.5925	0
9.65918	0		9.5563	0		9.60314	0			9.48012	0		9.5563	0		9.60314	0
9.66978	0		9.5671	0		9.61393	0			9.49093	0		9.5671	0		9.61393	0
9.68042	0		9.57789	0		9.62477	0			9.50173	0		9.57789	0		9.62477	0
9.6911	0		9.58854	0		9.63542	0			9.51237	0		9.58854	0		9.63542	0
9.70191	0		9.59935	0		9.64605	0			9.52296	0		9.59935	0		9.64605	0
9.71258	0		9.60998	0		9.65686	0			9.53377	0		9.60998	0		9.65686	0
9.72341	0		9.62059	0		9.66751	0			9.54433	0		9.62059	0		9.66751	0
9.73425	0		9.63125	0		9.67817	0			9.55514	0		9.63125	0		9.67817	0
9.74508	0		9.6419	0		9.68896	0			9.56576	0		9.6419	0		9.68896	0
9.75573	0		9.65253	0		9.69957	0			9.57639	0		9.65253	0		9.69957	0
9.76639	0		9.66331	0		9.7104	0			9.58716	0		9.66331	0		9.7104	0
9.77709	0		9.67416	0		9.72123	0			9.59795	0		9.67416	0		9.72123	0
9.78774	0		9.68479	0		9.73185	0			9.60857	0		9.68479	0		9.73185	0
9.79856	0		9.69558	0		9.74248	0			9.61922	0		9.69558	0		9.74248	0
9.8092	0		9.70622	0		9.7533	0			9.62999	0		9.70622	0		9.7533	0
9.82004	0		9.71687	0		9.76391	0			9.64065	0		9.71687	0		9.76391	0
9.83085	0		9.72751	0		9.77454	0			9.65145	0		9.72751	0		9.77454	0
9.84168	0		9.73815	0		9.78533	0			9.66205	0		9.73815	0		9.78533	0
9.85231	0		9.74877	0		9.796	0			9.67268	0		9.74877	0		9.796	0
9.86299	0		9.75958	0		9.80684	0			9.68348	0		9.75958	0		9.80684	0
9.87365	0		9.77041	0		9.81762	0			9.69427	0		9.77041	0		9.81762	0
9.88429	0		9.78103	0		9.82826	0			9.7049	0		9.78103	0		9.82826	0
9.89508	0		9.79181	0		9.83893	0			9.7155	0		9.79181	0		9.83893	0
9.90577	0		9.80249	0		9.84974	0			9.72632	0		9.80249	0		9.84974	0
9.91657	0		9.81314	0		9.86038	0			9.73696	0		9.81314	0		9.86038	0
9.92737	0		9.82377	0		9.87102	0			9.74774	0		9.82377	0		9.87102	0
9.93817	0		9.83441	0		9.88185	0			9.75835	0		9.83441	0		9.88185	0
9.94887	0		9.84506	0		9.89249	0			9.76901	0		9.84506	0		9.89249	0
9.95951	0		9.85586	0		9.90329	0			9.77981	0		9.85586	0		9.90329	0
9.97015	0		9.86667	0		9.91409	0			9.79058	0		9.86667	0		9.91409	0
9.98081	0		9.87723	0		9.92474	0			9.8012	0		9.87723	0		9.92474	0
9.99164	0		9.88805	0		9.93538	0			9.81184	0		9.88805	0		9.93538	0
10.0023	0		9.89868	0		9.94618	0			9.82263	0		9.89868	0		9.94618	0
10.0131	0		9.90932	0		9.95681	0			9.83326	0		9.90932	0		9.95681	0
10.024	0		9.91994	0		9.96746	0			9.84397	0		9.91994	0		9.96746	0
10.0348	0		9.93058	0		9.97828	0			9.85462	0		9.93058	0		9.97828	0
10.0455	0		9.94125	0		9.9889	0			9.86524	0		9.94125	0		9.9889	0
10.0561	0		9.95203	0		9.99969	0			9.87604	0		9.95203	0		9.99969	0
10.0667	0		9.96281	0		10.0105	0			9.88682	0		9.96281	0		10.0105	0
10.0774	0		9.97347	0		10.0212	0			9.89746	0		9.97347	0		10.0212	0
10.0882	0		9.98428	0		10.0318	0			9.90811	0		9.98428	0		10.0318	0
10.0989	0		9.9949	0		10.0426	0			9.9189	0		9.9949	0		10.0426	0
10.1097	0		10.0056	0		10.0532	0			9.92953	0		10.0056	0		10.0532	0
10.1206	0		10.0162	0		10.0639	0			9.94037	0		10.0162	0		10.0639	0
10.1314	0		10.0268	0		10.0747	0			9.951	0		10.0268	0		10.0747	0
10.142	0		10.0375	0		10.0853	0			9.96161	0		10.0375	0		10.0853	0
10.1527	0		10.0482	0		10.0961	0			9.97241	0		10.0482	0		10.0961	0
10.1633	0		10.0591	0		10.107	0			9.98322	0		10.0591	0		10.107	0
10.174	0		10.0697	0		10.1176	0			9.99386	0		10.0697	0		10.1176	0
10.1848	0		10.0805	0		10.1282	0			10.0045	0		10.0805	0		10.1282	0
10.1955	0		10.0911	0		10.139	0			10.0153	0		10.0911	0		10.139	0
10.2063	0		10.1018	0		10.1497	0			10.0259	0		10.1018	0		10.1497	0
10.2171	0		10.1124	0		10.1603	0			10.0367	0		10.1124	0		10.1603	0
10.2279	0		10.123	0		10.1711	0			10.0473	0		10.123	0		10.1711	0
10.2386	0		10.1337	0		10.1818	0			10.0579	0		10.1337	0		10.1818	0
10.2493	0		10.1445	0		10.1926	0			10.0688	0		10.1445	0		10.1926	0
10.2599	0		10.1553	0		10.2034	0			10.0796	0		10.1553	0		10.2034	0
10.2706	0		10.1659	0		10.214	0			10.0902	0		10.1659	0		10.214	0
10.2814	0		10.1767	0		10.2247	0			10.1008	0		10.1767	0		10.2247	0
10.2921	0		10.1874	0		10.2355	0			10.1116	0		10.1874	0		10.2355	0
10.3029	0		10.198	0		10.2461	0			10.1222	0		10.198	0		10.2461	0
10.3137	0		10.2086	0		10.2567	0			10.133	0		10.2086	0		10.2567	0
10.3246	0		10.2193	0		10.2676	0			10.1436	0		10.2193	0		10.2676	0
10.3352	0		10.2299	0		10.2782	0			10.1542	0		10.2299	0		10.2782	0
10.3459	0		10.2407	0		10.289	0			10.165	0		10.2407	0		10.289	0
10.3566	0		10.2515	0		10.2998	0			10.1758	0		10.2515	0		10.2998	0
10.3672	0		10.2621	0		10.3105	0			10.1864	0		10.2621	0		10.3105	0
10.378	0		10.273	0		10.3211	0			10.1971	0		10.273	0		10.3211	0
10.3887	0		10.2836	0		10.3319	0			10.2079	0		10.2836	0		10.3319	0
10.3995	0		10.2942	0		10.3425	0			10.2185	0		10.2942	0		10.3425	0
10.4103	0		10.3049	0		10.3532	0			10.2293	0		10.3048	0		10.3532	0
10.4211	0		10.3155	0		10.364	0			10.24	0		10.3155	0		10.364	0
10.4318	0		10.3261	0		10.3746	0			10.2506	0		10.3261	0		10.3746	0
10.4425	0		10.3369	0		10.3854	0			10.2614	0		10.3369	0		10.3854	0
10.4531	0		10.3477	0		10.3962	0			10.2722	0		10.3477	0		10.3962	0
10.4638	0		10.3584	0		10.4069	0			10.2828	0		10.3584	0		10.4069	0
10.4746	0		10.3692	0		10.4175	0			10.2934	0		10.3692	0		10.4175	0
10.4852	0		10.3798	0		10.4283	0			10.3042	0		10.3798	0		10.4283	0
10.4961	0		10.3904	0		10.4389	0			10.3148	0		10.3904	0		10.4389	0
10.5069	0		10.4011	0		10.4496	0			10.3256	0		10.4011	0		10.4496	0
10.5177	0		10.4117	0		10.4604	0			10.3363	0		10.4117	0		10.4604	0
10.5284	0		10.4223	0		10.471	0			10.3469	0		10.4223	0		10.471	0
10.539	0		10.4331	0		10.4818	0			10.3577	0		10.4331	0		10.4818	0
10.5497	0		10.4439	0		10.4926	0			10.3685	0		10.4439	0		10.4926	0
10.5603	0		10.4545	0		10.5032	0			10.3791	0		10.4545	0		10.5032	0
10.5711	0		10.4653	0		10.5139	0			10.3897	0		10.4653	0		10.5139	0
10.5818	0		10.4759	0		10.5247	0			10.4005	0		10.4759	0		10.5247	0
10.5926	0		10.4866	0		10.5353	0			10.4111	0		10.4866	0		10.5353	0
10.6035	0		10.4972	0		10.5459	0			10.4219	0		10.4972	0		10.5459	0
10.6143	0		10.5079	0		10.5567	0			10.4325	0		10.5079	0		10.5567	0
10.6249	0		10.5185	0		10.5674	0			10.4431	0		10.5185	0		10.5674	0
10.6356	0		10.5293	0		10.5782	0			10.4539	0		10.5293	0		10.5782	0
10.6462	0		10.5401	0		10.589	0			10.4648	0		10.5401	0		10.589	0
10.6569	0		10.5507	0		10.5996	0			10.4754	0		10.5507	0		10.5996	0
10.6677	0		10.5615	0		10.6103	0			10.486	0		10.5615	0		10.6103	0
10.6784	0		10.5722	0		10.6211	0			10.4968	0		10.5722	0		10.6211	0
10.6893	0		10.5828	0		10.6317	0			10.5075	0		10.5828	0		10.6317	0
10.7001	0		10.5935	0		10.6423	0			10.5183	0		10.5935	0		10.6423	0
10.7109	0		10.6041	0		10.6531	0			10.5289	0		10.6041	0		10.6531	553.77
10.7216	0		10.6147	0		10.6638	0			10.5395	0		10.6147	362.633		10.6638	733.662
10.7323	0		10.6256	0		10.6748	0			10.5503	443.882		10.6256	978.417		10.6748	747.481
10.7429	0		10.6367	0		10.6858	0			10.5611	442.261		10.6367	1348.06		10.6858	990.103
10.7535	0		10.6477	0		10.6969	0			10.5722	670.103		10.6477	1710.03		10.6969	966.728
10.7644	0		10.6587	0		10.7079	0			10.5832	1487.12		10.6587	2920.73		10.7079	566.952
10.7751	0		10.6699	0		10.7189	0			10.5943	3927.32		10.6699	5601.75		10.7189	0
10.7859	0		10.6809	0		10.73	0			10.6054	9455.71		10.6809	7196.9		10.73	0
10.7967	0		10.6919	0		10.7408	0			10.6164	24022.6		10.6919	6100.25		10.7408	437.447
10.8075	0		10.703	0		10.7516	0			10.6274	56082.4		10.703	5411.74		10.7516	0
10.8182	0		10.7141	0		10.7627	0			10.641	100072		10.7141	3392.31		10.7627	414.805
10.8288	0		10.7251	0		10.7737	0			10.6545	200425		10.7251	3726.65		10.7737	0
10.8394	0		10.7362	0		10.7847	0			10.6681	328051		10.7362	2999.15		10.7847	0
10.85	0		10.7472	0		10.7955	0			10.6817	377747		10.7472	2438.89		10.7955	0
10.8609	0		10.7583	0		10.8061	0			10.6953	404170		10.7583	1322.06		10.8061	0
10.8715	0		10.7694	0		10.8169	0			10.7088	312966		10.7694	944.463		10.8169	0
10.8823	0		10.7803	0		10.8276	0			10.7224	243449		10.7803	574.817		10.8276	0
10.8931	0		10.7914	0		10.8382	0			10.7361	181369		10.7914	0		10.8382	0
10.904	0		10.8025	0		10.849	0			10.7496	122038		10.8025	0		10.849	0
10.9146	0		10.8133	0		10.8596	0			10.7631	79574.4		10.8133	0		10.8596	0
10.9253	0		10.8241	0		10.8704	0			10.7767	39454.4		10.8241	0		10.8704	0
10.9359	0		10.835	0		10.8813	0			10.7902	22052.9		10.835	0		10.8813	0
10.9466	0		10.8456	0		10.8919	0			10.8039	13484.7		10.8456	0		10.8919	0
10.9574	0		10.8564	0		10.9025	0			10.8174	8815.73		10.8564	0		10.9025	0
10.968	0		10.867	0		10.9133	0			10.8309	7405.5		10.867	0		10.9133	0
10.9789	0		10.8777	0		10.924	0			10.8445	4432.08		10.8777	0		10.924	0
10.9897	0		10.8883	0		10.9346	0			10.858	3308.35		10.8883	0		10.9346	0
11.0005	0		10.8989	0		10.9454	0			10.8717	3491.64		10.8989	0		10.9454	0
11.0112	0		10.9097	0		10.956	0			10.8852	3675.17		10.9097	0		10.956	0
11.0219	0		10.9205	0		10.9668	0			10.8988	2295.86		10.9205	0		10.9668	0
11.0325	0		10.9313	0		10.9776	0			10.9123	2623.31		10.9313	0		10.9776	0
11.0432	0		10.942	0		10.9883	0			10.9258	2120.7		10.942	0		10.9883	0
11.054	0		10.9528	0		10.9989	0			10.9394	2980.53		10.9528	0		10.9989	0
11.0647	0		10.9634	0		11.0098	0			10.953	2192.91		10.9634	0		11.0098	0
11.0756	0		10.9741	0		11.0204	0			10.9665	1847.27		10.9741	0		11.0204	0
11.0864	0		10.9847	0		11.031	0			10.98	1437.8		10.9847	0		11.031	0
11.0972	0		10.9953	0		11.0418	0			10.9936	3646.51		10.9953	0		11.0418	0
11.1079	0		11.0061	0		11.0525	0			11.0072	8445.45		11.0061	0		11.0525	0
11.1186	0		11.0169	0		11.0633	0			11.0208	24449.9		11.0169	0		11.0633	474.58
11.1292	0		11.0277	0		11.0741	0			11.0343	65474.7		11.0277	784.571		11.0741	765.949
11.1399	0		11.0384	0		11.0851	0			11.0478	150259		11.0384	1588.69		11.0851	1284.01
11.1507	0		11.0494	0		11.0963	0			11.0614	291105		11.0494	3398.51		11.0963	1162.54
11.1614	0		11.0605	0		11.1073	0			11.075	508485		11.0605	5103.85		11.1073	1666.45
11.1722	0		11.0716	521.77		11.1183	0			11.0885	631335		11.0716	9012.62		11.1183	1017.69
11.183	0		11.0826	0		11.1295	0			11.1022	755151		11.0826	12868.6		11.1295	1621.45
11.1939	0		11.0962	0		11.1405	0			11.1157	674231		11.0962	15598.1		11.1405	494.363
11.2045	0		11.1073	385.681		11.1515	0			11.1293	509316		11.1073	14666.6		11.1515	497.435
11.2152	0		11.1183	517.12		11.1626	0			11.1428	362705		11.1183	13742.9		11.1626	0
11.2258	0		11.1318	0		11.1736	0			11.1563	274805		11.1318	11497.2		11.1736	0
11.2365	0		11.1454	0		11.1844	0			11.17	163606		11.1454	9097.87		11.1844	0
11.2473	0		11.1564	0		11.1951	0			11.1835	93736.3		11.1564	5591.02		11.1951	0
11.258	0		11.1675	0		11.2059	0			11.1971	48735.1		11.1675	3496.12		11.2059	0
11.2688	0		11.1785	0		11.2165	0			11.2106	22714.7		11.1785	2488.3		11.2165	0
11.2796	0		11.1896	0		11.2272	0			11.2242	11780.7		11.1896	1661.19		11.2272	0
11.2905	0		11.2006	0		11.238	0			11.2378	7936.5		11.2006	620.472		11.238	0
11.3011	0		11.2116	0		11.2486	0			11.2513	6189.31		11.2116	0		11.2486	0
11.3118	0		11.2226	0		11.2594	0			11.2649	4780.68		11.2226	595.534		11.2594	0
11.3224	0		11.2334	0		11.2702	0			11.2785	3106.24		11.2334	0		11.2702	0
11.3331	0		11.2445	0		11.2808	0			11.292	2770.34		11.2445	0		11.2808	0
11.3439	0		11.2553	0		11.2915	0			11.3056	3068.73		11.2553	0		11.2915	0
11.3546	0		11.2659	0		11.3023	0			11.3191	3131.04		11.2659	0		11.3023	0
11.3654	0		11.2766	0		11.3129	0			11.3327	2783.47		11.2766	0		11.3129	0
11.3763	0		11.2872	0		11.3236	0			11.3463	2445.9		11.2872	0		11.3236	0
11.3871	0		11.298	0		11.3343	0			11.3598	1771.12		11.298	0		11.3343	0
11.3977	0		11.3088	0		11.345	0			11.3734	1686.09		11.3088	0		11.345	0
11.4084	0		11.3197	0		11.3558	0			11.3869	1128.9		11.3197	0		11.3558	0
11.419	0		11.3305	0		11.3666	0			11.4005	1002.96		11.3305	0		11.3666	0
11.4297	0		11.3411	0		11.3772	0			11.414	1752.28		11.3411	0		11.3772	0
11.4405	0		11.3519	0		11.3879	0			11.4276	1208.13		11.3519	0		11.3879	0
11.4512	0		11.3625	0		11.3987	0			11.4412	1378.01		11.3625	0		11.3987	0
11.462	0		11.3732	0		11.4094	0			11.4547	733.602		11.3732	0		11.4094	0
11.4728	0		11.3838	0		11.42	0			11.4684	1590.2		11.3838	0		11.42	0
11.4836	0		11.3946	0		11.4307	0			11.4819	1461.36		11.3946	0		11.4307	0
11.4942	0		11.4055	0		11.4414	0			11.4955	1106.64		11.4055	0		11.4414	0
11.5049	0		11.4163	0		11.4522	0			11.509	1177.72		11.4163	0		11.4522	0
11.5156	0		11.4271	0		11.463	0			11.5226	753.038		11.4271	0		11.463	0
11.5262	0		11.4377	0		11.4736	0			11.5362	611.053		11.4377	0		11.4736	0
11.537	0		11.4486	0		11.4843	0			11.5498	460.266		11.4486	0		11.4843	0
11.5477	0		11.4592	0		11.4951	0			11.5633	681.006		11.4592	0		11.4951	0
11.5585	0		11.4699	0		11.5057	0			11.5768	0		11.4699	0		11.5057	0
11.5693	0		11.4805	0		11.5164	0			11.5903	964.171		11.4805	0		11.5164	0
11.5802	0		11.4913	0		11.5272	0			11.6012	598.419		11.4913	0		11.5272	0
11.5908	0		11.5022	0		11.5378	0			11.6147	462.541		11.5022	0		11.5378	0
11.6015	0		11.513	0		11.5486	0			11.6283	686.453		11.513	0		11.5486	0
11.6121	0		11.5237	333.904		11.5594	0			11.6419	0		11.5237	0		11.5594	0
11.6228	0		11.5345	0		11.5701	0			11.6554	694.684		11.5345	0		11.5701	0
11.6336	1050.71		11.5453	0		11.5807	0			11.6661	508.259		11.5453	0		11.5807	0
11.6443	3136.38		11.5559	0		11.5915	0			11.6797	746.63		11.5559	0		11.5915	0
11.6551	14052.3		11.5666	0		11.6022	0			11.6932	0		11.5666	0		11.6022	0
11.666	26521		11.5771	0		11.6128	0			11.7068	0		11.5771	0		11.6128	0
11.6769	57036.9		11.588	0		11.6236	0			11.7176	505.702		11.588	0		11.6236	0
11.6875	130736		11.5988	0		11.6343	0			11.7283	446.995		11.5988	0		11.6343	0
11.6982	196904		11.6096	0		11.6451	0			11.7419	0		11.6096	0		11.6451	0
11.709	335848		11.6204	428.267		11.6559	0			11.7554	424.499		11.6204	0		11.6559	0
11.7197	513300		11.6311	381.634		11.6665	0			11.7661	0		11.6311	0		11.6665	0
11.7306	659324		11.6419	568.658		11.6772	0			11.7796	0		11.6419	0		11.6772	0
11.7413	700908		11.6525	463.526		11.688	0			11.7903	356.273		11.6525	0		11.688	0
11.7522	639325		11.6632	852.404		11.6986	0			11.8012	0		11.6632	0		11.6986	0
11.7631	549390		11.674	1924.43		11.7093	0			11.8147	0		11.674	0		11.7093	0
11.7739	414365		11.6848	2497.64		11.7201	0			11.8253	0		11.6848	0		11.7201	0
11.7846	297870		11.6956	5635.96		11.7307	436.938			11.8361	471.225		11.6956	0		11.7307	0
11.7953	235278		11.7064	7151.21		11.7416	892.449			11.847	0		11.7064	0		11.7416	0
11.806	154423		11.7173	11404.7		11.7524	672.075			11.8605	590.085		11.7173	0		11.7524	0
11.8167	112329		11.7281	17058.2		11.7631	0			11.8713	630.499		11.7281	0		11.7631	0
11.8275	72610.7		11.7389	17374.9		11.7738	494.9			11.8848	681.896		11.7389	0		11.7738	0
11.8384	33284.3		11.7496	15535.7		11.7846	0			11.8984	0		11.7496	0		11.7846	0
11.8492	16254.6		11.7603	16004.8		11.7953	461.592			11.912	510.684		11.7603	0		11.7953	0
11.8601	8344.54		11.771	10234.4		11.806	0			11.9227	0		11.771	0		11.806	0
11.8709	3668.57		11.7818	7360.93		11.8168	0			11.9363	557.652		11.7818	0		11.8168	0
11.8817	3959.59		11.7927	6423.88		11.8274	0			11.9471	0		11.7927	0		11.8274	0
11.8924	5667.68		11.8035	4610.25		11.8382	0			11.9607	0		11.8035	0		11.8382	0
11.9031	12054		11.8143	3018.84		11.849	0			11.9714	0		11.8143	0		11.849	0
11.9139	25144.6		11.8251	2078.4		11.8599	0			11.982	0		11.8251	0		11.8599	0
11.9247	53402.8		11.8359	1318.67		11.8705	0			11.9927	0		11.8359	0		11.8705	0
11.9356	99674.5		11.8466	408.028		11.8813	0			12.0035	0		11.8466	0		11.8813	0
11.9464	154395		11.8573	622.604		11.8919	0			12.0142	0		11.8573	0		11.8919	0
11.9572	271343		11.868	0		11.9026	0			12.0248	0		11.868	0		11.9026	0
11.9681	371398		11.8788	0		11.9134	0			12.0356	0		11.8788	0		11.9134	0
11.9789	431958		11.8896	458.763		11.924	0			12.0463	0		11.8896	0		11.924	0
11.9896	493647		11.9003	368.513		11.9348	0			12.0571	0		11.9003	0		11.9348	0
12.0003	442475		11.9111	377.222		11.9456	0			12.0677	0		11.9111	0		11.9456	0
12.0111	423504		11.922	1564.93		11.9564	0			12.0784	0		11.922	0		11.9564	0
12.0219	340567		11.9329	1992.22		11.967	0			12.089	0		11.9329	0		11.967	0
12.0327	269220		11.9436	3700.13		11.9778	0			12.0997	0		11.9436	0		11.9778	0
12.0435	183906		11.9542	5495.02		11.9884	456.735			12.1108	0		11.9542	0		11.9884	0
12.0544	121128		11.9649	6041.22		11.9991	0			12.1214	0		11.9649	0		11.9991	0
12.0652	99555.8		11.9757	7808.37		12.0099	391.054			12.1321	0		11.9757	0		12.0099	0
12.076	64481.1		11.9865	10780.4		12.0205	0			12.1428	0		11.9865	0		12.0205	0
12.0867	35587.5		11.9971	10576.5		12.0312	0			12.1535	0		11.9971	0		12.0312	0
12.0974	19803.9		12.0078	7872.33		12.0419	0			12.1642	0		12.0078	0		12.0419	0
12.1083	10168.5		12.0187	7656.8		12.0527	0			12.175	0		12.0187	0		12.0527	0
12.1191	4607.72		12.0294	5401.33		12.0631	0			12.1856	0		12.0294	0		12.0631	0
12.1299	2350.65		12.0401	3669.65		12.0739	0			12.1964	0		12.0401	0		12.0739	0
12.1407	1260.55		12.0507	2185.33		12.0844	0			12.2073	564.483		12.0507	0		12.0844	0
12.1517	954.575		12.0613	1512.95		12.095	0			12.218	0		12.0613	0		12.095	0
12.1625	865.906		12.072	1234		12.1057	0			12.2315	0		12.072	0		12.1057	0
12.1732	434.704		12.0827	720.221		12.1163	0			12.2422	721.65		12.0827	0		12.1163	0
12.1839	1227.06		12.0933	460.888		12.127	0			12.2531	604.873		12.0933	0		12.127	0
12.1946	600.461		12.104	0		12.1378	0			12.2666	1075.29		12.104	0		12.1378	0
12.2053	0		12.1148	0		12.1485	0			12.2777	1029.42		12.1148	0		12.1485	0
12.2161	734.318		12.1255	0		12.1592	0			12.2912	609.586		12.1255	0		12.1592	0
12.2269	513.351		12.1361	0		12.1699	0			12.3049	0		12.1361	0		12.1699	0
12.2377	734.031		12.1467	0		12.1805	0			12.3184	418.2		12.1467	0		12.1805	0
12.2485	0		12.1573	0		12.1911	0			12.3291	525.191		12.1573	0		12.1911	0
12.2593	424.783		12.1681	0		12.202	0			12.3402	388.823		12.1681	0		12.202	0
12.27	422.801		12.1789	0		12.2126	0			12.3537	0		12.1789	0		12.2126	0
12.2808	534.872		12.1895	0		12.2234	0			12.3672	0		12.1895	0		12.2234	0
12.2915	362.707		12.2003	0		12.2341	0			12.3779	0		12.2003	0		12.2341	0
12.3022	385.489		12.2111	0		12.2449	355.371			12.3885	0		12.2111	0		12.2449	0
12.313	0		12.2219	0		12.2556	346.202			12.3992	0		12.2219	0		12.2556	0
12.3238	0		12.2326	0		12.2664	0			12.4098	0		12.2326	0		12.2664	0
12.3347	610.07		12.2432	0		12.277	362.363			12.4206	0		12.2432	0		12.277	0
12.3455	0		12.2538	0		12.2877	0			12.4312	0		12.2538	0		12.2877	0
12.3564	0		12.2646	0		12.2985	0			12.442	0		12.2646	0		12.2985	0
12.367	0		12.2754	0		12.3091	0			12.4529	0		12.2754	0		12.3091	0
12.3777	0		12.286	0		12.3199	0			12.4635	0		12.286	0		12.3199	0
12.3883	0		12.2968	0		12.3307	0			12.4742	0		12.2968	0		12.3307	0
12.399	0		12.3077	0		12.3415	0			12.4849	0		12.3077	0		12.3415	0
12.4098	0		12.3185	0		12.3521	0			12.4957	0		12.3185	0		12.3521	0
12.4206	0		12.3291	0		12.3629	0			12.5064	0		12.3291	0		12.3629	0
12.4314	0		12.3397	0		12.3735	0			12.5172	0		12.3397	0		12.3735	0
12.4423	0		12.3504	0		12.3842	0			12.5278	0		12.3504	0		12.3842	0
12.4531	0		12.3612	0		12.395	0			12.5387	455.681		12.3612	0		12.395	0
12.4638	0		12.372	0		12.4056	0			12.5495	0		12.372	0		12.4056	0
12.4744	0		12.3826	0		12.4164	0			12.5604	0		12.3826	0		12.4164	0
12.4851	0		12.3934	0		12.4272	0			12.5711	0		12.3934	0		12.4272	0
12.4958	0		12.4043	0		12.438	0			12.5817	0		12.4043	0		12.438	0
12.5066	0		12.415	0		12.4486	0			12.5925	0		12.415	0		12.4486	0
12.5174	0		12.4257	0		12.4595	0			12.6031	0		12.4257	0		12.4595	0
12.5282	445.585		12.4364	0		12.4701	0			12.6139	0		12.4364	0		12.4701	0
12.5391	0		12.447	0		12.4807	0			12.6245	0		12.447	0		12.4807	0
12.5498	0		12.4578	0		12.4916	0			12.6353	0		12.4578	0		12.4916	0
12.5604	0		12.4686	0		12.5022	0			12.6461	487.562		12.4686	0		12.5022	0
12.5711	0		12.4793	0		12.513	0			12.6567	0		12.4793	0		12.513	0
12.5818	0		12.4901	0		12.5238	0			12.6676	0		12.4901	0		12.5238	0
12.5924	0		12.501	0		12.5346	0			12.6782	0		12.501	0		12.5346	0
12.6032	0		12.5117	0		12.5453	0			12.6889	0		12.5117	0		12.5453	0
12.6141	0		12.5224	0		12.5561	0			12.6995	0		12.5224	0		12.5561	0
12.6249	0		12.5331	0		12.5667	0			12.7103	0		12.5331	0		12.5667	0
12.6357	0		12.5436	0		12.5774	0			12.7209	0		12.5436	0		12.5774	0
12.6465	0		12.5544	0		12.5882	0			12.7316	0		12.5544	0		12.5882	0
12.6572	0		12.5652	0		12.5989	0			12.7424	0		12.5652	0		12.5989	0
12.6678	0		12.5759	0		12.6097	0			12.753	0		12.5759	0		12.6097	0
12.6785	0		12.5867	0		12.6205	0			12.7636	0		12.5867	0		12.6205	0
12.6892	0		12.5975	0		12.6313	0			12.7743	0		12.5975	0		12.6313	0
12.7	0		12.6084	0		12.642	0			12.7849	0		12.6084	0		12.642	0
12.7108	0		12.619	0		12.6528	0			12.7955	0		12.619	0		12.6528	0
12.7216	0		12.6296	0		12.6634	0			12.8063	0		12.6296	0		12.6634	0
12.7325	0		12.6403	0		12.674	0			12.8169	0		12.6403	0		12.674	0
12.7433	0		12.6511	0		12.6848	0			12.8277	0		12.6511	0		12.6848	0
12.7539	0		12.6619	0		12.6955	0			12.8386	0		12.6619	0		12.6955	0
12.7646	0		12.6726	0		12.7063	0			12.8492	404.83		12.6726	0		12.7063	0
12.7753	0		12.6834	0		12.7171	0			12.8599	0		12.6834	0		12.7171	0
12.7859	0		12.6942	0		12.7279	0			12.871	0		12.6942	0		12.7279	0
12.7968	0		12.705	0		12.7386	0			12.8816	0		12.705	0		12.7386	0
12.8076	0		12.7157	0		12.7494	0			12.8922	0		12.7157	0		12.7494	0
12.8184	0		12.7263	0		12.76	0			12.903	0		12.7263	0		12.76	0
12.8293	0		12.7369	0		12.7707	0			12.9137	0		12.7369	0		12.7707	0
12.8401	0		12.7478	0		12.7815	0			12.9244	0		12.7478	0		12.7815	0
12.8507	0		12.7586	0		12.7921	0			12.9352	0		12.7586	0		12.7921	0
12.8614	0		12.7692	0		12.8029	0			12.9458	0		12.7692	0		12.8029	0
12.8721	0		12.78	0		12.8137	0			12.9564	0		12.78	0		12.8137	0
12.8827	0		12.7908	0		12.8245	0			12.9671	0		12.7908	0		12.8245	0
12.8935	0		12.8017	0		12.8352	0			12.9776	0		12.8017	0		12.8352	0
12.9044	0		12.8123	0		12.846	0			12.9883	0		12.8123	0		12.846	0
12.9152	0		12.8229	0		12.8566	0			12.999	0		12.8229	0		12.8566	0
12.926	0		12.8336	0		12.8673	0			13.0097	0		12.8336	0		12.8673	0
12.9368	0		12.8444	0		12.8781	0			13.0204	0		12.8444	0		12.8781	0
12.9475	0		12.8552	0		12.8888	0			13.0312	0		12.8552	0		12.8888	0
12.9582	0		12.8658	0		12.8996	0			13.0419	0		12.8658	0		12.8996	0
12.9688	0		12.8767	0		12.9103	0			13.0525	0		12.8767	0		12.9103	0
12.9795	0		12.8875	0		12.9211	0			13.0631	0		12.8875	0		12.9211	0
12.9903	0		12.8983	0		12.9318	0			13.0737	0		12.8983	0		12.9318	0
13.0012	0		12.9089	0		12.9425	0			13.0844	0		12.9089	0		12.9425	0
13.012	0		12.9195	0		12.9531	0			13.0952	0		12.9195	0		12.9531	0
13.0228	0		12.9301	0		12.9637	0			13.1058	0		12.9301	0		12.9637	0
13.0336	0		12.9409	0		12.9745	0			13.1166	0		12.9409	0		12.9745	0
13.0443	0		12.9517	0		12.9851	0			13.1274	0		12.9517	0		12.9851	0
13.055	0		12.9623	0		12.9959	0			13.1381	0		12.9623	0		12.9959	0
13.0656	0		12.9731	0		13.0067	0			13.1487	0		12.9731	0		13.0067	0
13.0763	0		12.9839	0		13.0175	0			13.1594	0		12.9839	0		13.0175	0
13.0872	0		12.9947	0		13.0281	0			13.1701	0		12.9947	0		13.0281	0
13.098	0		13.0054	0		13.0389	0			13.1807	0		13.0054	0		13.0389	0
13.1088	0		13.016	0		13.0495	0			13.1915	0		13.016	0		13.0495	0
13.1196	0		13.0266	0		13.0601	0			13.2022	0		13.0266	0		13.0601	0
13.1305	0		13.0374	0		13.0709	0			13.213	0		13.0374	0		13.0709	0
13.1412	0		13.0482	0		13.0816	0			13.2238	0		13.0482	0		13.0816	0
13.1518	0		13.0588	0		13.0923	0			13.2345	0		13.0588	0		13.0923	0
13.1624	0		13.0696	0		13.1032	0			13.2451	0		13.0696	0		13.1032	0
13.1731	0		13.0804	0		13.114	0			13.2557	0		13.0804	0		13.114	0
13.1839	0		13.0912	0		13.1246	0			13.2664	0		13.0912	0		13.1246	0
13.1947	0		13.1018	0		13.1354	0			13.277	0		13.1018	0		13.1354	0
13.2056	0		13.1124	0		13.1461	0			13.2878	0		13.1124	0		13.1461	0
13.2164	0		13.1231	0		13.1567	0			13.2985	0		13.1231	0		13.1567	0
13.2272	0		13.1339	0		13.1675	0			13.3093	0		13.1339	0		13.1675	0
13.2379	0		13.1447	0		13.1782	0			13.3201	0		13.1447	0		13.1782	0
13.2485	0		13.1553	0		13.189	0			13.3307	0		13.1553	0		13.189	0
13.2592	0		13.1662	0		13.1998	0			13.3414	0		13.1662	0		13.1998	0
13.2698	0		13.177	0		13.2106	0			13.3521	0		13.177	0		13.2106	0
13.2806	0		13.1878	0		13.2212	0			13.3627	0		13.1878	0		13.2212	0
13.2915	0		13.1984	0		13.2321	0			13.3733	0		13.1984	0		13.2321	0
13.3023	0		13.2091	0		13.2427	0			13.3842	0		13.2091	0		13.2427	0
13.3131	0		13.2197	0		13.2533	0			13.3948	0		13.2197	0		13.2533	0
13.3239	0		13.2305	0		13.2641	0			13.4056	0		13.2305	0		13.2641	0
13.3346	0		13.2414	0		13.2747	0			13.4164	0		13.2414	0		13.2747	0
13.3453	0		13.252	0		13.2856	0			13.4271	0		13.252	0		13.2856	0
13.3559	0		13.2628	0		13.2964	0			13.4377	0		13.2628	0		13.2964	0
13.3666	0		13.2736	0		13.3072	0			13.4484	0		13.2736	0		13.3072	0
13.3774	0		13.2844	0		13.3178	0			13.459	0		13.2844	0		13.3178	0
13.3883	0		13.2951	0		13.3286	0			13.4697	0		13.2951	0		13.3286	0
13.3991	0		13.3057	0		13.3393	0			13.4805	0		13.3057	0		13.3393	0
13.4099	0		13.3164	0		13.3499	0			13.4911	0		13.3164	0		13.3499	0
13.4207	0		13.3272	0		13.3608	0			13.502	0		13.3272	0		13.3608	0
13.4314	0		13.338	0		13.3714	0			13.5128	0		13.338	0		13.3714	0
13.442	0		13.3486	0		13.3822	0			13.5234	0		13.3486	0		13.3822	0
13.4526	0		13.3594	0		13.393	0			13.5341	0		13.3594	0		13.393	0
13.4633	0		13.3702	0		13.4038	0			13.5447	0		13.3702	0		13.4038	0
13.4741	0		13.3811	0		13.4145	0			13.5553	0		13.3811	0		13.4145	0
13.485	0		13.3917	0		13.4253	0			13.566	0		13.3917	0		13.4253	0
13.4958	0		13.4024	0		13.4359	0			13.5768	0		13.4024	0		13.4359	0
13.5066	0		13.413	0		13.4466	0			13.5875	0		13.413	0		13.4466	0
13.5174	0		13.4238	0		13.4574	0			13.5983	0		13.4238	0		13.4574	0
13.5281	0		13.4346	0		13.468	0			13.6092	0		13.4346	0		13.468	0
13.5387	0		13.4453	0		13.4788	0			13.6198	0		13.4453	0		13.4788	0
13.5493	0		13.456	0		13.4897	0			13.6304	0		13.456	0		13.4897	0
13.56	0		13.4669	0		13.5005	0			13.6411	0		13.4669	0		13.5005	0
13.5708	0		13.4777	0		13.5111	0			13.6518	0		13.4777	0		13.5111	0
13.5817	0		13.4884	0		13.5219	0			13.6624	0		13.4884	0		13.5219	0
13.5925	0		13.499	0		13.5326	0			13.6733	0		13.499	0		13.5326	0
13.6033	0		13.5096	0		13.5432	0			13.6839	0		13.5096	0		13.5432	0
13.6141	0		13.5204	0		13.554	0			13.6947	0		13.5204	0		13.554	0
13.6247	0		13.5312	0		13.5647	0			13.7055	0		13.5312	0		13.5647	0
13.6353	0		13.5419	0		13.5755	0			13.7162	0		13.5419	0		13.5755	0
13.646	0		13.5527	0		13.5863	0			13.7268	0		13.5527	0		13.5863	0
13.6566	0		13.5635	0		13.597	0			13.7375	0		13.5635	0		13.597	0
13.6673	0		13.5743	0		13.6076	0			13.7481	0		13.5743	0		13.6076	0
13.6781	595.252		13.585	0		13.6185	0			13.7587	0		13.585	0		13.6185	0
13.6889	0		13.5956	0		13.6291	0			13.7696	0		13.5956	0		13.6291	0
13.6996	0		13.6063	0		13.6398	0			13.7802	0		13.6063	0		13.6398	0
13.7104	0		13.6171	0		13.6505	0			13.791	0		13.6171	0		13.6505	0
13.721	0		13.6279	0		13.6612	0			13.8018	0		13.6279	0		13.6612	0
13.7316	0		13.6385	0		13.672	0			13.8125	0		13.6385	0		13.672	0
13.7423	0		13.6494	0		13.6828	0			13.8231	0		13.6494	0		13.6828	0
13.7529	0		13.6602	0		13.6936	0			13.8338	0		13.6602	0		13.6936	0
13.7637	0		13.671	0		13.7043	0			13.8443	0		13.671	0		13.7043	0
13.7745	0		13.6816	0		13.7151	0			13.855	0		13.6816	0		13.7151	0
13.7853	0		13.6923	0		13.7257	0			13.8658	0		13.6923	0		13.7257	0
13.7961	0		13.7029	0		13.7363	0			13.8765	0		13.7029	0		13.7363	0
13.8069	0		13.7137	0		13.7472	0			13.8873	0		13.7137	0		13.7472	0
13.8176	0		13.7245	0		13.7578	0			13.8981	0		13.7245	0		13.7578	0
13.8283	0		13.7352	0		13.7686	0			13.9087	0		13.7352	0		13.7686	0
13.8389	0		13.746	0		13.7794	0			13.9194	0		13.746	0		13.7794	0
13.8495	0		13.7568	0		13.7902	0			13.93	0		13.7568	0		13.7902	0
13.8604	0		13.7676	0		13.8008	0			13.9406	0		13.7676	0		13.8008	0
13.8712	0		13.7783	0		13.8116	0			13.9513	0		13.7783	0		13.8116	0
13.882	0		13.7889	0		13.8223	0			13.9621	0		13.7889	0		13.8223	0
13.8929	0		13.7995	0		13.8329	0			13.9727	0		13.7995	0		13.8329	0
13.9037	0		13.8103	0		13.8437	0			13.9836	0		13.8103	0		13.8437	0
13.9144	0		13.8211	0		13.8544	0			13.9944	0		13.8211	0		13.8544	0
13.925	0		13.8318	0		13.8652	0			14.005	0		13.8318	0		13.8652	0
13.9357	0		13.8426	0		13.876	0			14.0156	0		13.8426	0		13.876	0
13.9463	0		13.8534	0		13.8868	0			14.0263	0		13.8534	0		13.8868	0
13.9572	0		13.8642	0		13.8974	0			14.037	0		13.8642	0		13.8974	0
13.968	0		13.8749	0		13.9082	0			14.0476	0		13.8749	0		13.9082	0
13.9788	0		13.8855	0		13.9189	0			14.0583	0		13.8855	0		13.9189	0
13.9897	0		13.8962	0		13.9295	0			14.069	0		13.8962	0		13.9295	0
14.0004	0		13.907	0		13.9403	0			14.0799	0		13.907	0		13.9403	0
14.0111	0		13.9177	0		13.9509	0			14.0907	0		13.9177	0		13.9509	0
14.0218	0		13.9284	0		13.9617	0			14.1013	0		13.9284	0		13.9617	0
14.0324	0		13.9392	0		13.9726	0			14.112	0		13.9392	0		13.9726	0
14.0431	0		13.95	0		13.9833	0			14.1226	0		13.95	0		13.9833	0
14.0539	0		13.9608	0		13.994	0			14.1333	0		13.9608	0		13.994	0
14.0647	0		13.9715	0		14.0048	0			14.1439	0		13.9715	0		14.0048	0
14.0756	0		13.9821	0		14.0155	0			14.1547	0		13.9821	0		14.0155	0
14.0864	0		13.9928	0		14.0261	0			14.1653	0		13.9928	0		14.0261	0
14.0971	0		14.0036	0		14.0369	0			14.1761	0		14.0036	0		14.0369	0
14.1078	0		14.0144	0		14.0475	0			14.1869	0		14.0144	0		14.0475	0
14.1184	0		14.0251	0		14.0583	0			14.1976	0		14.0251	0		14.0583	0
14.129	0		14.0359	0		14.0691	0			14.2083	0		14.0359	0		14.0691	0
14.1396	0		14.0467	0		14.0799	0			14.2189	0		14.0467	0		14.0799	0
14.1504	0		14.0575	0		14.0906	0			14.2295	0		14.0575	0		14.0906	0
14.1612	0		14.0682	0		14.1014	0			14.2402	0		14.0682	0		14.1014	0
14.172	0		14.0788	0		14.112	0			14.251	0		14.0788	0		14.112	0
14.1828	0		14.0895	0		14.1227	0			14.2616	0		14.0895	0		14.1227	0
14.1936	0		14.1003	0		14.1335	0			14.2725	0		14.1003	0		14.1335	0
14.2042	0		14.1111	0		14.1441	0			14.2833	0		14.1111	0		14.1441	0
14.2149	0		14.1217	0		14.1549	0			14.2939	0		14.1217	0		14.1549	0
14.2255	0		14.1325	0		14.1657	0			14.3046	0		14.1325	0		14.1657	0
14.2361	0		14.1434	0		14.1765	0			14.3152	0		14.1434	0		14.1765	0
14.247	0		14.1542	0		14.1872	0			14.3259	0		14.1542	0		14.1872	0
14.2578	0		14.1648	0		14.198	0			14.3365	0		14.1648	0		14.198	0
14.2686	0		14.1755	0		14.2086	0			14.3473	0		14.1755	0		14.2086	0
14.2795	0		14.1861	0		14.2193	0			14.358	0		14.1861	0		14.2193	0
14.2903	0		14.1969	0		14.2301	0			14.3688	0		14.1969	0		14.2301	0
14.3009	0		14.2078	0		14.2407	0			14.3796	0		14.2078	0		14.2407	0
14.3116	0		14.2184	0		14.2515	0			14.3903	0		14.2184	0		14.2515	0
14.3223	0		14.2292	0		14.2623	0			14.4009	0		14.2292	0		14.2623	0
14.3329	0		14.24	0		14.2731	0			14.4116	0		14.24	0		14.2731	0
14.3438	0		14.2508	0		14.2838	0			14.4222	0		14.2508	0		14.2838	0
14.3546	0		14.2615	0		14.2946	0			14.4328	0		14.2615	0		14.2946	0
14.3654	0		14.2721	0		14.3052	0			14.4436	0		14.2721	0		14.3052	0
14.3762	0		14.2828	0		14.3159	0			14.4543	0		14.2828	0		14.3159	0
14.387	0		14.2936	0		14.3267	0			14.465	0		14.2936	0		14.3267	0
14.3977	0		14.3044	0		14.3373	0			14.4759	0		14.3044	0		14.3373	0
14.4084	0		14.315	0		14.3482	0			14.4865	0		14.315	0		14.3482	0
14.4191	0		14.3259	0		14.359	0			14.4972	0		14.3259	0		14.359	0
14.4297	0		14.3367	0		14.3698	0			14.5079	0		14.3367	0		14.3698	0
14.4405	0		14.3475	0		14.3804	0			14.5185	0		14.3475	0		14.3804	0
14.4513	0		14.3581	0		14.3912	0			14.5291	0		14.3581	0		14.3912	0
14.4622	0		14.3688	0		14.4018	0			14.54	0		14.3688	0		14.4018	0
14.473	0		14.3794	0		14.4124	0			14.5506	0		14.3794	0		14.4124	0
14.4838	0		14.3902	0		14.4232	0			14.5614	0		14.3902	0		14.4232	0
14.4944	0		14.401	0		14.4339	0			14.5722	0		14.401	0		14.4339	0
14.5051	0		14.4117	0		14.4447	0			14.5829	0		14.4117	0		14.4447	0
14.5158	0		14.4225	0		14.4555	0			14.5936	0		14.4225	0		14.4555	0
14.5264	0		14.4333	0		14.4663	0			14.6042	0		14.4333	0		14.4663	0
14.5372	0		14.444	0		14.477	0			14.6148	0		14.444	0		14.477	0
14.548	0		14.4546	0		14.4878	0			14.6255	0		14.4546	0		14.4878	0
14.5589	0		14.4653	0		14.4984	0			14.6363	0		14.4653	0		14.4984	0
14.5697	0		14.476	0		14.509	0			14.647	0		14.476	0		14.509	0
14.5805	0		14.4867	0		14.5199	0			14.6577	0		14.4867	0		14.5199	0
14.5911	0		14.4976	0		14.5305	0			14.6686	0		14.4976	0		14.5305	0
14.6018	0		14.5082	0		14.5413	0			14.6792	0		14.5082	0		14.5413	0
14.6125	0		14.519	0		14.5521	0			14.6899	0		14.519	0		14.5521	0
14.6231	0		14.5298	0		14.5629	0			14.7005	0		14.5298	0		14.5629	0
14.6339	0		14.5407	0		14.5735	0			14.7111	0		14.5407	0		14.5735	0
14.6448	0		14.5513	0		14.5843	0			14.7218	0		14.5513	0		14.5843	0
14.6556	0		14.5619	0		14.5949	0			14.7326	0		14.5619	0		14.5949	0
14.6664	0		14.5726	0		14.6056	0			14.7432	0		14.5726	0		14.6056	0
14.6773	0		14.5834	0		14.6164	0			14.754	0		14.5834	0		14.6164	0
14.6879	0		14.5942	0		14.6271	0			14.7648	0		14.5942	0		14.6271	0
14.6986	0		14.6049	0		14.6379	0			14.7755	0		14.6049	0		14.6379	0
14.7092	0		14.6157	0		14.6487	0			14.7861	0		14.6157	0		14.6487	0
14.7199	0		14.6265	0		14.6595	0			14.7967	0		14.6265	0		14.6595	0
14.7307	0		14.6374	0		14.6701	0			14.8074	0		14.6374	0		14.6701	0
14.7415	0		14.648	0		14.6809	0			14.818	0		14.648	0		14.6809	0
14.7523	0		14.6586	0		14.6916	0			14.8288	0		14.6586	0		14.6916	0
14.7632	0		14.6693	0		14.7022	0			14.8395	0		14.6693	0		14.7022	0
14.774	0		14.6801	0		14.713	0			14.8503	0		14.6801	0		14.713	0
14.7847	0		14.6909	0		14.7236	0			14.8611	0		14.6909	0		14.7236	0
14.7953	0		14.7016	0		14.7345	0			14.8717	0		14.7016	0		14.7345	0
14.806	0		14.7124	0		14.7453	0			14.8824	0		14.7124	0		14.7453	0
14.8166	0		14.7232	0		14.7561	0			14.893	0		14.7232	0		14.7561	0
14.8274	0		14.734	0		14.7667	0			14.9037	0		14.734	0		14.7667	0
14.8382	0		14.7446	0		14.7775	0			14.9143	0		14.7446	0		14.7775	0
14.849	0		14.7553	0		14.7882	0			14.9251	0		14.7553	0		14.7882	0
14.8599	0		14.766	0		14.7988	0			14.9358	0		14.766	0		14.7988	0
14.8707	0		14.7768	0		14.8095	0			14.9466	0		14.7768	0		14.8095	0
14.8814	0		14.7875	0		14.8202	0			14.9574	0		14.7875	0		14.8202	0
14.892	0		14.7982	0		14.831	0			14.9681	0		14.7982	0		14.831	0
14.9027	0		14.809	0		14.8418	0			14.9787	0		14.809	0		14.8418	0
14.9134	0		14.8198	0		14.8526	0			14.9894	0		14.8198	0		14.8526	0
14.9241	0		14.8306	0		14.8632	0			15	0		14.8306	0		14.8632	0
14.935	0		14.8412	0		14.874	0			15.0106	0		14.8412	0		14.874	0
14.9458	0		14.8519	0		14.8847	0			15.0214	0		14.8519	0		14.8847	0
14.9566	0		14.8625	0		14.8953	0			15.0321	0		14.8625	0		14.8953	0
14.9674	0		14.8733	0		14.9061	0			15.0429	0		14.8733	0		14.9061	0
14.9781	0		14.8841	0		14.9168	0			15.0537	0		14.8841	0		14.9168	0
14.9887	0		14.8948	0		14.9276	0			15.0643	0		14.8948	0		14.9276	0
14.9993	0		14.9056	0		14.9384	0			15.075	0		14.9056	0		14.9384	0
15.0099	0		14.9164	0		14.9492	0			15.0856	0		14.9164	0		14.9492	0
15.0208	0		14.9272	0		14.9598	0			15.0963	0		14.9272	0		14.9598	0
15.0316	0		14.9378	0		14.9706	0			15.107	0		14.9378	0		14.9706	0
15.0424	0		14.9485	0		14.9812	0			15.1178	0		14.9485	0		14.9812	0
15.0531	0		14.9591	0		14.9919	0			15.1284	0		14.9591	0		14.9919	0
15.064	0		14.9699	0		15.0026	0			15.1392	0		14.9699	0		15.0026	0
15.0746	0		14.9808	0		15.0132	0			15.1501	0		14.9808	0		15.0132	0
15.0853	0		14.9914	0		15.024	0			15.1607	0		14.9914	0		15.024	0
15.0959	0		15.0022	0		15.0347	0			15.1714	0		15.0022	0		15.0347	0
15.1066	0		15.0129	0		15.0454	0			15.182	0		15.0129	0		15.0454	0
15.1174	0		15.0236	0		15.0559	0			15.1927	0		15.0236	0		15.0559	0
15.1282	0		15.0342	0		15.064	0			15.2033	0		15.0342	0		15.064	0
15.139	0		15.0448	0		15.0744	0			15.2141	0		15.0448	0		15.0744	0
15.1499	0		15.0537	0		15.0807	0			15.2248	0		15.0537	0		15.0807	0
15.1607	0		15.0643	0		15.0913	0			15.2356	0		15.0643	0		15.0913	0
15.1714	0		15.0707	0		15.0975	0			15.2464	0		15.0707	0		15.0975	0
15.182	0		15.0814	0		15.1079	0			15.2571	0		15.0814	0		15.1079	0
15.1927	0		15.0874	0		15.1141	0			15.2677	0		15.0874	0		15.1141	0
15.2034	0		15.0981	0		15.1248	0			15.2784	0		15.0981	0		15.1248	0
15.2142	0		15.1043	0		15.131	0			15.289	0		15.1043	0		15.131	0
15.225	0		15.1149	0		15.1416	0			15.2996	0		15.1149	0		15.1416	0
15.2358	0		15.1211	0		15.1478	0			15.3105	0		15.1211	0		15.1478	0
15.2467	0		15.1316	0		15.1585	0			15.3211	0		15.1316	0		15.1585	0
15.2575	0		15.1378	0		15.1662	0			15.3319	0		15.1378	0		15.1662	0
15.2681	0		15.1483	0		15.1767	0			15.3428	0		15.1483	0		15.1767	0
15.2788	0		15.1547	0		15.1874	0			15.3534	0		15.1547	0		15.1874	0
15.2895	0		15.1653	0		15.1981	0			15.3641	0		15.1653	0		15.1981	0
15.3001	0		15.1727	0		15.2086	0			15.3747	0		15.1727	0		15.2086	0
15.3109	0		15.1832	0		15.2194	0			15.3853	0		15.1832	0		15.2194	0
15.3218	0		15.1939	0		15.2302	0			15.396	0		15.1939	0		15.2302	0
15.3326	0		15.2046	0		15.2409	0			15.4068	0		15.2046	0		15.2409	0
15.3434	0		15.2154	0		15.2515	0			15.4175	0		15.2154	0		15.2515	0
15.3543	0		15.2259	0		15.2622	0			15.4283	0		15.2259	0		15.2622	0
15.3649	0		15.2366	0		15.2728	0			15.4391	0		15.2366	0		15.2728	0
15.3756	0		15.2472	0		15.2836	0			15.4497	0		15.2472	0		15.2836	0
15.3863	0		15.258	0		15.2944	0			15.4604	0		15.258	0		15.2944	0
15.3969	0		15.2686	0		15.3051	0			15.471	0		15.2686	0		15.3051	0
15.4078	0		15.2793	0		15.3159	0			15.4817	0		15.2793	0		15.3159	0
15.4186	0		15.2901	0		15.3267	0			15.4923	0		15.2901	0		15.3267	0
15.4294	0		15.3009	0		15.3375	0			15.5032	0		15.3009	0		15.3375	0
15.4402	0		15.3117	0		15.3482	0			15.5138	0		15.3117	0		15.3482	0
15.4511	0		15.3224	0		15.3588	0			15.5246	0		15.3224	0		15.3588	0
15.4617	0		15.3331	0		15.3694	0			15.5354	0		15.3331	0		15.3694	0
15.4724	0		15.3436	0		15.3802	0			15.5461	0		15.3436	0		15.3802	0
15.483	0		15.3545	0		15.3911	0			15.5567	0		15.3545	0		15.3911	0
15.4937	0		15.3651	0		15.4017	0			15.5674	0		15.3651	0		15.4017	0
15.5045	0		15.3758	0		15.4125	0			15.5781	0		15.3758	0		15.4125	0
15.5154	0		15.3866	0		15.4233	0			15.5887	0		15.3866	0		15.4233	0
15.5262	0		15.3974	0		15.4341	0			15.5995	0		15.3974	0		15.4341	0
15.537	0		15.4082	0		15.4448	0			15.6102	0		15.4082	0		15.4448	0
15.5479	0		15.4188	0		15.4554	0			15.621	0		15.4188	0		15.4554	0
15.5585	0		15.4295	0		15.466	0			15.6318	0		15.4295	0		15.466	0
15.5691	0		15.4401	0		15.4769	0			15.6424	0		15.4401	0		15.4769	0
15.5798	0		15.451	0		15.4877	0			15.6531	0		15.451	0		15.4877	0
15.5905	0		15.4616	0		15.4983	0			15.6637	0		15.4616	0		15.4983	0
15.6013	0		15.4723	0		15.5091	0			15.6744	0		15.4723	0		15.5091	0
15.6121	0		15.4831	0		15.5199	0			15.685	0		15.4831	0		15.5199	0
15.6229	0		15.4939	0		15.5307	0			15.6958	0		15.4939	0		15.5307	0
15.6338	0		15.5047	0		15.5414	0			15.7065	0		15.5047	0		15.5414	0
15.6446	0		15.5154	0		15.552	0			15.7173	0		15.5154	0		15.552	0
15.6552	0		15.526	0		15.5627	0			15.7281	0		15.526	0		15.5627	0
15.6659	0		15.5367	0		15.5735	0			15.7388	0		15.5367	0		15.5735	0
15.6765	0		15.5475	0		15.5843	0			15.7494	0		15.5475	0		15.5843	0
15.6872	0		15.5581	0		15.5949	0			15.76	0		15.5581	0		15.5949	0
15.698	0		15.5687	0		15.6057	0			15.7707	0		15.5687	0		15.6057	0
15.7089	0		15.5796	0		15.6166	0			15.7813	0		15.5796	0		15.6166	0
15.7197	0		15.5904	0		15.6274	0			15.7921	0		15.5904	0		15.6274	0
15.7305	0		15.6012	0		15.638	0			15.8027	0		15.6012	0		15.638	0
15.7413	0		15.6119	0		15.6487	0			15.8135	0		15.6119	0		15.6487	0
15.752	0		15.6225	0		15.6593	0			15.8243	0		15.6225	0		15.6593	0
15.7626	0		15.6332	0		15.6701	0			15.835	0		15.6332	0		15.6701	0
15.7733	0		15.6439	0		15.6809	0			15.8456	0		15.6439	0		15.6809	0
15.7839	0		15.6546	0		15.6916	0			15.8563	0		15.6546	0		15.6916	0
15.7948	0		15.6652	0		15.7024	0			15.8669	0		15.6652	0		15.7024	0
15.8056	0		15.6761	0		15.7132	0			15.8775	0		15.6761	0		15.7132	0
15.8164	0		15.6869	0		15.724	0			15.8883	0		15.6869	0		15.724	0
15.8272	0		15.6977	0		15.7346	0			15.8989	0		15.6977	0		15.7346	0
15.838	0		15.7084	0		15.7453	0			15.9098	0		15.7084	0		15.7453	0
15.8487	0		15.719	0		15.7559	0			15.9206	0		15.719	0		15.7559	0
15.8593	0		15.7296	0		15.7667	0			15.9312	0		15.7296	0		15.7667	0
15.8699	0		15.7404	0		15.7775	0			15.9419	0		15.7404	0		15.7775	0
15.8806	0		15.7511	0		15.7882	0			15.9525	0		15.7511	0		15.7882	0
15.8915	0		15.7617	0		15.7989	0			15.9632	0		15.7617	0		15.7989	0
15.9023	0		15.7725	0		15.8097	0			15.9739	0		15.7725	0		15.8097	0
15.9131	0		15.7833	0		15.8206	0			15.9847	0		15.7833	0		15.8206	0
15.9239	0		15.7941	0		15.8312	0			15.9953	0		15.7941	0		15.8312	0
15.9347	0		15.8047	0		15.8418	0			16.0062	0		15.8047	0		15.8418	0
15.9454	0		15.8154	0		15.8524	0			16.017	0		15.8154	0		15.8524	0
15.9561	0		15.826	0		15.8633	0			16.0276	0		15.826	0		15.8633	0
15.9667	0		15.8369	0		15.8741	0			16.0383	0		15.8369	0		15.8741	0
15.9774	0		15.8475	0		15.8847	0			16.0489	0		15.8475	0		15.8847	0
15.9882	0		15.8581	0		15.8955	0			16.0595	0		15.8581	0		15.8955	0
15.999	0		15.8689	0		15.9063	0			16.0702	0		15.8689	0		15.9063	0
16.0099	0		15.8797	0		15.9171	0			16.081	0		15.8797	0		15.9171	0
16.0207	0		15.8906	0		15.9278	0			16.0916	0		15.8906	0		15.9278	0
16.0315	0		15.9012	0		15.9384	0			16.1025	0		15.9012	0		15.9384	0
16.0422	0		15.9119	0		15.9491	0			16.1132	0		15.9119	0		15.9491	0
16.0528	0		15.9226	0		15.9599	0			16.1239	0		15.9226	0		15.9599	0
16.0635	0		15.9334	0		15.9707	0			16.1346	0		15.9334	0		15.9707	0
16.0741	0		15.944	0		15.9813	0			16.1452	0		15.944	0		15.9813	0
16.085	0		15.9546	0		15.9922	0			16.1558	0		15.9546	0		15.9922	0
16.0958	0		15.9654	0		16.003	0			16.1665	0		15.9654	0		16.003	0
16.1066	0		15.9763	0		16.0138	0			16.1773	0		15.9763	0		16.0138	0
16.1174	0		15.9871	0		16.0244	0			16.188	0		15.9871	0		16.0244	0
16.1282	0		15.9977	0		16.0351	0			16.1988	0		15.9977	0		16.0351	0
16.1389	0		16.0084	0		16.0457	0			16.2096	0		16.0084	0		16.0457	0
16.1495	0		16.019	0		16.0565	0			16.2202	0		16.019	0		16.0565	0
16.1602	0		16.0298	0		16.0673	0			16.2309	0		16.0298	0		16.0673	0
16.1709	0		16.0405	0		16.078	0			16.2415	0		16.0405	0		16.078	0
16.1817	0		16.0511	0		16.0888	0			16.2522	0		16.0511	0		16.0888	0
16.1925	0		16.062	0		16.0996	0			16.2628	0		16.062	0		16.0996	0
16.2034	0		16.0728	0		16.1104	0			16.2736	0		16.0728	0		16.1104	0
16.2142	0		16.0836	0		16.1211	0			16.2843	0		16.0836	0		16.1211	0
16.2251	0		16.0942	0		16.1317	0			16.2951	0		16.0942	0		16.1317	0
16.2357	0		16.1049	0		16.1423	0			16.306	0		16.1049	0		16.1423	0
16.2464	0		16.1155	0		16.1531	0			16.3166	0		16.1155	0		16.1531	0
16.257	0		16.1263	0		16.1639	0			16.3272	0		16.1263	0		16.1639	0
16.2677	0		16.137	0		16.1746	0			16.3379	0		16.137	0		16.1746	0
16.2785	0		16.1477	0		16.1854	0			16.3485	0		16.1477	0		16.1854	0
16.2893	0		16.1585	0		16.1961	0			16.3592	0		16.1585	0		16.1961	0
16.3001	0		16.1693	0		16.207	0			16.37	0		16.1693	0		16.207	0
16.311	0		16.1801	0		16.2176	0			16.3807	0		16.1801	0		16.2176	0
16.3218	0		16.1908	0		16.2282	0			16.3915	0		16.1908	0		16.2282	0
16.3324	0		16.2014	0		16.2389	0			16.4023	0		16.2014	0		16.2389	0
16.3431	0		16.212	0		16.2497	0			16.4129	0		16.212	0		16.2497	0
16.3538	0		16.2229	0		16.2605	0			16.4236	0		16.2229	0		16.2605	0
16.3644	0		16.2335	0		16.2711	0			16.4342	0		16.2335	0		16.2711	0
16.3752	0		16.2442	0		16.2819	0			16.4449	0		16.2442	0		16.2819	0
16.386	0		16.255	0		16.2928	0			16.4555	0		16.255	0		16.2928	0
16.3969	0		16.2658	0		16.3036	0			16.4663	0		16.2658	0		16.3036	0
16.4077	0		16.2766	0		16.3142	0			16.477	0		16.2766	0		16.3142	0
16.4185	0		16.2873	0		16.3248	0			16.4878	0		16.2873	0		16.3248	0
16.4292	0		16.2979	0		16.3355	0			16.4986	0		16.2979	0		16.3355	0
16.4398	0		16.3086	0		16.3463	0			16.5093	0		16.3086	0		16.3463	0
16.4505	0		16.3194	0		16.3571	0			16.52	0		16.3194	0		16.3571	0
16.4611	0		16.33	0		16.3677	0			16.5306	0		16.33	0		16.3677	0
16.472	0		16.3407	0		16.3786	0			16.5412	0		16.3407	0		16.3786	0
16.4828	0		16.3515	0		16.3894	0			16.5519	0		16.3515	0		16.3894	0
16.4936	0		16.3623	0		16.4002	0			16.5627	0		16.3623	0		16.4002	0
16.5044	0		16.3731	0		16.4108	0			16.5734	0		16.3731	0		16.4108	0
16.5153	0		16.3837	0		16.4215	0			16.5842	0		16.3837	0		16.4215	0
16.5259	0		16.3944	0		16.4321	0			16.595	0		16.3944	0		16.4321	0
16.5366	0		16.4051	0		16.4429	0			16.6057	0		16.4051	0		16.4429	0
16.5472	0		16.4159	0		16.4537	0			16.6163	0		16.4159	0		16.4537	0
16.5579	0		16.4265	0		16.4644	0			16.627	0		16.4265	0		16.4644	0
16.5687	0		16.4372	0		16.4753	0			16.6377	0		16.4372	0		16.4753	0
16.5796	0		16.448	0		16.4861	0			16.6483	0		16.448	0		16.4861	0
16.5904	0		16.4588	0		16.4968	0			16.6591	0		16.4588	0		16.4968	0
16.6012	0		16.4696	0		16.5075	0			16.6698	0		16.4696	0		16.5075	0
16.6121	0		16.4803	0		16.5181	0			16.6806	0		16.4803	0		16.5181	0
16.6227	0		16.4909	0		16.5288	0			16.6914	0		16.4909	0		16.5288	0
16.6333	0		16.5016	0		16.5396	0			16.7021	0		16.5016	0		16.5396	0
16.644	0		16.5124	0		16.5504	0			16.7127	0		16.5124	0		16.5504	0
16.6547	0		16.523	0		16.561	0			16.7233	0		16.523	0		16.561	0
16.6655	0		16.5337	0		16.5719	0			16.7339	0		16.5337	0		16.5719	0
16.6763	0		16.5445	0		16.5827	0			16.7446	0		16.5445	0		16.5827	0
16.6871	0		16.5553	0		16.5935	0			16.7554	0		16.5553	0		16.5935	0
16.698	0		16.5661	0		16.6041	0			16.766	0		16.5661	0		16.6041	0
16.7088	0		16.5768	0		16.6148	0			16.7768	0		16.5768	0		16.6148	0
16.7194	0		16.5874	0		16.6254	0			16.7876	0		16.5874	0		16.6254	0
16.7301	0		16.598	0		16.6363	0			16.7982	0		16.598	0		16.6363	0
16.7408	0		16.6089	0		16.6471	0			16.8089	0		16.6089	0		16.6471	0
16.7514	0		16.6196	0		16.6577	0			16.8195	0		16.6196	0		16.6577	0
16.7622	0		16.6302	0		16.6685	0			16.8301	0		16.6302	0		16.6685	0
16.773	0		16.641	0		16.6793	0			16.8408	0		16.641	0		16.6793	0
16.7838	0		16.6519	0		16.6902	0			16.8516	0		16.6519	0		16.6902	0
16.7946	0		16.6627	0		16.7008	0			16.8622	0		16.6627	0		16.7008	0
16.8054	0		16.6733	0		16.7114	0			16.873	0		16.6733	0		16.7114	0
16.8161	0		16.684	0		16.722	0			16.8838	0		16.684	0		16.722	0
16.8267	0		16.6946	0		16.7328	0			16.8945	0		16.6946	0		16.7328	0
16.8374	0		16.7054	0		16.7436	0			16.9051	0		16.7054	0		16.7436	0
16.848	0		16.7161	0		16.7542	0			16.9158	0		16.7161	0		16.7542	0
16.8588	0		16.7267	0		16.765	0			16.9264	0		16.7267	0		16.765	0
16.8697	0		16.7375	0		16.7759	0			16.9371	0		16.7375	0		16.7759	0
16.8805	0		16.7483	0		16.7866	0			16.9479	0		16.7483	0		16.7866	0
16.8913	0		16.7591	0		16.7972	0			16.9585	0		16.7591	0		16.7972	0
16.9021	0		16.7697	0		16.8078	0			16.9693	0		16.7697	0		16.8078	0
16.9128	0		16.7804	0		16.8184	0			16.9801	0		16.7804	0		16.8184	0
16.9235	0		16.791	0		16.8292	0			16.9908	0		16.791	0		16.8292	0
16.9341	0		16.8018	0		16.84	0			17.0014	0		16.8018	0		16.84	0
16.9448	0		16.8124	0		16.8506	0			17.012	0		16.8124	0		16.8506	0
16.9556	0		16.823	0		16.8615	0			17.0227	0		16.823	0		16.8615	0
16.9664	0		16.8339	0		16.8722	0			17.0334	0		16.8339	0		16.8722	0
16.9772	0		16.8447	0		16.883	0			17.0441	0		16.8447	0		16.883	0
16.988	0		16.8554	0		16.8937	0			17.0547	0		16.8554	0		16.8937	0
16.9989	0		16.8661	0		16.9043	0			17.0655	0		16.8661	0		16.9043	0
17.0095	0		16.8768	0		16.9149	0			17.0764	0		16.8768	0		16.9149	0
17.0202	0		16.8874	0		16.9257	0			17.087	0		16.8874	0		16.9257	0
17.0308	0		16.8982	0		16.9366	0			17.0976	0		16.8982	0		16.9366	0
17.0415	0		16.9089	0		16.9472	0			17.1083	0		16.9089	0		16.9472	0
17.0523	0		16.9195	0		16.958	0			17.1189	0		16.9195	0		16.958	0
17.0631	0		16.9303	0		16.9688	0			17.1295	0		16.9303	0		16.9688	0
17.0739	0		16.9411	0		16.9796	0			17.1403	0		16.9411	0		16.9796	0
17.0848	0		16.9519	0		16.9902	0			17.151	0		16.9519	0		16.9902	0
17.0956	0		16.9626	0		17.0009	0			17.1618	0		16.9626	0		17.0009	0
17.1063	0		16.9732	0		17.0115	0			17.1726	0		16.9732	0		17.0115	0
17.1168	0		16.9839	0		17.0223	0			17.1832	0		16.9839	0		17.0223	0
17.1275	0		16.9947	0		17.0331	0			17.1939	0		16.9947	0		17.0331	0
17.1382	0		17.0054	0		17.0438	0			17.2046	0		17.0054	0		17.0438	0
17.149	0		17.016	0		17.0546	0			17.2152	0		17.016	0		17.0546	0
17.1598	0		17.0268	0		17.0654	0			17.2258	0		17.0268	0		17.0654	0
17.1707	0		17.0376	0		17.0762	0			17.2367	0		17.0376	0		17.0762	0
17.1815	0		17.0485	0		17.0869	0			17.2473	0		17.0485	0		17.0869	0
17.1923	0		17.0591	0		17.0975	0			17.2581	0		17.0591	0		17.0975	0
17.2029	0		17.0697	0		17.1082	0			17.2689	0		17.0697	0		17.1082	0
17.2136	0		17.0804	0		17.119	0			17.2796	0		17.0804	0		17.119	0
17.2243	0		17.0912	0		17.1298	0			17.2903	0		17.0912	0		17.1298	0
17.2349	0		17.1019	0		17.1404	0			17.3009	0		17.1019	0		17.1404	0
17.2458	0		17.1125	0		17.1512	0			17.3115	0		17.1125	0		17.1512	0
17.2566	0		17.1233	0		17.162	0			17.3222	0		17.1233	0		17.162	0
17.2674	0		17.1341	0		17.1728	0			17.333	0		17.1341	0		17.1728	0
17.2783	0		17.1449	0		17.1834	0			17.3436	0		17.1449	0		17.1834	0
17.2891	0		17.1555	0		17.1941	0			17.3544	0		17.1555	0		17.1941	0
17.2997	0		17.1662	0		17.2048	0			17.3653	0		17.1662	0		17.2048	0
17.3104	0		17.1769	0		17.2155	0			17.3759	0		17.1769	0		17.2155	0
17.321	0		17.1877	0		17.2263	0			17.3865	0		17.1877	0		17.2263	0
17.3317	0		17.1983	0		17.237	0			17.3972	0		17.1983	0		17.237	0
17.3425	0		17.209	0		17.2478	0			17.4078	0		17.209	0		17.2478	0
17.3533	0		17.2198	0		17.2586	0			17.4185	0		17.2198	0		17.2586	0
17.3641	0		17.2306	0		17.2694	0			17.4293	0		17.2306	0		17.2694	0
17.3749	0		17.2414	0		17.2801	0			17.4399	0		17.2414	0		17.2801	0
17.3858	0		17.252	0		17.2907	0			17.4508	0		17.252	0		17.2907	0
17.3964	0		17.2627	0		17.3013	0			17.4616	0		17.2627	0		17.3013	0
17.4071	0		17.2733	0		17.3122	0			17.4722	0		17.2733	0		17.3122	0
17.4177	0		17.2841	0		17.323	0			17.4828	0		17.2841	0		17.323	0
17.4283	0		17.2948	0		17.3336	0			17.4935	0		17.2948	0		17.3336	0
17.4391	0		17.3055	0		17.3444	0			17.5042	0		17.3055	0		17.3444	0
17.4499	0		17.3162	0		17.3552	0			17.5148	0		17.3162	0		17.3552	0
17.4607	0		17.327	0		17.3661	0			17.5256	0		17.327	0		17.3661	0
17.4715	0		17.3379	0		17.3767	0			17.5363	0		17.3379	0		17.3767	0
17.4823	0		17.3485	0		17.3873	0			17.5471	0		17.3485	0		17.3873	0
17.493	0		17.3592	0		17.398	0			17.5579	0		17.3592	0		17.398	0
17.5036	0		17.3698	0		17.4088	0			17.5685	0		17.3698	0		17.4088	0
17.5143	0		17.3806	0		17.4196	0			17.5792	0		17.3806	0		17.4196	0
17.5249	0		17.3913	0		17.4302	0			17.5898	0		17.3913	0		17.4302	0
17.5357	0		17.4019	0		17.441	0			17.6004	0		17.4019	0		17.441	0
17.5465	0		17.4127	0		17.4518	0			17.611	0		17.4127	0		17.4518	0
17.5574	0		17.4235	0		17.4626	0			17.6218	0		17.4235	0		17.4626	0
17.5682	0		17.4344	0		17.4733	0			17.6325	0		17.4344	0		17.4733	0
17.579	0		17.445	0		17.4839	0			17.6433	0		17.445	0		17.4839	0
17.5896	0		17.4556	0		17.4945	0			17.6541	0		17.4556	0		17.4945	0
17.6002	0		17.4663	0		17.5053	0			17.6647	0		17.4663	0		17.5053	0
17.6109	0		17.4771	0		17.5161	0			17.6754	0		17.4771	0		17.5161	0
17.6215	0		17.4877	0		17.5268	0			17.686	0		17.4877	0		17.5268	0
17.6323	0		17.4984	0		17.5376	0			17.6967	0		17.4984	0		17.5376	0
17.6432	0		17.5092	0		17.5484	0			17.7074	0		17.5092	0		17.5484	0
17.654	0		17.52	0		17.5592	0			17.7182	0		17.52	0		17.5592	0
17.6647	0		17.5308	0		17.5698	0			17.7288	0		17.5308	0		17.5698	0
17.6756	0		17.5415	0		17.5805	0			17.7396	0		17.5415	0		17.5805	0
17.6862	0		17.5521	0		17.5911	0			17.7504	0		17.5521	0		17.5911	0
17.6969	0		17.5628	0		17.6019	0			17.7611	0		17.5628	0		17.6019	0
17.7075	0		17.5736	0		17.6127	0			17.7717	0		17.5736	0		17.6127	0
17.7181	0		17.5842	0		17.6234	0			17.7824	0		17.5842	0		17.6234	0
17.7289	0		17.5948	0		17.6342	0			17.793	0		17.5948	0		17.6342	0
17.7398	0		17.6057	0		17.645	0			17.8037	0		17.6057	0		17.645	0
17.7505	0		17.6165	0		17.6558	0			17.8145	0		17.6165	0		17.6558	0
17.7613	0		17.6273	0		17.6664	0			17.8251	0		17.6273	0		17.6664	0
17.7721	0		17.6379	0		17.6771	0			17.8359	0		17.6379	0		17.6771	0
17.7827	0		17.6486	0		17.6877	0			17.8468	0		17.6486	0		17.6877	0
17.7934	0		17.6592	0		17.6985	0			17.8574	0		17.6592	0		17.6985	0
17.804	0		17.6701	0		17.7093	0			17.868	0		17.6701	0		17.7093	0
17.8146	0		17.6807	0		17.72	0			17.8787	0		17.6807	0		17.72	0
17.8254	0		17.6914	0		17.7307	0			17.8893	0		17.6914	0		17.7307	0
17.8362	0		17.7022	0		17.7415	0			17.9	0		17.7022	0		17.7415	0
17.847	0		17.713	0		17.7523	0			17.9107	0		17.713	0		17.7523	0
17.8578	0		17.7239	0		17.763	0			17.9214	0		17.7239	0		17.763	0
17.8687	0		17.7345	0		17.7736	0			17.9322	0		17.7345	0		17.7736	0
17.8793	0		17.7451	0		17.7842	0			17.943	0		17.7451	0		17.7842	0
17.8899	0		17.7558	0		17.7951	0			17.9536	0		17.7558	0		17.7951	0
17.9006	0		17.7666	0		17.8059	0			17.9643	0		17.7666	0		17.8059	0
17.9112	0		17.7772	0		17.8165	0			17.9749	0		17.7772	0		17.8165	0
17.922	0		17.7879	0		17.8273	0			17.9856	0		17.7879	0		17.8273	0
17.9328	0		17.7987	0		17.8381	0			17.9962	0		17.7987	0		17.8381	0
17.9436	0		17.8095	0		17.849	0			18.007	0		17.8095	0		17.849	0
17.9544	0		17.8203	0		17.8596	0			18.0177	0		17.8203	0		17.8596	0
17.9652	0		17.8309	0		17.8702	0			18.0285	0		17.8309	0		17.8702	0
17.9759	0		17.8416	0		17.8809	0			18.0393	0		17.8416	0		17.8809	0
17.9865	0		17.8522	0		17.8917	0			18.0499	0		17.8522	0		17.8917	0
17.9971	0		17.863	0		17.9025	0			18.0606	0		17.863	0		17.9025	0
18.0078	0		17.8737	0		17.9131	0			18.0712	0		17.8737	0		17.9131	0
18.0186	0		17.8843	0		17.924	0			18.0818	0		17.8843	0		17.924	0
18.0294	0		17.8951	0		17.9348	0			18.0925	0		17.8951	0		17.9348	0
18.0402	0		17.906	0		17.9456	0			18.1033	0		17.906	0		17.9456	0
18.051	0		17.9168	0		17.9562	0			18.114	0		17.9168	0		17.9562	0
18.0618	0		17.9274	0		17.9669	0			18.1248	0		17.9274	0		17.9669	0
18.0725	0		17.9381	0		17.9775	0			18.1356	0		17.9381	0		17.9775	0
18.0831	0		17.9487	0		17.9883	0			18.1463	0		17.9487	0		17.9883	0
18.0937	0		17.9595	0		17.9991	0			18.1569	0		17.9595	0		17.9991	0
18.1044	0		17.9701	0		18.0098	0			18.1675	0		17.9701	0		18.0098	0
18.1152	0		17.9808	0		18.0206	0			18.1782	0		17.9808	0		18.0206	0
18.126	0		17.9916	0		18.0314	0			18.1888	0		17.9916	0		18.0314	0
18.1368	0		18.0024	0		18.0422	0			18.1996	0		18.0024	0		18.0422	0
18.1477	0		18.0132	0		18.0528	0			18.2103	0		18.0132	0		18.0528	0
18.1585	0		18.0239	0		18.0635	0			18.2211	0		18.0239	0		18.0635	0
18.1691	0		18.0345	0		18.0741	0			18.2319	0		18.0345	0		18.0741	0
18.1798	0		18.0452	0		18.0849	0			18.2425	0		18.0452	0		18.0849	0
18.1904	0		18.056	0		18.0957	0			18.2532	0		18.056	0		18.0957	0
18.2011	0		18.0666	0		18.1064	0			18.2638	0		18.0666	0		18.1064	0
18.212	0		18.0773	0		18.1172	0			18.2745	0		18.0773	0		18.1172	0
18.2228	0		18.088	0		18.128	0			18.2851	0		18.088	0		18.128	0
18.2336	0		18.0988	0		18.1388	0			18.2959	0		18.0988	0		18.1388	0
18.2444	0		18.1097	0		18.1494	0			18.3066	0		18.1097	0		18.1494	0
18.2552	0		18.1203	0		18.1601	0			18.3174	0		18.1203	0		18.1601	0
18.2659	0		18.1309	0		18.1707	0			18.3282	0		18.1309	0		18.1707	0
18.2765	0		18.1416	0		18.1816	0			18.3389	0		18.1416	0		18.1816	0
18.2872	0		18.1524	0		18.1924	0			18.3495	0		18.1524	0		18.1924	0
18.2979	0		18.163	0		18.203	0			18.3602	0		18.163	0		18.203	0
18.3087	0		18.1737	0		18.2138	0			18.3708	0		18.1737	0		18.2138	0
18.3195	0		18.1845	0		18.2246	0			18.3815	0		18.1845	0		18.2246	0
18.3304	0		18.1953	0		18.2354	0			18.3923	0		18.1953	0		18.2354	0
18.3412	0		18.2061	0		18.2461	0			18.4029	0		18.2061	0		18.2461	0
18.352	0		18.2168	0		18.2567	0			18.4137	0		18.2168	0		18.2567	0
18.3626	0		18.2274	0		18.2673	0			18.4246	0		18.2274	0		18.2673	0
18.3733	0		18.238	0		18.2782	0			18.4352	0		18.238	0		18.2782	0
18.384	0		18.2488	0		18.2889	0			18.4459	0		18.2488	0		18.2889	0
18.3946	0		18.2595	0		18.2996	0			18.4565	0		18.2595	0		18.2996	0
18.4054	0		18.2701	0		18.3104	0			18.4672	0		18.2701	0		18.3104	0
18.4163	0		18.2809	0		18.3212	0			18.4778	0		18.2809	0		18.3212	0
18.4271	0		18.2918	0		18.332	0			18.4886	0		18.2918	0		18.332	0
18.4379	0		18.3025	0		18.3426	0			18.4992	0		18.3025	0		18.3426	0
18.4487	0		18.3132	0		18.3533	0			18.51	0		18.3132	0		18.3533	0
18.4594	0		18.3238	0		18.3639	0			18.5209	0		18.3238	0		18.3639	0
18.4701	0		18.3345	0		18.3747	0			18.5315	0		18.3345	0		18.3747	0
18.4807	0		18.3453	0		18.3855	0			18.5422	0		18.3453	0		18.3855	0
18.4913	0		18.3559	0		18.3962	0			18.5528	0		18.3559	0		18.3962	0
18.5022	0		18.3666	0		18.407	0			18.5635	0		18.3666	0		18.407	0
18.513	0		18.3774	0		18.4178	0			18.5741	0		18.3774	0		18.4178	0
18.5238	0		18.3882	0		18.4286	0			18.5849	0		18.3882	0		18.4286	0
18.5346	0		18.399	0		18.4392	0			18.5956	0		18.399	0		18.4392	0
18.5454	0		18.4096	0		18.4499	0			18.6064	0		18.4096	0		18.4499	0
18.5561	0		18.4203	0		18.4605	0			18.6172	0		18.4203	0		18.4605	0
18.5667	0		18.4309	0		18.4713	0			18.6279	0		18.4309	0		18.4713	0
18.5774	0		18.4417	0		18.4821	0			18.6385	0		18.4417	0		18.4821	0
18.588	0		18.4524	0		18.4928	0			18.6492	0		18.4524	0		18.4928	0
18.5988	0		18.463	0		18.5036	0			18.6598	0		18.463	0		18.5036	0
18.6097	0		18.4738	0		18.5144	0			18.6705	0		18.4738	0		18.5144	0
18.6205	0		18.4846	0		18.5252	0			18.6813	0		18.4846	0		18.5252	0
18.6313	0		18.4955	0		18.5359	0			18.692	0		18.4955	0		18.5359	0
18.6421	0		18.5061	0		18.5465	0			18.7028	0		18.5061	0		18.5465	0
18.6528	0		18.5167	0		18.5571	0			18.7136	0		18.5167	0		18.5571	0
18.6634	0		18.5274	0		18.568	0			18.7242	0		18.5274	0		18.568	0
18.6741	0		18.5382	0		18.5788	0			18.7349	0		18.5382	0		18.5788	0
18.6848	0		18.5489	0		18.5894	0			18.7455	0		18.5489	0		18.5894	0
18.6956	0		18.5595	0		18.6002	0			18.7562	0		18.5595	0		18.6002	0
18.7064	0		18.5703	0		18.6111	0			18.7668	0		18.5703	0		18.6111	0
18.7172	0		18.5811	0		18.6219	0			18.7776	0		18.5811	0		18.6219	0
18.728	0		18.5919	0		18.6325	0			18.7882	0		18.5919	0		18.6325	0
18.7388	0		18.6026	0		18.6431	0			18.799	0		18.6026	0		18.6431	0
18.7495	0		18.6132	0		18.6538	0			18.8098	0		18.6132	0		18.6538	0
18.7601	0		18.6239	0		18.6646	0			18.8205	0		18.6239	0		18.6646	0
18.7708	0		18.6347	0		18.6754	0			18.8312	0		18.6347	0		18.6754	0
18.7814	0		18.6453	0		18.6861	0			18.8418	0		18.6453	0		18.6861	0
18.7922	0		18.6559	0		18.6968	0			18.8524	0		18.6559	0		18.6968	0
18.8031	0		18.6668	0		18.7077	0			18.8631	0		18.6668	0		18.7077	0
18.8139	0		18.6776	0		18.7185	0			18.8739	0		18.6776	0		18.7185	0
18.8247	0		18.6884	0		18.7291	0			18.8845	0		18.6884	0		18.7291	0
18.8355	0		18.699	0		18.7398	0			18.8953	0		18.699	0		18.7398	0
18.8462	0		18.7097	0		18.7504	0			18.9062	0		18.7097	0		18.7504	0
18.8568	0		18.7203	0		18.7612	0			18.9168	0		18.7203	0		18.7612	0
18.8674	0		18.7311	0		18.772	0			18.9275	0		18.7311	0		18.772	0
18.8781	0		18.7417	0		18.7827	0			18.9381	0		18.7417	0		18.7827	0
18.8889	0		18.7524	0		18.7935	0			18.9488	0		18.7524	0		18.7935	0
18.8997	0		18.7632	0		18.8043	0			18.9594	0		18.7632	0		18.8043	0
18.9105	0		18.774	0		18.8151	0			18.9702	0		18.774	0		18.8151	0
18.9213	0		18.7848	0		18.8258	0			18.9809	0		18.7848	0		18.8258	0
18.9322	0		18.7955	0		18.8364	0			18.9917	0		18.7955	0		18.8364	0
18.9428	0		18.8062	0		18.8471	0			19.0025	0		18.8062	0		18.8471	0
18.9535	0		18.8168	0		18.8579	0			19.0131	0		18.8168	0		18.8579	0
18.9641	0		18.8276	0		18.8687	0			19.0238	0		18.8276	0		18.8687	0
18.9748	0		18.8382	0		18.8793	0			19.0344	0		18.8382	0		18.8793	0
18.9856	0		18.8489	0		18.8901	0			19.0451	0		18.8489	0		18.8901	0
18.9964	0		18.8597	0		18.9009	0			19.0557	0		18.8597	0		18.9009	0
19.0072	0		18.8705	0		18.9118	0			19.0665	0		18.8705	0		18.9118	0
19.0181	0		18.8813	0		18.9224	0			19.0772	0		18.8813	0		18.9224	0
19.0289	0		18.892	0		18.933	0			19.088	0		18.892	0		18.933	0
19.0395	0		18.9026	0		18.9437	0			19.0988	0		18.9026	0		18.9437	0
19.0501	0		18.9132	0		18.9545	0			19.1095	0		18.9132	0		18.9545	0
19.0607	0		18.924	0		18.9653	0			19.1201	0		18.924	0		18.9653	0
19.0714	0		18.9347	0		18.976	0			19.1308	0		18.9347	0		18.976	0
19.0822	0		18.9453	0		18.9868	0			19.1414	0		18.9453	0		18.9868	0
19.093	0		18.9561	0		18.9976	0			19.1521	0		18.9561	0		18.9976	0
19.1038	0		18.967	0		19.0084	0			19.1629	0		18.967	0		19.0084	0
19.1147	0		18.9778	0		19.019	0			19.1736	0		18.9778	0		19.019	0
19.1255	0		18.9884	0		19.0297	0			19.1844	0		18.9884	0		19.0297	0
19.1361	0		18.999	0		19.0403	0			19.1952	0		18.999	0		19.0403	0
19.1468	0		19.0097	0		19.0511	0			19.2058	0		19.0097	0		19.0511	0
19.1574	0		19.0205	0		19.0619	0			19.2165	0		19.0205	0		19.0619	0
19.168	0		19.0311	0		19.0726	0			19.2271	0		19.0311	0		19.0726	0
19.1789	0		19.0418	0		19.0834	0			19.2377	0		19.0418	0		19.0834	0
19.1897	0		19.0526	0		19.0942	0			19.2484	0		19.0526	0		19.0942	0
19.2005	0		19.0634	0		19.105	0			19.2592	0		19.0634	0		19.105	0
19.2113	0		19.0742	0		19.1156	0			19.2699	0		19.0742	0		19.1156	0
19.2221	0		19.0848	0		19.1263	0			19.2807	0		19.0848	0		19.1263	0
19.2328	0		19.0955	0		19.1369	0			19.2915	0		19.0955	0		19.1369	0
19.2434	0		19.1062	0		19.1477	0			19.3022	0		19.1062	0		19.1477	0
19.2541	0		19.117	0		19.1586	0			19.3128	0		19.117	0		19.1586	0
19.2647	0		19.1276	0		19.1692	0			19.3234	0		19.1276	0		19.1692	0
19.2755	0		19.1382	0		19.1801	0			19.3341	0		19.1382	0		19.1801	0
19.2864	0		19.149	0		19.1909	0			19.3447	0		19.149	0		19.1909	0
19.2971	0		19.1598	0		19.2017	0			19.3555	0		19.1598	0		19.2017	0
19.308	0		19.1706	0		19.2123	0			19.3661	0		19.1706	0		19.2123	0
19.3188	0		19.1813	0		19.223	0			19.377	0		19.1813	0		19.223	0
19.3294	0		19.1919	0		19.2336	0			19.3878	0		19.1919	0		19.2336	0
19.3401	0		19.2026	0		19.2444	0			19.3984	0		19.2026	0		19.2444	0
19.3507	0		19.2134	0		19.2553	0			19.4091	0		19.2134	0		19.2553	0
19.3614	0		19.224	0		19.2659	0			19.4197	0		19.224	0		19.2659	0
19.3722	0		19.2347	0		19.2767	0			19.4304	0		19.2347	0		19.2767	0
19.383	0		19.2455	0		19.2875	0			19.441	0		19.2455	0		19.2875	0
19.3938	0		19.2563	0		19.2983	0			19.4518	0		19.2563	0		19.2983	0
19.4047	0		19.2671	0		19.309	0			19.4624	0		19.2671	0		19.309	0
19.4155	0		19.2778	0		19.3196	0			19.4733	0		19.2778	0		19.3196	0
19.4261	0		19.2884	0		19.3302	0			19.4841	0		19.2884	0		19.3302	0
19.4368	0		19.299	0		19.341	0			19.4947	0		19.299	0		19.341	0
19.4475	0		19.3098	0		19.3518	0			19.5054	0		19.3098	0		19.3518	0
19.4581	0		19.3205	0		19.3625	0			19.516	0		19.3205	0		19.3625	0
19.4689	0		19.3311	0		19.3733	0			19.5266	0		19.3311	0		19.3733	0
19.4797	0		19.3419	0		19.3841	0			19.5373	0		19.3419	0		19.3841	0
19.4906	0		19.3527	0		19.3949	0			19.5481	0		19.3527	0		19.3949	0
19.5014	0		19.3635	0		19.4055	0			19.5587	0		19.3635	0		19.4055	0
19.5122	0		19.3742	0		19.4162	0			19.5695	0		19.3742	0		19.4162	0
19.5228	0		19.3848	0		19.4268	0			19.5803	0		19.3848	0		19.4268	0
19.5335	0		19.3955	0		19.4376	0			19.591	0		19.3955	0		19.4376	0
19.5442	0		19.4063	0		19.4484	0			19.6016	0		19.4063	0		19.4484	0
19.5548	0		19.4169	0		19.4591	0			19.6123	0		19.4169	0		19.4591	0
19.5656	0		19.4275	0		19.4699	0			19.6229	0		19.4275	0		19.4699	0
19.5764	0		19.4384	0		19.4807	0			19.6335	0		19.4384	0		19.4807	0
19.5873	0		19.4492	0		19.4915	0			19.6443	0		19.4492	0		19.4915	0
19.5981	0		19.46	0		19.5021	0			19.655	0		19.46	0		19.5021	0
19.6089	0		19.4706	0		19.5128	0			19.6658	0		19.4706	0		19.5128	0
19.6196	0		19.4813	0		19.5234	0			19.6766	0		19.4813	0		19.5234	0
19.6302	0		19.4919	0		19.5343	0			19.6872	0		19.4919	0		19.5343	0
19.6409	0		19.5027	0		19.545	0			19.6979	0		19.5027	0		19.545	0
19.6515	0		19.5133	0		19.5557	0			19.7085	0		19.5133	0		19.5557	0
19.6623	0		19.524	0		19.5665	0			19.7192	0		19.524	0		19.5665	0
19.6732	0		19.5348	0		19.5773	0			19.7298	0		19.5348	0		19.5773	0
19.684	0		19.5456	0		19.5881	0			19.7406	0		19.5456	0		19.5881	0
19.6948	0		19.5564	0		19.5988	0			19.7513	0		19.5564	0		19.5988	0
19.7059	0		19.567	0		19.6094	0			19.7621	0		19.567	0		19.6094	0
19.7165	0		19.5777	0		19.6201	0			19.7729	0		19.5777	0		19.6201	0
19.7271	0		19.5883	0		19.6308	0			19.7835	0		19.5883	0		19.6308	0
19.7378	0		19.5991	0		19.6417	0			19.7942	0		19.5991	0		19.6417	0
19.7485	0		19.6098	0		19.6523	0			19.8048	0		19.6098	0		19.6523	0
19.7593	0		19.6204	0		19.6631	0			19.8155	0		19.6204	0		19.6631	0
19.7701	0		19.6312	0		19.674	0			19.8261	0		19.6312	0		19.674	0
19.7809	0		19.642	0		19.6848	0			19.837	0		19.642	0		19.6848	0
19.7917	0		19.6529	0		19.6955	0			19.8476	0		19.6529	0		19.6955	0
19.8025	0		19.6635	0		19.7061	0			19.8584	0		19.6635	0		19.7061	0
19.8132	0		19.6741	0		19.7167	0			19.8693	0		19.6741	0		19.7167	0
19.8238	0		19.6848	0		19.7275	0			19.8799	0		19.6848	0		19.7275	0
19.8344	0		19.6956	0		19.7384	0			19.8905	0		19.6956	0		19.7384	0
19.8451	0		19.7062	0		19.749	0			19.9012	0		19.7062	0		19.749	0
19.8559	0		19.7169	0		19.7598	0			19.9118	0		19.7169	0		19.7598	0
19.8667	0		19.7276	0		19.7706	0			19.9224	0		19.7276	0		19.7706	0
19.8775	0		19.7385	0		19.7814	0			19.9332	0		19.7385	0		19.7814	0
19.8884	0		19.7493	0		19.7921	0			19.9439	0		19.7493	0		19.7921	0
19.8991	0		19.7599	0		19.8027	0			19.9547	0		19.7599	0		19.8027	0
19.9098	0		19.7705	0		19.8136	0			19.9654	0		19.7705	0		19.8136	0
19.9204	0		19.7812	0		19.8244	0			19.9761	0		19.7812	0		19.8244	0
19.931	0		19.792	0		19.8352	0			19.9868	0		19.792	0		19.8352	0
19.9417	0		19.8026	0		19.8458	0			19.9974	0		19.8026	0		19.8458	0
19.9524	0		19.8133	0		19.8567	0			20.008	0		19.8133	0		19.8567	0
19.9632	0		19.8241	0		19.8674	0			20.0187	0		19.8241	0		19.8674	0
19.9741	0		19.8349	0		19.8783	0			20.0295	0		19.8349	0		19.8783	0
19.9849	0		19.8457	0		19.8889	0			20.0401	0		19.8457	0		19.8889	0
19.9956	0		19.8563	0		19.8995	0			20.0509	0		19.8563	0		19.8995	0
20.0063	0		19.867	0		19.9102	0			20.0618	0		19.867	0		19.9102	0
20.0169	0		19.8777	0		19.921	0			20.0724	0		19.8777	0		19.921	0
20.0275	0		19.8885	0		19.9318	0			20.0831	0		19.8885	0		19.9318	0
20.0381	0		19.8991	0		19.9425	0			20.0937	0		19.8991	0		19.9425	0
20.0489	0		19.9098	0		19.9533	0			20.1044	0		19.9098	0		19.9533	0
20.0598	0		19.9206	0		19.964	0			20.115	0		19.9206	0		19.964	0
20.0705	0		19.9313	0		19.9748	0			20.1258	0		19.9313	0		19.9748	0
20.0813	0		19.9422	0		19.9855	0			20.1364	0		19.9422	0		19.9855	0
20.0921	0		19.9528	0		19.9961	0			20.1472	0		19.9528	0		19.9961	0
20.1028	0		19.9635	0		20.0067	0			20.158	0		19.9635	0		20.0067	0
20.1134	0		19.9741	0		20.0175	0			20.1687	0		19.9741	0		20.0175	0
20.124	0		19.9849	0		20.0283	0			20.1793	0		19.9849	0		20.0283	0
20.1347	0		19.9955	0		20.039	0			20.1899	0		19.9955	0		20.039	0
20.1455	0		20.0062	0		20.0498	0			20.2006	0		20.0062	0		20.0498	0
20.1563	0		20.017	0		20.0606	0			20.2112	0		20.017	0		20.0606	0
20.167	0		20.0278	0		20.0714	0			20.222	0		20.0278	0		20.0714	0
20.1779	0		20.0386	0		20.082	0			20.2326	0		20.0386	0		20.082	0
20.1887	0		20.0492	0		20.0927	0			20.2434	0		20.0492	0		20.0927	0
20.1993	0		20.0599	0		20.1033	0			20.2542	0		20.0599	0		20.1033	0
20.2099	0		20.0705	0		20.1141	0			20.2648	0		20.0705	0		20.1141	0
20.2206	0		20.0813	0		20.1249	0			20.2755	0		20.0813	0		20.1249	0
20.2312	0		20.092	0		20.1356	0			20.2861	0		20.092	0		20.1356	0
20.242	0		20.1029	0		20.1464	0			20.2968	0		20.1029	0		20.1464	0
20.2528	0		20.1136	0		20.1572	0			20.3074	0		20.1136	0		20.1572	0
20.2636	0		20.1244	0		20.168	0			20.3182	0		20.1244	0		20.168	0
20.2745	0		20.1353	0		20.1786	0			20.3289	0		20.1353	0		20.1786	0
20.2853	0		20.1459	0		20.1892	0			20.3397	0		20.1459	0		20.1892	0
20.2959	0		20.1565	0		20.1999	0			20.3505	0		20.1565	0		20.1999	0
20.3065	0		20.1672	0		20.2107	0			20.3611	0		20.1672	0		20.2107	0
20.3172	0		20.178	0		20.2215	0			20.3718	0		20.178	0		20.2215	0
20.3278	0		20.1886	0		20.2321	0			20.3824	0		20.1886	0		20.2321	0
20.3386	0		20.1992	0		20.243	0			20.393	0		20.1992	0		20.243	0
20.3494	0		20.21	0		20.2538	0			20.4037	0		20.21	0		20.2538	0
20.3602	0		20.2208	0		20.2646	0			20.4145	0		20.2208	0		20.2646	0
20.371	0		20.2316	0		20.2752	0			20.4251	0		20.2316	0		20.2752	0
20.3818	0		20.2422	0		20.2858	0			20.4359	0		20.2422	0		20.2858	0
20.3924	0		20.2529	0		20.2965	0			20.4467	0		20.2529	0		20.2965	0
20.4031	0		20.2635	0		20.3073	0			20.4574	0		20.2635	0		20.3073	0
20.4137	0		20.2743	0		20.3181	0			20.468	0		20.2743	0		20.3181	0
20.4243	0		20.2849	0		20.3288	0			20.4786	0		20.2849	0		20.3288	0
20.4351	0		20.2956	0		20.3396	0			20.4893	0		20.2956	0		20.3396	0
20.4459	0		20.3064	0		20.3504	0			20.4999	0		20.3064	0		20.3504	0
20.4567	0		20.3172	0		20.3612	0			20.5107	0		20.3172	0		20.3612	0
20.4675	0		20.3279	0		20.3718	0			20.5213	0		20.3279	0		20.3718	0
20.4783	0		20.3386	0		20.3825	0			20.5321	0		20.3386	0		20.3825	0
20.489	0		20.3492	0		20.3931	0			20.543	0		20.3492	0		20.3931	0
20.4996	0		20.3598	0		20.4039	0			20.5536	0		20.3598	0		20.4039	0
20.5102	0		20.3706	0		20.4147	0			20.5642	0		20.3706	0		20.4147	0
20.5209	0		20.3813	0		20.4254	0			20.5749	0		20.3813	0		20.4254	0
20.5317	0		20.3919	0		20.4362	0			20.5855	0		20.3919	0		20.4362	0
20.5425	0		20.4027	0		20.447	0			20.5961	0		20.4027	0		20.447	0
20.5532	0		20.4135	0		20.4578	0			20.6069	0		20.4135	0		20.4578	0
20.5641	0		20.4243	0		20.4685	0			20.6176	0		20.4243	0		20.4685	0
20.5749	0		20.4349	0		20.4791	0			20.6284	0		20.4349	0		20.4791	0
20.5855	0		20.4455	0		20.4897	0			20.6392	0		20.4455	0		20.4897	0
20.5961	0		20.4561	0		20.5005	0			20.6498	0		20.4561	0		20.5005	0
20.6068	0		20.467	0		20.5114	0			20.6605	0		20.467	0		20.5114	0
20.6174	0		20.4776	0		20.522	0			20.6711	0		20.4776	0		20.522	0
20.6282	0		20.4882	0		20.5328	0			20.6818	0		20.4882	0		20.5328	0
20.639	0		20.499	0		20.5436	0			20.6924	0		20.499	0		20.5436	0
20.6498	0		20.5098	0		20.5544	0			20.7032	0		20.5098	0		20.5544	0
20.6606	0		20.5206	0		20.5651	0			20.7138	0		20.5206	0		20.5651	0
20.6714	0		20.5312	0		20.5757	0			20.7246	0		20.5312	0		20.5757	0
20.6821	0		20.5419	0		20.5864	0			20.7354	0		20.5419	0		20.5864	0
20.6927	0		20.5525	0		20.5971	0			20.7461	0		20.5525	0		20.5971	0
20.7033	0		20.5633	0		20.6079	0			20.7567	0		20.5633	0		20.6079	0
20.7139	0		20.5739	0		20.6186	0			20.7673	0		20.5739	0		20.6186	0
20.7247	0		20.5846	0		20.6294	0			20.7779	0		20.5846	0		20.6294	0
20.7356	0		20.5954	0		20.6402	0			20.7886	0		20.5954	0		20.6402	0
20.7464	0		20.6062	0		20.651	0			20.7994	0		20.6062	0		20.651	0
20.7572	0		20.617	0		20.6616	0			20.81	0		20.617	0		20.6616	0
20.768	0		20.6276	0		20.6723	0			20.8208	0		20.6276	0		20.6723	0
20.7786	0		20.6382	0		20.683	0			20.8316	0		20.6382	0		20.683	0
20.7893	0		20.6489	0		20.6938	0			20.8423	0		20.6489	0		20.6938	0
20.7999	0		20.6597	0		20.7046	0			20.8529	0		20.6597	0		20.7046	0
20.8105	0		20.6703	0		20.7152	0			20.8635	0		20.6703	0		20.7152	0
20.8214	0		20.681	0		20.7261	0			20.8742	0		20.681	0		20.7261	0
20.8322	0		20.6918	0		20.7369	0			20.8848	0		20.6918	0		20.7369	0
20.843	0		20.7026	0		20.7477	0			20.8956	0		20.7026	0		20.7477	0
20.8538	0		20.7133	0		20.7584	0			20.9063	0		20.7133	0		20.7584	0
20.8646	0		20.724	0		20.769	0			20.9171	0		20.724	0		20.769	0
20.8753	0		20.7347	0		20.7797	0			20.9279	0		20.7347	0		20.7797	0
20.8859	0		20.7453	0		20.7904	0			20.9385	0		20.7453	0		20.7904	0
20.8965	0		20.7561	0		20.8013	0			20.9491	0		20.7561	0		20.8013	0
20.9072	0		20.7667	0		20.8119	0			20.9598	0		20.7667	0		20.8119	0
20.918	0		20.7773	0		20.8227	0			20.9705	0		20.7773	0		20.8227	0
20.9287	0		20.7881	0		20.8335	0			20.9811	0		20.7881	0		20.8335	0
20.9395	0		20.7989	0		20.8443	0			20.9919	0		20.7989	0		20.8443	0
20.9503	0		20.8097	0		20.855	0			21.0025	0		20.8097	0		20.855	0
20.9611	0		20.8204	0		20.8656	0			21.0136	0		20.8204	0		20.8656	0
20.9717	0		20.831	0		20.8763	0			21.0244	0		20.831	0		20.8763	0
20.9824	0		20.8416	0		20.8871	0			21.035	0		20.8416	0		20.8871	0
20.993	0		20.8524	0		20.8979	0			21.0456	0		20.8524	0		20.8979	0
21.0037	0		20.8631	0		20.9085	0			21.0562	0		20.8631	0		20.9085	0
21.0145	0		20.8737	0		20.9194	0			21.0669	0		20.8737	0		20.9194	0
21.0252	0		20.8845	0		20.9301	0			21.0774	0		20.8845	0		20.9301	0
21.036	0		20.8953	0		20.941	0			21.0882	0		20.8953	0		20.941	0
21.0469	0		20.9061	0		20.9516	0			21.0989	0		20.9061	0		20.9516	0
21.0577	0		20.9167	0		20.9622	0			21.1096	0		20.9167	0		20.9622	0
21.0683	0		20.9273	0		20.9729	0			21.1204	0		20.9273	0		20.9729	0
21.0789	0		20.938	0		20.9837	0			21.131	0		20.938	0		20.9837	0
21.0896	0		20.9488	0		20.9945	0			21.1417	0		20.9488	0		20.9945	0
21.1002	0		20.9594	0		21.0052	0			21.1523	0		20.9594	0		21.0052	0
21.111	0		20.97	0		21.016	0			21.1629	0		20.97	0		21.016	0
21.1218	0		20.9808	0		21.0268	0			21.1736	0		20.9808	0		21.0268	0
21.1326	0		20.9916	0		21.0376	0			21.1844	0		20.9916	0		21.0376	0
21.1434	0		21.0025	0		21.0483	0			21.195	0		21.0025	0		21.0483	0
21.1542	0		21.0131	0		21.0589	0			21.2058	0		21.0131	0		21.0589	0
21.1648	0		21.0237	0		21.0696	0			21.2166	0		21.0237	0		21.0696	0
21.1755	0		21.0344	0		21.0804	0			21.2272	0		21.0344	0		21.0804	0
21.1861	0		21.0452	0		21.0912	0			21.2378	0		21.0452	0		21.0912	0
21.1967	0		21.0558	0		21.1018	0			21.2484	0		21.0558	0		21.1018	0
21.2076	0		21.0664	0		21.1127	0			21.259	0		21.0664	0		21.1127	0
21.2183	0		21.0772	0		21.1235	0			21.2697	0		21.0772	0		21.1235	0
21.2291	0		21.088	0		21.1343	0			21.2805	0		21.088	0		21.1343	0
21.2399	0		21.0988	0		21.1449	0			21.2911	0		21.0988	0		21.1449	0
21.2507	0		21.1095	0		21.1556	0			21.3019	0		21.1095	0		21.1556	0
21.2614	0		21.1201	0		21.1662	0			21.3127	0		21.1201	0		21.1662	0
21.272	0		21.1307	0		21.177	0			21.3233	0		21.1307	0		21.177	0
21.2826	0		21.1415	0		21.1879	0			21.3339	0		21.1415	0		21.1879	0
21.2932	0		21.1522	0		21.1985	0			21.3445	0		21.1522	0		21.1985	0
21.304	0		21.1628	0		21.2093	0			21.3551	0		21.1628	0		21.2093	0
21.3148	0		21.1736	0		21.2201	0			21.3657	0		21.1736	0		21.2201	0
21.3256	0		21.1844	0		21.231	0			21.3765	0		21.1844	0		21.231	0
21.3364	0		21.1952	0		21.2416	0			21.3871	0		21.1952	0		21.2416	0
21.3473	0		21.2059	0		21.2523	0			21.3979	0		21.2059	0		21.2523	0
21.3579	0		21.2165	0		21.2629	0			21.4087	0		21.2165	0		21.2629	0
21.3685	0		21.2271	0		21.2737	0			21.4193	0		21.2271	0		21.2737	0
21.3792	0		21.238	0		21.2845	0			21.4299	0		21.238	0		21.2845	0
21.3898	0		21.2486	0		21.2952	0			21.4406	0		21.2486	0		21.2952	0
21.4006	0		21.2592	0		21.306	0			21.4512	0		21.2592	0		21.306	0
21.4114	0		21.27	0		21.3168	0			21.4618	0		21.27	0		21.3168	0
21.4222	0		21.2808	0		21.3276	0			21.4726	0		21.2808	0		21.3276	0
21.433	0		21.2916	0		21.3383	0			21.4832	0		21.2916	0		21.3383	0
21.4438	0		21.3022	0		21.3489	0			21.494	0		21.3022	0		21.3489	0
21.4544	0		21.3129	0		21.3596	0			21.5048	0		21.3129	0		21.3596	0
21.465	0		21.3235	0		21.3704	0			21.5154	0		21.3235	0		21.3704	0
21.4757	0		21.3343	0		21.3812	0			21.5261	0		21.3343	0		21.3812	0
21.4863	0		21.3449	0		21.3918	0			21.5367	0		21.3449	0		21.3918	0
21.4971	0		21.3556	0		21.4026	0			21.5473	0		21.3556	0		21.4026	0
21.5079	0		21.3664	0		21.4135	0			21.5579	0		21.3664	0		21.4135	0
21.5187	0		21.3772	0		21.4243	0			21.5688	0		21.3772	0		21.4243	0
21.5295	0		21.388	0		21.4349	0			21.5794	0		21.388	0		21.4349	0
21.5403	0		21.3986	0		21.4456	0			21.5901	0		21.3986	0		21.4456	0
21.5509	0		21.4092	0		21.4562	0			21.601	0		21.4092	0		21.4562	0
21.5616	0		21.4199	0		21.467	0			21.6116	0		21.4199	0		21.467	0
21.5722	0		21.4307	0		21.4778	0			21.6222	0		21.4307	0		21.4778	0
21.5828	0		21.4413	0		21.4885	0			21.6328	0		21.4413	0		21.4885	0
21.5936	0		21.4519	0		21.4993	0			21.6435	0		21.4519	0		21.4993	0
21.6045	0		21.4628	0		21.5101	0			21.6541	0		21.4628	0		21.5101	0
21.6153	0		21.4736	0		21.521	0			21.6649	0		21.4736	0		21.521	0
21.626	0		21.4843	0		21.5316	0			21.6755	0		21.4843	0		21.5316	0
21.6368	0		21.495	0		21.5423	0			21.6863	0		21.495	0		21.5423	0
21.6475	0		21.5057	0		21.5529	0			21.6971	0		21.5057	0		21.5529	0
21.6582	0		21.5163	0		21.5637	0			21.7078	0		21.5163	0		21.5637	0
21.6688	0		21.5271	0		21.5745	0			21.7184	0		21.5271	0		21.5745	0
21.6795	0		21.5377	0		21.5851	0			21.729	0		21.5377	0		21.5851	0
21.6903	0		21.5484	0		21.596	0			21.7397	0		21.5484	0		21.596	0
21.7011	0		21.5592	0		21.6068	0			21.7503	0		21.5592	0		21.6068	0
21.7119	0		21.57	0		21.6176	0			21.7611	0		21.57	0		21.6176	0
21.7227	0		21.5808	0		21.6283	0			21.7717	0		21.5808	0		21.6283	0
21.7335	0		21.5914	0		21.6389	0			21.7825	0		21.5914	0		21.6389	0
21.7441	0		21.602	0		21.6496	0			21.7933	0		21.602	0		21.6496	0
21.7547	0		21.6127	0		21.6604	0			21.8039	0		21.6127	0		21.6604	0
21.7654	0		21.6235	0		21.6712	0			21.8146	0		21.6235	0		21.6712	0
21.776	0		21.6341	0		21.6819	0			21.8252	0		21.6341	0		21.6819	0
21.7868	0		21.6448	0		21.6927	0			21.8358	0		21.6448	0		21.6927	0
21.7976	0		21.6556	0		21.7035	0			21.8464	0		21.6556	0		21.7035	0
21.8084	0		21.6664	0		21.7143	0			21.8572	0		21.6664	0		21.7143	0
21.8192	0		21.6772	0		21.725	0			21.8679	0		21.6772	0		21.725	0
21.83	0		21.6878	0		21.7356	0			21.8786	0		21.6878	0		21.7356	0
21.8407	0		21.6984	0		21.7463	0			21.8894	0		21.6984	0		21.7463	0
21.8513	0		21.7091	0		21.7571	0			21.9001	0		21.7091	0		21.7571	0
21.8619	0		21.7199	0		21.7679	0			21.9107	0		21.7199	0		21.7679	0
21.8726	0		21.7305	0		21.7785	0			21.9213	0		21.7305	0		21.7785	0
21.8833	0		21.7412	0		21.7894	0			21.9319	0		21.7412	0		21.7894	0
21.8941	0		21.752	0		21.8002	0			21.9425	0		21.752	0		21.8002	0
[truncated: 951 more rows]

## Sheet: Figure 2H
EIC 418.1761 m/z										EIC 462.1660 m/z
5 std.			S. coelicolor dob-pDualP			S. coelicolor WT				4 std.			S. coelicolor dob-pDualP			S. coelicolor WT
Time(min)	Relative Abundance		Time(min)	Relative Abundance		Time(min)	Relative Abundance			Time(min)	Relative Abundance		Time(min)	Relative Abundance		Time(min)	Relative Abundance
0.50652	0		0.506427	0		0.506004	0			0.506255	0		0.506427	0		0.506004	0
0.518263	0		0.518088	0		0.517751	0			0.517734	0		0.518088	0		0.517751	0
0.524581	0		0.524399	0		0.524335	0			0.524064	0		0.524399	0		0.524335	0
0.531507	0		0.531412	0		0.531123	0			0.531235	0		0.531412	0		0.531123	0
0.53882	0		0.538992	0		0.538664	0			0.538624	0		0.538992	0		0.538664	0
0.546199	0		0.546681	0		0.546273	0			0.546099	0		0.546681	0		0.546273	0
0.553919	0		0.554399	0		0.554382	0			0.553788	0		0.554399	0		0.554382	0
0.561561	0		0.562542	0		0.562264	0			0.561658	0		0.562542	0		0.562264	0
0.569213	0		0.570647	0		0.570513	0			0.569507	0		0.570647	0		0.570513	0
0.577107	0		0.578706	0		0.578834	0			0.577334	0		0.578706	0		0.578834	0
0.584969	0		0.586768	0		0.587118	0			0.58541	0		0.586768	0		0.587118	0
0.592802	0		0.595095	0		0.595389	0			0.593466	0		0.595095	0		0.595389	0
0.600624	0		0.603363	0		0.603653	0			0.601524	0		0.603363	0		0.603653	0
0.608526	0		0.611593	0		0.611978	0			0.609561	0		0.611593	0		0.611978	0
0.616216	0		0.619694	0		0.62012	0			0.617473	0		0.619694	0		0.62012	0
0.624066	0		0.627815	0		0.628077	0			0.625164	0		0.627815	0		0.628077	0
0.63156	0		0.635006	0		0.635286	0			0.632496	0		0.635006	0		0.635286	0
0.638191	0		0.641412	0		0.641905	0			0.639057	0		0.641412	0		0.641905	0
0.644571	0		0.647788	0		0.648494	0			0.645588	0		0.647788	0		0.648494	0
0.651095	0		0.654384	0		0.655057	0			0.652098	0		0.654384	0		0.655057	0
0.657634	0		0.660951	0		0.661618	0			0.658622	0		0.660951	0		0.661618	0
0.66421	0		0.667494	0		0.668253	0			0.665158	0		0.667494	0		0.668253	0
0.670799	0		0.674233	0		0.675087	0			0.671747	0		0.674233	0		0.675087	0
0.677386	0		0.680862	0		0.681897	0			0.678373	0		0.680862	0		0.681897	0
0.684171	0		0.687697	0		0.688764	0			0.6852	0		0.687697	0		0.688764	0
0.691076	0		0.694704	0		0.69566	0			0.692218	0		0.694704	0		0.69566	0
0.697977	0		0.701547	0		0.702556	0			0.699274	0		0.701547	0		0.702556	0
0.704955	0		0.70839	0		0.709189	0			0.706052	0		0.70839	0		0.709189	0
0.711575	0		0.715053	0		0.715661	0			0.712441	0		0.715053	0		0.715661	0
0.717936	0		0.721112	0		0.722002	0			0.718818	0		0.721112	0		0.722002	0
0.724244	0		0.727453	0		0.728418	0			0.725267	0		0.727453	0		0.728418	0
0.730663	0		0.733918	0		0.734865	0			0.7317	0		0.733918	0		0.734865	0
0.73708	0		0.740318	0		0.741425	0			0.738296	0		0.740318	0		0.741425	0
0.743719	0		0.746866	0		0.74804	0			0.744874	0		0.746866	0		0.74804	0
0.750358	0		0.753443	0		0.754624	0			0.751523	0		0.753443	0		0.754624	0
0.756983	0		0.760109	0		0.761243	0			0.758203	0		0.760109	0		0.761243	0
0.763609	0		0.766786	0		0.767872	0			0.76487	0		0.766786	0		0.767872	0
0.770321	0		0.773447	0		0.774555	0			0.771498	0		0.773447	0		0.774555	0
0.777052	0		0.780105	0		0.781236	0			0.7782	0		0.780105	0		0.781236	0
0.783725	0		0.786831	0		0.787859	0			0.784928	0		0.786831	0		0.787859	0
0.790404	0		0.793578	0		0.794527	0			0.791601	0		0.793578	0		0.794527	0
0.797166	0		0.800328	0		0.801109	0			0.7983	0		0.800328	0		0.801109	0
0.803943	0		0.807094	0		0.808042	0			0.805013	0		0.807094	0		0.808042	0
0.810661	0		0.8139	0		0.814773	0			0.811805	0		0.8139	0		0.814773	0
0.817415	0		0.820695	0		0.821492	0			0.818516	0		0.820695	0		0.821492	0
0.824226	0		0.82745	0		0.82826	0			0.82518	0		0.82745	0		0.82826	0
0.830991	0		0.834218	0		0.835194	0			0.832141	0		0.834218	0		0.835194	0
0.837864	0		0.841232	0		0.842105	0			0.839034	0		0.841232	0		0.842105	0
0.844788	0		0.848252	0		0.849032	0			0.845936	0		0.848252	0		0.849032	0
0.85177	0		0.855371	0		0.856044	0			0.852864	0		0.855371	0		0.856044	0
0.858699	0		0.862487	0		0.863175	0			0.859821	0		0.862487	0		0.863175	0
0.865611	0		0.869678	0		0.870275	0			0.866952	0		0.869678	0		0.870275	0
0.872549	0		0.876808	0		0.877353	0			0.874034	0		0.876808	0		0.877353	0
0.879691	0		0.883905	0		0.884494	0			0.881114	0		0.883905	0		0.884494	0
0.886817	0		0.891046	0		0.891645	0			0.888263	0		0.891046	0		0.891645	0
0.893795	0		0.898265	0		0.898772	0			0.895225	0		0.898265	0		0.898772	0
0.9007	0		0.905431	0		0.905914	0			0.902174	0		0.905431	0		0.905914	0
0.907709	0		0.912532	0		0.91299	0			0.909075	0		0.912532	0		0.91299	0
0.914641	0		0.919631	0		0.919958	0			0.916055	0		0.919631	0		0.919958	0
0.921493	0		0.926258	0		0.926548	0			0.923148	0		0.926258	0		0.926548	0
0.928293	0		0.932855	0		0.933052	0			0.929967	0		0.932855	0		0.933052	0
0.934959	0		0.939711	0		0.939746	0			0.936785	0		0.939711	0		0.939746	0
0.941706	0		0.946244	0		0.946286	0			0.943514	0		0.946244	0		0.946286	0
0.948354	0		0.952887	0		0.952834	0			0.950136	0		0.952887	0		0.952834	0
0.954911	0		0.959373	0		0.959083	0			0.956696	0		0.959373	0		0.959083	0
0.961232	0		0.965887	0		0.96561	0			0.963174	0		0.965887	0		0.96561	0
0.967716	0		0.972471	0		0.972126	0			0.969735	0		0.972471	0		0.972126	0
0.974254	0		0.979381	0		0.978675	0			0.976341	0		0.979381	0		0.978675	0
0.980861	0		0.986535	0		0.985343	0			0.983191	0		0.986535	0		0.985343	0
0.987771	0		0.992918	0		0.992511	0			0.99012	0		0.992918	0		0.992511	0
0.994711	0		0.999199	0		0.998826	0			0.996452	0		0.999199	0		0.998826	0
1.00162	0		1.00532	0		1.00491	0			1.00253	0		1.00532	0		1.00491	0
1.00859	0		1.0116	0		1.01095	0			1.00882	0		1.0116	0		1.01095	0
1.01564	0		1.01788	0		1.01746	0			1.01526	0		1.01788	0		1.01746	0
1.02283	0		1.02428	0		1.02395	0			1.02155	0		1.02428	0		1.02395	0
1.02995	0		1.03077	0		1.03046	0			1.02802	0		1.03077	0		1.03046	0
1.03724	0		1.03735	0		1.03698	0			1.03451	0		1.03735	0		1.03698	0
1.04441	0		1.04389	0		1.0438	0			1.04101	0		1.04389	0		1.0438	0
1.05177	0		1.05046	0		1.05041	0			1.04758	0		1.05046	0		1.05041	0
1.05903	0		1.0573	0		1.05715	0			1.05416	0		1.0573	0		1.05715	0
1.06631	0		1.06418	0		1.06397	0			1.0609	0		1.06418	0		1.06397	0
1.07352	0		1.07105	0		1.07106	0			1.06766	0		1.07105	0		1.07106	0
1.08071	0		1.07833	0		1.07821	0			1.07451	0		1.07833	0		1.07821	0
1.08784	0		1.08568	0		1.08551	0			1.08116	0		1.08568	0		1.08551	0
1.09497	0		1.09302	0		1.09261	0			1.08823	0		1.09302	0		1.09261	0
1.10217	0		1.1003	0		1.1	0			1.09533	0		1.1003	0		1.1	0
1.10933	0		1.10758	0		1.10719	0			1.10252	0		1.10758	0		1.10719	0
1.11663	0		1.11496	0		1.1145	0			1.10981	0		1.11496	0		1.1145	0
1.12391	0		1.12228	0		1.12178	0			1.11689	0		1.12228	0		1.12178	0
1.13129	0		1.12972	0		1.12913	0			1.12411	0		1.12972	0		1.12913	0
1.1385	0		1.13702	0		1.13644	0			1.13142	0		1.13702	0		1.13644	0
1.14559	0		1.14426	0		1.14347	0			1.13858	0		1.14426	0		1.14347	0
1.15203	0		1.15072	0		1.14993	0			1.14555	0		1.15072	0		1.14993	0
1.15835	0		1.15718	0		1.15623	0			1.15199	0		1.15718	0		1.15623	0
1.16479	0		1.16361	0		1.16266	0			1.15848	0		1.16361	0		1.16266	0
1.17109	0		1.17013	0		1.16897	0			1.16496	0		1.17013	0		1.16897	0
1.17739	0		1.17663	0		1.17542	0			1.17126	0		1.17663	0		1.17542	0
1.18372	0		1.18316	0		1.18176	0			1.17761	0		1.18316	0		1.18176	0
1.19049	0		1.18995	0		1.18848	0			1.1842	0		1.18995	0		1.18848	0
1.19712	0		1.19704	0		1.19509	0			1.19123	0		1.19704	0		1.19509	0
1.20395	0		1.2045	0		1.20191	0			1.19825	0		1.2045	0		1.20191	0
1.21104	0		1.21178	0		1.20916	0			1.20542	0		1.21178	0		1.20916	0
1.2183	0		1.2194	0		1.21663	0			1.21267	0		1.2194	0		1.21663	0
1.22553	0		1.22708	0		1.22407	0			1.21988	0		1.22708	0		1.22407	0
1.23279	0		1.23454	0		1.23152	0			1.2273	0		1.23454	0		1.23152	0
1.24027	0		1.24215	0		1.23906	0			1.23474	0		1.24215	0		1.23906	0
1.24774	0		1.24977	0		1.24656	0			1.24223	0		1.24977	0		1.24656	0
1.25518	0		1.25743	0		1.25419	0			1.24968	0		1.25743	0		1.25419	0
1.26242	0		1.26517	0		1.26165	0			1.25715	0		1.26517	0		1.26165	0
1.26976	0		1.27278	0		1.26936	0			1.26437	0		1.27278	0		1.26936	0
1.27703	0		1.28	0		1.27682	0			1.27165	0		1.28	0		1.27682	0
1.28438	0		1.28633	0		1.28335	0			1.27864	0		1.28633	0		1.28335	0
1.29133	0		1.29258	0		1.2896	0			1.28556	0		1.29258	0		1.2896	0
1.29836	0		1.29882	0		1.2959	0			1.29179	0		1.29882	0		1.2959	0
1.30551	0		1.30505	0		1.30214	0			1.29807	0		1.30505	0		1.30214	0
1.31266	0		1.31129	0		1.30834	0			1.30435	0		1.31129	0		1.30834	0
1.3198	0		1.31752	0		1.31457	0			1.31057	0		1.31752	0		1.31457	0
1.32719	0		1.32372	0		1.32079	0			1.31679	0		1.32372	0		1.32079	0
1.33459	0		1.33013	0		1.327	0			1.32302	0		1.33013	0		1.327	0
1.34198	0		1.33638	0		1.33324	0			1.32943	0		1.33638	0		1.33324	0
1.34939	0		1.34262	0		1.33949	0			1.33566	0		1.34262	0		1.33949	0
1.35683	0		1.34906	0		1.34591	0			1.3419	0		1.34906	0		1.34591	0
1.36425	0		1.35531	0		1.35216	0			1.34816	0		1.35531	0		1.35216	0
1.37165	0		1.36156	0		1.35857	0			1.3544	0		1.36156	0		1.35857	0
1.37924	0		1.36802	0		1.36499	0			1.36065	0		1.36802	0		1.36499	0
1.38673	0		1.37429	0		1.37128	0			1.36707	0		1.37429	0		1.37128	0
1.39426	0		1.38057	0		1.37772	0			1.37333	0		1.38057	0		1.37772	0
1.40202	0		1.38705	0		1.384	0			1.37977	0		1.38705	0		1.384	0
1.40981	0		1.39353	0		1.3903	0			1.38603	0		1.39353	0		1.3903	0
1.41764	0		1.39982	0		1.39676	0			1.39248	0		1.39982	0		1.39676	0
1.42566	0		1.4063	0		1.40324	0			1.39896	0		1.4063	0		1.40324	0
1.43343	0		1.41282	0		1.40972	0			1.40541	0		1.41282	0		1.40972	0
1.44121	0		1.41932	0		1.41619	0			1.41185	0		1.41932	0		1.41619	0
1.44886	0		1.42583	0		1.42271	0			1.41831	0		1.42583	0		1.42271	0
1.45648	0		1.43234	0		1.42926	0			1.42477	0		1.43234	0		1.42926	0
1.46407	0		1.43907	0		1.43578	0			1.43127	0		1.43907	0		1.43578	0
1.47165	0		1.44559	0		1.44211	0			1.43772	0		1.44559	0		1.44211	0
1.47913	0		1.45211	0		1.44862	0			1.44401	0		1.45211	0		1.44862	0
1.48673	0		1.45861	0		1.45517	0			1.45033	0		1.45861	0		1.45517	0
1.49432	0		1.46518	0		1.46167	0			1.45682	0		1.46518	0		1.46167	0
1.50206	0		1.47171	0		1.46838	0			1.46312	0		1.47171	0		1.46838	0
1.5099	0		1.47843	0		1.47493	0			1.46965	0		1.47843	0		1.47493	0
1.51772	0		1.48515	0		1.4815	0			1.476	0		1.48515	0		1.4815	0
1.52545	0		1.49172	0		1.48823	0			1.4827	0		1.49172	0		1.48823	0
1.53318	0		1.49843	0		1.49493	0			1.48922	0		1.49843	0		1.49493	0
1.54082	0		1.50518	0		1.50167	0			1.49573	0		1.50518	0		1.50167	0
1.54841	0		1.51212	0		1.50844	0			1.50247	0		1.51212	0		1.50844	0
1.55615	0		1.51891	0		1.51518	0			1.50917	0		1.51891	0		1.51518	0
1.56392	0		1.52586	0		1.52192	0			1.51589	0		1.52586	0		1.52192	0
1.57158	0		1.53258	0		1.5287	0			1.52261	0		1.53258	0		1.5287	0
1.57942	0		1.53953	0		1.53571	0			1.52936	0		1.53953	0		1.53571	0
1.58738	0		1.54632	0		1.54245	0			1.53659	0		1.54632	0		1.54245	0
1.5953	0		1.55327	0		1.54918	0			1.54394	0		1.55327	0		1.54918	0
1.60333	0		1.56004	0		1.55602	0			1.55066	0		1.56004	0		1.55602	0
1.61132	0		1.56699	0		1.56281	0			1.55722	0		1.56699	0		1.56281	0
1.61925	0		1.5738	0		1.56958	0			1.56478	0		1.5738	0		1.56958	0
1.62719	0		1.58078	0		1.57635	0			1.57143	0		1.58078	0		1.57635	0
1.63485	0		1.58772	0		1.58336	0			1.57816	0		1.58772	0		1.58336	0
1.64266	0		1.59467	0		1.59035	0			1.58513	0		1.59467	0		1.59035	0
1.65026	0		1.60189	0		1.59729	0			1.5919	0		1.60189	0		1.59729	0
1.65803	0		1.60965	0		1.60425	0			1.59883	0		1.60965	0		1.60425	0
1.66586	0		1.61736	0		1.61125	0			1.60576	0		1.61736	0		1.61125	0
1.67366	0		1.62527	0		1.61826	0			1.61336	0		1.62527	0		1.61826	0
1.68166	0		1.63309	0		1.62502	0			1.6205	0		1.63309	0		1.62502	0
1.68959	0		1.64086	0		1.63239	0			1.62746	0		1.64086	0		1.63239	0
1.69759	0		1.64859	0		1.64019	0			1.63482	0		1.64859	0		1.64019	0
1.70557	0		1.65617	0		1.6478	0			1.64241	0		1.65617	0		1.6478	0
1.71349	0		1.66395	0		1.65536	0			1.64982	0		1.66395	0		1.65536	0
1.72142	0		1.67172	0		1.6629	0			1.65735	0		1.67172	0		1.6629	0
1.72923	0		1.67944	0		1.67056	0			1.66488	0		1.67944	0		1.67056	0
1.73702	0		1.6872	0		1.67833	0			1.67244	0		1.6872	0		1.67833	0
1.74478	0		1.69496	0		1.68606	0			1.67998	0		1.69496	0		1.68606	0
1.75252	0		1.7027	0		1.69361	0			1.68733	0		1.7027	0		1.69361	0
1.76013	0		1.7104	0		1.70139	0			1.69485	0		1.7104	0		1.70139	0
1.76769	0		1.71811	0		1.70896	0			1.70245	0		1.71811	0		1.70896	0
1.7754	0		1.72586	0		1.7165	0			1.70983	0		1.72586	0		1.7165	0
1.78311	0		1.73361	0		1.72423	0			1.71735	0		1.73361	0		1.72423	0
1.7909	0		1.74134	0		1.73202	0			1.72469	0		1.74134	0		1.73202	0
1.79867	0		1.74905	0		1.73962	0			1.73211	0		1.74905	0		1.73962	0
1.80658	0		1.75663	0		1.74735	0			1.73965	0		1.75663	0		1.74735	0
1.81449	0		1.76435	0		1.7549	0			1.747	0		1.76435	0		1.7549	0
1.82227	0		1.77189	0		1.76235	0			1.75453	0		1.77189	0		1.76235	0
1.83002	0		1.77958	0		1.76993	0			1.76193	0		1.77958	0		1.76993	0
1.83777	0		1.78735	0		1.77746	0			1.76947	0		1.78735	0		1.77746	0
1.84547	0		1.79527	0		1.785	0			1.77699	0		1.79527	0		1.785	0
1.85324	0		1.8032	0		1.79277	0			1.7845	0		1.8032	0		1.79277	0
1.8608	0		1.81108	0		1.80054	0			1.79209	0		1.81108	0		1.80054	0
1.86868	0		1.81921	0		1.80814	0			1.79986	0		1.81921	0		1.80814	0
1.8766	0		1.82717	0		1.81588	0			1.80757	0		1.82717	0		1.81588	0
1.88437	0		1.83511	0		1.82388	0			1.81528	0		1.83511	0		1.82388	0
1.89231	0		1.84306	0		1.83147	0			1.82291	0		1.84306	0		1.83147	0
1.9002	0		1.85108	0		1.83926	0			1.83064	0		1.85108	0		1.83926	0
1.90811	0		1.85914	0		1.84702	0			1.83821	0		1.85914	0		1.84702	0
1.91606	0		1.86708	0		1.85486	0			1.8459	0		1.86708	0		1.85486	0
1.92385	0		1.87538	0		1.86283	0			1.8535	0		1.87538	0		1.86283	0
1.93176	0		1.88339	0		1.87077	0			1.86105	0		1.88339	0		1.87077	0
1.9397	0		1.8915	0		1.8787	0			1.86879	0		1.8915	0		1.8787	0
1.94767	0		1.89963	0		1.88669	0			1.8765	0		1.89963	0		1.88669	0
1.95564	0		1.90775	0		1.89466	0			1.88431	0		1.90775	0		1.89466	0
1.96376	0		1.91593	0		1.90262	0			1.89226	0		1.91593	0		1.90262	0
1.97186	0		1.92407	0		1.91055	0			1.89999	0		1.92407	0		1.91055	0
1.97983	0		1.93197	0		1.91857	0			1.90771	0		1.93197	0		1.91857	0
1.98794	0		1.94009	0		1.92636	0			1.9155	0		1.94009	0		1.92636	0
1.99585	0		1.94808	0		1.93432	0			1.92364	0		1.94808	0		1.93432	0
2.00393	0		1.95624	0		1.94225	0			1.9314	0		1.95624	0		1.94225	0
2.01191	0		1.96435	0		1.95005	0			1.93927	0		1.96435	0		1.95005	0
2.01988	0		1.97247	0		1.95819	0			1.94728	0		1.97247	0		1.95819	0
2.02782	0		1.98065	0		1.96617	0			1.95543	0		1.98065	0		1.96617	0
2.03594	0		1.98877	0		1.9743	0			1.96334	0		1.98877	0		1.9743	0
2.04392	0		1.99687	0		1.9825	0			1.97125	0		1.99687	0		1.9825	0
2.05207	0		2.00499	0		1.99066	0			1.97922	0		2.00499	0		1.99066	0
2.06033	0		2.01315	0		1.99861	0			1.98719	0		2.01315	0		1.99861	0
2.06842	0		2.0213	0		2.00672	0			1.99509	0		2.0213	0		2.00672	0
2.07677	0		2.0294	0		2.0147	0			2.00283	0		2.0294	0		2.0147	0
2.08494	0		2.03751	0		2.02266	0			2.01064	0		2.03751	0		2.02266	0
2.09306	0		2.0457	0		2.03078	0			2.01877	0		2.0457	0		2.03078	0
2.10133	0		2.05401	0		2.03892	0			2.02652	0		2.05401	0		2.03892	0
2.1095	0		2.06213	0		2.04713	0			2.03451	0		2.06213	0		2.04713	0
2.1176	0		2.07062	0		2.05529	0			2.04248	0		2.07062	0		2.05529	0
2.1257	0		2.07881	0		2.06341	0			2.05044	0		2.07881	0		2.06341	0
2.13378	0		2.08693	0		2.07154	0			2.05854	0		2.08693	0		2.07154	0
2.14193	0		2.09537	0		2.07991	0			2.06665	0		2.09537	0		2.07991	0
2.14991	0		2.10325	0		2.08786	0			2.07467	0		2.10325	0		2.08786	0
2.15796	0		2.10981	0		2.09582	0			2.0828	0		2.10981	0		2.09582	0
2.16604	0		2.11611	0		2.10372	0			2.09071	0		2.11611	0		2.10372	0
2.174	0		2.12237	0		2.11133	0			2.09863	0		2.12237	0		2.11133	0
2.18191	0		2.12861	0		2.11764	0			2.10663	0		2.12861	0		2.11764	0
2.18979	0		2.13486	0		2.1241	0			2.11474	0		2.13486	0		2.1241	0
2.19768	0		2.14108	0		2.13034	0			2.12266	0		2.14108	0		2.13034	0
2.20566	0		2.14728	0		2.13663	0			2.13073	0		2.14728	0		2.13663	0
2.21359	0		2.15333	0		2.14302	0			2.13874	0		2.15333	0		2.14302	0
2.22149	0		2.15955	0		2.14924	0			2.14686	0		2.15955	0		2.14924	0
2.22958	0		2.1659	0		2.15545	0			2.15479	0		2.1659	0		2.15545	0
2.23755	0		2.17213	0		2.16167	0			2.1629	0		2.17213	0		2.16167	0
2.24565	0		2.17831	0		2.16803	0			2.1709	0		2.17831	0		2.16803	0
2.2539	0		2.18452	0		2.17425	0			2.17903	0		2.18452	0		2.17425	0
2.2622	0		2.19074	0		2.18045	0			2.18692	0		2.19074	0		2.18045	0
2.27053	0		2.19695	0		2.18667	0			2.19483	0		2.19695	0		2.18667	0
2.27881	0		2.20314	0		2.19287	0			2.20284	0		2.20314	0		2.19287	0
2.28724	0		2.20938	0		2.19923	0			2.211	0		2.20938	0		2.19923	0
2.29556	0		2.21557	0		2.20545	0			2.21896	0		2.21557	0		2.20545	0
2.30374	0		2.22159	0		2.21148	0			2.2271	0		2.22159	0		2.21148	0
2.31203	0		2.22782	0		2.21767	0			2.23512	0		2.22782	0		2.21767	0
2.3203	0		2.23402	0		2.22389	0			2.24325	0		2.23402	0		2.22389	0
2.32838	0		2.24023	0		2.22992	0			2.25138	0		2.24023	0		2.22992	0
2.33652	0		2.24626	0		2.23614	0			2.25949	0		2.24626	0		2.23614	0
2.34481	0		2.2525	0		2.24234	0			2.26767	0		2.2525	0		2.24234	0
2.35304	0		2.2587	0		2.24856	0			2.27595	0		2.2587	0		2.24856	0
2.36129	0		2.26494	0		2.25478	0			2.28405	0		2.26494	0		2.25478	0
2.36959	0		2.27118	0		2.26118	0			2.29198	0		2.27118	0		2.26118	0
2.37767	0		2.27742	0		2.26743	0			2.30014	0		2.27742	0		2.26743	0
2.38591	0		2.28384	0		2.27367	0			2.30826	0		2.28384	0		2.27367	0
2.39401	0		2.29008	0		2.27991	0			2.31636	0		2.29008	0		2.27991	0
2.40214	0		2.29633	0		2.28616	0			2.32447	0		2.29633	0		2.28616	0
2.4101	0		2.30258	0		2.29257	0			2.33266	0		2.30258	0		2.29257	0
2.41816	0		2.30901	0		2.29882	0			2.34095	0		2.30901	0		2.29882	0
2.42624	0		2.31527	0		2.3051	0			2.34922	0		2.31527	0		2.3051	0
2.4344	0		2.32153	0		2.31153	0			2.35732	0		2.32153	0		2.31153	0
2.4427	0		2.32796	0		2.31782	0			2.36547	0		2.32796	0		2.31782	0
2.45095	0		2.33441	0		2.3241	0			2.37355	0		2.33441	0		2.3241	0
2.4592	0		2.3407	0		2.33054	0			2.38164	0		2.3407	0		2.33054	0
2.46751	0		2.34713	0		2.33699	0			2.38973	0		2.34713	0		2.33699	0
2.4758	0		2.35356	0		2.34344	0			2.39789	0		2.35356	0		2.34344	0
2.48403	0		2.36003	0		2.34988	0			2.40593	0		2.36003	0		2.34988	0
2.49228	0		2.36648	0		2.35634	0			2.41381	0		2.36648	0		2.35634	0
2.5006	0		2.37293	0		2.36281	0			2.42208	0		2.37293	0		2.36281	0
2.50874	0		2.37938	0		2.36931	0			2.43006	0		2.37938	0		2.36931	0
2.51686	0		2.38585	0		2.37577	0			2.43817	0		2.38585	0		2.37577	0
2.5251	0		2.39213	0		2.38222	0			2.44643	0		2.39213	0		2.38222	0
2.53375	0		2.39857	0		2.3887	0			2.4547	0		2.39857	0		2.3887	0
2.54206	0		2.40486	0		2.39499	0			2.46284	0		2.40486	0		2.39499	0
2.55027	0		2.41114	0		2.40147	0			2.471	0		2.41114	0		2.40147	0
2.55852	0		2.41763	0		2.40778	0			2.47907	0		2.41763	0		2.40778	0
2.56682	0		2.42411	0		2.41409	0			2.48716	0		2.42411	0		2.41409	0
2.57509	0		2.43041	0		2.42057	0			2.49549	0		2.43041	0		2.42057	0
2.58332	0		2.43691	0		2.42705	0			2.50377	0		2.43691	0		2.42705	0
2.59156	0		2.44336	0		2.43351	0			2.51185	0		2.44336	0		2.43351	0
2.59968	0		2.4498	0		2.44005	0			2.52011	0		2.4498	0		2.44005	0
2.60775	0		2.45628	0		2.44654	0			2.52825	0		2.45628	0		2.44654	0
2.61583	0		2.46277	0		2.45299	0			2.53652	0		2.46277	0		2.45299	0
2.62387	0		2.46946	0		2.45951	0			2.54459	0		2.46946	0		2.45951	0
2.63218	0		2.47591	0		2.46602	0			2.55284	0		2.47591	0		2.46602	0
2.64024	0		2.48219	0		2.47272	0			2.56113	0		2.48219	0		2.47272	0
2.64829	0		2.48872	0		2.47921	0			2.5694	0		2.48872	0		2.47921	0
2.65652	0		2.49501	0		2.48554	0			2.57765	0		2.49501	0		2.48554	0
2.6648	0		2.5013	0		2.49202	0			2.58608	0		2.5013	0		2.49202	0
2.67304	0		2.50779	0		2.49836	0			2.59423	0		2.50779	0		2.49836	0
2.68128	0		2.51449	0		2.50486	0			2.60251	0		2.51449	0		2.50486	0
2.68935	0		2.5208	0		2.51154	0			2.61058	0		2.5208	0		2.51154	0
2.69765	0		2.52726	0		2.51823	0			2.61864	0		2.52726	0		2.51823	0
2.70572	0		2.53374	0		2.52472	0			2.62677	0		2.53374	0		2.52472	0
2.71395	0		2.54026	0		2.53139	0			2.63506	0		2.54026	0		2.53139	0
2.7222	0		2.54676	0		2.53809	0			2.64313	0		2.54676	0		2.53809	0
2.73048	0		2.55323	0		2.54478	0			2.65119	0		2.55323	0		2.54478	0
2.73892	0		2.5599	0		2.55128	0			2.6595	0		2.5599	0		2.55128	0
2.74716	0		2.56639	0		2.55779	0			2.66779	0		2.56639	0		2.55779	0
2.75537	0		2.57289	0		2.56446	0			2.67602	0		2.57289	0		2.56446	0
2.76371	0		2.57956	0		2.57101	0			2.68392	0		2.57956	0		2.57101	0
2.77199	0		2.58605	0		2.57751	0			2.69207	0		2.58605	0		2.57751	0
2.78025	0		2.59258	0		2.58421	0			2.70023	0		2.59258	0		2.58421	0
2.78868	0		2.59927	0		2.59072	0			2.7083	0		2.59927	0		2.59072	0
2.79679	0		2.60577	0		2.59724	0			2.71637	0		2.60577	0		2.59724	0
2.80506	0		2.61225	0		2.60395	0			2.72467	0		2.61225	0		2.60395	0
2.81329	0		2.61875	0		2.61063	0			2.73295	0		2.61875	0		2.61063	0
2.82171	0		2.62525	0		2.61712	0			2.74138	0		2.62525	0		2.61712	0
2.83036	0		2.63192	0		2.62372	0			2.74944	0		2.63192	0		2.62372	0
2.8388	0		2.6386	0		2.6304	0			2.75776	0		2.6386	0		2.6304	0
2.84703	0		2.64511	0		2.63691	0			2.76606	0		2.64511	0		2.63691	0
2.85525	0		2.6516	0		2.64345	0			2.77428	0		2.6516	0		2.64345	0
2.86353	0		2.65827	0		2.65015	0			2.78236	0		2.65827	0		2.65015	0
2.87181	0		2.66477	0		2.65674	0			2.7905	0		2.66477	0		2.65674	0
2.87986	0		2.67128	0		2.66342	0			2.79879	0		2.67128	0		2.66342	0
2.88809	0		2.67779	0		2.66996	0			2.80685	0		2.67779	0		2.66996	0
2.89638	0		2.6843	0		2.67667	0			2.81493	0		2.6843	0		2.67667	0
2.90464	0		2.69081	0		2.68319	0			2.82321	0		2.69081	0		2.68319	0
2.91307	0		2.69732	0		2.68969	0			2.83147	0		2.69732	0		2.68969	0
2.92129	0		2.70386	0		2.69637	0			2.83964	0		2.70386	0		2.69637	0
2.92958	0		2.71035	0		2.70313	0			2.84791	0		2.71035	0		2.70313	0
2.93803	0		2.71687	0		2.70982	0			2.8562	0		2.71687	0		2.70982	0
2.94627	0		2.72357	0		2.71654	0			2.86445	0		2.72357	0		2.71654	0
2.9547	0		2.73008	0		2.72321	0			2.87257	0		2.73008	0		2.72321	0
2.96301	0		2.73658	0		2.72991	0			2.88064	0		2.73658	0		2.72991	0
2.97129	0		2.74308	0		2.73645	0			2.88875	0		2.74308	0		2.73645	0
2.97952	0		2.74978	0		2.74295	0			2.89683	0		2.74978	0		2.74295	0
2.98794	0		2.75628	0		2.74985	0			2.9049	0		2.75628	0		2.74985	0
2.99622	0		2.76296	0		2.75655	0			2.91296	0		2.76296	0		2.75655	0
3.00468	0		2.7695	0		2.76307	0			2.92144	0		2.7695	0		2.76307	0
3.01307	0		2.77605	0		2.76978	0			2.92971	0		2.77605	0		2.76978	0
3.02167	0		2.78273	0		2.77632	0			2.93794	0		2.78273	0		2.77632	0
3.03014	0		2.78921	0		2.78285	0			2.94636	0		2.78921	0		2.78285	0
3.03876	0		2.79573	0		2.78956	0			2.95466	0		2.79573	0		2.78956	0
3.04734	0		2.80243	0		2.79624	0			2.9631	0		2.80243	0		2.79624	0
3.05557	0		2.80911	0		2.80295	0			2.97139	0		2.80911	0		2.80295	0
3.06385	0		2.81578	0		2.80964	0			2.97965	0		2.81578	0		2.80964	0
3.07211	0		2.82249	0		2.81634	0			2.98796	0		2.82249	0		2.81634	0
3.08033	0		2.82918	0		2.82304	0			2.99605	0		2.82918	0		2.82304	0
3.08872	0		2.83588	0		2.82975	0			3.00412	0		2.83588	0		2.82975	0
3.09702	0		2.84276	0		2.83651	0			3.01237	0		2.84276	0		2.83651	0
3.10528	0		2.84925	0		2.84321	0			3.02072	0		2.84925	0		2.84321	0
3.11348	0		2.85595	0		2.84992	0			3.02898	0		2.85595	0		2.84992	0
3.12187	0		2.86246	0		2.85645	0			3.03725	0		2.86246	0		2.85645	0
3.13015	0		2.86898	0		2.86317	0			3.04551	0		2.86898	0		2.86317	0
3.1384	0		2.87567	0		2.86971	0			3.05401	0		2.87567	0		2.86971	0
3.1466	0		2.88237	0		2.87624	0			3.06228	0		2.88237	0		2.87624	0
3.1548	0		2.8889	0		2.88295	0			3.07038	0		2.8889	0		2.88295	0
3.16308	0		2.89558	0		2.88969	0			3.07845	0		2.89558	0		2.88969	0
3.17114	0		2.90228	0		2.89639	0			3.08659	0		2.90228	0		2.89639	0
3.17934	0		2.90899	0		2.90312	0			3.09485	0		2.90899	0		2.90312	0
3.18754	0		2.91567	0		2.90983	0			3.1031	0		2.91567	0		2.90983	0
3.19579	0		2.92236	0		2.91656	0			3.11131	0		2.92236	0		2.91656	0
3.20402	0		2.92903	0		2.92311	0			3.11959	0		2.92903	0		2.92311	0
3.21258	0		2.93597	0		2.92982	0			3.12783	0		2.93597	0		2.92982	0
3.22077	0		2.94251	0		2.93655	0			3.13606	0		2.94251	0		2.93655	0
3.22904	0		2.94918	0		2.94328	0			3.14409	0		2.94918	0		2.94328	0
3.23728	0		2.95589	0		2.94985	0			3.15236	0		2.95589	0		2.94985	0
3.24546	0		2.96244	0		2.95675	0			3.16044	0		2.96244	0		2.95675	0
3.25386	0		2.96915	0		2.96345	0			3.1685	0		2.96915	0		2.96345	0
3.26205	0		2.97582	0		2.97024	0			3.17652	0		2.97582	0		2.97024	0
3.27045	0		2.98234	0		2.97696	0			3.18447	0		2.98234	0		2.97696	0
3.27901	0		2.98907	0		2.98367	0			3.19254	0		2.98907	0		2.98367	0
3.2874	0		2.99578	0		2.9903	0			3.20077	0		2.99578	0		2.9903	0
3.29603	0		3.00268	0		2.99703	0			3.20898	0		3.00268	0		2.99703	0
3.30481	0		3.0094	0		3.00376	0			3.21726	0		3.0094	0		3.00376	0
3.31336	0		3.01593	0		3.01065	0			3.22552	0		3.01593	0		3.01065	0
3.32192	0		3.02265	0		3.01716	0			3.23393	0		3.02265	0		3.01716	0
3.33036	0		3.02935	0		3.02402	0			3.24215	0		3.02935	0		3.02402	0
3.33879	0		3.03605	0		3.03055	0			3.25061	0		3.03605	0		3.03055	0
3.34718	0		3.04275	0		3.03728	0			3.25886	0		3.04275	0		3.03728	0
3.35557	0		3.04929	0		3.04382	0			3.2671	0		3.04929	0		3.04382	0
3.3642	0		3.05602	0		3.05055	0			3.27515	0		3.05602	0		3.05055	0
3.373	0		3.06272	0		3.05741	0			3.28344	0		3.06272	0		3.05741	0
3.38157	0		3.06942	0		3.06393	0			3.29188	0		3.06942	0		3.06393	0
3.38996	0		3.07595	0		3.07086	0			3.3003	0		3.07595	0		3.07086	0
3.39861	0		3.08266	0		3.07759	0			3.30869	0		3.08266	0		3.07759	0
3.40721	0		3.08955	0		3.0845	0			3.317	0		3.08955	0		3.0845	0
3.41578	0		3.09626	0		3.09142	0			3.32541	0		3.09626	0		3.09142	0
3.424	0		3.10297	0		3.09814	0			3.33402	0		3.10297	0		3.09814	0
3.4323	0		3.10965	0		3.10509	0			3.34243	0		3.10965	0		3.10509	0
3.44074	0		3.11635	0		3.11183	0			3.35089	0		3.11635	0		3.11183	0
3.44899	0		3.12306	0		3.11876	0			3.35931	0		3.12306	0		3.11876	0
3.45741	0		3.1296	0		3.12547	0			3.36757	0		3.1296	0		3.12547	0
3.46587	0		3.13628	0		3.13222	0			3.37599	0		3.13628	0		3.13222	0
3.47432	0		3.143	0		3.13898	0			3.38432	0		3.143	0		3.13898	0
3.48289	0		3.14953	0		3.14571	0			3.39276	0		3.14953	0		3.14571	0
3.49146	0		3.15625	0		3.15245	0			3.40119	0		3.15625	0		3.15245	0
3.49993	0		3.16294	0		3.15922	0			3.40959	0		3.16294	0		3.15922	0
3.50854	0		3.16947	0		3.16616	0			3.41807	0		3.16947	0		3.16616	0
3.51695	0		3.17638	0		3.17306	0			3.4265	0		3.17638	0		3.17306	0
3.52536	0		3.18307	0		3.17977	0			3.4351	0		3.18307	0		3.17977	0
3.53364	0		3.18978	0		3.18652	0			3.44351	0		3.18978	0		3.18652	0
3.54193	0		3.19647	0		3.19322	0			3.45181	0		3.19647	0		3.19322	0
3.55049	0		3.20322	0		3.20013	0			3.46005	0		3.20322	0		3.20013	0
3.55888	0		3.20994	0		3.20686	0			3.4683	0		3.20994	0		3.20686	0
3.56735	0		3.21663	0		3.21379	0			3.4767	0		3.21663	0		3.21379	0
3.57595	0		3.22335	0		3.22051	0			3.48517	0		3.22335	0		3.22051	0
3.58433	0		3.23005	0		3.22761	0			3.49359	0		3.23005	0		3.22761	0
3.59273	0		3.23661	0		3.23416	0			3.50202	0		3.23661	0		3.23416	0
3.60135	0		3.24352	0		3.2409	0			3.51063	0		3.24352	0		3.2409	0
3.6096	0		3.2502	0		3.24767	0			3.51911	0		3.2502	0		3.24767	0
3.61786	0		3.25698	0		3.25441	0			3.52758	0		3.25698	0		3.25441	0
3.62607	0		3.26368	0		3.26134	0			3.53601	0		3.26368	0		3.26134	0
3.63452	0		3.2706	0		3.26827	0			3.54442	0		3.2706	0		3.26827	0
3.64293	0		3.2773	0		3.27499	0			3.55293	0		3.2773	0		3.27499	0
3.65132	0		3.28405	0		3.2819	0			3.56118	0		3.28405	0		3.2819	0
3.65988	0		3.29075	0		3.2888	0			3.56944	0		3.29075	0		3.2888	0
3.66831	0		3.29765	0		3.29574	0			3.57802	0		3.29765	0		3.29574	0
3.67676	0		3.30436	0		3.3025	0			3.58648	0		3.30436	0		3.3025	0
3.68515	0		3.31128	0		3.30922	0			3.59473	0		3.31128	0		3.30922	0
3.69372	0		3.3178	0		3.31615	0			3.60315	0		3.3178	0		3.31615	0
3.70205	0		3.32465	0		3.32291	0			3.61142	0		3.32465	0		3.32291	0
3.71032	0		3.3314	0		3.32968	0			3.61989	0		3.3314	0		3.32968	0
3.71854	0		3.33814	0		3.3366	0			3.62832	0		3.33814	0		3.3366	0
3.72679	0		3.34485	0		3.34335	0			3.63657	0		3.34485	0		3.34335	0
3.73542	0		3.35175	0		3.35011	0			3.6448	0		3.35175	0		3.35011	0
3.74386	0		3.35851	0		3.35723	0			3.6531	0		3.35851	0		3.35723	0
3.75225	0		3.36522	0		3.36397	0			3.66135	0		3.36522	0		3.36397	0
3.76066	0		3.37215	0		3.37088	0			3.66976	0		3.37215	0		3.37088	0
3.76911	0		3.37922	0		3.3778	0			3.67816	0		3.37922	0		3.3778	0
3.77772	0		3.38592	0		3.38491	0			3.68662	0		3.38592	0		3.38491	0
3.78611	0		3.39287	0		3.39181	0			3.69504	0		3.39287	0		3.39181	0
3.79433	0		3.39961	0		3.39857	0			3.70351	0		3.39961	0		3.39857	0
3.80261	0		3.40633	0		3.40554	0			3.71209	0		3.40633	0		3.40554	0
3.81104	0		3.41306	0		3.41245	0			3.72018	0		3.41306	0		3.41245	0
3.81926	0		3.42001	0		3.41939	0			3.72826	0		3.42001	0		3.41939	0
3.82763	0		3.42674	0		3.42613	0			3.7365	0		3.42674	0		3.42613	0
3.83609	0		3.43366	0		3.4329	0			3.74473	0		3.43366	0		3.4329	0
3.8445	0		3.44038	0		3.43986	0			3.7532	0		3.44038	0		3.43986	0
3.85288	0		3.44732	0		3.44678	0			3.76161	0		3.44732	0		3.44678	0
3.86125	0		3.45409	0		3.45368	0			3.76984	0		3.45409	0		3.45368	0
3.86969	0		3.461	0		3.46064	0			3.77807	0		3.461	0		3.46064	0
3.87812	0		3.4679	0		3.46756	0			3.78655	0		3.4679	0		3.46756	0
3.88632	0		3.47483	0		3.47467	0			3.79481	0		3.47483	0		3.47467	0
3.89453	0		3.48176	0		3.4814	0			3.80305	0		3.48176	0		3.4814	0
3.90281	0		3.48865	0		3.48837	0			3.81143	0		3.48865	0		3.48837	0
3.91123	0		3.49538	0		3.49551	0			3.81972	0		3.49538	0		3.49551	0
3.91963	0		3.50232	0		3.50243	0			3.82797	0		3.50232	0		3.50243	0
3.92786	0		3.50922	0		3.50916	0			3.83619	0		3.50922	0		3.50916	0
3.9363	0		3.51595	0		3.5161	0			3.84441	0		3.51595	0		3.5161	0
3.94473	0		3.52265	0		3.52306	0			3.85288	0		3.52265	0		3.52306	0
3.95294	0		3.52941	0		3.5298	0			3.86129	0		3.52941	0		3.5298	0
3.96134	0		3.53633	0		3.53671	0			3.86954	0		3.53633	0		3.53671	0
3.96982	0		3.54307	0		3.54405	0			3.87792	0		3.54307	0		3.54405	0
3.97827	0		3.55001	0		3.55097	0			3.8862	0		3.55001	0		3.55097	0
3.98648	0		3.55673	0		3.55792	0			3.89462	0		3.55673	0		3.55792	0
3.9947	0		3.56364	0		3.56484	0			3.90304	0		3.56364	0		3.56484	0
4.00297	0		3.57037	0		3.57179	0			3.91126	0		3.57037	0		3.57179	0
4.0114	0		3.57728	0		3.57854	0			3.9194	0		3.57728	0		3.57854	0
4.01979	0		3.58426	0		3.58547	0			3.92765	0		3.58426	0		3.58547	0
4.02817	0		3.59116	0		3.59238	0			3.93588	0		3.59116	0		3.59238	0
4.03645	0		3.59827	0		3.59914	0			3.94429	0		3.59827	0		3.59914	0
4.04471	0		3.60521	0		3.60626	0			3.95276	0		3.60521	0		3.60626	0
[truncated: 3,380 more rows]
