# Supplementary material for: Chemical capture of diazo metabolites reveals biosynthetic hydrazone oxidation
Source: Nature. 2026 Feb 4;652(8109):517–25. doi: 10.1038/s41586-025-10079-x (PMC13061610; doi:10.1038/s41586-025-10079-x)
Supplement: Supplementary file 7 — Source Data Fig. 3 [file 41586_2025_10079_MOESM7_ESM.xlsx]

## Sheet: Figure 3A
EIC 418.1761 m/z																			EIC 462.1660 m/z
5 std.			Full reaction			–Dob3			–6-OMe			–DBCO-acid			DBCO-acid + 6-OMe				4 std.			Full reaction			–Dob3			–6-OMe			–DBCO-acid			DBCO-acid + 6-OMe
Time(min)	Relative Abundance		Time(min)	Relative Abundance		Time(min)	Relative Abundance		Time(min)	Relative Abundance		Time(min)	Relative Abundance		Time(min)	Relative Abundance			Time(min)	Relative Abundance		Time(min)	Relative Abundance		Time(min)	Relative Abundance		Time(min)	Relative Abundance		Time(min)	Relative Abundance		Time(min)	Relative Abundance
Time(min)	Relative Abundance		0.50662	0		0.506649	0		0.506678	0		0.506713	0		0.50646	0			0.506601	0		0.50662	0		0.506649	0		0.506678	0		0.506713	0		0.50646	0
0.506482	0		0.517461	0		0.517266	0		0.517509	0		0.517285	0		0.517636	0			0.517681	0		0.517461	0		0.517266	0		0.517509	0		0.517285	0		0.517636	0
0.517307	0		0.527897	0		0.527841	0		0.527968	0		0.527751	0		0.52807	0			0.528306	0		0.527897	0		0.527841	0		0.527968	0		0.527751	0		0.52807	0
0.527727	0		0.535582	0		0.538595	0		0.535674	0		0.538167	0		0.53464	0			0.535065	0		0.535582	0		0.538595	0		0.535674	0		0.538167	0		0.53464	0
0.53437	0		0.542603	0		0.545089	0		0.542797	0		0.544736	0		0.54439	0			0.541839	0		0.542603	0		0.545089	0		0.542797	0		0.544736	0		0.54439	0
0.541209	0		0.550614	0		0.553626	0		0.550785	0		0.552566	0		0.551476	0			0.548943	0		0.550614	0		0.553626	0		0.550785	0		0.552566	0		0.551476	0
0.548362	0		0.558259	0		0.561296	0		0.558443	0		0.560024	0		0.559134	0			0.556129	0		0.558259	0		0.561296	0		0.558443	0		0.560024	0		0.559134	0
0.555472	0		0.566076	0		0.569308	0		0.566444	0		0.567862	0		0.566629	0			0.563228	0		0.566076	0		0.569308	0		0.566444	0		0.567862	0		0.566629	0
0.562759	0		0.574115	0		0.577132	0		0.574243	0		0.575668	0		0.574087	0			0.570517	0		0.574115	0		0.577132	0		0.574243	0		0.575668	0		0.574087	0
0.570097	0		0.582294	0		0.585163	0		0.582226	0		0.583288	0		0.581508	0			0.577806	0		0.582294	0		0.585163	0		0.582226	0		0.583288	0		0.581508	0
0.577414	0		0.590092	0		0.593178	0		0.590068	0		0.591149	0		0.588961	0			0.584976	0		0.590092	0		0.593178	0		0.590068	0		0.591149	0		0.588961	0
0.584694	0		0.598268	0		0.601342	0		0.598232	0		0.598967	0		0.596653	0			0.592288	0		0.598269	0		0.601342	0		0.598232	0		0.598967	0		0.596653	0
0.592211	0		0.606279	0		0.608985	0		0.606219	0		0.606961	0		0.603948	0			0.599595	0		0.606279	0		0.608985	0		0.606219	0		0.606961	0		0.603948	0
0.599575	0		0.614121	0		0.617371	0		0.61404	0		0.614409	0		0.611585	0			0.606906	0		0.614121	0		0.617371	0		0.61404	0		0.614409	0		0.611585	0
0.606908	0		0.62195	0		0.625227	0		0.621899	0		0.622095	0		0.618869	0			0.614246	0		0.62195	0		0.625227	0		0.621899	0		0.622095	0		0.618869	0
0.614401	0		0.629449	0		0.632164	0		0.629549	0		0.629216	0		0.626568	0			0.62159	0		0.629449	0		0.632164	0		0.629549	0		0.629216	0		0.626568	0
0.621906	0		0.635768	0		0.638435	0		0.63582	0		0.635493	0		0.633863	0			0.628558	0		0.635768	0		0.638435	0		0.63582	0		0.635493	0		0.633863	0
0.629269	0		0.642045	0		0.644933	0		0.642262	0		0.64176	0		0.640137	0			0.634796	0		0.642045	0		0.644933	0		0.642262	0		0.64176	0		0.640137	0
0.636437	0		0.648538	0		0.65141	0		0.648745	0		0.648265	0		0.64657	0			0.641277	0		0.648538	0		0.65141	0		0.648745	0		0.648265	0		0.64657	0
0.643404	0		0.655	0		0.657881	0		0.655218	0		0.654755	0		0.65309	0			0.647713	0		0.655	0		0.657881	0		0.655218	0		0.654755	0		0.65309	0
0.650342	0		0.661669	0		0.664499	0		0.66185	0		0.661218	0		0.659587	0			0.654167	0		0.661669	0		0.664499	0		0.66185	0		0.661218	0		0.659587	0
0.657352	0		0.668142	0		0.670972	0		0.668301	0		0.667672	0		0.666055	0			0.660607	0		0.668142	0		0.670972	0		0.668301	0		0.667672	0		0.666055	0
0.664701	0		0.674607	0		0.677445	0		0.67478	0		0.674173	0		0.672507	0			0.667041	0		0.674607	0		0.677445	0		0.67478	0		0.674173	0		0.672507	0
0.672208	0		0.681068	0		0.683886	0		0.681215	0		0.680631	0		0.678988	0			0.673494	0		0.681068	0		0.683886	0		0.681215	0		0.680631	0		0.678988	0
0.679731	0		0.687528	0		0.690345	0		0.687675	0		0.687272	0		0.68545	0			0.679939	0		0.687528	0		0.690345	0		0.687675	0		0.687272	0		0.68545	0
0.68729	0		0.694009	0		0.696818	0		0.694106	0		0.693716	0		0.692096	0			0.68636	0		0.694009	0		0.696818	0		0.694106	0		0.693716	0		0.692096	0
0.694653	0		0.700456	0		0.703104	0		0.700606	0		0.700201	0		0.698545	0			0.69273	0		0.700456	0		0.703104	0		0.700606	0		0.700201	0		0.698545	0
0.701823	0		0.70676	0		0.709587	0		0.706911	0		0.706511	0		0.705032	0			0.699222	0		0.70676	0		0.709587	0		0.706911	0		0.706511	0		0.705032	0
0.709116	0		0.713268	0		0.716256	0		0.713415	0		0.713013	0		0.711395	0			0.705704	0		0.713268	0		0.716256	0		0.713415	0		0.713013	0		0.711395	0
0.716463	0		0.719776	0		0.722552	0		0.719901	0		0.719346	0		0.718061	0			0.712133	0		0.719776	0		0.722552	0		0.719901	0		0.719346	0		0.718061	0
0.72379	0		0.72627	0		0.729191	0		0.726372	0		0.72583	0		0.724546	0			0.718549	0		0.72627	0		0.729191	0		0.726372	0		0.72583	0		0.724547	0
0.73129	0		0.732906	0		0.73561	0		0.732828	0		0.732263	0		0.731191	0			0.724791	0		0.732906	0		0.73561	0		0.732828	0		0.732263	0		0.731191	0
0.738622	0		0.739368	0		0.742223	0		0.739259	0		0.738703	0		0.737628	0			0.73119	0		0.739368	0		0.742223	0		0.739259	0		0.738703	0		0.737628	0
0.746149	0		0.745793	0		0.748647	0		0.745658	0		0.745118	0		0.744053	0			0.73759	0		0.745793	0		0.748647	0		0.745658	0		0.745118	0		0.744053	0
0.753494	0		0.75219	0		0.755044	0		0.752079	0		0.751533	0		0.750455	0			0.744019	0		0.75219	0		0.755044	0		0.752079	0		0.751533	0		0.750455	0
0.760794	0		0.758605	0		0.76139	0		0.758476	0		0.757893	0		0.756879	0			0.75044	0		0.758605	0		0.76139	0		0.758476	0		0.757893	0		0.756879	0
0.767906	0		0.765019	0		0.767772	0		0.764871	0		0.764288	0		0.763283	0			0.756889	0		0.765019	0		0.767772	0		0.764871	0		0.764288	0		0.763283	0
0.775263	0		0.77143	0		0.774198	0		0.771291	0		0.770702	0		0.769699	0			0.763381	0		0.77143	0		0.774198	0		0.771291	0		0.770702	0		0.769699	0
0.782588	0		0.777834	0		0.780607	0		0.777719	0		0.777121	0		0.776122	0			0.769911	0		0.777834	0		0.780607	0		0.777719	0		0.777121	0		0.776122	0
0.789909	0		0.784283	0		0.787237	0		0.78419	0		0.783582	0		0.782622	0			0.776448	0		0.784283	0		0.787237	0		0.78419	0		0.783582	0		0.782622	0
0.797244	0		0.79077	0		0.793732	0		0.790827	0		0.790244	0		0.789326	0			0.782977	0		0.79077	0		0.793732	0		0.790827	0		0.790244	0		0.789326	0
0.804807	0		0.797319	0		0.800618	0		0.79733	0		0.796742	0		0.79604	0			0.789525	0		0.797319	0		0.800618	0		0.79733	0		0.796742	0		0.79604	0
0.812322	0		0.803843	0		0.80736	0		0.804062	0		0.803477	0		0.802574	0			0.796101	0		0.803843	0		0.80736	0		0.804062	0		0.803477	0		0.802574	0
0.81979	0		0.810556	0		0.813866	0		0.81078	0		0.810201	0		0.809332	0			0.802859	0		0.810556	0		0.813866	0		0.81078	0		0.810201	0		0.809332	0
0.827077	0		0.817085	0		0.820331	0		0.817306	0		0.816713	0		0.816251	0			0.809596	0		0.817085	0		0.820331	0		0.817306	0		0.816713	0		0.816251	0
0.834452	0		0.823593	0		0.826868	0		0.823986	0		0.823212	0		0.822963	0			0.816172	0		0.823593	0		0.826868	0		0.823986	0		0.823212	0		0.822963	0
0.841755	0		0.830091	0		0.83336	0		0.830693	0		0.829919	0		0.82972	0			0.822996	0		0.830091	0		0.83336	0		0.830693	0		0.829919	0		0.82972	0
0.849053	0		0.836597	0		0.83985	0		0.837412	0		0.83644	0		0.836654	0			0.829779	0		0.836597	0		0.83985	0		0.837412	0		0.83644	0		0.836654	0
0.856339	0		0.843103	0		0.846313	0		0.844083	0		0.84312	0		0.843562	0			0.836552	0		0.843103	0		0.846313	0		0.844083	0		0.84312	0		0.843562	0
0.863857	0		0.849576	0		0.852813	0		0.850746	0		0.849779	0		0.850452	0			0.843334	0		0.849576	0		0.852813	0		0.850746	0		0.849779	0		0.850452	0
0.871184	0		0.856045	0		0.859299	0		0.857448	0		0.856471	0		0.857358	0			0.850139	0		0.856045	0		0.859299	0		0.857448	0		0.856471	0		0.857358	0
0.878503	0		0.862532	0		0.865774	0		0.864316	0		0.863149	0		0.864331	0			0.856953	0		0.862532	0		0.865774	0		0.864316	0		0.863149	0		0.864331	0
0.885975	0		0.869018	0		0.872247	0		0.871176	0		0.869824	0		0.871275	0			0.863715	0		0.869018	0		0.872247	0		0.871176	0		0.869824	0		0.871275	0
0.893301	0		0.875678	0		0.878925	0		0.878023	0		0.876499	0		0.878216	0			0.870669	0		0.875678	0		0.878925	0		0.878023	0		0.876499	0		0.878216	0
0.900827	0		0.882176	0		0.885419	0		0.884934	0		0.883369	0		0.885313	0			0.877664	0		0.882176	0		0.885419	0		0.884934	0		0.883369	0		0.885313	0
0.90812	0		0.888687	0		0.892086	0		0.891823	0		0.890081	0		0.892123	0			0.884639	0		0.888687	0		0.892086	0		0.891823	0		0.890081	0		0.892123	0
0.915576	0		0.895206	0		0.898752	0		0.898541	0		0.89677	0		0.899437	0			0.89158	0		0.895206	0		0.898752	0		0.898541	0		0.89677	0		0.899437	0
0.923084	0		0.901895	0		0.905278	0		0.905468	9210.23		0.90347	0		0.906172	0			0.898525	0		0.901895	0		0.905278	0		0.905468	0		0.90347	0		0.906172	0
0.930566	0		0.908401	0		0.911958	0		0.912029	0		0.910378	0		0.913287	0			0.905393	0		0.908401	0		0.911958	0		0.912029	0		0.910378	0		0.913287	0
0.938243	0		0.915077	0		0.918615	0		0.91849	0		0.916869	0		0.920274	0			0.9122	0		0.915077	0		0.918615	0		0.91849	0		0.916869	0		0.920274	0
0.945725	0		0.921579	0		0.925079	0		0.925342	0		0.923557	0		0.927052	0			0.918704	0		0.921579	0		0.925079	0		0.925342	0		0.923557	0		0.927052	0
0.953058	0		0.928078	0		0.931565	0		0.931822	0		0.930035	0		0.933753	0			0.925195	0		0.928078	0		0.931565	0		0.931822	0		0.930035	0		0.933753	0
0.960563	0		0.934534	0		0.938237	0		0.938586	0		0.936938	0		0.940257	0			0.931712	0		0.934534	0		0.938237	0		0.938586	0		0.936938	0		0.940257	0
0.967879	0		0.941194	0		0.944921	0		0.945661	0		0.943821	0		0.947173	0			0.938209	0		0.941194	0		0.944921	0		0.945661	0		0.943821	0		0.947173	0
0.975153	0		0.947714	0		0.951616	0		0.952367	0		0.950523	0		0.953732	0			0.944787	0		0.947714	0		0.951616	0		0.952367	0		0.950523	0		0.953732	0
0.982652	0		0.954406	0		0.958329	0		0.959078	0		0.957225	0		0.960672	0			0.951314	0		0.954406	0		0.958329	0		0.959078	0		0.957225	0		0.960672	0
0.989966	0		0.961152	0		0.965041	0		0.965843	0		0.964137	0		0.967625	0			0.958094	0		0.961152	0		0.965041	0		0.965843	0		0.964137	0		0.967625	0
0.997255	0		0.967854	0		0.971769	0		0.972807	0		0.971072	0		0.974812	0			0.964877	0		0.967854	0		0.971769	0		0.972807	0		0.971072	0		0.974812	0
1.00458	0		0.974772	0		0.978492	0		0.97989	0		0.97797	0		0.981633	0			0.971845	0		0.974772	0		0.978492	0		0.97989	0		0.97797	0		0.981633	0
1.0119	0		0.981501	0		0.985405	0		0.98681	0		0.984924	0		0.988823	0			0.978789	0		0.981501	0		0.985405	0		0.98681	0		0.984924	0		0.988823	0
1.01939	0		0.988229	0		0.992333	0		0.993949	0		0.991936	0		0.995624	0			0.98576	0		0.988229	0		0.992333	0		0.993949	0		0.991936	0		0.995624	0
1.02685	0		0.995143	0		0.99923	0		1.00107	0		0.998845	0		1.00296	0			0.992765	0		0.995143	0		0.99923	0		1.00107	0		0.998845	0		1.00296	0
1.03434	0		1.0019	0		1.00594	0		1.00795	0		1.00555	0		1.0097	0			0.999291	0		1.0019	0		1.00594	0		1.00795	0		1.00555	0		1.0097	0
1.04185	0		1.00861	0		1.01264	0		1.01462	0		1.01222	0		1.01661	0			1.00564	0		1.00861	0		1.01264	0		1.01462	0		1.01222	0		1.01661	0
1.04934	0		1.01528	0		1.0193	0		1.02152	0		1.01894	0		1.02352	0			1.01238	0		1.01528	0		1.0193	0		1.02152	0		1.01894	0		1.02352	0
1.05682	0		1.02195	0		1.02598	0		1.02839	0		1.02563	0		1.03052	0			1.01908	0		1.02195	0		1.02598	0		1.02839	0		1.02563	0		1.03052	0
1.06448	0		1.02871	0		1.03284	0		1.03546	0		1.0325	0		1.03765	0			1.02578	0		1.02871	0		1.03284	0		1.03546	0		1.0325	0		1.03765	0
1.07202	0		1.03562	0		1.03976	0		1.04234	0		1.03938	0		1.04476	0			1.0325	0		1.03562	0		1.03976	0		1.04234	0		1.03938	0		1.04476	0
1.07951	0		1.0425	0		1.04664	0		1.04943	0		1.04647	0		1.05171	0			1.0393	0		1.0425	0		1.04664	0		1.04943	0		1.04647	0		1.05171	0
1.08681	0		1.04939	0		1.05352	0		1.05652	0		1.05354	0		1.05889	0			1.04624	0		1.04939	0		1.05352	0		1.05652	0		1.05354	0		1.05889	0
1.09429	0		1.05633	0		1.06058	0		1.06358	0		1.06079	0		1.06603	0			1.05318	0		1.05633	0		1.06058	0		1.06358	0		1.06079	0		1.06603	0
1.10182	0		1.06328	0		1.06751	0		1.07067	0		1.06786	0		1.07316	0			1.06009	0		1.06328	0		1.06751	0		1.07067	0		1.06786	0		1.07316	0
1.1093	0		1.07018	0		1.07443	0		1.07782	0		1.07499	0		1.0801	0			1.06708	0		1.07018	0		1.07443	0		1.07782	0		1.07499	0		1.0801	0
1.11676	0		1.07709	0		1.0815	0		1.08493	0		1.08193	0		1.08727	0			1.07404	0		1.07709	0		1.0815	0		1.08493	0		1.08193	0		1.08727	0
1.12425	0		1.08404	0		1.08857	0		1.09219	0		1.08884	0		1.09479	0			1.08096	0		1.08404	0		1.08857	0		1.09219	0		1.08884	0		1.09479	0
1.13174	0		1.09115	0		1.09553	0		1.0993	0		1.09597	0		1.10172	0			1.08789	0		1.09115	0		1.09553	0		1.0993	0		1.09597	0		1.10172	0
1.13926	0		1.09806	0		1.10262	0		1.10659	0		1.10295	0		1.10888	0			1.09484	0		1.09806	0		1.10262	0		1.10659	0		1.10295	0		1.10888	0
1.14691	0		1.10516	0		1.1097	0		1.11388	0		1.11023	0		1.11587	0			1.10158	0		1.10516	0		1.1097	0		1.11388	0		1.11023	0		1.11587	0
1.15438	0		1.11229	0		1.11678	0		1.12115	0		1.11731	0		1.12301	0			1.10832	0		1.11229	0		1.11678	0		1.12115	0		1.11731	0		1.12301	0
1.1619	0		1.11942	0		1.12391	0		1.12842	0		1.12441	0		1.13016	0			1.11508	0		1.11942	0		1.12391	0		1.12842	0		1.12441	0		1.13016	0
1.16923	0		1.12635	0		1.13102	0		1.13556	0		1.13171	0		1.13729	0			1.12206	0		1.12635	0		1.13102	0		1.13556	0		1.13171	0		1.13729	0
1.17653	0		1.13348	0		1.13811	0		1.14284	0		1.13882	0		1.14482	0			1.12904	0		1.13348	0		1.13811	0		1.14284	0		1.13882	0		1.14482	0
1.18399	0		1.14061	0		1.14541	0		1.1501	0		1.14609	0		1.15178	0			1.13598	0		1.14061	0		1.14541	0		1.1501	0		1.14609	0		1.15178	0
1.19153	0		1.14771	0		1.15252	0		1.15754	0		1.15322	0		1.15894	0			1.14294	0		1.14771	0		1.15252	0		1.15754	0		1.15322	0		1.15894	0
1.19904	0		1.1548	0		1.15964	0		1.16429	0		1.16034	0		1.16588	0			1.14993	0		1.1548	0		1.15964	0		1.16429	0		1.16034	0		1.16588	0
1.20656	0		1.16209	0		1.16674	0		1.1716	0		1.16727	0		1.17308	0			1.15692	0		1.16209	0		1.16674	0		1.1716	0		1.16727	0		1.17308	0
1.21403	0		1.16903	0		1.17383	0		1.17868	0		1.17437	0		1.18009	0			1.16388	0		1.16903	0		1.17383	0		1.17868	0		1.17437	0		1.18009	0
1.22154	0		1.17616	0		1.18113	0		1.18597	0		1.18128	0		1.18723	0			1.17084	0		1.17616	0		1.18113	0		1.18597	0		1.18128	0		1.18723	0
1.22885	0		1.18345	0		1.18826	0		1.19328	0		1.18861	0		1.1942	0			1.17784	0		1.18345	0		1.18826	0		1.19328	0		1.18861	0		1.1942	0
1.23633	0		1.19058	0		1.19557	0		1.20062	0		1.19577	0		1.20177	0			1.18483	0		1.19058	0		1.19557	0		1.20062	0		1.19577	0		1.20177	0
1.24383	0		1.19775	0		1.20284	0		1.2079	0		1.20287	0		1.20871	0			1.1916	0		1.19775	0		1.20284	0		1.2079	0		1.20287	0		1.20871	0
1.25119	0		1.20504	0		1.21017	0		1.21536	0		1.21033	0		1.21638	0			1.19833	0		1.20504	0		1.21017	0		1.21536	0		1.21033	0		1.21638	0
1.25866	0		1.21217	0		1.21746	0		1.22268	0		1.21747	0		1.22313	0			1.20513	0		1.21217	0		1.21746	0		1.22268	0		1.21747	0		1.22313	0
1.26614	0		1.21947	0		1.22491	0		1.23	0		1.22455	0		1.2307	0			1.21209	0		1.21947	0		1.22491	0		1.23	0		1.22455	0		1.2307	0
1.27342	0		1.22682	0		1.23238	0		1.23747	0		1.23186	0		1.23786	0			1.21906	0		1.22682	0		1.23238	0		1.23747	0		1.23186	0		1.23786	0
1.28092	0		1.23415	0		1.23987	0		1.24477	0		1.23897	0		1.24481	0			1.22602	0		1.23415	0		1.23987	0		1.24477	0		1.23897	0		1.24481	0
1.28841	0		1.24143	0		1.24719	0		1.25227	0		1.24631	0		1.25214	0			1.23321	0		1.24143	0		1.24719	0		1.25227	0		1.24631	0		1.25214	0
1.29587	0		1.2487	0		1.25447	0		1.25953	0		1.25379	0		1.25917	0			1.24021	0		1.2487	0		1.25447	0		1.25953	0		1.25379	0		1.25917	0
1.30336	0		1.25605	0		1.26176	0		1.2667	0		1.26076	0		1.26637	0			1.24717	0		1.25605	0		1.26176	0		1.2667	0		1.26076	0		1.26637	0
1.31086	0		1.2632	0		1.26908	0		1.27415	0		1.26785	0		1.27334	0			1.25412	0		1.2632	0		1.26908	0		1.27415	0		1.26785	0		1.27334	0
1.31816	0		1.2705	0		1.2762	0		1.28143	0		1.27483	0		1.28045	0			1.26108	0		1.2705	0		1.2762	0		1.28143	0		1.27483	0		1.28045	0
1.32565	0		1.27758	0		1.2831	0		1.28812	0		1.28191	0		1.28742	0			1.268	0		1.27758	0		1.2831	0		1.28812	0		1.28191	0		1.28742	0
1.33315	0		1.28454	0		1.28978	0		1.29461	0		1.28859	0		1.29393	0			1.27469	0		1.28454	0		1.28978	0		1.29461	0		1.28859	0		1.29393	0
1.34067	0		1.29124	0		1.29627	0		1.30104	0		1.29521	0		1.30041	0			1.28116	0		1.29124	0		1.29627	0		1.30104	0		1.29521	0		1.30041	0
1.34815	0		1.29776	0		1.30268	0		1.30751	0		1.30148	0		1.30683	0			1.28762	0		1.29776	0		1.30268	0		1.30751	0		1.30148	0		1.30683	0
1.35561	0		1.30418	0		1.3091	0		1.31392	0		1.30791	0		1.3133	0			1.29403	0		1.30418	0		1.3091	0		1.31392	0		1.30791	0		1.3133	0
1.36307	0		1.31065	0		1.3155	0		1.32033	0		1.31433	0		1.31977	0			1.30042	0		1.31065	0		1.3155	0		1.32033	0		1.31433	0		1.31977	0
1.37044	0		1.31708	0		1.32192	0		1.32676	0		1.32074	0		1.32625	0			1.30666	0		1.31708	0		1.32192	0		1.32676	0		1.32074	0		1.32625	0
1.37772	0		1.32351	0		1.32831	0		1.33323	0		1.32737	0		1.3327	0			1.31289	0		1.32351	0		1.32831	0		1.33323	0		1.32737	0		1.3327	0
1.38536	0		1.33004	0		1.33472	0		1.33971	0		1.33385	0		1.33918	0			1.31912	0		1.33004	0		1.33472	0		1.33971	0		1.33385	0		1.33918	0
1.39282	0		1.33649	0		1.34116	0		1.34616	0		1.34032	0		1.34567	0			1.32554	0		1.33649	0		1.34116	0		1.34616	0		1.34032	0		1.34567	0
1.40034	0		1.34296	0		1.3476	0		1.3526	0		1.34677	0		1.35218	0			1.33195	0		1.34296	0		1.3476	0		1.3526	0		1.34677	0		1.35218	0
1.40781	0		1.34942	0		1.3539	0		1.35907	0		1.35324	0		1.35888	0			1.33839	0		1.34942	0		1.3539	0		1.35907	0		1.35324	0		1.35888	0
1.41527	0		1.35589	0		1.36036	0		1.36556	0		1.35971	0		1.36559	0			1.34482	0		1.35589	0		1.36036	0		1.36556	0		1.35971	0		1.36559	0
1.42273	0		1.36241	0		1.36681	0		1.37209	0		1.36617	0		1.3723	0			1.35126	0		1.36241	0		1.36681	0		1.37209	0		1.36617	0		1.3723	0
1.43042	0		1.36907	0		1.37328	0		1.37855	0		1.37265	0		1.379	0			1.35769	0		1.36907	0		1.37328	0		1.37855	0		1.37265	0		1.379	0
1.4381	0		1.37555	0		1.37995	0		1.38521	0		1.3793	0		1.38586	0			1.36415	0		1.37555	0		1.37995	0		1.38521	0		1.3793	0		1.38586	0
1.44556	0		1.38222	0		1.3866	0		1.39185	0		1.38596	0		1.39279	0			1.37044	0		1.38222	0		1.3866	0		1.39185	0		1.38596	0		1.39279	0
1.45285	0		1.3889	0		1.39325	0		1.39851	0		1.39261	0		1.3995	0			1.3769	0		1.3889	0		1.39325	0		1.39851	0		1.39261	0		1.3995	0
1.46018	0		1.3956	0		1.39993	0		1.40521	0		1.39928	0		1.40637	0			1.38335	0		1.3956	0		1.39993	0		1.40521	0		1.39928	0		1.40637	0
1.46751	0		1.40228	0		1.40662	0		1.41188	0		1.40597	0		1.41326	0			1.38983	0		1.40228	0		1.40662	0		1.41188	0		1.40597	0		1.41326	0
1.47513	0		1.40897	0		1.4133	0		1.41872	0		1.41264	0		1.42018	0			1.3963	0		1.40897	0		1.4133	0		1.41872	0		1.41264	0		1.42018	0
1.48259	0		1.41569	0		1.41998	0		1.42556	0		1.41948	0		1.4271	0			1.40278	0		1.41569	0		1.41998	0		1.42556	0		1.41948	0		1.4271	0
1.49026	0		1.42257	0		1.42688	0		1.43242	0		1.42632	0		1.43419	0			1.40926	0		1.42257	0		1.42688	0		1.43242	0		1.42632	0		1.43419	0
1.49772	0		1.42943	0		1.43359	0		1.4393	0		1.43319	0		1.44108	0			1.41575	0		1.42943	0		1.43359	0		1.4393	0		1.43319	0		1.44108	0
1.50524	0		1.43634	0		1.44046	0		1.44601	0		1.44007	0		1.44802	0			1.42226	0		1.43634	0		1.44046	0		1.44601	0		1.44007	0		1.44802	0
1.51269	0		1.44322	0		1.44714	0		1.45288	0		1.44676	0		1.45493	0			1.42874	0		1.44322	0		1.44714	0		1.45288	0		1.44676	0		1.45493	0
1.52016	0		1.45012	0		1.45404	0		1.45957	0		1.45361	0		1.46201	0			1.4354	0		1.45012	0		1.45404	0		1.45957	0		1.45361	0		1.46201	0
1.52762	0		1.45697	0		1.46092	0		1.46665	0		1.46052	0		1.46909	0			1.44192	0		1.45697	0		1.46092	0		1.46665	0		1.46052	0		1.46909	0
1.53508	0		1.46389	0		1.46762	0		1.47352	0		1.46741	0		1.47623	0			1.4486	0		1.46389	0		1.46762	0		1.47352	0		1.46741	0		1.47623	0
1.54271	0		1.4708	0		1.47468	0		1.48056	0		1.4743	0		1.48333	0			1.45528	0		1.4708	0		1.47468	0		1.48056	0		1.4743	0		1.48333	0
1.55002	0		1.47787	0		1.48155	0		1.48759	0		1.48133	0		1.49058	0			1.46177	0		1.47787	0		1.48155	0		1.48759	0		1.48133	0		1.49058	0
1.55747	0		1.4849	0		1.4886	0		1.49462	0		1.48839	0		1.49804	0			1.46848	0		1.4849	0		1.4886	0		1.49462	0		1.48839	0		1.49804	0
1.56492	0		1.49199	0		1.49548	0		1.50129	0		1.49524	0		1.50498	0			1.47519	0		1.49199	0		1.49548	0		1.50129	0		1.49524	0		1.50498	0
1.57239	0		1.49909	0		1.50232	0		1.50792	0		1.50207	0		1.51228	0			1.48188	0		1.49909	0		1.50232	0		1.50792	0		1.50207	0		1.51228	0
1.58006	0		1.50613	0		1.50899	0		1.51455	0		1.50887	0		1.51936	0			1.48858	0		1.50613	0		1.50899	0		1.51455	0		1.50887	0		1.51936	0
1.58753	0		1.51297	0		1.5158	0		1.52137	0		1.51553	0		1.52649	0			1.49531	0		1.51297	0		1.5158	0		1.52137	0		1.51553	0		1.52649	0
1.59499	0		1.51978	0		1.52243	0		1.52818	0		1.52234	0		1.53381	0			1.50201	0		1.51978	0		1.52243	0		1.52818	0		1.52234	0		1.53381	0
1.60245	0		1.52647	0		1.52924	0		1.53501	0		1.52916	0		1.54076	0			1.50871	0		1.52647	0		1.52924	0		1.53501	0		1.52916	0		1.54076	0
1.60997	0		1.5333	0		1.53589	0		1.54182	0		1.53583	0		1.54804	0			1.51542	0		1.5333	0		1.53589	0		1.54182	0		1.53583	0		1.54804	0
1.61741	0		1.53994	0		1.54257	0		1.54867	0		1.54285	0		1.55515	0			1.52217	0		1.53994	0		1.54257	0		1.54867	0		1.54285	0		1.55515	0
1.62487	0		1.54678	0		1.5494	0		1.55551	0		1.54969	0		1.5625	0			1.52887	0		1.54678	0		1.5494	0		1.55551	0		1.54969	0		1.5625	0
1.63233	0		1.55364	0		1.55624	0		1.56252	0		1.55654	0		1.56965	0			1.53559	0		1.55364	0		1.55624	0		1.56252	0		1.55654	0		1.56965	0
1.63989	0		1.56052	0		1.56311	0		1.56939	0		1.56337	0		1.57675	0			1.5423	0		1.56052	0		1.56311	0		1.56939	0		1.56337	0		1.57675	0
1.64722	0		1.56755	0		1.57014	0		1.57644	0		1.57043	0		1.58405	0			1.54903	0		1.56755	0		1.57014	0		1.57644	0		1.57043	0		1.58405	0
1.65471	0		1.57457	0		1.57718	0		1.58347	0		1.57746	0		1.59121	0			1.5556	0		1.57457	0		1.57718	0		1.58347	0		1.57746	0		1.59121	0
1.66216	0		1.58163	0		1.58439	0		1.59051	0		1.58449	0		1.5983	0			1.56228	0		1.58163	0		1.58439	0		1.59051	0		1.58449	0		1.5983	0
1.66968	0		1.58868	0		1.59145	0		1.5977	0		1.59152	0		1.60541	0			1.56896	0		1.58868	0		1.59145	0		1.5977	0		1.59152	0		1.60541	0
1.67714	0		1.59575	0		1.59851	0		1.60477	0		1.59893	0		1.6127	0			1.5757	0		1.59575	0		1.59851	0		1.60477	0		1.59893	0		1.6127	0
1.68458	0		1.60296	0		1.60573	0		1.61199	0		1.60598	0		1.61985	0			1.5824	0		1.60296	0		1.60573	0		1.61199	0		1.60598	0		1.61985	0
1.69185	0		1.61022	0		1.61278	0		1.6192	0		1.61319	0		1.62719	0			1.58911	0		1.61022	0		1.61278	0		1.6192	0		1.61319	0		1.62719	0
1.69936	0		1.61728	0		1.62004	0		1.62641	0		1.62042	0		1.63431	0			1.59581	0		1.61728	0		1.62004	0		1.62641	0		1.62042	0		1.63431	0
1.70701	0		1.62439	0		1.62711	0		1.63369	0		1.62749	0		1.64142	0			1.60255	0		1.62439	0		1.62711	0		1.63369	0		1.62749	0		1.64142	0
1.71446	0		1.63129	0		1.63434	0		1.64075	0		1.63491	0		1.64878	0			1.60927	0		1.63129	0		1.63434	0		1.64075	0		1.63491	0		1.64878	0
1.72192	0		1.63839	0		1.64157	0		1.64798	0		1.64178	0		1.65571	0			1.61597	0		1.63839	0		1.64157	0		1.64798	0		1.64178	0		1.65571	0
1.72942	0		1.64547	0		1.64884	0		1.6552	0		1.64902	0		1.66305	0			1.62287	0		1.64547	0		1.64884	0		1.6552	0		1.64902	0		1.66305	0
1.7369	0		1.65252	0		1.65613	0		1.66247	0		1.65613	0		1.6704	0			1.62961	0		1.65252	0		1.65613	0		1.66247	0		1.65613	0		1.6704	0
1.74418	0		1.65978	0		1.66319	0		1.66991	0		1.66338	0		1.67736	0			1.63652	0		1.65978	0		1.66319	0		1.66991	0		1.66338	0		1.67736	0
1.75164	0		1.66704	0		1.6706	0		1.67714	0		1.67062	0		1.6845	0			1.6434	0		1.66704	0		1.6706	0		1.67714	0		1.67062	0		1.6845	0
1.75912	0		1.6743	0		1.67788	0		1.68455	0		1.67785	0		1.692	0			1.65012	0		1.6743	0		1.67788	0		1.68455	0		1.67785	0		1.692	0
1.7666	0		1.68154	0		1.68513	0		1.69181	0		1.68531	0		1.69893	0			1.65706	0		1.68154	0		1.68513	0		1.69181	0		1.68531	0		1.69893	0
1.77404	0		1.68862	0		1.69256	0		1.69907	0		1.6922	0		1.70643	0			1.66396	0		1.68862	0		1.69256	0		1.69907	0		1.6922	0		1.70643	0
1.7815	0		1.69574	0		1.69964	0		1.7063	0		1.69961	0		1.71354	0			1.67084	0		1.69574	0		1.69964	0		1.7063	0		1.69961	0		1.71354	0
1.78882	0		1.703	0		1.70691	0		1.71352	0		1.70668	0		1.72103	0			1.67752	0		1.703	0		1.70691	0		1.71352	0		1.70668	0		1.72103	0
1.79628	0		1.71024	0		1.71415	0		1.72095	0		1.71395	0		1.72797	0			1.68422	0		1.71024	0		1.71415	0		1.72095	0		1.71395	0		1.72797	0
1.80375	0		1.71748	0		1.7214	0		1.72819	0		1.72121	0		1.73531	0			1.69091	0		1.71748	0		1.7214	0		1.72819	0		1.72121	0		1.73531	0
1.81121	0		1.72478	0		1.72847	0		1.73545	0		1.72862	0		1.74261	0			1.69756	0		1.72478	0		1.72847	0		1.73545	0		1.72862	0		1.74261	0
1.8187	0		1.73171	0		1.73575	0		1.74251	0		1.73587	0		1.74976	0			1.70423	0		1.73171	0		1.73575	0		1.74251	0		1.73587	0		1.74976	0
1.82615	0		1.73914	0		1.7432	0		1.75012	0		1.74332	0		1.75688	0			1.71092	0		1.73914	0		1.7432	0		1.75012	0		1.74332	0		1.75688	0
1.83363	0		1.74605	0		1.75043	0		1.75719	0		1.7504	0		1.76404	0			1.71763	0		1.74605	0		1.75043	0		1.75719	0		1.7504	0		1.76404	0
1.84109	0		1.75351	0		1.75786	0		1.76461	0		1.75764	0		1.77152	0			1.7245	0		1.75351	0		1.75786	0		1.76461	0		1.75764	0		1.77152	0
1.84858	0		1.76046	0		1.76531	0		1.77189	0		1.76506	0		1.77881	0			1.73139	0		1.76046	0		1.76531	0		1.77189	0		1.76506	0		1.77881	0
1.85605	0		1.76789	0		1.77277	0		1.77934	0		1.77219	0		1.78574	0			1.73832	0		1.76789	0		1.77277	0		1.77934	0		1.77219	0		1.78574	0
1.86367	0		1.77514	0		1.78001	0		1.78676	0		1.7796	0		1.7931	0			1.74506	0		1.77514	0		1.78001	0		1.78676	0		1.7796	0		1.7931	0
1.87114	0		1.78226	0		1.7876	0		1.79401	0		1.78707	0		1.80024	0			1.75197	0		1.78226	0		1.7876	0		1.79401	0		1.78707	0		1.80024	0
1.87864	0		1.78972	0		1.79506	0		1.80143	0		1.79432	0		1.80753	0			1.75889	0		1.78972	0		1.79506	0		1.80143	0		1.79432	0		1.80753	0
1.88594	0		1.79685	0		1.8025	0		1.80887	0		1.80179	0		1.81482	0			1.76584	0		1.79685	0		1.8025	0		1.80887	0		1.80179	0		1.81482	0
1.89339	0		1.80414	0		1.80977	0		1.81629	0		1.80906	0		1.82198	0			1.77276	0		1.80414	0		1.80977	0		1.81629	0		1.80906	0		1.82198	0
1.90086	0		1.81146	0		1.81736	0		1.82353	0		1.81614	0		1.82912	0			1.77968	0		1.81146	0		1.81736	0		1.82353	0		1.81614	0		1.82912	0
1.90835	0		1.81856	0		1.82468	0		1.83077	0		1.82375	0		1.83642	0			1.78642	0		1.81856	0		1.82468	0		1.83077	0		1.82375	0		1.83642	0
1.91581	0		1.82571	0		1.83229	0		1.83826	0		1.83068	0		1.84334	0			1.79335	0		1.82571	0		1.83229	0		1.83826	0		1.83068	0		1.84334	0
1.92325	0		1.83333	0		1.83955	0		1.8457	0		1.83795	0		1.85083	0			1.80024	0		1.83333	0		1.83955	0		1.8457	0		1.83795	0		1.85083	0
1.93072	0		1.8401	0		1.84699	0		1.85311	0		1.84537	0		1.85777	0			1.80714	0		1.8401	0		1.84699	0		1.85311	0		1.84537	0		1.85777	0
1.93822	0		1.84755	0		1.85445	0		1.86053	0		1.85244	0		1.86528	0			1.81402	0		1.84755	0		1.85445	0		1.86053	0		1.85244	0		1.86528	0
1.94571	0		1.85464	0		1.8619	0		1.86803	0		1.86007	0		1.87256	0			1.82097	0		1.85464	0		1.8619	0		1.86803	0		1.86007	0		1.87256	0
1.95337	0		1.86209	0		1.86932	0		1.87547	0		1.86715	0		1.87989	0			1.82789	0		1.86209	0		1.86932	0		1.87547	0		1.86715	0		1.87989	0
1.96101	0		1.86923	0		1.87658	0		1.88289	0		1.87476	0		1.88703	0			1.83483	0		1.86923	0		1.87658	0		1.88289	0		1.87476	0		1.88703	0
1.96852	0		1.87632	0		1.88405	0		1.89051	0		1.88166	0		1.89434	0			1.84178	0		1.87632	0		1.88405	0		1.89051	0		1.88166	0		1.89434	0
1.97599	0		1.88358	0		1.89167	0		1.89797	0		1.88896	0		1.90145	0			1.84876	0		1.88358	0		1.89167	0		1.89797	0		1.88896	0		1.90145	0
1.98344	0		1.89068	0		1.89913	0		1.90563	0		1.89643	0		1.90899	0			1.85592	0		1.89068	0		1.89913	0		1.90563	0		1.89643	0		1.90899	0
1.99092	0		1.89801	0		1.90657	0		1.91287	0		1.90369	0		1.91612	0			1.86288	0		1.89801	0		1.90657	0		1.91287	0		1.90369	0		1.91612	0
1.99842	0		1.90547	0		1.91422	0		1.92065	0		1.91094	0		1.92322	0			1.87002	0		1.90547	0		1.91422	0		1.92065	0		1.91094	0		1.92322	0
2.00591	0		1.91254	0		1.92147	0		1.9274	0		1.9184	0		1.93055	0			1.87717	0		1.91254	0		1.92147	0		1.9274	0		1.9184	0		1.93055	0
2.01336	0		1.91999	0		1.92908	0		1.93501	0		1.92552	0		1.9377	0			1.88432	0		1.91999	0		1.92908	0		1.93501	0		1.92552	0		1.9377	0
2.02082	0		1.92713	0		1.93651	0		1.94242	0		1.9326	0		1.94501	0			1.8913	0		1.92713	0		1.93651	0		1.94242	0		1.9326	0		1.94501	0
2.02832	0		1.93441	0		1.94381	0		1.94985	0		1.93969	0		1.95248	0			1.89825	0		1.93441	0		1.94381	0		1.94985	0		1.93969	0		1.95248	0
2.03581	0		1.94148	0		1.95142	0		1.9573	0		1.94733	0		1.95979	0			1.90527	0		1.94148	0		1.95142	0		1.9573	0		1.94733	0		1.95979	0
2.04326	0		1.94927	0		1.95885	0		1.9649	0		1.95441	0		1.96695	0			1.91242	0		1.94927	0		1.95885	0		1.9649	0		1.95441	0		1.96695	0
2.0507	0		1.95618	0		1.96628	0		1.97233	0		1.96165	0		1.97408	0			1.91937	0		1.95618	0		1.96628	0		1.97233	0		1.96165	0		1.97408	0
2.05835	0		1.96384	0		1.97375	0		1.97975	0		1.96907	0		1.9812	0			1.9263	0		1.96384	0		1.97375	0		1.97975	0		1.96907	0		1.9812	0
2.06566	0		1.97091	0		1.98121	0		1.98738	0		1.97634	0		1.98848	0			1.93346	0		1.97091	0		1.98121	0		1.98738	0		1.97634	0		1.98848	0
2.07299	0		1.97818	0		1.98862	0		1.99481	0		1.98378	0		1.99567	0			1.94046	0		1.97818	0		1.98862	0		1.99481	0		1.98378	0		1.99567	0
2.08045	0		1.98547	0		1.99624	0		2.00227	0		1.99085	0		2.00317	0			1.94758	0		1.98547	0		1.99624	0		2.00227	0		1.99085	0		2.00317	0
2.08792	0		1.99259	0		2.00369	0		2.00988	0		1.99827	0		2.0101	0			1.95457	0		1.99259	0		2.00369	0		2.00988	0		1.99827	0		2.0101	0
2.09538	0		1.99968	0		2.01132	0		2.01734	0		2.00539	0		2.01758	0			1.96174	0		1.99968	0		2.01132	0		2.01734	0		2.00539	0		2.01758	0
2.10284	0		2.00713	0		2.01862	0		2.02479	0		2.01282	0		2.02455	0			1.96888	0		2.00713	0		2.01862	0		2.02479	0		2.01282	0		2.02455	0
2.11031	0		2.0141	0		2.02605	0		2.03189	0		2.02006	0		2.03192	0			1.97601	0		2.0141	0		2.02605	0		2.03189	0		2.02006	0		2.03192	0
2.11778	0		2.0214	0		2.03351	0		2.03941	0		2.02748	0		2.03903	0			1.98314	0		2.0214	0		2.03351	0		2.03941	0		2.02748	0		2.03903	0
2.12508	0		2.02835	0		2.04095	0		2.04704	0		2.03441	0		2.04615	0			1.99016	0		2.02835	0		2.04095	0		2.04704	0		2.03441	0		2.04615	0
2.13253	0		2.03561	0		2.04838	0		2.05462	0		2.04185	0		2.05366	0			1.9973	0		2.03561	0		2.04838	0		2.05462	0		2.04185	0		2.05366	0
2.14	0		2.04273	0		2.05618	0		2.06209	0		2.04911	0		2.06062	0			2.00444	0		2.04273	0		2.05618	0		2.06209	0		2.04911	0		2.06062	0
2.14765	0		2.05002	0		2.06366	0		2.06972	0		2.05636	0		2.06794	0			2.01156	0		2.05002	0		2.06366	0		2.06972	0		2.05636	0		2.06794	0
2.15511	0		2.0571	0		2.07111	0		2.07733	0		2.06363	0		2.07525	0			2.01856	0		2.0571	0		2.07111	0		2.07733	0		2.06363	0		2.07525	0
2.16256	0		2.06457	0		2.07874	0		2.08476	0		2.0709	0		2.08242	0			2.02573	0		2.06457	0		2.07874	0		2.08476	0		2.0709	0		2.08242	0
2.16985	0		2.07188	0		2.08618	0		2.09235	0		2.07816	0		2.08991	0			2.03286	0		2.07188	0		2.08618	0		2.09235	0		2.07816	0		2.08991	0
2.17735	0		2.07898	0		2.09366	0		2.09997	0		2.08522	0		2.09707	0			2.04	0		2.07898	0		2.09366	0		2.09997	0		2.08522	0		2.09707	0
2.18481	0		2.08625	0		2.10127	0		2.10746	0		2.09278	0		2.1042	0			2.04717	0		2.08625	0		2.10127	0		2.10746	0		2.09278	0		2.1042	0
2.19225	0		2.09354	0		2.10871	0		2.11472	0		2.09986	0		2.11133	0			2.05414	0		2.09354	0		2.10871	0		2.11472	0		2.09986	0		2.11133	0
2.1997	0		2.10086	0		2.11632	0		2.12213	0		2.10712	0		2.11864	0			2.06124	0		2.10086	0		2.11632	0		2.12213	0		2.10712	0		2.11864	0
2.20723	0		2.1078	0		2.1238	0		2.12972	0		2.11437	0		2.12578	0			2.06836	0		2.1078	0		2.1238	0		2.12972	0		2.11437	0		2.12578	0
2.21467	0		2.11506	0		2.13127	0		2.13738	0		2.12149	0		2.13326	0			2.07555	0		2.11506	0		2.13127	0		2.13738	0		2.12149	0		2.13326	0
2.22194	0		2.1225	0		2.13872	0		2.14481	0		2.12894	0		2.14059	0			2.08269	0		2.1225	0		2.13872	0		2.14481	0		2.12894	0		2.14059	0
2.22939	0		2.12964	0		2.1465	0		2.15206	0		2.13619	0		2.1477	0			2.08983	0		2.12964	0		2.1465	0		2.15206	0		2.13619	0		2.1477	0
2.23707	0		2.1371	0		2.15397	0		2.15984	0		2.14345	0		2.15517	0			2.09695	0		2.1371	0		2.15397	0		2.15984	0		2.14345	0		2.15517	0
2.24472	0		2.14418	0		2.16159	0		2.16698	0		2.1509	0		2.16231	0			2.10413	0		2.14418	0		2.16159	0		2.16698	0		2.1509	0		2.16231	0
2.25215	0		2.15145	0		2.16927	0		2.1746	0		2.15837	0		2.16964	0			2.11109	0		2.15145	0		2.16927	0		2.1746	0		2.15837	0		2.16964	0
2.25977	0		2.15862	0		2.1769	0		2.18203	0		2.16597	0		2.17714	0			2.11822	0		2.15862	0		2.1769	0		2.18203	0		2.16597	0		2.17714	0
2.26729	0		2.16575	0		2.18436	0		2.18979	0		2.17304	0		2.18424	0			2.12534	0		2.16575	0		2.18436	0		2.18979	0		2.17304	0		2.18424	0
2.27476	0		2.17301	0		2.19181	0		2.19726	0		2.18102	0		2.1919	0			2.1325	0		2.17301	0		2.19181	0		2.19726	0		2.18102	0		2.1919	0
2.28219	0		2.18045	0		2.19924	0		2.2047	0		2.18793	0		2.19887	0			2.13965	0		2.18045	0		2.19924	0		2.2047	0		2.18793	0		2.19887	0
2.28965	0		2.18775	0		2.20686	0		2.21216	0		2.19521	0		2.20618	0			2.14679	0		2.18775	0		2.20686	0		2.21216	0		2.19521	0		2.20618	0
2.29715	0		2.1949	0		2.21433	0		2.21976	0		2.20229	0		2.21328	0			2.15393	0		2.1949	0		2.21433	0		2.21976	0		2.20229	0		2.21328	0
2.30462	0		2.20216	0		2.22196	0		2.22741	0		2.20958	0		2.22062	0			2.16108	0		2.20216	0		2.22196	0		2.22741	0		2.20958	0		2.22062	0
2.31189	0		2.20928	0		2.22941	0		2.23451	0		2.2172	0		2.22801	0			2.16823	0		2.20928	0		2.22941	0		2.23451	0		2.2172	0		2.22801	0
2.31936	0		2.21642	0		2.23701	0		2.24212	0		2.2241	0		2.23515	0			2.17536	0		2.21642	0		2.23701	0		2.24212	0		2.2241	0		2.23515	0
2.32684	0		2.22353	0		2.24449	0		2.24989	0		2.23152	0		2.24226	0			2.1825	0		2.22353	0		2.24449	0		2.24989	0		2.23152	0		2.24226	0
2.3343	0		2.23081	0		2.2523	0		2.25737	0		2.23899	0		2.24955	0			2.18967	0		2.23081	0		2.2523	0		2.25737	0		2.23899	0		2.24955	0
2.34191	0		2.23807	0		2.25992	0		2.26518	0		2.24696	0		2.2567	0			2.19684	0		2.23807	0		2.25992	0		2.26518	0		2.24696	0		2.2567	0
2.34934	0		2.24519	0		2.26752	0		2.27242	0		2.25386	0		2.26402	0			2.20379	0		2.24519	0		2.26752	0		2.27242	0		2.25386	0		2.26402	0
2.357	0		2.25248	0		2.27518	0		2.28019	0		2.26181	0		2.27149	0			2.21091	0		2.25248	0		2.27518	0		2.28019	0		2.26181	0		2.27149	0
2.36446	0		2.25977	0		2.28265	0		2.28785	0		2.26893	0		2.27861	0			2.21809	0		2.25977	0		2.28265	0		2.28785	0		2.26893	0		2.27861	0
2.37192	0		2.26687	0		2.29063	0		2.29512	0		2.27621	0		2.28577	0			2.22524	0		2.26687	0		2.29063	0		2.29512	0		2.27621	0		2.28577	0
2.37936	0		2.27418	0		2.29789	0		2.30256	0		2.28362	0		2.29312	0			2.23239	0		2.27418	0		2.29789	0		2.30256	0		2.28362	0		2.29312	0
2.38686	0		2.28131	0		2.30573	0		2.31021	0		2.29072	0		2.30023	0			2.23953	0		2.28131	0		2.30573	0		2.31021	0		2.29072	0		2.30023	0
2.39432	0		2.2884	0		2.31319	0		2.31767	0		2.298	0		2.30788	0			2.2467	0		2.2884	0		2.31319	0		2.31767	0		2.298	0		2.30788	0
2.40177	0		2.29569	0		2.32079	0		2.32527	0		2.30511	0		2.31502	0			2.25386	0		2.29569	0		2.32079	0		2.32527	0		2.30511	0		2.31502	0
2.40903	0		2.30282	0		2.3284	0		2.33311	0		2.31254	0		2.32269	0			2.26098	0		2.30282	0		2.3284	0		2.33311	0		2.31254	0		2.32269	0
2.41651	0		2.31029	0		2.33604	0		2.34036	0		2.31946	0		2.32981	0			2.26811	0		2.31029	0		2.33604	0		2.34036	0		2.31946	0		2.32981	0
2.42398	0		2.31738	0		2.34351	0		2.34801	0		2.32728	0		2.33715	0			2.27528	0		2.31738	0		2.34351	0		2.34801	0		2.32728	0		2.33715	0
2.43141	0		2.32447	0		2.35113	0		2.35513	0		2.33455	0		2.34466	0			2.28243	0		2.32447	0		2.35113	0		2.35513	0		2.33455	0		2.34466	0
2.43886	0		2.33169	0		2.35892	0		2.36272	0		2.34236	0		2.35161	0			2.28957	0		2.33169	0		2.35892	0		2.36272	0		2.34236	0		2.35161	0
2.44634	0		2.33949	0		2.3664	0		2.37035	0		2.34943	0		2.35894	0			2.29656	0		2.33949	0		2.3664	0		2.37035	0		2.34943	0		2.35894	0
2.4538	0		2.3466	0		2.37421	0		2.37799	0		2.35673	0		2.36623	0			2.30375	0		2.3466	0		2.37421	0		2.37799	0		2.35673	0		2.36623	0
2.46126	0		2.35388	0		2.38182	0		2.38562	0		2.36418	0		2.37357	0			2.31089	0		2.35388	0		2.38182	0		2.38562	0		2.36418	0		2.37357	0
2.46873	0		2.36122	0		2.38961	0		2.39304	0		2.37144	0		2.38105	0			2.31801	0		2.36122	0		2.38961	0		2.39304	0		2.37144	0		2.38105	0
2.4762	0		2.3685	0		2.39726	0		2.40051	0		2.3787	0		2.388	0			2.32515	0		2.3685	0		2.39726	0		2.40051	0		2.3787	0		2.388	0
2.48385	0		2.37596	0		2.4047	0		2.4078	0		2.38601	0		2.39547	0			2.33232	0		2.37596	0		2.4047	0		2.4078	0		2.38601	0		2.39547	0
2.49129	0		2.38305	0		2.41231	0		2.41541	0		2.39347	0		2.40261	0			2.33945	0		2.38305	0		2.41231	0		2.41541	0		2.39347	0		2.40261	0
2.49893	0		2.39036	0		2.41993	0		2.42319	0		2.40037	0		2.40992	0			2.34657	0		2.39036	0		2.41993	0		2.42319	0		2.40037	0		2.40992	0
2.5063	0		2.39784	0		2.42758	0		2.43078	0		2.40799	0		2.41721	0			2.3537	0		2.39784	0		2.42758	0		2.43078	0		2.40799	0		2.41721	0
2.51376	0		2.40493	0		2.43536	0		2.43844	0		2.41512	0		2.42471	0			2.36084	0		2.40493	0		2.43536	0		2.43844	0		2.41512	0		2.42471	0
2.52119	0		2.4122	0		2.44297	0		2.44605	0		2.42259	0		2.43186	0			2.36781	0		2.4122	0		2.44297	0		2.44605	0		2.42259	0		2.43186	0
2.52864	0		2.41968	0		2.45058	0		2.45347	0		2.43037	0		2.43898	0			2.37475	0		2.41968	0		2.45058	0		2.45347	0		2.43037	0		2.43898	0
2.53614	0		2.4268	0		2.45825	0		2.46125	0		2.43727	0		2.44645	0			2.38167	0		2.4268	0		2.45825	0		2.46125	0		2.43727	0		2.44645	0
2.54358	0		2.43445	0		2.46586	0		2.46908	0		2.44472	0		2.45338	0			2.38863	0		2.43445	0		2.46586	0		2.46908	0		2.44472	0		2.45338	0
2.55102	0		2.44152	0		2.47333	0		2.47653	0		2.45201	0		2.46126	0			2.39556	0		2.44152	0		2.47333	0		2.47653	0		2.45201	0		2.46126	0
2.55848	0		2.44901	0		2.48112	0		2.48398	0		2.45961	0		2.46856	0			2.40251	0		2.44901	0		2.48112	0		2.48398	0		2.45961	0		2.46856	0
2.56599	0		2.4563	0		2.48861	0		2.49159	0		2.46669	0		2.47585	0			2.40962	0		2.4563	0		2.48861	0		2.49159	0		2.46669	0		2.47585	0
2.57344	0		2.46378	0		2.49604	0		2.49943	0		2.47418	0		2.48278	0			2.41677	0		2.46378	0		2.49604	0		2.49943	0		2.47418	0		2.48278	0
2.58105	0		2.47122	0		2.50368	0		2.50689	0		2.48127	0		2.49065	0			2.42392	0		2.47122	0		2.50368	0		2.50689	0		2.48127	0		2.49065	0
2.58868	0		2.47834	0		2.51113	0		2.51452	0		2.48871	0		2.4976	0			2.43105	0		2.47834	0		2.51113	0		2.51452	0		2.48871	0		2.4976	0
2.59615	0		2.48563	0		2.51878	0		2.52214	0		2.49561	0		2.5049	0			2.43817	0		2.48563	0		2.51878	0		2.52214	0		2.49561	0		2.5049	0
2.60363	0		2.49275	0		2.52654	0		2.52979	0		2.5031	0		2.51256	0			2.44534	0		2.49275	0		2.52654	0		2.52979	0		2.5031	0		2.51256	0
2.61106	0		2.50021	0		2.53418	0		2.53743	0		2.51018	0		2.52009	0			2.45249	0		2.50021	0		2.53418	0		2.53743	0		2.51018	0		2.52009	0
2.61849	0		2.50733	0		2.5418	0		2.54504	0		2.51779	0		2.52724	0			2.45961	0		2.50733	0		2.5418	0		2.54504	0		2.51779	0		2.52724	0
2.62596	0		2.5148	0		2.54931	0		2.55229	0		2.52524	0		2.53434	0			2.46675	0		2.5148	0		2.54931	0		2.55229	0		2.52524	0		2.53434	0
2.63344	0		2.52189	0		2.55694	0		2.55993	0		2.53255	0		2.54183	0			2.47393	0		2.52189	0		2.55694	0		2.55993	0		2.53255	0		2.54183	0
2.64091	0		2.52972	0		2.56454	0		2.56744	0		2.53999	0		2.54901	0			2.4809	0		2.52972	0		2.56454	0		2.56744	0		2.53999	0		2.54901	0
2.64836	0		2.53685	0		2.57199	0		2.57522	0		2.54706	0		2.55632	0			2.48804	0		2.53685	0		2.57199	0		2.57522	0		2.54706	0		2.55632	0
2.65586	0		2.54448	0		2.57965	0		2.58231	0		2.55435	0		2.56363	0			2.49517	0		2.54448	0		2.57965	0		2.58231	0		2.55435	0		2.56363	0
2.6635	0		2.55156	0		2.58713	0		2.58996	0		2.56182	0		2.57093	0			2.50234	0		2.55156	0		2.58713	0		2.58996	0		2.56182	0		2.57093	0
2.67095	0		2.55904	0		2.59475	0		2.5974	0		2.56948	0		2.5781	0			2.50948	0		2.55904	0		2.59475	0		2.5974	0		2.56948	0		2.5781	0
2.67856	0		2.56618	0		2.60234	0		2.60501	0		2.57692	0		2.5854	0			2.51661	0		2.56618	0		2.60234	0		2.60501	0		2.57692	0		2.5854	0
2.68604	0		2.57347	0		2.61003	0		2.61262	0		2.58398	0		2.5927	0			2.52373	0		2.57347	0		2.61003	0		2.61262	0		2.58398	0		2.5927	0
2.69332	0		2.58075	0		2.61783	0		2.62044	0		2.59127	0		2.60019	0			2.53089	0		2.58075	0		2.61783	0		2.62044	0		2.59127	0		2.60019	0
2.70095	0		2.58801	0		2.62526	0		2.62787	0		2.59873	0		2.60735	0			2.53802	0		2.58801	0		2.62526	0		2.62787	0		2.59873	0		2.60735	0
2.70837	0		2.59553	0		2.63288	0		2.63532	0		2.60582	0		2.61485	0			2.54514	0		2.59553	0		2.63288	0		2.63532	0		2.60582	0		2.61485	0
2.71583	0		2.60263	0		2.64035	0		2.64275	0		2.61307	0		2.62196	0			2.55226	0		2.60263	0		2.64035	0		2.64275	0		2.61307	0		2.62196	0
2.72327	0		2.61061	0		2.64798	0		2.65056	0		2.6207	0		2.62909	0			2.55942	0		2.61061	0		2.64798	0		2.65056	0		2.6207	0		2.62909	0
2.73071	0		2.61754	0		2.6558	0		2.6582	0		2.62818	0		2.63645	0			2.56657	0		2.61754	0		2.6558	0		2.6582	0		2.62818	0		2.63645	0
2.73802	0		2.6254	0		2.66323	0		2.66565	0		2.63544	0		2.64377	0			2.57353	0		2.6254	0		2.66323	0		2.66565	0		2.63544	0		2.64377	0
2.74547	0		2.63269	0		2.6712	0		2.67303	0		2.6427	0		2.65088	0			2.58064	0		2.63269	0		2.6712	0		2.67303	0		2.6427	0		2.65088	0
2.75294	0		2.63961	0		2.67848	0		2.6805	0		2.64999	0		2.65801	0			2.58781	0		2.63961	0		2.67848	0		2.6805	0		2.64999	0		2.65801	0
2.76055	0		2.64724	0		2.68607	0		2.68777	0		2.65726	0		2.66534	0			2.59497	0		2.64724	0		2.68607	0		2.68777	0		2.65726	0		2.66534	0
2.768	0		2.65454	0		2.69368	0		2.69538	0		2.66468	0		2.67247	0			2.6021	0		2.65454	0		2.69368	0		2.69538	0		2.66468	0		2.67247	0
2.77565	0		2.66202	0		2.70132	0		2.70299	0		2.67195	0		2.6794	0			2.60922	0		2.66202	0		2.70132	0		2.70299	0		2.67195	0		2.6794	0
2.78309	0		2.6691	0		2.70914	0		2.71063	0		2.67924	0		2.68688	0			2.61638	0		2.6691	0		2.70914	0		2.71063	0		2.67924	0		2.68688	0
2.79038	0		2.67619	0		2.71674	0		2.71843	0		2.68652	0		2.69422	0			2.62352	0		2.67619	0		2.71674	0		2.71843	0		2.68652	0		2.69422	0
2.79781	0		2.68385	0		2.72453	0		2.72603	0		2.69377	0		2.70133	0			2.63063	0		2.68385	0		2.72453	0		2.72603	0		2.69377	0		2.70133	0
2.8053	0		2.69079	0		2.73202	0		2.73368	0		2.70085	0		2.70861	0			2.63778	0		2.69079	0		2.73202	0		2.73368	0		2.70085	0		2.70861	0
2.81274	0		2.69808	0		2.73966	0		2.74131	0		2.7085	0		2.71625	0			2.64492	0		2.69808	0		2.73966	0		2.74131	0		2.7085	0		2.71625	0
2.82021	0		2.70533	0		2.74728	0		2.74894	0		2.71593	0		2.72322	0			2.65208	0		2.70533	0		2.74728	0		2.74894	0		2.71593	0		2.72322	0
2.82764	0		2.71248	0		2.75507	0		2.75638	0		2.72336	0		2.73073	0			2.65921	0		2.71248	0		2.75507	0		2.75638	0		2.72336	0		2.73073	0
2.83514	0		2.71996	0		2.7627	0		2.76398	0		2.73114	0		2.73801	0			2.66615	0		2.71996	0		2.7627	0		2.76398	0		2.73114	0		2.73801	0
2.84276	0		2.72723	0		2.77034	0		2.77165	0		2.73845	0		2.74531	0			2.67333	0		2.72723	0		2.77034	0		2.77165	0		2.73845	0		2.74531	0
2.85019	0		2.73486	0		2.77813	0		2.77874	0		2.74589	0		2.75245	0			2.68045	0		2.73486	0		2.77813	0		2.77874	0		2.74589	0		2.75245	0
2.85762	0		2.74198	0		2.78575	0		2.78653	0		2.75316	0		2.75995	0			2.68757	0		2.74198	0		2.78575	0		2.78653	0		2.75316	0		2.75995	0
2.8651	0		2.74945	0		2.79357	0		2.79412	0		2.76045	0		2.76688	0			2.69486	0		2.74945	0		2.79357	0		2.79412	0		2.76045	0		2.76688	0
2.87256	0		2.75691	0		2.80137	0		2.80214	0		2.76757	0		2.77398	0			2.70203	0		2.75691	0		2.80137	0		2.80214	0		2.76757	0		2.77398	0
2.87998	0		2.76385	0		2.80899	0		2.80975	0		2.77503	0		2.78113	0			2.70918	0		2.76385	0		2.80899	0		2.80975	0		2.77503	0		2.78113	0
2.88724	0		2.77115	0		2.81661	0		2.8177	0		2.78245	0		2.78843	0			2.71647	0		2.77115	0		2.81661	0		2.8177	0		2.78245	0		2.78843	0
2.89472	0		2.77843	0		2.82445	0		2.82528	0		2.78971	0		2.79555	0			2.7236	0		2.77843	0		2.82445	0		2.82528	0		2.78971	0		2.79555	0
2.90219	0		2.78552	0		2.83206	0		2.83296	0		2.79699	0		2.80268	0			2.73077	0		2.78552	0		2.83206	0		2.83296	0		2.79699	0		2.80268	0
2.90963	0		2.79315	0		2.83968	0		2.84042	0		2.80428	0		2.81	0			2.73795	0		2.79315	0		2.83968	0		2.84042	0		2.80428	0		2.81	0
2.91706	0		2.80028	0		2.84748	0		2.84767	0		2.81189	0		2.8171	0			2.74525	0		2.80028	0		2.84748	0		2.84767	0		2.81189	0		2.8171	0
2.92452	0		2.80792	0		2.85513	0		2.85513	0		2.81932	0		2.8244	0			2.75236	0		2.80792	0		2.85513	0		2.85513	0		2.81932	0		2.8244	0
2.93181	0		2.81503	0		2.86251	0		2.86279	0		2.82681	0		2.83144	0			2.75955	0		2.81503	0		2.86251	0		2.86279	0		2.82681	0		2.83144	0
2.93925	0		2.82247	0		2.8703	0		2.87025	0		2.83407	0		2.83876	0			2.76668	0		2.82247	0		2.8703	0		2.87025	0		2.83407	0		2.83876	0
2.94668	0		2.82963	0		2.87792	0		2.87767	0		2.84153	0		2.84587	0			2.77385	0		2.82963	0		2.87792	0		2.87767	0		2.84153	0		2.84587	0
2.95414	0		2.83691	0		2.88574	0		2.88526	0		2.84861	0		2.85353	0			2.78097	0		2.83691	0		2.88574	0		2.88526	0		2.84861	0		2.85353	0
2.96157	0		2.84399	0		2.89338	0		2.89307	0		2.85609	0		2.86047	0			2.78832	0		2.84399	0		2.89338	0		2.89307	0		2.85609	0		2.86047	0
2.969	0		2.85144	0		2.90116	0		2.90035	0		2.86319	0		2.86779	0			2.79546	0		2.85144	0		2.90116	0		2.90035	0		2.86319	0		2.86779	0
2.97644	0		2.85878	0		2.90896	0		2.90849	0		2.87063	0		2.8751	0			2.80258	0		2.85878	0		2.90896	0		2.90849	0		2.87063	0		2.8751	0
2.98374	0		2.86607	0		2.91678	0		2.91556	0		2.8777	0		2.88238	0			2.80972	0		2.86607	0		2.91678	0		2.91556	0		2.8777	0		2.88238	0
2.9912	0		2.87369	0		2.92459	0		2.92338	0		2.88521	0		2.88951	0			2.81691	0		2.87369	0		2.92459	0		2.92338	0		2.88521	0		2.88951	0
2.99863	0		2.88077	0		2.9322	0		2.93045	0		2.89234	0		2.89684	0			2.82406	0		2.88077	0		2.9322	0		2.93045	0		2.89234	0		2.89684	0
3.00626	0		2.88844	0		2.94	0		2.93807	0		2.89976	0		2.90413	0			2.83119	0		2.88844	0		2.94	0		2.93807	0		2.89976	0		2.90413	0
3.0139	0		2.89574	0		2.94747	0		2.94553	0		2.90702	0		2.91141	0			2.83851	0		2.89574	0		2.94747	0		2.94553	0		2.90702	0		2.91141	0
3.02134	0		2.90304	0		2.9551	0		2.95317	0		2.91466	0		2.9185	0			2.84584	0		2.90304	0		2.9551	0		2.95317	0		2.91466	0		2.9185	0
3.02878	0		2.91032	0		2.96259	0		2.96081	0		2.92176	0		2.92568	0			2.85298	0		2.91032	0		2.96259	0		2.96081	0		2.92176	0		2.92568	0
3.03621	0		2.91763	0		2.9702	0		2.96844	0		2.92939	0		2.93298	0			2.86014	0		2.91763	0		2.9702	0		2.96844	0		2.92939	0		2.93298	0
3.04369	0		2.92493	0		2.97786	0		2.97567	0		2.93701	0		2.93989	0			2.86743	0		2.92493	0		2.97786	0		2.97567	0		2.93701	0		2.93989	0
3.05113	0		2.93308	0		2.9855	0		2.98351	0		2.9443	0		2.94754	0			2.8746	0		2.93308	0		2.9855	0		2.98351	0		2.9443	0		2.94754	0
3.05858	0		2.93977	0		2.99331	0		2.99043	0		2.95175	0		2.95469	0			2.88175	0		2.93977	0		2.99331	0		2.99043	0		2.95175	0		2.95469	0
3.0662	0		2.94761	0		3.00091	0		2.99839	0		2.9587	0		2.96183	0			2.88887	0		2.94761	0		3.00091	0		2.99839	0		2.9587	0		2.96183	0
3.07351	0		2.95452	0		3.00858	0		3.00566	0		2.96648	0		2.96911	0			2.89599	0		2.95452	0		3.00858	0		3.00566	0		2.96648	0		2.96911	0
3.08095	0		2.96197	0		3.0162	0		3.01347	0		2.9736	0		2.97624	0			2.90316	0		2.96197	0		3.0162	0		3.01347	0		2.9736	0		2.97624	0
3.08836	0		2.96923	0		3.02365	0		3.02074	0		2.98124	0		2.98337	0			2.91028	0		2.96923	0		3.02365	0		3.02074	0		2.98124	0		2.98337	0
3.09578	0		2.97672	0		3.03143	0		3.02852	0		2.98867	0		2.99066	0			2.91738	0		2.97672	0		3.03143	0		3.02852	0		2.98867	0		2.99066	0
3.10345	0		2.98417	0		3.03907	0		3.03543	0		2.99593	0		2.99782	0			2.92449	0		2.98417	0		3.03907	0		3.03543	0		2.99593	0		2.99782	0
3.11105	0		2.99148	0		3.0467	0		3.04324	0		3.00358	0		3.00527	0			2.93164	0		2.99148	0		3.0467	0		3.04324	0		3.00358	0		3.00527	0
3.11848	0		2.99878	0		3.05432	0		3.05035	0		3.01084	0		3.01242	0			2.93877	0		2.99878	0		3.05432	0		3.05035	0		3.01084	0		3.01242	0
3.12591	0		3.00627	0		3.06195	0		3.05829	0		3.01861	0		3.01989	0			2.94569	0		3.00627	0		3.06195	0		3.05829	0		3.01861	0		3.01989	0
3.1334	0		3.01356	0		3.06961	0		3.06536	0		3.02555	0		3.02682	0			2.95278	0		3.01356	0		3.06961	0		3.06536	0		3.02555	0		3.02682	0
3.14084	0		3.02099	0		3.07743	0		3.0732	0		3.03339	0		3.03411	0			2.95993	0		3.02099	0		3.07743	0		3.0732	0		3.03339	0		3.03411	0
3.14827	0		3.02811	0		3.08504	0		3.08065	0		3.04068	0		3.04125	0			2.96704	0		3.02811	0		3.08504	0		3.08065	0		3.04068	0		3.04125	0
3.15571	0		3.03559	0		3.09284	0		3.08826	0		3.04796	0		3.04856	0			2.97417	0		3.03559	0		3.09284	0		3.08826	0		3.04796	0		3.04856	0
3.16316	0		3.04305	0		3.10035	0		3.09586	0		3.05521	0		3.05547	0			2.98128	0		3.04305	0		3.10035	0		3.09586	0		3.05521	0		3.05547	0
3.17064	0		3.05031	0		3.10799	0		3.1037	0		3.06268	0		3.06312	0			2.98844	0		3.05031	0		3.10799	0		3.1037	0		3.06268	0		3.06312	0
3.17806	0		3.05776	0		3.11578	0		3.11097	0		3.06978	0		3.07043	0			2.99559	0		3.05776	0		3.11578	0		3.11097	0		3.06978	0		3.07043	0
3.18548	0		3.06508	0		3.12338	0		3.11857	0		3.07722	0		3.07771	0			3.00289	0		3.06508	0		3.12338	0		3.11857	0		3.07722	0		3.07771	0
3.19293	0		3.07238	0		3.13103	0		3.12618	0		3.08446	0		3.08481	0			3.01	0		3.07238	0		3.13103	0		3.12618	0		3.08446	0		3.08481	0
3.20039	0		3.07981	0		3.1385	0		3.13418	0		3.09194	0		3.09211	0			3.01734	0		3.07981	0		3.1385	0		3.13418	0		3.09194	0		3.09211	0
3.20782	0		3.08708	0		3.14647	0		3.14163	0		3.09921	0		3.09926	0			3.02447	0		3.08708	0		3.14647	0		3.14163	0		3.09921	0		3.09926	0
3.21526	0		3.09475	0		3.15407	0		3.14905	0		3.10682	0		3.10637	0			3.03159	0		3.09475	0		3.15407	0		3.14905	0		3.10682	0		3.10637	0
3.22274	0		3.10203	0		3.16173	0		3.15664	0		3.11407	0		3.11364	0			3.0387	0		3.10203	0		3.16173	0		3.15664	0		3.11407	0		3.11364	0
3.23019	0		3.10928	0		3.16936	0		3.16428	0		3.12137	0		3.12092	0			3.04586	0		3.10928	0		3.16936	0		3.16428	0		3.12137	0		3.12092	0
3.23762	0		3.11637	0		3.17697	0		3.1719	0		3.12883	0		3.12825	0			3.05301	0		3.11637	0		3.17697	0		3.1719	0		3.12883	0		3.12825	0
3.24504	0		3.12386	0		3.18458	0		3.17967	0		3.13592	0		3.13516	0			3.06019	0		3.12386	0		3.18458	0		3.17967	0		3.13592	0		3.13516	0
3.25252	0		3.13115	0		3.19225	0		3.18673	0		3.14351	0		3.14279	0			3.0673	0		3.13115	0		3.19225	0		3.18673	0		3.14351	0		3.14279	0
3.25996	0		3.1386	0		3.19987	0		3.19455	0		3.15062	0		3.15006	0			3.07449	0		3.1386	0		3.19987	0		3.19455	0		3.15062	0		3.15006	0
3.26724	0		3.14622	0		3.20749	0		3.20183	0		3.15825	0		3.15723	0			3.08163	0		3.14622	0		3.20749	0		3.20183	0		3.15825	0		3.15723	0
3.27468	0		3.15334	0		3.21511	0		3.20908	0		3.1655	0		3.16471	0			3.08893	0		3.15334	0		3.21511	0		3.20908	0		3.1655	0		3.16471	0
3.28214	0		3.16064	0		3.22276	0		3.21669	0		3.17276	0		3.17198	0			3.09604	0		3.16064	0		3.22276	0		3.21669	0		3.17276	0		3.17198	0
3.28958	0		3.16791	0		3.23039	0		3.22415	0		3.18006	0		3.17905	0			3.10321	0		3.16791	0		3.23039	0		3.22415	0		3.18006	0		3.17905	0
3.29701	0		3.17533	0		3.23799	0		3.23176	0		3.18768	0		3.18656	0			3.11034	0		3.17533	0		3.23799	0		3.23176	0		3.18768	0		3.18656	0
3.30464	0		3.1828	0		3.24577	0		3.23919	0		3.19492	0		3.19367	0			3.11762	0		3.1828	0		3.24577	0		3.23919	0		3.19492	0		3.19367	0
3.31209	0		3.19008	0		3.2536	0		3.2466	0		3.20236	0		3.20111	0			3.12474	0		3.19008	0		3.2536	0		3.2466	0		3.20236	0		3.20111	0
3.31939	0		3.19754	0		3.26126	0		3.25441	0		3.20967	0		3.20838	0			3.13173	0		3.19754	0		3.26126	0		3.25441	0		3.20967	0		3.20838	0
3.32681	0		3.20479	0		3.26905	0		3.26184	0		3.21693	0		3.21551	0			3.13905	0		3.20479	0		3.26905	0		3.26184	0		3.21693	0		3.21551	0
3.33427	0		3.21244	0		3.2767	0		3.26943	0		3.22454	0		3.22315	0			3.14616	0		3.21244	0		3.2767	0		3.26943	0		3.22454	0		3.22315	0
3.34173	0		3.21971	0		3.28419	0		3.2772	0		3.23197	0		3.23063	0			3.15328	0		3.21971	0		3.28419	0		3.2772	0		3.23197	0		3.23063	0
3.34918	0		3.227	0		3.29216	0		3.28483	0		3.23944	0		3.23755	0			3.16045	0		3.227	0		3.29216	0		3.28483	0		3.23944	0		3.23755	0
3.3566	0		3.23445	0		3.29976	0		3.2919	0		3.24688	0		3.24485	0			3.16774	0		3.23445	0		3.29976	0		3.2919	0		3.24688	0		3.24485	0
3.36388	0		3.24176	0		3.30755	0		3.29954	0		3.25395	0		3.25231	0			3.17504	0		3.24176	0		3.30755	0		3.29954	0		3.25395	0		3.25231	0
3.37137	0		3.24903	0		3.31535	0		3.3066	0		3.26138	0		3.25944	0			3.18215	0		3.24903	0		3.31535	0		3.3066	0		3.26138	0		3.25944	0
3.37884	0		3.25629	0		3.32299	0		3.31476	0		3.2687	0		3.26671	0			3.18931	0		3.25629	0		3.32299	0		3.31476	0		3.2687	0		3.26671	0
3.38626	0		3.26339	0		3.33077	0		3.32183	0		3.27596	0		3.2742	0			3.19642	0		3.26339	0		3.33077	0		3.32183	0		3.27596	0		3.2742	0
3.39368	0		3.27068	0		3.33855	0		3.32924	0		3.28321	0		3.2813	0			3.20355	0		3.27068	0		3.33855	0		3.32924	0		3.28321	0		3.2813	0
3.40116	0		3.27848	0		3.34619	0		3.33703	0		3.29066	0		3.28856	0			3.21083	2121.84		3.27848	0		3.34619	0		3.33703	0		3.29066	0		3.28856	0
3.40861	0		3.28556	0		3.35415	0		3.3445	0		3.29793	0		3.29586	0			3.21801	0		3.28556	0		3.35415	0		3.3445	0		3.29793	0		3.29586	0
3.41605	0		3.29317	0		3.36176	0		3.35178	0		3.30539	0		3.30299	0			3.22525	0		3.29317	0		3.36176	0		3.35178	0		3.30539	0		3.30299	0
3.42348	0		3.30048	0		3.36954	0		3.35921	0		3.31263	0		3.3103	0			3.23253	0		3.30048	0		3.36954	0		3.35921	0		3.31263	0		3.3103	0
3.43096	0		3.30777	0		3.37719	0		3.36701	0		3.3199	0		3.3174	0			3.23967	0		3.30777	0		3.37719	0		3.36701	0		3.3199	0		3.3174	0
3.43859	0		3.31521	0		3.38499	0		3.3743	0		3.3272	0		3.32469	0			3.2468	0		3.31521	0		3.38499	0		3.3743	0		3.3272	0		3.32469	0
3.44602	0		3.32264	0		3.3926	0		3.3819	0		3.33483	0		3.33204	0			3.25411	0		3.32264	0		3.3926	0		3.3819	0		3.33483	0		3.33204	0
3.45344	0		3.33016	0		3.40021	0		3.38967	0		3.3419	0		3.33894	0			3.26121	0		3.33016	0		3.40021	0		3.38967	0		3.3419	0		3.33894	0
3.46073	0		3.33725	0		3.40786	0		3.39674	0		3.35002	0		3.34639	0			3.26831	0		3.33725	0		3.40786	0		3.39674	0		3.35002	0		3.34639	0
3.4682	0		3.34433	0		3.41566	0		3.40456	0		3.35693	0		3.35348	0			3.27547	0		3.34433	0		3.41566	0		3.40456	0		3.35693	0		3.35348	0
3.47562	0		3.35179	0		3.42329	0		3.41185	0		3.36456	0		3.36101	0			3.2828	0		3.35179	0		3.42329	0		3.41185	0		3.36456	0		3.36101	0
3.48307	0		3.35894	0		3.43124	0		3.41962	0		3.37182	0		3.36848	0			3.2899	0		3.35894	0		3.43124	0		3.41962	0		3.37182	0		3.36848	0
3.49053	0		3.36622	0		3.43889	0		3.42686	0		3.37922	0		3.37537	0			3.29718	0		3.36622	0		3.43889	0		3.42686	0		3.37922	0		3.37537	0
3.49797	0		3.37348	0		3.4465	0		3.43468	0		3.38668	0		3.38318	0			3.30453	0		3.37348	0		3.4465	0		3.43468	0		3.38668	0		3.38318	0
3.50542	0		3.38109	0		3.45428	0		3.44192	0		3.39411	0		3.3903	0			3.31182	0		3.38109	0		3.45428	0		3.44192	0		3.39411	0		3.3903	0
3.51268	0		3.38854	0		3.46207	0		3.44969	0		3.40135	0		3.39814	0			3.31894	0		3.38854	0		3.46207	0		3.44969	0		3.40135	0		3.39814	0
3.52014	0		3.39602	0		3.46971	0		3.45675	0		3.40878	0		3.40523	0			3.32605	0		3.39602	0		3.46971	0		3.45675	0		3.40878	0		3.40523	0
3.52757	0		3.40328	0		3.47751	0		3.46438	0		3.41606	0		3.41253	0			3.33321	0		3.40328	0		3.47751	0		3.46438	0		3.41606	0		3.41253	0
3.53502	0		3.41089	0		3.48494	0		3.47148	0		3.42367	0		3.41966	0			3.34036	0		3.41089	0		3.48494	0		3.47148	0		3.42367	0		3.41966	0
3.54246	0		3.41817	0		3.49272	0		3.4796	0		3.43091	0		3.42698	0			3.34747	0		3.41817	0		3.49272	0		3.4796	0		3.43091	0		3.42698	0
3.5501	0		3.42582	0		3.50053	0		3.48665	0		3.43818	0		3.43405	0			3.35459	0		3.42582	0		3.50053	0		3.48665	0		3.43818	0		3.43405	0
3.55756	0		3.4329	0		3.50833	0		3.49464	0		3.44563	0		3.44148	0			3.36192	0		3.4329	0		3.50833	0		3.49464	0		3.44563	0		3.44148	0
3.56498	0		3.44015	0		3.51594	0		3.50191	0		3.45271	0		3.4486	0			3.36903	0		3.44015	0		3.51594	0		3.50191	0		3.45271	0		3.4486	0
3.57259	0		3.44744	0		3.52376	0		3.50951	0		3.46032	0		3.45569	0			3.37633	0		3.44744	0		3.52376	0		3.50951	0		3.46032	0		3.45569	0
3.57987	0		3.45468	0		3.53157	0		3.51674	0		3.46738	0		3.46297	0			3.38346	0		3.45468	0		3.53157	0		3.51674	0		3.46738	0		3.46297	0
3.58731	0		3.4623	0		3.53955	0		3.52454	0		3.47503	0		3.47022	0			3.39062	0		3.4623	0		3.53955	0		3.52454	0		3.47503	0		3.47022	0
3.59474	0		3.46937	0		3.54714	0		3.532	0		3.48264	0		3.47751	0			3.39774	0		3.46937	0		3.54714	0		3.532	0		3.48264	0		3.47751	0
3.60219	0		3.47684	0		3.55491	0		3.53938	0		3.49007	0		3.48479	0			3.40504	0		3.47684	0		3.55491	0		3.53938	0		3.49007	0		3.48479	0
3.6095	0		3.48412	0		3.56257	0		3.54698	0		3.49749	0		3.49191	0			3.41218	0		3.48412	0		3.56257	0		3.54698	0		3.49749	0		3.49191	0
3.61695	0		3.49159	0		3.56999	0		3.55442	0		3.50496	0		3.49935	0			3.41932	0		3.49159	0		3.56999	0		3.55442	0		3.50496	0		3.49935	0
3.62438	0		3.49884	0		3.57759	0		3.56205	0		3.51222	0		3.50645	0			3.42645	0		3.49884	0		3.57759	0		3.56205	0		3.51222	0		3.50645	0
3.6318	0		3.50647	0		3.58534	0		3.5693	0		3.51964	0		3.51356	0			3.43357	0		3.50647	0		3.58534	0		3.5693	0		3.51964	0		3.51356	0
3.63928	0		3.51374	0		3.59299	0		3.57725	0		3.52724	0		3.52065	0			3.44087	0		3.51374	0		3.59299	0		3.57725	0		3.52724	0		3.52065	0
3.64673	0		3.52116	0		3.60076	0		3.58415	0		3.53453	0		3.52793	0			3.4482	0		3.52116	0		3.60076	0		3.58415	0		3.53453	0		3.52793	0
3.65397	0		3.52842	0		3.60819	0		3.59211	0		3.54198	0		3.53541	0			3.45535	0		3.52842	0		3.60819	0		3.59211	0		3.54198	0		3.53541	0
3.66141	0		3.53592	0		3.61578	0		3.59938	0		3.54922	0		3.54231	0			3.46265	0		3.53592	0		3.61578	0		3.59938	0		3.54922	0		3.54231	0
3.66891	0		3.5432	0		3.62342	0		3.60661	0		3.55649	0		3.54993	0			3.46978	0		3.5432	0		3.62342	0		3.60661	0		3.55649	0		3.54993	0
3.67635	0		3.55046	0		3.63139	0		3.61476	0		3.56378	0		3.55682	0			3.47712	0		3.55046	0		3.63139	0		3.61476	0		3.56378	0		3.55682	0
3.68377	0		3.55789	0		3.63899	0		3.62201	0		3.57121	0		3.56432	0			3.48427	0		3.55789	0		3.63899	0		3.62201	0		3.57121	0		3.56432	0
3.69119	0		3.56523	0		3.64676	0		3.62962	0		3.5786	0		3.57142	0			3.49143	0		3.56523	0		3.64676	0		3.62962	0		3.5786	0		3.57142	0
3.69865	0		3.57301	0		3.65439	0		3.63705	0		3.58601	0		3.57869	0			3.49853	0		3.57301	0		3.65439	0		3.63705	0		3.58601	0		3.57869	0
3.70593	0		3.58026	0		3.66218	0		3.64505	0		3.59345	0		3.58577	0			3.50572	0		3.58026	0		3.66218	0		3.64505	0		3.59345	0		3.58577	0
3.71354	0		3.58786	0		3.66995	0		3.65192	0		3.60091	0		3.59345	0			3.51302	0		3.58786	0		3.66995	0		3.65192	0		3.60091	0		3.59345	0
3.72095	0		3.59498	0		3.67755	0		3.65987	0		3.60799	0		3.60071	0			3.52032	0		3.59498	0		3.67755	0		3.65987	0		3.60799	0		3.60071	0
3.7284	0		3.60244	0		3.68521	0		3.66696	0		3.61575	0		3.60815	0			3.5276	0		3.60244	0		3.68521	0		3.66696	0		3.61575	0		3.60815	0
3.73587	0		3.60987	0		3.69301	0		3.67494	0		3.62303	0		3.61506	0			3.53493	0		3.60987	0		3.69301	0		3.67494	0		3.62303	0		3.61506	0
3.74328	0		3.61765	0		3.70095	0		3.68292	0		3.63029	0		3.62235	0			3.54205	0		3.61765	0		3.70095	0		3.68292	0		3.63029	0		3.62235	0
3.75071	0		3.62479	0		3.70855	0		3.68983	0		3.63823	0		3.62965	0			3.54934	0		3.62479	0		3.70855	0		3.68983	0		3.63823	0		3.62965	0
3.75817	0		3.63225	0		3.71636	0		3.69742	0		3.64512	0		3.63691	0			3.55648	0		3.63225	0		3.71636	0		3.69742	0		3.64512	0		3.63691	0
3.76561	0		3.63951	0		3.72397	0		3.70508	0		3.65292	0		3.64419	0			3.56365	0		3.63951	0		3.72397	0		3.70508	0		3.65292	0		3.64419	0
3.77303	0		3.64675	0		3.73175	0		3.71233	0		3.66018	0		3.65147	0			3.57078	0		3.64675	0		3.73175	0		3.71233	0		3.66018	0		3.65147	0
3.78045	0		3.65421	0		3.73937	0		3.7201	0		3.66742	0		3.65901	0			3.57792	0		3.65421	0		3.73937	0		3.7201	0		3.66742	0		3.65901	0
3.78792	0		3.66187	0		3.74701	0		3.72752	0		3.67502	0		3.66589	0			3.58522	0		3.66187	0		3.74701	0		3.72752	0		3.67502	0		3.66589	0
3.79535	0		3.66911	0		3.7548	0		3.735	0		3.68266	0		3.67316	0			3.59256	0		3.66911	0		3.7548	0		3.735	0		3.68266	0		3.67316	0
3.80262	0		3.67655	0		3.76223	0		3.74225	0		3.68992	0		3.68046	0			3.59968	0		3.67655	0		3.76223	0		3.74225	0		3.68992	0		3.68046	0
3.81022	0		3.68455	0		3.76997	0		3.74985	0		3.69736	0		3.68756	0			3.60697	0		3.68455	0		3.76997	0		3.74985	0		3.69736	0		3.68756	0
3.81767	0		3.69147	0		3.77762	0		3.75743	0		3.70462	0		3.69485	0			3.61427	0		3.69147	0		3.77762	0		3.75743	0		3.70462	0		3.69485	0
3.82511	0		3.69917	0		3.78505	0		3.76524	0		3.71206	0		3.70193	0			3.62161	0		3.69917	0		3.78505	0		3.76524	0		3.71206	0		3.70193	0
3.83254	0		3.70642	0		3.79265	0		3.7725	0		3.7195	0		3.7089	0			3.62889	0		3.70642	0		3.79265	0		3.7725	0		3.7195	0		3.7089	0
3.83997	0		3.71389	0		3.8006	0		3.7799	0		3.72711	0		3.71635	0			3.63599	0		3.71389	0		3.8006	0		3.7799	0		3.72711	0		3.71635	0
3.84744	0		3.72099	0		3.80807	0		3.78714	0		3.73437	0		3.72363	0			3.64329	0		3.72099	0		3.80807	0		3.78714	0		3.73437	0		3.72363	0
3.85489	0		3.72827	0		3.81603	0		3.79477	0		3.74186	0		3.73056	0			3.65044	0		3.72827	0		3.81603	0		3.79477	0		3.74186	0		3.73056	0
3.86231	0		3.73551	0		3.82367	0		3.80239	0		3.74875	0		3.73804	0			3.65775	0		3.73551	0		3.82367	0		3.80239	0		3.74875	0		3.73804	0
3.86975	0		3.74299	0		3.83142	0		3.80981	0		3.75634	0		3.74513	0			3.66504	0		3.74299	0		3.83142	0		3.80981	0		3.75634	0		3.74513	0
3.87721	0		3.75007	0		3.8391	0		3.81724	0		3.76356	0		3.75238	0			3.67235	0		3.75007	0		3.8391	0		3.81724	0		3.76356	0		3.75238	0
3.88465	0		3.75713	0		3.84689	0		3.82469	0		3.77155	0		3.75967	0			3.6795	0		3.75713	0		3.84689	0		3.82469	0		3.77155	0		3.75967	0
3.89208	0		3.76473	0		3.85449	0		3.83212	0		3.77879	0		3.76696	0			3.68666	0		3.76473	0		3.85449	0		3.83212	0		3.77879	0		3.76696	0
3.89936	0		3.77185	0		3.86227	0		3.84007	0		3.78639	0		3.77404	0			3.69376	0		3.77185	0		3.86227	0		3.84007	0		3.78639	0		3.77404	0
3.90683	0		3.77928	0		3.86991	0		3.84748	0		3.7938	0		3.78131	0			3.70088	0		3.77928	0		3.86991	0		3.84748	0		3.7938	0		3.78131	0
3.91429	0		3.78636	0		3.87771	0		3.85511	0		3.80125	0		3.78839	0			3.70804	0		3.78636	0		3.87771	0		3.85511	0		3.80125	0		3.78839	0
3.92173	0		3.79361	0		3.8853	0		3.86254	0		3.80869	0		3.79553	0			3.7152	0		3.79361	0		3.8853	0		3.86254	0		3.80869	0		3.79553	0
3.92916	0		3.80107	0		3.89292	0		3.87015	0		3.81627	0		3.80244	0			3.72247	0		3.80107	0		3.89292	0		3.87015	0		3.81627	0		3.80244	0
3.93664	0		3.80834	0		3.90074	0		3.87739	0		3.82371	0		3.80971	0			3.72956	0		3.80834	0		3.90074	0		3.87739	0		3.82371	0		3.80971	0
3.9439	0		3.81559	0		3.90837	0		3.88486	0		3.83116	0		3.81679	0			3.73651	0		3.81559	0		3.90837	0		3.88486	0		3.83116	0		3.81679	0
3.95134	0		3.82268	0		3.91614	0		3.89229	0		3.83825	0		3.82411	0			3.74361	0		3.82268	0		3.91614	0		3.89229	0		3.83825	0		3.82411	0
3.95875	0		3.82981	0		3.92391	0		3.89974	0		3.84549	0		3.83106	0			3.75056	0		3.82981	0		3.92391	0		3.89974	0		3.84549	0		3.83106	0
3.96623	0		3.8369	0		3.93137	0		3.90769	0		3.85275	0		3.83848	0			3.75765	0		3.8369	0		3.93137	0		3.90769	0		3.85275	0		3.83848	0
3.97367	0		3.84414	0		3.93919	0		3.91515	0		3.86004	0		3.84538	0			3.7648	0		3.84414	0		3.93919	0		3.91515	0		3.86004	0		3.84538	0
3.98109	0		3.85139	0		3.94662	0		3.9224	0		3.86763	0		3.85269	0			3.77195	0		3.85139	0		3.94662	0		3.9224	0		3.86763	0		3.85269	0
3.98851	0		3.85852	0		3.95457	0		3.93035	0		3.87506	0		3.85982	0			3.77924	0		3.85852	0		3.95457	0		3.93035	0		3.87506	0		3.85982	0
3.99598	0		3.86595	0		3.96221	0		3.93762	0		3.88265	0		3.86726	0			3.78638	0		3.86595	0		3.96221	0		3.93762	0		3.88265	0		3.86726	0
4.00344	0		3.87302	0		3.97	0		3.94507	0		3.8901	0		3.87435	0			3.79354	0		3.87302	0		3.97	0		3.94507	0		3.8901	0		3.87435	0
4.01087	0		3.88029	0		3.97795	0		3.95251	0		3.89753	0		3.88201	0			3.80066	0		3.88029	0		3.97795	0		3.95251	0		3.89753	0		3.88201	0
4.01829	0		3.88757	0		3.98554	0		3.96008	0		3.90496	0		3.88928	0			3.80776	0		3.88757	0		3.98554	0		3.96008	0		3.90496	0		3.88928	0
4.02576	0		3.89521	0		3.99338	0		3.96751	0		3.91238	0		3.8962	0			3.81485	0		3.89521	0		3.99338	0		3.96751	0		3.91238	0		3.8962	0
4.03321	0		3.90226	0		4.00063	0		3.97463	0		3.92003	0		3.90364	0			3.82199	0		3.90226	0		4.00063	0		3.97463	0		3.92003	0		3.90364	0
4.04047	0		3.91004	0		4.00859	0		3.98244	0		3.92746	0		3.9111	0			3.82909	0		3.91004	0		4.00859	0		3.98244	0		3.92746	0		3.9111	0
4.04789	0		3.91697	0		4.01584	0		3.98986	0		3.93471	0		3.91822	0			3.83617	0		3.91697	0		4.01584	0		3.98986	0		3.93471	0		3.91822	0
4.05536	0		3.92442	0		4.02349	0		3.99731	0		3.94214	0		3.9255	0			3.84324	0		3.92442	0		4.02349	0		3.99731	0		3.94214	0		3.9255	0
4.0628	0		3.93132	0		4.03128	0		4.00497	0		3.94943	0		3.9326	0			3.85035	0		3.93132	0		4.03128	0		4.00497	0		3.94943	0		3.9326	0
4.07024	0		3.93893	0		4.0389	0		4.01226	0		3.95723	0		3.9399	0			3.85746	0		3.93893	0		4.0389	0		4.01226	0		3.95723	0		3.9399	0
4.07765	0		3.94621	0		4.04652	0		4.01967	0		3.96447	0		3.9468	0			3.86456	0		3.94621	0		4.04652	0		4.01967	0		3.96447	0		3.9468	0
4.0853	0		3.9533	0		4.05433	0		4.02745	0		3.97261	0		3.95388	0			3.87168	0		3.9533	0		4.05433	0		4.02745	0		3.97261	0		3.95388	0
4.09256	0		3.96093	0		4.06161	0		4.03478	0		3.97952	0		3.96098	0			3.87864	0		3.96093	0		4.06161	0		4.03478	0		3.97952	0		3.96098	0
4.1	0		3.96835	0		4.06938	0		4.04239	0		3.9875	0		3.96846	0			3.88576	0		3.96835	0		4.06938	0		4.04239	0		3.9875	0		3.96846	0
4.1076	0		3.97547	0		4.077	0		4.05052	0		3.99454	0		3.97537	0			3.8929	0		3.97547	0		4.077	0		4.05052	0		3.99454	0		3.97537	0
4.11524	0		3.98291	0		4.08464	0		4.0574	0		4.00248	0		3.983	0			3.90017	0		3.98291	0		4.08464	0		4.0574	0		4.00248	0		3.983	0
4.12271	0		3.99036	0		4.09261	0		4.06522	0		4.00956	0		3.9897	0			3.90733	0		3.99036	0		4.09261	0		4.06522	0		4.00956	0		3.9897	0
4.13013	0		3.99781	0		4.09986	0		4.07232	0		4.01769	0		3.99721	0			3.91449	0		3.99781	0		4.09986	0		4.07232	0		4.01769	0		3.99721	0
4.13757	0		4.0051	0		4.10763	0		4.08027	0		4.02476	0		4.00447	0			3.92178	0		4.0051	0		4.10763	0		4.08027	0		4.02476	0		4.00447	0
4.14505	0		4.01238	0		4.11562	0		4.08769	0		4.03235	0		4.01191	0			3.92906	0		4.01238	0		4.11562	0		4.08769	0		4.03235	0		4.01191	0
4.15247	0		4.01997	0		4.12292	0		4.09514	0		4.0398	0		4.01879	0			3.93622	0		4.01997	0		4.12292	0		4.09514	0		4.0398	0		4.01879	0
4.16008	0		4.02705	0		4.13052	0		4.10314	0		4.04741	0		4.02629	0			3.94352	0		4.02705	0		4.13052	0		4.10314	0		4.04741	0		4.02629	0
4.1677	0		4.03471	0		4.13865	0		4.11019	0		4.05501	0		4.0334	0			3.95081	0		4.03471	0		4.13865	0		4.11019	0		4.05501	0		4.0334	0
4.17516	0		4.04193	0		4.14576	0		4.11812	0		4.0626	0		4.04049	0			3.95811	0		4.04193	0		4.14576	0		4.11812	0		4.0626	0		4.04049	0
4.18259	0		4.04956	0		4.15356	0		4.1254	0		4.07006	0		4.04775	0			3.96528	0		4.04956	0		4.15356	0		4.1254	0		4.07006	0		4.04775	0
4.19001	0		4.05683	0		4.16101	0		4.13304	0		4.07766	0		4.05505	0			3.97242	0		4.05683	0		4.16101	0		4.13304	0		4.07766	0		4.05505	0
4.19742	0		4.06468	0		4.1686	0		4.14098	0		4.08525	0		4.06253	0			3.97954	0		4.06468	0		4.1686	0		4.14098	0		4.08525	0		4.06253	0
4.2049	0		4.07195	0		4.17608	0		4.14805	0		4.09277	0		4.06944	0			3.98685	0		4.07195	0		4.17608	0		4.14805	0		4.09277	0		4.06944	0
4.21235	0		4.07938	0		4.18371	0		4.15555	0		4.10025	0		4.07652	0			3.99417	0		4.07938	0		4.18371	0		4.15555	0		4.10025	0		4.07652	0
4.21978	0		4.08685	0		4.19115	0		4.16319	0		4.10773	0		4.08349	0			4.00149	0		4.08685	0		4.19115	0		4.16319	0		4.10773	0		4.08349	0
4.22723	0		4.09434	0		4.19911	0		4.17062	0		4.1155	0		4.09061	0			4.00878	0		4.09434	0		4.19911	0		4.17062	0		4.1155	0		4.09061	0
4.23455	0		4.1018	0		4.20625	0		4.17839	0		4.12274	0		4.09755	0			4.01605	0		4.1018	0		4.20625	0		4.17839	0		4.12274	0		4.09755	0
4.24198	0		4.10907	0		4.21422	0		4.18587	0		4.13021	0		4.10499	0			4.02339	0		4.10907	0		4.21422	0		4.18587	0		4.13021	0		4.10499	0
4.24941	0		4.11669	0		4.2213	0		4.19366	0		4.13764	0		4.11211	0			4.0305	0		4.11669	0		4.2213	0		4.19366	0		4.13764	0		4.11211	0
4.25684	0		4.12417	0		4.22909	0		4.20109	0		4.14524	0		4.11922	0			4.0378	0		4.12417	0		4.22909	0		4.20109	0		4.14524	0		4.11922	0
4.26429	0		4.13165	0		4.23656	0		4.20904	0		4.15285	0		4.12631	0			4.04491	0		4.13165	0		4.23656	0		4.20904	0		4.15285	0		4.12631	0
4.27174	0		4.13926	0		4.24437	0		4.21634	0		4.16048	0		4.13375	0			4.05209	0		4.13926	0		4.24437	0		4.21634	0		4.16048	0		4.13375	0
4.27899	0		4.14669	0		4.25161	0		4.22414	0		4.16811	0		4.14124	0			4.05922	0		4.14669	0		4.25161	0		4.22414	0		4.16811	0		4.14124	0
4.28641	0		4.15416	0		4.2594	0		4.23193	0		4.17605	0		4.14852	0			4.06633	0		4.15416	0		4.2594	0		4.23193	0		4.17605	0		4.14852	0
4.29387	0		4.16164	0		4.26704	0		4.23932	0		4.18332	0		4.15579	0			4.07345	0		4.16164	0		4.26704	0		4.23932	0		4.18332	0		4.15579	0
4.30134	0		4.16941	0		4.27449	0		4.24695	0		4.1908	0		4.16288	0			4.08077	0		4.16941	0		4.27449	0		4.24695	0		4.1908	0		4.16288	0
4.30858	0		4.17685	0		4.28207	0		4.25456	0		4.19822	0		4.17019	0			4.0879	0		4.17685	0		4.28207	0		4.25456	0		4.19822	0		4.17019	0
4.31618	0		4.18435	0		4.29003	0		4.26251	0		4.20584	0		4.1773	0			4.0952	0		4.18435	0		4.29003	0		4.26251	0		4.20584	0		4.1773	0
4.32364	0		4.19186	0		4.2975	0		4.27012	0		4.21396	0		4.18456	0			4.10251	0		4.19186	0		4.2975	0		4.27012	0		4.21396	0		4.18456	0
4.33093	0		4.19913	0		4.30513	0		4.27756	0		4.22108	0		4.19183	0			4.10968	0		4.19913	0		4.30513	0		4.27756	0		4.22108	0		4.19183	0
4.33838	0		4.20675	0		4.31256	0		4.28485	0		4.2287	0		4.19932	0			4.11698	0		4.20675	0		4.31256	0		4.28485	0		4.2287	0		4.19932	0
4.3458	0		4.21404	0		4.32033	0		4.29247	0		4.23648	0		4.20645	0			4.12427	0		4.21404	0		4.32033	0		4.29247	0		4.23648	0		4.20645	0
4.35345	0		4.22167	0		4.32784	0		4.30025	0		4.24392	0		4.21371	0			4.13139	0		4.22167	0		4.32784	0		4.30025	0		4.24392	0		4.21371	0
4.36106	0		4.22949	0		4.33546	0		4.30771	0		4.25172	0		4.22079	0			4.13859	0		4.22949	0		4.33546	0		4.30771	0		4.25172	0		4.22079	0
4.3685	0		4.23675	0		4.34272	0		4.31532	0		4.25902	0		4.22833	0			4.1459	0		4.23675	0		4.34272	0		4.31532	0		4.25902	0		4.22833	0
4.37593	0		4.24458	0		4.35068	0		4.32313	0		4.26679	0		4.23543	0			4.1532	0		4.24458	0		4.35068	0		4.32313	0		4.26679	0		4.23543	0
4.3834	0		4.25221	0		4.35814	0		4.33055	0		4.27405	0		4.24251	0			4.16021	0		4.25221	0		4.35814	0		4.33055	0		4.27405	0		4.24251	0
4.39103	0		4.25966	0		4.36577	0		4.33823	0		4.28151	0		4.24979	0			4.16754	0		4.25966	0		4.36577	0		4.33823	0		4.28151	0		4.24979	0
4.39863	0		4.26727	0		4.37357	0		4.34565	0		4.28915	0		4.25692	0			4.17468	0		4.26727	0		4.37357	0		4.34565	0		4.28915	0		4.25692	0
4.40607	0		4.27494	0		4.38117	0		4.35324	0		4.29657	0		4.26423	0			4.1818	0		4.27494	0		4.38117	0		4.35324	0		4.29657	0		4.26423	0
4.41354	0		4.2824	0		4.38849	0		4.36082	0		4.304	0		4.27133	0			4.18911	0		4.2824	0		4.38849	0		4.36082	0		4.304	0		4.27133	0
4.42099	0		4.28967	0		4.39593	0		4.36848	0		4.31163	0		4.27877	0			4.1963	0		4.28967	0		4.39593	0		4.36848	0		4.31163	0		4.27877	0
4.42826	0		4.29694	0		4.40354	0		4.37594	0		4.3196	0		4.28606	0			4.20362	0		4.29694	0		4.40354	0		4.37594	0		4.3196	0		4.28606	0
4.4357	0		4.30444	0		4.41116	0		4.38336	0		4.32684	0		4.29336	0			4.21077	0		4.30444	0		4.41116	0		4.38336	0		4.32684	0		4.29336	0
4.44318	0		4.31187	0		4.41897	0		4.39098	0		4.33429	0		4.30043	0			4.21788	0		4.31187	0		4.41897	0		4.39098	0		4.33429	0		4.30043	0
4.4508	0		4.31966	0		4.42625	0		4.39898	0		4.34194	0		4.30805	0			4.22507	0		4.31966	0		4.42625	0		4.39898	0		4.34194	0		4.30805	0
4.45822	0		4.32712	0		4.43421	0		4.40648	0		4.34973	0		4.31554	0			4.23219	0		4.32712	0		4.43421	0		4.40648	0		4.34973	0		4.31554	0
4.46566	0		4.33476	0		4.44164	0		4.41461	0		4.35717	0		4.32281	0			4.23913	0		4.33476	0		4.44164	0		4.41461	0		4.35717	0		4.32281	0
4.47301	0		4.34222	0		4.44946	0		4.42167	0		4.36459	0		4.33027	0			4.24583	0		4.34222	0		4.44946	0		4.42167	0		4.36459	0		4.33027	0
4.48047	0		4.34967	0		4.45705	0		4.42985	0		4.37224	0		4.33716	0			4.2528	0		4.34967	0		4.45705	0		4.42985	0		4.37224	0		4.33716	0
4.48789	0		4.35783	0		4.46451	0		4.43712	0		4.37969	0		4.34466	0			4.25943	0		4.35783	0		4.46451	0		4.43712	0		4.37969	0		4.34466	0
4.49532	0		4.365	0		4.4723	0		4.44507	0		4.38711	0		4.35194	0			4.26612	0		4.365	0		4.4723	0		4.44507	0		4.38711	0		4.35194	0
4.50281	0		4.3728	0		4.47994	0		4.45249	0		4.39506	0		4.35924	0			4.2728	0		4.3728	0		4.47994	0		4.45249	0		4.39506	0		4.35924	0
4.51025	0		4.38006	0		4.48719	0		4.46051	0		4.40236	0		4.36614	0			4.27931	0		4.38006	0		4.48719	0		4.46051	0		4.40236	0		4.36614	0
4.51751	0		4.3875	0		4.49484	0		4.46779	0		4.40997	0		4.37344	0			4.2858	0		4.3875	0		4.49484	0		4.46779	0		4.40997	0		4.37344	0
4.52478	0		4.39498	0		4.50262	0		4.47575	0		4.41756	0		4.38072	0			4.29249	0		4.39498	0		4.50262	0		4.47575	0		4.41756	0		4.38072	0
4.53227	0		4.40261	0		4.51045	0		4.48316	0		4.425	0		4.38783	0			4.29936	0		4.40261	0		4.51045	0		4.48316	0		4.425	0		4.38783	0
4.53975	0		4.41022	0		4.51775	0		4.49117	0		4.43263	0		4.3953	0			4.30606	0		4.41022	0		4.51775	0		4.49117	0		4.43263	0		4.3953	0
4.54737	0		4.41785	0		4.52572	0		4.4988	0		4.44043	0		4.40224	0			4.31276	0		4.41785	0		4.52572	0		4.4988	0		4.44043	0		4.40224	0
4.55478	0		4.42551	0		4.53297	0		4.50668	0		4.44785	0		4.40934	0			4.31947	0		4.42551	0		4.53297	0		4.50668	0		4.44785	0		4.40934	0
4.56225	0		4.43365	0		4.54097	0		4.5141	0		4.45564	0		4.41678	0			4.3262	0		4.43365	0		4.54097	0		4.5141	0		4.45564	0		4.41678	0
4.56955	0		4.44076	0		4.54877	0		4.52176	0		4.46294	0		4.42387	0			4.33293	0		4.44076	0		4.54877	0		4.52176	0		4.46294	0		4.42387	0
4.57698	0		4.44855	0		4.55602	0		4.52919	0		4.47074	0		4.43102	0			4.33984	0		4.44855	0		4.55602	0		4.52919	0		4.47074	0		4.43102	0
4.58442	0		4.45603	0		4.56418	0		4.53717	0		4.47816	0		4.43865	0			4.34654	0		4.45603	0		4.56418	0		4.53717	0		4.47816	0		4.43865	0
4.5919	0		4.46385	0		4.57147	0		4.54458	0		4.48594	0		4.44554	0			4.35325	0		4.46385	0		4.57147	0		4.54458	0		4.48594	0		4.44554	0
4.59936	0		4.4711	0		4.57909	0		4.55257	0		4.49343	0		4.45281	0			4.36014	0		4.4711	0		4.57909	0		4.55257	0		4.49343	0		4.45281	0
4.60684	0		4.47905	0		4.5867	0		4.56002	0		4.50087	0		4.46014	0			4.36722	0		4.47905	0		4.5867	0		4.56002	0		4.50087	0		4.46014	0
4.61409	0		4.48674	0		4.59434	0		4.56782	0		4.50882	0		4.46726	0			4.37429	0		4.48674	0		4.59434	0		4.56782	0		4.50882	0		4.46726	0
4.62157	0		4.49421	0		4.60199	0		4.57542	0		4.51607	0		4.47436	0			4.38137	0		4.49421	0		4.60199	0		4.57542	0		4.51607	0		4.47436	0
4.62905	0		4.50218	0		4.60946	0		4.58288	0		4.52405	0		4.48144	0			4.38851	0		4.50218	0		4.60946	0		4.58288	0		4.52405	0		4.48144	0
4.63651	0		4.50961	0		4.61759	0		4.59084	0		4.53165	0		4.4891	0			4.39563	0		4.50961	0		4.61759	0		4.59084	0		4.53165	0		4.4891	0
4.64396	0		4.51726	0		4.62465	0		4.59825	0		4.53979	0		4.49658	0			4.40276	0		4.51726	0		4.62465	0		4.59825	0		4.53979	0		4.49658	0
4.65144	0		4.52507	0		4.63281	0		4.60588	0		4.54685	0		4.50402	0			4.40986	0		4.52507	0		4.63281	0		4.60588	0		4.54685	0		4.50402	0
4.65888	0		4.53251	0		4.64027	0		4.61367	0		4.55467	0		4.51182	0			4.41701	0		4.53251	0		4.64027	0		4.61367	0		4.55467	0		4.51182	0
4.66634	0		4.54046	0		4.64769	0		4.62148	0		4.5621	0		4.51929	0			4.42416	0		4.54046	0		4.64769	0		4.62148	0		4.5621	0		4.51929	0
4.67378	0		4.54811	0		4.65547	0		4.62907	0		4.56973	0		4.52659	0			4.43146	0		4.54811	0		4.65547	0		4.62907	0		4.56973	0		4.52659	0
4.68125	0		4.55556	0		4.6625	0		4.63686	0		4.57718	0		4.53369	0			4.43861	0		4.55556	0		4.6625	0		4.63686	0		4.57718	0		4.53369	0
4.6887	0		4.56321	0		4.67048	0		4.64504	0		4.58482	0		4.54114	0			4.44576	0		4.56321	0		4.67048	0		4.64504	0		4.58482	0		4.54114	0
4.69613	0		4.57063	0		4.67791	0		4.65249	0		4.59252	0		4.54826	0			4.45289	0		4.57063	0		4.67791	0		4.65249	0		4.59252	0		4.54826	0
4.70359	0		4.57813	0		4.68535	0		4.66011	0		4.60028	0		4.55571	0			4.46006	0		4.57813	0		4.68535	0		4.66011	0		4.60028	0		4.55571	0
4.71106	0		4.58593	0		4.69335	0		4.66792	0		4.60773	0		4.56299	0			4.46735	0		4.58593	0		4.69335	0		4.66792	0		4.60773	0		4.56299	0
4.71834	0		4.59321	0		4.70077	0		4.6754	0		4.61521	0		4.57025	0			4.47469	0		4.59321	0		4.70077	0		4.6754	0		4.61521	0		4.57025	0
4.72577	0		4.60101	0		4.70842	0		4.68302	0		4.62317	0		4.57793	0			4.48199	0		4.60101	0		4.70842	0		4.68302	0		4.62317	0		4.57793	0
4.73322	0		4.6085	0		4.71602	0		4.69082	0		4.63077	0		4.58485	0			4.48928	0		4.6085	0		4.71602	0		4.69082	0		4.63077	0		4.58485	0
4.74069	0		4.61628	0		4.72368	0		4.69827	0		4.63803	0		4.59234	0			4.49637	0		4.61628	0		4.72368	0		4.69827	0		4.63803	0		4.59234	0
4.74832	0		4.62374	0		4.73166	0		4.70576	0		4.64584	0		4.59965	0			4.50371	0		4.62374	0		4.73166	0		4.70576	0		4.64584	0		4.59965	0
4.75575	0		4.63174	0		4.7391	0		4.71352	0		4.65364	0		4.60749	0			4.51086	0		4.63174	0		4.7391	0		4.71352	0		4.65364	0		4.60749	0
4.76319	0		4.63919	0		4.7469	0		4.72116	0		4.66089	0		4.61478	0			4.51798	0		4.63919	0		4.7469	0		4.72116	0		4.66089	0		4.61478	0
4.77086	0		4.64682	0		4.75438	0		4.72912	0		4.66868	0		4.62207	0			4.52509	0		4.64682	0		4.75438	0		4.72912	0		4.66868	0		4.62207	0
4.77834	0		4.65429	0		4.76217	0		4.7366	0		4.67598	0		4.62954	0			4.53225	0		4.65429	0		4.76217	0		4.7366	0		4.67598	0		4.62954	0
4.78578	0		4.66174	0		4.76995	0		4.7444	0		4.68395	0		4.63722	0			4.53956	0		4.66174	0		4.76995	0		4.7444	0		4.68395	0		4.63722	0
4.7932	0		4.66959	0		4.77794	0		4.75183	0		4.69139	0		4.64451	0			4.5467	0		4.66959	0		4.77794	0		4.75183	0		4.69139	0		4.64451	0
4.80087	0		4.67704	0		4.78541	0		4.7598	0		4.69933	0		4.65197	0			4.55401	0		4.67704	0		4.78541	0		4.7598	0		4.69933	0		4.65197	0
4.80815	0		4.68483	0		4.7934	0		4.76711	0		4.70681	0		4.65943	0			4.5612	0		4.68483	0		4.7934	0		4.76711	0		4.70681	0		4.65943	0
4.81559	0		4.6923	0		4.80084	0		4.77526	0		4.71477	0		4.66692	0			4.5685	0		4.6923	0		4.80084	0		4.77526	0		4.71477	0		4.66692	0
4.82303	0		4.70014	0		4.80863	0		4.78305	0		4.72237	0		4.6744	0			4.57579	0		4.70014	0		4.80863	0		4.78305	0		4.72237	0		4.6744	0
4.83049	0		4.70778	0		4.81645	0		4.79048	0		4.7298	0		4.68219	0			4.58292	0		4.70778	0		4.81645	0		4.79048	0		4.7298	0		4.68219	0
4.83815	0		4.71539	0		4.82444	0		4.79847	0		4.73746	0		4.68944	0			4.59009	0		4.71539	0		4.82444	0		4.79847	0		4.73746	0		4.68944	0
4.84559	0		4.7232	0		4.8317	0		4.80611	0		4.74509	0		4.69677	0			4.5974	0		4.7232	0		4.8317	0		4.80611	0		4.74509	0		4.69677	0
4.85287	0		4.73089	0		4.83967	0		4.81388	0		4.75271	0		4.70406	0			4.60456	0		4.73089	0		4.83967	0		4.81388	0		4.75271	0		4.70406	0
4.86035	0		4.73852	0		4.84733	0		4.82165	0		4.76012	0		4.71134	0			4.61187	0		4.73852	0		4.84733	0		4.82165	0		4.76012	0		4.71134	0
4.86781	0		4.74614	0		4.85475	0		4.82967	0		4.76795	0		4.71896	0			4.61902	0		4.74614	0		4.85475	0		4.82967	0		4.76795	0		4.71896	0
4.87525	0		4.75376	0		4.86223	0		4.83715	0		4.77541	0		4.72664	0			4.62619	0		4.75376	0		4.86223	0		4.83715	0		4.77541	0		4.72664	0
4.88286	0		4.76127	0		4.87035	0		4.84511	0		4.78301	0		4.73374	0			4.6333	0		4.76127	0		4.87035	0		4.84511	0		4.78301	0		4.73374	0
4.89035	0		4.7689	0		4.87784	0		4.85287	0		4.7908	0		4.74102	0			4.64044	0		4.7689	0		4.87784	0		4.85287	0		4.7908	0		4.74102	0
4.8978	0		4.77654	0		4.88566	0		4.86017	0		4.79863	0		4.74812	0			4.64762	0		4.77654	0		4.88566	0		4.86017	0		4.79863	0		4.74812	0
4.90527	0		4.78418	0		4.89365	0		4.86817	0		4.80643	0		4.75597	0			4.65476	0		4.78418	0		4.89365	0		4.86817	0		4.80643	0		4.75597	0
4.91254	0		4.79186	0		4.90127	0		4.87577	0		4.81404	0		4.76379	0			4.66205	0		4.79186	0		4.90127	0		4.87577	0		4.81404	0		4.76379	0
4.92019	0		4.79949	0		4.9091	0		4.88355	0		4.82148	0		4.77088	0			4.66915	0		4.79949	0		4.9091	0		4.88355	0		4.82148	0		4.77088	0
4.92764	0		4.80729	0		4.9169	0		4.89155	0		4.82914	0		4.77851	0			4.67634	0		4.80729	0		4.9169	0		4.89155	0		4.82914	0		4.77851	0
4.9351	0		4.81525	0		4.92487	0		4.899	0		4.83713	0		4.78583	0			4.68365	0		4.81525	0		4.92487	0		4.899	0		4.83713	0		4.78583	0
4.94253	0		4.82274	0		4.93248	0		4.90695	0		4.8444	0		4.79332	0			4.69076	0		4.82274	0		4.93248	0		4.90695	0		4.8444	0		4.79332	0
4.94984	0		4.83026	0		4.94014	0		4.91491	0		4.85236	0		4.8006	0			4.69805	0		4.83026	0		4.94014	0		4.91491	0		4.85236	0		4.8006	0
4.9573	0		4.83804	0		4.94794	0		4.92293	0		4.86002	0		4.80841	0			4.70538	0		4.83804	0		4.94794	0		4.92293	0		4.86002	0		4.80841	0
4.96473	0		4.84568	0		4.9556	0		4.93039	0		4.86766	0		4.81611	0			4.7127	0		4.84568	0		4.9556	0		4.93039	0		4.86766	0		4.81611	0
4.9722	0		4.85351	0		4.9633	0		4.93819	0		4.87562	0		4.82322	0			4.71982	0		4.85351	0		4.9633	0		4.93819	0		4.87562	0		4.82322	0
4.97984	0		4.86099	0		4.97131	0		4.94596	0		4.88322	0		4.8307	0			4.72701	0		4.86099	0		4.97131	0		4.94596	0		4.88322	0		4.8307	0
4.9873	0		4.86843	0		4.97879	0		4.95383	0		4.89087	0		4.83798	0			4.73436	0		4.86843	0		4.97879	0		4.95383	0		4.89087	0		4.83798	0
4.99473	0		4.87623	0		4.98691	0		4.96146	0		4.89866	0		4.84564	0			4.74167	0		4.87623	0		4.98691	0		4.96146	0		4.89866	0		4.84564	0
5.00202	0		4.88371	0		4.99452	0		4.96908	0		4.90627	0		4.85346	0			4.74898	0		4.88371	0		4.99452	0		4.96908	0		4.90627	0		4.85346	0
5.00931	0		4.89154	0		5.00237	0		4.97668	0		4.91406	0		4.86111	0			4.75611	0		4.89154	0		5.00237	0		4.97668	0		4.91406	0		4.86111	0
5.01693	0		4.89931	0		5.01018	0		4.98416	0		4.92154	0		4.86856	0			4.76344	0		4.89931	0		5.01018	0		4.98416	0		4.92154	0		4.86856	0
5.02437	0		4.90693	0		5.01815	0		4.99196	0		4.92933	0		4.87623	0			4.77075	0		4.90693	0		5.01815	0		4.99196	0		4.92933	0		4.87623	0
5.03181	0		4.9146	0		5.02576	0		4.99995	0		4.93713	0		4.88368	0			4.77805	0		4.9146	0		5.02576	0		4.99995	0		4.93713	0		4.88368	0
5.03948	0		4.92223	0		5.03345	0		5.00756	0		4.94473	0		4.89132	0			4.78519	0		4.92223	0		5.03345	0		5.00756	0		4.94473	0		4.89132	0
5.04694	0		4.92987	0		5.04128	0		5.01555	0		4.95239	0		4.89894	0			4.79253	0		4.92987	0		5.04128	0		5.01555	0		4.95239	0		4.89894	0
5.05438	0		4.93733	0		5.04909	0		5.02319	0		4.9602	0		4.90661	0			4.79967	0		4.93733	0		5.04909	0		5.02319	0		4.9602	0		4.90661	0
5.06181	0		4.94498	0		5.05672	0		5.03097	0		4.96781	0		4.91425	0			4.80697	0		4.94498	0		5.05672	0		5.03097	0		4.96781	0		4.91425	0
5.0693	0		4.95261	0		5.06454	0		5.03913	0		4.9756	0		4.9219	0			4.81411	0		4.95261	0		5.06454	0		5.03913	0		4.9756	0		4.9219	0
5.07676	0		4.96042	0		5.07236	0		5.0466	0		4.98289	0		4.92918	0			4.82144	0		4.96042	0		5.07236	0		5.0466	0		4.98289	0		4.92918	0
5.08419	0		4.96788	0		5.07997	0		5.05491	0		4.99084	0		4.93702	0			4.82875	0		4.96788	0		5.07997	0		5.05491	0		4.99084	0		4.93702	0
5.09163	0		4.97555	0		5.08776	0		5.06216	0		4.99844	0		4.94465	0			4.83605	0		4.97555	0		5.08776	0		5.06216	0		4.99844	0		4.94465	0
5.09896	0		4.98371	0		5.09559	0		5.07013	0		5.00623	0		4.95245	0			4.84335	0		4.98371	0		5.09559	0		5.07013	0		5.00623	0		4.95245	0
5.10627	0		4.99077	0		5.10322	0		5.07777	0		5.01371	0		4.95992	0			4.8505	0		4.99077	0		5.10322	0		5.07777	0		5.01371	0		4.95992	0
5.1137	0		4.99893	0		5.11101	0		5.08559	0		5.0215	0		4.96777	0			4.8578	0		4.99893	0		5.11101	0		5.08559	0		5.0215	0		4.96777	0
5.12113	0		5.00604	0		5.11896	0		5.09336	0		5.02911	0		4.97523	0			4.86493	0		5.00604	0		5.11896	0		5.09336	0		5.02911	0		4.97523	0
5.12861	0		5.01404	0		5.12664	0		5.10117	0		5.03691	0		4.98302	0			4.87208	0		5.01404	0		5.12664	0		5.10117	0		5.03691	0		4.98302	0
5.13608	0		5.02149	0		5.1348	0		5.10883	0		5.04438	0		4.99064	0			4.87944	0		5.02149	0		5.1348	0		5.10883	0		5.04438	0		4.99064	0
5.14334	0		5.02949	0		5.1421	0		5.11662	0		5.05218	0		4.99832	0			4.88675	0		5.02949	0		5.1421	0		5.11662	0		5.05218	0		4.99832	0
5.15077	0		5.0368	0		5.15025	0		5.1244	0		5.06066	0		5.00596	0			4.89389	0		5.0368	0		5.15025	0		5.1244	0		5.06066	0		5.00596	0
5.15827	0		5.04462	0		5.15776	0		5.13238	0		5.06774	0		5.01375	0			4.90119	0		5.04462	0		5.15776	0		5.13238	0		5.06774	0		5.01375	0
5.16577	0		5.05206	0		5.16555	0		5.13997	0		5.07592	0		5.02121	0			4.90836	0		5.05206	0		5.16555	0		5.13997	0		5.07592	0		5.02121	0
5.17325	0		5.05971	0		5.1732	0		5.14777	0		5.08319	0		5.02907	0			4.91568	0		5.05971	0		5.1732	0		5.14777	0		5.08319	0		5.02907	0
5.18069	0		5.0677	0		5.18116	0		5.15556	0		5.09114	0		5.03635	0			4.9228	0		5.0677	0		5.18116	0		5.15556	0		5.09114	0		5.03635	0
5.18817	0		5.07518	0		5.18898	0		5.16334	0		5.09856	0		5.044	0			4.9301	0		5.07518	0		5.18898	0		5.16334	0		5.09856	0		5.044	0
5.19563	0		5.08297	0		5.19694	0		5.17084	0		5.10641	0		5.05181	0			4.93746	0		5.08297	0		5.19694	0		5.17084	0		5.10641	0		5.05181	0
5.20293	0		5.0906	0		5.20491	0		5.17934	0		5.11404	0		5.05951	0			4.94476	0		5.0906	0		5.20491	0		5.17934	0		5.11404	0		5.05951	0
5.21036	0		5.09828	0		5.21254	0		5.18657	0		5.12167	0		5.06716	0			4.95205	0		5.09828	0		5.21254	0		5.18657	0		5.12167	0		5.06716	0
5.21783	0		5.10593	0		5.22036	0		5.19452	0		5.12927	0		5.0746	0			4.95918	0		5.10593	0		5.22036	0		5.19452	0		5.12927	0		5.0746	0
5.22526	0		5.11337	0		5.22821	0		5.20218	0		5.13711	0		5.0824	0			4.96651	0		5.11337	0		5.22821	0		5.20218	0		5.13711	0		5.0824	0
5.23271	0		5.12099	0		5.23601	0		5.21017	0		5.14456	0		5.08988	0			4.97384	0		5.12099	0		5.23601	0		5.21017	0		5.14456	0		5.08988	0
5.23997	0		5.1287	0		5.24417	0		5.21742	0		5.15237	0		5.097	0			4.98113	0		5.1287	0		5.24417	0		5.21742	0		5.15237	0		5.097	0
5.24742	0		5.13616	0		5.25148	0		5.2254	0		5.16016	0		5.10479	0			4.98827	0		5.13616	0		5.25148	0		5.2254	0		5.16016	0		5.10479	0
5.25486	0		5.14395	0		5.25933	0		5.23308	0		5.16817	0		5.11207	0			4.99544	0		5.14395	0		5.25933	0		5.23308	0		5.16817	0		5.11207	0
5.26227	0		5.1514	0		5.26714	0		5.24106	0		5.17562	0		5.11974	0			5.00257	0		5.1514	0		5.26714	0		5.24106	0		5.17562	0		5.11974	0
5.26972	0		5.15911	0		5.27511	0		5.24885	0		5.18341	0		5.12705	0			5.00973	0		5.15911	0		5.27511	0		5.24885	0		5.18341	0		5.12705	0
5.27718	0		5.16709	0		5.28277	0		5.25666	0		5.1912	0		5.13485	0			5.01703	0		5.16709	0		5.28277	0		5.25666	0		5.1912	0		5.13485	0
5.28465	0		5.1747	0		5.29075	0		5.26449	0		5.19887	0		5.14266	0			5.02437	0		5.1747	0		5.29075	0		5.26449	0		5.19887	0		5.14266	0
5.29191	0		5.18251	0		5.2987	0		5.27215	0		5.20653	0		5.15015	0			5.0315	0		5.18251	0		5.2987	0		5.27215	0		5.20653	0		5.15015	0
5.2992	0		5.19036	0		5.30649	0		5.28028	0		5.21448	0		5.15762	0			5.03881	0		5.19036	0		5.30649	0		5.28028	0		5.21448	0		5.15762	0
5.30672	0		5.19803	0		5.31434	0		5.2877	0		5.22209	0		5.1655	0			5.04612	0		5.19803	0		5.31434	0		5.2877	0		5.22209	0		5.1655	0
5.31417	0		5.20564	0		5.32234	0		5.29586	0		5.22991	0		5.17294	0			5.05348	0		5.20564	0		5.32234	0		5.29586	0		5.22991	0		5.17294	0
5.32177	0		5.21327	0		5.32996	0		5.30332	0		5.2379	0		5.18061	0			5.06061	0		5.21327	0		5.32996	0		5.30332	0		5.2379	0		5.18061	0
5.32922	0		5.22093	0		5.33793	0		5.31163	0		5.24551	0		5.18842	0			5.06791	0		5.22093	0		5.33793	0		5.31163	0		5.24551	0		5.18842	0
5.33671	0		5.22876	0		5.34577	0		5.31886	0		5.25333	0		5.19608	0			5.07524	0		5.22876	0		5.34577	0		5.31886	0		5.25333	0		5.19608	0
5.34416	0		5.23637	0		5.35376	0		5.32686	0		5.26081	0		5.20335	0			5.08259	0		5.23637	0		5.35376	0		5.32686	0		5.26081	0		5.20335	0
5.3516	0		5.24434	0		5.3612	0		5.33487	0		5.2688	0		5.21118	0			5.08973	0		5.24434	0		5.3612	0		5.33487	0		5.2688	0		5.21118	0
5.35903	0		5.252	0		5.36917	0		5.34283	0		5.27658	0		5.21881	0			5.09685	0		5.252	0		5.36917	0		5.34283	0		5.27658	0		5.21881	0
5.36654	0		5.25985	0		5.37702	0		5.35027	0		5.28419	0		5.22628	0			5.10417	0		5.25985	0		5.37702	0		5.35027	0		5.28419	0		5.22628	0
5.37399	0		5.2678	0		5.38499	0		5.3581	0		5.29203	0		5.23408	0			5.1115	0		5.2678	0		5.38499	0		5.3581	0		5.29203	0		5.23408	0
5.38142	0		5.27543	0		5.39261	0		5.36577	0		5.29947	0		5.24156	0			5.1188	0		5.27543	0		5.39261	0		5.36577	0		5.29947	0		5.24156	0
5.38873	0		5.28346	0		5.40043	0		5.37356	0		5.30728	0		5.24937	0			5.12595	0		5.28346	0		5.40043	0		5.37356	0		5.30728	0		5.24937	0
5.39603	0		5.29074	0		5.40827	0		5.38154	0		5.3149	0		5.25628	0			5.13325	0		5.29074	0		5.40827	0		5.38154	0		5.3149	0		5.25628	0
5.40368	0		5.29839	0		5.41592	0		5.38938	0		5.32273	0		5.26391	0			5.14042	0		5.29839	0		5.41592	0		5.38938	0		5.32273	0		5.26391	0
5.41113	0		5.30621	0		5.42371	0		5.39701	0		5.33034	0		5.27159	0			5.14756	0		5.30621	0		5.42371	0		5.39701	0		5.33034	0		5.27159	0
5.41873	0		5.31387	0		5.43186	0		5.40498	0		5.33816	0		5.27923	0			5.15486	0		5.31387	0		5.43186	0		5.40498	0		5.33816	0		5.27923	0
5.42621	0		5.32151	0		5.43933	0		5.41277	0		5.34576	0		5.28703	0			5.16217	0		5.32151	0		5.43933	0		5.41277	0		5.34576	0		5.28703	0
5.43353	0		5.3295	0		5.44714	0		5.42042	0		5.35377	0		5.29487	0			5.16936	0		5.3295	0		5.44714	0		5.42042	0		5.35377	0		5.29487	0
5.44114	0		5.33713	0		5.45493	0		5.4284	0		5.36138	0		5.30238	0			5.17666	0		5.33713	0		5.45493	0		5.4284	0		5.36138	0		5.30238	0
5.44856	0		5.34512	0		5.46292	0		5.43603	0		5.36917	0		5.31001	0			5.18396	0		5.34512	0		5.46292	0		5.43603	0		5.36917	0		5.31001	0
5.45607	0		5.35258	0		5.47074	0		5.44381	0		5.37678	0		5.31763	0			5.1911	0		5.35258	0		5.47074	0		5.44381	0		5.37678	0		5.31763	0
5.46368	0		5.36074	0		5.47858	0		5.4515	0		5.38478	0		5.32528	0			5.19828	0		5.36074	0		5.47858	0		5.4515	0		5.38478	0		5.32528	0
5.47133	0		5.36817	0		5.48637	0		5.45929	0		5.39236	0		5.33293	0			5.2056	0		5.36817	0		5.48637	0		5.45929	0		5.39236	0		5.33293	0
5.47877	0		5.37601	0		5.49433	0		5.46747	0		5.40014	0		5.34057	0			5.21291	0		5.37601	0		5.49433	0		5.46747	0		5.40014	0		5.34057	0
5.48607	0		5.38364	0		5.50217	0		5.47493	0		5.40812	0		5.34853	0			5.22025	0		5.38364	0		5.50217	0		5.47493	0		5.40812	0		5.34853	0
5.49352	0		5.39127	0		5.50998	0		5.48293	0		5.41542	0		5.35581	0			5.22763	0		5.39127	0		5.50998	0		5.48293	0		5.41542	0		5.35581	0
5.501	0		5.39908	0		5.51778	0		5.49038	0		5.42359	0		5.36369	0			5.23495	0		5.39908	0		5.51778	0		5.49038	0		5.42359	0		5.36369	0
5.50844	0		5.40677	0		5.52576	0		5.49834	0		5.43084	0		5.37132	0			5.24227	0		5.40677	0		5.52576	0		5.49834	0		5.43084	0		5.37132	0
5.51593	0		5.4144	0		5.5338	0		5.50632	0		5.43865	0		5.37894	0			5.24959	0		5.4144	0		5.5338	0		5.50632	0		5.43865	0		5.37894	0
5.52339	0		5.42221	0		5.54146	0		5.51416	0		5.44647	0		5.38656	0			5.25696	0		5.42221	0		5.54146	0		5.51416	0		5.44647	0		5.38656	0
5.53081	0		5.43003	0		5.54943	0		5.52214	0		5.45446	0		5.39426	0			5.26426	0		5.43003	0		5.54943	0		5.52214	0		5.45446	0		5.39426	0
5.53826	0		5.43787	0		5.55723	0		5.53009	0		5.46207	0		5.40173	0			5.2716	0		5.43787	0		5.55723	0		5.53009	0		5.46207	0		5.40173	0
5.54573	0		5.44585	0		5.56524	0		5.53807	0		5.46987	0		5.40935	0			5.2789	0		5.44585	0		5.56524	0		5.53807	0		5.46987	0		5.40935	0
5.55337	0		5.45346	0		5.5734	0		5.54557	0		5.47752	0		5.41696	0			5.28608	0		5.45346	0		5.5734	0		5.54557	0		5.47752	0		5.41696	0
5.5608	0		5.46127	0		5.58101	0		5.55354	0		5.48533	0		5.4248	0			5.29335	0		5.46127	0		5.58101	0		5.55354	0		5.48533	0		5.4248	0
5.56843	0		5.46897	0		5.58881	0		5.56167	0		5.49297	0		5.43229	0			5.30065	0		5.46897	0		5.58881	0		5.56167	0		5.49297	0		5.43229	0
5.57575	0		5.47678	0		5.59649	0		5.5693	0		5.50078	0		5.4399	0			5.30798	0		5.47678	0		5.59649	0		5.5693	0		5.50078	0		5.4399	0
5.58304	0		5.48423	0		5.6045	0		5.57732	0		5.50864	0		5.44751	0			5.31515	0		5.48423	0		5.6045	0		5.57732	0		5.50864	0		5.44751	0
5.59047	0		5.49204	0		5.6123	0		5.58477	0		5.51644	0		5.45517	0			5.3223	0		5.49204	0		5.6123	0		5.58477	0		5.51644	0		5.45517	0
5.59794	0		5.49988	0		5.62027	0		5.59273	0		5.5244	0		5.46282	0			5.32959	0		5.49988	0		5.62027	0		5.59273	0		5.5244	0		5.46282	0
5.60561	0		5.50751	0		5.62827	0		5.60038	0		5.53237	0		5.47044	0			5.33692	0		5.50751	0		5.62827	0		5.60038	0		5.53237	0		5.47044	0
5.61322	0		5.51552	0		5.63592	0		5.60822	0		5.54022	0		5.47822	0			5.3441	0		5.51552	0		5.63592	0		5.60822	0		5.54022	0		5.47822	0
5.62048	0		5.52332	0		5.64408	0		5.6162	0		5.54784	0		5.48573	0			5.35143	0		5.52332	0		5.64408	0		5.6162	0		5.54784	0		5.48573	0
5.62793	0		5.531	0		5.65186	0		5.62399	0		5.55579	0		5.49356	0			5.35859	0		5.531	0		5.65186	0		5.62399	0		5.55579	0		5.49356	0
5.63543	0		5.53881	0		5.65955	0		5.63181	0		5.56323	0		5.50099	0			5.3659	0		5.53881	0		5.65955	0		5.63181	0		5.56323	0		5.50099	0
5.64288	0		5.54642	0		5.66752	0		5.63949	0		5.57109	0		5.50878	0			5.37309	0		5.54642	0		5.66752	0		5.63949	0		5.57109	0		5.50878	0
5.65049	0		5.55439	0		5.67534	0		5.6473	0		5.57871	0		5.51626	0			5.38028	0		5.55439	0		5.67534	0		5.6473	0		5.57871	0		5.51626	0
5.65792	0		5.56172	0		5.68331	0		5.65544	0		5.58669	0		5.5239	0			5.38778	0		5.56172	0		5.68331	0		5.65544	0		5.58669	0		5.5239	0
5.66538	0		5.56971	0		5.69098	0		5.66305	0		5.59414	0		5.53155	0			5.39507	0		5.56971	0		5.69098	0		5.66305	0		5.59414	0		5.53155	0
5.67271	0		5.57715	0		5.69896	0		5.67107	0		5.60182	0		5.53918	0			5.40242	0		5.57715	0		5.69896	0		5.67107	0		5.60182	0		5.53918	0
5.67998	0		5.58496	0		5.70678	0		5.67906	0		5.60997	0		5.54684	0			5.40975	0		5.58496	0		5.70678	0		5.67906	0		5.60997	0		5.54684	0
5.68741	0		5.59264	0		5.71493	0		5.68703	0		5.61759	0		5.55448	0			5.41707	0		5.59264	0		5.71493	0		5.68703	0		5.61759	0		5.55448	0
5.69488	0		5.60061	0		5.72244	0		5.69519	0		5.62536	0		5.56211	0			5.42439	0		5.60061	0		5.72244	0		5.69519	0		5.62536	0		5.56211	0
5.70253	0		5.60827	0		5.73008	0		5.70341	0		5.63324	0		5.56972	0			5.43175	0		5.60827	0		5.73008	0		5.70341	0		5.63324	0		5.56972	0
5.70995	0		5.61594	0		5.73826	0		5.71141	0		5.64127	0		5.57743	0			5.43909	0		5.61594	0		5.73826	0		5.71141	0		5.64127	0		5.57743	0
5.71725	0		5.62378	0		5.74605	0		5.71903	0		5.64906	0		5.58505	0			5.44638	0		5.62378	0		5.74605	0		5.71903	0		5.64906	0		5.58505	0
5.72472	0		5.63144	0		5.75388	0		5.72701	0		5.65686	0		5.59288	0			5.45369	0		5.63144	0		5.75388	0		5.72701	0		5.65686	0		5.59288	0
5.73218	0		5.63927	0		5.76204	0		5.73469	0		5.66453	0		5.60014	0			5.46086	0		5.63927	0		5.76204	0		5.73469	0		5.66453	0		5.60014	0
5.73955	0		5.64708	0		5.76984	0		5.74266	0		5.67234	0		5.60796	0			5.46817	0		5.64708	0		5.76984	0		5.74266	0		5.67234	0		5.60796	0
5.74697	0		5.65475	0		5.77764	0		5.75063	0		5.68013	0		5.6156	0			5.47532	0		5.65475	0		5.77764	0		5.75063	0		5.68013	0		5.6156	0
5.75446	0		5.66241	0		5.78567	0		5.75859	0		5.68791	0		5.62323	0			5.48262	0		5.66241	0		5.78567	0		5.75859	0		5.68791	0		5.62323	0
5.76191	0		5.67004	0		5.79314	0		5.76696	0		5.69576	0		5.63068	0			5.48996	0		5.67004	0		5.79314	0		5.76696	0		5.69576	0		5.63068	0
5.76935	0		5.67767	0		5.80096	0		5.77425	0		5.70357	0		5.63833	0			5.49725	0		5.67767	0		5.80096	0		5.77425	0		5.70357	0		5.63833	0
5.77661	0		5.68534	0		5.80876	0		5.78205	0		5.71136	0		5.64597	0			5.50457	0		5.68534	0		5.80876	0		5.78205	0		5.71136	0		5.64597	0
5.78408	0		5.69299	0		5.81678	0		5.79002	0		5.71916	0		5.65377	0			5.51189	0		5.69299	0		5.81678	0		5.79002	0		5.71916	0		5.65377	0
5.79152	0		5.70079	0		5.82461	0		5.79788	0		5.72717	0		5.66141	0			5.51924	0		5.70079	0		5.82461	0		5.79788	0		5.72717	0		5.66141	0
5.79897	0		5.70843	0		5.8326	0		5.8057	0		5.73498	0		5.6691	0			5.52656	0		5.70843	0		5.8326	0		5.8057	0		5.73498	0		5.6691	0
5.80634	0		5.71645	0		5.84042	0		5.81385	0		5.74294	0		5.67674	0			5.53388	0		5.71645	0		5.84042	0		5.81385	0		5.74294	0		5.67674	0
5.81382	0		5.72393	0		5.84843	0		5.82147	0		5.75073	0		5.68436	0			5.5412	0		5.72393	0		5.84843	0		5.82147	0		5.75073	0		5.68436	0
5.82128	0		5.73212	0		5.85645	0		5.82947	0		5.7584	0		5.692	0			5.54853	0		5.73212	0		5.85645	0		5.82947	0		5.7584	0		5.692	0
5.82871	0		5.73958	0		5.86425	0		5.8373	0		5.76638	0		5.69967	0			5.55585	0		5.73958	0		5.86425	0		5.8373	0		5.76638	0		5.69967	0
5.83617	0		5.74741	0		5.87224	0		5.84544	0		5.7742	0		5.70746	0			5.56315	0		5.74741	0		5.87224	0		5.84544	0		5.7742	0		5.70746	0
5.84367	0		5.75522	0		5.88009	0		5.85359	0		5.78201	0		5.71508	0			5.5703	0		5.75522	0		5.88009	0		5.85359	0		5.78201	0		5.71508	0
5.85114	0		5.76251	0		5.88806	0		5.86125	0		5.78969	0		5.72286	0			5.57765	0		5.76251	0		5.88806	0		5.86125	0		5.78969	0		5.72286	0
5.85876	0		5.7705	0		5.89587	0		5.86909	0		5.79748	0		5.73053	0			5.58496	0		5.7705	0		5.89587	0		5.86909	0		5.79748	0		5.73053	0
5.86605	0		5.77803	0		5.90388	0		5.87707	0		5.80528	0		5.73816	0			5.5923	0		5.77803	0		5.90388	0		5.87707	0		5.80528	0		5.73816	0
5.87335	0		5.78603	0		5.91175	0		5.88487	0		5.81307	0		5.7456	0			5.5996	0		5.78603	0		5.91175	0		5.88487	0		5.81307	0		5.7456	0
5.88079	0		5.7942	0		5.91957	0		5.89289	0		5.8211	0		5.75322	0			5.60695	0		5.7942	0		5.91957	0		5.89289	0		5.8211	0		5.75322	0
5.88822	0		5.80199	0		5.92755	0		5.9009	0		5.82891	0		5.7609	0			5.61429	0		5.80199	0		5.92755	0		5.9009	0		5.82891	0		5.7609	0
5.89564	0		5.80969	0		5.93554	0		5.90868	0		5.83707	0		5.76853	0			5.62144	0		5.80969	0		5.93554	0		5.90868	0		5.83707	0		5.76853	0
5.90316	0		5.81751	0		5.94358	0		5.91667	0		5.84432	0		5.77633	0			5.62874	0		5.81751	0		5.94358	0		5.91667	0		5.84432	0		5.77633	0
5.91044	0		5.82534	0		5.95137	0		5.92434	0		5.85218	0		5.78395	0			5.63592	0		5.82534	0		5.95137	0		5.92434	0		5.85218	0		5.78395	0
5.91788	0		5.83313	0		5.95936	0		5.9322	0		5.86	0		5.79183	0			5.64324	0		5.83313	0		5.95936	0		5.9322	0		5.86	0		5.79183	0
5.92531	0		5.84099	0		5.96698	0		5.94008	0		5.8678	0		5.7993	0			5.65054	0		5.84099	0		5.96698	0		5.94008	0		5.8678	0		5.7993	0
5.93281	0		5.84864	0		5.97485	0		5.94803	0		5.8756	0		5.80713	0			5.65786	0		5.84864	0		5.97485	0		5.94803	0		5.8756	0		5.80713	0
5.94026	0		5.85628	0		5.98268	0		5.95588	0		5.8836	0		5.81461	0			5.66505	0		5.85628	0		5.98268	0		5.95588	0		5.8836	0		5.81461	0
5.9477	0		5.86411	0		5.99067	0		5.96385	0		5.89142	0		5.82229	0			5.67237	0		5.86411	0		5.99067	0		5.96385	0		5.89142	0		5.82229	0
5.95513	0		5.87197	0		5.99865	0		5.97168	0		5.8992	0		5.82995	0			5.67968	0		5.87197	0		5.99865	0		5.97168	0		5.8992	0		5.82995	0
5.9626	0		5.8798	0		6.0065	0		5.97984	0		5.907	0		5.83776	0			5.68697	0		5.8798	0		6.0065	0		5.97984	0		5.907	0		5.83776	0
5.9699	0		5.88779	0		6.01433	0		5.98768	0		5.91483	0		5.84537	0			5.69433	0		5.88779	0		6.01433	0		5.98768	0		5.91483	0		5.84537	0
5.97733	0		5.89545	0		6.02231	0		5.99566	0		5.92264	0		5.85303	0			5.70163	0		5.89545	0		6.02231	0		5.99566	0		5.92264	0		5.85303	0
5.98479	0		5.9033	0		6.03012	0		6.00366	0		5.93047	0		5.86053	0			5.70895	0		5.9033	0		6.03012	0		6.00366	0		5.93047	0		5.86053	0
5.99226	0		5.91113	0		6.03799	0		6.0113	0		5.93829	0		5.86818	0			5.71626	0		5.91113	0		6.03799	0		6.0113	0		5.93829	0		5.86818	0
5.99976	0		5.91893	0		6.04599	0		6.0195	0		5.94596	0		5.87581	0			5.72361	0		5.91893	0		6.04599	0		6.0195	0		5.94596	0		5.87581	0
6.00701	0		5.92675	0		6.05398	0		6.02695	0		5.954	0		5.88364	0			5.73093	0		5.92675	0		6.05398	0		6.02695	0		5.954	0		5.88364	0
6.01444	0		5.93476	0		6.06164	0		6.03513	0		5.96145	0		5.89132	0			5.73824	0		5.93476	0		6.06164	0		6.03513	0		5.96145	0		5.89132	0
6.02192	0		5.94244	0		6.06967	0		6.04273	0		5.96943	0		5.89912	0			5.74554	0		5.94244	0		6.06967	0		6.04273	0		5.96943	0		5.89912	0
6.02936	0		5.95008	0		6.07732	0		6.05076	0		5.97709	0		5.90693	0			5.75289	0		5.95008	0		6.07732	0		6.05076	0		5.97709	0		5.90693	0
6.03682	0		5.95807	0		6.08514	0		6.05874	0		5.98506	0		5.9146	0			5.75997	0		5.95807	0		6.08514	0		6.05874	0		5.98506	0		5.9146	0
6.04424	0		5.96582	0		6.09312	0		6.06655	0		5.99284	0		5.92224	0			5.76728	0		5.96582	0		6.09312	0		6.06655	0		5.99284	0		5.92224	0
6.0517	0		5.97349	0		6.10114	0		6.07435	0		6.00064	0		5.92988	0			5.7746	0		5.97349	0		6.10114	0		6.07435	0		6.00064	0		5.92988	0
6.05916	0		5.98165	0		6.10899	0		6.08238	0		6.00848	0		5.93732	0			5.78194	0		5.98165	0		6.10899	0		6.08238	0		6.00848	0		5.93732	0
6.06644	0		5.98946	0		6.11698	0		6.09036	0		6.01629	0		5.945	0			5.78926	0		5.98946	0		6.11698	0		6.09036	0		6.01629	0		5.945	0
6.07387	0		5.99752	0		6.12482	0		6.09835	0		6.02428	0		5.95264	0			5.79639	0		5.99752	0		6.12482	0		6.09835	0		6.02428	0		5.95264	0
6.08134	0		6.00536	0		6.13302	0		6.10635	0		6.0319	0		5.96031	0			5.80371	0		6.00536	0		6.13302	0		6.10635	0		6.0319	0		5.96031	0
6.0888	0		6.01299	0		6.14066	0		6.1142	0		6.03956	0		5.96794	0			5.81107	0		6.01299	0		6.14066	0		6.1142	0		6.03956	0		5.96794	0
6.09622	0		6.02098	0		6.14863	0		6.12217	0		6.04737	0		5.97579	0			5.81838	0		6.02098	0		6.14863	0		6.12217	0		6.04737	0		5.97579	0
6.10349	0		6.02867	0		6.15629	0		6.12999	0		6.05516	0		5.98342	0			5.8257	0		6.02867	0		6.15629	0		6.12999	0		6.05516	0		5.98342	0
6.11096	0		6.03651	0		6.16432	0		6.13779	0		6.06299	0		5.99105	0			5.83287	0		6.03651	0		6.16432	0		6.13779	0		6.06299	0		5.99105	0
6.11843	0		6.04432	0		6.17196	0		6.14566	0		6.07085	0		5.99862	0			5.84007	0		6.04432	0		6.17196	0		6.14566	0		6.07085	0		5.99862	0
6.12585	0		6.05229	0		6.17976	0		6.15347	0		6.07883	0		6.00645	0			5.84738	0		6.05229	0		6.17976	0		6.15347	0		6.07883	0		6.00645	0
6.13328	0		6.05999	0		6.18756	0		6.16143	0		6.08664	0		6.01425	0			5.8545	0		6.05999	0		6.18756	0		6.16143	0		6.08664	0		6.01425	0
6.14073	0		6.06766	0		6.19524	0		6.16925	0		6.09462	0		6.02222	0			5.8618	0		6.06766	0		6.19524	0		6.16925	0		6.09462	0		6.02222	0
6.14818	0		6.07547	0		6.2029	0		6.17726	0		6.10247	0		6.02971	0			5.869	0		6.07547	0		6.2029	0		6.17726	0		6.10247	0		6.02971	0
6.15542	0		6.08328	0		6.21088	0		6.18525	0		6.1105	0		6.03774	0			5.87613	0		6.08328	0		6.21088	0		6.18525	0		6.1105	0		6.03774	0
6.16266	0		6.0913	0		6.21852	0		6.19304	0		6.1183	0		6.0452	0			5.88327	0		6.0913	0		6.21852	0		6.19304	0		6.1183	0		6.0452	0
6.16997	0		6.09895	0		6.22656	0		6.20085	0		6.12588	0		6.05283	0			5.8906	0		6.09895	0		6.22656	0		6.20085	0		6.12588	0		6.05283	0
6.17741	0		6.10694	0		6.23422	0		6.20869	0		6.13373	0		6.06064	0			5.89778	0		6.10694	0		6.23422	0		6.20869	0		6.13373	0		6.06064	0
6.18483	0		6.11475	0		6.2422	0		6.21668	0		6.14137	0		6.0683	0			5.90494	0		6.11475	0		6.2422	0		6.21668	0		6.14137	0		6.0683	0
6.19223	0		6.12262	0		6.25005	0		6.22446	0		6.14918	0		6.07593	0			5.91225	0		6.12262	0		6.25005	0		6.22446	0		6.14918	0		6.07593	0
6.19953	0		6.13063	0		6.25808	0		6.23248	0		6.15696	0		6.08392	0			5.91955	0		6.13063	0		6.25808	0		6.23248	0		6.15696	0		6.08392	0
6.20698	0		6.1379	0		6.26609	0		6.24049	0		6.16463	0		6.09139	0			5.92674	0		6.1379	0		6.26609	0		6.24049	0		6.16463	0		6.09139	0
6.2144	0		6.14589	0		6.27375	0		6.24831	0		6.17245	0		6.09923	0			5.93389	0		6.14589	0		6.27375	0		6.24831	0		6.17245	0		6.09923	0
6.22167	0		6.15356	0		6.28173	0		6.2561	0		6.18023	0		6.10686	0			5.94103	0		6.15356	0		6.28173	0		6.2561	0		6.18023	0		6.10686	0
6.22913	0		6.16107	0		6.28943	0		6.26409	0		6.18802	0		6.11433	0			5.94816	0		6.16107	0		6.28943	0		6.26409	0		6.18802	0		6.11433	0
6.23659	0		6.16906	0		6.29744	0		6.27195	0		6.19587	0		6.12214	0			5.95536	0		6.16906	0		6.29744	0		6.27195	0		6.19587	0		6.12214	0
6.24401	0		6.17668	0		6.30526	0		6.27993	0		6.2037	0		6.12982	0			5.96269	0		6.17668	0		6.30526	0		6.27993	0		6.2037	0		6.12982	0
6.25127	0		6.18452	0		6.31309	0		6.28772	0		6.21166	0		6.13763	0			5.96983	0		6.18452	0		6.31309	0		6.28772	0		6.21166	0		6.13763	0
6.25855	0		6.19218	0		6.32114	0		6.29569	0		6.2193	0		6.14528	0			5.97698	0		6.19218	0		6.32114	0		6.29569	0		6.2193	0		6.14528	0
6.26602	0		6.2	0		6.32897	0		6.30355	0		6.22715	0		6.15308	0			5.98433	0		6.2	0		6.32897	0		6.30355	0		6.22715	0		6.15308	0
6.27345	0		6.20781	0		6.33679	0		6.31154	0		6.2348	0		6.16079	0			5.99168	0		6.20781	0		6.33679	0		6.31154	0		6.2348	0		6.16079	0
6.28071	0		6.21567	0		6.34462	0		6.31934	0		6.24279	0		6.16842	0			5.99879	0		6.21567	0		6.34462	0		6.31934	0		6.24279	0		6.16842	0
6.28817	0		6.22314	0		6.35269	0		6.3273	0		6.2504	0		6.17623	0			6.00611	0		6.22314	0		6.35269	0		6.3273	0		6.2504	0		6.17623	0
6.29543	0		6.23098	0		6.36038	0		6.33499	0		6.25842	0		6.18367	0			6.0133	0		6.23098	0		6.36038	0		6.33499	0		6.25842	0		6.18367	0
6.30273	0		6.23861	0		6.36823	0		6.34286	0		6.26605	0		6.19153	0			6.02045	0		6.23861	0		6.36823	0		6.34286	0		6.26605	0		6.19153	0
6.31015	0		6.24632	0		6.37609	0		6.35067	0		6.27387	0		6.19917	0			6.02757	0		6.24632	0		6.37609	0		6.35067	0		6.27387	0		6.19917	0
6.31761	0		6.25396	0		6.38413	0		6.35867	0		6.28184	0		6.20697	0			6.03487	0		6.25396	0		6.38413	0		6.35867	0		6.28184	0		6.20697	0
6.32505	0		6.26197	0		6.39214	0		6.36635	0		6.28965	0		6.21459	0			6.04205	0		6.26197	0		6.39214	0		6.36635	0		6.28965	0		6.21459	0
6.33248	0		6.26964	0		6.40013	0		6.37452	0		6.29748	0		6.22226	0			6.04919	0		6.26964	0		6.40013	0		6.37452	0		6.29748	0		6.22226	0
6.33998	0		6.27785	0		6.40795	0		6.38231	0		6.30512	0		6.22992	0			6.05632	0		6.27785	0		6.40795	0		6.38231	0		6.30512	0		6.22992	0
6.34727	0		6.28533	0		6.41599	0		6.3903	0		6.31312	0		6.23754	0			6.06348	0		6.28533	0		6.41599	0		6.3903	0		6.31312	0		6.23754	0
6.35454	0		6.29334	0		6.42401	0		6.39814	0		6.32064	0		6.24517	0			6.07066	0		6.29334	0		6.42401	0		6.39814	0		6.32064	0		6.24517	0
6.36196	0		6.30097	0		6.43183	0		6.40633	0		6.32861	0		6.25285	0			6.07781	0		6.30097	0		6.43183	0		6.40633	0		6.32861	0		6.25285	0
6.3694	0		6.30886	0		6.43983	0		6.41417	0		6.33625	0		6.26067	0			6.08492	0		6.30886	0		6.43983	0		6.41417	0		6.33625	0		6.26067	0
6.37686	0		6.31688	0		6.44771	0		6.42214	0		6.34408	0		6.26846	0			6.09207	0		6.31688	0		6.44771	0		6.42214	0		6.34408	0		6.26846	0
6.38429	0		6.32436	0		6.45572	0		6.43017	0		6.35192	0		6.27594	0			6.09923	0		6.32436	0		6.45572	0		6.43017	0		6.35192	0		6.27594	0
6.39174	0		6.33208	0		6.46372	0		6.43801	0		6.35987	0		6.2838	0			6.10639	0		6.33208	0		6.46372	0		6.43801	0		6.35987	0		6.2838	0
6.39916	0		6.33995	0		6.47137	0		6.44617	0		6.36784	0		6.29163	0			6.1137	0		6.33995	0		6.47137	0		6.44617	0		6.36784	0		6.29163	0
6.40651	0		6.34759	0		6.4796	0		6.45399	0		6.37566	0		6.29926	0			6.12083	0		6.34759	0		6.4796	0		6.45399	0		6.37566	0		6.29926	0
6.41395	0		6.35544	0		6.48725	0		6.46186	0		6.38368	0		6.30706	0			6.12798	0		6.35544	0		6.48725	0		6.46186	0		6.38368	0		6.30706	0
6.42137	0		6.36311	0		6.49542	0		6.46987	0		6.39168	0		6.31474	0			6.13495	0		6.36311	0		6.49542	0		6.46987	0		6.39168	0		6.31474	0
6.42879	0		6.37114	0		6.50341	0		6.47767	0		6.39966	0		6.32255	0			6.14208	0		6.37114	0		6.50341	0		6.47767	0		6.39966	0		6.32255	0
6.43626	0		6.37898	0		6.51133	0		6.48549	0		6.40751	0		6.3302	0			6.14919	0		6.37898	0		6.51133	0		6.48549	0		6.40751	0		6.3302	0
6.44352	0		6.38679	0		6.51915	0		6.49318	0		6.41523	0		6.33785	0			6.15635	0		6.38679	0		6.51915	0		6.49318	0		6.41523	0		6.33785	0
6.45082	0		6.39449	0		6.52718	0		6.5014	0		6.42324	0		6.34554	0			6.16349	0		6.39449	0		6.52718	0		6.5014	0		6.42324	0		6.34554	0
6.45825	0		6.40218	0		6.53502	0		6.50939	0		6.43123	0		6.35318	0			6.17062	0		6.40218	0		6.53502	0		6.50939	0		6.43123	0		6.35318	0
6.46573	0		6.40989	0		6.54308	0		6.51737	0		6.43922	0		6.361	0			6.17773	0		6.40989	0		6.54308	0		6.51737	0		6.43922	0		6.361	0
6.47313	0		6.41754	0		6.55108	0		6.52558	0		6.44689	0		6.36863	0			6.18493	0		6.41754	0		6.55108	0		6.52558	0		6.44689	0		6.36863	0
6.48056	0		6.42539	0		6.55893	0		6.53344	0		6.45491	0		6.37649	0			6.19207	0		6.42539	0		6.55893	0		6.53344	0		6.45491	0		6.37649	0
6.48781	0		6.43328	0		6.56692	0		6.54142	0		6.46235	0		6.38431	0			6.19938	0		6.43328	0		6.56692	0		6.54142	0		6.46235	0		6.38431	0
6.49527	0		6.44112	0		6.57499	0		6.54923	0		6.47053	0		6.39195	0			6.2067	0		6.44112	0		6.57499	0		6.54923	0		6.47053	0		6.39195	0
6.50273	0		6.44913	0		6.58283	0		6.55708	0		6.4782	0		6.39959	0			6.21386	0		6.44913	0		6.58283	0		6.55708	0		6.4782	0		6.39959	0
6.51016	0		6.45679	0		6.59083	0		6.56489	0		6.48623	0		6.40726	0			6.22102	0		6.45679	0		6.59083	0		6.56489	0		6.48623	0		6.40726	0
6.51757	0		6.46486	0		6.59882	0		6.57308	0		6.49405	0		6.41508	0			6.22816	0		6.46486	0		6.59882	0		6.57308	0		6.49405	0		6.41508	0
6.52504	0		6.4725	0		6.60688	0		6.58037	0		6.50205	0		6.42306	0			6.23547	0		6.4725	0		6.60688	0		6.58037	0		6.50205	0		6.42306	0
6.53249	0		6.48034	0		6.61476	0		6.58839	0		6.50973	0		6.43073	0			6.24281	0		6.48034	0		6.61476	0		6.58839	0		6.50973	0		6.43073	0
6.53968	0		6.48817	0		6.62292	0		6.59637	0		6.51773	0		6.43858	0			6.24993	0		6.48817	0		6.62292	0		6.59637	0		6.51773	0		6.43858	0
6.54693	0		6.49607	0		6.63073	0		6.60456	0		6.52556	0		6.44622	0			6.25707	0		6.49607	0		6.63073	0		6.60456	0		6.52556	0		6.44622	0
6.55439	0		6.50372	0		6.63862	0		6.61237	0		6.53354	0		6.45388	0			6.26437	0		6.50372	0		6.63862	0		6.61237	0		6.53354	0		6.45388	0
6.56184	0		6.51157	0		6.64647	0		6.62059	0		6.54123	0		6.46154	0			6.27154	0		6.51157	0		6.64647	0		6.62059	0		6.54123	0		6.46154	0
6.56929	0		6.51939	0		6.65448	0		6.62826	0		6.5492	0		6.46923	0			6.27868	0		6.51939	0		6.65448	0		6.62826	0		6.5492	0		6.46923	0
6.57688	0		6.52728	0		6.66249	0		6.63661	0		6.55723	0		6.47689	0			6.2858	0		6.52728	0		6.66249	0		6.63661	0		6.55723	0		6.47689	0
6.58417	0		6.53511	0		6.67054	0		6.64442	0		6.56524	0		6.48452	0			6.29295	0		6.53511	0		6.67054	0		6.64442	0		6.56524	0		6.48452	0
6.59162	0		6.54294	0		6.67839	0		6.65265	0		6.57327	0		6.49219	0			6.30028	0		6.54294	0		6.67839	0		6.65265	0		6.57327	0		6.49219	0
6.59905	0		6.55112	0		6.68639	0		6.66048	0		6.58111	0		6.50005	0			6.30743	0		6.55112	0		6.68639	0		6.66048	0		6.58111	0		6.50005	0
6.60647	0		6.55903	0		6.69401	0		6.66867	0		6.58946	0		6.50788	0			6.31456	0		6.55903	0		6.69401	0		6.66867	0		6.58946	0		6.50788	0
6.61393	0		6.56669	0		6.70165	0		6.67634	0		6.59693	0		6.51551	0			6.32172	0		6.56669	0		6.70165	0		6.67634	0		6.59693	0		6.51551	0
6.62138	0		6.57455	0		6.70909	0		6.68403	0		6.60481	0		6.52333	0			6.32905	0		6.57455	0		6.70909	0		6.68403	0		6.60481	0		6.52333	0
6.62865	0		6.58236	0		6.7163	0		6.69184	0		6.6128	0		6.53087	0			6.33621	0		6.58236	0		6.7163	0		6.69184	0		6.6128	0		6.53087	0
6.63611	0		6.59022	0		6.72352	0		6.69949	0		6.62045	0		6.53869	0			6.34335	0		6.59022	0		6.72352	0		6.69949	0		6.62045	0		6.53869	0
6.64339	0		6.59791	0		6.73061	0		6.70709	0		6.62844	0		6.54651	0			6.3505	0		6.59791	0		6.73061	0		6.70709	0		6.62844	0		6.54651	0
6.65065	0		6.60557	0		6.73764	0		6.71453	0		6.63632	0		6.55399	0			6.3579	0		6.60557	0		6.73764	0		6.71453	0		6.63632	0		6.55399	0
6.65807	0		6.61356	0		6.74486	0		6.72176	0		6.64432	0		6.56203	0			6.36521	0		6.61356	0		6.74486	0		6.72176	0		6.64432	0		6.56203	0
6.66551	0		6.62125	0		6.75187	0		6.72899	0		6.65215	0		6.56952	0			6.37234	0		6.62125	0		6.75187	0		6.72899	0		6.65215	0		6.56952	0
6.67298	0		6.6291	0		6.75928	0		6.73655	0		6.66014	0		6.57734	0			6.37947	0		6.6291	0		6.75928	0		6.73655	0		6.66014	0		6.57734	0
6.68027	0		6.63711	0		6.76651	0		6.74361	0		6.66799	0		6.58497	0			6.38664	0		6.63711	0		6.76651	0		6.74361	0		6.66799	0		6.58497	0
6.68769	0		6.64476	0		6.77376	0		6.75083	0		6.67582	0		6.59267	0			6.39377	0		6.64476	0		6.77376	0		6.75083	0		6.67582	0		6.59267	0
6.69497	0		6.65266	0		6.7812	0		6.75822	0		6.68346	0		6.60031	0			6.40094	0		6.65266	0		6.7812	0		6.75822	0		6.68346	0		6.60031	0
6.70245	0		6.6607	0		6.78901	0		6.76563	0		6.69128	0		6.60816	0			6.40825	0		6.6607	0		6.78901	0		6.76563	0		6.69128	0		6.60816	0
6.70989	0		6.66835	0		6.79664	0		6.77304	0		6.69875	0		6.61562	0			6.41524	0		6.66835	0		6.79664	0		6.77304	0		6.69875	0		6.61562	0
6.71732	0		6.67601	0		6.80445	0		6.7805	0		6.70636	0		6.62364	0			6.42239	0		6.67601	0		6.80445	0		6.7805	0		6.70636	0		6.62364	0
6.72473	0		6.68372	0		6.8121	0		6.78847	0		6.71362	0		6.63114	0			6.4295	0		6.68372	0		6.8121	0		6.78847	0		6.71362	0		6.63114	0
6.73203	0		6.69102	0		6.82012	0		6.7961	0		6.72102	0		6.63896	0			6.43665	0		6.69102	0		6.82012	0		6.7961	0		6.72102	0		6.63896	0
6.7395	0		6.69865	0		6.8276	0		6.80413	0		6.72826	0		6.64679	0			6.44383	0		6.69865	0		6.8276	0		6.80413	0		6.72826	0		6.64679	0
6.74676	0		6.70587	0		6.83542	0		6.81196	0		6.7355	0		6.65448	0			6.45097	0		6.70587	0		6.83542	0		6.81196	0		6.7355	0		6.65448	0
6.75418	0		6.71297	0		6.8431	0		6.81995	0		6.74271	0		6.66234	0			6.45809	0		6.71297	0		6.8431	0		6.81995	0		6.74271	0		6.66234	0
6.76164	0		6.71999	0		6.85096	0		6.82776	0		6.75012	0		6.66997	0			6.46521	0		6.71999	0		6.85096	0		6.82776	0		6.75012	0		6.66997	0
6.7691	0		6.72704	0		6.85882	0		6.83582	0		6.75755	0		6.67761	0			6.47241	0		6.72704	0		6.85882	0		6.83582	0		6.75755	0		6.67761	0
6.77636	0		6.73403	0		6.86651	0		6.84349	0		6.76514	0		6.6853	0			6.47971	0		6.73403	0		6.86651	0		6.84349	0		6.76514	0		6.6853	0
6.78378	0		6.74106	0		6.87452	0		6.85148	0		6.77275	0		6.69296	0			6.48703	0		6.74106	0		6.87452	0		6.85148	0		6.77275	0		6.69296	0
6.79124	0		6.74808	0		6.8824	0		6.85933	0		6.78035	0		6.70041	0			6.49435	0		6.74808	0		6.8824	0		6.85933	0		6.78035	0		6.70041	0
6.7987	0		6.75527	0		6.89024	0		6.86706	0		6.78802	0		6.70783	0			6.5017	0		6.75527	0		6.89024	0		6.86706	0		6.78802	0		6.70783	0
6.80614	0		6.76231	0		6.89792	0		6.87506	0		6.79567	0		6.71528	0			6.50885	0		6.76231	0		6.89792	0		6.87506	0		6.79567	0		6.71528	0
6.81356	0		6.76955	0		6.90595	0		6.88288	0		6.8035	0		6.72268	0			6.51599	0		6.76955	0		6.90595	0		6.88288	0		6.8035	0		6.72268	0
6.82086	0		6.7768	0		6.91401	0		6.89088	0		6.81132	0		6.72991	0			6.52331	0		6.7768	0		6.91401	0		6.89088	0		6.81132	0		6.72991	0
6.8283	0		6.7844	0		6.9217	0		6.89876	0		6.81902	0		6.73712	0			6.53066	0		6.7844	0		6.9217	0		6.89876	0		6.81902	0		6.73712	0
6.83558	0		6.7917	0		6.92944	0		6.90684	0		6.82703	0		6.74436	0			6.538	0		6.7917	0		6.92944	0		6.90684	0		6.82703	0		6.74436	0
6.843	0		6.79937	0		6.93763	0		6.91466	0		6.83484	0		6.75175	0			6.54513	0		6.79937	0		6.93763	0		6.91466	0		6.83484	0		6.75175	0
6.85045	0		6.80683	0		6.94555	0		6.92266	0		6.84251	0		6.759	0			6.55228	0		6.80683	0		6.94555	0		6.92266	0		6.84251	0		6.759	0
6.85772	0		6.81448	0		6.95374	0		6.93052	0		6.85054	0		6.76657	0			6.55965	0		6.81448	0		6.95374	0		6.93052	0		6.85054	0		6.76657	0
6.86532	0		6.82229	0		6.96158	0		6.9387	0		6.85854	0		6.77389	0			6.56698	0		6.82229	0		6.96158	0		6.9387	0		6.85854	0		6.77389	0
6.8724	0		6.83018	0		6.96943	0		6.94652	0		6.86636	0		6.78169	0			6.57429	0		6.83018	0		6.96943	0		6.94652	0		6.86636	0		6.78169	0
6.87984	0		6.83802	0		6.97733	0		6.95451	0		6.87437	0		6.78931	0			6.58141	0		6.83802	0		6.97733	0		6.95451	0		6.87437	0		6.78931	0
6.88712	0		6.84568	0		6.98534	0		6.96239	0		6.88207	0		6.79679	0			6.58861	0		6.84568	0		6.98534	0		6.96239	0		6.88207	0		6.79679	0
6.89438	0		6.8535	0		6.99322	0		6.97059	0		6.88993	0		6.80465	0			6.59592	0		6.8535	0		6.99322	0		6.97059	0		6.88993	0		6.80465	0
6.90161	0		6.86156	0		7.00106	0		6.97859	0		6.89792	0		6.81228	0			6.60304	0		6.86156	0		7.00106	0		6.97859	0		6.89792	0		6.81228	0
6.90906	0		6.86921	0		7.00898	0		6.98642	0		6.90577	0		6.81974	0			6.61034	0		6.86921	0		7.00898	0		6.98642	0		6.90577	0		6.81974	0
6.9165	0		6.87687	0		7.01684	0		6.99465	0		6.91348	0		6.82757	0			6.61749	0		6.87687	0		7.01684	0		6.99465	0		6.91348	0		6.82757	0
6.92375	0		6.88437	0		7.02488	0		7.00248	0		6.92131	0		6.83524	0			6.62466	0		6.88437	0		7.02488	0		7.00248	0		6.92131	0		6.83524	0
6.93099	0		6.89226	0		7.03288	0		7.01049	0		6.92929	0		6.84274	0			6.63181	0		6.89226	0		7.03288	0		7.01049	0		6.92929	0		6.84274	0
6.93846	0		6.89993	0		7.04114	0		7.01884	0		6.93712	0		6.85055	0			6.63895	0		6.89993	0		7.04114	0		7.01884	0		6.93712	0		6.85055	0
6.94589	0		6.90775	0		7.04916	0		7.02654	0		6.94499	0		6.85822	0			6.64631	0		6.90775	0		7.04916	0		7.02654	0		6.94499	0		6.85822	0
6.9533	0		6.91559	0		7.05739	0		7.03459	0		6.95301	0		6.86595	0			6.65344	0		6.91559	0		7.05739	0		7.03459	0		6.95301	0		6.86595	0
6.96073	0		6.92332	0		7.06539	0		7.04258	0		6.96101	0		6.87379	0			6.66054	0		6.92332	0		7.06539	0		7.04258	0		6.96101	0		6.87379	0
6.96804	0		6.93118	0		7.07344	0		7.05093	0		6.96902	0		6.88163	0			6.66763	0		6.93118	0		7.07344	0		7.05093	0		6.96902	0		6.88163	0
6.9755	0		6.93902	0		7.08147	0		7.05845	0		6.97707	0		6.88927	0			6.67477	0		6.93902	0		7.08147	0		7.05845	0		6.97707	0		6.88927	0
6.98293	0		6.94667	0		7.08933	0		7.06648	0		6.9851	0		6.89735	0			6.68184	0		6.94667	0		7.08933	0		7.06648	0		6.9851	0		6.89735	0
6.99036	0		6.95488	0		7.09752	0		7.07449	0		6.99284	0		6.90482	0			6.68873	0		6.95488	0		7.09752	0		7.07449	0		6.99284	0		6.90482	0
6.99782	0		6.96258	0		7.10543	0		7.08249	0		7.00103	0		6.91281	0			6.69543	0		6.96258	0		7.10543	0		7.08249	0		7.00103	0		6.91281	0
7.00532	0		6.9706	0		7.11347	0		7.09073	0		7.00857	0		6.92028	0			6.70233	0		6.9706	0		7.11347	0		7.09073	0		7.00857	0		6.92028	0
7.01274	0		6.97827	0		7.12134	0		7.09859	0		7.01658	0		6.92816	0			6.70921	0		6.97827	0		7.12134	0		7.09859	0		7.01658	0		6.92816	0
7.02001	0		6.98632	0		7.12918	0		7.10669	0		7.02445	0		6.93581	0			6.71606	0		6.98632	0		7.12918	0		7.10669	0		7.02445	0		6.93581	0
7.02729	0		6.99402	0		7.13743	0		7.11485	0		7.03244	0		6.94364	0			6.72292	0		6.99402	0		7.13743	0		7.11485	0		7.03244	0		6.94364	0
7.03459	0		7.00203	0		7.14547	0		7.12277	0		7.04033	0		6.95146	0			6.72981	0		7.00203	0		7.14547	0		7.12277	0		7.04033	0		6.95146	0
7.04201	0		7.00953	0		7.15333	0		7.13101	0		7.04853	0		6.95919	0			6.73672	0		7.00953	0		7.15333	0		7.13101	0		7.04853	0		6.95919	0
7.04943	0		7.01776	0		7.16153	0		7.13904	0		7.05619	0		6.96702	0			6.74358	0		7.01776	0		7.16153	0		7.13904	0		7.05619	0		6.96702	0
7.05707	0		7.02564	0		7.16977	0		7.14722	0		7.06456	0		6.97466	0			6.75049	0		7.02564	0		7.16977	0		7.14722	0		7.06456	0		6.97466	0
7.06434	0		7.03349	0		7.17782	0		7.15529	0		7.07227	0		6.9825	0			6.75744	0		7.03349	0		7.17782	0		7.15529	0		7.07227	0		6.9825	0
7.07179	0		7.04186	0		7.18601	0		7.16331	0		7.08013	0		6.99037	0			6.76455	0		7.04186	0		7.18601	0		7.16331	0		7.08013	0		6.99037	0
7.07922	0		7.04956	0		7.19404	0		7.17152	0		7.08833	0		6.99806	0			6.77166	0		7.04956	0		7.19404	0		7.17152	0		7.08833	0		6.99806	0
7.08668	0		7.05745	0		7.20211	0		7.17936	0		7.09603	0		7.0059	0			6.77875	0		7.05745	0		7.20211	0		7.17936	0		7.09603	0		7.0059	0
7.0943	0		7.06514	0		7.21002	0		7.18742	0		7.10391	0		7.01373	0			6.78591	0		7.06514	0		7.21002	0		7.18742	0		7.10391	0		7.01373	0
7.10176	0		7.07297	0		7.21805	0		7.19544	0		7.11228	0		7.02161	0			6.79304	0		7.07297	0		7.21805	0		7.19544	0		7.11228	0		7.02161	0
7.10902	0		7.08086	0		7.22643	0		7.20348	0		7.11995	0		7.02945	0			6.80017	0		7.08086	0		7.22643	0		7.20348	0		7.11995	0		7.02945	0
7.11649	0		7.08854	0		7.23433	0		7.21164	0		7.12812	0		7.03727	0			6.80732	0		7.08854	0		7.23433	0		7.21164	0		7.12812	0		7.03727	0
7.12377	0		7.09641	0		7.24273	0		7.21972	0		7.13619	0		7.04545	0			6.81454	0		7.09641	0		7.24273	0		7.21972	0		7.13619	0		7.04545	0
7.13122	0		7.10407	0		7.25058	0		7.22774	0		7.14457	0		7.05313	0			6.82169	0		7.10407	0		7.25058	0		7.22774	0		7.14457	0		7.05313	0
7.13869	0		7.11213	0		7.25878	0		7.2356	0		7.15206	0		7.06085	0			6.82881	0		7.11213	0		7.25878	0		7.2356	0		7.15206	0		7.06085	0
7.14616	0		7.12017	0		7.26671	0		7.24379	0		7.16007	0		7.06851	0			6.83613	0		7.12017	0		7.26671	0		7.24379	0		7.16007	0		7.06851	0
7.15379	0		7.12804	0		7.27479	0		7.25166	0		7.16814	0		7.07635	0			6.84329	0		7.12804	0		7.27479	0		7.25166	0		7.16814	0		7.07635	0
7.16106	0		7.13587	0		7.28265	0		7.25968	0		7.17581	0		7.08405	0			6.85043	0		7.13587	0		7.28265	0		7.25968	0		7.17581	0		7.08405	0
7.16848	0		7.14376	0		7.29086	0		7.26774	0		7.18435	0		7.09192	0			6.85775	0		7.14376	0		7.29086	0		7.26774	0		7.18435	0		7.09192	0
7.17596	0		7.15161	0		7.29895	0		7.27574	0		7.19167	0		7.09958	0			6.86486	0		7.15161	0		7.29895	0		7.27574	0		7.19167	0		7.09958	0
7.18341	0		7.15933	0		7.30665	0		7.28379	0		7.19972	0		7.10723	0			6.87207	0		7.15933	0		7.30665	0		7.28379	0		7.19972	0		7.10723	0
7.19102	0		7.16719	0		7.31471	0		7.29202	0		7.20779	0		7.11497	0			6.87926	0		7.16719	0		7.31471	0		7.29202	0		7.20779	0		7.11497	0
7.19848	0		7.17526	0		7.3229	0		7.29988	0		7.21579	0		7.12282	0			6.88638	0		7.17526	0		7.3229	0		7.29988	0		7.21579	0		7.12282	0
7.20597	0		7.18312	0		7.33096	0		7.30788	0		7.22398	0		7.13085	0			6.89357	0		7.18312	0		7.33096	0		7.30788	0		7.22398	0		7.13085	0
7.21327	0		7.19099	0		7.3392	0		7.31577	0		7.23187	0		7.1385	0			6.90075	0		7.19099	0		7.3392	0		7.31577	0		7.23187	0		7.1385	0
7.22069	0		7.19903	0		7.34704	0		7.32379	0		7.23989	0		7.14636	0			6.90789	0		7.19903	0		7.34704	0		7.32379	0		7.23989	0		7.14636	0
7.22815	0		7.20693	0		7.3554	0		7.33199	0		7.24791	0		7.15425	0			6.915	0		7.20693	0		7.3554	0		7.33199	0		7.24791	0		7.15425	0
7.23565	0		7.215	0		7.3634	0		7.34019	0		7.25575	0		7.16176	0			6.92215	0		7.215	0		7.3634	0		7.34019	0		7.25575	0		7.16176	0
7.24309	0		7.22284	0		7.37127	0		7.34793	0		7.26379	0		7.16942	0			6.9295	0		7.22284	0		7.37127	0		7.34793	0		7.26379	0		7.16942	0
7.25052	0		7.2307	0		7.37966	0		7.35613	0		7.27204	0		7.17731	0			6.93665	0		7.2307	0		7.37966	0		7.35613	0		7.27204	0		7.17731	0
7.25795	0		7.2386	0		7.3875	0		7.36396	0		7.27987	0		7.18533	0			6.94395	0		7.2386	0		7.3875	0		7.36396	0		7.27987	0		7.18533	0
7.26542	0		7.24664	0		7.39593	0		7.37198	0		7.28771	0		7.19318	0			6.95107	0		7.24664	0		7.39593	0		7.37198	0		7.28771	0		7.19318	0
7.27291	0		7.25433	0		7.40396	0		7.38021	0		7.29559	0		7.20103	0			6.95826	0		7.25433	0		7.40396	0		7.38021	0		7.29559	0		7.20103	0
7.28033	0		7.26205	0		7.41183	0		7.38823	0		7.30345	0		7.20874	0			6.96538	0		7.26205	0		7.41183	0		7.38823	0		7.30345	0		7.20874	0
7.28778	0		7.26993	0		7.42003	0		7.39643	0		7.31145	0		7.2166	0			6.97252	0		7.26993	0		7.42003	0		7.39643	0		7.31145	0		7.2166	0
7.29526	0		7.2778	0		7.42792	0		7.40462	0		7.31946	0		7.22463	0			6.97983	0		7.2778	0		7.42792	0		7.40462	0		7.31946	0		7.22463	0
7.30275	0		7.28565	0		7.43615	0		7.41251	0		7.32755	0		7.23229	0			6.98717	0		7.28565	0		7.43615	0		7.41251	0		7.32755	0		7.23229	0
7.31018	0		7.29369	0		7.44401	0		7.42088	0		7.33559	0		7.24019	0			6.99468	0		7.29369	0		7.44401	0		7.42088	0		7.33559	0		7.24019	0
7.31763	0		7.30158	0		7.45223	0		7.42906	0		7.34341	0		7.24784	0			7.00179	0		7.30158	0		7.45223	0		7.42906	0		7.34341	0		7.24784	0
7.32511	0		7.30961	0		7.46015	0		7.43707	0		7.35143	0		7.2555	0			7.00896	0		7.30961	0		7.46015	0		7.43707	0		7.35143	0		7.2555	0
7.33278	0		7.31749	0		7.46839	0		7.44511	0		7.35949	0		7.26353	0			7.01613	0		7.31749	0		7.46839	0		7.44511	0		7.35949	0		7.26353	0
7.34021	0		7.32552	0		7.47628	0		7.45331	0		7.36733	0		7.27125	0			7.02326	0		7.32552	0		7.47628	0		7.45331	0		7.36733	0		7.27125	0
7.34764	0		7.33361	0		7.48447	0		7.46149	0		7.37535	0		7.2793	0			7.03038	0		7.33361	0		7.48447	0		7.46149	0		7.37535	0		7.2793	0
7.35513	0		7.34152	0		7.49239	0		7.46933	0		7.38321	0		7.28696	0			7.03752	0		7.34152	0		7.49239	0		7.46933	0		7.38321	0		7.28696	0
7.36257	0		7.34936	0		7.50059	0		7.47744	0		7.3911	0		7.29501	0			7.04487	0		7.34936	0		7.50059	0		7.47744	0		7.3911	0		7.29501	0
7.37003	0		7.35704	0		7.50827	0		7.48564	0		7.39916	0		7.30256	0			7.05204	0		7.35704	0		7.50827	0		7.48564	0		7.39916	0		7.30256	0
7.37747	0		7.36494	0		7.51663	0		7.49332	0		7.40701	0		7.31041	0			7.05921	0		7.36494	0		7.51663	0		7.49332	0		7.40701	0		7.31041	0
7.38495	0		7.37281	0		7.52469	0		7.5017	0		7.4152	0		7.31825	0			7.06634	0		7.37281	0		7.52469	0		7.5017	0		7.4152	0		7.31825	0
7.3924	0		7.38065	0		7.53272	0		7.50959	0		7.42325	0		7.3261	0			7.07369	0		7.38065	0		7.53272	0		7.50959	0		7.42325	0		7.3261	0
7.40004	0		7.38885	0		7.54076	0		7.51766	0		7.43127	0		7.33398	0			7.08099	0		7.38885	0		7.54076	0		7.51766	0		7.43127	0		7.33398	0
7.4073	0		7.39676	0		7.54878	0		7.52586	0		7.43933	0		7.34203	0			7.0883	0		7.39676	0		7.54878	0		7.52586	0		7.43933	0		7.34203	0
7.41478	0		7.40478	0		7.55702	0		7.53406	0		7.44716	0		7.3497	0			7.09542	0		7.40478	0		7.55702	0		7.53406	0		7.44716	0		7.3497	0
7.42223	0		7.41281	0		7.56524	0		7.54213	0		7.45524	0		7.35771	0			7.10279	0		7.41281	0		7.56524	0		7.54213	0		7.45524	0		7.35771	0
7.42984	0		7.42064	0		7.57326	0		7.55014	0		7.46327	0		7.36546	0			7.10995	0		7.42064	0		7.57326	0		7.55014	0		7.46327	0		7.36546	0
7.43729	0		7.42872	0		7.58163	0		7.55817	0		7.47114	0		7.37333	0			7.11726	0		7.42872	0		7.58163	0		7.55817	0		7.47114	0		7.37333	0
7.44479	0		7.43657	0		7.58972	0		7.56638	0		7.47915	0		7.38115	0			7.12457	0		7.43657	0		7.58972	0		7.56638	0		7.47915	0		7.38115	0
7.45208	0		7.44441	0		7.59795	0		7.57427	0		7.48739	0		7.389	0			7.13192	0		7.44441	0		7.59795	0		7.57427	0		7.48739	0		7.389	0
7.45952	0		7.45227	0		7.60582	0		7.58248	0		7.49526	0		7.39691	0			7.13927	0		7.45227	0		7.60582	0		7.58248	0		7.49526	0		7.39691	0
7.46714	0		7.46036	0		7.61388	0		7.59032	0		7.50363	0		7.40476	0			7.14657	0		7.46036	0		7.61388	0		7.59032	0		7.50363	0		7.40476	0
7.47462	0		7.46823	0		7.62215	0		7.59852	0		7.51145	0		7.41263	0			7.1539	0		7.46823	0		7.62215	0		7.59852	0		7.51145	0		7.41263	0
7.48207	0		7.47608	0		7.63031	0		7.60626	0		7.51987	0		7.42045	0			7.1611	0		7.47608	0		7.63031	0		7.60626	0		7.51987	0		7.42045	0
7.48969	0		7.48413	0		7.63832	0		7.61464	0		7.52806	0		7.42837	0			7.16843	0		7.48413	0		7.63832	0		7.61464	0		7.52806	0		7.42837	0
7.49713	0		7.49222	0		7.64634	0		7.62264	0		7.53607	0		7.43624	0			7.17576	0		7.49222	0		7.64634	0		7.62264	0		7.53607	0		7.43624	0
7.50463	0		7.49992	0		7.6544	0		7.63065	0		7.54408	0		7.44391	0			7.18307	0		7.49992	0		7.6544	0		7.63065	0		7.54408	0		7.44391	0
7.51193	0		7.50794	0		7.66262	0		7.6389	0		7.55196	0		7.45191	0			7.19042	0		7.50794	0		7.66262	0		7.6389	0		7.55196	0		7.45191	0
7.51936	0		7.5163	0		7.67081	0		7.64694	0		7.55991	0		7.45982	0			7.19794	0		7.5163	0		7.67081	0		7.64694	0		7.55991	0		7.45982	0
7.52682	0		7.52407	0		7.67882	0		7.65512	0		7.56775	0		7.4675	0			7.20526	0		7.52407	0		7.67882	0		7.65512	0		7.56775	0		7.4675	0
7.5343	0		7.5323	0		7.68687	0		7.66312	0		7.57582	0		7.47535	0			7.21257	0		7.5323	0		7.68687	0		7.66312	0		7.57582	0		7.47535	0
7.54192	0		7.54016	0		7.69474	0		7.67155	0		7.58368	0		7.48301	0			7.21975	0		7.54016	0		7.69474	0		7.67155	0		7.58368	0		7.48301	0
7.54934	0		7.54819	0		7.70276	0		7.67939	0		7.59205	0		7.49106	0			7.22689	0		7.54819	0		7.70276	0		7.67939	0		7.59205	0		7.49106	0
7.55678	0		7.55624	0		7.71098	0		7.68744	0		7.60006	0		7.49868	0			7.23438	0		7.55624	0		7.71098	0		7.68744	0		7.60006	0		7.49868	0
7.56443	0		7.56394	0		7.71903	0		7.69561	0		7.60843	0		7.50652	0			7.24172	0		7.56394	0		7.71903	0		7.69561	0		7.60843	0		7.50652	0
7.5719	0		7.57197	0		7.72724	0		7.70354	0		7.61648	0		7.51436	0			7.24907	0		7.57197	0		7.72724	0		7.70354	0		7.61648	0		7.51436	0
7.57932	0		7.57983	0		7.73527	0		7.71191	0		7.62449	0		7.52206	0			7.25626	0		7.57983	0		7.73527	0		7.71191	0		7.62449	0		7.52206	0
7.58676	0		7.58805	0		7.74347	0		7.71991	0		7.63286	0		7.53011	0			7.26338	0		7.58805	0		7.74347	0		7.71991	0		7.63286	0		7.53011	0
7.59441	0		7.5961	0		7.75191	0		7.7281	0		7.64069	0		7.53777	0			7.27071	0		7.5961	0		7.75191	0		7.7281	0		7.64069	0		7.53777	0
7.6017	0		7.60395	0		7.75978	0		7.73618	0		7.64875	0		7.54561	0			7.27808	0		7.60395	0		7.75978	0		7.73618	0		7.64875	0		7.54561	0
7.60915	0		7.61182	0		7.76798	0		7.74456	0		7.65643	0		7.5535	0			7.28541	0		7.61182	0		7.76798	0		7.74456	0		7.65643	0		7.5535	0
7.61658	0		7.6197	0		7.776	0		7.75275	0		7.66479	0		7.5614	0			7.29274	0		7.6197	0		7.776	0		7.75275	0		7.66479	0		7.5614	0
7.62408	0		7.62775	0		7.78442	0		7.76095	0		7.67299	0		7.56906	0			7.30005	0		7.62775	0		7.78442	0		7.76095	0		7.67299	0		7.56906	0
7.63153	0		7.63544	0		7.79231	0		7.76918	0		7.68069	0		7.57671	0			7.30725	0		7.63544	0		7.79231	0		7.76918	0		7.68069	0		7.57671	0
7.63897	0		7.64347	0		7.80053	0		7.77721	0		7.6889	0		7.58479	0			7.31442	0		7.64347	0		7.80053	0		7.77721	0		7.6889	0		7.58479	0
7.64624	0		7.65136	0		7.80875	0		7.78524	0		7.69652	0		7.59253	0			7.32157	0		7.65136	0		7.80875	0		7.78524	0		7.69652	0		7.59253	0
7.65391	0		7.65923	0		7.817	0		7.79342	0		7.70472	0		7.6004	0			7.32871	0		7.65923	0		7.817	0		7.79342	0		7.70472	0		7.6004	0
7.66135	0		7.6671	0		7.82504	0		7.80132	0		7.71294	0		7.60822	0			7.33592	0		7.6671	0		7.82504	0		7.80132	0		7.71294	0		7.60822	0
7.66881	0		7.67511	0		7.83324	0		7.80952	0		7.7213	0		7.61594	0			7.34327	0		7.67511	0		7.83324	0		7.80952	0		7.7213	0		7.61594	0
7.67642	0		7.68315	0		7.8411	0		7.81754	0		7.72932	0		7.6238	0			7.35041	0		7.68315	0		7.8411	0		7.81754	0		7.72932	0		7.6238	0
7.6839	0		7.6912	0		7.84933	0		7.82572	0		7.73753	0		7.63166	0			7.35756	0		7.6912	0		7.84933	0		7.82572	0		7.73753	0		7.63166	0
7.69135	0		7.69899	0		7.85739	0		7.83378	0		7.74539	0		7.63948	0			7.36489	0		7.69899	0		7.85739	0		7.83378	0		7.74539	0		7.63948	0
7.6988	0		7.70702	0		7.86556	0		7.84197	0		7.75326	0		7.64753	0			7.3722	0		7.70702	0		7.86556	0		7.84197	0		7.75326	0		7.64753	0
7.70609	0		7.71509	0		7.87376	0		7.84999	0		7.76144	0		7.65516	0			7.37954	0		7.71509	0		7.87376	0		7.84999	0		7.76144	0		7.65516	0
7.71357	0		7.72314	0		7.88181	0		7.85818	0		7.76946	0		7.66305	0			7.38685	0		7.72314	0		7.88181	0		7.85818	0		7.76946	0		7.66305	0
7.72103	0		7.73083	0		7.88987	0		7.86644	0		7.77734	0		7.67088	0			7.39439	0		7.73083	0		7.88987	0		7.86644	0		7.77734	0		7.67088	0
7.72848	0		7.73887	0		7.89805	0		7.8748	0		7.78574	0		7.67874	0			7.40158	0		7.73887	0		7.89805	0		7.8748	0		7.78574	0		7.67874	0
7.73595	0		7.74677	0		7.90627	0		7.88265	0		7.79357	0		7.68677	0			7.4089	0		7.74677	0		7.90627	0		7.88265	0		7.79357	0		7.68677	0
7.74325	0		7.75479	0		7.91431	0		7.891	0		7.80175	0		7.69426	0			7.41621	0		7.75479	0		7.91431	0		7.891	0		7.80175	0		7.69426	0
7.75087	0		7.76265	0		7.9227	0		7.89871	0		7.8098	0		7.70226	0			7.42358	0		7.76265	0		7.9227	0		7.89871	0		7.8098	0		7.70226	0
7.75829	0		7.77085	0		7.93071	0		7.90693	0		7.81783	0		7.70978	0			7.43091	0		7.77085	0		7.93071	0		7.90693	0		7.81783	0		7.70978	0
7.76574	0		7.77855	0		7.93853	0		7.91478	0		7.82601	0		7.71763	0			7.43823	0		7.77855	0		7.93853	0		7.91478	0		7.82601	0		7.71763	0
7.77327	0		7.78658	0		7.94692	0		7.92315	0		7.83386	0		7.72548	0			7.44537	0		7.78658	0		7.94692	0		7.92315	0		7.83386	0		7.72548	0
7.78073	0		7.79464	0		7.95473	0		7.9312	0		7.84193	0		7.73312	0			7.45273	0		7.79464	0		7.95473	0		7.9312	0		7.84193	0		7.73312	0
7.78817	0		7.80246	0		7.96253	0		7.93903	0		7.84979	0		7.74098	0			7.46001	0		7.80246	0		7.96253	0		7.93903	0		7.84979	0		7.74098	0
7.79562	0		7.81071	0		7.97032	0		7.94685	0		7.85779	0		7.74883	0			7.46751	0		7.81071	0		7.97032	0		7.94685	0		7.85779	0		7.74883	0
7.80312	0		7.81857	0		7.97836	0		7.95464	0		7.86579	0		7.75666	0			7.47468	0		7.81857	0		7.97836	0		7.95464	0		7.86579	0		7.75666	0
7.81078	0		7.82646	0		7.9869	0		7.96247	0		7.87368	0		7.76436	0			7.48204	0		7.82646	0		7.9869	0		7.96247	0		7.87368	0		7.76436	0
7.81822	0		7.8345	0		7.99417	0		7.97047	0		7.88169	0		7.77224	0			7.48938	0		7.8345	0		7.99417	0		7.97047	0		7.88169	0		7.77224	0
7.82566	0		7.84258	0		8.00232	0		7.97826	0		7.88969	0		7.78009	0			7.49671	0		7.84258	0		8.00232	0		7.97826	0		7.88969	0		7.78009	0
7.83351	0		7.85063	0		8.01038	0		7.98624	0		7.89785	0		7.78776	0			7.50403	0		7.85063	0		8.01038	0		7.98624	0		7.89785	0		7.78776	0
7.8408	0		7.85867	0		8.01784	0		7.99391	0		7.90594	0		7.79546	0			7.51137	0		7.85867	0		8.01784	0		7.99391	0		7.90594	0		7.79546	0
7.84841	0		7.86669	0		8.02565	0		8.0019	0		7.91414	0		7.80335	0			7.51852	0		7.86669	0		8.02565	0		8.0019	0		7.91414	0		7.80335	0
7.85604	0		7.87493	0		8.03345	0		8.00971	0		7.92232	0		7.81119	0			7.52583	0		7.87493	0		8.03345	0		8.00971	0		7.92232	0		7.81119	0
7.8637	0		7.88279	0		8.04131	0		8.01749	0		7.93033	0		7.81884	0			7.53298	0		7.88279	0		8.04131	0		8.01749	0		7.93033	0		7.81884	0
7.87117	0		7.891	0		8.04911	0		8.02516	0		7.93803	0		7.8267	0			7.54017	0		7.891	0		8.04911	0		8.02516	0		7.93803	0		7.8267	0
7.87882	0		7.89874	0		8.05676	0		8.03297	0		7.94566	0		7.83439	0			7.5475	0		7.89874	0		8.05676	0		8.03297	0		7.94566	0		7.83439	0
7.88609	0		7.90697	0		8.06472	0		8.04058	0		7.95381	0		7.84189	0			7.55481	0		7.90697	0		8.06472	0		8.04058	0		7.95381	0		7.84189	0
7.89358	0		7.91484	0		8.07257	0		8.04871	0		7.9616	0		7.84973	0			7.56211	0		7.91484	0		8.07257	0		8.04871	0		7.9616	0		7.84973	0
7.90124	0		7.92286	0		8.08039	0		8.05638	0		7.96927	0		7.85739	0			7.56948	0		7.92286	0		8.08039	0		8.05638	0		7.96927	0		7.85739	0
7.90867	0		7.93072	0		8.088	0		8.06417	0		7.97724	0		7.86539	0			7.57682	0		7.93072	0		8.088	0		8.06417	0		7.97724	0		7.86539	0
7.91611	0		7.93876	0		8.09613	0		8.07196	0		7.98502	0		7.87323	0			7.58413	0		7.93876	0		8.09613	0		8.07196	0		7.98502	0		7.87323	0
7.92359	0		7.94641	0		8.10379	0		8.07958	0		7.993	0		7.88107	0			7.59131	0		7.94641	0		8.10379	0		8.07958	0		7.993	0		7.88107	0
7.93091	0		7.95458	0		8.11178	0		8.08758	0		8.00067	0		7.88891	0			7.59866	0		7.95458	0		8.11178	0		8.08758	0		8.00067	0		7.88891	0
7.93836	0		7.96224	0		8.11942	0		8.09539	0		8.0087	0		7.89685	0			7.60588	0		7.96224	0		8.11942	0		8.09539	0		8.0087	0		7.89685	0
7.94584	0		7.97009	0		8.12739	0		8.10319	0		8.01665	0		7.90471	0			7.61318	0		7.97009	0		8.12739	0		8.10319	0		8.01665	0		7.90471	0
7.95351	0		7.97791	0		8.13539	0		8.11097	0		8.02443	0		7.91237	0			7.6205	0		7.97791	0		8.13539	0		8.11097	0		8.02443	0		7.91237	0
7.96097	0		7.98572	0		8.14339	0		8.11863	0		8.03225	0		7.92021	0			7.62785	0		7.98572	0		8.14339	0		8.11863	0		8.03225	0		7.92021	0
7.96845	0		7.99372	0		8.15117	0		8.12643	0		8.03988	0		7.92793	0			7.63503	0		7.99372	0		8.15117	0		8.12643	0		8.03988	0		7.92793	0
7.97588	0		8.00139	0		8.15917	0		8.13441	0		8.04765	0		7.93578	0			7.64219	0		8.00139	0		8.15917	0		8.13441	0		8.04765	0		7.93578	0
7.98339	0		8.00924	0		8.16701	0		8.14219	0		8.05525	0		7.94324	0			7.64955	0		8.00924	0		8.16701	0		8.14219	0		8.05525	0		7.94324	0
7.99069	0		8.01671	0		8.17499	0		8.15037	0		8.06289	0		7.95109	0			7.65677	0		8.01671	0		8.17499	0		8.15037	0		8.06289	0		7.95109	0
7.99812	0		8.02452	0		8.18261	0		8.15801	0		8.07069	0		7.9586	0			7.6641	0		8.02452	0		8.18261	0		8.15801	0		8.07069	0		7.9586	0
8.0056	0		8.03217	0		8.1906	0		8.16602	0		8.07846	0		7.96639	0			7.67142	0		8.03217	0		8.1906	0		8.16602	0		8.07846	0		7.96639	0
8.01311	0		8.0398	0		8.19825	0		8.17416	0		8.08605	0		7.97403	0			7.67874	0		8.0398	0		8.19825	0		8.17416	0		8.08605	0		7.97403	0
8.02074	0		8.0474	0		8.20625	0		8.18166	0		8.09389	0		7.98184	0			7.68609	0		8.0474	0		8.20625	0		8.18166	0		8.09389	0		7.98184	0
8.02819	0		8.05501	0		8.21387	0		8.19	0		8.1017	0		7.98951	0			7.69335	0		8.05501	0		8.21387	0		8.19	0		8.1017	0		7.98951	0
8.03565	0		8.06287	0		8.22128	0		8.19779	0		8.11	0		7.99718	0			7.70065	0		8.06287	0		8.22128	0		8.19779	0		8.11	0		7.99718	0
8.04317	0		8.07067	0		8.22872	0		8.20562	0		8.11743	0		8.00482	0			7.70795	0		8.07067	0		8.22872	0		8.20562	0		8.11743	0		8.00482	0
8.05081	0		8.07828	0		8.2363	0		8.21326	0		8.12527	0		8.01243	0			7.7153	0		8.07828	0		8.2363	0		8.21326	0		8.12527	0		8.01243	0
8.05824	0		8.08607	0		8.24369	0		8.22067	0		8.13292	0		8.02011	0			7.72263	0		8.08607	0		8.24369	0		8.22067	0		8.13292	0		8.02011	0
8.06571	0		8.09374	0		8.25087	0		8.22861	0		8.14072	0		8.02793	0			7.72975	0		8.09374	0		8.25087	0		8.22861	0		8.14072	0		8.02793	0
8.07313	0		8.10137	0		8.25811	0		8.23583	0		8.14835	0		8.03538	0			7.73708	0		8.10137	0		8.25811	0		8.23583	0		8.14835	0		8.03538	0
8.08041	0		8.10898	0		8.26514	0		8.24343	0		8.1562	0		8.04319	0			7.74444	0		8.10898	0		8.26514	0		8.24343	0		8.1562	0		8.04319	0
8.08787	0		8.11679	0		8.27236	0		8.25044	0		8.16416	0		8.05071	0			7.7518	0		8.11679	0		8.27236	0		8.25044	0		8.16416	0		8.05071	0
8.09548	0		8.12483	0		8.27955	0		8.25782	0		8.17196	0		8.05835	0			7.75912	0		8.12483	0		8.27955	0		8.25782	0		8.17196	0		8.05835	0
8.10316	0		8.13245	0		8.28731	0		8.26502	0		8.17993	0		8.06597	0			7.76641	0		8.13245	0		8.28731	0		8.26502	0		8.17993	0		8.06597	0
8.1108	0		8.14026	0		8.29434	0		8.27226	0		8.18794	0		8.0734	0			7.77379	0		8.14026	0		8.29434	0		8.27226	0		8.18794	0		8.0734	0
8.11825	0		8.14807	0		8.30172	0		8.27947	0		8.19574	0		8.08124	0			7.78112	0		8.14807	0		8.30172	0		8.27947	0		8.19574	0		8.08124	0
8.12586	0		8.15592	0		8.30892	0		8.28701	0		8.2037	0		8.08888	0			7.78843	0		8.15592	0		8.30892	0		8.28701	0		8.2037	0		8.08888	0
8.13335	0		8.16356	0		8.31615	0		8.29438	0		8.2115	0		8.09632	0			7.79574	0		8.16356	0		8.31615	0		8.29438	0		8.2115	0		8.09632	0
8.14099	0		8.17136	0		8.32355	0		8.30162	0		8.21895	0		8.10447	0			7.80309	0		8.17136	0		8.32355	0		8.30162	0		8.21895	0		8.10447	0
8.14843	0		8.17917	0		8.33074	0		8.30883	0		8.22636	0		8.11195	0			7.81041	0		8.17917	0		8.33074	0		8.30883	0		8.22636	0		8.11195	0
8.15588	0		8.18719	0		8.33812	0		8.31585	0		8.23374	0		8.11975	0			7.81772	0		8.18719	0		8.33812	0		8.31585	0		8.23374	0		8.11975	0
8.16338	0		8.19507	0		8.34517	0		8.32341	0		8.24096	0		8.12739	0			7.82487	0		8.19507	0		8.34517	0		8.32341	0		8.24096	0		8.12739	0
8.17087	0		8.20252	0		8.35274	0		8.33044	0		8.24804	0		8.13501	0			7.8322	0		8.20252	0		8.35274	0		8.33044	0		8.24804	0		8.13501	0
8.17831	0		8.21031	0		8.35958	0		8.33785	0		8.25543	0		8.14287	0			7.83957	0		8.21031	0		8.35958	0		8.33785	0		8.25543	0		8.14287	0
8.18574	0		8.21794	0		8.36696	0		8.34505	0		8.26263	0		8.1505	0			7.84689	0		8.21794	0		8.36696	0		8.34505	0		8.26263	0		8.1505	0
8.19323	0		8.2254	0		8.37419	0		8.35207	0		8.27003	0		8.15832	0			7.85421	0		8.2254	0		8.37419	0		8.35207	0		8.27003	0		8.15832	0
8.20087	0		8.23282	0		8.38157	0		8.35929	0		8.27743	0		8.16595	0			7.86156	0		8.23282	0		8.38157	0		8.35929	0		8.27743	0		8.16595	0
8.20832	0		8.2402	0		8.38913	0		8.36651	0		8.2848	0		8.1738	0			7.86888	0		8.2402	0		8.38913	0		8.36651	0		8.2848	0		8.1738	0
8.21593	0		8.24761	0		8.39634	0		8.3737	0		8.29203	0		8.18179	0			7.87622	0		8.24761	0		8.39634	0		8.3737	0		8.29203	0		8.18179	0
8.22339	0		8.25484	0		8.40394	0		8.38107	0		8.29921	0		8.18959	0			7.88352	0		8.25484	0		8.40394	0		8.38107	0		8.29921	0		8.18959	0
8.23085	0		8.26206	0		8.41137	0		8.38848	0		8.30662	0		8.19704	0			7.89086	0		8.26206	0		8.41137	0		8.38848	0		8.30662	0		8.19704	0
8.23829	0		8.26927	0		8.41895	0		8.3957	0		8.31364	0		8.20524	0			7.89838	0		8.26927	0		8.41895	0		8.3957	0		8.31364	0		8.20524	0
8.24572	0		8.27651	0		8.42671	0		8.40312	0		8.32069	0		8.21253	0			7.90569	0		8.27651	0		8.42671	0		8.40312	0		8.32069	0		8.21253	0
8.25339	0		8.28373	0		8.43415	0		8.41032	0		8.32825	0		8.22015	0			7.91301	0		8.28373	0		8.43415	0		8.41032	0		8.32825	0		8.22015	0
8.26064	0		8.29111	0		8.44212	0		8.41793	0		8.33512	0		8.22759	0			7.9202	0		8.29111	0		8.44212	0		8.41793	0		8.33512	0		8.22759	0
8.2681	0		8.29812	0		8.44971	0		8.4257	0		8.34215	0		8.23502	0			7.92754	0		8.29812	0		8.44971	0		8.4257	0		8.34215	0		8.23502	0
8.27536	0		8.30522	0		8.45732	0		8.4333	0		8.34952	0		8.24209	0			7.93484	0		8.30522	0		8.45732	0		8.4333	0		8.34952	0		8.24209	0
8.28284	0		8.31245	0		8.46479	0		8.44087	0		8.35673	0		8.24931	0			7.94216	0		8.31245	0		8.46479	0		8.44087	0		8.35673	0		8.24931	0
8.29028	0		8.31965	0		8.47258	0		8.44867	0		8.36395	0		8.25634	0			7.94952	0		8.31965	0		8.47258	0		8.44867	0		8.36395	0		8.25634	0
8.2977	0		8.32673	0		8.48036	0		8.45645	0		8.37131	0		8.26343	0			7.95686	0		8.32673	0		8.48036	0		8.45645	0		8.37131	0		8.26343	0
8.30498	0		8.33415	0		8.48778	0		8.46439	0		8.37888	0		8.27066	0			7.96419	0		8.33415	0		8.48778	0		8.46439	0		8.37888	0		8.27066	0
8.31243	0		8.34118	0		8.49543	0		8.47198	0		8.38608	0		8.27806	0			7.97151	0		8.34118	0		8.49543	0		8.47198	0		8.38608	0		8.27806	0
8.31989	0		8.34839	0		8.50282	0		8.47964	0		8.39331	0		8.28527	0			7.97886	0		8.34839	0		8.50282	0		8.47964	0		8.39331	0		8.28527	0
8.32715	0		8.35575	0		8.51023	0		8.48742	0		8.40071	0		8.29235	0			7.98619	0		8.35575	0		8.51023	0		8.48742	0		8.40071	0		8.29235	0
8.33459	0		8.363	0		8.51759	0		8.495	0		8.40811	0		8.29976	0			7.99335	0		8.363	0		8.51759	0		8.495	0		8.40811	0		8.29976	0
8.34205	0		8.37021	0		8.52501	0		8.50241	0		8.41569	0		8.30697	0			8.00068	0		8.37021	0		8.52501	0		8.50241	0		8.41569	0		8.30697	0
8.34949	0		8.3776	0		8.5322	0		8.51001	0		8.4233	0		8.31418	0			8.00803	0		8.3776	0		8.5322	0		8.51001	0		8.4233	0		8.31418	0
8.35694	0		8.3848	0		8.5396	0		8.51721	0		8.43107	0		8.32144	0			8.01516	0		8.3848	0		8.5396	0		8.51721	0		8.43107	0		8.32144	0
8.36437	0		8.39223	0		8.54662	0		8.52476	0		8.43866	0		8.3287	0			8.02248	0		8.39223	0		8.54662	0		8.52476	0		8.43866	0		8.3287	0
8.37186	0		8.39928	0		8.55383	0		8.53199	0		8.44642	0		8.33591	0			8.02979	0		8.39928	0		8.55383	0		8.53199	0		8.44642	0		8.33591	0
8.37931	0		8.40686	0		8.56104	0		8.53922	0		8.45406	0		8.34312	0			8.03716	0		8.40686	0		8.56104	0		8.53922	0		8.45406	0		8.34312	0
8.38674	0		8.41392	0		8.56824	0		8.54641	0		8.46201	0		8.35018	0			8.04431	0		8.41392	0		8.56824	0		8.54641	0		8.46201	0		8.35018	0
8.39419	0		8.42189	0		8.57546	0		8.55376	0		8.46961	0		8.35723	0			8.05161	0		8.42189	0		8.57546	0		8.55376	0		8.46961	0		8.35723	0
8.4017	0		8.42932	0		8.58305	0		8.56096	0		8.47754	0		8.36447	0			8.05893	0		8.42932	0		8.58305	0		8.56096	0		8.47754	0		8.36447	0
8.40915	0		8.43689	0		8.59027	0		8.5682	0		8.4848	0		8.37168	0			8.06627	0		8.43689	0		8.59027	0		8.5682	0		8.4848	0		8.37168	0
8.41674	0		8.4445	0		8.59802	0		8.57597	0		8.49313	0		8.37911	0			8.07344	0		8.4445	0		8.59802	0		8.57597	0		8.49313	0		8.37911	0
8.42418	0		8.45196	0		8.60597	0		8.58335	0		8.50017	0		8.3865	0			8.08057	0		8.45196	0		8.60597	0		8.58335	0		8.50017	0		8.3865	0
8.43165	0		8.45977	0		8.61342	0		8.59074	0		8.50757	0		8.39376	0			8.08789	0		8.45977	0		8.61342	0		8.59074	0		8.50757	0		8.39376	0
8.43929	0		8.46735	0		8.62137	0		8.59834	0		8.5148	0		8.40117	0			8.09505	0		8.46735	0		8.62137	0		8.59834	0		8.5148	0		8.40117	0
8.44688	0		8.47496	0		8.62898	0		8.60596	0		8.52201	0		8.40844	0			8.10235	0		8.47496	0		8.62898	0		8.60596	0		8.52201	0		8.40844	0
8.45433	0		8.48241	0		8.63692	0		8.61372	0		8.5292	0		8.41607	0			8.1095	0		8.48241	0		8.63692	0		8.61372	0		8.5292	0		8.41607	0
8.46181	0		8.48984	0		8.64474	0		8.62115	0		8.53658	0		8.42347	0			8.1168	0		8.48984	0		8.64474	0		8.62115	0		8.53658	0		8.42347	0
8.46945	0		8.49727	0		8.65255	0		8.62911	0		8.54398	0		8.4311	0			8.12416	0		8.49727	0		8.65255	0		8.62911	0		8.54398	0		8.4311	0
8.47706	0		8.5045	0		8.66014	0		8.63672	0		8.55116	0		8.43856	0			8.13149	0		8.5045	0		8.66014	0		8.63672	0		8.55116	0		8.43856	0
8.48469	0		8.51192	0		8.66827	0		8.64469	0		8.55853	0		8.44654	0			8.1388	0		8.51192	0		8.66827	0		8.64469	0		8.55853	0		8.44654	0
8.49218	0		8.51914	0		8.67608	0		8.65228	0		8.5659	0		8.45396	0			8.14611	0		8.51914	0		8.67608	0		8.65228	0		8.5659	0		8.45396	0
8.49966	0		8.52654	0		8.68387	0		8.66028	0		8.57297	0		8.46175	0			8.15346	0		8.52654	0		8.68387	0		8.66028	0		8.57297	0		8.46175	0
8.50728	0		8.53374	0		8.69184	0		8.66809	0		8.58052	0		8.4694	0			8.16079	0		8.53374	0		8.69184	0		8.66809	0		8.58052	0		8.4694	0
8.51471	0		8.54116	0		8.69979	0		8.67568	0		8.58773	0		8.47718	0			8.16808	0		8.54116	0		8.69979	0		8.67568	0		8.58773	0		8.47718	0
8.52219	0		8.54836	0		8.70779	0		8.68346	0		8.59549	0		8.48462	0			8.17541	0		8.54836	0		8.70779	0		8.68346	0		8.59549	0		8.48462	0
8.52963	0		8.55556	0		8.71557	0		8.69126	0		8.60294	0		8.49241	0			8.18278	0		8.55556	0		8.71557	0		8.69126	0		8.60294	0		8.49241	0
8.53708	0		8.56295	0		8.72335	0		8.69924	0		8.61053	0		8.49986	0			8.19012	0		8.56295	0		8.72335	0		8.69924	0		8.61053	0		8.49986	0
8.54434	0		8.57017	0		8.73131	0		8.70701	0		8.61867	0		8.50728	0			8.19743	0		8.57017	0		8.73131	0		8.70701	0		8.61867	0		8.50728	0
8.55183	0		8.57743	0		8.73896	0		8.71495	0		8.62606	0		8.51449	0			8.20457	0		8.57743	0		8.73896	0		8.71495	0		8.62606	0		8.51449	0
8.55929	0		8.58483	0		8.74692	0		8.72294	0		8.63388	0		8.52189	0			8.21172	0		8.58483	0		8.74692	0		8.72294	0		8.63388	0		8.52189	0
8.56674	0		8.59206	0		8.75487	0		8.73055	0		8.64168	0		8.52917	0			8.21905	0		8.59206	0		8.75487	0		8.73055	0		8.64168	0		8.52917	0
8.57417	0		8.59951	0		8.76244	0		8.73835	0		8.64944	0		8.53639	0			8.22618	0		8.59951	0		8.76244	0		8.73835	0		8.64944	0		8.53639	0
8.58168	0		8.60695	0		8.77006	0		8.74595	0		8.65724	0		8.54343	0			8.23348	0		8.60695	0		8.77006	0		8.74595	0		8.65724	0		8.54343	0
8.58913	0		8.61455	0		8.77708	0		8.75397	0		8.66505	0		8.55082	0			8.24083	0		8.61455	0		8.77708	0		8.75397	0		8.66505	0		8.55082	0
8.59655	0		8.62215	0		8.78407	0		8.76155	0		8.67303	0		8.55791	0			8.24798	0		8.62215	0		8.78407	0		8.76155	0		8.67303	0		8.55791	0
8.60397	0		8.62999	0		8.79085	0		8.76913	0		8.68083	0		8.56533	0			8.25528	0		8.62999	0		8.79085	0		8.76913	0		8.68083	0		8.56533	0
8.61122	0		8.63761	0		8.79767	0		8.77613	0		8.68843	0		8.57272	0			8.26256	0		8.63761	0		8.79767	0		8.77613	0		8.68843	0		8.57272	0
8.61826	0		8.6452	0		8.80426	0		8.78315	0		8.69624	0		8.58011	0			8.26973	0		8.6452	0		8.80426	0		8.78315	0		8.69624	0		8.58011	0
8.62528	0		8.65298	0		8.81104	0		8.78995	0		8.70389	0		8.58756	0			8.27704	0		8.65298	0		8.81104	0		8.78995	0		8.70389	0		8.58756	0
8.6323	0		8.66064	0		8.8178	0		8.79674	0		8.71166	0		8.595	0			8.28413	0		8.66064	0		8.8178	0		8.79674	0		8.71166	0		8.595	0
8.63935	0		8.66808	0		8.82441	0		8.80352	0		8.71926	0		8.6026	0			8.29142	0		8.66808	0		8.82441	0		8.80352	0		8.71926	0		8.6026	0
8.64641	0		8.67569	0		8.83102	0		8.81031	0		8.72726	0		8.61002	0			8.29856	0		8.67569	0		8.83102	0		8.81031	0		8.72726	0		8.61002	0
8.65381	0		8.68347	0		8.83761	0		8.81709	0		8.73505	0		8.61768	0			8.30586	0		8.68347	0		8.83761	0		8.81709	0		8.73505	0		8.61768	0
8.6612	0		8.6913	0		8.84439	0		8.82352	0		8.74298	0		8.62532	0			8.313	0		8.6913	0		8.84439	0		8.82352	0		8.74298	0		8.62532	0
8.66868	0		8.69892	0		8.85118	0		8.83028	0		8.75075	0		8.63312	0			8.32014	0		8.69892	0		8.85118	0		8.83028	0		8.75075	0		8.63312	0
8.67611	0		8.7067	0		8.85781	0		8.83692	0		8.75855	0		8.64055	0			8.32748	0		8.7067	0		8.85781	0		8.83692	0		8.75855	0		8.64055	0
8.68356	0		8.71451	0		8.86462	0		8.84354	0		8.76615	0		8.64842	0			8.33483	0		8.71451	0		8.86462	0		8.84354	0		8.76615	0		8.64842	0
8.691	0		8.72237	0		8.87144	0		8.85048	0		8.77335	0		8.65604	0			8.34194	0		8.72237	0		8.87144	0		8.85048	0		8.77335	0		8.65604	0
8.69849	0		8.73052	0		8.87846	0		8.85725	0		8.78034	0		8.66369	0			8.34924	0		8.73052	0		8.87846	0		8.85725	0		8.78034	0		8.66369	0
8.70594	0		8.73847	0		8.88543	0		8.86405	0		8.78718	0		8.67147	0			8.35656	0		8.73847	0		8.88543	0		8.86405	0		8.78718	0		8.67147	0
8.71355	0		8.74608	0		8.89263	0		8.87088	0		8.79397	0		8.67913	0			8.36385	0		8.74608	0		8.89263	0		8.87088	0		8.79397	0		8.67913	0
8.72098	0		8.75391	0		8.89982	0		8.87786	0		8.80058	0		8.68675	0			8.37114	0		8.75391	0		8.89982	0		8.87786	0		8.80058	0		8.68675	0
8.72863	0		8.76137	0		8.90706	0		8.88486	0		8.80736	0		8.69439	0			8.37824	0		8.76137	0		8.90706	0		8.88486	0		8.80736	0		8.69439	0
8.73592	0		8.7686	0		8.91426	0		8.89224	0		8.81397	0		8.702	0			8.38558	0		8.7686	0		8.91426	0		8.89224	0		8.81397	0		8.702	0
8.74335	0		8.77581	0		8.92145	0		8.89944	0		8.82058	0		8.70986	0			8.39271	0		8.77581	0		8.92145	0		8.89944	0		8.82058	0		8.70986	0
8.75078	0		8.78267	0		8.92848	0		8.90662	0		8.82735	0		8.71765	0			8.39999	0		8.78267	0		8.92848	0		8.90662	0		8.82735	0		8.71765	0
8.75827	0		8.78948	0		8.93606	0		8.91363	0		8.83394	0		8.72528	0			8.40728	0		8.78948	0		8.93606	0		8.91363	0		8.83394	0		8.72528	0
8.76572	0		8.79629	0		8.94346	0		8.9212	0		8.84074	0		8.73309	0			8.4146	0		8.79629	0		8.94346	0		8.9212	0		8.84074	0		8.73309	0
8.77312	0		8.8029	0		8.95102	0		8.92824	0		8.84733	0		8.74056	0			8.4219	0		8.8029	0		8.95102	0		8.92824	0		8.84733	0		8.74056	0
8.78037	0		8.8097	0		8.9584	0		8.93564	0		8.85432	0		8.74835	0			8.42921	0		8.8097	0		8.9584	0		8.93564	0		8.85432	0		8.74835	0
8.78783	0		8.81631	0		8.96582	0		8.94284	0		8.86111	0		8.75596	0			8.43651	0		8.81631	0		8.96582	0		8.94284	0		8.86111	0		8.75596	0
8.79526	0		8.82292	0		8.97323	0		8.95023	0		8.86793	0		8.7634	0			8.44383	0		8.82292	0		8.97323	0		8.95023	0		8.86793	0		8.7634	0
8.80269	0		8.82952	0		8.98078	0		8.9578	0		8.87476	0		8.77086	0			8.45112	0		8.82952	0		8.98078	0		8.9578	0		8.87476	0		8.77086	0
8.80993	0		8.83631	0		8.98835	0		8.9652	0		8.88177	0		8.77773	0			8.45841	0		8.83631	0		8.98835	0		8.9652	0		8.88177	0		8.77773	0
8.81738	0		8.84292	0		8.99614	0		8.97257	0		8.88894	0		8.78492	0			8.46571	0		8.84292	0		8.99614	0		8.97257	0		8.88894	0		8.78492	0
8.82464	0		8.84971	0		9.00354	0		8.98015	0		8.8958	0		8.79153	0			8.47307	0		8.84971	0		9.00354	0		8.98015	0		8.8958	0		8.79153	0
8.83171	0		8.85632	0		9.01113	0		8.98773	0		8.9032	0		8.79838	0			8.48037	0		8.85632	0		9.01113	0		8.98773	0		8.9032	0		8.79838	0
8.83896	0		8.86316	0		9.01852	0		8.99546	0		8.91038	0		8.80498	0			8.48749	0		8.86316	0		9.01852	0		8.99546	0		8.91038	0		8.80498	0
8.84643	0		8.86996	0		9.02596	0		9.00305	0		8.91774	0		8.8116	0			8.49478	0		8.86996	0		9.02596	0		9.00305	0		8.91774	0		8.8116	0
8.85386	0		8.87679	0		9.03373	0		9.01065	0		8.92533	0		8.8182	0			8.5023	0		8.87679	0		9.03373	0		9.01065	0		8.92533	0		8.8182	0
8.86128	0		8.88398	0		9.04131	0		9.01823	0		8.93253	0		8.82503	0			8.5096	0		8.88398	0		9.04131	0		9.01823	0		8.93253	0		8.82503	0
8.86872	0		8.89103	0		9.04922	0		9.02563	0		8.93991	0		8.83163	0			8.51689	0		8.89103	0		9.04922	0		9.02563	0		8.93991	0		8.83163	0
8.87618	0		8.8983	0		9.05667	0		9.03321	0		8.94713	0		8.83842	0			8.5242	0		8.8983	0		9.05667	0		9.03321	0		8.94713	0		8.83842	0
8.88363	0		8.90531	0		9.06425	0		9.04084	0		8.95472	0		8.84521	0			8.53153	0		8.90531	0		9.06425	0		9.04084	0		8.95472	0		8.84521	0
8.89109	0		8.91251	0		9.07166	0		9.04859	0		8.96194	0		8.85202	0			8.53884	0		8.91251	0		9.07166	0		9.04859	0		8.96194	0		8.85202	0
8.89853	0		8.91973	0		9.07943	0		9.05598	0		8.96935	0		8.85886	0			8.54611	0		8.91973	0		9.07943	0		9.05598	0		8.96935	0		8.85886	0
8.90621	0		8.92714	0		9.08721	0		9.06373	0		8.97673	0		8.86586	0			8.55341	0		8.92714	0		9.08721	0		9.06373	0		8.97673	0		8.86586	0
8.91366	0		8.93452	0		9.09481	0		9.07153	0		8.98434	0		8.87287	0			8.56073	0		8.93452	0		9.09481	0		9.07153	0		8.98434	0		8.87287	0
8.92126	0		8.94173	0		9.10242	0		9.07893	0		8.99158	0		8.87991	0			8.56803	0		8.94173	0		9.10242	0		9.07893	0		8.99158	0		8.87991	0
8.9287	0		8.94897	0		9.10984	0		9.0867	0		8.99932	0		8.88712	0			8.57533	0		8.94897	0		9.10984	0		9.0867	0		8.99932	0		8.88712	0
8.93621	0		8.95637	0		9.11728	0		9.09445	0		9.00674	0		8.89417	0			8.58246	0		8.95637	0		9.11728	0		9.09445	0		9.00674	0		8.89417	0
8.94368	0		8.96379	0		9.12506	0		9.10208	0		9.01432	0		8.90155	0			8.5898	0		8.96379	0		9.12506	0		9.10208	0		9.01432	0		8.90155	0
8.95114	0		8.97118	0		9.13263	0		9.10969	0		9.02173	0		8.90878	0			8.59709	0		8.97118	0		9.13263	0		9.10969	0		9.02173	0		8.90878	0
8.95876	0		8.97859	0		9.14041	0		9.11728	0		9.0293	0		8.91618	0			8.6044	0		8.97859	0		9.14041	0		9.11728	0		9.0293	0		8.91618	0
8.96626	0		8.98617	0		9.14804	0		9.12486	0		9.03706	0		8.92338	0			8.61168	0		8.98617	0		9.14804	0		9.12486	0		9.03706	0		8.92338	0
8.9739	0		8.99376	0		9.15581	0		9.13249	0		9.04449	0		8.93079	0			8.61902	0		8.99376	0		9.15581	0		9.13249	0		9.04449	0		8.93079	0
8.98151	0		9.00131	0		9.16359	0		9.14009	0		9.05226	0		8.9382	0			8.62632	0		9.00131	0		9.16359	0		9.14009	0		9.05226	0		8.9382	0
8.98896	0		9.0089	0		9.17136	0		9.14749	0		9.05966	0		8.94543	0			8.63362	0		9.0089	0		9.17136	0		9.14749	0		9.05966	0		8.94543	0
8.99643	0		9.0165	0		9.1797	0		9.15524	0		9.06723	0		8.95299	0			8.64092	0		9.0165	0		9.1797	0		9.15524	0		9.06723	0		8.95299	0
9.00409	0		9.02372	0		9.18711	0		9.16339	0		9.07502	0		8.96041	0			8.64825	0		9.02372	0		9.18711	0		9.16339	0		9.07502	0		8.96041	0
9.01153	0		9.0313	0		9.19527	0		9.17101	0		9.08298	0		8.96765	0			8.65555	0		9.0313	0		9.19527	0		9.17101	0		9.08298	0		8.96765	0
9.01897	0		9.03892	0		9.20284	0		9.17895	0		9.09036	0		8.97525	0			8.66286	0		9.03892	0		9.20284	0		9.17895	0		9.09036	0		8.97525	0
9.02644	0		9.04651	0		9.21049	0		9.18653	0		9.0983	0		8.9825	0			8.67016	0		9.04651	0		9.21049	0		9.18653	0		9.0983	0		8.9825	0
9.0339	0		9.05409	0		9.21845	0		9.19435	0		9.10575	0		8.99007	0			8.67737	0		9.05409	0		9.21845	0		9.19435	0		9.10575	0		8.99007	0
9.04151	0		9.06151	0		9.22604	0		9.20214	0		9.11352	0		8.99754	0			8.68466	0		9.06151	0		9.22604	0		9.20214	0		9.11352	0		8.99754	0
9.04897	0		9.06931	0		9.23398	0		9.2099	0		9.12109	0		9.00478	0			8.69196	0		9.06931	0		9.23398	0		9.2099	0		9.12109	0		9.00478	0
9.05647	0		9.07674	0		9.24181	0		9.21767	0		9.12886	0		9.01238	0			8.69922	0		9.07674	0		9.24181	0		9.21767	0		9.12886	0		9.01238	0
9.06411	0		9.08432	0		9.24995	0		9.22583	0		9.13635	0		9.01995	0			8.70655	0		9.08432	0		9.24995	0		9.22583	0		9.13635	0		9.01995	0
9.07176	0		9.09191	0		9.25753	0		9.23364	0		9.14448	0		9.02758	0			8.71384	0		9.09191	0		9.25753	0		9.23364	0		9.14448	0		9.02758	0
9.07938	0		9.09956	0		9.26566	0		9.2414	0		9.15207	0		9.03503	0			8.72114	0		9.09956	0		9.26566	0		9.2414	0		9.15207	0		9.03503	0
9.08704	0		9.10699	0		9.2733	0		9.24935	0		9.15951	0		9.04244	0			8.72842	0		9.10699	0		9.2733	0		9.24935	0		9.15951	0		9.04244	0
9.09468	0		9.11458	0		9.28144	0		9.25697	0		9.16732	0		9.04985	0			8.73559	0		9.11458	0		9.28144	0		9.25697	0		9.16732	0		9.04985	0
9.10232	0		9.12198	0		9.28903	0		9.26493	0		9.17493	0		9.05766	0			8.7429	0		9.12198	0		9.28903	0		9.26493	0		9.17493	0		9.05766	0
9.10976	0		9.12963	0		9.2968	0		9.27271	0		9.18268	0		9.06496	0			8.75018	0		9.12963	0		9.2968	0		9.27271	0		9.18268	0		9.06496	0
9.11727	0		9.13686	0		9.30443	0		9.28065	0		9.19046	0		9.0724	0			8.75747	0		9.13686	0		9.30443	0		9.28065	0		9.19046	0		9.0724	0
9.12491	0		9.14426	0		9.31223	0		9.28846	0		9.19809	0		9.07981	0			8.76479	0		9.14426	0		9.31223	0		9.28846	0		9.19809	0		9.07981	0
9.13255	0		9.15187	0		9.3207	0		9.29643	0		9.20589	0		9.08745	0			8.77191	0		9.15187	0		9.3207	0		9.29643	0		9.20589	0		9.08745	0
9.14009	0		9.15934	0		9.32831	0		9.30443	0		9.21347	0		9.09506	0			8.77901	0		9.15934	0		9.32831	0		9.30443	0		9.21347	0		9.09506	0
9.14743	0		9.16713	0		9.33613	0		9.31201	0		9.22142	0		9.10249	0			8.78628	0		9.16713	0		9.33613	0		9.31201	0		9.22142	0		9.10249	0
9.15492	0		9.17456	0		9.34375	0		9.32016	0		9.22939	0		9.10991	0			8.79346	0		9.17456	0		9.34375	0		9.32016	0		9.22939	0		9.10991	0
9.16238	0		9.18233	0		9.35154	0		9.32775	0		9.237	0		9.11716	0			8.80074	0		9.18233	0		9.35154	0		9.32775	0		9.237	0		9.11716	0
9.16985	0		9.18996	0		9.35948	0		9.33538	0		9.24477	0		9.12478	0			8.80803	0		9.18996	0		9.35948	0		9.33538	0		9.24477	0		9.12478	0
9.17752	0		9.19758	0		9.36746	0		9.34333	0		9.25221	0		9.13235	0			8.81513	0		9.19758	0		9.36746	0		9.34333	0		9.25221	0		9.13235	0
9.18516	0		9.20517	0		9.37507	0		9.35115	0		9.26037	0		9.13976	0			8.82229	0		9.20517	0		9.37507	0		9.35115	0		9.26037	0		9.13976	0
9.19278	0		9.21294	0		9.38319	0		9.35909	0		9.26779	0		9.14739	0			8.82939	0		9.21294	0		9.38319	0		9.35909	0		9.26779	0		9.14739	0
9.20043	0		9.22057	0		9.39079	0		9.36706	0		9.27627	0		9.155	0			8.83668	0		9.22057	0		9.39079	0		9.36706	0		9.27627	0		9.155	0
9.20792	0		9.22803	0		9.3986	0		9.37482	0		9.28368	0		9.16262	0			8.84394	0		9.22803	0		9.3986	0		9.37482	0		9.28368	0		9.16262	0
9.21556	0		9.23564	0		9.40639	0		9.3828	0		9.29202	0		9.17025	0			8.85126	0		9.23564	0		9.40639	0		9.3828	0		9.29202	0		9.17025	0
9.22303	0		9.24327	0		9.4145	0		9.39059	0		9.29943	0		9.17808	0			8.85855	0		9.24327	0		9.4145	0		9.39059	0		9.29943	0		9.17808	0
9.23067	0		9.25107	0		9.42246	0		9.39802	0		9.30791	0		9.1857	0			8.86565	0		9.25107	0		9.42246	0		9.39802	0		9.30791	0		9.1857	0
9.2382	0		9.2587	0		9.43028	0		9.40599	0		9.31549	0		9.19334	0			8.87295	0		9.2587	0		9.43028	0		9.40599	0		9.31549	0		9.19334	0
9.24584	0		9.2665	0		9.43824	0		9.41397	0		9.32348	0		9.20096	0			8.88028	0		9.2665	0		9.43824	0		9.41397	0		9.32348	0		9.20096	0
9.25347	0		9.27427	0		9.44621	0		9.42177	0		9.33144	0		9.2088	0			8.88759	0		9.27427	0		9.44621	0		9.42177	0		9.33144	0		9.2088	0
9.2611	0		9.28208	0		9.45416	0		9.42938	0		9.33923	0		9.21642	0			8.8949	0		9.28208	0		9.45416	0		9.42938	0		9.33923	0		9.21642	0
9.26879	0		9.28951	0		9.46233	0		9.43735	0		9.347	0		9.22423	0			8.90217	0		9.28951	0		9.46233	0		9.43735	0		9.347	0		9.22423	0
9.27643	0		9.29751	0		9.47029	0		9.44516	0		9.35498	0		9.23191	0			8.90952	0		9.29751	0		9.47029	0		9.44516	0		9.35498	0		9.23191	0
9.28406	0		9.30494	0		9.47827	0		9.45295	0		9.36277	0		9.23992	0			8.9168	0		9.30494	0		9.47827	0		9.45295	0		9.36277	0		9.23992	0
9.2915	0		9.31293	0		9.48586	0		9.46107	0		9.37036	0		9.24752	0			8.92411	0		9.31293	0		9.48586	0		9.46107	0		9.37036	0		9.24752	0
9.29884	0		9.32037	0		9.49387	0		9.46886	0		9.3783	0		9.25535	0			8.93141	0		9.32037	0		9.49387	0		9.46886	0		9.3783	0		9.25535	0
9.30646	0		9.328	0		9.50165	0		9.47654	0		9.38596	0		9.26296	0			8.93874	0		9.328	0		9.50165	0		9.47654	0		9.38596	0		9.26296	0
9.31408	0		9.33576	0		9.50978	0		9.48468	0		9.39409	0		9.2708	0			8.94603	0		9.33576	0		9.50978	0		9.48468	0		9.39409	0		9.2708	0
9.3219	0		9.34355	0		9.5174	0		9.49245	0		9.40169	0		9.27842	0			8.95336	0		9.34355	0		9.5174	0		9.49245	0		9.40169	0		9.27842	0
9.32939	0		9.35132	0		9.52523	0		9.5006	0		9.40962	0		9.28605	0			8.96048	0		9.35132	0		9.52523	0		9.5006	0		9.40962	0		9.28605	0
9.33723	0		9.35911	0		9.53337	0		9.5084	0		9.41742	0		9.2937	0			8.96782	0		9.35911	0		9.53337	0		9.5084	0		9.41742	0		9.2937	0
9.34485	0		9.36706	0		9.54116	0		9.51639	0		9.42539	0		9.30144	0			8.97531	0		9.36706	0		9.54116	0		9.51639	0		9.42539	0		9.30144	0
9.35249	0		9.37471	0		9.54929	0		9.52402	0		9.43316	0		9.30947	0			8.98259	0		9.37471	0		9.54929	0		9.52402	0		9.43316	0		9.30947	0
9.36016	0		9.38248	0		9.55693	0		9.53196	0		9.44095	0		9.31741	0			8.98989	0		9.38248	0		9.55693	0		9.53196	0		9.44095	0		9.31741	0
9.36782	0		9.39007	0		9.56507	0		9.54009	0		9.44878	0		9.32526	0			8.99721	0		9.39007	0		9.56507	0		9.54009	0		9.44878	0		9.32526	0
9.37546	0		9.39803	0		9.57267	0		9.54822	0		9.45659	0		9.33328	0			9.00452	0		9.39803	0		9.57267	0		9.54822	0		9.45659	0		9.33328	0
9.38291	0		9.40584	0		9.5808	0		9.55599	0		9.46474	0		9.34072	0			9.01181	0		9.40584	0		9.5808	0		9.55599	0		9.46474	0		9.34072	0
9.39041	0		9.41363	0		9.58862	0		9.56393	0		9.47254	0		9.34888	0			9.0191	0		9.41363	0		9.58862	0		9.56393	0		9.47254	0		9.34888	0
9.39808	0		9.42106	0		9.59682	0		9.57178	0		9.48053	0		9.3563	0			9.02647	0		9.42106	0		9.59682	0		9.57178	0		9.48053	0		9.3563	0
9.40573	0		9.42885	0		9.60477	0		9.57956	0		9.48851	0		9.36417	0			9.03376	0		9.42885	0		9.60477	0		9.57956	0		9.48851	0		9.36417	0
9.41337	0		9.43648	0		9.61289	0		9.58752	0		9.49626	0		9.37178	0			9.04105	0		9.43648	0		9.61289	0		9.58752	0		9.49626	0		9.37178	0
9.42088	0		9.44445	0		9.6207	0		9.59529	0		9.50441	0		9.37957	0			9.04833	0		9.44445	0		9.6207	0		9.59529	0		9.50441	0		9.37957	0
9.42853	0		9.45205	0		9.62902	0		9.60329	0		9.51257	0		9.38718	0			9.05567	0		9.45205	0		9.62902	0		9.60329	0		9.51257	0		9.38718	0
9.43619	0		9.45987	0		9.6368	0		9.61127	0		9.52056	0		9.39523	0			9.06298	0		9.45987	0		9.6368	0		9.61127	0		9.52056	0		9.39523	0
9.44382	0		9.46768	0		9.64476	0		9.61905	0		9.52833	0		9.40285	0			9.07027	0		9.46768	0		9.64476	0		9.61905	0		9.52833	0		9.40285	0
9.45149	0		9.47547	0		9.65275	0		9.62699	0		9.53614	0		9.41066	0			9.07755	0		9.47547	0		9.65275	0		9.62699	0		9.53614	0		9.41066	0
9.45912	0		9.48307	0		9.66072	0		9.63499	0		9.54412	0		9.41812	0			9.08506	0		9.48307	0		9.66072	0		9.63499	0		9.54412	0		9.41812	0
9.46694	0		9.49085	0		9.66849	0		9.64294	0		9.5521	0		9.42634	0			9.09252	0		9.49085	0		9.66849	0		9.64294	0		9.5521	0		9.42634	0
9.47458	0		9.49867	0		9.67629	0		9.65088	0		9.55986	0		9.4336	0			9.09979	0		9.49867	0		9.67629	0		9.65088	0		9.55986	0		9.4336	0
9.48207	0		9.5063	0		9.68411	0		9.65883	0		9.568	0		9.44175	0			9.10708	0		9.5063	0		9.68411	0		9.65883	0		9.568	0		9.44175	0
9.48972	0		9.51391	0		9.69173	0		9.6667	0		9.57599	0		9.44904	0			9.1144	0		9.51391	0		9.69173	0		9.6667	0		9.57599	0		9.44904	0
9.49733	0		9.52153	0		9.69985	0		9.67448	0		9.58376	0		9.45726	0			9.12169	0		9.52153	0		9.69985	0		9.67448	0		9.58376	0		9.45726	0
9.50499	0		9.52918	0		9.70746	0		9.68225	0		9.59207	0		9.46472	0			9.12917	0		9.52918	0		9.70746	0		9.68225	0		9.59207	0		9.46472	0
9.5125	0		9.53695	0		9.71564	0		9.69039	0		9.59966	0		9.47252	0			9.13647	0		9.53695	0		9.71564	0		9.69039	0		9.59966	0		9.47252	0
9.52014	0		9.54455	0		9.72344	0		9.69819	0		9.60802	0		9.48014	0			9.14399	0		9.54455	0		9.72344	0		9.69819	0		9.60802	0		9.48014	0
9.52776	0		9.55231	0		9.73104	0		9.70617	0		9.61564	0		9.48801	0			9.15112	0		9.55231	0		9.73104	0		9.70617	0		9.61564	0		9.48801	0
9.53544	0		9.55997	0		9.73901	0		9.71395	0		9.6236	0		9.49583	0			9.15861	0		9.55997	0		9.73901	0		9.71395	0		9.6236	0		9.49583	0
9.5431	0		9.56796	0		9.74683	0		9.72189	0		9.63119	0		9.50363	0			9.1659	0		9.56796	0		9.74683	0		9.72189	0		9.63119	0		9.50363	0
9.55058	0		9.57554	0		9.75479	0		9.72969	0		9.6392	0		9.51125	0			9.17327	0		9.57554	0		9.75479	0		9.72969	0		9.6392	0		9.51125	0
9.55822	0		9.58349	0		9.76258	0		9.73751	0		9.64715	0		9.51908	0			9.18073	0		9.58349	0		9.76258	0		9.73751	0		9.64715	0		9.51908	0
9.56568	0		9.59131	0		9.77036	0		9.74546	0		9.65511	0		9.52691	0			9.18804	0		9.59131	1530.05		9.77036	0		9.74546	0		9.65511	0		9.52691	0
9.57309	0		9.5989	0		9.77855	0		9.75322	0		9.66289	0		9.53471	0			9.19551	0		9.5989	0		9.77855	0		9.75322	0		9.66289	0		9.53471	0
9.58073	0		9.6068	0		9.78652	0		9.76123	0		9.67072	0		9.54249	0			9.20285	0		9.6068	0		9.78652	0		9.76123	0		9.67072	0		9.54249	0
9.58835	0		9.61404	0		9.79449	0		9.76905	0		9.67885	0		9.55033	0			9.21032	0		9.61404	0		9.79449	0		9.76905	0		9.67885	0		9.55033	0
9.59599	0		9.62203	0		9.80245	0		9.77701	0		9.6868	0		9.55814	0			9.21761	0		9.62203	0		9.80245	0		9.77701	0		9.6868	0		9.55814	0
9.60349	0		9.62967	0		9.81029	0		9.78478	0		9.69457	0		9.56594	0			9.22491	0		9.62967	0		9.81029	0		9.78478	0		9.69457	0		9.56594	0
9.61131	0		9.63727	0		9.81826	0		9.79294	0		9.70241	0		9.57374	0			9.23225	0		9.63727	0		9.81826	0		9.79294	0		9.70241	0		9.57374	0
9.61894	0		9.64526	0		9.82604	0		9.8011	0		9.71022	0		9.58123	0			9.23974	0		9.64526	0		9.82604	0		9.8011	0		9.71022	0		9.58123	0
9.62656	0		9.65288	0		9.83382	0		9.80889	0		9.71798	0		9.58903	0			9.24704	0		9.65288	0		9.83382	0		9.80889	0		9.71798	0		9.58903	0
9.63425	0		9.66086	0		9.84164	0		9.81666	0		9.72594	0		9.5965	0			9.25432	0		9.66086	0		9.84164	0		9.81666	0		9.72594	0		9.5965	0
9.64189	0		9.66848	0		9.84943	0		9.82516	0		9.73357	0		9.60433	0			9.26167	0		9.66848	0		9.84943	0		9.82516	0		9.73357	0		9.60433	0
9.64951	0		9.67626	0		9.85757	0		9.83298	0		9.74157	0		9.61217	0			9.26914	0		9.67626	0		9.85757	0		9.83298	0		9.74157	0		9.61217	0
9.65699	0		9.68391	0		9.86552	0		9.84076	0		9.74916	0		9.61998	0			9.27646	0		9.68391	0		9.86552	0		9.84076	0		9.74916	0		9.61998	0
9.66447	0		9.69154	0		9.87317	0		9.84871	0		9.75713	0		9.62765	0			9.28394	0		9.69154	0		9.87317	0		9.84871	0		9.75713	0		9.62765	0
9.67215	0		9.69933	0		9.88114	0		9.85671	0		9.76494	0		9.63577	0			9.29132	0		9.69933	0		9.88114	0		9.85671	0		9.76494	0		9.63577	0
9.67961	0		9.70675	0		9.88909	0		9.86432	0		9.77295	0		9.64376	0			9.29861	0		9.70675	0		9.88909	0		9.86432	0		9.77295	0		9.64376	0
9.68723	0		9.71456	0		9.89689	0		9.87246	0		9.7809	0		9.65157	0			9.30593	0		9.71456	0		9.89689	0		9.87246	0		9.7809	0		9.65157	0
9.69472	0		9.72253	0		9.9049	0		9.88008	0		9.78868	0		9.65923	0			9.31323	0		9.72253	0		9.9049	0		9.88008	0		9.78868	0		9.65923	0
9.70238	0		9.73014	0		9.91287	0		9.88809	0		9.79686	0		9.6672	0			9.32059	0		9.73014	0		9.91287	0		9.88809	0		9.79686	0		9.6672	0
9.70983	0		9.73791	0		9.92082	0		9.8959	0		9.80467	0		9.67503	0			9.32788	0		9.73791	0		9.92082	0		9.8959	0		9.80467	0		9.67503	0
9.71731	0		9.74537	0		9.92914	0		9.90371	0		9.81261	0		9.68284	0			9.33536	0		9.74537	0		9.92914	0		9.90371	0		9.81261	0		9.68284	0
9.72498	0		9.75316	0		9.93731	0		9.91167	0		9.82007	0		9.69064	0			9.34267	0		9.75316	0		9.93731	0		9.91167	0		9.82007	0		9.69064	0
9.73247	0		9.76082	0		9.94497	0		9.91966	0		9.82823	0		9.69829	0			9.35	0		9.76082	0		9.94497	0		9.91966	0		9.82823	0		9.69829	0
9.73996	0		9.76861	0		9.95345	0		9.92744	0		9.83569	0		9.70613	0			9.35732	0		9.76861	0		9.95345	0		9.92744	0		9.83569	0		9.70613	0
9.74741	0		9.77642	0		9.96109	0		9.93525	0		9.84364	0		9.71394	0			9.36479	0		9.77642	0		9.96109	0		9.93525	0		9.84364	0		9.71394	0
9.7549	0		9.7839	0		9.96893	0		9.94337	0		9.85142	0		9.72174	0			9.3721	0		9.7839	0		9.96893	0		9.94337	0		9.85142	0		9.72174	0
9.76237	0		9.79171	0		9.97674	0		9.95105	0		9.85922	0		9.72955	0			9.37944	0		9.79171	0		9.97674	0		9.95105	0		9.85922	0		9.72955	0
9.77001	0		9.79919	0		9.98469	0		9.95919	0		9.86718	0		9.73739	0			9.38694	0		9.79919	0		9.98469	0		9.95919	0		9.86718	0		9.73739	0
9.77747	0		9.80719	0		9.99249	0		9.967	0		9.87495	0		9.74504	0			9.39422	0		9.80719	0		9.99249	0		9.967	0		9.87495	0		9.74504	0
9.78496	0		9.8148	0		10.0003	0		9.97497	0		9.88308	0		9.75266	0			9.4015	0		9.8148	0		10.0003	0		9.97497	0		9.88308	0		9.75266	0
9.79245	0		9.82241	0		10.0083	0		9.98281	0		9.89072	0		9.76051	0			9.40886	0		9.82241	0		10.0083	0		9.98281	0		9.89072	0		9.76051	0
9.80008	0		9.83039	0		10.0163	0		9.99078	0		9.8985	0		9.76819	0			9.41618	0		9.83039	0		10.0163	0		9.99078	0		9.8985	0		9.76819	0
9.8077	0		9.83821	0		10.0242	0		9.99856	0		9.90629	0		9.77583	0			9.42347	0		9.83821	0		10.0242	0		9.99856	0		9.90629	0		9.77583	0
9.81519	0		9.84582	0		10.0321	0		10.0067	0		9.91424	0		9.78364	0			9.43093	0		9.84582	0		10.0321	0		10.0067	0		9.91424	0		9.78364	0
9.82284	0		9.85342	0		10.04	0		10.0146	0		9.92224	0		9.7913	0			9.43828	0		9.85342	0		10.04	0		10.0146	0		9.92224	0		9.7913	0
9.83046	0		9.86105	0		10.0482	0		10.0227	0		9.93021	0		9.7995	0			9.44576	0		9.86105	0		10.0482	0		10.0227	0		9.93021	0		9.7995	0
9.83794	0		9.86887	0		10.0558	0		10.0306	0		9.938	0		9.80696	0			9.45304	0		9.86887	0		10.0558	0		10.0306	0		9.938	0		9.80696	0
9.84524	0		9.87668	0		10.0638	0		10.0386	0		9.94596	0		9.81477	0			9.46038	0		9.87668	0		10.0638	0		10.0386	0		9.94596	0		9.81477	0
9.8527	0		9.88409	0		10.0716	0		10.0465	0		9.95361	0		9.82258	0			9.46773	0		9.88409	0		10.0716	0		10.0465	0		9.95361	0		9.82258	0
9.86015	0		9.8919	0		10.0794	0		10.0543	0		9.96192	0		9.83011	0			9.47504	0		9.8919	0		10.0794	0		10.0543	0		9.96192	0		9.83011	0
9.86763	0		9.89971	0		10.0871	0		10.0622	0		9.96971	0		9.83792	0			9.4825	0		9.89971	0		10.0871	0		10.0622	0		9.96971	0		9.83792	0
9.87511	0		9.90735	0		10.0948	0		10.07	0		9.97766	0		9.84555	0			9.48984	0		9.90735	0		10.0948	0		10.07	0		9.97766	0		9.84555	0
9.88276	0		9.91513	0		10.1029	0		10.078	0		9.98549	0		9.85315	0			9.49717	0		9.91513	0		10.1029	0		10.078	0		9.98549	0		9.85315	0
9.89021	0		9.92273	0		10.1105	0		10.0856	0		9.99364	0		9.86101	0			9.50448	0		9.92273	0		10.1105	0		10.0856	0		9.99364	0		9.86101	0
9.89783	0		9.93057	0		10.1183	0		10.0934	0		10.0011	0		9.86864	0			9.51178	0		9.93057	0		10.1183	0		10.0934	0		10.0011	0		9.86864	0
9.90533	0		9.93818	0		10.1261	0		10.101	0		10.0089	0		9.87663	0			9.51926	0		9.93818	0		10.1261	0		10.101	0		10.0089	0		9.87663	0
9.91279	0		9.94597	0		10.1339	0		10.1088	0		10.0168	0		9.88462	0			9.52676	0		9.94597	0		10.1339	0		10.1088	0		10.0168	0		9.88462	0
9.92023	0		9.95375	0		10.1418	0		10.1168	0		10.0247	0		9.89248	0			9.53406	0		9.95375	0		10.1418	0		10.1168	0		10.0247	0		9.89248	0
9.92767	0		9.96127	0		10.1496	0		10.1246	0		10.0324	0		9.90029	0			9.54135	0		9.96127	0		10.1496	0		10.1246	0		10.0324	0		9.90029	0
9.93534	0		9.96925	0		10.1574	0		10.1328	0		10.0402	0		9.90792	0			9.54864	0		9.96925	0		10.1574	0		10.1328	0		10.0402	0		9.90792	0
9.94281	0		9.97653	0		10.1652	0		10.1406	0		10.0483	0		9.9159	0			9.55599	0		9.97653	0		10.1652	0		10.1406	0		10.0483	0		9.9159	0
9.95026	0		9.98432	0		10.1734	0		10.1486	0		10.0561	0		9.92358	0			9.56328	0		9.98432	0		10.1734	0		10.1486	0		10.0561	0		9.92358	0
9.95788	0		9.99181	0		10.1812	0		10.1562	0		10.064	0		9.9314	0			9.57059	0		9.99181	0		10.1812	0		10.1562	0		10.064	0		9.9314	0
9.96537	0		9.99961	0		10.1892	0		10.1645	0		10.0716	0		9.93905	0			9.57807	0		9.99961	0		10.1892	0		10.1645	0		10.0716	0		9.93905	0
9.97303	0		10.0074	0		10.1972	0		10.1724	0		10.0798	0		9.94685	0			9.58539	0		10.0074	0		10.1972	0		10.1724	0		10.0798	0		9.94685	0
9.98048	0		10.0155	0		10.2049	0		10.1802	0		10.0874	0		9.95453	0			9.5927	0		10.0155	0		10.2049	0		10.1802	0		10.0874	0		9.95453	0
9.98792	0		10.0232	0		10.2127	0		10.1882	0		10.0952	0		9.96237	0			9.60001	0		10.0232	0		10.2127	0		10.1882	0		10.0952	0		9.96237	0
9.99542	0		10.0312	0		10.2204	0		10.1958	0		10.1026	0		9.96984	0			9.6075	0		10.0312	0		10.2204	0		10.1958	0		10.1026	0		9.96984	0
10.0029	0		10.0388	0		10.2281	0		10.2042	0		10.1106	0		9.97766	0			9.61501	0		10.0388	0		10.2281	0		10.2042	0		10.1106	0		9.97766	0
10.0105	0		10.0466	0		10.2357	0		10.2119	0		10.1184	0		9.98552	0			9.6225	0		10.0466	0		10.2357	0		10.2119	0		10.1184	0		9.98552	0
10.0181	0		10.0542	0		10.2429	0		10.2199	0		10.1262	0		9.99335	0			9.62965	0		10.0542	0		10.2429	0		10.2199	0		10.1262	0		9.99335	0
10.0256	0		10.0619	0		10.2502	0		10.2273	0		10.1342	0		10.0011	0			9.63694	0		10.0619	0		10.2502	0		10.2273	0		10.1342	0		10.0011	0
10.0331	0		10.0695	0		10.2576	0		10.2349	0		10.1422	0		10.0088	0			9.64446	0		10.0695	0		10.2576	0		10.2349	0		10.1422	0		10.0088	0
10.0406	0		10.0769	0		10.2648	0		10.2421	0		10.15	0		10.0164	0			9.65193	0		10.0769	0		10.2648	0		10.2421	0		10.15	0		10.0164	0
10.048	0		10.0846	0		10.2722	0		10.2493	0		10.158	0		10.0243	0			9.65926	0		10.0846	0		10.2722	0		10.2493	0		10.158	0		10.0243	0
10.0553	0		10.0922	0		10.2794	0		10.2567	0		10.1658	0		10.0317	0			9.66655	0		10.0922	0		10.2794	0		10.2567	0		10.1658	0		10.0317	0
10.0628	0		10.0996	0		10.287	0		10.2641	0		10.1738	0		10.0395	0			9.67388	0		10.0996	0		10.287	0		10.2641	0		10.1738	0		10.0395	0
10.0704	0		10.1072	0		10.2939	0		10.2717	0		10.1814	0		10.0472	0			9.68118	0		10.1072	0		10.2939	0		10.2717	0		10.1815	0		10.0472	0
10.0779	0		10.115	0		10.3011	0		10.2793	0		10.1892	0		10.055	0			9.68847	0		10.115	0		10.3011	0		10.2793	0		10.1892	0		10.055	0
10.0853	0		10.1226	0		10.3079	0		10.2861	0		10.197	0		10.0629	0			9.69578	0		10.1226	0		10.3079	0		10.2861	0		10.197	0		10.0629	0
10.093	0		10.1304	0		10.3147	0		10.2935	0		10.2049	0		10.0703	0			9.70315	0		10.1304	0		10.3147	0		10.2935	0		10.2049	0		10.0703	0
10.1004	0		10.1384	0		10.3215	0		10.3002	0		10.2125	0		10.0783	0			9.71045	0		10.1384	0		10.3215	0		10.3002	0		10.2125	0		10.0783	0
10.1079	0		10.1462	0		10.3283	0		10.3076	0		10.2201	0		10.0859	0			9.71776	0		10.1462	0		10.3283	0		10.3076	0		10.2201	0		10.0859	0
10.1154	0		10.1537	0		10.3351	0		10.314	0		10.2273	0		10.0934	0			9.72506	0		10.1537	0		10.3351	0		10.314	0		10.2273	0		10.0934	0
10.1229	0		10.1617	0		10.3424	0		10.321	0		10.2347	0		10.1012	0			9.73239	0		10.1617	0		10.3424	0		10.321	0		10.2347	0		10.1012	0
10.1303	0		10.1693	0		10.3496	0		10.3278	0		10.2421	0		10.1089	0			9.7397	0		10.1693	0		10.3496	0		10.3278	0		10.2421	0		10.1089	0
10.1378	0		10.177	0		10.3571	0		10.335	0		10.2496	0		10.1165	0			9.747	0		10.177	0		10.3571	0		10.335	0		10.2496	0		10.1165	0
10.1452	0		10.1849	0		10.3645	0		10.3421	0		10.2568	0		10.1243	0			9.7543	0		10.1849	0		10.3645	0		10.3421	0		10.2568	0		10.1243	0
10.1529	0		10.1926	0		10.3722	0		10.3496	0		10.2642	0		10.1319	0			9.7618	0		10.1926	0		10.3722	0		10.3496	0		10.2642	0		10.1319	0
10.1605	0		10.2004	0		10.3795	0		10.3568	0		10.2716	0		10.14	0			9.76908	0		10.2004	0		10.3795	0		10.3568	0		10.2716	0		10.14	0
10.1681	0		10.2082	0		10.3873	0		10.3644	0		10.2788	0		10.1478	0			9.77657	0		10.2082	0		10.3873	0		10.3644	0		10.2788	0		10.1478	0
10.1756	0		10.2158	0		10.395	0		10.3718	0		10.2862	0		10.1556	0			9.78385	0		10.2158	0		10.395	0		10.3718	0		10.2862	0		10.1556	0
10.1833	0		10.2234	0		10.4028	0		10.3796	0		10.2935	0		10.1635	0			9.79122	0		10.2234	0		10.4028	0		10.3796	0		10.2935	0		10.1635	0
10.1909	0		10.2308	0		10.4104	0		10.3872	0		10.3005	0		10.1714	0			9.79872	0		10.2308	0		10.4104	0		10.3872	0		10.3005	0		10.1714	0
10.1984	0		10.2384	0		10.4183	0		10.3946	0		10.3071	0		10.179	0			9.80603	0		10.2384	0		10.4183	0		10.3946	0		10.3071	0		10.179	0
10.2061	0		10.2455	0		10.426	0		10.4024	0		10.3141	0		10.187	0			9.81351	0		10.2455	0		10.426	0		10.4024	0		10.3141	0		10.187	0
10.2135	0		10.2527	0		10.4334	0		10.4101	0		10.3208	0		10.1946	0			9.82071	0		10.2527	0		10.4334	0		10.4101	0		10.3208	0		10.1946	0
10.221	0		10.2599	0		10.4414	0		10.4178	0		10.3279	0		10.2027	0			9.82801	0		10.2599	0		10.4414	0		10.4178	0		10.3279	0		10.2027	0
10.2288	0		10.2673	0		10.4496	0		10.4258	0		10.3348	0		10.2103	0			9.83532	0		10.2673	0		10.4496	0		10.4258	0		10.3348	0		10.2103	0
10.2365	0		10.2746	0		10.4574	0		10.4335	0		10.3421	0		10.2179	0			9.84279	0		10.2746	0		10.4574	0		10.4335	0		10.3421	0		10.2179	0
10.2442	0		10.2821	0		10.4652	0		10.4415	0		10.3495	0		10.2256	0			9.85013	0		10.2821	0		10.4652	0		10.4415	0		10.3495	0		10.2256	0
10.2518	0		10.2893	0		10.4732	0		10.4494	0		10.3571	0		10.2329	0			9.85744	0		10.2893	0		10.4732	0		10.4494	0		10.3571	0		10.2329	0
10.2594	0		10.2966	0		10.4815	0		10.4574	0		10.3644	0		10.2403	0			9.86472	0		10.2966	0		10.4815	0		10.4574	0		10.3644	0		10.2403	0
10.2671	0		10.3036	0		10.4892	0		10.4652	0		10.372	0		10.2473	0			9.87201	0		10.3036	0		10.4892	0		10.4652	0		10.372	0		10.2473	0
10.2746	0		10.3106	0		10.4973	0		10.473	0		10.3796	0		10.2549	0			9.87934	0		10.3106	0		10.4973	0		10.473	0		10.3796	0		10.2549	0
10.2823	0		10.3172	0		10.5049	0		10.4808	0		10.3872	0		10.262	0			9.88665	0		10.3172	0		10.5049	0		10.4808	0		10.3872	0		10.262	0
10.2899	0		10.3242	0		10.5131	0		10.4885	0		10.3948	0		10.2694	0			9.89395	0		10.3242	0		10.5131	0		10.4885	0		10.3948	0		10.2694	0
10.2976	0		10.3312	0		10.5207	0		10.4963	0		10.4022	0		10.2769	0			9.90143	0		10.3312	0		10.5207	0		10.4963	0		10.4022	0		10.2769	0
10.3051	0		10.3383	0		10.5289	0		10.5044	0		10.4102	0		10.2841	0			9.90877	0		10.3383	0		10.5289	0		10.5044	0		10.4102	0		10.2841	0
10.3125	0		10.3453	0		10.5363	0		10.5123	0		10.4178	0		10.2917	0			9.9159	0		10.3453	0		10.5363	0		10.5123	0		10.4178	0		10.2917	0
10.32	0		10.3523	0		10.5437	0		10.5201	0		10.4254	0		10.2988	0			9.92319	0		10.3523	0		10.5437	0		10.5201	0		10.4254	0		10.2988	0
10.3275	0		10.3599	0		10.551	0		10.5282	0		10.4332	0		10.3059	0			9.93047	0		10.3599	0		10.551	0		10.5282	0		10.4332	0		10.3059	0
10.335	0		10.3674	0		10.5582	0		10.5357	0		10.441	0		10.3128	0			9.93801	0		10.3674	0		10.5582	0		10.5357	0		10.441	0		10.3128	0
10.3424	0		10.3749	0		10.5654	0		10.5435	0		10.449	0		10.3198	0			9.94531	0		10.3749	0		10.5654	0		10.5435	0		10.449	0		10.3198	0
10.35	0		10.3824	0		10.5726	0		10.5507	0		10.4568	0		10.3268	0			9.95258	0		10.3824	0		10.5726	0		10.5507	0		10.4568	0		10.3268	0
10.3575	0		10.3898	0		10.5806	0		10.558	0		10.4644	0		10.3339	0			9.96007	0		10.3898	0		10.5806	0		10.558	0		10.4644	0		10.3339	0
10.3652	0		10.3974	0		10.5878	0		10.5651	0		10.4724	0		10.3409	0			9.96741	0		10.3974	0		10.5878	0		10.5651	0		10.4724	0		10.3409	0
10.3728	0		10.4048	0		10.5956	0		10.5725	0		10.4799	0		10.3481	0			9.97474	0		10.4048	0		10.5956	0		10.5725	0		10.4799	0		10.3481	0
10.3805	0		10.4125	0		10.6032	0		10.5799	0		10.4877	0		10.3555	0			9.98202	0		10.4125	0		10.6032	0		10.5799	0		10.4877	0		10.3555	0
10.388	0		10.4201	0		10.611	0		10.5873	0		10.4956	0		10.363	0			9.98932	0		10.4201	0		10.611	0		10.5873	0		10.4956	0		10.363	0
10.3956	0		10.4278	0		10.6192	0		10.5951	0		10.5033	0		10.3704	0			9.99664	0		10.4278	0		10.6192	0		10.5951	0		10.5033	0		10.3704	0
10.4031	0		10.4352	0		10.6266	0		10.6027	0		10.5113	0		10.3778	0			10.0041	0		10.4352	0		10.6266	0		10.6027	0		10.5113	0		10.3778	0
10.4106	0		10.4429	0		10.6347	0		10.6108	0		10.5189	0		10.3853	0			10.0113	0		10.4429	0		10.6347	0		10.6108	0		10.5189	0		10.3853	0
10.4181	0		10.4503	0		10.6426	0		10.6184	0		10.527	0		10.3929	0			10.0185	0		10.4503	0		10.6426	0		10.6184	0		10.527	0		10.3929	0
10.4257	0		10.4581	0		10.6506	0		10.6266	0		10.5349	0		10.4004	0			10.0259	0		10.4581	0		10.6506	0		10.6266	0		10.5349	0		10.4004	0
10.4334	0		10.4657	0		10.6583	0		10.6344	0		10.5423	0		10.408	0			10.0334	0		10.4657	0		10.6583	0		10.6344	0		10.5423	0		10.408	0
10.441	0		10.4735	0		10.6665	0		10.6424	0		10.5497	0		10.4158	0			10.0407	0		10.4735	0		10.6665	0		10.6424	0		10.5497	0		10.4158	0
10.4487	0		10.4811	0		10.6743	0		10.6502	0		10.5569	0		10.4234	0			10.048	0		10.4811	0		10.6743	0		10.6502	0		10.5569	0		10.4234	0
10.4562	0		10.4889	0		10.6828	0		10.658	0		10.5643	0		10.4311	0			10.0555	0		10.4889	0		10.6828	0		10.658	0		10.5643	0		10.4311	0
10.4639	0		10.4965	0		10.6904	0		10.6664	0		10.5715	0		10.4389	0			10.0628	0		10.4965	0		10.6904	0		10.6664	0		10.5715	0		10.4389	0
10.4715	0		10.5044	0		10.6993	0		10.6741	0		10.5791	0		10.4466	0			10.0702	0		10.5044	0		10.6993	2570.35		10.6741	0		10.5791	0		10.4466	0
10.4792	0		10.512	0		10.7066	0		10.6821	0		10.5864	0		10.4544	0			10.0775	0		10.512	0		10.7066	2005.64		10.6821	0		10.5864	0		10.4544	0
10.4868	0		10.5196	0		10.7153	0		10.6899	0		10.5942	0		10.4619	0			10.0848	0		10.5196	0		10.7153	6278.97		10.6899	0		10.5942	0		10.4619	0
10.4943	0		10.5276	0		10.7227	0		10.6981	0		10.6018	0		10.4695	0			10.0921	0		10.5276	0		10.7227	2453		10.6981	0		10.6018	0		10.4695	0
10.5019	0		10.5349	0		10.731	0		10.7059	0		10.6094	0		10.4773	0			10.0994	0		10.5349	0		10.731	0		10.7059	0		10.6094	0		10.4773	0
10.5095	0		10.5421	0		10.7387	0		10.7138	0		10.617	0		10.4849	0			10.1065	0		10.5421	0		10.7387	2631.23		10.7138	0		10.617	0		10.4849	0
10.5171	0		10.5492	0		10.7463	0		10.7217	0		10.625	0		10.4928	0			10.1138	0		10.5492	0		10.7463	1968.07		10.7217	0		10.625	0		10.4928	0
10.5247	0		10.5565	0		10.7537	0		10.7296	0		10.633	0		10.5004	0			10.1211	0		10.5565	0		10.7537	3894.77		10.7296	0		10.633	0		10.5004	0
10.5324	0		10.5636	0		10.7608	0		10.7374	0		10.6411	0		10.5082	0			10.1284	0		10.5636	0		10.7608	0		10.7374	0		10.6411	0		10.5082	0
10.54	0		10.571	0		10.7675	0		10.7449	0		10.6489	0		10.516	0			10.1357	0		10.571	0		10.7675	0		10.7449	0		10.6489	0		10.516	0
10.5475	0		10.5784	0		10.7741	0		10.7523	0		10.657	0		10.5235	0			10.143	0		10.5784	0		10.7741	0		10.7523	0		10.657	0		10.5235	0
10.5551	0		10.5858	0		10.7805	0		10.7595	0		10.6649	0		10.5312	0			10.1503	0		10.5858	0		10.7805	0		10.7595	0		10.6649	0		10.5312	0
10.5628	0		10.5934	0		10.7872	0		10.7661	0		10.6727	0		10.5387	0			10.1576	0		10.5934	0		10.7872	0		10.7661	0		10.6727	0		10.5387	0
10.5705	0		10.6009	0		10.7938	0		10.7727	0		10.6807	0		10.5463	0			10.1649	0		10.6009	0		10.7938	0		10.7727	0		10.6807	0		10.5463	0
10.578	0		10.6085	0		10.8	0		10.7792	0		10.6885	0		10.5535	0			10.1722	0		10.6085	0		10.8	0		10.7792	0		10.6885	0		10.5535	0
10.5857	0		10.6161	0		10.8066	0		10.7858	0		10.6961	0		10.561	0			10.1795	0		10.6161	0		10.8066	0		10.7858	0		10.6961	0		10.561	0
10.5933	0		10.6237	0		10.813	0		10.7924	0		10.7041	0		10.5684	0			10.1868	0		10.6237	0		10.813	0		10.7924	0		10.7041	0		10.5684	0
10.6009	0		10.6314	0		10.8198	0		10.7988	0		10.7121	0		10.5756	0			10.1943	0		10.6314	0		10.8198	0		10.7988	0		10.7121	0		10.5756	0
10.6085	0		10.6391	0		10.8268	0		10.8053	0		10.7201	0		10.5832	0			10.2014	0		10.6391	0		10.8268	0		10.8053	0		10.7201	0		10.5832	0
10.616	0		10.6467	0		10.834	0		10.8119	0		10.7282	0		10.5905	0			10.2087	0		10.6467	0		10.834	0		10.8119	0		10.7282	0		10.5905	0
10.6236	0		10.6543	0		10.8408	0		10.8186	0		10.7358	0		10.5981	0			10.216	0		10.6543	0		10.8408	0		10.8186	0		10.7358	0		10.5981	0
10.6312	0		10.6627	0		10.8482	0		10.8256	0		10.7438	0		10.6057	0			10.2233	0		10.6627	1568.69		10.8482	0		10.8256	0		10.7438	0		10.6057	0
10.6388	0		10.6703	0		10.8552	0		10.8325	0		10.751	0		10.6136	0			10.2307	0		10.6703	4942.63		10.8552	0		10.8325	0		10.751	0		10.6136	0
10.6465	0		10.6781	0		10.8624	0		10.8398	0		10.7584	0		10.621	0			10.238	0		10.6781	13863.3		10.8624	0		10.8398	0		10.7584	0		10.621	0
10.6541	0		10.6858	0		10.8698	0		10.8468	0		10.765	0		10.6287	0			10.2453	0		10.6858	19950.1		10.8698	0		10.8468	0		10.765	0		10.6287	0
10.6616	0		10.6937	0		10.8774	0		10.8542	0		10.7717	0		10.6365	0			10.2525	0		10.6937	41404.4		10.8774	0		10.8542	0		10.7717	0		10.6365	0
10.6693	0		10.7015	0		10.8848	0		10.8616	0		10.7783	0		10.6443	0			10.2599	0		10.7015	78690.2		10.8848	0		10.8616	0		10.7783	0		10.6443	0
10.6769	0		10.7092	1583.71		10.892	0		10.8692	0		10.7851	0		10.652	0			10.2672	0		10.7092	83943		10.892	0		10.8692	0		10.7851	0		10.652	0
10.6845	0		10.717	3182.7		10.8994	0		10.8766	0		10.7913	0		10.6598	0			10.2745	0		10.717	116849		10.8994	0		10.8766	0		10.7913	0		10.6598	0
10.692	0		10.7247	1803.84		10.9072	0		10.884	0		10.7979	0		10.6676	0			10.2818	0		10.7247	143041		10.9072	0		10.884	0		10.7979	0		10.6676	0
10.6997	0		10.7323	3136.3		10.9144	0		10.8914	0		10.8043	0		10.6753	0			10.2891	0		10.7323	121373		10.9144	0		10.8914	0		10.8043	0		10.6753	0
10.7074	0		10.7402	3433.59		10.9222	0		10.8988	0		10.8111	0		10.6831	0			10.2964	0		10.7402	106409		10.9222	0		10.8988	0		10.8111	0		10.6831	0
10.715	0		10.7479	4758.84		10.9295	0		10.9064	0		10.8175	0		10.691	0			10.3037	0		10.7479	123276		10.9295	0		10.9064	0		10.8175	0		10.691	0
10.7227	0		10.7554	3838.36		10.9371	0		10.9138	0		10.8245	0		10.6987	0			10.311	0		10.7554	96162.7		10.9371	0		10.9138	0		10.8245	0		10.6987	0
10.7303	0		10.7625	0		10.9447	0		10.9212	0		10.8313	0		10.7065	0			10.3183	0		10.7625	93957.4		10.9447	0		10.9212	0		10.8313	0		10.7065	0
10.738	0		10.7694	0		10.9525	0		10.929	0		10.8386	0		10.7143	0			10.3256	0		10.7694	106332		10.9525	0		10.929	0		10.8386	0		10.7143	0
10.7456	0		10.7763	0		10.9599	0		10.9362	0		10.8454	0		10.7221	0			10.3329	0		10.7763	59632.2		10.9599	0		10.9362	0		10.8454	0		10.7221	0
10.7531	0		10.7831	0		10.9677	0		10.9438	0		10.8528	0		10.7298	0			10.3402	0		10.7831	42243.3		10.9677	0		10.9438	0		10.8528	0		10.7298	0
10.7608	0		10.7899	0		10.9751	0		10.9514	0		10.8602	0		10.7375	0			10.3475	0		10.7899	56168.9		10.9751	0		10.9514	0		10.8602	0		10.7375	0
10.7681	0		10.7965	0		10.9826	0		10.959	0		10.8674	0		10.7453	0			10.3548	0		10.7965	41149.9		10.9826	1728.75		10.959	0		10.8674	0		10.7453	0
10.7753	0		10.8034	0		10.9904	0		10.9668	0		10.8752	0		10.7526	0			10.3623	0		10.8034	29989.6		10.9904	0		10.9668	0		10.8752	0		10.7526	0
10.7824	0		10.8101	0		10.9982	0		10.9744	0		10.8822	0		10.76	0			10.3696	0		10.8101	18294.4		10.9982	0		10.9744	0		10.8822	0		10.76	0
10.7897	0		10.817	4458.98		11.0058	0		10.9818	0		10.8898	0		10.7668	0			10.377	0		10.817	14916.3		11.0058	0		10.9818	0		10.8898	0		10.7668	0
10.7969	0		10.8241	0		11.0136	0		10.9893	0		10.8972	0		10.7737	0			10.3843	0		10.8241	12854.9		11.0136	0		10.9893	0		10.8972	0		10.7737	0
10.8042	0		10.8314	0		11.0211	0		10.997	0		10.9044	0		10.7801	0			10.3916	0		10.8314	15170.1		11.0211	0		10.997	0		10.9044	0		10.7801	0
10.8115	0		10.8387	3707.92		11.0288	0		11.0046	0		10.9123	0		10.7867	0			10.399	0		10.8387	11289.4		11.0288	0		11.0046	0		10.9123	0		10.7867	0
10.8189	0		10.8461	0		11.0366	0		11.0125	0		10.9198	0		10.7931	0			10.4066	0		10.8461	12466.2		11.0366	0		11.0125	0		10.9198	0		10.7931	0
10.8264	0		10.8534	0		11.0442	0		11.0199	0		10.9272	0		10.7998	0			10.4139	0		10.8534	8983.09		11.0442	0		11.0199	0		10.9272	0		10.7998	0
10.8338	0		10.861	0		11.0517	0		11.0276	0		10.9348	0		10.8062	0			10.4212	0		10.861	10029.3		11.0517	0		11.0276	0		10.9348	0		10.8062	0
10.8413	0		10.8684	0		11.0597	0		11.0352	0		10.9424	0		10.813	0			10.4285	0		10.8684	6993.82		11.0597	0		11.0352	0		10.9424	0		10.813	0
10.8488	0		10.876	0		11.0673	0		11.043	0		10.9498	0		10.8196	0			10.4358	0		10.876	7443.04		11.0673	0		11.043	0		10.9498	0		10.8196	0
10.8564	0		10.8835	0		11.0749	0		11.0508	0		10.9574	0		10.8264	0			10.4433	0		10.8835	6683.93		11.0749	0		11.0508	0		10.9574	0		10.8264	0
10.8639	0		10.8911	2937.45		11.0825	0		11.0584	0		10.9652	0		10.8336	0			10.4506	0		10.8911	5667.65		11.0825	0		11.0584	0		10.9652	0		10.8336	0
10.8714	0		10.8986	0		11.0902	0		11.0664	0		10.9728	0		10.8407	0			10.4579	0		10.8986	4921.1		11.0902	1739.91		11.0664	0		10.9728	0		10.8407	0
10.8789	0		10.9058	0		11.098	0		11.0738	0		10.9806	0		10.8479	0			10.4653	0		10.9058	4078.58		11.098	2519.92		11.0738	0		10.9806	0		10.8479	0
10.8865	0		10.9134	0		11.1056	0		11.0811	0		10.9884	0		10.8553	0			10.4726	0		10.9134	4519.47		11.1056	3973.62		11.0811	0		10.9884	0		10.8553	0
10.894	0		10.9209	0		11.1134	0		11.0888	0		10.9958	0		10.8624	0			10.4799	0		10.9209	2767.34		11.1134	6873.55		11.0888	0		10.9958	0		10.8624	0
10.9017	0		10.9288	0		11.1209	0		11.0964	0		11.0036	0		10.8698	0			10.487	0		10.9288	5481.54		11.1209	11421.8		11.0964	0		11.0036	0		10.8698	0
10.9092	0		10.9364	0		11.1283	0		11.1043	0		11.011	0		10.877	0			10.4943	0		10.9364	3156.06		11.1283	15209		11.1043	0		11.011	0		10.877	0
10.9168	0		10.9441	0		11.1357	0		11.1118	0		11.0188	0		10.8841	0			10.5017	0		10.9441	3609.04		11.1357	12399.2		11.1118	0		11.0188	0		10.8841	0
10.9245	0		10.952	1500.51		11.1431	0		11.1192	0		11.0262	0		10.8916	0			10.509	0		10.952	2142.87		11.1431	9659.92		11.1192	0		11.0262	0		10.8916	0
10.9322	0		10.96	0		11.1509	0		11.1268	0		11.0345	0		10.8988	0			10.5163	0		10.96	2751.74		11.1509	11392.7		11.1268	0		11.0345	0		10.8988	0
10.9398	0		10.9677	0		11.1583	0		11.1342	0		11.0418	0		10.9063	0			10.5236	0		10.9677	2010.76		11.1583	6107.95		11.1342	0		11.0418	0		10.9063	0
10.9474	0		10.9757	0		11.1661	0		11.1416	0		11.0498	0		10.9141	0			10.5309	0		10.9757	4122.49		11.1661	4202.31		11.1416	0		11.0498	0		10.9141	0
10.9549	0		10.9835	1528.96		11.174	0		11.1492	0		11.0572	0		10.9215	0			10.5383	0		10.9835	2305.31		11.174	4525		11.1492	0		11.0572	0		10.9215	0
10.9626	0		10.9914	0		11.1815	0		11.1566	0		11.065	0		10.9291	0			10.5456	0		10.9914	0		11.1815	2961.73		11.1566	0		11.065	0		10.9291	0
10.9701	0		10.9989	0		11.1892	0		11.1642	0		11.0728	0		10.9366	0			10.5529	0		10.9989	0		11.1892	2398.69		11.1642	0		11.0728	0		10.9366	0
10.9778	0		11.0067	0		11.197	0		11.1717	0		11.0807	0		10.944	0			10.5602	0		11.0067	2035.7		11.197	1686		11.1717	0		11.0807	0		10.944	0
10.9854	0		11.0143	2009.77		11.2048	0		11.1796	0		11.0883	0		10.9518	0			10.5675	0		11.0143	0		11.2048	0		11.1796	0		11.0883	0		10.9518	0
10.9931	0		11.0221	0		11.2126	0		11.1868	0		11.0959	0		10.9593	0			10.5748	0		11.0221	0		11.2126	0		11.1868	0		11.0959	0		10.9593	0
11.0007	0		11.0296	0		11.22	0		11.195	0		11.1039	0		10.9669	0			10.582	0		11.0296	0		11.22	0		11.195	0		11.1039	0		10.9669	0
11.0084	0		11.0374	0		11.2282	0		11.2026	0		11.1117	0		10.9745	0			10.5895	0		11.0374	0		11.2282	0		11.2026	0		11.1117	0		10.9745	0
11.016	0		11.045	0		11.2356	0		11.2104	0		11.1195	0		10.982	0			10.5968	0		11.045	1695.64		11.2356	0		11.2104	0		11.1195	1413.89		10.982	0
11.0237	0		11.0527	0		11.2434	0		11.2182	0		11.1271	0		10.9896	0			10.6041	0		11.0527	0		11.2434	0		11.2182	0		11.1271	0		10.9896	0
11.0312	0		11.0604	0		11.2512	0		11.2259	0		11.1349	0		10.9974	0			10.6115	0		11.0604	2454.01		11.2512	0		11.2259	0		11.1349	0		10.9974	0
11.0391	0		11.068	0		11.2585	0		11.2337	0		11.1427	0		11.0049	0			10.6189	0		11.068	3871.29		11.2585	0		11.2337	0		11.1427	0		11.0049	0
11.0465	0		11.076	2088.97		11.2662	0		11.2414	0		11.1506	0		11.0127	0			10.6262	0		11.076	8920.06		11.2662	0		11.2414	0		11.1506	0		11.0127	0
11.0542	0		11.0839	0		11.2739	0		11.249	0		11.1581	0		11.0201	0			10.6335	0		11.0839	27111		11.2739	0		11.249	0		11.1581	0		11.0201	0
11.0617	0		11.0915	0		11.2815	0		11.2567	0		11.1661	0		11.0277	0			10.6408	5047.69		11.0915	35959.8		11.2815	0		11.2567	0		11.1661	0		11.0277	0
11.0693	0		11.0991	1179.55		11.2891	0		11.2641	0		11.1737	0		11.0356	0			10.6481	7292.24		11.0991	78485		11.2891	0		11.2641	0		11.1737	0		11.0356	0
11.077	0		11.1071	2236.43		11.2967	0		11.2717	0		11.1815	0		11.0436	0			10.6555	25777.6		11.1071	158934		11.2967	0		11.2717	0		11.1815	0		11.0436	0
11.0847	0		11.1148	3253.12		11.3041	0		11.2793	0		11.1891	0		11.051	0			10.663	54702.8		11.1148	162385		11.3041	0		11.2793	0		11.1891	0		11.051	0
11.0923	0		11.1227	5410.68		11.3121	0		11.2867	0		11.1969	0		11.0585	0			10.6706	123270		11.1227	278635		11.3121	0		11.2867	0		11.1969	0		11.0585	0
11.1	0		11.1305	8157.65		11.3194	0		11.2939	0		11.2047	0		11.0665	0			10.6781	239305		11.1305	356195		11.3194	0		11.2939	0		11.2047	0		11.0665	0
11.1076	0		11.1383	7905.13		11.3269	0		11.302	0		11.2124	0		11.0739	0			10.6858	601106		11.1383	356022		11.3269	0		11.302	0		11.2124	0		11.0739	0
11.1153	0		11.146	7394.71		11.3344	0		11.3093	0		11.2203	0		11.0817	0			10.6932	1.03471e+06		11.146	320055		11.3344	0		11.3093	0		11.2203	0		11.0817	0
11.123	0		11.1538	6283.37		11.3416	0		11.3169	0		11.2277	0		11.0892	0			10.7007	1.37649e+06		11.1538	227210		11.3416	0		11.3169	0		11.2277	0		11.0892	0
11.1306	0		11.1615	5385.73		11.3484	0		11.3241	0		11.2356	0		11.0969	0			10.7082	1.99971e+06		11.1615	202700		11.3484	0		11.3241	0		11.2356	0		11.0969	0
11.1381	0		11.1692	3207.58		11.3554	0		11.3311	0		11.2432	0		11.1045	0			10.7156	2.39391e+06		11.1692	112782		11.3554	0		11.3311	0		11.2432	0		11.1045	0
11.1458	0		11.1772	4303.09		11.3627	0		11.3383	0		11.2511	0		11.1123	0			10.7231	2.86048e+06		11.1772	61984.2		11.3627	0		11.3383	0		11.2511	0		11.1123	0
11.1533	0		11.1848	2790.5		11.3693	0		11.3447	0		11.2588	0		11.1199	0			10.7306	2.8131e+06		11.1848	50158		11.3693	0		11.3447	0		11.2588	0		11.1199	1245.16
11.1609	0		11.1926	2122.64		11.3763	0		11.3515	0		11.2667	0		11.1276	0			10.7381	2.43634e+06		11.1926	30409.3		11.3763	0		11.3515	0		11.2667	0		11.1276	1990.32
11.1684	0		11.2003	1876.41		11.3837	0		11.3579	0		11.2745	0		11.1353	0			10.7457	2.19954e+06		11.2003	23667.4		11.3837	0		11.3579	0		11.2745	0		11.1353	0
11.1761	0		11.2083	2997.24		11.3913	0		11.3647	0		11.2825	0		11.1427	0			10.7531	1.81074e+06		11.2083	16184.4		11.3913	0		11.3647	0		11.2825	0		11.1427	0
11.1837	0		11.216	2507.32		11.3989	0		11.3711	0		11.2903	0		11.1504	0			10.7607	1.54817e+06		11.216	11541.2		11.3989	0		11.3711	0		11.2903	0		11.1504	0
11.1914	0		11.224	1724.72		11.4063	0		11.3781	0		11.2982	0		11.1582	0			10.7682	1062750		11.224	8733.69		11.4063	0		11.3781	0		11.2982	0		11.1582	0
11.199	0		11.232	2155.57		11.4145	0		11.3849	0		11.3062	0		11.166	0			10.7757	972796		11.232	7912.17		11.4145	0		11.3849	0		11.3062	0		11.166	0
11.2066	0		11.2399	0		11.4223	0		11.3919	0		11.3138	0		11.1737	0			10.783	647609		11.2399	8293.77		11.4223	0		11.3919	0		11.3138	0		11.1737	0
11.214	0		11.2477	2420.06		11.4299	0		11.3992	0		11.3218	0		11.1815	0			10.7903	579684		11.2477	5759.95		11.4299	0		11.3992	0		11.3218	0		11.1815	0
11.2217	0		11.2555	2483.97		11.4379	0		11.4068	0		11.3295	0		11.1891	0			10.7976	471479		11.2555	5996.16		11.4379	0		11.4068	0		11.3295	0		11.1891	0
11.2292	0		11.2631	0		11.4455	0		11.4144	0		11.3373	0		11.1968	0			10.8048	406548		11.2631	5581.01		11.4455	0		11.4144	0		11.3373	0		11.1968	0
11.2369	0		11.2707	1781.6		11.4533	0		11.4221	0		11.3449	0		11.2044	0			10.8123	321075		11.2707	3691.56		11.4533	0		11.4221	0		11.3449	1434.87		11.2044	0
11.2445	0		11.2785	0		11.4613	0		11.4299	0		11.3527	0		11.2122	0			10.8196	281469		11.2785	5416.07		11.4613	0		11.4299	0		11.3527	0		11.2122	0
11.2522	0		11.2859	1351.4		11.4691	0		11.4375	0		11.3609	0		11.2197	0			10.8269	232743		11.2859	3270.06		11.4691	0		11.4375	0		11.3609	0		11.2197	0
11.2598	0		11.294	0		11.477	0		11.4451	0		11.3685	0		11.2275	0			10.8344	214466		11.294	6418.68		11.477	0		11.4451	0		11.3685	0		11.2275	0
11.2675	0		11.3018	2248.88		11.4849	0		11.4529	0		11.3767	0		11.2349	0			10.8418	179625		11.3018	2287		11.4849	0		11.4529	0		11.3767	0		11.2349	0
11.2752	0		11.3096	1245.63		11.4925	0		11.4607	0		11.3843	0		11.2427	0			10.8494	149471		11.3096	2312.5		11.4925	0		11.4607	0		11.3843	0		11.2427	0
11.2827	0		11.3175	2064.98		11.5004	0		11.4689	0		11.3924	0		11.2502	0			10.8569	129298		11.3175	2439.53		11.5004	0		11.4689	0		11.3924	0		11.2502	0
11.2905	0		11.3254	0		11.5084	0		11.4767	0		11.4001	0		11.258	0			10.8644	113545		11.3254	3791.76		11.5084	0		11.4767	0		11.4001	0		11.258	0
11.2982	0		11.3332	0		11.516	0		11.4846	0		11.408	0		11.2653	0			10.8718	94687.1		11.3332	2348.86		11.516	0		11.4846	0		11.408	0		11.2653	0
11.3059	0		11.341	0		11.5242	0		11.4924	0		11.416	0		11.2733	0			10.8794	88148		11.341	0		11.5242	0		11.4924	0		11.416	0		11.2733	0
11.3135	0		11.3485	0		11.5316	0		11.5004	0		11.4236	0		11.2808	0			10.887	90698.8		11.3485	0		11.5316	0		11.5004	0		11.4236	0		11.2808	0
11.321	0		11.3559	3120.64		11.5391	0		11.5082	0		11.4314	0		11.2886	0			10.8946	75067		11.3559	0		11.5391	0		11.5082	0		11.4314	0		11.2886	0
11.3286	0		11.3632	2645.54		11.5464	0		11.5158	0		11.4388	0		11.2964	0			10.9021	69824.9		11.3632	0		11.5464	0		11.5158	0		11.4388	0		11.2964	0
11.3361	0		11.3705	0		11.5538	0		11.5234	0		11.4468	0		11.304	0			10.9096	66753		11.3705	0		11.5538	0		11.5234	0		11.4468	0		11.304	0
11.3438	0		11.3779	2790.68		11.561	0		11.5308	0		11.4546	0		11.3118	0			10.9171	58870.5		11.3779	0		11.561	0		11.5308	0		11.4546	0		11.3118	0
11.3514	0		11.3853	0		11.5686	0		11.5384	0		11.4622	0		11.3193	0			10.9247	62469.4		11.3853	0		11.5686	0		11.5384	0		11.4622	0		11.3193	0
11.3591	0		11.3928	2006.97		11.576	0		11.5456	0		11.4703	0		11.3271	0			10.9322	53078.2		11.3928	0		11.576	0		11.5456	0		11.4703	0		11.3271	0
11.3668	0		11.4004	1905.42		11.5833	0		11.5531	0		11.478	0		11.3347	0			10.9397	43519.3		11.4004	1719.27		11.5833	0		11.5531	0		11.478	0		11.3347	0
11.3744	0		11.4078	0		11.5906	0		11.5603	0		11.486	0		11.3422	0			10.9473	47240.5		11.4078	1140.98		11.5906	0		11.5603	0		11.486	0		11.3422	0
11.3821	0		11.4159	4129.84		11.5979	0		11.5677	0		11.4936	0		11.3496	0			10.9549	44704.5		11.4159	0		11.5979	0		11.5677	0		11.4936	0		11.3496	0
11.3898	0		11.4233	2292.89		11.6053	0		11.5753	0		11.5013	0		11.357	0			10.9625	38024.1		11.4233	0		11.6053	0		11.5753	0		11.5013	0		11.357	0
11.3973	0		11.4313	1652.24		11.6121	0		11.5825	0		11.5092	0		11.3643	0			10.97	28737.7		11.4313	0		11.6121	0		11.5825	0		11.5092	0		11.3643	0
11.4049	0		11.4389	2453.98		11.6193	0		11.5901	0		11.5169	0		11.3719	0			10.9774	28293.5		11.4389	0		11.6193	0		11.5901	0		11.5169	0		11.3719	0
11.4124	0		11.4465	1574.35		11.6262	0		11.5973	0		11.5244	0		11.3791	0			10.9849	23328.9		11.4464	0		11.6262	0		11.5973	0		11.5244	0		11.3791	0
11.4201	0		11.4543	838.038		11.6332	0		11.6045	0		11.5318	0		11.3867	0			10.9924	24468.2		11.4543	1731.62		11.6332	0		11.6045	0		11.5318	0		11.3867	0
11.4278	0		11.4621	1637.78		11.6405	0		11.6115	0		11.5392	0		11.394	0			10.9999	23138.4		11.4621	0		11.6405	0		11.6115	0		11.5392	0		11.394	0
11.4354	0		11.47	0		11.6477	0		11.6184	0		11.5466	0		11.4017	0			11.0073	22840.3		11.47	0		11.6477	0		11.6184	0		11.5466	0		11.4017	0
11.4431	0		11.4776	1276		11.655	0		11.6254	0		11.5538	0		11.4094	0			11.0147	24946.9		11.4776	0		11.655	0		11.6254	0		11.5538	0		11.4094	0
11.4506	0		11.4854	2187.86		11.6624	0		11.6324	0		11.5614	0		11.417	0			11.0223	21024.2		11.4854	0		11.6624	0		11.6324	0		11.5614	0		11.417	0
11.4582	0		11.4933	2364.32		11.6702	0		11.6395	0		11.5688	0		11.4248	0			11.0298	17347.4		11.4933	0		11.6702	0		11.6395	0		11.5688	0		11.4248	0
11.4659	0		11.5011	1750.53		11.6776	0		11.6468	0		11.5762	0		11.4325	0			11.0373	23768.9		11.5011	0		11.6776	0		11.6468	0		11.5762	0		11.4325	0
11.4735	0		11.5091	2418.07		11.6852	0		11.654	0		11.5834	0		11.4401	0			11.0448	24743.2		11.5091	0		11.6852	0		11.654	0		11.5834	0		11.4401	0
11.4812	0		11.5167	1525.26		11.6926	0		11.6616	0		11.591	0		11.4479	0			11.0522	43844.7		11.5167	0		11.6926	0		11.6616	0		11.591	0		11.4479	0
11.4889	0		11.5244	2197.43		11.7002	0		11.6691	0		11.5982	0		11.4557	0			11.0598	74724.8		11.5244	0		11.7002	0		11.6691	0		11.5982	0		11.4557	0
11.4965	0		11.532	3634.51		11.7075	0		11.6768	0		11.6057	0		11.4632	0			11.0672	134232		11.532	0		11.7075	0		11.6768	0		11.6057	0		11.4632	0
11.504	0		11.5392	3148.47		11.7143	0		11.6842	0		11.6127	0		11.4708	0			11.0746	317593		11.5392	0		11.7143	0		11.6842	0		11.6127	0		11.4708	0
11.5117	0		11.5465	2925.79		11.7215	0		11.6918	0		11.6197	0		11.4788	0			11.082	604826		11.5465	0		11.7215	0		11.6918	0		11.6197	0		11.4788	0
11.5192	0		11.5538	2149.11		11.7277	0		11.6991	0		11.6267	0		11.4864	0			11.0897	1.10645e+06		11.5538	0		11.7277	0		11.6991	0		11.6267	0		11.4864	0
11.5266	0		11.5612	1701.31		11.7343	0		11.7067	0		11.6339	0		11.4943	0			11.0972	2209325		11.5612	0		11.7343	0		11.7067	0		11.6339	0		11.4943	0
11.5343	0		11.5687	2399.12		11.7407	0		11.7131	0		11.6406	0		11.5019	0			11.1046	3.57622e+06		11.5687	0		11.7407	0		11.7131	0		11.6406	0		11.5019	0
11.542	0		11.5761	3233.75		11.7472	6367.57		11.7203	0		11.6482	0		11.5097	0			11.1119	5598973		11.5761	0		11.7472	0		11.7203	0		11.6482	0		11.5097	0
11.5496	0		11.5835	1497.99		11.754	17435.4		11.7266	0		11.6554	0		11.5172	0			11.1193	8825557		11.5835	0		11.754	0		11.7266	0		11.6554	0		11.5172	0
11.5572	0		11.5911	3331.28		11.7603	8161.9		11.733	0		11.6632	0		11.525	0			11.1265	9789456		11.5911	0		11.7603	0		11.733	0		11.6632	0		11.525	0
11.5649	0		11.5984	4044.75		11.7672	10469.4		11.7396	0		11.6706	0		11.5325	0			11.1337	10889114		11.5984	0		11.7672	0		11.7396	0		11.6706	0		11.5325	0
11.5724	0		11.6058	3666.08		11.7741	13547.1		11.746	0		11.678	0		11.5397	0			11.141	12284591		11.6058	0		11.7741	0		11.746	0		11.678	0		11.5397	0
11.5798	0		11.6126	3171.43		11.7813	4933.2		11.7528	0		11.6856	0		11.5471	0			11.1482	10259999		11.6126	0		11.7813	0		11.7528	0		11.6856	0		11.5471	0
11.5873	0		11.6198	3616.41		11.7886	4876.98		11.7591	0		11.6934	0		11.5542	0			11.1553	8931623		11.6198	0		11.7886	0		11.7591	0		11.6934	0		11.5542	0
11.5947	0		11.6269	3383.53		11.796	3242.87		11.766	0		11.7006	0		11.5616	0			11.1624	6.21141e+06		11.6269	0		11.796	0		11.766	0		11.7006	0		11.5616	0
11.6024	0		11.6341	2440.2		11.8034	0		11.7728	0		11.708	0		11.5689	0			11.1697	4.54959e+06		11.6341	0		11.8034	0		11.7728	0		11.708	0		11.5689	0
11.6097	0		11.6413	2309.66		11.8109	0		11.7802	0		11.7147	0		11.5765	0			11.177	3.49173e+06		11.6413	0		11.8109	0		11.7802	0		11.7147	0		11.5765	0
11.6172	0		11.6485	4087.61		11.818	0		11.787	2156.15		11.7214	0		11.5837	0			11.1843	2.01083e+06		11.6485	0		11.818	0		11.787	0		11.7214	0		11.5837	0
11.6248	0		11.6558	3440.99		11.8252	0		11.7946	0		11.7278	0		11.591	0			11.1918	1.42969e+06		11.6558	0		11.8252	0		11.7946	0		11.7278	0		11.591	0
11.6323	0		11.6635	4009.78		11.8324	0		11.8018	0		11.7346	0		11.5982	0			11.1991	926439		11.6635	0		11.8324	0		11.8018	0		11.7346	0		11.5982	0
11.6397	0		11.671	5507.54		11.8396	0		11.8093	0		11.741	0		11.6056	0			11.2066	625054		11.671	0		11.8396	0		11.8093	0		11.741	0		11.6056	0
11.6471	0		11.6786	4995.33		11.8468	0		11.8166	0		11.7478	0		11.6127	0			11.214	425869		11.6786	0		11.8468	0		11.8166	0		11.7478	0		11.6127	0
11.6545	0		11.6861	5118.32		11.8542	0		11.8236	0		11.7542	0		11.6197	0			11.2214	386436		11.6861	0		11.8542	0		11.8236	0		11.7542	0		11.6197	0
11.662	3342.54		11.6936	6317.94		11.8614	0		11.831	0		11.761	0		11.627	0			11.2288	286221		11.6936	0		11.8614	0		11.831	0		11.761	0		11.627	0
11.6696	9416.67		11.7011	7511.44		11.8688	0		11.8382	0		11.7674	0		11.6338	0			11.2363	238539		11.7011	0		11.8688	0		11.8382	0		11.7674	0		11.6338	0
11.6769	22274.5		11.7086	11051.3		11.8762	0		11.8454	0		11.7746	0		11.6408	0			11.2437	213276		11.7086	0		11.8762	0		11.8454	0		11.7746	0		11.6408	0
11.6846	65277.3		11.7158	19901		11.8836	0		11.8526	0		11.7819	0		11.648	0			11.2511	221670		11.7158	0		11.8836	0		11.8526	0		11.7819	0		11.648	0
11.6921	176797		11.7224	23826.4		11.8918	0		11.86	0		11.7885	0		11.6551	0			11.2585	166232		11.7224	0		11.8918	0		11.86	0		11.7885	0		11.6551	0
11.6997	370931		11.7292	58817.6		11.899	0		11.8676	0		11.7959	0		11.6624	0			11.266	141730		11.7292	0		11.899	0		11.8676	0		11.7959	0		11.6624	0
11.7071	900338		11.7356	62507.1		11.907	0		11.875	0		11.8032	0		11.6698	0			11.2735	103942		11.7356	0		11.907	0		11.875	0		11.8032	0		11.6698	0
11.7147	1.89176e+06		11.7421	96657		11.9144	0		11.8827	0		11.8104	0		11.6774	0			11.281	120537		11.7421	0		11.9144	0		11.8827	0		11.8104	0		11.6774	0
11.7221	3.36744e+06		11.7487	153674		11.9218	0		11.89	0		11.8178	0		11.685	0			11.2884	101013		11.7487	0		11.9218	0		11.89	0		11.8178	0		11.685	0
11.7295	5.6696e+06		11.7551	139227		11.9291	0		11.8974	0		11.8252	0		11.6925	0			11.2959	81420.4		11.7551	0		11.9291	0		11.8974	0		11.8252	0		11.6925	0
11.7369	8901579		11.762	287357		11.9365	0		11.9049	0		11.833	0		11.7001	0			11.3034	91635.9		11.762	0		11.9365	0		11.9049	0		11.833	0		11.7001	0
11.7441	12953995		11.7684	169893		11.9437	0		11.9121	0		11.8404	0		11.7075	0			11.3107	66298.1		11.7684	0		11.9437	0		11.9121	0		11.8404	0		11.7075	0
11.7513	15428413		11.7755	269795		11.9508	0		11.9195	0		11.8481	0		11.7148	0			11.3181	81679.1		11.7755	0		11.9508	0		11.9195	0		11.8481	0		11.7148	0
11.7586	16271895		11.7823	109252		11.9578	0		11.9268	0		11.8561	0		11.7218	0			11.3257	66298.8		11.7823	0		11.9578	0		11.9268	0		11.8561	0		11.7218	0
11.7659	15097370		11.7898	87852.9		11.9648	2563.53		11.9342	0		11.8633	0		11.7285	0			11.3331	69403.7		11.7898	0		11.9648	0		11.9342	0		11.8633	0		11.7285	0
11.7729	12969539		11.797	36611.9		11.9719	2677.77		11.9414	0		11.8709	0		11.7351	0			11.3405	54659.1		11.797	0		11.9719	0		11.9414	0		11.8709	0		11.7351	0
11.7802	10951321		11.8045	21105.5		11.979	3498.6		11.948	0		11.8783	0		11.7415	0			11.3479	57529.8		11.8045	0		11.979	0		11.948	0		11.8783	0		11.7415	0
11.7875	9020024		11.8117	9321.72		11.9864	5523.37		11.9554	0		11.886	0		11.7481	0			11.3556	47004.9		11.8117	0		11.9864	0		11.9554	0		11.886	0		11.7481	0
11.7948	5.89432e+06		11.819	4925.78		11.994	7052.43		11.9623	0		11.8936	0		11.7546	0			11.363	42234.9		11.819	0		11.994	0		11.9623	0		11.8936	0		11.7546	0
11.8021	4.02592e+06		11.8261	2752.18		12.0017	11507.5		11.9695	0		11.9011	0		11.7612	0			11.3704	43847.4		11.8261	0		12.0017	0		11.9695	0		11.9011	0		11.7612	0
11.8095	2.50363e+06		11.8334	0		12.0091	11776.8		11.9765	1946.29		11.9084	0		11.7678	0			11.378	42390.5		11.8334	0		12.0091	0		11.9765	0		11.9084	0		11.7678	0
11.8168	1.29949e+06		11.8404	1738.65		12.017	14180.2		11.9837	1983.77		11.9158	0		11.7746	0			11.3855	33872.3		11.8404	0		12.017	0		11.9837	0		11.9158	0		11.7746	0
11.8244	629494		11.848	2626.42		12.0243	9349.86		11.9915	3215.91		11.9234	0		11.7816	0			11.393	35332.9		11.848	0		12.0243	0		11.9915	0		11.9234	0		11.7816	0
11.8318	266525		11.8551	2682.39		12.0323	10082.1		11.9987	2323.51		11.931	0		11.7887	0			11.4004	31891.1		11.8551	0		12.0323	0		11.9987	0		11.931	0		11.7887	0
11.8394	118008		11.8625	2937.02		12.0398	4266.19		12.0065	2286.8		11.9382	0		11.7959	0			11.4078	34077.1		11.8625	0		12.0398	0		12.0065	0		11.9382	0		11.7959	0
11.847	51790.4		11.8698	1821.73		12.0476	3273.71		12.014	3273.3		11.9454	0		11.8029	0			11.4153	31113.5		11.8698	0		12.0476	0		12.014	0		11.9454	0		11.8029	0
11.8547	42775.6		11.8775	2617.49		12.0553	3037.85		12.0219	3438.65		11.9524	0		11.8104	0			11.4227	27575.4		11.8775	0		12.0553	0		12.0219	0		11.9524	0		11.8104	0
11.8622	30849.4		11.8849	0		12.0626	0		12.0294	1860.98		11.9595	0		11.8174	0			11.4302	30064.8		11.8849	0		12.0626	0		12.0294	0		11.9595	0		11.8174	0
11.8698	25424.9		11.893	2632.99		12.0702	0		12.037	1512.53		11.9666	0		11.8245	0			11.4377	26277.4		11.893	0		12.0702	0		12.037	0		11.9666	0		11.8245	0
11.8774	23572.5		11.9004	0		12.0775	0		12.0447	2195.2		11.9739	0		11.8316	0			11.4452	19163.6		11.9004	0		12.0775	0		12.0447	0		11.9739	0		11.8316	0
11.8851	23390.3		11.9076	1633.39		12.0847	0		12.0522	0		11.9811	0		11.8387	0			11.4527	26032.6		11.9076	0		12.0847	0		12.0522	0		11.9811	0		11.8387	0
11.8926	14113.7		11.9154	4273.12		12.0919	0		12.0595	0		11.9883	0		11.8457	0			11.4601	19597.1		11.9154	0		12.0919	0		12.0595	0		11.9883	0		11.8457	0
11.9003	21896.4		11.9228	2062.75		12.0989	0		12.0671	0		11.9957	0		11.8529	0			11.4675	16439.9		11.9228	0		12.0989	0		12.0671	0		11.9957	0		11.8529	0
11.9081	21090.8		11.9303	3169.03		12.1061	0		12.0742	0		12.0034	0		11.8605	0			11.4749	23659.9		11.9303	0		12.1061	0		12.0742	0		12.0034	0		11.8605	0
11.9158	34693		11.9376	6093.69		12.1131	0		12.0814	0		12.0108	0		11.8678	0			11.4824	17464.1		11.9376	0		12.1131	0		12.0814	0		12.0108	0		11.8678	0
11.9235	58449		11.9449	4716.77		12.12	0		12.0884	0		12.0187	0		11.8754	0			11.49	20224.8		11.9449	0		12.12	0		12.0884	0		12.0187	0		11.8754	0
11.9312	83878.8		11.9521	7000.74		12.127	0		12.0956	0		12.0262	0		11.8827	0			11.4974	18445.6		11.9521	0		12.127	0		12.0956	0		12.0262	0		11.8827	0
11.9391	223010		11.9591	11885.2		12.1334	0		12.1026	0		12.034	0		11.8905	0			11.5049	15784.7		11.9591	0		12.1334	0		12.1026	0		12.034	0		11.8905	0
11.9468	455108		11.9665	23191.9		12.14	0		12.1098	0		12.0414	0		11.8978	0			11.5122	16135.3		11.9665	0		12.14	0		12.1098	0		12.0414	0		11.8978	0
11.9543	879068		11.9737	37850.2		12.1462	0		12.1168	0		12.049	0		11.9055	0			11.5196	13991.5		11.9737	0		12.1462	0		12.1168	0		12.049	0		11.9055	0
11.9618	1.65979e+06		11.9808	41259.1		12.1528	0		12.124	0		12.0562	0		11.9129	0			11.5271	15215.3		11.9808	0		12.1528	0		12.124	0		12.0562	0		11.9129	0
11.9692	2751328		11.9882	84554		12.1592	0		12.1304	0		12.0635	0		11.9201	0			11.5345	13698		11.9882	0		12.1592	0		12.1304	0		12.0635	0		11.9201	0
11.9768	4.48759e+06		11.9954	98325.8		12.1656	0		12.1371	0		12.0707	0		11.9278	0			11.5419	16506		11.9954	0		12.1656	0		12.1371	0		12.0707	0		11.9278	0
11.9841	6577308		12.0032	154890		12.1722	0		12.1435	0		12.0777	0		11.9351	0			11.5492	11992.8		12.0032	0		12.1722	0		12.1435	0		12.0777	0		11.9351	0
11.9914	8400549		12.0106	149123		12.1786	0		12.1499	0		12.0849	0		11.9427	0			11.5569	14684.6		12.0106	0		12.1786	0		12.1499	0		12.0849	0		11.9427	0
11.9988	10911491		12.0182	164995		12.1852	0		12.1563	0		12.092	0		11.9497	0			11.5643	12984		12.0182	0		12.1852	0		12.1563	0		12.092	0		11.9497	0
12.006	12101215		12.0257	136179		12.1918	0		12.1627	0		12.0989	0		11.9568	0			11.5717	14891.7		12.0257	0		12.1918	0		12.1627	0		12.0989	0		11.9568	0
12.0134	12818893		12.0333	93044.4		12.1984	0		12.1693	0		12.1059	0		11.9642	0			11.5791	15447.9		12.0333	0		12.1984	0		12.1693	0		12.1059	0		11.9642	0
12.0206	12643241		12.041	93099		12.2056	0		12.1759	0		12.1131	0		11.9708	0			11.5863	13146.1		12.041	0		12.2056	0		12.1759	0		12.1131	0		11.9708	0
12.0279	11418991		12.0483	33712.9		12.2121	0		12.1825	0		12.1199	0		11.9781	0			11.5937	12038		12.0483	0		12.2121	0		12.1825	0		12.1199	0		11.9781	0
12.0352	8183647		12.056	33403.5		12.2191	0		12.1891	0		12.1267	0		11.9853	0			11.601	14137.7		12.056	0		12.2191	0		12.1891	0		12.1267	0		11.9853	0
12.0427	6956459		12.0633	11265.6		12.2263	0		12.1957	0		12.1337	0		11.9924	0			11.6083	8352		12.0633	0		12.2263	0		12.1957	0		12.1337	0		11.9924	0
12.05	5.318e+06		12.0705	2941.14		12.2333	0		12.2023	0		12.1401	0		11.9998	2310.36			11.6156	8180.8		12.0705	0		12.2333	0		12.2023	0		12.1401	0		11.9998	0
12.0574	3.50574e+06		12.0777	3139.95		12.2406	0		12.2092	0		12.1466	0		12.0073	2197.86			11.623	12680.2		12.0777	0		12.2406	0		12.2092	0		12.1466	0		12.0073	0
12.0647	2.19342e+06		12.0849	0		12.2477	0		12.216	0		12.153	0		12.0149	2525.18			11.6303	6531.49		12.0849	0		12.2477	0		12.216	0		12.153	0		12.0149	0
12.0721	1.36161e+06		12.092	0		12.2551	0		12.2232	0		12.1595	0		12.0225	0			11.6376	9622.12		12.092	0		12.2551	0		12.2232	0		12.1595	0		12.0225	0
12.0794	722684		12.0992	0		12.2624	0		12.2302	0		12.1659	0		12.03	2293.72			11.6451	8738.13		12.0992	0		12.2624	0		12.2302	0		12.1659	0		12.03	0
12.0868	319952		12.1063	0		12.27	0		12.2373	0		12.1724	0		12.0377	0			11.6525	14020.2		12.1063	0		12.27	0		12.2373	0		12.1724	0		12.0377	0
12.0944	155666		12.1135	0		12.2772	0		12.2443	0		12.179	0		12.0451	0			11.6599	9422.09		12.1135	0		12.2772	0		12.2443	0		12.179	0		12.0451	0
12.102	77935.3		12.1205	0		12.2846	0		12.2515	0		12.1856	0		12.0529	0			11.6674	8316.24		12.1205	0		12.2846	0		12.2515	0		12.1856	0		12.0529	0
12.1095	43318.5		12.1274	0		12.2919	0		12.2587	0		12.192	0		12.0602	0			11.6748	8080.9		12.1274	0		12.2919	0		12.2587	0		12.192	0		12.0602	0
12.1171	26928.8		12.134	0		12.2998	0		12.266	0		12.1988	0		12.0674	0			11.6824	4809.45		12.134	0		12.2998	0		12.266	0		12.1988	0		12.0674	0
12.1246	20096.7		12.1406	0		12.3065	0		12.2733	0		12.2056	0		12.0747	0			11.69	10968.2		12.1406	0		12.3065	0		12.2733	0		12.2056	0		12.0747	0
12.1322	19147.8		12.1472	0		12.3143	0		12.2806	0		12.2121	0		12.0821	0			11.6975	5282.33		12.1472	0		12.3143	0		12.2806	0		12.2121	0		12.0821	0
12.1394	23262.8		12.1536	0		12.3213	0		12.2878	0		12.2193	0		12.0893	0			11.705	7432.16		12.1536	0		12.3213	0		12.2878	0		12.2193	0		12.0893	0
12.1466	11559.4		12.1601	0		12.3287	0		12.295	0		12.2265	0		12.0965	0			11.7125	6793.33		12.1601	0		12.3287	0		12.295	0		12.2265	0		12.0965	0
12.1535	12887.5		12.1666	0		12.336	0		12.3024	0		12.2335	0		12.1038	0			11.7199	10563		12.1666	0		12.336	0		12.3024	0		12.2335	0		12.1038	0
12.1604	16534.6		12.173	0		12.3435	0		12.3098	0		12.2405	0		12.111	0			11.7273	7825.73		12.173	0		12.3435	0		12.3098	0		12.2405	0		12.111	0
12.1671	14283.9		12.1796	0		12.351	0		12.3172	0		12.2477	0		12.1182	2338.35			11.7345	5009.3		12.1796	0		12.351	0		12.3172	0		12.2477	0		12.1182	0
12.1739	13036.8		12.186	0		12.3586	0		12.3242	0		12.2551	0		12.1254	0			11.7417	7954.86		12.186	0		12.3586	0		12.3242	0		12.2551	0		12.1254	0
12.1808	9501.1		12.1928	0		12.366	0		12.3316	0		12.2624	0		12.1324	0			11.7488	6375.54		12.1928	0		12.366	0		12.3316	0		12.2624	0		12.1324	0
12.1877	10006		12.1992	0		12.3736	0		12.3389	0		12.2698	0		12.1393	0			11.7558	5837.72		12.1992	0		12.3736	0		12.3389	0		12.2698	0		12.1393	0
12.1947	10144.1		12.2063	0		12.3811	0		12.3463	0		12.277	0		12.1457	0			11.7627	0		12.2063	0		12.3811	0		12.3463	0		12.277	0		12.1457	0
12.2019	11213		12.2127	0		12.3885	0		12.3537	0		12.2846	0		12.1525	0			11.7697	5729.17		12.2127	0		12.3885	0		12.3537	0		12.2846	0		12.1525	0
12.2089	10184.7		12.2194	0		12.3961	0		12.3611	0		12.2918	0		12.1589	0			11.7765	6366.59		12.2194	0		12.3961	0		12.3611	0		12.2918	0		12.1589	0
12.2162	7247.23		12.2264	0		12.4033	0		12.3683	0		12.2994	0		12.1653	0			11.7836	7018.91		12.2264	0		12.4033	0		12.3683	0		12.2994	0		12.1653	0
12.2235	9208.15		12.2333	0		12.4108	0		12.3763	0		12.3066	0		12.1721	0			11.7906	4914.02		12.2333	0		12.4108	0		12.3763	0		12.3066	0		12.1721	0
12.2309	8875.96		12.2407	0		12.4184	0		12.3834	0		12.3138	0		12.1785	0			11.7977	7786.28		12.2407	0		12.4184	0		12.3834	0		12.3138	0		12.1785	0
12.2384	5754.6		12.2479	0		12.4258	0		12.3911	0		12.3212	0		12.1851	0			11.8048	6739.84		12.2479	0		12.4258	0		12.3911	0		12.3212	0		12.1851	0
12.2458	5115.17		12.2551	0		12.4334	0		12.3982	0		12.3286	0		12.1915	0			11.8119	0		12.2551	0		12.4334	0		12.3982	0		12.3286	0		12.1915	0
12.2536	5517.31		12.2625	0		12.4408	0		12.4058	0		12.3359	0		12.1983	0			11.8189	8936.56		12.2625	0		12.4408	0		12.4058	0		12.3359	0		12.1983	0
12.2613	3982.58		12.2698	0		12.4488	0		12.413	0		12.3433	0		12.2049	0			11.8258	0		12.2698	0		12.4488	0		12.413	0		12.3433	0		12.2049	0
12.2687	6972.72		12.277	0		12.4562	0		12.4205	0		12.3507	0		12.2119	0			11.8326	6141.35		12.277	0		12.4562	0		12.4205	0		12.3507	0		12.2119	0
12.2764	4507.15		12.2843	0		12.4638	0		12.4278	0		12.3581	0		12.2187	0			11.8395	0		12.2843	0		12.4638	0		12.4278	0		12.3581	0		12.2187	0
12.284	3196.53		12.2916	0		12.4713	0		12.4356	0		12.3655	0		12.226	0			11.8464	9550.34		12.2916	0		12.4713	0		12.4356	0		12.3655	0		12.226	0
12.2917	4676.64		12.299	0		12.4791	0		12.4431	0		12.373	0		12.2326	0			11.8532	3948.44		12.299	0		12.4791	0		12.4431	0		12.373	0		12.2326	0
12.2994	3409.98		12.306	0		12.4867	0		12.4505	0		12.3804	0		12.2398	0			11.8602	7415.91		12.306	0		12.4867	0		12.4505	0		12.3804	0		12.2398	0
12.307	5631.79		12.3131	0		12.4941	0		12.4585	0		12.388	0		12.2467	0			11.8672	5987.97		12.3131	0		12.4941	0		12.4585	0		12.388	0		12.2467	0
12.3147	3426.53		12.3203	0		12.5017	0		12.4659	0		12.3954	0		12.2539	0			11.8743	6642.33		12.3203	0		12.5017	0		12.4659	0		12.3954	0		12.2539	0
12.3224	3216.57		12.3276	0		12.5094	0		12.4737	0		12.4029	0		12.2611	0			11.8815	9964.03		12.3276	0		12.5094	0		12.4737	0		12.4029	0		12.2611	0
12.3301	3549		12.3352	0		12.5168	0		12.4813	0		12.4105	0		12.2684	0			11.8891	16656.6		12.3352	0		12.5168	0		12.4813	0		12.4105	0		12.2684	0
12.3376	3490.29		12.3424	0		12.5242	0		12.4887	0		12.4179	0		12.2758	0			11.8963	20895		12.3424	0		12.5242	0		12.4887	0		12.4179	0		12.2758	0
12.3452	2639.77		12.3498	0		12.5317	0		12.4962	0		12.4256	0		12.283	0			11.9038	26106.8		12.3498	0		12.5317	0		12.4962	0		12.4256	0		12.283	0
12.353	3265.02		12.357	0		12.5396	0		12.5036	0		12.4329	0		12.2903	0			11.9112	42312.5		12.357	0		12.5396	0		12.5036	0		12.4329	0		12.2903	0
12.3604	2347.05		12.3645	0		12.5469	0		12.5111	0		12.4408	0		12.2977	0			11.9186	41588.8		12.3645	0		12.5469	0		12.5111	0		12.4408	0		12.2977	0
12.368	1928.11		12.3721	0		12.5547	0		12.5187	0		12.4482	0		12.3053	0			11.9259	49400.1		12.3721	0		12.5547	0		12.5187	0		12.4482	0		12.3053	0
12.3758	3894.71		12.3794	0		12.5622	0		12.5263	0		12.4558	0		12.3124	0			11.9333	40934.3		12.3794	0		12.5622	0		12.5263	0		12.4558	0		12.3124	0
12.3835	2547		12.387	0		12.5698	0		12.5339	0		12.4632	0		12.3198	0			11.9408	39247.3		12.387	0		12.5698	0		12.5339	0		12.4632	0		12.3198	0
12.3913	2291.86		12.3945	0		12.5772	0		12.5415	0		12.471	0		12.3271	0			11.9482	29478.4		12.3945	0		12.5772	0		12.5415	0		12.471	0		12.3271	0
12.399	2747.42		12.4019	0		12.5846	0		12.5489	0		12.4784	0		12.3345	0			11.9555	35432.3		12.4019	0		12.5846	0		12.5489	0		12.4784	0		12.3345	0
12.4067	0		12.4091	0		12.5921	0		12.5567	0		12.4862	0		12.3419	0			11.9627	40234.4		12.4091	0		12.5921	0		12.5567	0		12.4862	0		12.3419	0
12.4143	2676.15		12.4166	0		12.6	0		12.5645	0		12.4935	0		12.3494	0			11.97	27983.3		12.4166	0		12.6	0		12.5645	0		12.4935	0		12.3494	0
12.422	2575.6		12.4241	0		12.6073	0		12.5718	0		12.5014	0		12.3571	0			11.9772	24918.2		12.4241	0		12.6073	0		12.5718	0		12.5014	0		12.3571	0
12.4295	2469.22		12.4316	0		12.6146	0		12.5792	0		12.509	0		12.3642	0			11.9843	21486		12.4316	0		12.6146	0		12.5792	0		12.509	0		12.3642	0
12.4373	0		12.4388	0		12.6222	0		12.587	0		12.517	0		12.3716	0			11.9915	17149.1		12.4388	0		12.6222	0		12.587	0		12.517	0		12.3716	0
12.4449	2723.42		12.4465	0		12.6296	0		12.5942	0		12.5246	0		12.3792	0			11.9987	17014.9		12.4465	0		12.6296	0		12.5942	0		12.5246	0		12.3792	0
12.4526	0		12.4538	0		12.637	0		12.6018	0		12.5322	0		12.3867	0			12.0059	18858.1		12.4538	0		12.637	0		12.6018	0		12.5322	0		12.3867	0
12.4601	1594.49		12.4614	0		12.6442	0		12.6092	0		12.5397	0		12.3942	0			12.0129	11068		12.4614	0		12.6442	0		12.6092	0		12.5397	0		12.3942	0
12.4679	0		12.4689	0		12.6515	0		12.6167	0		12.5471	0		12.4017	0			12.0198	16818.4		12.4689	0		12.6515	0		12.6167	0		12.5471	0		12.4017	0
12.4754	2058.06		12.4763	0		12.6589	0		12.6241	0		12.5548	0		12.409	0			12.0267	10964		12.4763	0		12.6589	0		12.6241	0		12.5548	0		12.409	0
12.4831	2047.37		12.4837	0		12.6665	0		12.6315	0		12.562	0		12.4166	0			12.0338	11905.1		12.4837	0		12.6665	0		12.6315	0		12.562	0		12.4166	0
12.4905	2464.27		12.4912	0		12.6737	0		12.6389	0		12.5695	0		12.4241	0			12.0408	14963.6		12.4912	0		12.6737	0		12.6389	0		12.5695	0		12.4241	0
12.4983	1658.55		12.4987	0		12.6811	0		12.6464	0		12.5773	0		12.4319	0			12.0478	8252.65		12.4987	0		12.6811	0		12.6464	0		12.5773	0		12.4319	0
12.506	0		12.5062	0		12.6891	0		12.6536	0		12.5846	0		12.4391	0			12.0549	9643.16		12.5062	0		12.6891	0		12.6536	0		12.5846	0		12.4391	0
12.5136	0		12.5136	0		12.6967	0		12.661	0		12.5921	0		12.447	0			12.0618	5730.15		12.5136	0		12.6967	0		12.661	0		12.5921	0		12.447	0
12.5211	1707.33		12.5209	0		12.7046	0		12.6681	0		12.5997	0		12.4546	0			12.0688	8876.2		12.5209	0		12.7046	0		12.6681	0		12.5997	0		12.4546	0
12.5288	2637.85		12.5285	0		12.7122	0		12.6753	0		12.6073	0		12.4621	0			12.0758	13974.1		12.5285	0		12.7122	0		12.6753	0		12.6073	0		12.4621	0
12.5365	1831.3		12.5361	0		12.7205	0		12.6826	0		12.6147	0		12.4698	0			12.0828	8401.57		12.5361	0		12.7205	0		12.6826	0		12.6147	0		12.4698	0
12.5441	0		12.5436	0		12.7278	0		12.6904	0		12.6225	0		12.4775	0			12.0901	7915.72		12.5436	0		12.7278	0		12.6904	0		12.6225	0		12.4775	0
12.5519	0		12.551	0		12.7355	0		12.6976	0		12.6298	0		12.4852	0			12.0971	5635.71		12.551	0		12.7355	0		12.6976	0		12.6298	0		12.4852	0
12.5596	2483.25		12.5586	0		12.7432	0		12.7054	0		12.6376	0		12.4932	0			12.1041	5357.19		12.5586	0		12.7432	0		12.7054	0		12.6376	0		12.4932	0
12.5671	2055.03		12.5661	0		12.7508	0		12.7128	0		12.645	0		12.5009	0			12.1112	5947.76		12.5661	0		12.7508	0		12.7128	0		12.645	0		12.5009	0
12.5749	0		12.5735	0		12.7586	0		12.7208	0		12.6526	0		12.5088	0			12.1183	5234.15		12.5735	0		12.7586	0		12.7208	0		12.6526	0		12.5088	0
12.5825	1727.83		12.5809	0		12.7658	0		12.7284	0		12.66	0		12.5165	0			12.1255	3754.85		12.5809	0		12.7658	0		12.7284	0		12.66	0		12.5165	0
12.5902	2293.86		12.5882	0		12.7737	0		12.7362	0		12.6678	0		12.5243	0			12.1326	8725.45		12.5882	0		12.7737	0		12.7362	0		12.6678	0		12.5243	0
12.5977	1787.31		12.5957	0		12.781	0		12.7438	0		12.6751	0		12.5318	0			12.1398	3797.45		12.5957	0		12.781	0		12.7438	0		12.6751	0		12.5318	0
12.6053	1572.78		12.6029	0		12.7884	0		12.7514	0		12.6827	0		12.5395	0			12.1468	5489.93		12.6029	0		12.7884	0		12.7514	0		12.6827	0		12.5395	0
12.6129	0		12.6101	0		12.7962	0		12.759	0		12.6903	0		12.5473	0			12.1537	3593.52		12.6101	0		12.7962	0		12.759	0		12.6903	0		12.5473	0
12.6208	2158.28		12.6176	0		12.8033	0		12.7663	0		12.698	0		12.5548	0			12.1607	5070.28		12.6176	0		12.8033	0		12.7663	0		12.698	0		12.5548	0
12.6284	0		12.6248	0		12.8109	0		12.7735	0		12.7055	0		12.5625	0			12.1675	6433.15		12.6248	0		12.8109	0		12.7735	0		12.7055	0		12.5625	0
12.636	1500.32		12.6323	0		12.8185	0		12.7813	0		12.7133	0		12.5699	0			12.1743	0		12.6323	0		12.8185	0		12.7813	0		12.7133	0		12.5699	0
12.6436	0		12.6397	0		12.8261	0		12.7885	0		12.721	0		12.5778	0			12.181	7145.59		12.6397	0		12.8261	0		12.7885	0		12.721	0		12.5778	0
12.6513	0		12.6469	0		12.8337	0		12.7962	0		12.7286	0		12.5851	0			12.1877	0		12.6469	0		12.8337	0		12.7962	0		12.7286	0		12.5851	0
12.6592	2697.27		12.6543	0		12.8412	0		12.8034	0		12.7364	0		12.5929	0			12.1946	0		12.6543	0		12.8412	0		12.8034	0		12.7364	0		12.5929	0
12.6667	1689.49		12.6616	0		12.8489	0		12.8112	0		12.744	0		12.6004	0			12.2015	4230.71		12.6616	0		12.8489	0		12.8112	0		12.744	0		12.6004	0
12.6742	0		12.669	0		12.8563	0		12.8187	0		12.7514	0		12.6079	0			12.2084	0		12.669	0		12.8563	0		12.8187	0		12.7514	0		12.6079	0
12.682	0		12.6764	0		12.864	0		12.826	0		12.7598	0		12.6156	0			12.2155	4715.16		12.6764	0		12.864	0		12.826	0		12.7598	0		12.6156	0
12.6896	0		12.684	0		12.8719	0		12.8339	0		12.767	0		12.623	0			12.2224	3404.97		12.684	0		12.8719	0		12.8339	0		12.767	0		12.623	0
12.6973	1406.58		12.6913	0		12.8794	0		12.8413	0		12.7749	0		12.6305	0			12.2297	8599.16		12.6913	0		12.8794	0		12.8413	0		12.7749	0		12.6305	0
12.7048	0		12.699	0		12.887	0		12.8488	0		12.7822	0		12.6379	0			12.2368	12860		12.699	0		12.887	0		12.8488	0		12.7823	0		12.6379	0
12.7123	1535.21		12.7063	0		12.8947	0		12.8564	0		12.7899	0		12.6451	0			12.2441	14015.6		12.7063	0		12.8947	0		12.8564	0		12.7899	0		12.6451	0
12.72	0		12.7141	0		12.9024	0		12.8638	0		12.7968	0		12.6523	0			12.2514	18054.7		12.7141	0		12.9024	0		12.8638	0		12.7968	0		12.6523	0
12.7276	1406.67		12.7215	0		12.9098	0		12.872	0		12.8044	0		12.6597	0			12.2587	39181.4		12.7215	0		12.9098	0		12.872	0		12.8044	0		12.6597	0
12.7351	0		12.7291	0		12.9173	0		12.8794	0		12.8118	0		12.6672	0			12.2659	36265.5		12.7291	0		12.9173	0		12.8794	0		12.8118	0		12.6672	0
12.7427	0		12.7367	0		12.9248	0		12.8868	0		12.8193	0		12.6747	0			12.2733	45835.4		12.7367	0		12.9248	0		12.8868	0		12.8193	0		12.6747	0
12.7504	0		12.7441	0		12.9321	0		12.8949	0		12.8267	0		12.6821	0			12.2806	62924.3		12.7441	0		12.9321	0		12.8949	0		12.8267	0		12.6821	0
12.758	2126.56		12.7517	0		12.9395	0		12.9022	0		12.8343	0		12.6899	0			12.2878	41001		12.7517	0		12.9395	0		12.9022	0		12.8343	0		12.6899	0
12.7655	0		12.7592	0		12.9468	0		12.9096	0		12.8423	0		12.6973	0			12.2951	51122.8		12.7592	0		12.9468	0		12.9096	0		12.8423	0		12.6973	0
12.7731	0		12.7675	0		12.9538	0		12.9173	0		12.8502	0		12.705	0			12.3023	40890.4		12.7675	0		12.9538	0		12.9173	0		12.8502	0		12.705	0
12.7806	0		12.7747	0		12.9611	0		12.9244	0		12.8578	0		12.7128	0			12.3095	37442.2		12.7747	0		12.9611	0		12.9244	0		12.8578	0		12.7128	0
12.7884	0		12.782	0		12.9685	0		12.932	0		12.8652	0		12.7205	0			12.3167	29535.8		12.782	0		12.9685	0		12.932	0		12.8652	0		12.7205	0
12.7959	0		12.7893	0		12.9761	0		12.9393	0		12.8728	0		12.7283	0			12.3238	22849.8		12.7893	0		12.9761	0		12.9393	0		12.8728	0		12.7283	0
12.8034	0		12.7967	0		12.9834	0		12.9464	0		12.8808	0		12.7361	0			12.3308	21676.1		12.7967	0		12.9834	0		12.9464	0		12.8808	0		12.7361	0
12.8109	0		12.8039	0		12.9912	0		12.9537	0		12.8883	0		12.7442	0			12.3376	27497.8		12.8039	0		12.9912	0		12.9537	0		12.8883	0		12.7442	0
12.8184	0		12.8117	0		12.9986	0		12.9608	0		12.896	0		12.7518	0			12.3442	0		12.8117	0		12.9986	0		12.9608	0		12.896	0		12.7518	0
12.8258	0		12.8189	0		13.006	0		12.9681	0		12.9035	0		12.7597	0			12.3507	0		12.8189	0		13.006	0		12.9681	0		12.9035	0		12.7597	0
12.8334	0		12.8264	0		13.0139	0		12.9752	0		12.9108	0		12.7675	0			12.357	0		12.8264	0		13.0139	0		12.9752	0		12.9108	0		12.7675	0
12.8409	0		12.8341	0		13.0212	0		12.9824	0		12.918	0		12.7751	0			12.3634	0		12.8341	0		13.0212	0		12.9824	0		12.918	0		12.7751	0
12.8486	0		12.8414	0		13.029	0		12.9896	0		12.9255	0		12.783	0			12.3698	0		12.8414	0		13.029	0		12.9896	0		12.9255	0		12.783	0
12.8562	0		12.849	0		13.0364	0		12.9972	0		12.9328	0		12.7904	0			12.3761	0		12.849	0		13.0364	0		12.9972	0		12.9328	0		12.7904	0
12.8638	0		12.8563	0		13.0438	0		13.0046	0		12.9403	0		12.7982	0			12.3823	0		12.8563	0		13.0438	0		13.0046	0		12.9403	0		12.7982	0
12.8715	0		12.8641	0		13.0514	0		13.012	0		12.9475	0		12.8056	0			12.3887	0		12.8641	0		13.0514	0		13.012	0		12.9475	0		12.8056	0
12.8791	0		12.8718	0		13.059	0		13.0194	0		12.9547	0		12.8133	0			12.3951	0		12.8718	0		13.059	0		13.0194	0		12.9547	0		12.8133	0
12.8864	0		12.8793	0		13.0664	0		13.0268	0		12.9619	0		12.8209	0			12.4014	0		12.8793	0		13.0664	0		13.0268	0		12.9619	0		12.8209	0
12.8941	0		12.8869	0		13.0737	0		13.0344	0		12.969	0		12.8283	0			12.4078	0		12.8869	0		13.0737	0		13.0344	0		12.969	0		12.8283	0
12.9014	0		12.894	0		13.0815	0		13.042	0		12.9764	0		12.8358	0			12.4142	0		12.894	0		13.0815	0		13.042	0		12.9764	0		12.8358	0
12.9087	0		12.9018	0		13.0887	0		13.0492	0		12.9836	0		12.8432	0			12.4206	33165.2		12.9018	0		13.0887	0		13.0492	0		12.9836	0		12.8432	0
12.9162	0		12.9089	0		13.0961	0		13.057	0		12.9913	0		12.8509	0			12.427	0		12.9089	0		13.0961	0		13.057	0		12.9913	0		12.8509	0
12.9237	0		12.9167	0		13.1034	0		13.0642	0		12.9984	0		12.8586	0			12.4334	0		12.9167	0		13.1034	0		13.0642	0		12.9984	0		12.8586	0
12.931	0		12.9239	0		13.111	0		13.072	0		13.006	0		12.8662	0			12.4398	20641.9		12.9239	0		13.111	0		13.072	0		13.006	0		12.8662	0
12.9386	0		12.9314	0		13.1187	0		13.0794	0		13.0133	0		12.874	0			12.4463	15205.8		12.9314	0		13.1187	0		13.0794	0		13.0133	0		12.874	0
12.9461	0		12.9387	0		13.1259	0		13.0868	0		13.0208	0		12.8815	0			12.4528	14670		12.9387	0		13.1259	0		13.0868	0		13.0208	0		12.8815	0
12.9539	0		12.9459	0		13.1335	0		13.0942	0		13.0281	0		12.8889	0			12.4593	20551.9		12.9459	0		13.1335	0		13.0942	0		13.0281	0		12.8889	0
12.9615	0		12.9533	0		13.1408	0		13.1014	0		13.0357	0		12.8966	0			12.4659	0		12.9533	0		13.1408	0		13.1014	0		13.0357	0		12.8966	0
12.9689	0		12.9606	0		13.1486	0		13.1088	0		13.0432	0		12.9043	0			12.4724	9165.49		12.9606	0		13.1486	0		13.1088	0		13.0432	0		12.9043	0
12.9762	0		12.9675	0		13.1559	0		13.116	0		13.0507	0		12.912	0			12.4788	9822.74		12.9675	0		13.1559	0		13.116	0		13.0507	0		12.912	0
12.9837	0		12.9745	0		13.1636	0		13.1236	0		13.0585	0		12.9195	0			12.4854	0		12.9745	0		13.1636	0		13.1236	0		13.0585	0		12.9195	0
12.9912	0		12.982	0		13.1708	0		13.1308	0		13.0659	0		12.9271	0			12.4918	0		12.982	0		13.1708	0		13.1308	0		13.0659	0		12.9271	0
12.9987	0		12.9887	0		13.1788	0		13.1382	0		13.0737	0		12.9348	0			12.4983	10217.9		12.9887	0		13.1788	0		13.1382	0		13.0737	0		12.9348	0
13.006	0		12.9965	0		13.1862	0		13.1455	0		13.0809	0		12.9423	0			12.5049	0		12.9965	0		13.1862	0		13.1455	0		13.0809	0		12.9423	0
13.0135	0		13.0036	0		13.194	0		13.1527	0		13.0885	0		12.9499	0			12.5113	0		13.0036	0		13.194	0		13.1527	0		13.0885	0		12.9499	0
13.0211	0		13.0112	0		13.2023	0		13.1604	0		13.0956	0		12.9573	0			12.5178	8335.15		13.0112	0		13.2023	0		13.1604	0		13.0956	0		12.9573	0
13.0286	0		13.0184	0		13.2097	0		13.1675	0		13.1033	0		12.9649	0			12.5244	0		13.0184	0		13.2097	0		13.1675	0		13.1033	0		12.9649	0
13.036	0		13.0258	0		13.2173	0		13.175	0		13.1105	0		12.9721	0			12.5311	15067.9		13.0258	0		13.2173	0		13.175	0		13.1105	0		12.9721	0
13.0437	0		13.0336	0		13.2248	0		13.1824	0		13.1177	0		12.9796	0			12.5375	0		13.0336	0		13.2248	0		13.1824	0		13.1177	0		12.9796	0
13.0512	0		13.0406	0		13.2326	0		13.1901	0		13.1254	0		12.9866	0			12.5443	0		13.0406	0		13.2326	0		13.1901	0		13.1254	0		12.9866	0
13.0586	0		13.0482	0		13.2402	0		13.1975	0		13.1328	0		12.9942	0			12.5512	0		13.0482	0		13.2402	0		13.1975	0		13.1328	0		12.9942	0
13.0661	0		13.0558	0		13.2484	0		13.2055	0		13.1402	0		13.0015	0			12.5578	0		13.0558	0		13.2484	0		13.2055	0		13.1402	0		13.0015	0
13.0738	0		13.0633	0		13.2559	0		13.2129	0		13.1474	0		13.0089	0			12.5647	5015.58		13.0633	0		13.2559	0		13.2129	0		13.1474	0		13.0089	0
13.0814	0		13.0707	0		13.2635	0		13.2207	0		13.1552	0		13.0164	0			12.5715	6778.59		13.0707	0		13.2635	0		13.2207	0		13.1552	0		13.0164	0
13.0887	0		13.0779	0		13.2709	0		13.2283	0		13.1625	0		13.0239	0			12.5785	5844.08		13.0779	0		13.2709	0		13.2283	0		13.1625	0		13.0239	0
13.0962	0		13.0853	0		13.2787	0		13.2357	0		13.17	0		13.0318	0			12.5853	0		13.0853	0		13.2787	0		13.2357	0		13.17	0		13.0318	0
13.1035	0		13.0926	0		13.2862	0		13.2434	0		13.1773	0		13.0388	0			12.5921	4335		13.0926	0		13.2862	0		13.2434	0		13.1773	0		13.0388	0
13.111	0		13.0998	0		13.2936	0		13.2507	0		13.185	0		13.0468	0			12.5989	0		13.0998	0		13.2936	0		13.2507	0		13.185	0		13.0468	0
13.1186	0		13.1072	0		13.3008	0		13.2583	0		13.1924	0		13.0539	0			12.6058	0		13.1072	0		13.3008	0		13.2583	0		13.1924	0		13.0539	0
13.1261	0		13.1147	0		13.3081	0		13.2659	0		13.1999	0		13.062	0			12.6126	0		13.1147	0		13.3081	0		13.2659	0		13.1999	0		13.062	0
13.1336	0		13.122	0		13.3153	0		13.2735	0		13.2078	0		13.0692	0			12.6194	0		13.122	0		13.3153	0		13.2735	0		13.2078	0		13.0692	0
13.141	0		13.1295	0		13.3223	0		13.2811	0		13.2149	0		13.077	0			12.6263	0		13.1295	0		13.3223	0		13.2811	0		13.2149	0		13.077	0
13.1483	0		13.1367	0		13.3295	0		13.2885	0		13.2228	0		13.0844	0			12.6329	0		13.1367	0		13.3295	0		13.2885	0		13.2228	0		13.0844	0
13.1558	0		13.144	0		13.3365	0		13.2963	0		13.2301	0		13.0919	0			12.6395	0		13.144	0		13.3365	0		13.2963	0		13.2301	0		13.0919	0
13.1631	0		13.1515	0		13.3439	0		13.3035	0		13.2378	0		13.0991	0			12.6461	0		13.1515	0		13.3439	0		13.3035	0		13.2378	0		13.0991	0
13.1707	0		13.1587	0		13.3507	0		13.3111	0		13.2457	0		13.1067	0			12.6526	0		13.1587	0		13.3507	0		13.3111	0		13.2457	0		13.1067	0
13.1781	0		13.1658	0		13.3583	0		13.3181	0		13.2534	0		13.1136	0			12.659	0		13.1658	0		13.3583	0		13.3181	0		13.2534	0		13.1136	0
13.1854	0		13.1732	0		13.3652	0		13.3251	0		13.261	0		13.1213	0			12.6654	0		13.1732	0		13.3652	0		13.3251	0		13.261	0		13.1213	0
13.1927	0		13.1804	0		13.3729	0		13.3323	0		13.2686	0		13.1283	0			12.6717	0		13.1804	0		13.3729	0		13.3323	0		13.2686	0		13.1283	0
13.2002	0		13.1879	0		13.3802	0		13.3394	0		13.2764	0		13.1358	0			12.6781	26341.1		13.1879	0		13.3802	0		13.3394	0		13.2764	0		13.1358	0
13.2076	0		13.1953	0		13.388	0		13.3466	0		13.2839	0		13.1431	0			12.6845	0		13.1953	0		13.388	0		13.3466	0		13.2839	0		13.1431	0
13.2153	0		13.203	0		13.3954	0		13.3538	0		13.2915	0		13.1506	0			12.691	61122.6		13.203	0		13.3954	0		13.3538	0		13.2915	0		13.1506	0
13.2228	0		13.2105	0		13.4029	0		13.3612	0		13.2989	0		13.1578	0			12.6972	0		13.2105	0		13.4029	0		13.3612	0		13.2989	0		13.1578	0
13.2303	0		13.218	0		13.4107	0		13.3687	0		13.3063	0		13.1656	0			12.7037	58259.1		13.218	0		13.4107	0		13.3687	0		13.3063	0		13.1656	0
13.2378	0		13.2256	0		13.4183	0		13.3759	0		13.3135	0		13.1729	0			12.7101	40826.9		13.2256	0		13.4183	0		13.3759	0		13.3135	0		13.1729	0
13.2453	0		13.2332	0		13.4259	0		13.3833	0		13.3209	0		13.1804	0			12.7166	21468.8		13.2332	0		13.4259	0		13.3833	0		13.3209	0		13.1804	0
13.2528	0		13.2408	0		13.4335	0		13.3909	0		13.3275	0		13.188	0			12.723	19579.6		13.2408	0		13.4335	0		13.3909	0		13.3275	0		13.188	0
13.2602	0		13.2484	0		13.4411	0		13.3983	0		13.3349	0		13.1953	0			12.7295	20707		13.2484	0		13.4411	0		13.3983	0		13.3349	0		13.1953	0
13.2679	0		13.2557	0		13.4485	0		13.4056	0		13.3418	0		13.2029	0			12.7361	16248.8		13.2557	0		13.4485	0		13.4056	0		13.3418	0		13.2029	0
13.2754	0		13.2632	0		13.4559	0		13.4132	0		13.3493	0		13.2104	0			12.7427	27059		13.2632	0		13.4559	0		13.4132	0		13.3493	0		13.2104	0
13.2829	0		13.2706	0		13.4631	0		13.4208	0		13.3565	0		13.218	0			12.7492	15135.1		13.2706	0		13.4631	0		13.4208	0		13.3565	0		13.218	0
13.2908	0		13.2782	0		13.4707	0		13.4282	0		13.3639	0		13.2253	0			12.7558	11620.9		13.2782	0		13.4707	0		13.4282	0		13.3639	0		13.2253	0
13.2982	0		13.2856	0		13.4775	0		13.4358	0		13.3712	0		13.2332	0			12.7624	13408.2		13.2856	0		13.4775	0		13.4358	0		13.3712	0		13.2332	0
13.3059	0		13.2935	0		13.4849	0		13.4432	0		13.379	0		13.2406	0			12.769	6262.89		13.2935	0		13.4849	0		13.4432	0		13.379	0		13.2406	0
13.3134	0		13.3008	0		13.4923	0		13.4506	0		13.3862	0		13.2484	0			12.7758	0		13.3008	0		13.4923	0		13.4506	0		13.3862	0		13.2484	0
13.3208	0		13.3084	0		13.4997	0		13.458	0		13.3939	0		13.2557	0			12.7824	6359.9		13.3084	0		13.4997	0		13.458	0		13.3939	0		13.2557	0
13.3283	0		13.3156	0		13.5071	0		13.4654	0		13.4015	0		13.2633	0			12.7891	6630.53		13.3156	0		13.5071	0		13.4654	0		13.4015	0		13.2633	0
13.3357	0		13.3225	0		13.5143	0		13.4725	0		13.409	0		13.2709	0			12.7959	9908.76		13.3225	0		13.5143	0		13.4725	0		13.409	0		13.2709	0
13.343	0		13.3301	0		13.5219	0		13.4795	0		13.4164	0		13.2787	0			12.8027	6863.76		13.3301	0		13.5219	0		13.4795	0		13.4164	0		13.2787	0
13.3503	0		13.3371	0		13.5296	0		13.4866	0		13.4241	0		13.2861	0			12.8095	6868.8		13.3371	0		13.5296	0		13.4866	0		13.4241	0		13.2861	0
13.3575	0		13.3442	0		13.5372	0		13.4939	0		13.432	0		13.2936	0			12.8164	3681.58		13.3442	0		13.5372	0		13.4939	0		13.432	0		13.2936	0
13.365	0		13.3515	0		13.5444	0		13.5012	0		13.4392	0		13.3014	0			12.8232	3702.14		13.3515	0		13.5444	0		13.5012	0		13.4392	0		13.3014	0
13.3723	0		13.3585	0		13.5522	0		13.5086	0		13.4468	0		13.3086	0			12.8301	0		13.3585	0		13.5522	0		13.5086	0		13.4468	0		13.3086	0
13.3796	0		13.3657	0		13.5596	1887.51		13.516	0		13.4542	0		13.3162	0			12.837	4310.85		13.3657	0		13.5596	0		13.516	0		13.4542	0		13.3162	0
13.387	0		13.3731	0		13.5676	1367.88		13.5232	0		13.4616	0		13.3235	0			12.8439	0		13.3731	0		13.5676	0		13.5232	0		13.4616	0		13.3235	0
13.3943	0		13.3806	0		13.5751	0		13.5306	0		13.469	0		13.3306	0			12.8509	0		13.3806	0		13.5751	0		13.5306	0		13.469	0		13.3306	0
13.402	0		13.388	0		13.583	0		13.5381	0		13.4762	0		13.338	0			12.8578	0		13.388	0		13.583	0		13.5381	0		13.4762	0		13.338	0
13.4094	0		13.3954	0		13.591	2363.77		13.5457	0		13.4833	0		13.345	0			12.8647	0		13.3954	0		13.591	0		13.5457	0		13.4833	0		13.345	0
13.4169	0		13.403	0		13.5984	0		13.5534	1693.77		13.4907	0		13.3524	0			12.8715	0		13.403	0		13.5984	0		13.5534	0		13.4907	0		13.3524	0
13.4245	0		13.4105	0		13.6059	0		13.5611	0		13.4977	0		13.3595	0			12.8786	2561.11		13.4105	0		13.6059	0		13.5611	0		13.4977	0		13.3595	0
13.4318	0		13.4181	0		13.6137	0		13.5684	2100.19		13.5051	0		13.3667	0			12.8855	3249.93		13.4181	0		13.6137	0		13.5684	0		13.5051	0		13.3667	0
13.4393	0		13.4255	0		13.6213	0		13.5761	0		13.5125	0		13.3737	0			12.8926	0		13.4255	0		13.6213	0		13.5761	0		13.5125	0		13.3737	0
13.4466	0		13.4332	0		13.6289	0		13.5837	0		13.5203	0		13.3812	0			12.8995	0		13.4332	0		13.6289	0		13.5837	0		13.5203	0		13.3812	0
13.4538	0		13.4407	0		13.6365	0		13.5912	0		13.5277	0		13.3886	0			12.9066	0		13.4407	0		13.6365	0		13.5912	0		13.5277	0		13.3886	0
13.4611	0		13.4482	0		13.6444	0		13.5988	0		13.5355	0		13.396	0			12.9135	0		13.4482	0		13.6444	0		13.5988	0		13.5355	0		13.396	0
13.4682	0		13.4555	0		13.6521	0		13.6062	0		13.5431	0		13.4033	0			12.9205	0		13.4555	0		13.6521	0		13.6062	0		13.5431	0		13.4033	0
13.4755	0		13.4629	0		13.6599	0		13.6138	0		13.5505	0		13.4107	0			12.9276	0		13.4629	0		13.6599	0		13.6138	0		13.5505	0		13.4107	0
13.4826	0		13.4701	0		13.6676	0		13.6212	0		13.5581	2438.88		13.4183	0			12.9347	0		13.4701	0		13.6676	0		13.6212	0		13.5581	0		13.4183	0
13.4895	0		13.4773	0		13.6752	1221.06		13.6288	0		13.5658	1750.59		13.4258	0			12.9417	3685.16		13.4773	0		13.6752	0		13.6288	0		13.5658	0		13.4258	0
13.4968	0		13.4845	0		13.6829	0		13.6363	0		13.5735	2334.87		13.4333	0			12.9488	3570.43		13.4845	0		13.6829	0		13.6363	0		13.5735	0		13.4333	0
13.5039	0		13.492	0		13.6903	0		13.6439	0		13.5812	1434.9		13.4408	0			12.9561	5921.84		13.492	0		13.6903	0		13.6439	0		13.5812	0		13.4408	0
13.5111	0		13.4988	0		13.6985	0		13.6515	0		13.5889	0		13.4484	0			12.9632	11323.7		13.4988	0		13.6985	0		13.6515	0		13.5889	0		13.4484	0
13.5184	0		13.5062	0		13.7061	0		13.6591	0		13.5968	0		13.4556	0			12.9704	12814.4		13.5062	0		13.7061	0		13.6591	0		13.5968	0		13.4556	0
13.5257	0		13.5135	0		13.7139	0		13.6666	0		13.6044	0		13.4631	0			12.9777	29375.1		13.5135	0		13.7139	0		13.6666	0		13.6044	0		13.4631	0
13.5329	0		13.5209	0		13.7217	0		13.6742	0		13.6119	0		13.4704	0			12.9848	53470.9		13.5209	0		13.7217	0		13.6742	0		13.6119	0		13.4704	0
13.54	0		13.5283	0		13.7292	0		13.6818	0		13.62	0		13.4778	0			12.9919	70808.7		13.5283	0		13.7292	0		13.6818	0		13.62	0		13.4778	0
13.5471	0		13.5359	0		13.7369	0		13.6894	0		13.6274	0		13.4848	0			12.999	94227.6		13.5359	0		13.7369	0		13.6894	0		13.6274	0		13.4848	0
13.5543	0		13.5434	0		13.7449	0		13.6969	0		13.6351	0		13.4921	0			13.0062	97204.1		13.5434	0		13.7449	0		13.6969	0		13.6351	0		13.4921	0
13.5614	0		13.5506	0		13.7525	0		13.7045	0		13.6425	0		13.4991	0			13.0136	119740		13.5506	0		13.7525	0		13.7045	0		13.6425	0		13.4991	0
13.5687	0		13.5583	2528.19		13.7605	0		13.7121	0		13.6501	0		13.5064	0			13.0208	121655		13.5583	0		13.7605	0		13.7121	0		13.6501	0		13.5064	0
13.576	2147.83		13.5657	0		13.7683	0		13.7197	0		13.6579	0		13.5134	0			13.028	121548		13.5657	0		13.7683	0		13.7197	0		13.6579	0		13.5134	0
13.5831	0		13.5732	0		13.776	0		13.7273	0		13.6654	0		13.5212	0			13.0353	125605		13.5732	0		13.776	0		13.7273	0		13.6654	0		13.5212	0
13.5902	0		13.5809	0		13.7836	0		13.735	0		13.6732	0		13.5284	0			13.0425	113311		13.5809	0		13.7836	0		13.735	0		13.6732	0		13.5284	0
13.5973	0		13.5886	0		13.7915	0		13.7426	0		13.6805	0		13.5359	0			13.0497	70474.2		13.5886	0		13.7915	0		13.7426	0		13.6805	0		13.5359	0
13.6046	0		13.5964	0		13.7992	0		13.7507	0		13.6887	0		13.5433	1111.46			13.0571	67574.9		13.5964	0		13.7992	0		13.7507	0		13.6887	0		13.5433	0
13.6116	0		13.6036	0		13.807	0		13.7581	0		13.6961	0		13.5508	0			13.0643	81463.5		13.6036	0		13.807	0		13.7581	0		13.6961	0		13.5508	0
13.6189	0		13.6112	0		13.8148	0		13.7661	0		13.7041	0		13.5582	0			13.0715	55588.2		13.6112	0		13.8148	0		13.7661	0		13.7041	0		13.5582	0
13.626	0		13.6188	0		13.8228	0		13.7735	0		13.7115	0		13.5658	1719.62			13.0788	49911.4		13.6188	0		13.8228	0		13.7735	0		13.7115	0		13.5658	0
13.6331	0		13.6265	0		13.8304	0		13.7813	0		13.7195	0		13.5733	0			13.0859	46493.8		13.6265	0		13.8304	0		13.7813	0		13.7195	0		13.5733	0
13.6402	0		13.6339	0		13.8386	0		13.7888	0		13.7271	0		13.5808	0			13.0932	43688.4		13.6339	0		13.8386	0		13.7888	0		13.7271	0		13.5808	0
13.6473	0		13.6413	0		13.8462	0		13.7966	0		13.7349	0		13.5884	0			13.1005	34641.8		13.6413	0		13.8462	0		13.7966	0		13.7349	0		13.5884	0
13.6544	0		13.6488	0		13.8538	0		13.8044	0		13.7424	0		13.5961	0			13.1077	44692.4		13.6488	0		13.8538	0		13.8044	0		13.7424	0		13.5961	0
13.6615	0		13.6566	0		13.8615	0		13.812	0		13.7503	0		13.6037	0			13.115	29948.2		13.6566	0		13.8615	0		13.812	0		13.7503	0		13.6037	0
13.6686	0		13.6642	0		13.8693	0		13.8196	0		13.758	0		13.6113	0			13.1223	32638.5		13.6642	0		13.8693	0		13.8196	0		13.758	0		13.6113	0
13.6757	0		13.6716	0		13.877	0		13.8274	0		13.7656	0		13.6188	0			13.1295	28826.8		13.6716	0		13.877	0		13.8274	0		13.7656	0		13.6188	0
13.6829	0		13.6793	0		13.885	0		13.8348	0		13.7734	0		13.6262	0			13.1366	31057.4		13.6793	0		13.885	0		13.8348	0		13.7734	0		13.6262	0
13.6902	0		13.687	0		13.8927	0		13.8426	0		13.7809	0		13.6339	0			13.1438	29199.7		13.687	0		13.8927	0		13.8426	0		13.7809	0		13.6338	0
13.6975	0		13.6945	0		13.9005	0		13.8503	0		13.7887	0		13.6415	0			13.151	21914		13.6945	0		13.9005	0		13.8503	0		13.7887	0		13.6415	0
13.7048	0		13.7021	0		13.9083	0		13.8581	0		13.7963	0		13.6491	0			13.1583	22330.3		13.7021	0		13.9083	0		13.8581	0		13.7963	0		13.6491	0
13.712	0		13.7099	0		13.9162	0		13.8657	0		13.8043	0		13.6566	0			13.1654	15766		13.7099	0		13.9162	0		13.8657	0		13.8043	0		13.6566	0
13.7193	0		13.7175	0		13.9241	0		13.8733	0		13.8123	0		13.6641	0			13.1726	19076.1		13.7175	0		13.9241	0		13.8733	0		13.8123	0		13.6641	0
13.7266	0		13.725	0		13.9317	0		13.8808	0		13.8202	0		13.6713	0			13.1798	16454.7		13.725	0		13.9317	0		13.8808	0		13.8202	0		13.6713	0
13.7339	0		13.7326	0		13.9393	0		13.8888	0		13.8279	0		13.6792	0			13.1869	15919.9		13.7326	0		13.9393	0		13.8888	0		13.8279	0		13.6792	0
13.7412	0		13.7399	0		13.9469	0		13.8962	0		13.8355	0		13.6866	0			13.1941	14183.4		13.7399	0		13.9469	0		13.8962	0		13.8355	0		13.6866	0
13.7483	0		13.7477	0		13.9545	0		13.9041	0		13.8435	0		13.6942	0			13.2013	11917.2		13.7477	0		13.9545	0		13.9041	0		13.8435	0		13.6942	0
13.7556	0		13.7552	0		13.9621	0		13.9116	0		13.8511	0		13.7018	0			13.2086	13952.1		13.7552	0		13.9621	0		13.9116	0		13.8511	0		13.7018	0
13.7631	0		13.763	0		13.9695	0		13.9196	0		13.8591	0		13.7095	0			13.2159	14146.1		13.763	0		13.9695	0		13.9196	0		13.8591	0		13.7095	0
13.7704	0		13.7705	0		13.9771	0		13.9272	0		13.8669	0		13.7171	0			13.2233	9948.07		13.7705	0		13.9771	0		13.9272	0		13.8669	0		13.7171	0
13.7779	0		13.7784	0		13.9847	0		13.935	0		13.8747	0		13.7246	0			13.2307	9731.58		13.7784	0		13.9847	0		13.935	0		13.8747	0		13.7246	0
13.7853	0		13.7859	0		13.9924	0		13.9425	0		13.8823	0		13.732	0			13.238	10485.6		13.7859	0		13.9924	0		13.9425	0		13.8823	0		13.732	0
13.7928	0		13.7935	0		14	0		13.9501	0		13.89	0		13.7397	0			13.2453	8579.65		13.7935	0		14	0		13.9501	0		13.89	0		13.7397	0
13.8003	0		13.8012	0		14.0074	0		13.9575	0		13.8979	0		13.7475	0			13.2527	8830.23		13.8012	0		14.0074	0		13.9575	0		13.8979	0		13.7475	0
13.8078	0		13.809	0		14.0154	0		13.9649	0		13.9055	0		13.7548	0			13.26	6894.21		13.809	0		14.0154	0		13.9649	0		13.9055	0		13.7548	0
13.8152	0		13.8164	0		14.023	0		13.9723	0		13.9135	0		13.7625	0			13.2674	3926.21		13.8164	0		14.023	0		13.9723	0		13.9135	0		13.7625	0
13.8227	0		13.824	0		14.0308	0		13.9797	0		13.9212	0		13.7702	0			13.2748	4796.49		13.824	0		14.0308	0		13.9797	0		13.9212	0		13.7702	0
13.8303	0		13.8317	0		14.0383	0		13.9873	0		13.929	0		13.7776	0			13.2822	6236.42		13.8317	0		14.0383	0		13.9873	0		13.929	0		13.7776	0
13.8379	0		13.8395	0		14.0463	0		13.9947	0		13.9368	0		13.7853	0			13.2895	5409.01		13.8395	0		14.0463	0		13.9947	0		13.9368	0		13.7853	0
13.8454	0		13.847	0		14.0541	0		14.002	0		13.9444	0		13.7929	0			13.2968	5102.24		13.847	0		14.0541	0		14.002	0		13.9444	0		13.7929	0
13.8528	0		13.8546	0		14.0617	0		14.0097	0		13.952	0		13.8006	0			13.3043	7964.84		13.8546	0		14.0617	0		14.0097	0		13.952	0		13.8006	0
13.8603	0		13.8627	0		14.0696	0		14.0173	0		13.9598	0		13.8082	0			13.3115	5426.12		13.8627	0		14.0696	0		14.0173	0		13.9598	0		13.8082	0
13.8678	0		13.8701	0		14.0775	0		14.025	0		13.9672	0		13.8161	0			13.3188	3340.08		13.8701	0		14.0775	0		14.025	0		13.9672	0		13.8161	0
13.8753	0		13.8781	0		14.0856	0		14.0328	0		13.9748	0		13.8237	0			13.3261	4072.3		13.8781	0		14.0856	0		14.0328	0		13.9748	0		13.8237	0
13.8828	0		13.8856	0		14.0932	0		14.0405	0		13.9824	0		13.8316	0			13.3332	4574.51		13.8856	0		14.0932	0		14.0405	0		13.9824	0		13.8316	0
13.8902	0		13.8936	0		14.1014	0		14.048	0		13.9903	0		13.8392	0			13.3404	4075.16		13.8936	0		14.1014	0		14.048	0		13.9903	0		13.8392	0
13.8978	0		13.901	0		14.109	0		14.0558	0		13.9979	0		13.8469	0			13.3477	4416.06		13.901	0		14.109	0		14.0558	0		13.9979	0		13.8469	0
13.9054	0		13.9087	0		14.117	0		14.0636	0		14.0055	0		13.8545	0			13.3549	3401.34		13.9087	0		14.117	0		14.0636	0		14.0055	0		13.8545	0
13.9127	0		13.9163	0		14.1246	0		14.0713	0		14.0131	0		13.8624	0			13.362	3635.91		13.9163	0		14.1246	0		14.0713	0		14.0131	0		13.8624	0
13.9202	0		13.9241	0		14.1324	0		14.079	0		14.0207	0		13.8698	0			13.3692	4121.81		13.9241	0		14.1324	0		14.079	0		14.0207	0		13.8698	0
13.9277	0		13.932	0		14.1403	0		14.0868	0		14.0284	0		13.8775	0			13.3764	0		13.932	0		14.1403	0		14.0868	0		14.0284	0		13.8775	0
13.9352	0		13.9396	0		14.1479	0		14.0945	0		14.0362	0		13.8852	0			13.3835	0		13.9396	0		14.1479	0		14.0945	0		14.0362	0		13.8852	0
13.9427	0		13.9472	0		14.1557	0		14.102	0		14.044	0		13.8929	0			13.3907	3882.84		13.9472	0		14.1557	0		14.102	0		14.044	0		13.8929	0
13.9504	0		13.9549	0		14.1633	0		14.1099	0		14.0518	0		13.9003	0			13.3977	4829.5		13.9549	0		14.1633	0		14.1099	0		14.0518	0		13.9003	0
13.9577	0		13.9623	0		14.1714	0		14.1175	0		14.0596	0		13.9081	0			13.405	0		13.9623	0		14.1714	0		14.1175	0		14.0596	0		13.9081	0
13.9652	0		13.9696	0		14.1794	0		14.1255	0		14.0673	0		13.9158	0			13.4122	0		13.9696	0		14.1794	0		14.1255	0		14.0673	0		13.9158	0
13.9727	0		13.9772	0		14.187	0		14.1332	0		14.075	0		13.9236	0			13.4193	3630.42		13.9772	0		14.187	0		14.1332	0		14.075	0		13.9236	0
13.9801	0		13.9846	0		14.1946	0		14.1409	0		14.0831	0		13.9313	0			13.4266	2264.47		13.9846	0		14.1946	0		14.1409	0		14.0831	0		13.9313	0
13.9876	0		13.992	0		14.2024	0		14.1486	0		14.0905	0		13.9388	0			13.4339	3555.36		13.992	0		14.2024	0		14.1486	0		14.0905	0		13.9388	0
13.9952	0		13.9993	0		14.2104	0		14.1564	0		14.0991	0		13.9466	0			13.4413	0		13.9993	0		14.2104	0		14.1564	0		14.0991	0		13.9466	0
14.0027	0		14.0068	0		14.218	0		14.164	0		14.1067	0		13.9542	0			13.4484	0		14.0068	0		14.218	0		14.164	0		14.1067	0		13.9542	0
14.01	0		14.0144	0		14.2259	0		14.1718	0		14.1147	0		13.9617	0			13.4555	4139.76		14.0144	0		14.2259	0		14.1718	0		14.1147	0		13.9617	0
14.0175	0		14.0222	0		14.2336	0		14.1794	0		14.1225	0		13.9691	0			13.4626	3070.08		14.0222	0		14.2336	0		14.1794	0		14.1225	0		13.9691	0
14.025	0		14.0297	0		14.2412	0		14.1869	0		14.1308	0		13.9767	0			13.4699	3033.63		14.0297	0		14.2412	0		14.1869	0		14.1308	0		13.9767	0
14.0324	0		14.0376	0		14.2488	0		14.1945	0		14.1383	0		13.9842	0			13.4771	5613.69		14.0376	0		14.2488	0		14.1945	0		14.1383	0		13.9842	0
14.0398	0		14.0449	0		14.2563	0		14.202	0		14.1464	0		13.9919	0			13.4842	10798.9		14.0449	0		14.2563	0		14.202	0		14.1464	0		13.9919	0
14.0475	0		14.0529	0		14.2641	0		14.2098	0		14.1537	0		13.9991	0			13.4913	13324.7		14.0529	0		14.2641	0		14.2098	0		14.1537	0		13.9991	0
14.055	0		14.0604	0		14.2721	0		14.2174	0		14.162	0		14.0068	0			13.4984	19628.3		14.0604	0		14.2721	0		14.2174	0		14.162	0		14.0068	0
14.0624	0		14.0682	0		14.2795	0		14.2252	0		14.1697	0		14.0144	0			13.5054	23029.9		14.0682	0		14.2795	0		14.2252	0		14.1697	0		14.0144	0
14.0701	0		14.0757	0		14.2872	0		14.2328	0		14.1778	0		14.0222	0			13.5123	32884.2		14.0757	0		14.2872	0		14.2328	0		14.1778	0		14.0222	0
14.0776	0		14.0835	0		14.295	0		14.2404	0		14.1858	0		14.0295	0			13.5195	44448.2		14.0835	0		14.295	0		14.2404	0		14.1858	0		14.0295	0
14.0851	0		14.0909	0		14.3026	0		14.248	0		14.1938	0		14.0372	0			13.5266	60681.6		14.0909	0		14.3026	0		14.248	0		14.1938	0		14.0372	0
14.0926	0		14.0988	0		14.3106	0		14.2558	0		14.2016	0		14.0448	0			13.5337	69679.6		14.0988	0		14.3106	0		14.2558	0		14.2016	0		14.0448	0
14.1002	0		14.1062	0		14.3179	0		14.2634	0		14.2094	0		14.0523	0			13.5408	58178.2		14.1062	0		14.3179	0		14.2634	0		14.2094	0		14.0523	0
14.1077	0		14.1139	0		14.3262	0		14.271	0		14.2173	0		14.06	0			13.548	61969.9		14.1139	0		14.3262	0		14.271	0		14.2173	0		14.06	0
14.1153	0		14.1215	0		14.3337	0		14.2787	0		14.2248	0		14.0674	0			13.5552	37200.4		14.1215	0		14.3337	0		14.2787	0		14.2248	0		14.0674	0
14.1228	0		14.1292	0		14.3418	0		14.286	0		14.2328	0		14.0753	0			13.5624	41751.6		14.1292	0		14.3418	0		14.286	0		14.2328	0		14.0753	0
14.1303	0		14.1368	0		14.3493	0		14.2937	0		14.2402	0		14.0826	0			13.5695	26570.7		14.1368	0		14.3493	0		14.2937	0		14.2402	0		14.0826	0
14.138	0		14.1444	0		14.3571	0		14.3014	0		14.248	0		14.0904	0			13.5767	22636.6		14.1444	0		14.3571	0		14.3014	0		14.248	0		14.0904	0
14.1455	0		14.1521	0		14.3651	0		14.3088	0		14.2556	0		14.0981	0			13.5838	19531.7		14.1521	0		14.3651	0		14.3088	0		14.2556	0		14.0981	0
14.1531	0		14.1597	0		14.3729	0		14.3166	0		14.2634	0		14.1058	0			13.591	11119.3		14.1597	0		14.3729	0		14.3166	0		14.2634	0		14.1058	0
14.1606	0		14.1675	0		14.3801	0		14.3243	0		14.2711	0		14.1134	0			13.5981	9492.01		14.1675	0		14.3801	0		14.3243	0		14.2711	0		14.1134	0
14.1683	0		14.1752	0		14.3883	0		14.332	0		14.279	0		14.1209	0			13.6051	7744.24		14.1752	0		14.3883	0		14.332	0		14.279	0		14.1209	0
14.176	0		14.1828	0		14.3959	0		14.3395	0		14.2865	0		14.1286	0			13.6123	5434.33		14.1828	0		14.3959	0		14.3395	0		14.2865	0		14.1286	0
14.1836	0		14.1902	0		14.4039	0		14.3473	0		14.2944	0		14.1363	0			13.6194	3942.29		14.1902	0		14.4039	0		14.3473	0		14.2944	0		14.1363	0
14.1911	0		14.1979	0		14.4111	0		14.3549	0		14.3023	0		14.1437	0			13.6266	4015.27		14.1979	0		14.4111	0		14.3549	0		14.3023	0		14.1437	0
14.1986	0		14.2057	0		14.4187	0		14.3628	0		14.3097	0		14.1517	0			13.6337	0		14.2057	0		14.4187	0		14.3628	0		14.3097	0		14.1517	0
14.2061	0		14.2131	0		14.4264	0		14.3703	0		14.3174	0		14.1594	0			13.641	3543.11		14.2131	0		14.4264	0		14.3703	0		14.3174	0		14.1594	0
14.2138	0		14.2209	0		14.4338	0		14.3779	0		14.3248	0		14.1672	0			13.6481	4871.3		14.2209	0		14.4338	0		14.3779	0		14.3248	0		14.1672	0
14.2213	0		14.2288	0		14.4412	0		14.3855	0		14.3328	0		14.1749	0			13.6552	2635.69		14.2288	0		14.4412	0		14.3855	0		14.3328	0		14.1749	0
14.2288	0		14.2364	0		14.4488	0		14.3933	0		14.3404	0		14.1825	0			13.6624	0		14.2364	0		14.4488	0		14.3933	0		14.3404	0		14.1825	0
14.2361	0		14.2439	0		14.4565	0		14.4008	0		14.3483	0		14.1901	0			13.6695	0		14.2439	0		14.4565	0		14.4008	0		14.3483	0		14.1901	0
14.2436	0		14.2513	0		14.4643	0		14.4084	0		14.3561	0		14.198	0			13.6766	0		14.2513	0		14.4643	0		14.4084	0		14.3561	0		14.198	0
14.251	0		14.2592	0		14.4719	0		14.416	0		14.3637	0		14.2055	0			13.6837	3910.1		14.2592	0		14.4719	0		14.416	0		14.3637	0		14.2055	0
14.2585	0		14.2666	0		14.4797	0		14.4234	0		14.3715	0		14.2131	0			13.6908	2952.67		14.2666	0		14.4797	0		14.4234	0		14.3715	0		14.2131	0
14.266	0		14.2742	0		14.4877	0		14.4307	0		14.3793	0		14.2208	0			13.6979	3307.01		14.2742	0		14.4877	0		14.4307	0		14.3793	0		14.2208	0
14.2737	0		14.2817	0		14.4953	0		14.4381	0		14.3871	0		14.2283	0			13.7051	2892.82		14.2817	0		14.4953	0		14.4381	0		14.3871	0		14.2283	0
14.2809	0		14.2895	0		14.5031	0		14.4459	0		14.3949	0		14.2358	0			13.7123	2897.64		14.2895	0		14.5031	0		14.4459	0		14.3949	0		14.2358	0
14.2885	0		14.2972	0		14.5108	0		14.4533	0		14.4025	0		14.2434	0			13.7195	3333.67		14.2972	0		14.5108	0		14.4533	0		14.4025	0		14.2434	0
14.2961	0		14.3048	0		14.5186	0		14.4613	0		14.4103	0		14.251	0			13.7268	0		14.3048	0		14.5186	0		14.4613	0		14.4103	0		14.251	0
14.3036	0		14.3124	0		14.5264	0		14.4688	0		14.4181	0		14.2589	0			13.734	2787		14.3124	0		14.5264	0		14.4688	0		14.4181	0		14.2589	0
14.3113	0		14.3203	0		14.5342	0		14.4767	0		14.4255	0		14.2666	0			13.7411	2851.73		14.3203	0		14.5342	0		14.4767	0		14.4255	0		14.2666	0
14.3188	0		14.3277	0		14.5422	0		14.4845	0		14.4336	0		14.2742	0			13.7483	3198.46		14.3277	0		14.5422	0		14.4845	0		14.4336	0		14.2742	0
14.3261	0		14.3354	0		14.55	0		14.4923	0		14.4409	0		14.2818	0			13.7558	0		14.3354	0		14.55	0		14.4923	0		14.4409	0		14.2818	0
14.3335	0		14.3428	0		14.5578	0		14.5	0		14.4491	0		14.2895	0			13.7629	0		14.3428	0		14.5578	0		14.5	0		14.4491	0		14.2895	0
14.341	0		14.3508	0		14.5654	0		14.5079	0		14.457	0		14.2973	0			13.77	0		14.3508	0		14.5654	0		14.5079	0		14.457	0		14.2973	0
14.3486	0		14.3583	0		14.5734	0		14.5156	0		14.465	0		14.3048	0			13.7773	0		14.3583	0		14.5734	0		14.5156	0		14.465	0		14.3048	0
14.3562	0		14.3659	0		14.581	0		14.5234	0		14.4729	0		14.3124	0			13.7846	0		14.3659	0		14.581	0		14.5234	0		14.4729	0		14.3124	0
14.3637	0		14.3735	0		14.589	0		14.5312	0		14.4809	0		14.3205	0			13.7918	0		14.3735	0		14.589	0		14.5312	0		14.4809	0		14.3205	0
14.371	0		14.381	0		14.5966	0		14.5389	0		14.4886	0		14.3278	0			13.7991	0		14.381	0		14.5966	0		14.5389	0		14.4886	0		14.3278	0
14.3785	0		14.3888	0		14.6046	0		14.5469	0		14.4964	0		14.3356	0			13.8062	2462.96		14.3888	0		14.6046	0		14.5469	0		14.4964	0		14.3356	0
14.386	0		14.3963	0		14.6123	0		14.5546	0		14.5041	0		14.3431	0			13.8135	0		14.3963	0		14.6123	0		14.5546	0		14.5041	0		14.3431	0
14.3936	0		14.4039	0		14.6202	0		14.5622	0		14.5121	0		14.3508	0			13.8209	0		14.4039	0		14.6202	0		14.5622	0		14.5121	0		14.3508	0
14.4011	0		14.4115	0		14.6278	0		14.57	0		14.5199	0		14.3584	0			13.8281	0		14.4115	0		14.6278	0		14.57	0		14.5199	0		14.3584	0
14.4086	0		14.419	0		14.6356	0		14.5778	0		14.5275	0		14.3661	0			13.8354	0		14.419	0		14.6356	0		14.5778	0		14.5275	0		14.3661	0
14.416	0		14.4264	0		14.6434	0		14.5856	0		14.5355	0		14.3737	0			13.8427	0		14.4264	0		14.6434	0		14.5856	0		14.5355	0		14.3737	0
14.4234	0		14.4339	0		14.651	0		14.5933	0		14.5433	0		14.3813	0			13.85	2405.24		14.4339	0		14.651	0		14.5933	0		14.5433	0		14.3813	0
14.4309	0		14.4415	0		14.6589	0		14.6013	0		14.5513	0		14.389	0			13.8572	2623.4		14.4415	0		14.6589	0		14.6013	0		14.5513	0		14.389	0
14.4386	0		14.4491	0		14.6669	0		14.6091	0		14.5591	0		14.3965	0			13.8647	0		14.4491	0		14.6669	0		14.6091	0		14.5591	0		14.3965	0
14.4461	0		14.4569	0		14.6745	0		14.6168	0		14.5675	0		14.4043	0			13.872	0		14.4569	0		14.6745	0		14.6168	0		14.5675	0		14.4043	0
14.4538	0		14.4645	0		14.6828	0		14.6244	0		14.5751	0		14.4118	0			13.8793	0		14.4645	0		14.6828	0		14.6244	0		14.5751	0		14.4118	0
14.4612	0		14.472	0		14.6903	0		14.6322	0		14.5831	0		14.4196	0			13.8866	1910.58		14.472	0		14.6903	0		14.6322	0		14.5831	0		14.4196	0
14.4688	0		14.48	0		14.6983	0		14.6396	0		14.5909	0		14.4271	0			13.8939	0		14.48	0		14.6983	0		14.6396	0		14.5909	0		14.4271	0
14.4765	0		14.4875	0		14.7059	0		14.6477	0		14.5987	0		14.4347	0			13.9015	0		14.4875	0		14.7059	0		14.6477	0		14.5987	0		14.4347	0
14.4839	0		14.4953	0		14.7139	0		14.6551	0		14.6063	0		14.4423	0			13.9088	0		14.4953	0		14.7139	0		14.6551	0		14.6063	0		14.4423	0
14.4916	0		14.5029	0		14.7215	0		14.6629	0		14.6143	0		14.4496	0			13.9161	2728.9		14.5029	0		14.7215	0		14.6629	0		14.6143	0		14.4496	0
14.4991	0		14.5107	0		14.7292	0		14.6705	0		14.6219	0		14.4573	0			13.9234	0		14.5107	0		14.7292	0		14.6705	0		14.6219	0		14.4573	0
14.5066	0		14.5186	0		14.7371	0		14.6782	0		14.6298	0		14.4649	0			13.931	0		14.5186	0		14.7371	0		14.6782	0		14.6298	0		14.4649	0
14.5139	0		14.5264	0		14.7448	0		14.6861	0		14.6374	0		14.4726	0			13.9383	0		14.5264	0		14.7448	0		14.6861	0		14.6374	0		14.4726	0
14.5216	0		14.5342	0		14.7524	0		14.6937	0		14.6455	0		14.4802	0			13.9456	0		14.5342	0		14.7524	0		14.6937	0		14.6455	0		14.4802	0
14.5293	0		14.5418	0		14.7608	0		14.7022	0		14.653	0		14.4877	0			13.9529	0		14.5418	0		14.7608	0		14.7022	0		14.653	0		14.4877	0
14.5369	0		14.5496	0		14.7684	0		14.7095	0		14.6611	0		14.4956	0			13.9603	0		14.5496	0		14.7684	0		14.7095	0		14.6611	0		14.4956	0
14.5446	0		14.5574	0		14.7766	0		14.7174	0		14.6688	0		14.5032	0			13.9678	0		14.5574	0		14.7766	0		14.7174	0		14.6688	0		14.5032	0
14.5521	0		14.5651	0		14.784	0		14.7249	0		14.6767	0		14.5107	0			13.9751	0		14.5651	0		14.784	0		14.7249	0		14.6767	0		14.5107	0
14.5598	0		14.5729	0		14.7921	0		14.7327	0		14.6845	0		14.5184	0			13.9822	0		14.5729	0		14.7921	0		14.7327	0		14.6845	0		14.5184	0
14.5674	0		14.5807	0		14.7997	0		14.7405	0		14.6922	0		14.5262	0			13.9895	0		14.5807	0		14.7997	0		14.7405	0		14.6922	0		14.5262	0
14.5751	0		14.5883	0		14.8077	0		14.7481	0		14.7002	0		14.5341	0			13.9968	0		14.5883	0		14.8077	0		14.7481	0		14.7002	0		14.5341	0
14.5827	0		14.5962	0		14.8155	0		14.7559	0		14.7078	0		14.5419	0			14.0041	0		14.5962	0		14.8155	0		14.7559	0		14.7078	0		14.5419	0
14.5904	0		14.604	0		14.8233	0		14.7635	0		14.7158	0		14.5494	0			14.0113	0		14.604	0		14.8233	0		14.7635	0		14.7158	0		14.5494	0
14.5979	0		14.6116	0		14.8313	0		14.7714	0		14.7234	0		14.5574	0			14.0186	0		14.6116	0		14.8313	0		14.7714	0		14.7234	0		14.5574	0
14.6054	0		14.6196	0		14.8391	0		14.7793	0		14.7314	0		14.5649	0			14.0259	0		14.6196	0		14.8391	0		14.7793	0		14.7314	0		14.5649	0
14.6131	0		14.6274	0		14.8469	0		14.7869	0		14.7395	0		14.5728	0			14.0332	0		14.6274	0		14.8469	0		14.7869	0		14.7395	0		14.5728	0
14.6208	0		14.6351	0		14.8548	0		14.7949	0		14.7475	0		14.5804	0			14.0405	0		14.6351	0		14.8548	0		14.7949	0		14.7475	0		14.5804	0
14.6284	0		14.6432	0		14.8624	0		14.8025	0		14.7555	0		14.5881	0			14.0477	0		14.6432	0		14.8624	0		14.8025	0		14.7555	0		14.5881	0
14.6361	0		14.6506	0		14.8704	0		14.8105	0		14.7637	0		14.5961	0			14.055	0		14.6506	0		14.8704	0		14.8105	0		14.7637	0		14.5961	0
14.6436	0		14.6583	0		14.878	0		14.8181	0		14.7713	0		14.6039	0			14.0623	0		14.6583	0		14.878	0		14.8181	0		14.7713	0		14.6039	0
14.6511	0		14.6659	0		14.886	0		14.8261	0		14.7795	0		14.6114	0			14.0696	0		14.6659	0		14.886	0		14.8261	0		14.7795	0		14.6114	0
14.6587	0		14.6736	0		14.8936	0		14.8338	0		14.7873	0		14.6192	0			14.077	0		14.6736	0		14.8936	0		14.8338	0		14.7873	0		14.6192	0
14.6664	0		14.681	0		14.9013	0		14.8415	0		14.7951	0		14.6269	0			14.0843	1945.7		14.681	0		14.9013	0		14.8415	0		14.7951	0		14.6269	0
14.6741	0		14.6892	0		14.9091	0		14.8493	0		14.8028	0		14.6347	0			14.0916	0		14.6892	0		14.9091	0		14.8493	0		14.8028	0		14.6347	0
14.6816	0		14.6966	0		14.9169	0		14.8571	0		14.8104	0		14.6425	0			14.099	0		14.6966	0		14.9169	0		14.8571	0		14.8104	0		14.6425	0
14.6891	0		14.7045	0		14.9249	0		14.8649	0		14.8184	0		14.65	0			14.1063	0		14.7045	0		14.9249	0		14.8649	0		14.8184	0		14.65	0
14.6966	0		14.7119	0		14.9329	0		14.8728	0		14.8263	0		14.6581	0			14.1137	0		14.7119	0		14.9329	0		14.8728	0		14.8263	0		14.6581	0
14.7043	0		14.7199	0		14.9407	0		14.8804	0		14.8343	0		14.6653	0			14.121	0		14.7199	0		14.9407	0		14.8804	0		14.8343	0		14.6653	0
14.7118	0		14.7277	0		14.9485	0		14.8882	0		14.8421	0		14.6731	0			14.1283	0		14.7277	0		14.9485	0		14.8882	0		14.8421	0		14.6731	0
14.7193	0		14.7355	0		14.9565	0		14.8958	0		14.8501	0		14.6806	0			14.1357	0		14.7355	0		14.9565	0		14.8958	0		14.8501	0		14.6806	0
14.7269	0		14.7431	0		14.9643	0		14.9034	0		14.8577	0		14.6883	0			14.1428	0		14.7431	0		14.9643	0		14.9034	0		14.8577	0		14.6883	0
14.7345	0		14.751	0		14.9721	0		14.9114	0		14.8658	0		14.6963	0			14.1501	0		14.751	0		14.9721	0		14.9114	0		14.8658	0		14.6963	0
14.7422	0		14.759	0		14.9801	0		14.9192	0		14.8734	0		14.7038	0			14.1574	0		14.759	0		14.9801	0		14.9192	0		14.8734	0		14.7038	0
14.7498	0		14.7666	0		14.9879	0		14.927	0		14.8814	0		14.7115	0			14.1648	0		14.7666	0		14.9879	0		14.927	0		14.8814	0		14.7115	0
14.7573	0		14.7742	0		14.9961	0		14.9348	0		14.8889	0		14.7193	0			14.1721	0		14.7742	0		14.9961	0		14.9348	0		14.8889	0		14.7193	0
14.765	0		14.7824	0		15.0037	0		14.9424	0		14.897	0		14.7271	0			14.1794	0		14.7824	0		15.0037	0		14.9424	0		14.897	0		14.7271	0
14.7727	0		14.7899	0		15.0117	0		14.9504	0		14.9048	0		14.7348	0			14.1869	0		14.7899	0		15.0117	0		14.9504	0		14.9048	0		14.7348	0
14.7801	0		14.7977	0		15.0195	0		14.9582	0		14.9127	0		14.7426	0			14.1942	0		14.7977	0		15.0195	0		14.9582	0		14.9127	0		14.7426	0
14.7876	0		14.8054	0		15.0275	0		14.9662	0		14.9206	0		14.7503	0			14.2015	0		14.8054	0		15.0275	0		14.9662	0		14.9206	0		14.7503	0
14.7951	0		14.8132	0		15.0353	0		14.9738	0		14.9286	0		14.7581	0			14.2088	0		14.8132	0		15.0353	0		14.9738	0		14.9286	0		14.7581	0
14.8028	0		14.8208	0		15.0429	0		14.9818	0		14.9362	0		14.7656	0			14.2162	0		14.8208	0		15.0429	0		14.9818	0		14.9362	0		14.7656	0
14.8103	0		14.8288	0		15.0506	0		14.9894	0		14.9446	0		14.7736	0			14.2235	0		14.8288	0		15.0506	0		14.9894	0		14.9446	0		14.7736	0
14.818	0		14.8363	0		15.058	0		14.9974	0		14.9524	0		14.7813	0			14.2308	0		14.8363	0		15.058	0		14.9974	0		14.9524	0		14.7813	0
14.8255	0		14.8441	0		15.065	0		15.005	0		14.96	0		14.7893	0			14.2379	0		14.8441	0		15.065	0		15.005	0		14.96	0		14.7893	0
14.8332	0		14.8519	0		15.0721	0		15.0128	0		14.9678	0		14.7969	0			14.2452	0		14.8519	0		15.0721	0		15.0128	0		14.9678	0		14.7969	0
14.8409	0		14.8597	0		15.0785	0		15.0203	0		14.9758	0		14.8047	0			14.2525	0		14.8597	0		15.0785	0		15.0203	0		14.9758	0		14.8047	0
14.8485	1360.1		14.8674	0		15.0853	0		15.0283	0		14.9835	0		14.8124	0			14.2598	0		14.8674	0		15.0853	0		15.0283	0		14.9835	0		14.8124	0
14.8562	0		14.8752	0		15.0917	0		15.0359	0		14.9918	0		14.8203	0			14.2671	0		14.8752	0		15.0917	0		15.0359	0		14.9918	0		14.8203	0
14.8638	0		14.883	0		15.098	0		15.0439	0		14.9996	0		14.8279	0			14.2743	0		14.883	0		15.098	0		15.0439	0		14.9996	0		14.8279	0
14.8713	0		14.8907	0		15.1044	0		15.0513	0		15.0072	0		14.8358	0			14.2815	0		14.8907	0		15.1044	0		15.0513	0		15.0072	0		14.8358	0
14.8788	0		14.8983	0		15.1108	0		15.0589	0		15.0154	0		14.8433	0			14.2886	0		14.8983	0		15.1108	0		15.0589	0		15.0154	0		14.8433	0
14.8865	0		14.9063	0		15.1171	0		15.0661	0		15.0232	0		14.8511	0			14.2959	0		14.9063	0		15.1171	0		15.0661	0		15.0232	0		14.8511	0
14.8942	0		14.9138	0		15.1235	0		15.0731	0		15.0313	0		14.8586	0			14.3032	0		14.9138	0		15.1235	0		15.0731	0		15.0313	0		14.8586	0
14.9018	0		14.9214	0		15.1298	0		15.0798	0		15.0392	0		14.8663	0			14.3105	0		14.9214	0		15.1298	0		15.0798	0		15.0392	0		14.8663	0
14.9095	0		14.9291	0		15.1361	0		15.0864	0		15.047	0		14.8739	0			14.3178	0		14.9291	0		15.1361	0		15.0864	0		15.047	0		14.8739	0
14.917	0		14.9368	0		15.1425	0		15.093	0		15.055	0		14.8816	0			14.3251	0		14.9368	0		15.1425	0		15.093	0		15.055	0		14.8816	0
14.9247	0		14.9447	0		15.1491	0		15.0994	0		15.0626	0		14.8892	0			14.3322	1927.13		14.9447	0		15.1491	0		15.0994	0		15.0626	0		14.8892	0
14.9322	0		14.9526	0		15.1553	0		15.1061	0		15.0704	0		14.8969	0			14.3396	0		14.9526	0		15.1553	0		15.1061	0		15.0704	0		14.8969	0
14.9398	0		14.9604	0		15.1618	0		15.1123	0		15.0781	0		14.9049	0			14.3471	0		14.9604	0		15.1618	0		15.1123	0		15.0781	0		14.9049	0
14.9474	0		14.9684	0		15.1683	0		15.1187	0		15.086	0		14.9126	0			14.3542	2709.55		14.9684	0		15.1683	0		15.1187	0		15.086	0		14.9126	0
14.9552	0		14.9764	0		15.1753	0		15.125	0		15.094	0		14.9204	0			14.3615	0		14.9764	0		15.1753	0		15.125	0		15.094	0		14.9204	0
14.9627	0		14.9838	0		15.1823	0		15.1314	0		15.1019	0		14.928	0			14.3689	0		14.9838	0		15.1823	0		15.1314	0		15.1019	0		14.928	0
14.9702	0		14.9916	0		15.1895	0		15.1378	0		15.1097	0		14.9361	0			14.3762	0		14.9916	0		15.1895	0		15.1378	0		15.1097	0		14.9361	0
14.9779	0		14.9997	0		15.1971	0		15.1443	0		15.1176	0		14.9439	0			14.3837	0		14.9997	0		15.1971	0		15.1443	0		15.1176	0		14.9439	0
14.9856	0		15.0075	0		15.2049	0		15.1506	0		15.1253	0		14.9514	0			14.391	0		15.0075	0		15.2049	0		15.1506	0		15.1253	0		14.9514	0
14.9933	0		15.0153	0		15.2125	0		15.1573	0		15.1333	0		14.9591	0			14.3983	0		15.0153	0		15.2125	0		15.1573	0		15.1333	0		14.9591	0
15.0008	0		15.0229	0		15.2203	0		15.1637	0		15.1413	0		14.9668	0			14.4056	0		15.0229	0		15.2203	0		15.1637	0		15.1413	0		14.9668	0
15.0083	0		15.0308	0		15.2277	0		15.1705	0		15.1488	0		14.9743	0			14.4129	0		15.0308	0		15.2277	0		15.1705	0		15.1488	0		14.9743	0
15.016	0		15.0386	0		15.2357	0		15.1773	0		15.1569	0		14.9822	0			14.4202	0		15.0386	0		15.2357	0		15.1773	0		15.1569	0		14.9822	0
15.0236	0		15.0464	0		15.2433	0		15.1847	0		15.1646	0		14.9899	0			14.4274	0		15.0464	0		15.2433	0		15.1847	0		15.1646	0		14.9899	0
15.0313	0		15.054	0		15.2511	0		15.1919	0		15.1726	0		14.9978	0			14.4347	0		15.054	0		15.2511	0		15.1919	0		15.1726	0		14.9978	0
15.039	0		15.0616	0		15.2589	0		15.1995	0		15.1802	0		15.0054	0			14.4418	0		15.0616	0		15.2589	0		15.1995	0		15.1802	0		15.0054	0
15.0467	0		15.0689	0		15.2667	0		15.2067	0		15.188	0		15.0132	0			14.4489	0		15.0689	0		15.2667	0		15.2067	0		15.188	0		15.0132	0
15.0542	0		15.0757	0		15.2745	0		15.2145	0		15.1956	0		15.0209	0			14.456	0		15.0757	0		15.2745	0		15.2145	0		15.1956	0		15.0209	0
15.0617	0		15.0825	0		15.2825	0		15.2221	0		15.2034	0		15.0289	0			14.4633	0		15.0825	0		15.2825	0		15.2221	0		15.2034	0		15.0289	0
15.0694	0		15.0892	0		15.2903	0		15.2299	0		15.211	0		15.0366	0			14.4706	0		15.0892	0		15.2903	0		15.2299	0		15.211	0		15.0366	0
15.0771	0		15.0956	0		15.2985	0		15.2377	0		15.2189	0		15.0444	0			14.4779	0		15.0956	0		15.2985	0		15.2377	0		15.2189	0		15.0444	0
15.0847	0		15.102	0		15.3062	0		15.2455	0		15.2267	0		15.0519	0			14.4852	0		15.102	0		15.3062	0		15.2455	0		15.2267	0		15.0519	0
15.0922	0		15.1084	0		15.3138	0		15.2533	0		15.2345	0		15.0597	0			14.4925	0		15.1084	0		15.3138	0		15.2533	0		15.2345	0		15.0597	0
15.0997	0		15.1146	0		15.3219	0		15.2611	0		15.2425	0		15.0672	0			14.4998	0		15.1146	0		15.3219	0		15.2611	0		15.2425	0		15.0672	0
15.1073	0		15.121	0		15.3294	0		15.2687	0		15.2502	0		15.0744	0			14.5073	0		15.121	0		15.3294	0		15.2687	0		15.2502	0		15.0744	0
15.1149	0		15.1274	0		15.3374	0		15.2765	0		15.2581	0		15.0814	0			14.5146	2274.95		15.1274	0		15.3374	0		15.2765	0		15.2581	0		15.0814	0
15.1226	0		15.1338	0		15.3451	0		15.2842	0		15.2657	0		15.0881	0			14.5219	0		15.1338	0		15.3451	0		15.2842	0		15.2657	0		15.0881	0
15.1302	0		15.14	0		15.353	0		15.2921	0		15.2735	0		15.0946	0			14.5293	0		15.14	0		15.353	0		15.2921	0		15.2735	0		15.0946	0
15.1378	0		15.1464	0		15.3609	0		15.2997	0		15.2813	0		15.1012	0			14.5366	0		15.1464	0		15.3609	0		15.2997	0		15.2813	0		15.1012	0
15.1453	0		15.1528	0		15.3686	0		15.3078	0		15.289	0		15.1076	0			14.5439	0		15.1528	0		15.3686	0		15.3078	0		15.289	0		15.1076	0
15.1528	0		15.1594	0		15.3763	0		15.3154	0		15.2968	0		15.1139	0			14.551	0		15.1594	0		15.3763	0		15.3154	0		15.2968	0		15.1139	0
15.1602	0		15.1658	0		15.3841	0		15.323	0		15.3048	0		15.1204	0			14.5583	0		15.1658	0		15.3841	0		15.323	0		15.3048	0		15.1204	0
15.168	0		15.1726	0		15.3919	0		15.3306	0		15.3126	0		15.1267	0			14.5656	0		15.1726	0		15.3919	0		15.3306	0		15.3126	0		15.1267	0
15.1756	0		15.1794	0		15.4001	0		15.3386	0		15.3208	0		15.1329	0			14.573	0		15.1794	0		15.4001	0		15.3386	0		15.3208	0		15.1329	0
15.1831	0		15.1864	0		15.4075	0		15.3462	0		15.3284	0		15.1393	0			14.5805	0		15.1864	0		15.4075	0		15.3462	0		15.3284	0		15.1393	0
15.1905	0		15.1939	0		15.4157	0		15.354	0		15.336	0		15.1457	0			14.5878	0		15.1939	0		15.4157	0		15.354	0		15.336	0		15.1457	0
15.1981	0		15.2013	0		15.4234	0		15.3618	0		15.344	0		15.1521	0			14.5951	0		15.2013	0		15.4234	0		15.3618	0		15.344	0		15.1521	0
15.2057	0		15.2087	0		15.4312	0		15.3696	0		15.3516	0		15.1585	0			14.6024	0		15.2087	0		15.4312	0		15.3696	0		15.3516	0		15.1585	0
15.2132	0		15.2165	0		15.439	0		15.3773	0		15.3597	0		15.1649	0			14.6099	0		15.2165	0		15.439	0		15.3773	0		15.3597	0		15.1649	0
15.2208	0		15.224	0		15.4468	0		15.3851	0		15.3673	0		15.1716	0			14.6173	0		15.224	0		15.4468	0		15.3851	0		15.3673	0		15.1716	0
15.2283	0		15.2318	0		15.4546	0		15.3929	0		15.3752	0		15.1782	0			14.6246	2240.22		15.2318	0		15.4546	0		15.3929	0		15.3752	0		15.1782	0
15.2356	0		15.2394	0		15.4624	0		15.4004	0		15.3828	0		15.1852	0			14.632	0		15.2394	0		15.4624	0		15.4004	0		15.3828	0		15.1852	0
15.2431	0		15.2471	0		15.47	0		15.4087	0		15.3908	0		15.1923	0			14.6395	0		15.2471	0		15.47	0		15.4087	0		15.3908	0		15.1923	0
15.2508	0		15.2549	0		15.4778	0		15.4161	0		15.3986	0		15.1995	0			14.6468	0		15.2549	0		15.4778	0		15.4161	0		15.3986	0		15.1995	0
15.2583	0		15.2624	0		15.4859	0		15.4243	0		15.4066	0		15.2071	0			14.6541	0		15.2624	0		15.4859	0		15.4243	0		15.4066	0		15.2071	0
15.2659	0		15.2702	0		15.494	0		15.4319	0		15.4145	0		15.2146	0			14.6614	0		15.2702	0		15.494	0		15.4319	0		15.4145	0		15.2146	0
15.2735	0		15.2778	0		15.5017	0		15.4397	0		15.4222	0		15.2222	0			14.6687	0		15.2778	0		15.5017	0		15.4397	0		15.4222	0		15.2222	0
15.281	0		15.2858	0		15.5098	0		15.4475	0		15.43	0		15.2297	0			14.676	2742.89		15.2858	0		15.5098	0		15.4475	0		15.43	0		15.2297	0
15.2885	0		15.2932	0		15.5176	0		15.4555	0		15.4376	0		15.2373	0			14.6833	0		15.2932	0		15.5176	0		15.4555	0		15.4376	0		15.2373	0
15.2961	0		15.3012	0		15.5258	0		15.4633	0		15.4453	0		15.2448	0			14.6908	2152.96		15.3012	0		15.5258	0		15.4633	0		15.4453	0		15.2448	0
15.3038	0		15.309	0		15.5334	0		15.4711	0		15.4532	0		15.2532	0			14.6982	2346.19		15.309	0		15.5334	0		15.4711	0		15.4532	0		15.2532	0
15.3114	0		15.3169	0		15.5414	0		15.4789	0		15.4612	0		15.2609	0			14.7057	0		15.3169	0		15.5414	0		15.4789	0		15.4612	0		15.2609	0
15.319	0		15.3244	0		15.5492	0		15.4865	0		15.469	0		15.2685	0			14.7129	0		15.3244	0		15.5492	0		15.4865	0		15.469	0		15.2685	0
15.3267	0		15.3323	0		15.557	0		15.4944	0		15.477	0		15.2761	0			14.7203	3034.97		15.3323	0		15.557	0		15.4944	0		15.477	0		15.2761	0
15.3342	0		15.3399	0		15.5648	0		15.5022	0		15.485	0		15.284	0			14.7275	0		15.3399	0		15.5648	0		15.5022	0		15.485	0		15.284	0
15.3417	0		15.3479	0		15.5728	0		15.51	0		15.4926	0		15.2915	0			14.735	0		15.3479	0		15.5728	0		15.51	0		15.4926	0		15.2915	0
15.3494	0		15.3553	0		15.581	0		15.518	0		15.5015	0		15.2995	0			14.7421	0		15.3553	0		15.581	0		15.518	0		15.5015	0		15.2995	0
15.3569	0		15.3631	0		15.5888	0		15.5256	0		15.5089	0		15.3074	0			14.7496	0		15.3631	0		15.5888	0		15.5256	0		15.5089	0		15.3074	0
15.3645	0		15.3707	0		15.5964	0		15.5338	0		15.5174	0		15.3148	0			14.757	0		15.3707	0		15.5964	0		15.5338	0		15.5174	0		15.3148	0
15.372	0		15.3786	0		15.604	0		15.5412	0		15.5249	0		15.3225	0			14.7644	0		15.3786	0		15.604	0		15.5412	0		15.5249	0		15.3225	0
15.3797	0		15.3862	0		15.612	0		15.5492	0		15.5331	0		15.3303	0			14.7717	0		15.3862	0		15.612	0		15.5492	0		15.5331	0		15.3303	0
15.3874	0		15.3937	0		15.6198	0		15.5574	0		15.5409	0		15.338	0			14.7791	0		15.3937	0		15.6198	0		15.5574	0		15.5409	0		15.338	0
15.395	0		15.4017	0		15.6276	0		15.5648	0		15.5489	0		15.3458	0			14.7865	0		15.4017	0		15.6276	0		15.5648	0		15.5489	0		15.3458	0
15.4025	0		15.4095	0		15.6354	0		15.573	0		15.5567	0		15.3535	0			14.7938	0		15.4095	0		15.6354	0		15.573	0		15.5567	0		15.3535	0
15.4102	0		15.4171	0		15.6433	0		15.5805	0		15.5648	0		15.3613	0			14.8011	0		15.4171	0		15.6433	0		15.5805	0		15.5648	0		15.3613	0
15.4177	0		15.4248	0		15.6514	0		15.5881	0		15.5723	0		15.369	0			14.8083	0		15.4248	0		15.6514	0		15.5881	0		15.5723	0		15.369	0
15.4252	0		15.4324	0		15.6592	0		15.5959	0		15.581	0		15.3766	0			14.8155	0		15.4324	0		15.6592	0		15.5959	0		15.581	0		15.3766	0
15.4329	0		15.4403	0		15.6672	0		15.6039	0		15.5886	0		15.3843	0			14.8229	0		15.4403	0		15.6672	0		15.6039	0		15.5886	0		15.3843	0
[truncated: 2,395 more rows]

## Sheet: Figure 3C
EIC 418.1761 m/z															EIC 462.1660 m/z
5 std.			S. coelicolor dob-pDualP			S. coelicolor dob-pDualP ∆Dob3			S. coelicolor WT						4 std.			S. coelicolor dob-pDualP			S. coelicolor dob-pDualP ∆Dob3			S. coelicolor WT
Time(min)	Relative Abundance		Time(min)	Relative Abundance		Time(min)	Relative Abundance		Time(min)	Relative Abundance					Time(min)	Relative Abundance		Time(min)	Relative Abundance		Time(min)	Relative Abundance		Time(min)	Relative Abundance
0.506517	0		0.506619	0		0.506233	0		0.506617	0					0.50624	0		0.506619	0		0.506233	0		0.506617	0
0.517851	0		0.517614	0		0.517554	0		0.517829	0					0.517136	0		0.517614	0		0.517554	0		0.517829	0
0.524122	0		0.524252	0		0.523826	0		0.524073	0					0.523768	0		0.524252	0		0.523826	0		0.524073	0
0.530793	0		0.531075	0		0.53015	0		0.530397	0					0.530478	0		0.531075	0		0.53015	0		0.530397	0
0.53713	13801.6		0.537635	0		0.536581	0		0.536803	0					0.536996	0		0.537635	0		0.536581	0		0.536803	0
0.54403	12473		0.544209	0		0.543412	0		0.543684	0					0.543558	0		0.544209	0		0.543412	0		0.543684	0
0.551024	8013.56		0.551183	0		0.550388	0		0.550523	0					0.550552	0		0.551183	0		0.550388	0		0.550523	0
0.558355	6148.47		0.558399	0		0.557372	0		0.557528	0					0.557525	0		0.558399	0		0.557372	0		0.557528	0
0.565679	5857.35		0.565612	0		0.564434	0		0.564558	0					0.564726	0		0.565612	0		0.564434	0		0.564558	0
0.573136	4592.33		0.572764	0		0.571631	0		0.571639	0					0.57193	0		0.572764	0		0.571631	0		0.571639	0
0.580656	2530.29		0.579966	0		0.578816	0		0.578699	0					0.579086	0		0.579966	0		0.578816	0		0.578699	0
0.588077	2567.83		0.587188	0		0.585983	0		0.585725	0					0.586438	0		0.587188	0		0.585983	0		0.585725	0
0.595647	4050.96		0.594572	0		0.593219	0		0.592931	0					0.593855	0		0.594572	0		0.593219	0		0.592931	0
0.603213	5779.59		0.601934	0		0.60044	0		0.600204	0					0.601269	0		0.601934	0		0.60044	0		0.600204	0
0.610758	4603.35		0.609118	0		0.607634	0		0.607262	0					0.608446	0		0.609118	0		0.607634	0		0.607262	0
0.618262	5421.91		0.616201	0		0.614658	0		0.614287	0					0.615638	0		0.616201	0		0.614658	0		0.614287	0
0.625595	0		0.623411	0		0.621744	0		0.621312	0					0.622724	0		0.623411	0		0.621744	0		0.621312	0
0.632229	0		0.63062	0		0.628801	0		0.628289	0					0.629758	0		0.63062	0		0.628801	0		0.628289	0
0.638628	0		0.637125	0		0.6358	0		0.635391	0					0.636027	0		0.637125	0		0.6358	0		0.635391	0
0.644906	0		0.643642	0		0.642815	0		0.642425	0					0.642286	0		0.643642	0		0.642815	0		0.642425	0
0.651159	0		0.650126	0		0.649139	0		0.648958	0					0.648604	0		0.650126	0		0.649139	0		0.648958	0
0.657409	0		0.656623	0		0.655618	0		0.655498	0					0.654873	0		0.656623	0		0.655618	0		0.655498	0
0.663677	0		0.663137	0		0.662118	0		0.662016	0					0.661143	0		0.663137	0		0.662118	0		0.662016	0
0.669951	0		0.669665	0		0.668617	0		0.668532	0					0.667401	0		0.669665	0		0.668617	0		0.668532	0
0.67621	0		0.67619	0		0.675154	0		0.675025	0					0.673866	0		0.67619	0		0.675154	0		0.675025	0
0.682633	0		0.682719	0		0.681675	0		0.681551	0					0.680165	0		0.682719	0		0.681675	0		0.681551	0
0.688879	0		0.689277	0		0.688191	0		0.688075	0					0.686658	0		0.689277	0		0.688191	0		0.688075	0
0.695173	0		0.696104	0		0.694737	0		0.694629	0					0.693183	0		0.696104	0		0.694737	0		0.694629	0
0.701463	0		0.702772	0		0.701557	0		0.701233	0					0.699689	0		0.702772	0		0.701557	0		0.701233	0
0.707756	0		0.709321	0		0.708167	0		0.707875	0					0.705971	0		0.709321	0		0.708167	0		0.707875	0
0.714072	0		0.715898	0		0.71475	0		0.714508	0					0.71221	0		0.715898	0		0.71475	0		0.714508	0
0.720557	0		0.722722	0		0.721361	0		0.721155	0					0.718439	0		0.722722	0		0.721361	0		0.721155	0
0.726834	0		0.728998	0		0.727972	0		0.727759	0					0.724699	0		0.728998	0		0.727972	0		0.727759	0
0.733073	0		0.735315	0		0.734228	0		0.734328	0					0.730944	0		0.735315	0		0.734228	0		0.734328	0
0.739303	0		0.741785	0		0.740517	0		0.74062	0					0.737168	0		0.741785	0		0.740517	0		0.74062	0
0.745535	0		0.748343	0		0.746993	0		0.747115	0					0.743431	0		0.748343	0		0.746993	0		0.747115	0
0.751745	0		0.754887	0		0.753566	0		0.753649	0					0.749902	0		0.754887	0		0.753566	0		0.753649	0
0.757968	0		0.761426	0		0.760128	0		0.760265	0					0.756367	0		0.761426	0		0.760128	0		0.760265	0
0.764208	0		0.767981	0		0.766677	0		0.766776	0					0.762852	0		0.767981	0		0.766677	0		0.766776	0
0.770485	0		0.774569	0		0.77324	0		0.773321	0					0.76936	0		0.774569	0		0.77324	0		0.773321	0
0.776725	0		0.781148	0		0.779864	0		0.779917	0					0.775896	0		0.781148	0		0.779864	0		0.779917	0
0.782972	0		0.787715	0		0.786461	0		0.786565	0					0.782441	0		0.787715	0		0.786461	0		0.786565	0
0.789223	0		0.794269	0		0.793034	0		0.793215	0					0.788962	0		0.794269	0		0.793034	0		0.793215	0
0.795494	79401.7		0.80073	0		0.799463	0		0.799868	0					0.795328	0		0.80073	0		0.799463	0		0.799868	0
0.801797	0		0.807358	0		0.806149	0		0.806556	0					0.801758	0		0.807358	0		0.806149	0		0.806556	0
0.808073	88881.9		0.813976	0		0.812807	0		0.81331	0					0.808167	0		0.813976	0		0.812807	0		0.81331	0
0.814719	65749.6		0.820598	0		0.819454	0		0.819964	0					0.814736	0		0.820598	0		0.819454	0		0.819964	0
0.821086	72015.8		0.827288	0		0.826118	0		0.826603	0					0.821324	0		0.827288	0		0.826118	0		0.826603	0
0.827627	118948		0.834127	0		0.833002	0		0.833442	0					0.828136	0		0.834127	0		0.833002	0		0.833442	0
0.834174	78234.5		0.840948	0		0.83989	0		0.840144	0					0.834966	0		0.840948	0		0.83989	0		0.840144	0
0.840703	84048.4		0.847755	0		0.846723	0		0.846763	0					0.841758	0		0.847755	0		0.846723	0		0.846763	0
0.847276	71381.4		0.854635	0		0.853539	0		0.85339	0					0.848558	0		0.854635	0		0.853539	0		0.85339	0
0.853828	84432.5		0.861477	0		0.860407	0		0.859997	0					0.855416	0		0.861477	0		0.860407	0		0.859997	0
0.860379	88423.7		0.868298	0		0.867023	0		0.866618	0					0.862233	0		0.868298	0		0.867023	0		0.866618	0
0.866963	102522		0.875075	0		0.873849	0		0.873245	0					0.869091	0		0.875075	0		0.873849	0		0.873245	0
0.873572	51146.1		0.881911	0		0.880653	0		0.879887	0					0.875903	0		0.881911	0		0.880653	0		0.879887	0
0.880153	78642.9		0.888721	0		0.887605	0		0.886731	0					0.882781	0		0.888721	0		0.887605	0		0.886731	0
0.886728	62693.5		0.895553	0		0.894506	0		0.893453	0					0.889419	0		0.895553	0		0.894506	0		0.893453	0
0.89331	45260.8		0.902488	0		0.901397	0		0.9004	0					0.896051	0		0.902488	0		0.901397	0		0.9004	0
0.899973	46764		0.909586	0		0.908323	0		0.907322	0					0.902683	0		0.909586	0		0.908323	0		0.907322	0
0.906578	70180.4		0.916652	0		0.91524	0		0.914176	0					0.909549	0		0.916652	0		0.91524	0		0.914176	0
0.913189	66842.3		0.923687	0		0.922127	0		0.921116	0					0.916388	0		0.923687	0		0.922127	0		0.921116	0
0.919819	63489.9		0.930526	0		0.929001	0		0.92825	0					0.923375	0		0.930526	0		0.929001	0		0.92825	0
0.9265	21528.8		0.937594	0		0.935866	0		0.935087	0					0.930366	0		0.937594	0		0.935866	0		0.935087	0
0.933163	47432.2		0.944359	0		0.942789	0		0.941997	0					0.937447	0		0.944359	0		0.942789	0		0.941997	0
0.939806	39474.7		0.950863	0		0.949601	0		0.948917	0					0.944261	0		0.950863	0		0.949601	0		0.948917	0
0.94644	50441.9		0.95744	0		0.956093	0		0.955742	0					0.951062	0		0.95744	0		0.956093	0		0.955742	0
0.953143	44920.1		0.964251	0		0.96265	0		0.962297	0					0.957622	0		0.964251	0		0.96265	0		0.962297	0
0.959818	66052.7		0.971049	0		0.969478	0		0.968878	0					0.964488	0		0.971049	0		0.969478	0		0.968878	0
0.966473	49270.8		0.977854	0		0.976421	0		0.975834	0					0.971371	0		0.977854	0		0.976421	0		0.975834	0
0.97314	33164		0.984683	0		0.983444	0		0.982732	0					0.978216	0		0.984683	0		0.983444	0		0.982732	0
0.979857	41493		0.991776	0		0.990105	0		0.989622	0					0.985065	0		0.991776	0		0.990105	0		0.989622	0
0.986542	39298.5		0.998638	0		0.99681	0		0.996527	0					0.991968	0		0.998638	0		0.99681	0		0.996527	0
0.993229	26788.4		1.00514	0		1.00312	0		1.00345	0					0.998837	0		1.00514	0		1.00312	0		1.00345	0
0.999912	53872.2		1.01166	0		1.00938	0		1.00996	0					1.00566	0		1.01166	0		1.00938	0		1.00996	0
1.00666	53075.2		1.01814	0		1.01566	0		1.01647	0					1.0122	0		1.01814	0		1.01566	0		1.01647	0
1.01335	48738.5		1.02457	0		1.02198	0		1.02275	0					1.01851	0		1.02457	0		1.02198	0		1.02275	0
1.02003	62067.7		1.03085	0		1.02826	0		1.0291	0					1.02475	0		1.03085	0		1.02826	0		1.0291	0
1.02673	46568.4		1.0373	0		1.03454	0		1.0354	0					1.03103	0		1.0373	0		1.03454	0		1.0354	0
1.0335	55760.4		1.04359	0		1.04085	0		1.04187	0					1.03733	0		1.04359	0		1.04085	0		1.04187	0
1.0402	16875.8		1.0501	0		1.04735	0		1.04836	0					1.04364	0		1.0501	0		1.04735	0		1.04836	0
1.04689	23402.5		1.05661	0		1.05387	0		1.05491	0					1.05014	0		1.05661	0		1.05387	0		1.05491	0
1.0536	68065.9		1.06316	0		1.06041	0		1.06177	0					1.05663	0		1.06316	0		1.06041	0		1.06177	0
1.06039	27954.7		1.06975	0		1.06719	0		1.06877	0					1.06342	0		1.06975	0		1.06719	0		1.06877	0
1.06713	38786.5		1.07659	0		1.07427	0		1.07578	0					1.07026	0		1.07659	0		1.07427	0		1.07578	0
1.07385	34722.2		1.08359	0		1.0811	0		1.08268	0					1.07711	0		1.08359	0		1.0811	0		1.08268	0
1.0806	44158		1.09044	0		1.08792	0		1.08956	0					1.08393	0		1.09044	0		1.08792	0		1.08956	0
1.08742	34007.7		1.09752	0		1.09471	0		1.09644	0					1.09076	0		1.09752	0		1.09471	0		1.09644	0
1.09417	31440.7		1.10457	0		1.10175	0		1.10345	0					1.09783	0		1.10457	0		1.10175	0		1.10345	0
1.10093	48068.1		1.11157	0		1.10878	0		1.11054	0					1.10488	0		1.11157	0		1.10878	0		1.11054	0
1.10767	25545.2		1.11857	0		1.11577	0		1.11757	0					1.11189	0		1.11857	0		1.11577	0		1.11757	0
1.11451	31078.4		1.12564	0		1.12278	0		1.1246	0					1.11891	0		1.12564	0		1.12278	0		1.1246	0
1.12128	40918.5		1.1327	0		1.12986	0		1.13165	0					1.12598	0		1.1327	0		1.12986	0		1.13165	0
1.12802	21946.5		1.13969	0		1.13689	0		1.13874	0					1.133	0		1.13969	0		1.13689	0		1.13874	0
1.1348	33363.2		1.14668	0		1.14393	0		1.14579	0					1.14003	0		1.14668	0		1.14393	0		1.14579	0
1.14165	34298.8		1.15375	0		1.15099	0		1.15285	0					1.14685	0		1.15375	0		1.15099	0		1.15285	0
1.14845	28813.9		1.16053	0		1.15787	0		1.15989	0					1.15396	0		1.16053	0		1.15787	0		1.15989	0
1.15523	25925.8		1.16738	0		1.1647	0		1.16701	0					1.16099	0		1.16738	0		1.1647	0		1.16701	0
1.162	33983.5		1.17431	0		1.17154	0		1.17391	0					1.16783	0		1.17431	0		1.17154	0		1.17391	0
1.16885	26648		1.18119	0		1.17841	0		1.18081	0					1.17467	0		1.18119	0		1.17841	0		1.18081	0
1.17562	19958.7		1.18817	0		1.1853	0		1.18771	0					1.18158	0		1.18817	0		1.1853	0		1.18771	0
1.18239	35405.7		1.19516	0		1.19213	0		1.19485	0					1.1886	0		1.19516	0		1.19213	0		1.19485	0
1.18917	35236.4		1.2022	0		1.19898	0		1.20193	0					1.1956	0		1.2022	0		1.19898	0		1.20193	0
1.19589	21534.3		1.20931	0		1.20578	0		1.20897	0					1.20265	0		1.20931	0		1.20578	0		1.20897	0
1.20254	40019.4		1.21636	0		1.2129	0		1.21604	0					1.20974	0		1.21636	0		1.2129	0		1.21604	0
1.20919	27608.5		1.22336	0		1.21972	0		1.22315	0					1.2166	0		1.22336	0		1.21972	0		1.22315	0
1.21584	17971.5		1.2304	0		1.22653	0		1.23022	0					1.22362	0		1.2304	0		1.22653	0		1.23022	0
1.22257	24634.2		1.2375	0		1.23355	0		1.23727	0					1.23062	0		1.2375	0		1.23355	0		1.23727	0
1.22925	22359.7		1.24455	0		1.24083	0		1.24431	0					1.23773	0		1.24455	0		1.24083	0		1.24431	0
1.23591	22905.1		1.25154	0		1.24805	0		1.25142	0					1.24477	0		1.25154	0		1.24805	0		1.25142	0
1.24259	27188.1		1.25857	0		1.25489	0		1.25849	0					1.25178	0		1.25857	0		1.25489	0		1.25849	0
1.2495	27631.3		1.26565	0		1.26171	0		1.26555	0					1.25882	0		1.26565	0		1.26171	0		1.26555	0
1.25619	22474.6		1.2727	0		1.26861	0		1.27261	0					1.2657	0		1.2727	0		1.26861	0		1.27261	0
1.26285	20207.4		1.27972	0		1.27547	0		1.27974	0					1.27258	0		1.27972	0		1.27547	0		1.27974	0
1.26953	33200.4		1.2867	0		1.28228	0		1.2868	0					1.27958	0		1.2867	0		1.28228	0		1.2868	0
1.27627	15432.1		1.29355	0		1.28907	0		1.29383	0					1.28657	0		1.29355	0		1.28907	0		1.29383	0
1.28297	30351.2		1.29983	0		1.29589	0		1.30064	0					1.2936	0		1.29983	0		1.29589	0		1.30064	0
1.28966	29520.7		1.30607	0		1.30217	0		1.30743	0					1.30038	0		1.30607	0		1.30217	0		1.30743	0
1.29634	16506.3		1.3123	0		1.30841	0		1.31367	0					1.30667	0		1.3123	0		1.30841	0		1.31367	0
1.30311	21668.8		1.31857	0		1.31463	0		1.31992	0					1.3129	0		1.31857	0		1.31463	0		1.31992	0
1.30983	15236.4		1.32476	0		1.32089	0		1.32613	0					1.31917	0		1.32476	0		1.32089	0		1.32613	0
1.31652	21609.6		1.331	0		1.32709	0		1.3324	0					1.3254	0		1.331	0		1.32709	0		1.3324	0
1.32322	20804.6		1.33718	0		1.33327	0		1.33864	0					1.33161	0		1.33718	0		1.33327	0		1.33864	0
1.33	27056.7		1.34339	0		1.33952	0		1.34485	0					1.33781	0		1.34339	0		1.33952	0		1.34485	0
1.3368	18026.4		1.34942	0		1.3457	0		1.3511	0					1.34404	0		1.34942	0		1.3457	0		1.3511	0
1.34347	15806.4		1.35567	0		1.35174	0		1.35735	0					1.35029	0		1.35567	0		1.35174	0		1.35735	0
1.35016	24052.9		1.36191	0		1.35799	0		1.36364	0					1.35653	0		1.36191	0		1.35799	0		1.36364	0
1.35695	23816.7		1.36818	0		1.36424	0		1.3699	0					1.3628	0		1.36818	0		1.36424	0		1.3699	0
1.36366	24580.6		1.37462	0		1.37069	0		1.37635	0					1.36909	0		1.37462	0		1.37069	0		1.37635	0
1.37043	16976.2		1.38106	0		1.37716	0		1.38283	0					1.37539	0		1.38106	0		1.37716	0		1.38283	0
1.37729	19592.9		1.3875	0		1.38345	0		1.38931	0					1.38186	0		1.3875	0		1.38345	0		1.38931	0
1.38406	18152.7		1.39397	0		1.38991	0		1.39581	0					1.38832	0		1.39397	0		1.38991	0		1.39581	0
1.3908	23695.2		1.40046	0		1.39639	0		1.40231	0					1.39482	0		1.40046	0		1.39639	0		1.40231	0
1.39749	23671.3		1.40693	0		1.40288	0		1.40882	0					1.40132	0		1.40693	0		1.40288	0		1.40882	0
1.40422	20660.1		1.41341	0		1.40938	0		1.41535	0					1.40783	0		1.41341	0		1.40938	0		1.41535	0
1.41096	15801		1.41992	0		1.41588	0		1.42231	0					1.41434	0		1.41992	0		1.41588	0		1.42231	0
1.41765	13207.9		1.42641	0		1.4224	0		1.42928	0					1.42087	0		1.42641	0		1.4224	0		1.42928	0
1.42464	14616.9		1.43293	0		1.42892	0		1.43629	0					1.42742	0		1.43293	0		1.42892	0		1.43629	0
1.43151	14660		1.43925	0		1.43545	0		1.44327	0					1.43395	0		1.43925	0		1.43545	0		1.44327	0
1.43846	17107.8		1.44579	0		1.44225	0		1.45009	0					1.4405	0		1.44579	0		1.44225	0		1.45009	0
1.44532	27217		1.45216	0		1.4491	0		1.4569	0					1.44705	0		1.45216	0		1.4491	0		1.4569	0
1.45217	18155		1.45868	0		1.45591	0		1.46379	0					1.45387	0		1.45868	0		1.45591	0		1.46379	0
1.45901	23053.3		1.46565	0		1.46287	0		1.47081	0					1.46083	0		1.46565	0		1.46287	0		1.47081	0
1.46598	21012.1		1.47267	0		1.46983	0		1.47779	0					1.46781	0		1.47267	0		1.46983	0		1.47779	0
1.47286	23810.5		1.47964	0		1.47688	0		1.48479	0					1.47483	0		1.47964	0		1.47688	0		1.48479	0
1.47972	16452.4		1.48659	0		1.48387	0		1.49185	0					1.48182	0		1.48659	0		1.48387	0		1.49185	0
1.48648	23263.3		1.49374	0		1.49085	0		1.49888	0					1.4888	0		1.49374	0		1.49085	0		1.49888	0
1.49328	25580		1.50077	0		1.49782	0		1.50587	0					1.49577	0		1.50077	0		1.49782	0		1.50587	0
1.5	14311.4		1.50776	0		1.50485	0		1.51287	0					1.5028	0		1.50776	0		1.50485	0		1.51287	0
1.50681	30002.4		1.51473	0		1.51188	0		1.51994	0					1.50982	0		1.51473	0		1.51188	0		1.51994	0
1.51362	16435.5		1.52169	0		1.51887	0		1.52697	0					1.51682	0		1.52169	0		1.51887	0		1.52697	0
1.5206	30513.8		1.52872	0		1.52586	0		1.53396	0					1.5238	0		1.52872	0		1.52586	0		1.53396	0
1.52752	22052.1		1.53574	0		1.53291	0		1.54082	0					1.53068	0		1.53574	0		1.53291	0		1.54082	0
1.53441	18522.2		1.54272	0		1.53993	0		1.54774	0					1.5377	0		1.54272	0		1.53993	0		1.54774	0
1.54131	20569.5		1.54966	0		1.54693	0		1.55477	0					1.54468	0		1.54966	0		1.54693	0		1.55477	0
1.54828	11451.4		1.55687	0		1.55408	0		1.5618	0					1.5517	0		1.55687	0		1.55408	0		1.5618	0
1.55521	15616.3		1.56388	0		1.56131	0		1.56882	0					1.55875	0		1.56388	0		1.56131	0		1.56882	0
1.56211	18120.9		1.57086	0		1.56834	0		1.5759	0					1.56575	0		1.57086	0		1.56834	0		1.5759	0
1.569	19827.1		1.57783	0		1.57537	0		1.58293	0					1.57292	0		1.57783	0		1.57537	0		1.58293	0
1.57599	16268.9		1.58485	0		1.58254	0		1.58994	0					1.57991	0		1.58485	0		1.58254	0		1.58994	0
1.5829	15981.1		1.59204	0		1.5894	0		1.59699	0					1.58695	0		1.59204	0		1.5894	0		1.59699	0
1.58981	6717.5		1.59902	0		1.59637	0		1.60405	0					1.59395	0		1.59902	0		1.59637	0		1.60405	0
1.59673	16055		1.60617	0		1.60316	0		1.61109	0					1.60094	0		1.60617	0		1.60316	0		1.61109	0
1.6038	23891.5		1.61322	0		1.60994	0		1.6181	0					1.60791	0		1.61322	0		1.60994	0		1.6181	0
1.61073	13845.2		1.62021	0		1.61679	0		1.62511	0					1.61494	0		1.62021	0		1.61679	0		1.62511	0
1.61764	17627.5		1.62702	0		1.62358	0		1.63221	0					1.62196	0		1.62702	0		1.62358	0		1.63221	0
1.62456	14180		1.63402	0		1.63036	0		1.63925	0					1.62878	0		1.63402	0		1.63036	0		1.63925	0
1.63155	23373.9		1.64104	0		1.63713	0		1.64627	0					1.63561	0		1.64104	0		1.63713	0		1.64627	0
1.63848	19382.8		1.64806	0		1.64399	0		1.65328	0					1.64266	0		1.64806	0		1.64399	0		1.65328	0
1.6454	18250.2		1.65506	0		1.6508	0		1.66038	0					1.64967	0		1.65506	0		1.6508	0		1.66038	0
1.65232	12848.7		1.66201	0		1.65796	0		1.66741	0					1.65667	0		1.66201	0		1.65796	0		1.66741	0
1.65933	13758.4		1.66909	0		1.66492	0		1.67443	0					1.66365	0		1.66909	0		1.66492	0		1.67443	0
1.66629	19708.5		1.67607	0		1.672	0		1.68144	0					1.67073	0		1.67607	0		1.672	0		1.68144	0
1.6732	14654.8		1.68303	0		1.67882	0		1.68852	0					1.67771	0		1.68303	0		1.67882	0		1.68852	0
1.68012	13160.5		1.69019	0		1.68598	0		1.69556	0					1.68489	0		1.69019	0		1.68598	0		1.69556	0
1.68713	14097.3		1.69705	0		1.69275	0		1.70235	0					1.69179	0		1.69705	0		1.69275	0		1.70235	0
1.69407	12789.5		1.70382	0		1.69958	0		1.70912	0					1.69884	0		1.70382	0		1.69958	0		1.70912	0
1.70101	18398.7		1.71036	0		1.70619	0		1.71573	0					1.70563	0		1.71036	0		1.70619	0		1.71573	0
1.70792	13528.9		1.71689	0		1.71275	0		1.7223	0					1.71227	0		1.71689	0		1.71275	0		1.7223	0
1.71493	11576.2		1.7233	0		1.71929	0		1.72888	0					1.71882	0		1.7233	0		1.71929	0		1.72888	0
1.72187	16938.9		1.72983	0		1.72586	0		1.73545	0					1.72544	0		1.72983	0		1.72586	0		1.73545	0
1.7288	13126.1		1.73635	0		1.73223	0		1.74224	0					1.73197	0		1.73635	0		1.73223	0		1.74224	0
1.73573	12594.3		1.74285	0		1.73877	0		1.74883	0					1.73855	0		1.74285	0		1.73877	0		1.74883	0
1.74274	8660.32		1.74941	0		1.74534	0		1.75559	0					1.74527	0		1.74941	0		1.74534	0		1.75559	0
1.74969	14938.3		1.75615	0		1.75194	0		1.76237	0					1.75205	0		1.75615	0		1.75194	0		1.76237	0
1.75663	15092		1.76292	0		1.75872	0		1.76923	0					1.75879	0		1.76292	0		1.75872	0		1.76923	0
1.76355	13541.1		1.76966	0		1.76551	0		1.77626	0					1.76555	0		1.76966	0		1.76551	0		1.77626	0
1.77067	19223.5		1.77648	0		1.77229	0		1.78326	0					1.77253	0		1.77648	0		1.77229	0		1.78326	0
1.77761	14668.6		1.78345	0		1.77919	0		1.79026	0					1.77959	0		1.78345	0		1.77919	0		1.79026	0
1.78455	16154.3		1.79024	0		1.78618	0		1.79735	0					1.78661	0		1.79024	0		1.78618	0		1.79735	0
1.79149	9509.43		1.79722	0		1.79316	0		1.80438	0					1.79359	0		1.79722	0		1.79316	0		1.80438	0
1.79852	19434.5		1.80424	0		1.80015	0		1.81143	0					1.80079	0		1.80424	0		1.80015	0		1.81143	0
1.80547	15637.2		1.81105	0		1.80701	0		1.81827	0					1.80768	0		1.81105	0		1.80701	0		1.81827	0
1.81242	11259.4		1.81803	0		1.81403	0		1.82535	0					1.81453	0		1.81803	0		1.81403	0		1.82535	0
1.81936	18135.5		1.82518	0		1.8212	0		1.83244	0					1.82138	0		1.82518	0		1.8212	0		1.83244	0
1.82637	15940.1		1.83225	0		1.8282	0		1.83949	0					1.82835	0		1.83225	0		1.8282	0		1.83949	0
1.83333	15316.3		1.83942	0		1.83544	0		1.8465	0					1.83542	0		1.83942	0		1.83544	0		1.8465	0
1.84026	19644.2		1.84659	0		1.84267	0		1.8536	0					1.84243	0		1.84659	0		1.84267	0		1.8536	0
1.84721	13003.3		1.85376	0		1.84985	0		1.86084	0					1.84943	0		1.85376	0		1.84985	0		1.86084	0
1.85426	10118.1		1.86085	0		1.8569	0		1.86789	0					1.85647	0		1.86085	0		1.8569	0		1.86789	0
1.86122	15134.2		1.86785	0		1.86415	0		1.87508	0					1.86352	0		1.86785	0		1.86415	0		1.87508	0
1.86818	16711.3		1.87485	0		1.87136	0		1.88216	0					1.87056	0		1.87485	0		1.87136	0		1.88216	0
1.87513	13308.2		1.88182	0		1.87856	0		1.88922	0					1.87757	0		1.88182	0		1.87856	0		1.88922	0
1.88217	9602.89		1.88887	0		1.88573	0		1.89629	0					1.88476	0		1.88887	0		1.88573	0		1.89629	0
1.88913	16689		1.89591	0		1.89297	0		1.90348	0					1.89188	0		1.89591	0		1.89297	0		1.90348	0
1.89607	8194.54		1.90277	0		1.9	0		1.91056	0					1.89874	0		1.90277	0		1.9	0		1.91056	0
1.90303	16621.5		1.90959	0		1.90704	0		1.9176	0					1.90557	0		1.90959	0		1.90704	0		1.9176	0
1.91008	14718.8		1.91665	0		1.91425	0		1.92462	0					1.91241	0		1.91665	0		1.91425	0		1.92462	0
1.91704	14239.4		1.92385	0		1.92094	0		1.9317	0					1.91949	0		1.92385	0		1.92094	0		1.9317	0
1.924	10927.1		1.93086	0		1.92775	0		1.93881	0					1.92653	0		1.93086	0		1.92775	0		1.93881	0
1.93097	13401.6		1.93785	0		1.93453	0		1.94602	0					1.93353	0		1.93785	0		1.93453	0		1.94602	0
1.93805	17890.4		1.94492	0		1.94173	0		1.95308	0					1.94053	0		1.94492	0		1.94173	0		1.95308	0
1.94501	17594		1.95195	0		1.94897	0		1.96029	0					1.9476	0		1.95195	0		1.94897	0		1.96029	0
1.95196	12258.5		1.95893	0		1.95577	0		1.96742	0					1.95463	0		1.95893	0		1.95577	0		1.96742	0
1.95891	13108.1		1.96592	0		1.96255	0		1.97449	0					1.96162	0		1.96592	0		1.96255	0		1.97449	0
1.96598	14040.2		1.97297	0		1.96933	0		1.98152	0					1.96861	0		1.97297	0		1.96933	0		1.98152	0
1.97295	12522.5		1.98019	0		1.9762	0		1.98871	0					1.97565	0		1.98019	0		1.9762	0		1.98871	0
1.97989	18082		1.98717	0		1.98304	0		1.996	0					1.98269	0		1.98717	0		1.98304	0		1.996	0
1.98686	18681.1		1.99419	0		1.98964	0		2.00305	0					1.98969	0		1.99419	0		1.98964	0		2.00305	0
1.99388	8816.09		2.00109	0		1.99643	0		2.01008	0					1.99652	0		2.00109	0		1.99643	0		2.01008	0
2.00087	11476.5		2.0081	0		2.00347	0		2.0171	0					2.00359	0		2.0081	0		2.00347	0		2.0171	0
2.00783	9316.21		2.01527	0		2.01028	0		2.02436	0					2.01059	0		2.01527	0		2.01028	0		2.02436	0
2.01477	12336.2		2.02227	0		2.01708	0		2.03159	0					2.01759	0		2.02227	0		2.01708	0		2.03159	0
2.02181	10896.9		2.02933	0		2.02387	0		2.03878	0					2.02457	0		2.02933	0		2.02387	0		2.03878	0
2.02877	15888.3		2.0363	0		2.03076	0		2.04598	0					2.03163	0		2.0363	0		2.03076	0		2.04598	0
2.03572	20413.4		2.0433	0		2.03756	0		2.05322	0					2.03866	0		2.0433	0		2.03756	0		2.05322	0
2.04266	13841.1		2.05031	0		2.04435	0		2.06045	0					2.04566	0		2.05031	0		2.04435	0		2.06045	0
2.04969	9427.14		2.05736	0		2.05156	0		2.06756	0					2.05265	0		2.05736	0		2.05156	0		2.06756	0
2.05664	14798.9		2.06441	0		2.05878	0		2.07474	0					2.05971	0		2.06441	0		2.05878	0		2.07474	0
2.06356	7274.63		2.07142	0		2.06559	0		2.08183	0					2.06674	0		2.07142	0		2.06559	0		2.08183	0
2.07059	9814.25		2.07841	0		2.0724	0		2.08904	0					2.07375	0		2.07841	0		2.0724	0		2.08904	0
2.07763	8303.22		2.08533	0		2.07926	0		2.09609	0					2.08076	0		2.08533	0		2.07926	0		2.09609	0
2.08461	16388.6		2.09235	0		2.08611	0		2.10311	0					2.08763	0		2.09235	0		2.08611	0		2.10311	0
2.09157	13961.6		2.09933	0		2.0929	0		2.10975	0					2.09451	0		2.09933	0		2.0929	0		2.10975	0
2.09854	6776.42		2.1061	0		2.09966	0		2.11632	0					2.10152	0		2.1061	0		2.09966	0		2.11632	0
2.10557	10000.9		2.11289	0		2.10627	0		2.12288	0					2.10853	0		2.11289	0		2.10627	0		2.12288	0
2.11255	6309.33		2.11963	0		2.11307	0		2.12943	0					2.11578	0		2.11963	0		2.11307	0		2.12943	0
2.11952	12863.9		2.12608	0		2.11979	0		2.13576	0					2.12279	0		2.12608	0		2.11979	0		2.13576	0
2.12649	8656.04		2.13233	0		2.12635	0		2.14202	0					2.12979	0		2.13233	0		2.12635	0		2.14202	0
2.13359	9596.38		2.13859	0		2.13262	0		2.14827	0					2.13678	0		2.13859	0		2.13262	0		2.14827	0
2.14057	14623.1		2.145	0		2.13892	0		2.15451	0					2.14382	0		2.145	0		2.13892	0		2.15451	0
2.14759	8962.24		2.15122	0		2.14521	0		2.16076	0					2.15084	0		2.15122	0		2.14521	0		2.16076	0
2.15454	8759.22		2.15743	0		2.15144	0		2.16697	0					2.15783	0		2.15743	0		2.15144	0		2.16697	0
2.16156	7847.79		2.16367	0		2.15765	0		2.17318	0					2.16482	0		2.16367	0		2.15765	0		2.17318	0
2.16858	6401.06		2.16986	0		2.16388	0		2.17939	0					2.17168	0		2.16986	0		2.16388	0		2.17939	0
2.17551	6259.54		2.17607	0		2.17011	0		2.18541	0					2.17851	0		2.17607	0		2.17011	0		2.18541	0
2.18249	14007.7		2.18209	0		2.17614	0		2.19163	0					2.1853	0		2.18209	0		2.17614	0		2.19163	0
2.18953	9158.72		2.18831	0		2.18235	0		2.19783	0					2.19224	0		2.18831	0		2.18235	0		2.19783	0
2.19647	11562.2		2.19449	0		2.18855	0		2.20406	0					2.19925	0		2.19449	0		2.18855	0		2.20406	0
2.20343	0		2.20071	0		2.19476	0		2.21024	0					2.20622	0		2.20071	0		2.19476	0		2.21024	0
2.21028	0		2.20689	0		2.20094	0		2.21646	0					2.2132	0		2.20689	0		2.20094	0		2.21646	0
2.21727	12778.5		2.2131	0		2.20716	0		2.22264	0					2.22019	0		2.2131	0		2.20716	0		2.22264	0
2.22409	11288.7		2.21928	0		2.21335	0		2.22887	0					2.22723	0		2.21928	0		2.21335	0		2.22887	0
2.23085	7381.34		2.22551	0		2.21957	0		2.23508	0					2.23423	0		2.22551	0		2.21957	0		2.23508	0
2.2378	12121.7		2.23171	0		2.22576	0		2.24127	0					2.24122	0		2.23171	0		2.22576	0		2.24127	0
2.24481	9067.73		2.23795	0		2.23199	0		2.24748	0					2.24821	0		2.23795	0		2.23199	0		2.24748	0
2.25174	10781.8		2.24414	0		2.23817	0		2.25367	0					2.25528	0		2.24414	0		2.23817	0		2.25367	0
2.25872	11611.5		2.25036	0		2.24441	0		2.25987	0					2.2621	0		2.25036	0		2.24441	0		2.25987	0
2.2657	12105		2.25657	0		2.25059	0		2.26612	0					2.26911	0		2.25657	0		2.25059	0		2.26612	0
2.27274	8670.02		2.26277	0		2.25681	0		2.27237	0					2.27615	0		2.26277	0		2.25681	0		2.27237	0
2.27972	10598.7		2.26901	0		2.26304	0		2.27862	0					2.28321	0		2.26901	0		2.26304	0		2.27862	0
2.2867	8154.45		2.27525	0		2.26927	0		2.28489	0					2.29021	0		2.27525	0		2.26927	0		2.28489	0
2.29365	10044.9		2.2815	0		2.27552	0		2.29132	0					2.29721	0		2.2815	0		2.27552	0		2.29132	0
2.30069	13048.2		2.28776	0		2.28176	0		2.29759	0					2.3042	0		2.28776	0		2.28176	0		2.29759	0
2.30767	9308.03		2.29419	0		2.28803	0		2.30387	0					2.31126	0		2.29419	0		2.28803	0		2.30387	0
2.31465	10023.8		2.30046	0		2.29447	0		2.31015	0					2.31847	0		2.30046	0		2.29447	0		2.31015	0
2.32163	8765.44		2.30672	0		2.30073	0		2.31643	0					2.32546	0		2.30672	0		2.30073	0		2.31643	0
2.3287	10360.3		2.313	0		2.30717	0		2.32288	0					2.33246	0		2.313	0		2.30717	0		2.32288	0
2.33567	10036.2		2.31944	0		2.31345	0		2.32934	0					2.33953	0		2.31944	0		2.31345	0		2.32934	0
2.34264	8363.42		2.32587	0		2.31989	0		2.33581	0					2.34654	0		2.32587	0		2.31989	0		2.33581	0
2.34963	12201.6		2.33233	0		2.32633	0		2.34227	0					2.35337	0		2.33233	0		2.32633	0		2.34227	0
2.35667	12039.8		2.33878	0		2.33263	0		2.34872	0					2.3602	0		2.33878	0		2.33263	0		2.34872	0
2.36366	11295.7		2.34523	0		2.3391	0		2.35518	0					2.36726	0		2.34523	0		2.3391	0		2.35518	0
2.37071	7699.9		2.35168	0		2.34548	0		2.36167	0					2.37428	0		2.35168	0		2.34548	0		2.36167	0
2.37769	9228.15		2.35796	0		2.35177	0		2.36797	0					2.3813	0		2.35796	0		2.35177	0		2.36797	0
2.38476	8934.73		2.36427	0		2.35807	0		2.37426	0					2.38828	0		2.36427	0		2.35807	0		2.37426	0
2.39179	11758.4		2.37073	0		2.36455	0		2.38073	0					2.39535	0		2.37073	0		2.36455	0		2.38073	0
2.39879	7753.61		2.37719	0		2.37102	0		2.38705	0					2.40235	0		2.37719	0		2.37102	0		2.38705	0
2.40576	19519.2		2.38365	0		2.37733	0		2.39354	0					2.40934	0		2.38365	0		2.37733	0		2.39354	0
2.41283	13694.2		2.39012	0		2.38379	0		2.39993	0					2.41634	0		2.39012	0		2.38379	0		2.39993	0
2.41983	8701.49		2.3966	0		2.39027	0		2.4064	0					2.42336	0		2.3966	0		2.39027	0		2.4064	0
2.42683	9271.51		2.40307	0		2.39675	0		2.4129	0					2.43039	0		2.40307	0		2.39675	0		2.4129	0
2.4338	7858.22		2.40952	0		2.40323	0		2.41938	0					2.43738	0		2.40952	0		2.40323	0		2.41938	0
2.44087	10971.5		2.416	0		2.40971	0		2.42587	0					2.44438	0		2.416	0		2.40971	0		2.42587	0
2.44787	8740.43		2.42247	0		2.4162	0		2.43236	0					2.45128	0		2.42247	0		2.4162	0		2.43236	0
2.45489	12477.9		2.42894	0		2.42268	0		2.43885	0					2.45812	0		2.42894	0		2.42268	0		2.43885	0
2.46189	13080.1		2.43533	0		2.42915	0		2.44534	0					2.46512	0		2.43533	0		2.42915	0		2.44534	0
2.46898	8559.14		2.44182	0		2.43563	0		2.45182	0					2.47212	0		2.44182	0		2.43563	0		2.45182	0
2.47595	12150.6		2.44812	0		2.44197	0		2.45841	0					2.47937	0		2.44812	0		2.44197	0		2.45841	0
2.48292	8849.82		2.45442	0		2.44829	0		2.46503	0					2.48637	0		2.45442	0		2.44829	0		2.46503	0
2.4899	14134.7		2.46088	0		2.45477	0		2.4718	0					2.49338	0		2.46088	0		2.45477	0		2.4718	0
2.49694	5437.22		2.46738	0		2.46125	0		2.47839	0					2.50037	0		2.46738	0		2.46125	0		2.47839	0
2.50401	9328.72		2.47386	0		2.46759	0		2.48513	0					2.50743	0		2.47386	0		2.46759	0		2.48513	0
2.51101	5255.93		2.48033	0		2.47437	0		2.49193	0					2.51442	0		2.48033	0		2.47437	0		2.49193	0
2.51793	7490.3		2.48681	0		2.48112	0		2.49872	0					2.52142	0		2.48681	0		2.48112	0		2.49872	0
2.52501	7953.65		2.49328	0		2.48804	0		2.50548	0					2.5284	0		2.49328	0		2.48804	0		2.50548	0
2.53205	12533.1		2.49978	0		2.49483	0		2.51223	0					2.53529	0		2.49978	0		2.49483	0		2.51223	0
2.53908	0		2.50626	0		2.5016	0		2.51903	0					2.54233	0		2.50626	0		2.5016	0		2.51903	0
2.54603	8361.93		2.51273	0		2.50837	0		2.5258	0					2.54916	0		2.51273	0		2.50837	0		2.5258	0
2.55313	0		2.51924	0		2.51516	0		2.53261	0					2.55618	0		2.51924	0		2.51516	0		2.53261	0
2.55995	13089.4		2.52572	0		2.52196	0		2.53936	0					2.56324	0		2.52572	0		2.52196	0		2.53936	0
2.56698	0		2.53222	0		2.52873	0		2.54614	0					2.57024	0		2.53222	0		2.52873	0		2.54614	0
2.5738	11024.6		2.53854	0		2.53549	0		2.55292	0					2.57724	0		2.53854	0		2.53549	0		2.55292	0
2.5809	12403.8		2.54486	0		2.5421	0		2.55949	0					2.58423	0		2.54486	0		2.5421	0		2.55949	0
2.58772	6922.45		2.55135	0		2.54889	0		2.56626	0					2.59128	0		2.55135	0		2.54889	0		2.56626	0
2.59469	11542		2.55782	0		2.55567	0		2.57291	0					2.5983	0		2.55782	0		2.55567	0		2.57291	0
2.60166	17316.3		2.56432	0		2.56241	0		2.57967	0					2.60529	0		2.56432	0		2.56241	0		2.57967	0
2.60868	9537.83		2.57082	0		2.56919	0		2.58642	0					2.61227	0		2.57082	0		2.56919	0		2.58642	0
2.61565	7046.43		2.57732	0		2.576	0		2.59318	0					2.61932	0		2.57732	0		2.576	0		2.59318	0
2.62258	5632.38		2.58379	0		2.58276	0		2.6	0					2.62615	0		2.58379	0		2.58276	0		2.6	0
2.62951	0		2.59028	0		2.58952	0		2.60677	0					2.63299	0		2.59028	0		2.58952	0		2.60677	0
2.63646	0		2.59727	0		2.59627	0		2.61352	0					2.6398	0		2.59727	0		2.59627	0		2.61352	0
2.64341	0		2.60422	0		2.60307	0		2.62028	0					2.64684	0		2.60422	0		2.60307	0		2.62028	0
2.65017	0		2.61117	0		2.60985	0		2.62708	0					2.65386	0		2.61117	0		2.60985	0		2.62708	0
2.65692	9138.38		2.6181	0		2.61661	0		2.63384	0					2.66086	0		2.6181	0		2.61661	0		2.63384	0
2.66379	9970.7		2.62509	0		2.62337	0		2.6406	0					2.66786	0		2.62509	0		2.62337	0		2.6406	0
2.67059	14721.4		2.6319	0		2.63001	0		2.6472	0					2.67489	0		2.6319	0		2.63001	0		2.6472	0
2.67743	0		2.63868	0		2.63678	0		2.6538	0					2.6819	0		2.63868	0		2.63678	0		2.6538	0
2.68428	0		2.64522	0		2.64355	0		2.66058	0					2.68889	0		2.64522	0		2.64355	0		2.66058	0
2.69125	12251.9		2.65178	0		2.65031	0		2.66714	0					2.69588	0		2.65178	0		2.65031	0		2.66714	0
2.69809	7595.12		2.65833	0		2.65712	0		2.67388	0					2.70292	0		2.65833	0		2.65712	0		2.67388	0
2.70483	8873.1		2.66486	0		2.6639	0		2.68068	0					2.70993	0		2.66486	0		2.6639	0		2.68068	0
2.71176	14520.3		2.67138	0		2.67066	0		2.68744	0					2.71678	0		2.67138	0		2.67066	0		2.68744	0
2.71879	5383.97		2.67793	0		2.67745	0		2.69422	0					2.7236	0		2.67793	0		2.67745	0		2.69422	0
2.72579	5845.56		2.68489	0		2.68426	0		2.70098	0					2.73048	0		2.68489	0		2.68426	0		2.70098	0
2.73279	4942.08		2.69202	0		2.69103	0		2.70778	0					2.73751	0		2.69202	0		2.69103	0		2.70778	0
2.73978	8253.81		2.69898	0		2.69778	0		2.71456	0					2.74449	0		2.69898	0		2.69778	0		2.71456	0
2.74686	5104.5		2.70601	0		2.70453	0		2.72131	0					2.75147	0		2.70601	0		2.70453	0		2.72131	0
2.75388	5714.41		2.71298	0		2.71134	0		2.72808	0					2.75854	0		2.71298	0		2.71134	0		2.72808	0
2.76088	6492.32		2.72011	0		2.71812	0		2.73489	0					2.76553	0		2.72011	0		2.71812	0		2.73489	0
2.76792	6681.12		2.72688	0		2.72487	0		2.7415	0					2.77252	0		2.72688	0		2.72487	0		2.7415	0
2.77502	7528.62		2.73389	0		2.73162	0		2.74808	0					2.77953	0		2.73389	0		2.73162	0		2.74808	0
2.78204	4398.27		2.74085	0		2.73842	0		2.75483	0					2.78676	0		2.74085	0		2.73842	0		2.75483	0
2.78908	8033.33		2.74798	0		2.74521	0		2.76149	0					2.79378	0		2.74798	0		2.74521	0		2.76149	0
2.79611	7731.73		2.75493	0		2.75198	0		2.76827	0					2.80078	0		2.75493	0		2.75198	0		2.76827	0
2.80322	0		2.76212	0		2.75873	0		2.77502	0					2.80761	0		2.76212	0		2.75873	0		2.77502	0
2.81021	5300.46		2.76911	0		2.76557	0		2.78177	0					2.81448	0		2.76911	0		2.76557	0		2.78177	0
2.81723	6167.93		2.77607	0		2.77237	0		2.78857	0					2.82132	0		2.77607	0		2.77237	0		2.78857	0
2.82412	0		2.78301	0		2.77915	0		2.79536	0					2.82832	0		2.78301	0		2.77915	0		2.79536	0
2.83115	11899.1		2.79001	0		2.7859	0		2.80211	0					2.83533	0		2.79001	0		2.7859	0		2.80211	0
2.83799	12598.4		2.79701	0		2.7927	0		2.80886	0					2.8424	0		2.79701	0		2.7927	0		2.80886	0
2.84485	7079.33		2.80414	0		2.7995	0		2.81568	0					2.84941	0		2.80414	0		2.7995	0		2.81568	0
2.85188	4675.88		2.81108	0		2.80628	0		2.82246	0					2.8564	0		2.81108	0		2.80628	0		2.82246	0
2.85902	5279.21		2.81809	0		2.81301	0		2.82922	0					2.86339	0		2.81809	0		2.81301	0		2.82922	0
2.866	9816.52		2.82507	0		2.81966	0		2.83582	0					2.87062	0		2.82507	0		2.81966	0		2.83582	0
2.87302	14248.3		2.83203	0		2.82644	0		2.84248	0					2.87763	0		2.83203	0		2.82644	0		2.84248	0
2.87998	7087.63		2.83915	0		2.83322	0		2.84926	0					2.88462	0		2.83915	0		2.83322	0		2.84926	0
2.88709	9830.41		2.84633	0		2.84	0		2.85583	0					2.8915	0		2.84633	0		2.84	0		2.85583	0
2.89413	7179.21		2.85335	0		2.84681	0		2.86261	0					2.89857	0		2.85335	0		2.84681	0		2.86261	0
2.90116	7462.82		2.86027	0		2.8536	0		2.86943	0					2.90542	0		2.86027	0		2.8536	0		2.86943	0
2.90819	6891.53		2.86725	0		2.86035	0		2.87618	0					2.91224	0		2.86725	0		2.86035	0		2.87618	0
2.91532	8598.15		2.87427	0		2.86712	0		2.88294	0					2.91921	0		2.87427	0		2.86712	0		2.88294	0
2.9224	7330.54		2.88125	0		2.87395	0		2.8897	0					2.92627	0		2.88125	0		2.87395	0		2.8897	0
2.92943	9824.27		2.88821	0		2.88073	0		2.89653	0					2.93327	0		2.88821	0		2.88073	0		2.89653	0
2.93647	9443.91		2.89516	0		2.88749	0		2.90332	0					2.94029	0		2.89516	0		2.88749	0		2.90332	0
2.9436	5420.03		2.90219	0		2.89422	0		2.90991	0					2.94747	0		2.90219	0		2.89422	0		2.90991	0
2.95065	6217.72		2.90916	0		2.90103	0		2.9167	0					2.95451	0		2.90916	0		2.90103	0		2.9167	0
2.95768	7280.29		2.91595	0		2.90781	0		2.92349	0					2.96157	0		2.91595	0		2.90781	0		2.92349	0
2.96471	4718.93		2.9229	0		2.91442	0		2.93012	0					2.96856	0		2.9229	0		2.91442	0		2.93012	0
2.97183	4742.59		2.9301	0		2.92118	0		2.9367	0					2.97555	0		2.9301	0		2.92118	0		2.9367	0
2.9789	8073.47		2.93708	0		2.92799	0		2.94346	0					2.98259	0		2.93708	0		2.92799	0		2.94346	0
2.9859	9739.82		2.94404	0		2.93477	0		2.95009	0					2.98941	0		2.94404	0		2.93477	0		2.95009	0
2.99297	7169.39		2.95102	0		2.94155	0		2.95685	0					2.99623	0		2.95102	0		2.94155	0		2.95685	0
3.00003	4576.47		2.95801	0		2.94831	0		2.96363	0					3.00304	0		2.95801	0		2.94831	0		2.96363	0
3.00708	0		2.96519	0		2.95513	0		2.97039	0					3.01008	0		2.96519	0		2.95513	0		2.97039	0
3.01405	10720.3		2.97217	0		2.96192	0		2.9772	0					3.01707	0		2.97217	0		2.96192	0		2.9772	0
3.02106	8640.46		2.97916	0		2.96867	0		2.98397	0					3.02405	0		2.97916	0		2.96867	0		2.98397	0
3.02792	8089.17		2.9862	0		2.97545	0		2.99072	0					3.03099	0		2.9862	0		2.97545	0		2.99072	0
3.03495	6184.04		2.99337	0		2.98227	0		2.99749	0					3.03803	0		2.99337	0		2.98227	0		2.99749	0
3.04197	7006.03		3.00017	0		2.98903	0		3.00429	0					3.04503	0		3.00017	0		2.98903	0		3.00429	0
3.04894	0		3.00694	0		2.99579	0		3.01106	0					3.05201	0		3.00694	0		2.99579	0		3.01106	0
3.05589	0		3.01414	0		3.00255	0		3.01781	0					3.05899	0		3.01414	0		3.00255	0		3.01781	0
3.06289	10113.5		3.0211	0		3.00922	0		3.02439	0					3.06605	0		3.0211	0		3.00922	0		3.02439	0
3.06975	11902.9		3.02805	0		3.016	0		3.03105	0					3.07324	0		3.02805	0		3.016	0		3.03105	0
3.07655	8186.88		3.0352	0		3.02276	0		3.03782	0					3.08025	0		3.0352	0		3.02276	0		3.03782	0
3.08361	10828.6		3.0424	0		3.02954	0		3.0444	0					3.08708	0		3.0424	0		3.02954	0		3.0444	0
3.09059	4875.44		3.04937	0		3.03618	0		3.05117	0					3.09412	0		3.04937	0		3.03618	0		3.05117	0
3.09756	10158.1		3.05649	0		3.04297	0		3.05794	0					3.10114	0		3.05649	0		3.04297	0		3.05794	0
3.1046	6542.48		3.06347	0		3.04973	0		3.06472	0					3.10814	0		3.06347	0		3.04973	0		3.06472	0
3.11168	5983.29		3.07046	0		3.05651	0		3.07149	0					3.11531	0		3.07046	0		3.05651	0		3.07149	0
3.11877	5559.07		3.07744	0		3.0633	0		3.07823	0					3.12238	0		3.07744	0		3.0633	0		3.07823	0
3.12583	12320.2		3.08457	0		3.07006	0		3.08505	0					3.12941	0		3.08457	0		3.07006	0		3.08505	0
3.13286	7374.6		3.09152	0		3.07685	0		3.09184	0					3.13642	0		3.09152	0		3.07685	0		3.09184	0
3.14003	6673.62		3.09858	0		3.08363	0		3.09861	0					3.14341	0		3.09858	0		3.08363	0		3.09861	0
3.1471	4288.07		3.10556	0		3.09042	0		3.10536	0					3.15046	0		3.10556	0		3.09042	0		3.10536	0
3.15415	7329.13		3.11251	0		3.0972	0		3.11216	0					3.15746	0		3.11251	0		3.0972	0		3.11216	0
3.16121	8400.23		3.11946	0		3.10398	0		3.11876	0					3.16447	0		3.11946	0		3.10398	0		3.11876	0
3.16838	5829.66		3.12664	0		3.11058	0		3.12536	0					3.17148	0		3.12664	0		3.11058	0		3.12536	0
3.17544	9198.14		3.13381	0		3.11738	0		3.13215	0					3.17836	0		3.13381	0		3.11738	0		3.13215	0
3.1825	0		3.14077	0		3.12414	0		3.1388	0					3.18519	0		3.14077	0		3.12414	0		3.1388	0
3.1895	5170.49		3.14792	0		3.1309	0		3.14559	0					3.19217	0		3.14792	0		3.1309	0		3.14559	0
3.19662	0		3.15513	0		3.13766	0		3.15234	0					3.19916	0		3.15513	0		3.13766	0		3.15234	0
3.20357	9683.1		3.16209	0		3.14448	0		3.15909	0					3.2062	0		3.16209	0		3.14448	0		3.15909	0
3.21076	7239.29		3.16925	0		3.15146	0		3.16591	0					3.21321	0		3.16925	0		3.15146	0		3.16591	0
3.21766	0		3.17621	0		3.1582	0		3.17268	0					3.22017	0		3.17621	0		3.1582	0		3.17268	0
3.22475	9112.51		3.18321	0		3.16495	0		3.17944	0					3.22714	0		3.18321	0		3.16495	0		3.17944	0
3.23198	5668.8		3.19021	0		3.17176	0		3.18619	0					3.23422	0		3.19021	0		3.17176	0		3.18619	0
3.23886	7094.87		3.19717	0		3.17856	0		3.193	0					3.24123	0		3.19717	0		3.17856	0		3.193	0
3.24593	6411.15		3.20415	0		3.1853	0		3.19978	0					3.24821	0		3.20415	0		3.1853	0		3.19978	0
3.25311	10042.2		3.21119	0		3.19208	0		3.20655	0					3.25522	0		3.21119	0		3.19208	0		3.20655	0
3.26018	4333.67		3.21836	0		3.19873	0		3.21334	0					3.26209	0		3.21836	0		3.19873	0		3.21334	0
3.26726	4873.41		3.22533	0		3.20552	0		3.21998	0					3.26892	0		3.22533	0		3.20552	0		3.21998	0
3.27431	6546.02		3.2323	0		3.21222	0		3.22675	0					3.27572	0		3.2323	0		3.21222	0		3.22675	0
3.28146	5168.04		3.23952	0		3.21917	0		3.23338	0					3.28251	0		3.23952	0		3.21917	0		3.23338	0
3.28855	0		3.24646	0		3.22598	0		3.24012	0					3.28953	0		3.24646	0		3.22598	0		3.24012	0
3.29559	7523.98		3.25363	0		3.23276	0		3.24694	0					3.29654	0		3.25363	0		3.23276	0		3.24694	0
3.30279	6535.67		3.2606	0		3.23952	0		3.2537	0					3.30333	0		3.2606	0		3.23952	0		3.2537	0
3.30977	4232.42		3.26762	0		3.24628	0		3.26046	0					3.31032	0		3.26762	0		3.24628	0		3.26046	0
3.31687	3887.28		3.27462	0		3.25309	0		3.26721	0					3.31735	0		3.27462	0		3.25309	0		3.26721	0
3.32395	7240.96		3.2816	0		3.25985	0		3.27399	0					3.32417	0		3.2816	0		3.25985	0		3.27399	0
3.33104	3876.65		3.28855	0		3.26659	0		3.28076	0					3.33093	0		3.28855	0		3.26659	0		3.28076	0
3.33824	4228.42		3.29558	0		3.27337	0		3.28751	0					3.33788	0		3.29558	0		3.27337	0		3.28751	0
3.34532	0		3.30257	0		3.28017	0		3.29429	0					3.34474	0		3.30257	0		3.28017	0		3.29429	0
3.35234	8836.2		3.30953	0		3.28693	0		3.30109	0					3.35152	0		3.30953	0		3.28693	0		3.30109	0
3.35953	7179		3.31649	0		3.29369	0		3.30769	0					3.3582	0		3.31649	0		3.29369	0		3.30769	0
3.36655	0		3.32351	0		3.30046	0		3.31428	0					3.36499	0		3.32351	0		3.30046	0		3.31428	0
3.37361	7117.82		3.3305	0		3.30728	0		3.32102	0					3.37183	0		3.3305	0		3.30728	0		3.32102	0
3.38081	6908		3.33746	0		3.31403	0		3.32768	0					3.37865	0		3.33746	0		3.31403	0		3.32768	0
3.3877	0		3.3446	3003.72		3.32062	0		3.33445	0					3.38543	0		3.3446	0		3.32062	0		3.33445	0
3.3948	6280.87		3.35169	0		3.32738	0		3.34121	0					3.3922	0		3.35169	0		3.32738	0		3.34121	0
3.40203	8934.44		3.35859	0		3.33418	0		3.34795	0					3.39903	0		3.35859	0		3.33418	0		3.34795	0
3.40892	11740.4		3.36557	0		3.34098	0		3.35479	0					3.40582	0		3.36557	0		3.34098	0		3.35479	0
3.41599	4169.53		3.37253	0		3.34774	0		3.36159	0					3.4126	0		3.37253	0		3.34774	0		3.36159	0
3.42319	7466.5		3.37956	0		3.35449	0		3.36837	0					3.41937	0		3.37956	0		3.35449	0		3.36837	0
3.43028	4699.19		3.38654	0		3.3613	0		3.37511	0					3.42622	0		3.38654	0		3.3613	0		3.37511	0
3.43742	6527.85		3.39369	0		3.36808	0		3.38192	0					3.43304	0		3.39369	0		3.36808	0		3.38192	0
3.4445	6314.45		3.40065	0		3.37485	0		3.38868	0					3.43982	0		3.40065	0		3.37485	0		3.38868	0
3.45164	5037.49		3.40769	0		3.38161	0		3.39546	0					3.44659	0		3.40769	0		3.38161	0		3.39546	0
3.45873	3402.7		3.41467	0		3.38828	0		3.40204	0					3.45341	0		3.41467	0		3.38828	0		3.40204	0
3.46583	8800.83		3.42164	0		3.39488	0		3.40867	0					3.46021	0		3.42164	0		3.39488	0		3.40867	0
3.47293	0		3.42864	0		3.40163	0		3.41543	0					3.467	0		3.42864	0		3.40163	0		3.41543	0
3.48006	6152.94		3.43567	0		3.40841	0		3.42201	0					3.47377	0		3.43567	0		3.40841	0		3.42201	0
3.48726	9076.35		3.44266	0		3.41506	0		3.42877	0					3.48077	0		3.44266	0		3.41506	0		3.42877	0
3.49419	8865.53		3.44981	0		3.42182	0		3.43558	0					3.48774	0		3.44981	0		3.42182	0		3.43558	0
3.50128	4966.34		3.45678	0		3.42862	0		3.44234	0					3.49456	0		3.45678	0		3.42862	0		3.44234	0
3.50845	6685.26		3.46364	0		3.43537	0		3.44909	0					3.50136	0		3.46364	0		3.43537	0		3.44909	0
3.51556	6235.05		3.47062	0		3.44219	0		3.45585	0					3.50838	0		3.47062	0		3.44219	0		3.45585	0
3.52265	4778.54		3.47757	0		3.44898	0		3.46265	0					3.51517	0		3.47757	0		3.44898	0		3.46265	0
3.52973	9001.91		3.48471	0		3.45573	0		3.46941	0					3.52212	0		3.48471	0		3.45573	0		3.46941	0
3.5369	6275.47		3.49191	0		3.4625	0		3.47618	0					3.52907	0		3.49191	0		3.4625	0		3.47618	0
3.54397	5324.2		3.4989	0		3.46931	0		3.48293	0					3.5359	0		3.4989	0		3.46931	0		3.48293	0
3.55106	4645.83		3.50605	0		3.4761	0		3.48971	0					3.54269	0		3.50605	0		3.4761	0		3.48971	0
3.55815	0		3.51302	0		3.4827	0		3.49633	0					3.54947	0		3.51302	0		3.4827	0		3.49633	0
3.56526	6728.67		3.52002	0		3.48929	0		3.5029	0					3.55625	0		3.52002	0		3.48929	0		3.5029	0
3.57246	7504.61		3.527	0		3.4961	0		3.50964	0					3.56307	0		3.527	0		3.4961	0		3.50964	0
3.57939	4099.84		3.53397	0		3.50288	0		3.51626	0					3.56987	0		3.53397	0		3.50288	0		3.51626	0
3.58647	0		3.54092	0		3.50949	0		3.52307	0					3.57683	0		3.54092	0		3.50949	0		3.52307	0
3.5936	6247.38		3.54791	0		3.51623	0		3.52984	0					3.58363	0		3.54791	0		3.51623	0		3.52984	0
3.60082	0		3.55469	0		3.52302	0		3.53659	0					3.59043	0		3.55469	0		3.52302	0		3.53659	0
3.60769	3856.66		3.56164	0		3.52983	0		3.54339	0					3.59722	0		3.56164	0		3.52983	0		3.54339	0
3.61486	6299.02		3.56864	0		3.53659	0		3.55016	0					3.60402	0		3.56864	0		3.53659	0		3.55016	0
3.62186	3783.55		3.57583	0		3.54337	0		3.55692	0					3.6108	0		3.57583	0		3.54337	0		3.55692	0
3.62891	8221.5		3.58277	0		3.55018	0		3.56368	0					3.61781	0		3.58277	0		3.55018	0		3.56368	0
3.63599	6867.57		3.58973	0		3.55696	0		3.5705	0					3.62468	0		3.58973	0		3.55696	0		3.5705	0
3.64304	8613.73		3.5967	0		3.56372	0		3.57725	0					3.63147	0		3.5967	0		3.56372	0		3.57725	0
3.6502	6263.16		3.60369	0		3.57046	0		3.58401	0					3.63824	0		3.60369	0		3.57046	0		3.58401	0
3.65726	10774.5		3.61065	0		3.5773	0		3.59059	0					3.64507	0		3.61065	0		3.5773	0		3.59059	0
3.66431	4601.77		3.61763	0		3.58389	0		3.59724	0					3.6519	0		3.61763	0		3.58389	0		3.59724	0
3.67141	4836.63		3.62458	0		3.59067	0		3.60401	0					3.65871	0		3.62458	0		3.59067	0		3.60401	0
3.67854	7707.97		3.63139	0		3.59742	0		3.61061	0					3.66549	0		3.63139	0		3.59742	0		3.61061	0
3.68562	7210.71		3.63836	0		3.60407	0		3.61737	0					3.67233	0		3.63836	0		3.60407	0		3.61737	0
3.69267	8296.88		3.64513	0		3.61084	0		3.62416	0					3.67912	0		3.64513	0		3.61084	0		3.62416	0
3.69976	0		3.65205	0		3.61761	0		3.63095	0					3.6859	0		3.65205	0		3.61761	0		3.63095	0
3.70684	5361.96		3.65907	0		3.62437	0		3.63772	0					3.69285	0		3.65907	0		3.62437	0		3.63772	0
3.71405	6736.01		3.66607	0		3.63115	0		3.64448	0					3.69969	0		3.66607	0		3.63115	0		3.64448	0
3.72099	6247.77		3.67302	0		3.63793	0		3.65128	0					3.70648	0		3.67302	0		3.63793	0		3.65128	0
3.72809	6093.3		3.68017	0		3.6447	0		3.65805	0					3.71325	0		3.68017	0		3.6447	0		3.65805	0
3.73528	5617.72		3.68697	0		3.65145	0		3.66483	0					3.72023	0		3.68697	0		3.65145	0		3.66483	0
3.74239	3505.23		3.69394	0		3.65823	0		3.67158	0					3.72705	0		3.69394	0		3.65823	0		3.67158	0
3.74949	8504.06		3.70073	0		3.66501	0		3.67837	0					3.73385	0		3.70073	0		3.66501	0		3.67837	0
3.7566	6750.81		3.70749	0		3.67176	0		3.68497	0					3.74064	0		3.70749	0		3.67176	0		3.68497	0
3.76381	5071.33		3.7145	0		3.67836	0		3.69157	0					3.74741	0		3.7145	0		3.67836	0		3.69157	0
3.771	4826.92		3.72147	0		3.68515	0		3.69832	0					3.75423	0		3.72147	0		3.68515	0		3.69832	0
3.77809	3810.43		3.72842	0		3.69192	0		3.70497	0					3.7612	0		3.72842	0		3.69192	0		3.70497	0
3.78521	3897.67		3.73519	0		3.69868	0		3.71174	0					3.76799	0		3.73519	0		3.69868	0		3.71174	0
3.79241	3685.79		3.74217	0		3.70543	0		3.7185	0					3.77495	0		3.74217	0		3.70543	0		3.7185	0
3.79952	4547.53		3.74913	0		3.71224	0		3.72525	0					3.78176	0		3.74913	0		3.71224	0		3.72525	0
3.80662	7315.01		3.75608	0		3.71904	0		3.73208	0					3.78875	0		3.75608	0		3.71904	0		3.73208	0
3.81371	4037.51		3.76303	0		3.72582	0		3.73886	0					3.79553	0		3.76303	0		3.72582	0		3.73886	0
3.82089	8356.44		3.76984	0		3.73259	0		3.74562	0					3.80233	0		3.76984	0		3.73259	0		3.74562	0
3.82802	8960.37		3.77679	0		3.73943	0		3.75239	0					3.80932	0		3.77679	0		3.73943	0		3.75239	0
3.83515	7828.64		3.78374	0		3.74619	0		3.75918	0					3.8163	0		3.78374	0		3.74619	0		3.75918	0
3.84226	0		3.79068	0		3.75294	0		3.76597	0					3.82309	0		3.79068	0		3.75294	0		3.76597	0
3.84938	5653.2		3.79751	0		3.75969	0		3.77272	0					3.82986	0		3.79751	0		3.75969	0		3.77272	0
3.85657	8077.63		3.80447	0		3.76652	0		3.77929	0					3.83669	0		3.80447	0		3.76652	0		3.77929	0
3.86352	3902.93		3.81124	0		3.77313	0		3.78596	0					3.84346	0		3.81124	0		3.77313	0		3.78596	0
3.87069	0		3.81819	0		3.77988	0		3.79273	0					3.85024	0		3.81819	0		3.77988	0		3.79273	0
3.87782	6224.99		3.82502	0		3.78664	0		3.79933	0					3.85722	0		3.82502	0		3.78664	0		3.79933	0
3.88503	6052.79		3.83183	0		3.79346	0		3.8061	0					3.86422	0		3.83183	0		3.79346	0		3.8061	0
3.89195	4008.94		3.83879	0		3.80023	0		3.81291	0					3.87101	0		3.83879	0		3.80023	0		3.81291	0
3.89907	4899.51		3.84574	0		3.80702	0		3.81967	0					3.87797	0		3.84574	0		3.80702	0		3.81967	0
3.90624	5403.78		3.85257	0		3.81377	0		3.82643	0					3.88493	0		3.85257	0		3.81377	0		3.82643	0
3.91335	6869.04		3.85934	0		3.82059	0		3.83321	0					3.89195	0		3.85934	0		3.82059	0		3.83321	0
3.92043	4148.99		3.8663	0		3.82737	0		3.84001	0					3.89876	0		3.8663	0		3.82737	0		3.84001	0
3.92753	7081.74		3.87325	0		3.83414	0		3.84678	0					3.90555	0		3.87325	0		3.83414	0		3.84678	0
3.93471	0		3.88025	0		3.84093	0		3.85353	0					3.91233	0		3.88025	0		3.84093	0		3.85353	0
3.94182	4112.58		3.88719	0		3.84775	0		3.8603	0					3.91917	0		3.88719	0		3.84775	0		3.8603	0
3.94901	0		3.89414	0		3.85451	0		3.86706	0					3.926	0		3.89414	0		3.85451	0		3.86706	0
3.95589	3545.25		3.90108	0		3.86128	0		3.87366	0					3.93278	0		3.90108	0		3.86128	0		3.87366	0
3.96317	0		3.90808	0		3.86809	0		3.88026	0					3.93975	0		3.90808	0		3.86809	0		3.88026	0
3.97017	0		3.91488	0		3.87493	0		3.88701	0					3.94658	0		3.91488	0		3.87493	0		3.88701	0
3.97733	5654.62		3.92182	0		3.8817	0		3.89366	0					3.9534	0		3.92182	0		3.8817	0		3.89366	0
3.98436	5035.46		3.92877	0		3.88848	0		3.90041	0					3.96019	0		3.92877	0		3.88848	0		3.90041	0
3.99137	3779.83		3.93578	0		3.89525	0		3.90717	0					3.96697	0		3.93578	0		3.89525	0		3.90717	0
3.99848	6231.64		3.94277	0		3.90206	0		3.91392	0					3.97398	0		3.94277	0		3.90206	0		3.91392	0
4.00559	3254.97		3.94972	0		3.90885	0		3.92072	0					3.98078	0		3.94972	0		3.90885	0		3.92072	0
4.01269	0		3.95667	0		3.91562	0		3.92753	0					3.98772	0		3.95667	0		3.91562	0		3.92753	0
4.0198	0		3.96367	0		3.9224	0		3.9343	0					3.99451	0		3.96367	0		3.9224	0		3.9343	0
4.02698	4450.24		3.97063	0		3.92922	0		3.94104	0					4.00136	0		3.97063	0		3.92922	0		3.94104	0
4.03403	3681.35		3.97759	0		3.93602	0		3.94786	0					4.00816	0		3.97759	0		3.93602	0		3.94786	0
4.04096	0		3.98455	0		3.94278	0		3.95463	0					4.01496	0		3.98455	0		3.94278	0		3.95463	0
4.04809	5456.36		3.99137	0		3.94956	0		3.96142	0					4.02173	0		3.99137	0		3.94956	0		3.96142	0
4.05529	3287.7		3.99836	0		3.95622	0		3.968	0					4.02873	0		3.99836	0		3.95622	0		3.968	0
4.06222	4574.62		4.00513	0		3.96284	0		3.97465	0					4.03556	0		4.00513	0		3.96284	0		3.97465	0
4.0693	3719.01		4.01208	0		3.96959	0		3.98146	0					4.04252	0		4.01208	0		3.96959	0		3.98146	0
4.07647	0		4.01909	0		3.97635	0		3.98805	0					4.0493	0		4.01909	0		3.97635	0		3.98805	0
4.08356	4616.83		4.02604	0		3.98317	0		3.99485	0					4.05613	0		4.02604	0		3.98317	0		3.99485	0
4.09076	0		4.03283	0		3.98996	0		4.00166	0					4.06295	0		4.03283	0		3.98996	0		4.00166	0
4.09766	0		4.03977	0		3.99674	0		4.00846	0					4.0699	0		4.03977	0		3.99674	0		4.00846	0
4.10482	5320.73		4.04677	0		4.0035	0		4.01521	0					4.07668	0		4.04677	0		4.0035	0		4.01521	0
4.11186	5016.78		4.05374	0		4.01032	0		4.02196	0					4.0837	0		4.05374	0		4.01032	0		4.02196	0
4.11879	3450.08		4.06069	0		4.01708	0		4.02879	0					4.0905	0		4.06069	0		4.01708	0		4.02879	0
4.12592	0		4.06746	0		4.02405	0		4.03557	0					4.09729	0		4.06746	0		4.02405	0		4.03557	0
4.13309	4411.2		4.07448	0		4.0308	0		4.04233	0					4.10405	0		4.07448	0		4.0308	0		4.04233	0
4.14031	0		4.08145	0		4.03763	0		4.04908	0					4.11071	0		4.08145	0		4.03763	0		4.04908	0
4.14721	0		4.08822	0		4.04442	0		4.05589	0					4.11755	0		4.08822	0		4.04442	0		4.05589	0
4.15436	5592.58		4.09499	0		4.05122	0		4.06252	0					4.12435	0		4.09499	0		4.05122	0		4.06252	0
4.16149	3863.75		4.10201	0		4.05779	0		4.06911	0					4.13112	0		4.10201	0		4.05779	0		4.06911	0
4.16846	0		4.10898	0		4.06462	0		4.07587	0					4.13813	0		4.10898	0		4.06462	0		4.07587	0
4.17555	0		4.11593	0		4.07142	0		4.0825	0					4.14496	0		4.11593	0		4.07142	0		4.0825	0
4.18269	5315.25		4.12289	0		4.0782	0		4.08926	0					4.15173	0		4.12289	0		4.0782	0		4.08926	0
4.1898	0		4.12989	0		4.08494	0		4.09603	0					4.15868	0		4.12989	0		4.08494	0		4.09603	0
4.19676	6054.33		4.13667	0		4.09175	0		4.10277	0					4.16548	0		4.13667	0		4.09175	0		4.10277	0
4.20397	7385.73		4.1436	0		4.09853	0		4.10957	0					4.17246	0		4.1436	0		4.09853	0		4.10957	0
4.21095	4455.92		4.15056	0		4.10527	0		4.11636	0					4.17943	0		4.15056	0		4.10527	0		4.11636	0
4.21818	0		4.15757	0		4.11207	0		4.12311	0					4.18621	0		4.15757	0		4.11207	0		4.12311	0
4.22527	5848.51		4.16455	0		4.1189	0		4.12989	0					4.19303	0		4.16455	0		4.1189	0		4.12989	0
4.23249	4860.94		4.17151	0		4.12567	0		4.13671	0					4.20003	0		4.17151	0		4.12567	0		4.13671	0
4.23946	8590.62		4.17845	0		4.13246	0		4.14348	0					4.20679	0		4.17845	0		4.13246	0		4.14348	0
4.24669	4488.69		4.18529	0		4.13924	0		4.15025	0					4.21358	0		4.18529	0		4.13924	0		4.15025	0
4.25386	5769.72		4.19226	0		4.14592	0		4.15682	0					4.22041	0		4.19226	0		4.14592	0		4.15682	0
4.26096	0		4.19922	0		4.15271	0		4.1635	0					4.22739	0		4.19922	0		4.15271	0		4.1635	0
4.26806	0		4.20616	0		4.15947	0		4.17026	0					4.23438	0		4.20616	0		4.15947	0		4.17026	0
4.27526	6858.66		4.21316	0		4.16624	0		4.17686	0					4.24133	0		4.21316	0		4.16624	0		4.17686	0
4.28231	3611.55		4.2201	0		4.17307	0		4.18361	0					4.24814	0		4.2201	0		4.17307	0		4.18361	0
4.28927	4385.37		4.22704	0		4.17985	0		4.19041	0					4.25493	0		4.22704	0		4.17985	0		4.19041	0
4.29642	3955.75		4.234	0		4.18661	0		4.1972	0					4.26188	0		4.234	0		4.18661	0		4.1972	0
4.30374	5734.15		4.24101	0		4.19337	0		4.20396	0					4.26883	0		4.24101	0		4.19337	0		4.20396	0
4.31089	5317.3		4.24797	0		4.20018	0		4.21071	0					4.27566	0		4.24797	0		4.20018	0		4.21071	0
4.31802	0		4.25493	0		4.20698	0		4.21751	0					4.28244	0		4.25493	0		4.20698	0		4.21751	0
4.3251	3728.01		4.26188	0		4.21374	0		4.22429	0					4.2894	0		4.26188	0		4.21374	0		4.22429	0
4.33238	0		4.2689	0		4.2207	0		4.23108	0					4.29618	0		4.2689	0		4.2207	0		4.23108	0
4.33937	4164.6		4.2757	0		4.22752	0		4.23782	0					4.30303	0		4.2757	0		4.22752	0		4.23782	0
4.34657	4269.72		4.28265	0		4.23433	0		4.24464	0					4.31001	0		4.28265	0		4.23433	0		4.24464	0
4.35354	3769.71		4.2896	0		4.2411	0		4.25125	0					4.31681	0		4.2896	0		4.2411	0		4.25125	0
4.36077	0		4.2966	0		4.24768	0		4.25784	0					4.32376	0		4.2966	0		4.24768	0		4.25784	0
4.36794	4107.05		4.30341	0		4.2545	0		4.26461	0					4.33061	0		4.30341	0		4.2545	0		4.26461	0
4.37513	6004.09		4.31036	0		4.26128	0		4.27124	0					4.33758	0		4.31036	0		4.26128	0		4.27124	0
4.3821	0		4.31733	0		4.26806	0		4.27801	0					4.34438	0		4.31733	0		4.26806	0		4.27801	0
4.38929	3366.32		4.32431	0		4.27483	0		4.28476	0					4.35116	0		4.32431	0		4.27483	0		4.28476	0
4.39651	4293.45		4.33111	0		4.28164	0		4.29151	0					4.35807	0		4.33111	0		4.28164	0		4.29151	0
4.40356	5202.3		4.33807	0		4.28843	0		4.29834	0					4.36489	0		4.33807	0		4.28843	0		4.29834	0
4.41072	0		4.34502	0		4.29521	0		4.30513	0					4.37168	0		4.34502	0		4.29521	0		4.30513	0
4.41791	0		4.35185	0		4.30198	0		4.31189	0					4.37863	0		4.35185	0		4.30198	0		4.31189	0
4.42509	6882.81		4.35881	0		4.30881	0		4.31865	0					4.38547	0		4.35881	0		4.30881	0		4.31865	0
4.43217	0		4.3656	0		4.31559	0		4.32545	0					4.39244	0		4.3656	0		4.31559	0		4.32545	0
4.43911	5666.81		4.37254	0		4.32238	0		4.33225	0					4.39923	0		4.37254	0		4.32238	0		4.33225	0
4.44641	5566.89		4.37956	0		4.32916	0		4.339	0					4.40602	0		4.37956	0		4.32916	0		4.339	0
4.45341	8369.34		4.38654	0		4.33582	0		4.3456	0					4.41303	0		4.38654	0		4.33582	0		4.3456	0
4.46055	6062		4.3935	0		4.34263	0		4.35225	0					4.41985	0		4.3935	0		4.34263	0		4.35225	0
4.46774	0		4.40045	0		4.3494	0		4.35902	0					4.42681	0		4.40045	0		4.3494	0		4.35902	0
4.4749	0		4.40746	0		4.35617	0		4.36563	0					4.43377	0		4.40746	0		4.35617	0		4.36563	0
4.48208	5205.89		4.41442	0		4.36279	0		4.3724	0					4.44081	0		4.41442	0		4.36279	0		4.3724	0
4.48912	0		4.42139	0		4.36959	0		4.37923	0					4.44761	0		4.42139	0		4.36959	0		4.37923	0
4.49605	6327.14		4.42833	0		4.37638	0		4.386	0					4.45458	0		4.42833	0		4.37638	0		4.386	0
4.50337	0		4.43518	0		4.38315	0		4.39277	0					4.46138	0		4.43518	0		4.38315	0		4.39277	0
4.51017	0		4.44215	0		4.38998	0		4.39955	0					4.46839	0		4.44215	0		4.38998	0		4.39955	0
4.51717	0		4.44912	0		4.39675	0		4.40635	0					4.47517	0		4.44912	0		4.39675	0		4.40635	0
4.52417	3031		4.4559	0		4.40354	0		4.41312	0					4.48213	0		4.4559	0		4.40354	0		4.41312	0
4.53128	0		4.46276	0		4.41034	0		4.41988	0					4.4889	0		4.46276	0		4.41034	0		4.41988	0
4.5382	5185.68		4.46969	0		4.41716	0		4.42663	0					4.49574	0		4.46969	0		4.41716	0		4.42663	0
4.54523	3973.64		4.47647	0		4.42394	0		4.43346	0					4.50272	0		4.47647	0		4.42394	0		4.43346	0
4.55222	0		4.48342	0		4.43072	0		4.44006	0					4.50968	0		4.48342	0		4.43072	0		4.44006	0
4.55923	4088.68		4.49042	0		4.4375	0		4.44666	0					4.51664	0		4.49042	0		4.4375	0		4.44666	0
4.5663	0		4.49741	0		4.44433	0		4.45341	0					4.52364	0		4.49741	0		4.44433	0		4.45341	0
4.57324	5371.31		4.50436	0		4.45112	0		4.46005	0					4.53063	0		4.50436	0		4.45112	0		4.46005	0
4.58008	6460.34		4.51113	0		4.4579	0		4.46684	0					4.53758	0		4.51113	0		4.4579	0		4.46684	0
4.58712	0		4.51811	0		4.46468	0		4.47359	0					4.5444	0		4.51811	0		4.46468	0		4.47359	0
4.59427	4376.93		4.5251	0		4.47149	0		4.48037	0					4.55123	0		4.5251	0		4.47149	0		4.48037	0
4.60133	0		4.53206	0		4.47827	0		4.48717	0					4.55807	0		4.53206	0		4.47827	0		4.48717	0
4.60824	0		4.53902	0		4.48503	0		4.49395	0					4.56489	0		4.53902	0		4.48503	0		4.49395	0
4.61529	0		4.54585	0		4.49199	0		4.50075	0					4.5717	0		4.54585	0		4.49199	0		4.50075	0
4.62232	6717.65		4.55284	0		4.49879	0		4.50753	0					4.57855	0		4.55284	0		4.49879	0		4.50753	0
4.62937	5429.13		4.5598	0		4.50562	0		4.51433	0					4.58535	0		4.5598	0		4.50562	0		4.51433	0
4.63636	5618.19		4.56675	0		4.51239	0		4.52111	0					4.59233	0		4.56675	0		4.51239	0		4.52111	0
4.64331	3389.67		4.57375	0		4.51918	0		4.52789	0					4.5991	0		4.57375	0		4.51918	0		4.52789	0
4.65033	5997.9		4.58071	0		4.52585	0		4.53448	0					4.60611	0		4.58071	0		4.52585	0		4.53448	0
4.65733	3562.67		4.58766	0		4.53248	0		4.5411	0					4.61308	0		4.58766	0		4.53248	0		4.5411	0
4.66451	2967.97		4.59461	0		4.53926	0		4.54789	0					4.62003	0		4.59461	0		4.53926	0		4.54789	0
4.67162	6152.1		4.60165	0		4.54611	0		4.55449	0					4.62701	0		4.60165	0		4.54611	0		4.55449	0
4.67866	5653.63		4.60846	0		4.55294	0		4.56126	0					4.63402	0		4.60846	0		4.55294	0		4.56126	0
4.6857	3468.32		4.6154	0		4.55973	0		4.56809	0					4.64083	0		4.6154	0		4.55973	0		4.56809	0
4.69278	4431.71		4.62235	0		4.56652	0		4.57486	0					4.64779	0		4.62235	0		4.56652	0		4.57486	0
4.69988	5290.66		4.62936	0		4.57331	0		4.58162	0					4.65459	0		4.62936	0		4.57331	0		4.58162	0
4.70693	5970.05		4.6361	0		4.58013	0		4.58839	0					4.6616	0		4.6361	0		4.58013	0		4.58839	0
4.71397	5782.45		4.64307	0		4.58691	0		4.59522	0					4.6684	0		4.64307	0		4.58691	0		4.59522	0
4.72101	0		4.65002	0		4.59368	0		4.60197	0					4.67535	0		4.65002	0		4.59368	0		4.60197	0
4.72823	5560.13		4.65704	0		4.60047	0		4.60872	0					4.6823	0		4.65704	0		4.60047	0		4.60872	0
4.73549	3392.75		4.66384	0		4.60731	0		4.61548	0					4.68932	0		4.66384	0		4.60731	0		4.61548	0
4.74253	0		4.67063	0		4.6141	0		4.62227	0					4.69631	0		4.67063	0		4.6141	0		4.62227	0
4.74968	4001.91		4.67759	0		4.62087	0		4.6289	0					4.70327	0		4.67759	0		4.62087	0		4.6289	0
4.75699	0		4.68459	0		4.62745	0		4.63548	0					4.71008	0		4.68459	0		4.62745	0		4.63548	0
4.76399	2755.05		4.69158	0		4.63426	0		4.64223	0					4.71691	0		4.69158	0		4.63426	0		4.64223	0
4.77122	4266.44		4.69856	0		4.64107	0		4.64888	0					4.72389	0		4.69856	0		4.64107	0		4.64888	0
4.77826	5500.61		4.70552	0		4.64783	0		4.65565	0					4.73067	0		4.70552	0		4.64783	0		4.65565	0
4.78554	0		4.71253	0		4.65458	0		4.66242	0					4.73763	0		4.71253	0		4.65458	0		4.66242	0
4.79274	4257.8		4.71948	0		4.6614	0		4.6692	0					4.74448	0		4.71948	0		4.6614	0		4.6692	0
4.79998	3293.97		4.72645	0		4.66818	0		4.67598	0					4.75129	0		4.72645	0		4.66818	0		4.67598	0
4.80701	5835.68		4.73341	0		4.67499	0		4.68276	0					4.75808	0		4.73341	0		4.67499	0		4.68276	0
4.81428	0		4.74025	0		4.68175	0		4.68951	0					4.76488	0		4.74025	0		4.68175	0		4.68951	0
4.8213	3244.38		4.74722	0		4.68857	0		4.69627	0					4.77168	0		4.74722	0		4.68857	0		4.69627	0
4.82835	3446.72		4.75418	0		4.69536	0		4.70309	0					4.77866	0		4.75418	0		4.69536	0		4.70309	0
4.83542	0		4.76096	0		4.70212	0		4.70985	0					4.78563	0		4.76096	0		4.70212	0		4.70985	0
4.84248	0		4.76799	0		4.70891	0		4.71664	0					4.79259	0		4.76799	0		4.70891	0		4.71664	0
4.84954	4246.58		4.77481	0		4.71574	0		4.72323	0					4.79962	0		4.77481	0		4.71574	0		4.72323	0
4.8566	5055.98		4.78177	0		4.72237	0		4.72989	0					4.8066	0		4.78177	0		4.72237	0		4.72989	0
4.86363	0		4.78872	0		4.72932	0		4.73667	0					4.81358	0		4.78872	0		4.72932	0		4.73667	0
4.87077	0		4.79574	0		4.7361	0		4.74328	0					4.82036	0		4.79574	0		4.7361	0		4.74328	0
4.87782	0		4.80263	0		4.74292	0		4.75003	0					4.82738	0		4.80263	0		4.74292	0		4.75003	0
4.88483	0		4.8094	0		4.74971	0		4.75685	0					4.83419	0		4.8094	0		4.74971	0		4.75685	0
4.89186	4486.7		4.81618	0		4.75648	0		4.76364	0					4.84097	0		4.81618	0		4.75648	0		4.76364	0
4.89902	3985.55		4.82319	0		4.76326	0		4.77041	0					4.84777	0		4.82319	0		4.76326	0		4.77041	0
4.90607	3619.99		4.83019	0		4.77009	0		4.77717	0					4.85478	0		4.83019	0		4.77009	0		4.77717	0
4.91315	0		4.83697	0		4.77687	0		4.78398	0					4.86175	0		4.83697	0		4.77687	0		4.78398	0
4.92016	4312.41		4.84392	0		4.78365	0		4.79076	0					4.86873	0		4.84392	0		4.78365	0		4.79076	0
4.92729	0		4.85093	0		4.79042	0		4.79754	0					4.87569	0		4.85093	0		4.79042	0		4.79754	0
4.93433	6901.94		4.85791	0		4.79724	0		4.8043	0					4.88271	0		4.85791	0		4.79724	0		4.8043	0
4.94137	6821.04		4.86487	0		4.80425	0		4.81111	0					4.88968	0		4.86487	0		4.80425	0		4.81111	0
4.94842	5010.45		4.87183	0		4.81086	0		4.81773	0					4.89646	0		4.87183	0		4.81086	0		4.81773	0
4.95552	0		4.8788	0		4.81765	0		4.82434	0					4.90343	0		4.8788	0		4.81765	0		4.82434	0
4.96259	3776.45		4.88559	0		4.82447	0		4.83112	0					4.91028	0		4.88559	0		4.82447	0		4.83112	0
4.96966	0		4.89255	0		4.83125	0		4.83777	0					4.9171	0		4.89255	0		4.83125	0		4.83777	0
4.97666	0		4.8995	0		4.83803	0		4.84456	0					4.92388	0		4.8995	0		4.83803	0		4.84456	0
4.98372	0		4.90633	0		4.8448	0		4.85133	0					4.93085	0		4.90633	0		4.8448	0		4.85133	0
4.99077	0		4.9133	0		4.85163	0		4.8581	0					4.93771	0		4.9133	0		4.85163	0		4.8581	0
4.9978	4131.82		4.92025	0		4.85842	0		4.86494	0					4.94452	0		4.92025	0		4.85842	0		4.86494	0
5.00486	0		4.9272	0		4.8652	0		4.87173	0					4.95148	0		4.9272	0		4.8652	0		4.87173	0
5.01194	4496.55		4.9342	0		4.87196	0		4.87849	0					4.95843	0		4.9342	0		4.87196	0		4.87849	0
5.01901	0		4.94116	0		4.8788	0		4.88527	0					4.96546	0		4.94116	0		4.8788	0		4.88527	0
5.02601	0		4.94812	0		4.8856	0		4.89206	0					4.97243	0		4.94812	0		4.8856	0		4.89206	0
5.03303	0		4.95507	0		4.89239	0		4.89885	0					4.97939	0		4.95507	0		4.89239	0		4.89885	0
5.04008	0		4.96207	0		4.89915	0		4.90562	0					4.98618	0		4.96207	0		4.89915	0		4.90562	0
5.04709	0		4.96905	0		4.90599	0		4.91221	0					4.9932	0		4.96905	0		4.90599	0		4.91221	0
5.05406	0		4.97601	0		4.91264	0		4.91883	0					4.99999	0		4.97601	0		4.91264	0		4.91883	0
5.06102	0		4.98297	0		4.91943	0		4.92562	0					5.00696	0		4.98297	0		4.91943	0		4.92562	0
5.06806	0		4.99002	0		4.9264	0		4.93225	0					5.01374	0		4.99002	0		4.9264	0		4.93225	0
5.07483	0		4.99682	0		4.93323	0		4.93901	0					5.0206	0		4.99682	0		4.93323	0		4.93901	0
5.08159	0		5.00379	0		4.94006	0		4.94581	0					5.02739	0		5.00379	0		4.94006	0		4.94581	0
5.08834	0		5.01073	0		4.94684	0		4.95261	0					5.03438	0		5.01073	0		4.94684	0		4.95261	0
5.09512	0		5.01773	0		4.95359	0		4.95937	0					5.04133	0		5.01773	0		4.95359	0		4.95937	0
5.10188	0		5.02471	0		4.96043	0		4.96614	0					5.04818	0		5.02471	0		4.96043	0		4.96614	0
5.1086	0		5.03168	0		4.96722	0		4.97296	0					5.055	0		5.03168	0		4.96722	0		4.97296	0
5.11532	0		5.03863	0		4.97418	0		4.97974	0					5.06195	0		5.03863	0		4.97418	0		4.97974	0
5.12208	9130.43		5.04566	0		4.98095	0		4.9865	0					5.06892	0		5.04566	0		4.98095	0		4.9865	0
5.12863	0		5.05264	0		4.98777	0		4.99327	0					5.07593	0		5.05264	0		4.98777	0		4.99327	0
5.13506	0		5.05959	0		4.99457	0		5.0001	0					5.08292	0		5.05959	0		4.99457	0		5.0001	0
5.14154	0		5.06637	0		5.00134	0		5.00676	0					5.08972	0		5.06637	0		5.00134	0		5.00676	0
5.14804	0		5.07338	0		5.00813	0		5.01338	0					5.09668	0		5.07338	0		5.00813	0		5.01338	0
5.15451	0		5.08037	0		5.01495	0		5.02016	0					5.10351	0		5.08037	0		5.01495	0		5.02016	0
5.16096	0		5.08715	0		5.02175	0		5.0268	0					5.1105	0		5.08715	0		5.02175	0		5.0268	0
5.16743	0		5.09411	0		5.02853	0		5.03359	0					5.11727	0		5.09411	0		5.02853	0		5.03359	0
5.17391	0		5.10114	0		5.03529	0		5.04035	0					5.12423	0		5.10114	0		5.03529	0		5.04035	0
5.18038	0		5.1081	0		5.04213	0		5.04711	0					5.13123	0		5.1081	0		5.04213	0		5.04711	0
5.18685	0		5.11487	0		5.04893	0		5.05393	0					5.13822	0		5.11487	0		5.04893	0		5.05393	0
5.19331	0		5.1218	0		5.05573	0		5.06074	0					5.14516	0		5.1218	0		5.05573	0		5.06074	0
5.19986	0		5.12882	0		5.0625	0		5.06746	0					5.15214	0		5.12882	0		5.0625	0		5.06746	0
5.20639	0		5.1358	0		5.06932	0		5.07425	0					5.15898	0		5.1358	0		5.06932	0		5.07425	0
5.21311	4323.25		5.14276	0		5.07611	0		5.08106	0					5.16597	0		5.14276	0		5.07611	0		5.08106	0
5.21989	0		5.14972	0		5.08307	0		5.08784	0					5.17295	0		5.14972	0		5.08307	0		5.08784	0
5.22674	0		5.15673	0		5.09002	0		5.09462	0					5.17974	0		5.15673	0		5.09002	0		5.09462	0
5.23374	0		5.16371	0		5.09668	0		5.1012	0					5.18676	0		5.16371	0		5.09668	0		5.1012	0
5.24072	0		5.17066	0		5.10347	0		5.10784	0					5.19359	0		5.17066	0		5.10347	0		5.10784	0
5.2477	3245.88		5.17745	0		5.11026	0		5.1146	0					5.20034	0		5.17745	0		5.11026	0		5.1146	0
5.25483	0		5.18445	0		5.11703	0		5.1212	0					5.20712	0		5.18445	0		5.11703	0		5.1212	0
5.26183	3314.92		5.19143	0		5.12385	0		5.12797	0					5.21413	0		5.19143	0		5.12385	0		5.12797	0
5.26889	0		5.19838	0		5.13065	0		5.13479	0					5.22111	0		5.19838	0		5.13065	0		5.13479	0
5.27589	3015.54		5.20533	0		5.13742	0		5.14159	0					5.22807	0		5.20533	0		5.13742	0		5.14159	0
5.28303	0		5.21217	0		5.14422	0		5.14837	0					5.23504	0		5.21217	0		5.14422	0		5.14837	0
5.29002	0		5.21913	0		5.15106	0		5.15513	0					5.24205	0		5.21913	0		5.15106	0		5.15513	0
5.29704	0		5.2261	0		5.15786	0		5.16198	0					5.24904	0		5.2261	0		5.15786	0		5.16198	0
5.30406	0		5.23305	0		5.16465	0		5.16876	0					5.25599	0		5.23305	0		5.16465	0		5.16876	0
5.31114	3507.09		5.24005	0		5.1714	0		5.17552	0					5.26278	0		5.24005	0		5.1714	0		5.17552	0
5.3182	3558.77		5.24701	0		5.17823	0		5.18228	0					5.26961	0		5.24701	0		5.17823	0		5.18228	0
5.32524	0		5.25398	0		5.185	0		5.1891	0					5.2766	0		5.25398	0		5.185	0		5.1891	0
5.33241	0		5.26073	0		5.19178	0		5.19573	0					5.28338	0		5.26073	0		5.19178	0		5.19573	0
5.33949	0		5.2676	0		5.19855	0		5.20233	0					5.29035	0		5.2676	0		5.19855	0		5.20233	0
5.34653	4922.61		5.27456	0		5.20557	0		5.20911	0					5.29719	0		5.27456	0		5.20557	0		5.20911	0
5.35361	0		5.28151	0		5.21241	0		5.21575	0					5.30417	0		5.28151	0		5.21241	0		5.21575	0
5.36059	3722.56		5.28828	0		5.21918	0		5.22254	0					5.31113	0		5.28828	0		5.21918	0		5.22254	0
5.36777	3107.94		5.2953	0		5.22599	0		5.22936	0					5.3181	0		5.2953	0		5.22599	0		5.22936	0
5.37482	0		5.30229	0		5.23281	0		5.23612	0					5.325	0		5.30229	0		5.23281	0		5.23612	0
5.38182	0		5.30924	0		5.23979	0		5.24295	0					5.33199	0		5.30924	0		5.23979	0		5.24295	0
5.38883	4074.53		5.31619	0		5.24657	0		5.24971	0					5.33897	0		5.31619	0		5.24657	0		5.24971	0
5.39596	4238.88		5.32319	0		5.25336	0		5.2565	0					5.34591	0		5.32319	0		5.25336	0		5.2565	0
5.40302	5570.52		5.33019	0		5.26019	0		5.26329	0					5.35292	0		5.33019	0		5.26019	0		5.26329	0
5.41006	3206.69		5.33714	0		5.267	0		5.27009	0					5.35973	0		5.33714	0		5.267	0		5.27009	0
5.41712	0		5.34389	0		5.27378	0		5.27688	0					5.3667	0		5.34389	0		5.27378	0		5.27688	0
5.42419	3557.58		5.35089	0		5.28053	0		5.28364	0					5.37349	0		5.35089	0		5.28053	0		5.28364	0
5.43127	0		5.35768	0		5.28735	0		5.29021	0					5.38033	0		5.35768	0		5.28735	0		5.29021	0
5.43827	4209.67		5.36464	0		5.29414	0		5.29685	0					5.38715	0		5.36464	0		5.29414	0		5.29685	0
5.44533	0		5.37159	0		5.3011	0		5.30363	0					5.39412	0		5.37159	0		5.3011	0		5.30363	0
5.45239	3527.07		5.37858	0		5.30788	0		5.31022	0					5.40109	0		5.37858	0		5.30788	0		5.31022	0
5.45949	4163.21		5.38555	0		5.31471	0		5.31699	0					5.40809	0		5.38555	0		5.31471	0		5.31699	0
5.46654	4017.77		5.39253	0		5.32153	0		5.32381	0					5.41508	0		5.39253	0		5.32153	0		5.32381	0
5.47361	0		5.39947	0		5.3283	0		5.33062	0					5.42204	0		5.39947	0		5.3283	0		5.33062	0
5.48072	0		5.40647	0		5.33526	0		5.33739	0					5.429	0		5.40647	0		5.33526	0		5.33739	0
5.48775	0		5.41344	0		5.3421	0		5.34416	0					5.43605	0		5.41344	0		5.3421	0		5.34416	0
5.49476	4333.99		5.42023	0		5.34908	0		5.35099	0					5.44301	0		5.42023	0		5.34908	0		5.35099	0
5.50182	0		5.42719	0		5.35587	0		5.35777	0					5.44979	0		5.42719	0		5.35587	0		5.35777	0
5.50889	0		5.43419	0		5.36263	0		5.36454	0					5.45674	0		5.43419	0		5.36263	0		5.36454	0
5.51594	0		5.44117	0		5.36946	0		5.37135	0					5.46358	0		5.44117	0		5.36946	0		5.37135	0
5.52294	3893.03		5.44796	0		5.37626	0		5.37817	0					5.47039	0		5.44796	0		5.37626	0		5.37817	0
5.53	0		5.45492	0		5.38304	0		5.3848	0					5.47719	0		5.45492	0		5.38304	0		5.3848	0
5.53716	0		5.46192	0		5.38982	0		5.39141	0					5.48416	0		5.46192	0		5.38982	0		5.39141	0
5.5444	3483.89		5.46891	0		5.39664	0		5.39819	0					5.49116	0		5.46891	0		5.39664	0		5.39819	0
5.55148	0		5.47588	0		5.40361	0		5.40482	0					5.49814	0		5.47588	0		5.40361	0		5.40482	0
5.5585	3648.74		5.48265	0		5.41038	0		5.41162	0					5.50493	0		5.48265	0		5.41038	0		5.41162	0
5.56584	0		5.48966	0		5.41716	0		5.41837	0					5.51172	0		5.48966	0		5.41716	0		5.41837	0
5.5729	3451.08		5.49664	0		5.424	0		5.42517	0					5.51872	0		5.49664	0		5.424	0		5.42517	0
5.57997	3694.67		5.50359	0		5.4308	0		5.43198	0					5.52572	0		5.50359	0		5.4308	0		5.43198	0
5.58703	0		5.51054	0		5.43757	0		5.43879	0					5.5327	0		5.51054	0		5.43757	0		5.43879	0
5.59413	0		5.51755	0		5.44434	0		5.44557	0					5.53949	0		5.51755	0		5.44434	0		5.44557	0
5.60121	0		5.52452	0		5.4512	0		5.45237	0					5.54634	0		5.52452	0		5.4512	0		5.45237	0
5.60822	0		5.53149	0		5.45799	0		5.45917	0					5.55317	0		5.53149	0		5.45799	0		5.45917	0
5.61524	2929.25		5.53828	0		5.46476	0		5.46598	0					5.55997	0		5.53828	0		5.46476	0		5.46598	0
5.62239	3635.4		5.5453	0		5.47154	0		5.47276	0					5.56677	0		5.5453	0		5.47154	0		5.47276	0
5.62946	4008.56		5.55228	0		5.47838	0		5.47933	0					5.57363	0		5.55228	0		5.47838	0		5.47933	0
5.63651	4284.17		5.55922	0		5.4852	0		5.48597	0					5.58064	0		5.55922	0		5.4852	0		5.48597	0
5.64371	0		5.5662	0		5.49196	0		5.49278	0					5.58759	0		5.5662	0		5.49196	0		5.49278	0
5.65079	3456.03		5.57321	0		5.4989	0		5.49939	0					5.59456	0		5.57321	0		5.4989	0		5.49939	0
5.65789	2980.84		5.58017	0		5.50573	0		5.50614	0					5.60142	0		5.58017	0		5.50573	0		5.50614	0
5.66497	4695.25		5.58713	0		5.5126	0		5.51299	0					5.60822	0		5.58713	0		5.5126	0		5.51299	0
5.67204	6066.74		5.59407	0		5.51957	0		5.51978	0					5.61519	0		5.59407	0		5.51957	0		5.51978	0
5.67923	0		5.6011	0		5.52633	0		5.52653	0					5.62217	0		5.6011	0		5.52633	0		5.52653	0
5.68647	3593.21		5.60808	0		5.53313	0		5.53331	0					5.62901	0		5.60808	0		5.53313	0		5.53331	0
5.69354	0		5.61504	0		5.54012	0		5.54013	0					5.63601	0		5.61504	0		5.54012	0		5.54013	0
5.70061	0		5.622	0		5.54689	0		5.54693	0					5.64281	0		5.622	0		5.54689	0		5.54693	0
5.70785	0		5.62884	0		5.55368	0		5.55369	0					5.64978	0		5.62884	0		5.55368	0		5.55369	0
5.7149	0		5.63583	0		5.56068	0		5.56047	0					5.65663	0		5.63583	0		5.56068	0		5.56047	0
5.72193	0		5.6428	0		5.56748	0		5.56726	0					5.66359	0		5.6428	0		5.56748	0		5.56726	0
5.72897	4861.46		5.64975	0		5.5741	0		5.57389	0					5.67058	0		5.64975	0		5.5741	0		5.57389	0
5.73618	2840.71		5.65677	0		5.58088	0		5.58051	0					5.67756	0		5.65677	0		5.58088	0		5.58051	0
5.74325	3647.88		5.66376	0		5.58773	0		5.58728	0					5.6844	0		5.66376	0		5.58773	0		5.58728	0
5.75032	3952.32		5.67073	0		5.59453	0		5.59398	0					5.69137	0		5.67073	0		5.59453	0		5.59398	0
5.7574	0		5.67768	0		5.60133	0		5.60077	0					5.69818	0		5.67768	0		5.60133	0		5.60077	0
5.76448	0		5.6847	0		5.60811	0		5.60755	0					5.70515	0		5.6847	0		5.60811	0		5.60755	0
5.77154	2802.99		5.69168	0		5.61493	0		5.61433	0					5.71218	0		5.69168	0		5.61493	0		5.61433	0
5.77859	3496.3		5.69847	0		5.62174	0		5.62115	0					5.71898	0		5.69847	0		5.62174	0		5.62115	0
5.78564	4496.69		5.70542	0		5.62852	0		5.62797	0					5.72594	0		5.70542	0		5.62852	0		5.62797	0
5.79281	3324.89		5.71246	0		5.63531	0		5.63475	0					5.73274	0		5.71246	0		5.63531	0		5.63475	0
5.80003	4382.83		5.71926	0		5.64214	0		5.64152	0					5.73974	0		5.71926	0		5.64214	0		5.64152	0
5.80705	0		5.72621	0		5.64892	0		5.64833	0					5.74657	0		5.72621	0		5.64892	0		5.64833	0
5.81403	0		5.73318	0		5.65569	0		5.65512	0					5.75353	0		5.73318	0		5.65569	0		5.65512	0
5.82128	0		5.74021	0		5.66247	0		5.66193	0					5.7605	0		5.74021	0		5.66247	0		5.66193	0
5.82832	0		5.74717	0		5.66929	0		5.66852	0					5.76749	0		5.74717	0		5.66929	0		5.66852	0
5.83537	0		5.75413	0		5.6761	0		5.67516	0					5.77431	0		5.75413	0		5.6761	0		5.67516	0
5.84241	5215.87		5.76108	0		5.68288	0		5.68196	0					5.78128	0		5.76108	0		5.68288	0		5.68196	0
5.84957	0		5.76789	0		5.68984	0		5.68856	0					5.78823	0		5.76789	0		5.68984	0		5.68856	0
5.85664	4936.87		5.77487	0		5.69668	0		5.69534	0					5.79525	0		5.77487	0		5.69668	0		5.69534	0
5.86387	0		5.78183	0		5.70348	0		5.70216	0					5.80209	0		5.78183	0		5.70348	0		5.70216	0
5.87093	0		5.78878	0		5.71024	0		5.70897	0					5.80889	0		5.78878	0		5.71024	0		5.70897	0
5.87818	0		5.79579	0		5.71719	0		5.71573	0					5.81586	0		5.79579	0		5.71719	0		5.71573	0
5.88522	0		5.80278	0		5.7242	0		5.72249	0					5.82271	0		5.80278	0		5.7242	0		5.72249	0
5.89224	0		5.80955	0		5.73099	0		5.72932	0					5.82969	0		5.80955	0		5.73099	0		5.72932	0
5.89928	0		5.81652	0		5.73776	0		5.73608	0					5.83652	0		5.81652	0		5.73776	0		5.73608	0
5.90635	0		5.82353	0		5.74454	0		5.74285	0					5.84348	0		5.82353	0		5.74454	0		5.74285	0
5.91338	0		5.83032	0		5.75156	0		5.74964	0					5.85033	0		5.83032	0		5.75156	0		5.74964	0
5.92038	0		5.8373	0		5.75854	0		5.75647	0					5.85732	0		5.8373	0		5.75854	0		5.75647	0
5.92736	0		5.84424	0		5.76514	0		5.76312	0					5.86429	0		5.84424	0		5.76514	0		5.76312	0
5.93442	0		5.85128	0		5.77192	0		5.76973	0					5.87124	0		5.85128	0		5.77192	0		5.76973	0
5.94144	0		5.85826	0		5.77874	0		5.7765	0					5.87827	0		5.85826	0		5.77874	0		5.7765	0
5.94843	0		5.86523	0		5.78552	0		5.78335	0					5.88526	0		5.86523	0		5.78552	0		5.78335	0
5.95543	0		5.87218	0		5.79232	0		5.79013	0					5.89222	0		5.87218	0		5.79232	0		5.79013	0
5.96248	0		5.87919	0		5.79909	0		5.79691	0					5.89901	0		5.87919	0		5.79909	0		5.79691	0
5.96952	0		5.88619	0		5.80593	0		5.80367	0					5.90602	0		5.88619	0		5.80593	0		5.80367	0
5.97654	0		5.89314	0		5.81275	0		5.81051	0					5.91288	0		5.89314	0		5.81275	0		5.81051	0
5.98358	3175.88		5.90014	0		5.81954	0		5.81731	0					5.91967	0		5.90014	0		5.81954	0		5.81731	0
5.99076	0		5.90714	0		5.82632	0		5.82409	0					5.92646	0		5.90714	0		5.82632	0		5.82409	0
5.99788	2856.13		5.91413	0		5.83315	0		5.83088	0					5.93352	0		5.91413	0		5.83315	0		5.83088	0
6.00512	0		5.92109	0		5.83995	0		5.83767	0					5.94031	0		5.92109	0		5.83995	0		5.83767	0
6.01218	3878.49		5.92805	0		5.84675	0		5.84448	0					5.94729	0		5.92805	0		5.84675	0		5.84448	0
6.01949	3133.36		5.93508	0		5.85352	0		5.85127	0					5.95426	0		5.93508	0		5.85352	0		5.85127	0
6.02657	4495.71		5.94203	0		5.86034	0		5.85789	0					5.96126	0		5.94203	0		5.86034	0		5.85789	0
6.03385	0		5.949	0		5.86713	0		5.86452	0					5.96825	0		5.949	0		5.86713	0		5.86452	0
6.04111	0		5.95594	0		5.8741	0		5.87132	0					5.97522	0		5.95594	0		5.8741	0		5.87132	0
6.04837	0		5.96298	0		5.88087	0		5.8779	0					5.98218	0		5.96298	0		5.88087	0		5.8779	0
6.05559	0		5.96995	0		5.88769	0		5.88469	0					5.98907	0		5.96995	0		5.88769	0		5.88469	0
6.06279	3423.4		5.97692	0		5.89448	0		5.89151	0					5.99604	0		5.97692	0		5.89448	0		5.89151	0
6.07004	2714.6		5.98386	0		5.90127	0		5.89831	0					6.00285	0		5.98386	0		5.90127	0		5.89831	0
6.07726	0		5.99073	0		5.90807	0		5.90511	0					6.00982	0		5.99073	0		5.90807	0		5.90511	0
6.08451	0		5.9977	0		5.91492	0		5.9119	0					6.01671	0		5.9977	0		5.91492	0		5.9119	0
6.09188	5048.5		6.00466	0		5.92172	0		5.91873	0					6.02349	0		6.00466	0		5.92172	0		5.91873	0
6.09898	0		6.01162	0		5.92868	0		5.92553	0					6.03044	0		6.01162	0		5.92868	0		5.92553	0
6.10609	0		6.01863	0		5.93545	0		5.93232	0					6.03742	0		6.01863	0		5.93545	0		5.93232	0
6.11349	4456.14		6.02561	0		5.94227	0		5.93909	0					6.04446	0		6.02561	0		5.94227	0		5.93909	0
6.12057	2946.08		6.03256	0		5.94905	0		5.94592	0					6.05125	0		6.03256	0		5.94905	0		5.94592	0
6.12764	0		6.03952	0		5.95586	0		5.95255	0					6.05817	0		6.03952	0		5.95586	0		5.95255	0
6.13492	2957.91		6.04653	0		5.96247	0		5.95919	0					6.06515	0		6.04653	0		5.96247	0		5.95919	0
6.14233	0		6.05355	0		5.96948	0		5.96595	0					6.07218	0		6.05355	0		5.96948	0		5.96595	0
6.14937	4186.9		6.0605	0		5.97645	0		5.9728	0					6.079	0		6.0605	0		5.97645	0		5.9728	0
6.15661	0		6.06748	0		5.98323	0		5.97958	0					6.08596	0		6.06748	0		5.98323	0		5.97958	0
6.16375	0		6.07449	0		5.99019	0		5.98635	0					6.09276	0		6.07449	0		5.99019	0		5.98635	0
6.171	0		6.08132	0		5.99719	0		5.99313	0					6.09978	0		6.08132	0		5.99719	0		5.99313	0
6.17802	0		6.08828	0		6.00399	0		5.99996	0					6.10661	0		6.08828	0		6.00399	0		5.99996	0
6.18525	0		6.09524	0		6.01095	0		6.00674	0					6.11357	0		6.09524	0		6.01095	0		6.00674	0
6.19233	0		6.10228	0		6.01791	0		6.01352	0					6.12052	0		6.10228	0		6.01791	0		6.01352	0
6.19942	4642.06		6.10925	0		6.02476	0		6.02029	0					6.12753	0		6.10925	0		6.02476	0		6.02029	0
6.20648	0		6.11622	0		6.03156	0		6.02712	0					6.13452	0		6.11622	0		6.03156	0		6.02712	0
6.21351	2347.78		6.12316	0		6.03851	0		6.03385	0					6.14149	0		6.12316	0		6.03851	0		6.03385	0
6.22088	0		6.1302	0		6.04531	0		6.04066	0					6.14847	0		6.1302	0		6.04531	0		6.04066	0
6.22794	0		6.13719	0		6.05213	0		6.04726	0					6.15532	0		6.13719	0		6.05213	0		6.04726	0
6.23516	3430.57		6.14416	0		6.05895	0		6.05389	0					6.16213	0		6.14416	0		6.05895	0		6.05389	0
6.24238	0		6.15112	0		6.0659	0		6.06071	0					6.16894	0		6.15112	0		6.0659	0		6.06071	0
6.24949	0		6.15813	0		6.07268	0		6.06733	0					6.17592	0		6.15813	0		6.07268	0		6.06733	0
6.25673	3321.71		6.16513	0		6.07962	0		6.07413	0					6.18278	0		6.16513	0		6.07962	0		6.07413	0
6.26398	0		6.17193	0		6.08641	0		6.08094	0					6.18979	0		6.17193	0		6.08641	0		6.08094	0
6.27105	2542.66		6.17887	0		6.09338	0		6.08774	0					6.1966	0		6.17887	0		6.09338	0		6.08774	0
6.27854	2824.87		6.18588	0		6.10013	0		6.09453	0					6.2036	0		6.18588	0		6.10013	0		6.09453	0
6.28565	0		6.19286	0		6.10696	0		6.1013	0					6.21044	0		6.19286	0		6.10696	0		6.1013	0
6.29287	3673.54		6.19982	0		6.11394	0		6.10814	0					6.21741	0		6.19982	0		6.11394	0		6.10814	0
6.30011	4381.4		6.20683	0		6.12071	0		6.11493	0					6.22437	0		6.20683	0		6.12071	0		6.11493	0
6.30729	3083.7		6.21385	0		6.12749	0		6.12172	0					6.23132	0		6.21385	0		6.12749	0		6.12172	0
6.31459	0		6.22083	0		6.13435	0		6.1285	0					6.23836	0		6.22083	0		6.13435	0		6.1285	0
6.32181	0		6.2278	0		6.14116	0		6.13536	0					6.24535	0		6.2278	0		6.14116	0		6.13536	0
6.32901	0		6.23477	0		6.14794	0		6.14199	0					6.25233	0		6.23477	0		6.14794	0		6.14199	0
6.33629	0		6.24179	0		6.15471	0		6.14859	0					6.25913	0		6.24179	0		6.15471	0		6.14859	0
6.34335	0		6.24876	0		6.16154	0		6.15538	0					6.26616	0		6.24876	0		6.16154	0		6.15538	0
6.3504	0		6.25573	0		6.16835	0		6.16205	0					6.273	0		6.25573	0		6.16835	0		6.16205	0
6.35759	3309.34		6.26255	0		6.17532	0		6.16884	0					6.27998	0		6.26255	0		6.17532	0		6.16884	0
6.36494	0		6.26951	0		6.18209	0		6.17563	0					6.2868	0		6.26951	0		6.18209	0		6.17563	0
6.37198	0		6.27649	0		6.18892	0		6.18239	0					6.29382	0		6.27649	0		6.18892	0		6.18239	0
6.37916	4259.69		6.28345	0		6.19589	0		6.18923	0					6.3008	0		6.28345	0		6.19589	0		6.18923	0
6.38638	0		6.29043	0		6.20268	0		6.19602	0					6.30778	0		6.29043	0		6.20268	0		6.19602	0
6.39351	3751.69		6.29747	0		6.20965	0		6.2028	0					6.31473	0		6.29747	0		6.20965	0		6.2028	0
6.40094	4041.5		6.30447	0		6.21666	0		6.20957	0					6.32176	0		6.30447	0		6.21666	0		6.20957	0
6.40805	0		6.31143	0		6.22343	0		6.21614	0					6.32877	0		6.31143	0		6.22343	0		6.21614	0
6.41524	3394.58		6.31839	0		6.2304	0		6.22291	0					6.33576	0		6.31839	0		6.2304	0		6.22291	0
6.42277	3631.65		6.3254	0		6.23721	0		6.22973	0					6.34255	0		6.3254	0		6.23721	0		6.22973	0
6.42989	0		6.3324	0		6.24404	0		6.23632	0					6.34941	0		6.3324	0		6.24404	0		6.23632	0
6.43721	0		6.33938	0		6.25086	0		6.24299	0					6.35642	0		6.33938	0		6.25086	0		6.24299	0
6.44441	0		6.34634	0		6.25764	0		6.24978	0					6.36321	0		6.34634	0		6.25764	0		6.24978	0
6.45167	2827.79		6.35322	0		6.26442	0		6.25638	0					6.37019	0		6.35322	0		6.26442	0		6.25638	0
6.45893	4083.96		6.3602	0		6.27124	0		6.26316	0					6.37703	0		6.3602	0		6.27124	0		6.26316	0
6.46604	0		6.36719	0		6.27821	0		6.26999	0					6.38403	0		6.36719	0		6.27821	0		6.26999	0
6.4733	0		6.37415	0		6.28518	0		6.27679	0					6.39099	0		6.37415	0		6.28518	0		6.27679	0
6.48061	0		6.38115	0		6.29213	0		6.28359	0					6.39795	0		6.38115	0		6.29213	0		6.28359	0
6.48783	2447.07		6.38813	0		6.29899	0		6.29037	0					6.40498	0		6.38813	0		6.29899	0		6.29037	0
6.49506	0		6.3951	0		6.3058	0		6.29721	0					6.41196	0		6.3951	0		6.3058	0		6.29721	0
6.50215	2761.97		6.4019	0		6.31273	0		6.30401	0					6.41894	0		6.4019	0		6.31273	0		6.30401	0
6.50948	0		6.40892	0		6.31951	0		6.31079	0					6.42592	0		6.40892	0		6.31951	0		6.31079	0
6.51657	0		6.41589	0		6.32633	0		6.31757	0					6.43295	0		6.41589	0		6.32633	0		6.31757	0
6.52379	0		6.42285	0		6.33315	0		6.32441	0					6.43976	0		6.42285	0		6.33315	0		6.32441	0
6.53086	0		6.42983	0		6.33994	0		6.33106	0					6.44658	0		6.42983	0		6.33994	0		6.33106	0
6.53803	3832.56		6.43686	0		6.3469	0		6.33768	0					6.45338	0		6.43686	0		6.3469	0		6.33768	0
6.54527	2867.91		6.44371	0		6.35373	0		6.3442	0					6.46039	0		6.44371	0		6.35373	0		6.3442	0
6.55234	0		6.45069	0		6.36072	0		6.35059	0					6.46721	0		6.45069	0		6.36072	0		6.35059	0
6.55952	0		6.45764	0		6.3675	0		6.35739	0					6.47418	0		6.45764	0		6.3675	0		6.35739	0
6.56679	0		6.46466	0		6.37428	0		6.36419	0					6.48115	0		6.46466	0		6.37428	0		6.36419	0
6.57384	0		6.47167	0		6.38114	0		6.37097	0					6.48818	0		6.47167	0		6.38114	0		6.37097	0
6.58105	3360.61		6.47864	0		6.38811	0		6.37781	0					6.49516	0		6.47864	0		6.38811	0		6.37781	0
6.58812	0		6.48563	0		6.39491	0		6.38431	0					6.50214	0		6.48563	0		6.39491	0		6.38431	0
6.59522	4268.92		6.49265	0		6.40186	0		6.39084	0					6.50912	0		6.49265	0		6.40186	0		6.39084	0
6.60248	0		6.49964	0		6.40888	0		6.39736	0					6.51615	0		6.49964	0		6.40888	0		6.39736	0
6.60948	0		6.50665	0		6.41571	0		6.40392	0					6.52313	0		6.50665	0		6.41571	0		6.40392	0
6.61666	0		6.5136	0		6.42251	0		6.41045	0					6.52993	0		6.5136	0		6.42251	0		6.41045	0
6.62373	0		6.52062	0		6.4293	0		6.41697	0					6.53688	0		6.52062	0		6.4293	0		6.41697	0
6.63078	0		6.5276	0		6.43632	0		6.42331	0					6.54375	0		6.5276	0		6.43632	0		6.42331	0
6.63782	3401.57		6.5346	0		6.44314	0		6.42997	0					6.55072	0		6.5346	0		6.44314	0		6.42997	0
6.64485	0		6.54157	0		6.44996	0		6.43678	0					6.55756	0		6.54157	0		6.44996	0		6.43678	0
6.65191	0		6.54858	0		6.45692	0		6.44312	0					6.56452	0		6.54858	0		6.45692	0		6.44312	0
6.65908	0		6.55556	0		6.46376	0		6.44961	0					6.57133	0		6.55556	0		6.46376	0		6.44961	0
6.66608	3367.65		6.56235	0		6.47074	0		6.45642	0					6.57833	0		6.56235	0		6.47074	0		6.45642	0
6.6731	3587.26		6.56929	0		6.4777	0		6.46323	0					6.58528	0		6.56929	0		6.4777	0		6.46323	0
6.68017	0		6.57634	0		6.48467	0		6.47001	0					6.59225	0		6.57634	0		6.48467	0		6.47001	0
6.68735	0		6.58333	0		6.49169	0		6.4768	0					6.59928	0		6.58333	0		6.49169	0		6.4768	0
6.69453	0		6.5903	0		6.49867	0		6.48336	0					6.60646	0		6.5903	0		6.49867	0		6.48336	0
6.70159	3998.58		6.59727	0		6.50548	0		6.48992	0					6.61363	0		6.59727	0		6.50548	0		6.48992	0
6.70891	0		6.60429	0		6.51217	0		6.49671	0					6.62062	0		6.60429	0		6.51217	0		6.49671	0
6.71595	0		6.61126	0		6.51901	0		6.50351	0					6.62782	0		6.61126	0		6.51901	0		6.50351	0
6.72313	4503.56		6.61822	0		6.52581	0		6.51005	0					6.63482	0		6.61822	0		6.52581	0		6.51005	0
6.73018	0		6.62501	0		6.53262	0		6.5167	0					6.64195	0		6.62501	0		6.53262	0		6.5167	0
6.73734	0		6.63201	0		6.53943	0		6.52331	0					6.64893	0		6.63201	0		6.53943	0		6.52331	0
6.74455	0		6.63901	0		6.54645	0		6.5301	0					6.65614	0		6.63901	0		6.54645	0		6.5301	0
6.75156	4362.69		6.64598	0		6.55343	0		6.53675	0					6.66327	0		6.64598	0		6.55343	0		6.53675	0
6.75864	0		6.65291	0		6.56039	0		6.54357	0					6.67042	0		6.65291	0		6.56039	0		6.54357	0
6.76577	0		6.65992	0		6.56737	0		6.55034	0					6.67754	0		6.65992	0		6.56737	0		6.55034	0
6.77298	0		6.66689	0		6.5744	0		6.5571	0					6.68453	0		6.66689	0		6.5744	0		6.5571	0
6.78003	0		6.67404	0		6.58121	0		6.56394	0					6.69151	0		6.67404	0		6.58121	0		6.56394	0
6.78704	0		6.68119	0		6.58819	0		6.57071	0					6.69843	0		6.68119	0		6.58819	0		6.57071	0
6.79432	0		6.68824	0		6.59501	0		6.57752	0					6.70536	0		6.68824	0		6.59501	0		6.57752	0
6.80141	0		6.69522	0		6.60189	0		6.58429	0					6.71215	0		6.69522	0		6.60189	0		6.58429	0
6.80842	0		6.70237	0		6.6087	0		6.5911	0					6.71908	0		6.70237	0		6.6087	0		6.5911	0
6.81561	3866.41		6.70931	0		6.61566	0		6.59789	0					6.72585	0		6.70931	0		6.61566	0		6.59789	0
6.82277	0		6.71631	0		6.62245	0		6.60464	0					6.73296	0		6.71631	0		6.62245	0		6.60464	0
6.8298	0		6.72346	0		6.62946	0		6.61122	0					6.73996	0		6.72346	0		6.62946	0		6.61122	0
6.83704	2692.35		6.73061	0		6.63643	0		6.61788	0					6.74711	0		6.73061	0		6.63643	0		6.61788	0
6.84413	0		6.73775	0		6.6434	0		6.62465	0					6.75427	0		6.73775	0		6.6434	0		6.62465	0
6.85124	0		6.74497	0		6.65036	0		6.63143	0					6.76148	0		6.74497	0		6.65036	0		6.63143	0
6.85862	3361.08		6.75216	0		6.65722	0		6.63819	0					6.76872	0		6.75216	0		6.65722	0		6.63819	0
6.86587	0		6.75914	0		6.66421	0		6.64501	0					6.77571	0		6.75914	0		6.66421	0		6.64501	0
6.87294	0		6.76611	0		6.67118	0		6.65178	0					6.78269	0		6.76611	0		6.67118	0		6.65178	0
6.88036	2576.87		6.77315	0		6.67816	0		6.65854	0					6.78967	0		6.77315	0		6.67816	0		6.65854	0
6.88747	0		6.78015	0		6.68517	0		6.66533	0					6.79673	0		6.78015	0		6.68517	0		6.66533	0
6.89455	0		6.78713	0		6.69198	0		6.67217	0					6.80355	0		6.78713	0		6.69198	0		6.67217	0
6.90193	0		6.79409	0		6.69876	0		6.67894	0					6.81057	0		6.79409	0		6.69876	0		6.67894	0
6.90918	0		6.80113	0		6.70573	0		6.68571	0					6.81738	0		6.80113	0		6.70573	0		6.68571	0
6.9164	4318.85		6.80798	0		6.71257	0		6.69245	0					6.8245	0		6.80798	0		6.71257	0		6.69245	0
6.92364	4346.36		6.81494	0		6.71956	0		6.69925	0					6.8314	0		6.81494	0		6.71956	0		6.69925	0
6.93078	2947.73		6.82191	0		6.72651	0		6.70583	0					6.83857	0		6.82191	0		6.72651	0		6.70583	0
6.93825	0		6.82894	0		6.73346	0		6.71242	0					6.84554	0		6.82894	0		6.73346	0		6.71242	0
6.94553	0		6.83583	0		6.74049	0		6.71916	0					6.85256	0		6.83583	0		6.74049	0		6.71916	0
6.95289	0		6.8428	0		6.74747	0		6.72595	0					6.85958	0		6.8428	0		6.74747	0		6.72595	0
6.95989	0		6.84977	0		6.75445	0		6.73292	0					6.86657	0		6.84977	0		6.75445	0		6.73292	0
6.9669	0		6.85679	0		6.76125	0		6.73989	0					6.87357	0		6.85679	0		6.76125	0		6.73989	0
6.9734	0		6.86378	0		6.76828	0		6.74664	0					6.8806	0		6.86378	0		6.76828	0		6.74664	0
6.97987	0		6.87076	0		6.77527	0		6.75346	0					6.88758	0		6.87076	0		6.77527	0		6.75346	0
6.98631	0		6.87774	0		6.78204	0		6.76026	0					6.8944	0		6.87774	0		6.78204	0		6.76026	0
6.99281	0		6.88475	0		6.78883	0		6.76699	0					6.90142	0		6.88475	0		6.78883	0		6.76699	0
6.99924	0		6.89175	0		6.79585	0		6.77378	0					6.90829	0		6.89175	0		6.79585	0		6.77378	0
7.0057	0		6.89854	0		6.80269	0		6.78059	0					6.91529	0		6.89854	0		6.80269	0		6.78059	0
7.01217	0		6.90554	0		6.80948	0		6.78742	0					6.92212	0		6.90554	0		6.80948	0		6.78742	0
7.01888	0		6.91257	0		6.81644	0		6.79424	0					6.92909	0		6.91257	0		6.81644	0		6.79424	0
7.02542	0		6.91959	0		6.82347	0		6.80059	0					6.93614	0		6.91959	0		6.82347	0		6.80059	0
7.03223	0		6.92655	0		6.83045	0		6.80699	0					6.94314	0		6.92655	0		6.83045	0		6.80699	0
7.03922	0		6.93352	0		6.83742	0		6.81378	0					6.95014	0		6.93352	0		6.83742	0		6.81378	0
7.04643	0		6.94074	0		6.84439	0		6.82015	0					6.95696	0		6.94074	0		6.84439	0		6.82015	0
7.05363	2941.42		6.94756	0		6.85141	0		6.82692	0					6.9638	0		6.94756	0		6.85141	0		6.82692	0
7.06087	0		6.95453	0		6.8584	0		6.83345	0					6.97084	0		6.95453	0		6.8584	0		6.83345	0
7.06795	0		6.9615	0		6.86539	0		6.84024	0					6.97782	0		6.9615	0		6.86539	0		6.84024	0
7.07522	0		6.96856	0		6.8722	0		6.847	0					6.9847	0		6.96856	0		6.8722	0		6.847	0
7.08223	0		6.97554	0		6.87896	0		6.85379	0					6.99175	0		6.97554	0		6.87896	0		6.85379	0
7.08922	0		6.98252	0		6.88577	0		6.86061	0					6.99859	0		6.98252	0		6.88577	0		6.86061	0
7.09618	0		6.98934	0		6.89258	0		6.86744	0					7.00561	0		6.98934	0		6.89258	0		6.86744	0
7.10325	4346.4		6.99641	0		6.89939	0		6.87397	0					7.01243	0		6.99641	0		6.89939	0		6.87397	0
7.11032	0		7.00341	0		6.90641	0		6.8805	0					7.01946	0		7.00341	0		6.90641	0		6.8805	0
7.11734	3773.98		7.0104	0		6.91322	0		6.88734	0					7.02647	0		7.0104	0		6.91322	0		6.88734	0
7.12456	0		7.01739	0		6.9202	0		6.89371	0					7.03347	0		7.01739	0		6.9202	0		6.89371	0
7.13172	0		7.02442	0		6.92718	0		6.90035	0					7.04046	0		7.02442	0		6.92718	0		6.90035	0
7.13891	0		7.03149	0		6.93423	0		6.90712	0					7.0475	0		7.03149	0		6.93423	0		6.90712	0
7.14591	0		7.03846	0		6.94105	0		6.91351	0					7.05448	0		7.03846	0		6.94105	0		6.91351	0
7.1529	0		7.04546	0		6.94805	0		6.92033	0					7.06147	0		7.04546	0		6.94805	0		6.92033	0
7.15996	0		7.05248	0		6.95502	0		6.92686	0					7.06846	0		7.05248	0		6.95502	0		6.92686	0
7.16698	0		7.05949	0		6.96187	0		6.93366	0					7.07531	0		7.05949	0		6.96187	0		6.93366	0
7.17395	0		7.06646	0		6.96868	0		6.94053	0					7.08233	0		7.06646	0		6.96868	0		6.94053	0
7.18091	0		7.07345	0		6.97566	0		6.94736	0					7.08913	0		7.07345	0		6.97566	0		6.94736	0
7.18792	3957.04		7.08051	0		6.98246	0		6.95418	0					7.09611	0		7.08051	0		6.98246	0		6.95418	0
7.19494	0		7.08751	0		6.98948	0		6.96071	0					7.10299	0		7.08751	0		6.98948	0		6.96071	0
7.20187	0		7.09449	0		6.99648	0		6.96757	0					7.11002	0		7.09449	0		6.99648	0		6.96757	0
7.20904	0		7.10148	0		7.00346	0		6.97437	0					7.11702	0		7.10148	0		7.00346	0		6.97437	0
7.21609	0		7.10853	0		7.01045	0		6.9809	0					7.12401	0		7.10853	0		7.01045	0		6.9809	0
7.22315	0		7.11554	0		7.01748	0		6.98753	0					7.13109	0		7.11554	0		7.01748	0		6.98753	0
7.23036	0		7.12249	0		7.02447	0		6.99422	0					7.13812	0		7.12249	0		7.02447	0		6.99422	0
7.23757	0		7.12952	0		7.03144	0		7.00077	0					7.14494	0		7.12952	0		7.03144	0		7.00077	0
7.24482	2756.1		7.13657	0		7.03842	0		7.00739	0					7.15196	0		7.13657	0		7.03842	0		7.00739	0
7.25209	4139.58		7.14357	0		7.04545	0		7.0142	0					7.15902	0		7.14357	0		7.04545	0		7.0142	0
7.25925	2643.55		7.15059	0		7.05226	0		7.02076	0					7.16585	0		7.15059	0		7.05226	0		7.02076	0
7.26673	0		7.15756	0		7.05909	0		7.02757	0					7.17288	0		7.15756	0		7.05909	0		7.02757	0
7.27411	0		7.1646	0		7.06606	0		7.03439	0					7.17972	0		7.1646	0		7.06606	0		7.03439	0
7.28129	0		7.17144	0		7.07294	0		7.04138	0					7.18676	0		7.17144	0		7.07294	0		7.04138	0
7.28849	0		7.17861	0		7.07993	0		7.04825	0					7.19361	0		7.17861	0		7.07993	0		7.04825	0
7.29569	0		7.18558	0		7.0869	0		7.05479	0					7.20062	0		7.18558	0		7.0869	0		7.05479	0
7.30299	0		7.19262	0		7.09388	0		7.06133	0					7.20762	0		7.19262	0		7.09388	0		7.06133	0
7.31024	0		7.19963	0		7.10093	0		7.06786	0					7.21473	0		7.19963	0		7.10093	0		7.06786	0
7.31745	4540.97		7.20662	0		7.10794	0		7.07471	0					7.22174	0		7.20662	0		7.10794	0		7.07471	0
7.32469	0		7.2136	3021.73		7.11491	0		7.08136	0					7.22873	0		7.2136	0		7.11491	0		7.08136	0
7.33191	0		7.22072	0		7.12186	0		7.08768	0					7.23572	0		7.22072	0		7.12186	0		7.08768	0
7.33931	6137.42		7.2277	0		7.12888	0		7.09448	0					7.24277	0		7.2277	0		7.12888	0		7.09448	0
7.34658	2707.15		7.23473	0		7.1359	0		7.10118	0					7.24978	0		7.23473	0		7.1359	0		7.10118	0
7.35376	4063.68		7.24171	0		7.1427	0		7.10801	0					7.25663	0		7.24171	0		7.1427	0		7.10801	0
7.3612	0		7.24874	0		7.14952	0		7.11482	0					7.2636	0		7.24874	0		7.14952	0		7.11482	0
7.36856	0		7.25575	0		7.15656	0		7.12135	0					7.27047	0		7.25575	0		7.15656	0		7.12135	0
7.37593	0		7.26258	0		7.16339	0		7.12791	0					7.27746	0		7.26258	0		7.16339	0		7.12791	0
7.38313	0		7.26947	0		7.17037	0		7.13471	0					7.28429	0		7.26947	0		7.17037	0		7.13471	0
7.39039	0		7.2767	0		7.17736	0		7.14151	0					7.29129	0		7.2767	0		7.17736	0		7.14151	0
7.39766	0		7.28368	0		7.18441	0		7.1483	0					7.29815	0		7.28368	0		7.18441	0		7.1483	0
7.40485	2694.17		7.29068	0		7.19142	0		7.15513	0					7.30519	0		7.29068	0		7.19142	0		7.15513	0
7.41212	0		7.29765	0		7.19841	0		7.16195	0					7.31219	0		7.29765	0		7.19841	0		7.16195	0
7.4193	3222.48		7.30471	0		7.20538	0		7.16875	0					7.31897	0		7.30471	0		7.20538	0		7.16875	0
7.42673	0		7.31169	0		7.21241	0		7.17556	0					7.326	0		7.31169	0		7.21241	0		7.17556	0
7.43385	0		7.31871	0		7.21943	0		7.18223	0					7.33302	0		7.31871	0		7.21943	0		7.18223	0
7.44123	0		7.32568	0		7.22626	0		7.18877	0					7.34001	0		7.32568	0		7.22626	0		7.18877	0
7.44851	0		7.33274	0		7.23306	0		7.19559	0					7.34683	0		7.33274	0		7.23306	0		7.19559	0
7.45575	2719.74		7.33974	0		7.23993	0		7.20239	0					7.35386	0		7.33974	0		7.23993	0		7.20239	0
7.46302	0		7.34673	0		7.24693	0		7.20926	0					7.36072	0		7.34673	0		7.24693	0		7.20926	0
7.47023	0		7.35356	0		7.25376	0		7.21578	0					7.36772	0		7.35356	0		7.25376	0		7.21578	0
7.47769	0		7.3606	0		7.26073	0		7.22232	0					7.37455	0		7.3606	0		7.26073	0		7.22232	0
7.48493	0		7.3676	0		7.26777	0		7.22913	0					7.38161	0		7.3676	0		7.26777	0		7.22913	0
7.49213	2875.87		7.3746	0		7.27477	0		7.236	0					7.38864	0		7.3746	0		7.27477	0		7.236	0
7.49924	0		7.38158	0		7.28174	0		7.24281	0					7.39564	0		7.38158	0		7.28174	0		7.24281	0
7.50632	0		7.38863	0		7.28874	0		7.24965	0					7.40265	0		7.38863	0		7.28874	0		7.24965	0
7.51351	3073.25		7.39566	0		7.29577	0		7.25647	0					7.4097	0		7.39566	0		7.29577	0		7.25647	0
7.52055	0		7.40253	0		7.30278	0		7.26332	0					7.4167	0		7.40253	0		7.30278	0		7.26332	0
7.52756	0		7.40953	0		7.30978	0		7.26968	0					7.4237	0		7.40953	0		7.30978	0		7.26968	0
7.53482	0		7.41659	0		7.31675	0		7.27604	0					7.4307	0		7.41659	0		7.31675	0		7.27604	0
7.54205	0		7.4236	0		7.32362	0		7.28284	0					7.43757	0		7.4236	0		7.32362	0		7.28284	0
7.54926	0		7.43057	0		7.33045	0		7.28925	0					7.44441	0		7.43057	0		7.33045	0		7.28925	0
7.55646	0		7.43756	0		7.33744	0		7.29609	0					7.45122	0		7.43756	0		7.33744	0		7.29609	0
7.56374	0		7.44444	0		7.34426	0		7.30293	0					7.45821	0		7.44444	0		7.34426	0		7.30293	0
7.571	0		7.45146	0		7.35129	0		7.30973	0					7.46509	0		7.45146	0		7.35129	0		7.30973	0
7.57821	0		7.45845	0		7.35829	0		7.31659	0					7.47213	0		7.45845	0		7.35829	0		7.31659	0
7.58544	0		7.46546	0		7.36528	0		7.32341	0					7.47911	0		7.46546	0		7.36528	0		7.32341	0
7.59272	0		7.47249	0		7.3721	0		7.33022	0					7.48611	0		7.47249	0		7.3721	0		7.33022	0
7.59997	3311.32		7.47948	0		7.37918	0		7.33704	0					7.49317	0		7.47948	0		7.37918	0		7.33704	0
7.60725	0		7.48647	0		7.38619	0		7.34361	0					7.5002	0		7.48647	0		7.38619	0		7.34361	0
7.61437	0		7.49346	0		7.39318	0		7.35014	0					7.50722	0		7.49346	0		7.39318	0		7.35014	0
7.62186	0		7.5005	0		7.40014	0		7.35697	0					7.51423	0		7.5005	0		7.40014	0		7.35697	0
7.62909	0		7.5075	0		7.40703	0		7.3636	0					7.52128	0		7.5075	0		7.40703	0		7.3636	0
7.63633	0		7.51447	0		7.41385	0		7.37046	0					7.52814	0		7.51447	0		7.41385	0		7.37046	0
7.64356	0		7.52165	0		7.42085	0		7.37699	0					7.53517	0		7.52165	0		7.42085	0		7.37699	0
7.65085	0		7.52868	0		7.42782	0		7.38362	0					7.54201	0		7.52868	0		7.42782	0		7.38362	0
7.65807	0		7.53554	0		7.43469	0		7.39044	0					7.54905	0		7.53554	0		7.43469	0		7.39044	0
7.66532	2430.91		7.54251	0		7.44169	0		7.39731	0					7.5559	0		7.54251	0		7.44169	0		7.39731	0
7.67257	0		7.54949	0		7.44867	0		7.40413	0					7.56292	0		7.54949	0		7.44867	0		7.40413	0
7.67949	0		7.55651	0		7.45563	0		7.41067	0					7.56976	0		7.55651	0		7.45563	0		7.41067	0
7.68688	4085.1		7.56352	0		7.46266	0		7.41747	0					7.57663	0		7.56352	0		7.46266	0		7.41747	0
7.69416	0		7.57052	0		7.46966	0		7.42432	0					7.58363	0		7.57052	0		7.46966	0		7.42432	0
7.70126	3864.14		7.57749	0		7.47664	0		7.43133	0					7.59044	0		7.57749	0		7.47664	0		7.43133	0
7.70857	0		7.58453	0		7.48361	0		7.43816	0					7.59745	0		7.58453	0		7.48361	0		7.43816	0
7.71546	3567.13		7.59154	0		7.49065	0		7.44468	0					7.60455	0		7.59154	0		7.49065	0		7.44468	0
7.7229	0		7.59853	0		7.49764	0		7.45124	0					7.61155	0		7.59853	0		7.49764	0		7.45124	0
7.73004	0		7.6055	0		7.50448	0		7.45792	0					7.61837	0		7.6055	0		7.50448	0		7.45792	0
7.73749	0		7.61253	0		7.51129	0		7.46475	0					7.62538	0		7.61253	0		7.51129	0		7.46475	0
7.74452	0		7.61953	0		7.51816	0		7.47128	0					7.63228	0		7.61953	0		7.51816	0		7.47128	0
7.75177	0		7.62651	0		7.52518	0		7.47814	0					7.63932	0		7.62651	0		7.52518	0		7.47814	0
7.75876	0		7.63348	0		7.53216	0		7.48494	0					7.64613	0		7.63348	0		7.53216	0		7.48494	0
7.76607	3548.21		7.6405	0		7.53916	0		7.49176	0					7.65312	0		7.6405	0		7.53916	0		7.49176	0
7.77336	4272.87		7.64748	0		7.54613	0		7.49857	0					7.66017	0		7.64748	0		7.54613	0		7.49857	0
7.78056	0		7.65447	0		7.55313	0		7.50544	0					7.6672	0		7.65447	0		7.55313	0		7.50544	0
7.78756	0		7.66145	0		7.56011	0		7.51228	0					7.6742	0		7.66145	0		7.56011	0		7.51228	0
7.79462	0		7.66851	0		7.56708	0		7.51908	0					7.6812	0		7.66851	0		7.56708	0		7.51908	0
7.80187	2471.13		7.67552	0		7.57412	0		7.52561	0					7.68826	0		7.67552	0		7.57412	0		7.52561	0
7.80913	0		7.6825	0		7.58113	0		7.53248	0					7.69526	0		7.6825	0		7.58113	0		7.53248	0
7.81593	0		7.68947	0		7.58811	0		7.53932	0					7.70227	0		7.68947	0		7.58811	0		7.53932	0
7.82339	0		7.69653	0		7.59493	0		7.54588	0					7.70908	0		7.69653	0		7.59493	0		7.54588	0
7.83064	0		7.70353	0		7.6018	0		7.55269	0					7.71613	0		7.70353	0		7.6018	0		7.55269	0
7.83783	0		7.71052	0		7.6088	0		7.55955	0					7.72296	0		7.71052	0		7.6088	0		7.55955	0
7.84481	0		7.71732	0		7.61561	0		7.56638	0					7.72996	0		7.71732	0		7.61561	0		7.56638	0
7.85209	3428.48		7.72439	0		7.6224	0		7.5732	0					7.73681	0		7.72439	0		7.6224	0		7.5732	0
7.8594	0		7.73139	0		7.62943	0		7.58	0					7.74384	0		7.73139	0		7.62943	0		7.58	0
7.8666	0		7.73838	0		7.63643	0		7.58686	0					7.75086	0		7.73838	0		7.63643	0		7.58686	0
7.87398	0		7.74537	0		7.64343	0		7.59374	0					7.75788	0		7.74537	0		7.64343	0		7.59374	0
7.88126	0		7.7524	0		7.65041	0		7.60057	0					7.76486	0		7.7524	0		7.65041	0		7.60057	0
7.88825	3128		7.7594	0		7.65746	0		7.60757	0					7.77192	0		7.7594	0		7.65746	0		7.60757	0
7.89547	3619.11		7.76639	0		7.66444	0		7.61445	0					7.77893	0		7.76639	0		7.66444	0		7.61445	0
7.90259	0		7.77357	0		7.67141	0		7.62132	0					7.78592	0		7.77357	0		7.67141	0		7.62132	0
7.90992	0		7.78059	0		7.67839	0		7.62786	0					7.79293	0		7.78059	0		7.67839	0		7.62786	0
7.91732	0		7.78758	0		7.68527	0		7.63467	0					7.79978	0		7.78758	0		7.68527	0		7.63467	0
7.92451	0		7.79457	0		7.69208	0		7.64151	0					7.8068	0		7.79457	0		7.69208	0		7.64151	0
7.93172	0		7.80175	0		7.69906	0		7.64834	0					7.81363	0		7.80175	0		7.69906	0		7.64834	0
7.93901	0		7.8086	0		7.70589	0		7.65516	0					7.82045	0		7.8086	0		7.70589	0		7.65516	0
7.94625	0		7.8156	0		7.71291	0		7.66197	0					7.82731	0		7.8156	0		7.71291	0		7.66197	0
7.9535	0		7.82257	0		7.71989	0		7.66884	0					7.83435	0		7.82257	0		7.71989	0		7.66884	0
7.96071	0		7.82957	0		7.72687	0		7.67538	0					7.84133	0		7.82957	0		7.72687	0		7.67538	0
7.96781	0		7.8366	0		7.73385	0		7.68218	0					7.84832	0		7.8366	0		7.73385	0		7.68218	0
7.97482	0		7.84361	0		7.74087	0		7.68903	0					7.85538	0		7.84361	0		7.74087	0		7.68903	0
7.98183	0		7.85059	0		7.74786	0		7.69589	0					7.8624	0		7.85059	0		7.74786	0		7.69589	0
7.98884	0		7.85757	0		7.75485	0		7.70273	0					7.86937	0		7.85757	0		7.75485	0		7.70273	0
7.99614	0		7.86462	0		7.76183	0		7.70955	0					7.87636	0		7.86462	0		7.76183	0		7.70955	0
8.00321	0		7.87163	0		7.76886	0		7.71637	0					7.88341	0		7.87163	0		7.76886	0		7.71637	0
8.01044	0		7.8786	0		7.7757	0		7.72322	0					7.89023	0		7.8786	0		7.7757	0		7.72322	0
8.01767	0		7.88557	0		7.78252	0		7.73009	0					7.89721	0		7.88557	0		7.78252	0		7.73009	0
8.02494	0		7.89261	0		7.78952	0		7.7369	0					7.90404	0		7.89261	0		7.78952	0		7.7369	0
8.03219	0		7.89945	0		7.79638	0		7.74352	0					7.91107	0		7.89945	0		7.79638	0		7.74352	0
8.03941	0		7.90645	0		7.80337	0		7.75038	0					7.91791	0		7.90645	0		7.80337	0		7.75038	0
8.04661	0		7.91345	0		7.81037	0		7.75723	0					7.9249	0		7.91345	0		7.81037	0		7.75723	0
8.05388	0		7.92051	0		7.81735	0		7.76405	0					7.93189	0		7.92051	0		7.81735	0		7.76405	0
8.0611	0		7.92748	0		7.82438	0		7.7709	0					7.93894	0		7.92748	0		7.82438	0		7.7709	0
8.06818	0		7.93447	0		7.83138	0		7.77776	0					7.94597	0		7.93447	0		7.83138	0		7.77776	0
8.07522	0		7.94143	0		7.83837	0		7.78458	0					7.95296	0		7.94143	0		7.83837	0		7.78458	0
8.08232	0		7.94847	0		7.84537	0		7.79139	0					7.95994	0		7.94847	0		7.84537	0		7.79139	0
8.08942	0		7.95546	0		7.85238	0		7.79823	0					7.967	0		7.95546	0		7.85238	0		7.79823	0
8.09645	2590.67		7.96246	0		7.85939	0		7.80507	0					7.97401	0		7.96246	0		7.85939	0		7.80507	0
8.10353	0		7.96945	0		7.86621	0		7.81191	0					7.98082	0		7.96945	0		7.86621	0		7.81191	0
8.11064	0		7.97647	0		7.87304	0		7.81872	0					7.98783	0		7.97647	0		7.87304	0		7.81872	0
8.11784	0		7.98347	0		7.88009	0		7.82571	0					7.99471	0		7.98347	0		7.88009	0		7.82571	0
8.12486	0		7.99027	0		7.88691	0		7.83258	0					8.00172	0		7.99027	0		7.88691	0		7.83258	0
8.13189	0		7.99727	0		7.89389	0		7.83944	0					8.00853	0		7.99727	0		7.89389	0		7.83944	0
8.13895	0		8.00431	0		7.90087	0		7.84607	0					8.01553	0		8.00431	0		7.90087	0		7.84607	0
8.14595	3954.6		8.0113	0		7.90793	0		7.85288	0					8.02255	0		8.0113	0		7.90793	0		7.85288	0
8.15298	0		8.01848	0		7.91492	0		7.8596	0					8.02955	0		8.01848	0		7.91492	0		7.8596	0
8.15962	0		8.02543	0		7.92191	0		7.86644	0					8.03656	0		8.02543	0		7.92191	0		7.86644	0
8.16661	4868.3		8.03247	0		7.92889	0		7.87323	0					8.04357	0		8.03247	0		7.92889	0		7.87323	0
8.17344	0		8.03947	0		7.93591	0		7.88003	0					8.05041	0		8.03947	0		7.93591	0		7.88003	0
8.18021	0		8.04645	0		7.94291	0		7.88689	0					8.05742	0		8.04645	0		7.94291	0		7.88689	0
8.18738	0		8.05345	0		7.9499	0		7.89371	0					8.06421	0		8.05345	0		7.9499	0		7.89371	0
8.19444	0		8.06048	0		7.9567	0		7.90058	0					8.07102	0		8.06048	0		7.9567	0		7.90058	0
8.2015	0		8.0675	0		7.96357	0		7.9074	0					8.07785	0		8.0675	0		7.96357	0		7.9074	0
8.20869	2511.37		8.07447	0		7.97057	0		7.91426	0					8.08467	0		8.07447	0		7.97057	0		7.91426	0
8.21595	0		8.08146	0		7.9774	0		7.92109	0					8.09158	0		8.08146	0		7.9774	0		7.92109	0
8.22317	0		8.08852	0		7.98438	0		7.92813	0					8.09841	0		8.08852	0		7.98438	0		7.92813	0
8.23058	0		8.0955	0		7.99143	0		7.93477	0					8.1053	0		8.0955	0		7.99143	0		7.93477	0
8.23774	0		8.10268	0		7.99842	0		7.94165	0					8.11209	0		8.10268	0		7.99842	0		7.94165	0
8.24494	0		8.10966	0		8.0054	0		7.94846	0					8.11891	0		8.10966	0		8.0054	0		7.94846	0
8.25223	0		8.11689	0		8.01239	0		7.95483	0					8.12589	0		8.11689	0		8.01239	0		7.95483	0
8.25946	0		8.12388	0		8.01942	0		7.96164	0					8.13291	0		8.12388	0		8.01942	0		7.96164	0
8.26669	0		8.13088	0		8.02642	0		7.9685	0					8.13994	0		8.13088	0		8.02642	0		7.9685	0
8.27372	0		8.13785	0		8.0334	0		7.97533	0					8.14695	0		8.13785	0		8.0334	0		7.97533	0
8.28077	0		8.14488	0		8.04039	0		7.98214	0					8.15393	0		8.14488	0		8.04039	0		7.98214	0
8.28774	0		8.15189	0		8.04726	0		7.98912	0					8.16079	0		8.15189	0		8.04726	0		7.98912	0
8.29469	3927.14		8.15886	0		8.05408	0		7.99601	0					8.16782	0		8.15886	0		8.05408	0		7.99601	0
8.30167	3300.6		8.16586	0		8.06107	0		8.00285	0					8.17463	0		8.16586	0		8.06107	0		8.00285	0
8.30868	0		8.17273	0		8.06788	0		8.00963	0					8.18163	0		8.17273	0		8.06788	0		8.00963	0
8.31588	0		8.17974	0		8.07474	0		8.01644	0					8.18845	0		8.17974	0		8.07474	0		8.01644	0
8.32325	0		8.18673	0		8.08175	0		8.02328	0					8.19544	0		8.18673	0		8.08175	0		8.02328	0
8.33044	0		8.1937	0		8.08872	0		8.03014	0					8.20246	0		8.1937	0		8.08872	0		8.03014	0
8.33775	2627.49		8.20077	0		8.09575	0		8.03696	0					8.20928	0		8.20077	0		8.09575	0		8.03696	0
8.34502	0		8.20777	0		8.10276	0		8.04375	0					8.21631	0		8.20777	0		8.10276	0		8.04375	0
8.35214	0		8.21476	0		8.10979	0		8.05061	0					8.22332	0		8.21476	0		8.10979	0		8.05061	0
8.35953	3345.31		8.22177	0		8.11676	0		8.05742	0					8.2303	0		8.22177	0		8.11676	0		8.05742	0
8.3669	0		8.22879	0		8.12374	0		8.06423	0					8.23729	0		8.22879	0		8.12374	0		8.06423	0
8.37407	0		8.2358	0		8.13061	0		8.07103	0					8.24411	0		8.2358	0		8.13061	0		8.07103	0
8.38131	0		8.2428	0		8.13746	0		8.0781	0					8.25092	0		8.2428	0		8.13746	0		8.0781	0
8.38834	0		8.24978	0		8.14427	0		8.08463	0					8.2579	0		8.24978	0		8.14427	0		8.08463	0
8.39544	0		8.2568	0		8.15125	0		8.09142	0					8.26472	0		8.2568	0		8.15125	0		8.09142	0
8.40269	0		8.26383	0		8.15812	0		8.09823	0					8.27176	0		8.26383	0		8.15812	0		8.09823	0
8.4099	0		8.27081	0		8.16513	0		8.1051	0					8.2786	0		8.27081	0		8.16513	0		8.1051	0
8.4171	0		8.27798	0		8.17212	0		8.11193	0					8.28538	0		8.27798	0		8.17212	0		8.11193	0
8.42438	0		8.28501	0		8.17896	0		8.11872	0					8.29218	0		8.28501	0		8.17896	0		8.11872	0
8.43164	3917.82		8.29201	0		8.18599	0		8.12553	0					8.29922	0		8.29201	0		8.18599	0		8.12553	0
8.43892	3047.66		8.299	0		8.19298	0		8.13241	0					8.30624	0		8.299	0		8.19298	0		8.13241	0
8.44606	0		8.30617	0		8.19996	0		8.13921	0					8.31304	0		8.30617	0		8.19996	0		8.13921	0
8.4534	0		8.3132	0		8.20697	0		8.14603	0					8.32	0		8.3132	0		8.20697	0		8.14603	0
8.46059	0		8.3202	0		8.21399	0		8.15283	0					8.32703	0		8.3202	0		8.21399	0		8.15283	0
8.46782	0		8.32719	0		8.22098	0		8.15971	0					8.33385	0		8.32719	0		8.22098	0		8.15971	0
8.47503	0		8.33418	0		8.22779	0		8.16626	0					8.34066	0		8.33418	0		8.22779	0		8.16626	0
8.48232	0		8.34123	0		8.2346	0		8.17307	0					8.34763	0		8.34123	0		8.2346	0		8.17307	0
8.48955	0		8.34824	4058.98		8.24164	0		8.17991	0					8.35448	0		8.34824	0		8.24164	0		8.17991	0
8.49679	0		8.35525	0		8.24846	0		8.18678	0					8.36144	0		8.35525	0		8.24846	0		8.18678	0
8.50407	0		8.36213	0		8.25543	0		8.1936	0					8.36827	0		8.36213	0		8.25543	0		8.1936	0
8.51137	2128.21		8.36918	0		8.26241	0		8.20042	0					8.37525	0		8.36918	0		8.26241	0		8.20042	0
8.51864	0		8.37618	0		8.26944	0		8.20721	0					8.38232	0		8.37618	0		8.26944	0		8.20721	0
8.52583	0		8.38315	0		8.27644	0		8.21407	0					8.38931	0		8.38315	0		8.27644	0		8.21407	0
8.53326	0		8.39012	0		8.28342	0		8.22089	0					8.3963	0		8.39012	0		8.28342	0		8.22089	0
8.54057	0		8.39717	0		8.29039	0		8.22772	0					8.40329	0		8.39717	0		8.29039	0		8.22772	0
8.54783	3190.51		8.40415	0		8.29742	0		8.23451	0					8.41032	0		8.40415	0		8.29742	0		8.23451	0
8.55513	0		8.41116	0		8.30422	0		8.24138	0					8.41712	0		8.41116	0		8.30422	0		8.24138	0
8.56235	0		8.41814	0		8.3112	0		8.24819	0					8.4241	0		8.41814	0		8.3112	0		8.24819	0
8.56985	2842.65		8.42519	0		8.31801	0		8.2552	0					8.43091	0		8.42519	0		8.31801	0		8.2552	0
8.57713	0		8.43218	0		8.32488	0		8.26202	0					8.43779	0		8.43218	0		8.32488	0		8.26202	0
8.58429	0		8.43916	0		8.3317	0		8.26907	0					8.44462	0		8.43916	0		8.3317	0		8.26907	0
8.59146	0		8.44615	0		8.3385	0		8.2759	0					8.45159	0		8.44615	0		8.3385	0		8.2759	0
8.59833	0		8.45317	0		8.34548	0		8.28272	0					8.4584	0		8.45317	0		8.34548	0		8.28272	0
8.6056	0		8.4602	0		8.35249	0		8.28953	0					8.46524	0		8.4602	0		8.35249	0		8.28953	0
8.61284	0		8.46719	0		8.35948	0		8.29638	0					8.47224	0		8.46719	0		8.35948	0		8.29638	0
8.62007	0		8.47416	0		8.36646	0		8.30321	0					8.47921	0		8.47416	0		8.36646	0		8.30321	0
8.62736	2330.6		8.4812	0		8.37345	0		8.31002	0					8.48618	0		8.4812	0		8.37345	0		8.31002	0
8.63464	0		8.4882	0		8.38051	0		8.31685	0					8.49321	0		8.4882	0		8.38051	0		8.31685	0
8.6417	0		8.49517	0		8.38733	0		8.3237	0					8.50019	0		8.49517	0		8.38733	0		8.3237	0
8.64909	0		8.50217	0		8.3943	0		8.33055	0					8.50718	0		8.50217	0		8.3943	0		8.33055	0
8.65634	0		8.50918	0		8.40127	0		8.33736	0					8.51416	0		8.50918	0		8.40127	0		8.33736	0
8.66357	0		8.51636	0		8.40814	0		8.34419	0					8.52101	0		8.51636	0		8.40814	0		8.34419	0
8.6708	0		8.52332	0		8.41497	0		8.35107	0					8.52799	0		8.52332	0		8.41497	0		8.35107	0
8.678	0		8.53029	0		8.42194	0		8.3579	0					8.53479	0		8.53029	0		8.42194	0		8.3579	0
8.68526	0		8.53731	0		8.42873	0		8.3649	0					8.54175	0		8.53731	0		8.42873	0		8.3649	0
8.69248	0		8.54433	0		8.43576	0		8.37168	0					8.54861	0		8.54433	0		8.43576	0		8.37168	0
8.69945	0		8.55132	0		8.44276	0		8.37853	0					8.55563	0		8.55132	0		8.44276	0		8.37853	0
8.70587	0		8.55829	0		8.44957	0		8.38536	0					8.5626	0		8.55829	0		8.44957	0		8.38536	0
8.71217	0		8.56533	0		8.45657	0		8.39221	0					8.56939	0		8.56533	0		8.45657	0		8.39221	0
8.7184	0		8.57231	0		8.46344	0		8.39902	0					8.5764	0		8.57231	0		8.46344	0		8.39902	0
8.72465	0		8.5793	0		8.47023	0		8.40587	0					8.58339	0		8.5793	0		8.47023	0		8.40587	0
8.73088	0		8.58627	0		8.4772	0		8.4127	0					8.59036	0		8.58627	0		8.4772	0		8.4127	0
8.73716	0		8.59331	0		8.48417	0		8.41952	0					8.59733	0		8.59331	0		8.48417	0		8.41952	0
8.74338	0		8.6003	0		8.49121	0		8.42649	0					8.60415	0		8.6003	0		8.49121	0		8.42649	0
8.74962	0		8.6073	0		8.49801	0		8.43336	0					8.61096	0		8.6073	0		8.49801	0		8.43336	0
8.75584	0		8.6143	0		8.50482	0		8.44017	0					8.61796	0		8.6143	0		8.50482	0		8.44017	0
8.76208	0		8.62135	0		8.5118	0		8.44698	0					8.62471	0		8.62135	0		8.5118	0		8.44698	0
8.76831	0		8.62817	0		8.51864	0		8.45396	0					8.63171	0		8.62817	0		8.51864	0		8.45396	0
8.77455	0		8.63517	0		8.52563	0		8.46082	0					8.63855	0		8.63517	0		8.52563	0		8.46082	0
8.78078	0		8.64215	0		8.53261	0		8.46762	0					8.64551	0		8.64215	0		8.53261	0		8.46762	0
8.7872	0		8.64916	0		8.53958	0		8.47463	0					8.65246	0		8.64916	0		8.53958	0		8.47463	0
8.79362	0		8.65614	0		8.54663	0		8.48141	0					8.65949	0		8.65614	0		8.54663	0		8.48141	0
8.79989	0		8.66313	0		8.55362	0		8.48825	0					8.66648	0		8.66313	0		8.55362	0		8.48825	0
8.80631	0		8.67015	0		8.5606	0		8.49507	0					8.67347	0		8.67015	0		8.5606	0		8.49507	0
8.81277	0		8.67717	0		8.56756	0		8.50205	0					8.68043	0		8.67717	0		8.56756	0		8.50205	0
8.81922	0		8.68417	0		8.57459	0		8.50886	0					8.68744	0		8.68417	0		8.57459	0		8.50886	0
8.82571	0		8.69115	0		8.58159	0		8.5157	0					8.69443	0		8.69115	0		8.58159	0		8.5157	0
8.83226	0		8.69813	0		8.58837	0		8.52252	0					8.70124	0		8.69813	0		8.58837	0		8.52252	0
8.83904	6033.52		8.70516	0		8.59518	0		8.52933	0					8.70821	0		8.70516	0		8.59518	0		8.52933	0
8.84584	0		8.71218	0		8.60221	0		8.53615	0					8.71504	0		8.71218	0		8.60221	0		8.53615	0
8.8528	0		8.71899	0		8.60903	0		8.543	0					8.72204	0		8.71899	0		8.60903	0		8.543	0
8.86013	0		8.72596	0		8.616	0		8.54982	0					8.72883	0		8.72596	0		8.616	0		8.54982	0
8.86725	0		8.73299	0		8.62297	0		8.55662	0					8.73561	0		8.73299	0		8.62297	0		8.55662	0
8.8743	0		8.73998	0		8.63	0		8.56345	0					8.74261	0		8.73998	0		8.63	0		8.56345	0
8.88149	0		8.74696	0		8.63699	0		8.57031	0					8.74959	0		8.74696	0		8.63699	0		8.57031	0
8.88853	3243.33		8.75392	0		8.64397	0		8.57711	0					8.75654	0		8.75392	0		8.64397	0		8.57711	0
8.89586	0		8.76094	0		8.65094	0		8.5839	0					8.76333	0		8.76094	0		8.65094	0		8.5839	0
8.90293	0		8.76794	0		8.65798	0		8.59071	0					8.77035	0		8.76794	0		8.65798	0		8.59071	0
8.91014	0		8.77493	0		8.66497	0		8.59757	0					8.77732	0		8.77493	0		8.66497	0		8.59757	0
8.91714	3138.56		8.78189	0		8.67195	0		8.60437	0					8.78429	0		8.78189	0		8.67195	0		8.60437	0
8.92427	0		8.78894	0		8.6788	0		8.61123	0					8.79115	0		8.78894	0		8.6788	0		8.61123	0
8.93124	0		8.79595	0		8.68564	0		8.61802	0					8.79818	0		8.79595	0		8.68564	0		8.61802	0
8.93837	0		8.80295	0		8.69263	0		8.62489	0					8.80501	0		8.80295	0		8.69263	0		8.62489	0
8.94531	0		8.80991	0		8.69942	0		8.63175	0					8.81197	0		8.80991	0		8.69942	0		8.63175	0
8.95231	0		8.81694	0		8.70641	0		8.63856	0					8.81876	0		8.81694	0		8.70641	0		8.63856	0
8.95926	0		8.82391	0		8.71343	0		8.64535	0					8.82577	0		8.82391	0		8.71343	0		8.64535	0
8.96624	0		8.8309	0		8.72041	0		8.65218	0					8.83274	0		8.8309	0		8.72041	0		8.65218	0
8.97319	0		8.83786	0		8.72738	0		8.65919	0					8.83971	0		8.83786	0		8.72738	0		8.65919	0
8.98022	0		8.84488	0		8.73435	0		8.66603	0					8.84666	0		8.84488	0		8.73435	0		8.66603	0
8.98726	0		8.85188	0		8.74139	0		8.67282	0					8.85371	0		8.85188	0		8.74139	0		8.67282	0
8.99445	0		8.85885	0		8.74837	0		8.67966	0					8.86069	0		8.85885	0		8.74837	0		8.67966	0
9.00169	0		8.86581	0		8.75534	0		8.68648	0					8.86768	0		8.86581	0		8.75534	0		8.68648	0
9.00896	0		8.87283	0		8.76232	0		8.69348	0					8.87463	0		8.87283	0		8.76232	0		8.69348	0
9.0162	0		8.87984	0		8.76918	0		8.70016	0					8.88148	0		8.87984	0		8.76918	0		8.70016	0
9.02346	0		8.8868	0		8.77603	0		8.70701	0					8.88846	0		8.8868	0		8.77603	0		8.70701	0
9.03071	0		8.89395	0		8.78299	0		8.71384	0					8.89527	0		8.89395	0		8.78299	0		8.71384	0
9.03806	2151.85		8.90099	0		8.78982	0		8.72064	0					8.90227	0		8.90099	0		8.78982	0		8.72064	0
9.04534	0		8.90797	0		8.79687	0		8.72762	0					8.90912	0		8.90797	0		8.79687	0		8.72762	0
9.05254	2683.06		8.91493	0		8.80384	0		8.7345	0					8.91608	0		8.91493	0		8.80384	0		8.7345	0
9.06	2356.2		8.9219	0		8.81081	0		8.74149	0					8.92304	0		8.9219	0		8.81081	0		8.74149	0
9.06731	3439.72		8.92911	0		8.81776	0		8.74831	0					8.93	0		8.92911	0		8.81776	0		8.74831	0
9.07468	0		8.93605	0		8.82479	0		8.75513	0					8.937	0		8.93605	0		8.82479	0		8.75513	0
9.08205	0		8.94302	0		8.8316	0		8.76198	0					8.94398	0		8.94302	0		8.8316	0		8.76198	0
9.08948	0		8.94999	0		8.83856	0		8.76877	0					8.95094	0		8.94999	0		8.83856	0		8.76877	0
9.09679	2620.75		8.95703	0		8.84554	0		8.77557	0					8.95789	0		8.95703	0		8.84554	0		8.77557	0
9.10411	0		8.96406	0		8.85255	0		8.78219	0					8.96493	0		8.96406	0		8.85255	0		8.78219	0
9.11127	0		8.97103	0		8.85937	0		8.78878	0					8.97177	0		8.97103	0		8.85937	0		8.78878	0
9.11866	0		8.97799	0		8.86617	0		8.79562	0					8.97872	0		8.97799	0		8.86617	0		8.79562	0
9.12595	0		8.98499	0		8.87316	0		8.80243	0					8.98553	0		8.98499	0		8.87316	0		8.80243	0
9.13321	0		8.99198	0		8.87999	0		8.80923	0					8.99253	0		8.99198	0		8.87999	0		8.80923	0
9.14045	0		8.99896	0		8.88698	0		8.81608	0					8.99935	0		8.99896	0		8.88698	0		8.81608	0
9.14766	0		9.00591	0		8.89394	0		8.82309	0					9.00636	0		9.00591	0		8.89394	0		8.82309	0
9.15494	2330.5		9.01295	0		8.90092	0		8.8299	0					9.01331	0		9.01295	0		8.90092	0		8.8299	0
9.16221	0		9.01994	0		8.90793	0		8.8367	0					9.0203	0		9.01994	0		8.90793	0		8.8367	0
9.1694	0		9.02689	0		8.91493	0		8.84356	0					9.02726	0		9.02689	0		8.91493	0		8.84356	0
9.17678	2446.8		9.0339	0		8.92172	0		8.85041	0					9.03427	0		9.0339	0		8.92172	0		8.85041	0
9.18414	2674.11		9.04089	0		8.92867	0		8.85719	0					9.04125	0		9.04089	0		8.92867	0		8.85719	0
9.19136	2330.06		9.04786	0		8.93569	0		8.86401	0					9.04805	0		9.04786	0		8.93569	0		8.86401	0
9.19877	0		9.05481	0		8.94269	0		8.87088	0					9.05503	0		9.05481	0		8.94269	0		8.87088	0
9.20615	0		9.06177	0		8.94946	0		8.8777	0					9.06182	0		9.06177	0		8.94946	0		8.8777	0
9.21362	3362.48		9.0688	0		8.95645	0		8.8845	0					9.0688	0		9.0688	0		8.95645	0		8.8845	0
9.22091	0		9.07578	0		8.96345	0		8.89128	0					9.07563	0		9.07578	0		8.96345	0		8.89128	0
9.22804	0		9.08258	0		8.97028	0		8.89813	0					9.08261	0		9.08258	0		8.97028	0		8.89813	0
9.23541	2440.71		9.08955	0		8.97727	0		8.90496	0					9.08939	0		9.08955	0		8.97727	0		8.90496	0
9.24276	0		9.09657	0		8.98424	0		8.91196	0					9.09635	0		9.09657	0		8.98424	0		8.91196	0
9.24988	0		9.10356	0		8.99124	0		8.91893	0					9.10337	0		9.10356	0		8.99124	0		8.91893	0
9.25727	0		9.11053	0		8.99821	0		8.92578	0					9.11036	0		9.11053	0		8.99821	0		8.92578	0
9.26451	0		9.11751	0		9.00518	0		8.93279	0					9.11733	0		9.11751	0		9.00518	0		8.93279	0
9.27156	0		9.1245	0		9.01218	0		8.93959	0					9.12426	0		9.1245	0		9.01218	0		8.93959	0
9.27882	0		9.13149	0		9.01918	0		8.94657	0					9.13111	0		9.13149	0		9.01918	0		8.94657	0
9.28605	0		9.13845	0		9.02617	0		8.95361	0					9.13812	0		9.13845	0		9.02617	0		8.95361	0
9.29329	0		9.1456	0		9.03311	0		8.96044	0					9.14507	0		9.1456	0		9.03311	0		8.96044	0
9.30061	2899.4		9.15258	0		9.03991	0		8.96717	0					9.15185	0		9.15258	0		9.03991	0		8.96717	0
9.3079	3195.23		9.15958	0		9.04678	0		8.97394	0					9.15886	0		9.15958	0		9.04678	0		8.97394	0
9.31509	3039.12		9.16654	0		9.05375	0		8.98086	0					9.16564	0		9.16654	0		9.05375	0		8.98086	0
9.3224	0		9.1735	0		9.06054	0		8.98766	0					9.17259	0		9.1735	0		9.06054	0		8.98766	0
9.32973	0		9.1805	0		9.06749	0		8.99446	0					9.17938	0		9.1805	0		9.06749	0		8.99446	0
9.33699	0		9.18749	0		9.07452	0		9.00125	0					9.18641	0		9.18749	0		9.07452	0		9.00125	0
9.34417	0		9.19444	0		9.0813	0		9.00809	0					9.19338	0		9.19444	0		9.0813	0		9.00809	0
9.35135	0		9.2016	0		9.08828	0		9.01492	0					9.20035	0		9.2016	0		9.08828	0		9.01492	0
9.3586	0		9.20862	0		9.09523	0		9.02172	0					9.20733	0		9.20862	0		9.09523	0		9.02172	0
9.36583	0		9.2156	0		9.10223	0		9.02852	0					9.21433	0		9.2156	0		9.10223	0		9.02852	0
9.37302	0		9.22259	0		9.10923	0		9.03536	0					9.22129	0		9.22259	0		9.10923	0		9.03536	0
9.38022	0		9.22955	0		9.11618	0		9.04218	0					9.22824	0		9.22955	0		9.11618	0		9.04218	0
9.38754	0		9.23656	0		9.12315	0		9.04914	0					9.23524	0		9.23656	0		9.12315	0		9.04914	0
9.39478	0		9.24352	0		9.12999	0		9.05611	0					9.24206	0		9.24352	0		9.12999	0		9.05611	0
9.40204	0		9.25048	0		9.13678	0		9.06297	0					9.24904	0		9.25048	0		9.13678	0		9.06297	0
9.40926	0		9.25762	0		9.14375	0		9.06978	0					9.25584	0		9.25762	0		9.14375	0		9.06978	0
9.41654	0		9.26448	0		9.15054	0		9.07657	0					9.26281	0		9.26448	0		9.15054	0		9.07657	0
9.42381	0		9.27148	0		9.15756	0		9.08337	0					9.26964	0		9.27148	0		9.15756	0		9.08337	0
9.43105	0		9.27842	0		9.16453	0		9.09024	0					9.27662	0		9.27842	0		9.16453	0		9.09024	0
9.43819	0		9.28539	0		9.17149	0		9.09705	0					9.28357	0		9.28539	0		9.17149	0		9.09705	0
9.44546	0		9.29237	0		9.17845	0		9.10402	0					9.29051	0		9.29237	0		9.17845	0		9.10402	0
9.45271	0		9.29934	0		9.18546	0		9.11083	0					9.29752	0		9.29934	0		9.18546	0		9.11083	0
9.45994	0		9.30629	0		9.19243	0		9.11768	0					9.3045	0		9.30629	0		9.19243	0		9.11768	0
9.46719	0		9.31324	0		9.19941	0		9.12449	0					9.31146	0		9.31324	0		9.19941	0		9.12449	0
9.47449	0		9.32023	0		9.2064	0		9.1313	0					9.31822	0		9.32023	0		9.2064	0		9.1313	0
9.48173	0		9.32721	0		9.21341	0		9.13826	0					9.32523	0		9.32721	0		9.21341	0		9.13826	0
9.48896	3570.6		9.33418	0		9.22023	0		9.14515	0					9.33205	0		9.33418	0		9.22023	0		9.14515	0
9.49623	0		9.34112	0		9.22703	0		9.15194	0					9.339	0		9.34112	0		9.22703	0		9.15194	0
9.5035	0		9.34812	0		9.23399	0		9.15874	0					9.34577	0		9.34812	0		9.23399	0		9.15874	0
9.51094	0		9.3551	0		9.24083	0		9.16573	0					9.3526	0		9.3551	0		9.24083	0		9.16573	0
9.51818	0		9.36204	0		9.24782	0		9.1726	0					9.35941	0		9.36204	0		9.24782	0		9.1726	0
9.52542	0		9.369	0		9.25478	0		9.1794	0					9.36634	0		9.369	0		9.25478	0		9.1794	0
9.53276	0		9.37618	0		9.26175	0		9.18637	0					9.37331	0		9.37618	0		9.26175	0		9.18637	0
9.54003	3392.96		9.38316	0		9.26875	0		9.19314	0					9.3803	0		9.38316	0		9.26875	0		9.19314	0
9.5473	2445.09		9.3901	0		9.27575	0		9.20019	0					9.3873	0		9.3901	0		9.27575	0		9.20019	0
9.55458	2476.44		9.39706	0		9.28272	0		9.20702	0					9.39425	0		9.39706	0		9.28272	0		9.20702	0
9.56206	2956.59		9.40405	0		9.28967	0		9.21399	0					9.40122	0		9.40405	0		9.28967	0		9.21399	0
9.56947	2914.92		9.41101	0		9.29667	0		9.22077	0					9.40822	0		9.41101	0		9.29667	0		9.22077	0
9.57683	0		9.41797	0		9.30365	0		9.22761	0					9.41518	0		9.41797	0		9.30365	0		9.22761	0
9.58418	0		9.42493	0		9.31045	0		9.23462	0					9.42195	0		9.42493	0		9.31045	0		9.23462	0
9.59166	0		9.43194	0		9.31724	0		9.2414	0					9.42888	0		9.43194	0		9.31724	0		9.2414	0
9.59892	0		9.43891	0		9.32424	0		9.2482	0					9.43573	0		9.43891	0		9.32424	0		9.2482	0
9.60618	0		9.44587	0		9.33107	0		9.25504	0					9.4427	0		9.44587	0		9.33107	0		9.25504	0
9.61341	0		9.45281	0		9.33802	0		9.26185	0					9.44967	0		9.45281	0		9.33802	0		9.26185	0
9.62072	0		9.4598	0		9.345	0		9.26864	0					9.45665	0		9.4598	0		9.345	0		9.26864	0
9.62798	0		9.46677	0		9.35201	0		9.27559	0					9.46363	0		9.46677	0		9.35201	0		9.27559	0
9.63524	2544.04		9.47373	0		9.35903	0		9.2826	0					9.47063	0		9.47373	0		9.35903	0		9.2826	0
9.6425	3820.34		9.48069	0		9.36597	0		9.28959	0					9.47761	0		9.48069	0		9.36597	0		9.28959	0
9.6499	0		9.48789	0		9.37298	0		9.29644	0					9.48457	0		9.48789	0		9.37298	0		9.29644	0
9.65711	2486.66		9.49485	0		9.37999	0		9.30322	0					9.49146	0		9.49485	0		9.37999	0		9.30322	0
9.66456	0		9.50182	0		9.38697	0		9.31024	0					9.49842	0		9.50182	0		9.38697	0		9.31024	0
9.67171	0		9.50877	0		9.3939	0		9.31726	0					9.50539	0		9.50877	0		9.3939	0		9.31726	0
9.67916	0		9.51578	0		9.40068	0		9.32403	0					9.51218	0		9.51578	0		9.40068	0		9.32403	0
9.68638	0		9.52276	0		9.40771	0		9.33085	0					9.51918	0		9.52276	0		9.40771	0		9.33085	0
9.69357	0		9.52973	0		9.41467	0		9.33769	0					9.52598	0		9.52973	0		9.41467	0		9.33769	0
9.70054	0		9.5365	0		9.42148	0		9.34452	0					9.53293	0		9.5365	0		9.42148	0		9.34452	0
9.70737	0		9.54372	0		9.42844	0		9.3513	0					9.53973	0		9.54372	0		9.42844	0		9.3513	0
9.71416	0		9.55067	0		9.43545	0		9.35808	0					9.54672	0		9.55067	0		9.43545	0		9.35808	0
9.7209	0		9.55762	0		9.44243	0		9.36491	0					9.55368	0		9.55762	0		9.44243	0		9.36491	0
9.7277	0		9.56456	0		9.44939	0		9.37191	0					9.56063	0		9.56456	0		9.44939	0		9.37191	0
9.73472	3272.69		9.57156	0		9.45634	0		9.37889	0					9.56755	0		9.57156	0		9.45634	0		9.37889	0
9.74194	0		9.57854	0		9.46335	0		9.38587	0					9.57458	0		9.57854	0		9.46335	0		9.38587	0
9.749	0		9.58548	0		9.47031	0		9.39274	0					9.58154	0		9.58548	0		9.47031	0		9.39274	0
9.75633	0		9.59245	0		9.4773	0		9.39957	0					9.58833	0		9.59245	0		9.4773	0		9.39957	0
9.7634	0		9.59945	0		9.48425	0		9.40635	0					9.59527	0		9.59945	0		9.48425	0		9.40635	0
9.77062	3602.72		9.60643	0		9.49107	0		9.41311	0					9.6021	0		9.60643	0		9.49107	0		9.41311	0
9.77782	0		9.61339	0		9.49806	0		9.41996	0					9.60904	0		9.61339	0		9.49806	0		9.41996	0
9.78488	3692.65		9.62034	0		9.50502	0		9.42678	0					9.61582	0		9.62034	0		9.50502	0		9.42678	0
9.79236	0		9.62718	0		9.51181	0		9.43358	0					9.62274	0		9.62718	0		9.51181	0		9.43358	0
9.79948	0		9.63415	0		9.51883	0		9.44055	0					9.62957	0		9.63415	0		9.51883	0		9.44055	0
9.80685	3146.61		9.6411	0		9.52579	0		9.44742	0					9.63654	0		9.6411	0		9.52579	0		9.44742	0
9.81409	3119.55		9.64805	0		9.53275	0		9.45407	0					9.64347	0		9.64805	0		9.53275	0		9.45407	0
9.82136	0		9.65505	0		9.53971	0		9.46086	0					9.65042	0		9.65505	0		9.53971	0		9.46086	0
9.82868	0		9.66202	0		9.54673	0		9.46783	0					9.65741	0		9.66202	0		9.54673	0		9.46783	0
9.83608	0		9.66898	0		9.5537	0		9.47486	0					9.66439	0		9.66898	0		9.5537	0		9.47486	0
9.84331	0		9.67592	0		9.56064	0		9.48166	0					9.67136	0		9.67592	0		9.56064	0		9.48166	0
9.85058	0		9.68293	0		9.5676	0		9.48864	0					9.6783	0		9.68293	0		9.5676	0		9.48864	0
9.8576	0		9.6899	0		9.5746	0		9.49562	0					9.6853	0		9.6899	0		9.5746	0		9.49562	0
9.86482	0		9.69693	0		9.58141	0		9.50249	0					9.69208	0		9.69693	0		9.58141	0		9.50249	0
9.87181	3718.34		9.70386	0		9.58818	0		9.50928	0					9.69903	0		9.70386	0		9.58818	0		9.50928	0
9.87894	2693.16		9.71084	0		9.59513	0		9.51624	0					9.70581	0		9.71084	0		9.59513	0		9.51624	0
9.88618	2565.56		9.71763	0		9.60196	0		9.52305	0					9.7128	0		9.71763	0		9.60196	0		9.52305	0
9.89356	0		9.72458	0		9.60892	0		9.5299	0					9.71961	0		9.72458	0		9.60892	0		9.5299	0
9.90086	3434.68		9.73154	0		9.61588	0		9.53669	0					9.72656	0		9.73154	0		9.61588	0		9.53669	0
9.90811	0		9.73851	0		9.62282	0		9.54348	0					9.7335	0		9.73851	0		9.62282	0		9.54348	0
9.91528	0		9.74548	0		9.62982	0		9.55028	0					9.74052	0		9.74548	0		9.62982	0		9.55028	0
9.92268	0		9.75242	0		9.6368	0		9.55711	0					9.74748	0		9.75242	0		9.6368	0		9.55711	0
9.92988	0		9.75937	0		9.64376	0		9.56409	0					9.75443	0		9.75937	0		9.64376	0		9.56409	0
9.93712	0		9.76657	0		9.65073	0		9.57091	0					9.76139	0		9.76657	0		9.65073	0		9.57091	0
9.94434	0		9.77351	0		9.65773	0		9.57788	0					9.76839	0		9.77351	0		9.65773	0		9.57788	0
9.95156	0		9.78046	0		9.66469	0		9.5849	0					9.77536	0		9.78046	0		9.66469	0		9.5849	0
9.95878	0		9.78741	0		9.67167	0		9.5917	0					9.78213	0		9.78741	0		9.67167	0		9.5917	0
9.96608	0		9.79444	0		9.67846	0		9.5985	0					9.78906	0		9.79444	0		9.67846	0		9.5985	0
9.97313	4772.47		9.80142	0		9.68548	0		9.60547	0					9.79589	0		9.80142	0		9.68548	0		9.60547	0
9.98018	3916.97		9.80823	0		9.69229	0		9.6123	0					9.80285	0		9.80823	0		9.69229	0		9.6123	0
9.98707	0		9.81518	0		9.69925	0		9.61913	0					9.80962	0		9.81518	0		9.69925	0		9.61913	0
9.99452	0		9.82221	0		9.70622	0		9.62594	0					9.81657	0		9.82221	0		9.70622	0		9.62594	0
10.002	2715.85		9.82918	0		9.71324	0		9.63274	0					9.82356	0		9.82918	0		9.71324	0		9.63274	0
10.0092	2614.01		9.83611	0		9.72021	0		9.63972	0					9.83054	0		9.83611	0		9.72021	0		9.63972	0
10.0165	0		9.84306	0		9.72716	0		9.64671	0					9.83749	0		9.84306	0		9.72716	0		9.64671	0
10.0236	0		9.85008	0		9.7341	0		9.65351	0					9.84443	0		9.85008	0		9.7341	0		9.65351	0
10.0308	0		9.85709	0		9.74109	0		9.66047	0					9.85144	0		9.85709	0		9.74109	0		9.66047	0
10.038	0		9.86406	0		9.74806	0		9.66746	0					9.85845	0		9.86406	0		9.74806	0		9.66746	0
10.0452	0		9.87102	0		9.75502	0		9.67429	0					9.86539	0		9.87102	0		9.75502	0		9.67429	0
10.0525	0		9.87842	0		9.7618	0		9.68127	0					9.87217	0		9.87842	0		9.7618	0		9.68127	0
10.0597	0		9.8856	0		9.76863	0		9.68823	0					9.87916	0		9.8856	0		9.76863	0		9.68823	0
10.067	0		9.89257	0		9.7756	0		9.69527	0					9.88597	0		9.89257	0		9.7756	0		9.69527	0
10.0742	3236.35		9.89955	0		9.78238	0		9.70225	0					9.8929	0		9.89955	0		9.78238	0		9.70225	0
10.0816	0		9.90676	0		9.78933	0		9.70904	0					9.89968	0		9.90676	0		9.78933	0		9.70904	0
10.0884	0		9.91372	0		9.79634	0		9.71581	0					9.90671	0		9.91372	0		9.79634	0		9.71581	0
10.0956	2341.61		9.92066	0		9.80332	0		9.72266	0					9.91368	0		9.92066	0		9.80332	0		9.72266	0
10.1029	0		9.92763	0		9.81028	0		9.72965	0					9.92064	0		9.92763	0		9.81028	0		9.72965	0
10.1102	0		9.93465	0		9.81726	0		9.73666	0					9.92759	0		9.93465	0		9.81726	0		9.73666	0
10.1173	0		9.94162	0		9.82424	0		9.74361	0					9.93441	0		9.94162	0		9.82424	0		9.74361	0
10.1244	3758.78		9.94879	0		9.83121	0		9.75063	0					9.94138	0		9.94879	0		9.83121	0		9.75063	0
10.1314	0		9.95572	0		9.83816	0		9.75761	0					9.94833	0		9.95572	0		9.83816	0		9.75761	0
10.1385	3057.62		9.96271	0		9.84513	0		9.7644	0					9.95527	0		9.96271	0		9.84513	0		9.7644	0
10.1457	0		9.96967	0		9.85196	0		9.77121	0					9.96209	0		9.96967	0		9.85196	0		9.77121	0
10.1527	3060.83		9.97663	0		9.85876	0		9.77804	0					9.9691	0		9.97663	0		9.85876	0		9.77804	0
10.1599	3581.46		9.98378	0		9.86571	0		9.785	0					9.97589	0		9.98378	0		9.86571	0		9.785	0
10.1671	0		9.99078	0		9.8725	0		9.7918	0					9.98266	0		9.99078	0		9.8725	0		9.7918	0
10.1743	0		9.99777	0		9.87949	0		9.7986	0					9.98951	0		9.99777	0		9.87949	0		9.7986	0
10.1815	0		10.0047	0		9.88644	0		9.80544	0					9.99648	0		10.0047	0		9.88644	0		9.80544	0
10.1887	0		10.0116	0		9.89339	0		9.81226	0					10.0035	0		10.0116	0		9.89339	0		9.81226	0
10.1957	0		10.0186	0		9.90034	0		9.81922	0					10.0104	0		10.0186	0		9.90034	0		9.81922	0
10.2029	0		10.0258	0		9.90738	0		9.826	0					10.0174	0		10.0258	0		9.90738	0		9.826	0
10.2101	3290.4		10.0328	0		9.91435	0		9.83283	0					10.0244	0		10.0328	0		9.91435	0		9.83283	0
10.2174	0		10.0397	0		9.92132	0		9.83965	0					10.0313	0		10.0397	0		9.92132	0		9.83965	0
10.2246	2864.88		10.0469	0		9.92825	0		9.84663	0					10.0383	0		10.0469	0		9.92825	0		9.84663	0
10.232	0		10.0541	0		9.93526	0		9.85357	0					10.0453	0		10.0541	0		9.93526	0		9.85357	0
10.2391	0		10.061	0		9.94208	0		9.86065	0					10.0521	0		10.061	0		9.94208	0		9.86065	0
10.2465	0		10.068	0		9.94886	0		9.86748	0					10.059	0		10.068	0		9.94886	0		9.86748	0
10.2538	0		10.075	0		9.9558	0		9.87445	0					10.066	0		10.075	0		9.9558	0		9.87445	0
10.261	5108.04		10.0818	0		9.96263	0		9.88123	0					10.073	0		10.0818	0		9.96263	0		9.88123	0
[truncated: 3,101 more rows]
