# Supplementary material for: Chemical capture of diazo metabolites reveals biosynthetic hydrazone oxidation
Source: Nature. 2026 Feb 4;652(8109):517–25. doi: 10.1038/s41586-025-10079-x (PMC13061610; doi:10.1038/s41586-025-10079-x)
Supplement: Supplementary file 8 — Source Data Fig. 4 [file 41586_2025_10079_MOESM8_ESM.xlsx]

## Sheet: Figure 4B
Sample							55 Mn [ He-mode ]				56 Fe [ He-mode ]				59 Co [ He-mode ]				60 Ni [ He-mode ]				63 Cu [ He-mode ]				66 Zn [ He-mode ]				96 Mo [ He-mode ]				182 W [ He-mode ]				159 Tb ( ISTD ) [ He-mode ]
	Rjct	Data File	Acq. Date-Time	Type	Level	Sample Name	Conc. [ ppb ]	Conc. RSD	CPS	CPS RSD	Conc. [ ppb ]	Conc. RSD	CPS	CPS RSD	Conc. [ ppb ]	Conc. RSD	CPS	CPS RSD	Conc. [ ppb ]	Conc. RSD	CPS	CPS RSD	Conc. [ ppb ]	Conc. RSD	CPS	CPS RSD	Conc. [ ppb ]	Conc. RSD	CPS	CPS RSD	Conc. [ ppb ]	Conc. RSD	CPS	CPS RSD	Conc. [ ppb ]	Conc. RSD	CPS	CPS RSD	CPS	CPS RSD
standard curve	FALSE	003CALS.d	2024-03-26 17:59:42	CalStd	1	0	0	N/A	43.3833	70.5029	0	N/A	2104.28	4.40358	0	N/A	3.33667	173.205	0	N/A	36.7067	31.5047	0	N/A	90.1	19.2429	0	N/A	343.717	20.6643	0	N/A	3.33667	173.205	0	N/A	10.01	173.205	15.15	NaN
standard curve	FALSE	004CALS.d	2024-03-26 18:02:34	CalStd	2	5	5.90231	11.0372	1294.84	10.6674	0.682488	6.30233	2326.53	0.602036	5.42119	8.19545	4272.06	8.18905	5.74892	10.5479	1281.47	10.2457	5.28258	1.04714	3450.88	1.0198	5.51525	3.41914	850.967	2.03811	5.14113	5.34261	2175.92	5.33442	5.22095	3.25938	16188	3.25736	7.07	24.7436
standard curve	FALSE	005CALS.d	2024-03-26 18:05:32	CalStd	3	10	9.80592	3.37106	2122.51	3.30216	5.86393	5.43982	4013.8	2.58792	10.246	0.372839	8071.21	0.372685	10.4502	7.0847	2299.4	6.9716	10.0942	3.48786	6512.06	3.4396	9.03497	18.6785	1174.68	13.2131	10.678	4.21597	4515.74	4.21285	9.54234	1.88096	29578.6	1.88033	9.09	1.31143e-06
standard curve	FALSE	006CALS.d	2024-03-26 18:08:23	CalStd	4	25	25.7535	2.50358	5503.84	2.48385	22.5449	0.465588	9445.75	0.361866	26.3023	1.50445	20714.2	1.5042	26.4369	5.71305	5760.85	5.67665	26.4043	1.41058	16888.5	1.40305	27.324	9.73773	2856.77	8.56611	25.1288	2.23727	10622.5	2.23656	25.3693	0.748463	78621.2	0.748367	1.01	173.205
standard curve	FALSE	007CALS.d	2024-03-26 18:11:20	CalStd	5	50	50.0196	3.38639	10648.9	3.37259	48.9987	1.40867	18060.1	1.24454	51.9407	0.810364	40902.2	0.810298	52.3751	3.52865	11377	3.51726	50.9306	2.02456	32492.1	2.01895	49.7894	1.65542	4922.96	1.53984	51.0981	1.34561	21596.8	1.3454	49.7976	0.552376	154316	0.55234	6.06	50
standard curve	FALSE	008CALS.d	2024-03-26 18:14:13	CalStd	6	100	99.7761	0.709728	21198.7	0.708276	101.744	0.603779	35235.9	0.567721	98.6584	2.32705	77688.4	2.32695	98.3707	3.41639	21336	3.41051	99.1601	0.0692299	63175.8	0.0691312	99.5951	5.20352	9503.7	5.01533	99.3439	2.40081	41984.9	2.40062	100.044	0.390532	310012	0.39052	2.02	86.6025
buffer blank	FALSE	011SMPL.d	2024-03-26 18:22:54	Sample		ExchangeBuffer-1	1.14892	14.4328	286.987	12.251	0.086794	625.035	2132.55	8.28379	0.0635751	11.5447	53.3967	10.8233	2.35809	28.7055	547.283	26.7802	0.141622	50.9228	180.2	25.4614	0.145225	562.57	357.073	21.0435	0.150044	24.115	66.7433	22.9094	0.192776	16.5343	607.36	16.2618	0	N/A
buffer blank	FALSE	012SMPL.d	2024-03-26 18:25:46	Sample		ExchangeBuffer-2	1.00727	17.7446	256.953	14.7487	-5.47559	N/A	321.227	18.4133	0.0762834	41.9466	63.4033	39.7391	1.04804	14.1825	263.63	12.2078	0.178345	66.2247	203.563	36.9127	-0.0362428	N/A	340.383	7.78174	0.260593	31.9271	113.46	30.9882	0.368327	10.1161	1151.33	10.0281	84.85	31.7398
sample	FALSE	013SMPL.d	2024-03-26 18:28:42	Sample		Dob3-LB-1	1.03875	11.4424	263.627	9.55943	56.9625	1.38237	20653.4	1.24152	0.0678126	21.6466	56.7333	20.3735	5.20944	16.9892	1164.66	16.4537	0.54553	30.8445	437.167	24.4875	0.79832	98.6412	417.14	17.3624	0.276392	8.57021	120.137	8.33218	0.317708	9.22858	994.483	9.13569	40.4067	62.4535
sample	FALSE	014SMPL.d	2024-03-26 18:31:35	Sample		Dob3-LB-2	0.975816	0.00279048	250.283	0.00230679	61.8151	2.4098	22233.6	2.18172	0.0466167	27.2839	40.0433	25.0104	5.73356	9.27726	1278.14	9.01082	0.550754	5.71363	440.49	4.54494	0.870842	97.0872	423.81	18.3479	0.181627	59.7777	80.09	57.2873	0.249852	3.95096	784.22	3.90052	34.3433	35.6696

## Sheet: Figure 4C
Wavelength (nm)	Abs
800	0.00537417
799	0.00554746
798	0.00471948
797	0.00561228
796	0.00600803
795	0.00546716
794	0.00559146
793	0.00558719
792	0.00576395
791	0.00575136
790	0.00527443
789	0.00535773
788	0.00598213
787	0.00550266
786	0.00519808
785	0.00559012
784	0.00576364
783	0.00556967
782	0.00543587
781	0.0059425
780	0.00534196
779	0.005497
778	0.00474895
777	0.00608213
776	0.00546957
775	0.0057409
774	0.00620986
773	0.0060562
772	0.00563575
771	0.00613101
770	0.00605935
769	0.00621535
768	0.00542745
767	0.00621057
766	0.00577445
765	0.00589398
764	0.00611639
763	0.00570845
762	0.00535561
761	0.00616404
760	0.00602819
759	0.00604375
758	0.00596633
757	0.0060515
756	0.00653551
755	0.00603441
754	0.00588768
753	0.00607147
752	0.00605037
751	0.00656453
750	0.00670793
749	0.00621364
748	0.00655577
747	0.00609292
746	0.00642161
745	0.00638685
744	0.00603189
743	0.0059847
742	0.00617953
741	0.00621766
740	0.00667552
739	0.00656587
738	0.00671458
737	0.00666414
736	0.00652889
735	0.00660708
734	0.00645324
733	0.00684587
732	0.00652905
731	0.00662479
730	0.00692816
729	0.00649089
728	0.00676798
727	0.00700841
726	0.00673506
725	0.0068704
724	0.00665833
723	0.00710429
722	0.00658455
721	0.00699918
720	0.00685415
719	0.00714947
718	0.00702922
717	0.00685152
716	0.00697135
715	0.00708658
714	0.00707632
713	0.00706248
712	0.00726725
711	0.00735839
710	0.00715468
709	0.00729849
708	0.00756954
707	0.00749021
706	0.00752463
705	0.00750701
704	0.00741329
703	0.00741579
702	0.00751014
701	0.00797754
700	0.00749629
699	0.00789774
698	0.00769441
697	0.00791324
696	0.00796457
695	0.00786305
694	0.00764146
693	0.00796578
692	0.00817198
691	0.00801665
690	0.00810652
689	0.00772817
688	0.00812187
687	0.00770748
686	0.00806836
685	0.00827487
684	0.0083721
683	0.00843769
682	0.00839783
681	0.00842014
680	0.00860989
679	0.00858306
678	0.00862264
677	0.00864654
676	0.00890099
675	0.00893505
674	0.00872904
673	0.00869946
672	0.00928517
671	0.00921616
670	0.00910126
669	0.00922052
668	0.00937801
667	0.00921341
666	0.00928049
665	0.0094502
664	0.00950978
663	0.00929292
662	0.00943639
661	0.00954148
660	0.0095246
659	0.00954677
658	0.00979624
657	0.00990735
656	0.00998575
655	0.00976402
654	0.0102645
653	0.00980725
652	0.010219
651	0.0101891
650	0.00986543
649	0.0105226
648	0.0104143
647	0.0106949
646	0.0108568
645	0.0108091
644	0.0104025
643	0.0107261
642	0.010709
641	0.0105962
640	0.0111405
639	0.0109833
638	0.0113556
637	0.0111431
636	0.0112309
635	0.0116724
634	0.0114772
633	0.0111034
632	0.0112617
631	0.0115291
630	0.0117608
629	0.0116155
628	0.0116201
627	0.0118844
626	0.0118255
625	0.0120621
624	0.0123483
623	0.0123254
622	0.0123696
621	0.0124021
620	0.0124693
619	0.0124653
618	0.0132735
617	0.0132135
616	0.012904
615	0.0131679
614	0.0131835
613	0.0132059
612	0.0134421
611	0.0135246
610	0.0133242
609	0.0135167
608	0.0135117
607	0.013453
606	0.0138729
605	0.0139697
604	0.0139442
603	0.0137758
602	0.0139405
601	0.0145867
600	0.014622
599	0.0143885
598	0.0146941
597	0.0153382
596	0.0151894
595	0.0148555
594	0.015107
593	0.0152327
592	0.015183
591	0.0151147
590	0.0150683
589	0.0150468
588	0.0154946
587	0.0154179
586	0.0155376
585	0.0155928
584	0.015284
583	0.0156631
582	0.0160279
581	0.0162291
580	0.0160128
579	0.0164381
578	0.0163133
577	0.01631
576	0.0162843
575	0.0162324
574	0.0163332
573	0.0166432
572	0.0165236
571	0.0167442
570	0.0168526
569	0.016897
568	0.0168423
567	0.0173048
566	0.0173982
565	0.0172018
564	0.0174066
563	0.017261
562	0.017383
561	0.0175942
560	0.0178549
559	0.0175298
558	0.0175583
557	0.0177028
556	0.0176878
555	0.0181759
554	0.0180145
553	0.0184185
552	0.0183483
551	0.0181958
550	0.0183852
549	0.0186341
548	0.0186087
547	0.0186443
546	0.0188667
545	0.0188271
544	0.0187314
543	0.0190121
542	0.0190091
541	0.0190312
540	0.0190633
539	0.0194327
538	0.019378
537	0.0195004
536	0.0196502
535	0.0199338
534	0.0195855
533	0.0200275
532	0.0200505
531	0.0200466
530	0.0201766
529	0.0202592
528	0.0205745
527	0.0205785
526	0.020897
525	0.0207771
524	0.0209951
523	0.0214612
522	0.0212949
521	0.0212289
520	0.0213849
519	0.0218382
518	0.0217181
517	0.0218843
516	0.0222968
515	0.0227468
514	0.0225468
513	0.0226064
512	0.0228668
511	0.0234427
510	0.0234159
509	0.0234716
508	0.0236283
507	0.0236651
506	0.02437
505	0.0246161
504	0.0247359
503	0.0248191
502	0.0252621
501	0.025565
500	0.0260852
499	0.0259949
498	0.026585
497	0.0268837
496	0.0271696
495	0.0276279
494	0.0278151
493	0.0284464
492	0.0288503
491	0.0289553
490	0.0295081
489	0.0300329
488	0.0305594
487	0.0309682
486	0.0313822
485	0.0318783
484	0.0322754
483	0.0326309
482	0.0332896
481	0.0336155
480	0.0341399
479	0.0342579
478	0.0346798
477	0.0352428
476	0.0359367
475	0.0360604
474	0.0368019
473	0.0371883
472	0.0375532
471	0.0382827
470	0.0384261
469	0.0384021
468	0.0389292
467	0.0391813
466	0.0397747
465	0.0403676
464	0.0405261
463	0.0412658
462	0.0412853
461	0.0417929
460	0.0419219
459	0.042242
458	0.0425824
457	0.0432973
456	0.0436628
455	0.0443188
454	0.0448835
453	0.0453264
452	0.0461349
451	0.0466223
450	0.0475139
449	0.0481797
448	0.0483119
447	0.0493963
446	0.0498802
445	0.0504165
444	0.0511901
443	0.0520905
442	0.0529988
441	0.0534996
440	0.0541502
439	0.0549917
438	0.0556564
437	0.0565354
436	0.0571763
435	0.0576893
434	0.0588378
433	0.0597458
432	0.0609206
431	0.0617884
430	0.0623693
429	0.0633394
428	0.0648215
427	0.0655386
426	0.0668013
425	0.0678258
424	0.0691747
423	0.0703605
422	0.0715099
421	0.0730191
420	0.0739518
419	0.0753421
418	0.0764003
417	0.0780641
416	0.0796543
415	0.0811191
414	0.0828221
413	0.0840943
412	0.0857403
411	0.0868422
410	0.0890315
409	0.0905479
408	0.092343
407	0.0943451
406	0.0960987
405	0.0977469
404	0.100234
403	0.101628
402	0.10419
401	0.106539
400	0.1087
399	0.111252
398	0.114243
397	0.116535
396	0.119683
395	0.122326
394	0.125444
393	0.128906
392	0.132561
391	0.134962
390	0.138454
389	0.142399
388	0.146441
387	0.150164
386	0.153973
385	0.158258
384	0.162061
383	0.166348
382	0.170719
381	0.175395
380	0.179945
379	0.184959
378	0.1891
377	0.193059
376	0.197513
375	0.20227
374	0.207279
373	0.212752
372	0.217164
371	0.221199
370	0.225947
369	0.230766
368	0.235175
367	0.23934
366	0.243627
365	0.247873
364	0.251988
363	0.255867
362	0.259009
361	0.26239
360	0.265638
359	0.269216
358	0.271951
357	0.274596
356	0.277551
355	0.279811
354	0.282915
353	0.285401
352	0.287357
351	0.289424
350	0.291431
349	0.293218
348	0.296054
347	0.298116
346	0.300126
345	0.302644
344	0.304661
343	0.307758
342	0.310041
341	0.313405
340	0.317014
339	0.319715
338	0.323755
337	0.328073
336	0.332651
335	0.336911
334	0.341999
333	0.346881
332	0.35223
331	0.358597
330	0.364105
329	0.370055
328	0.375487
327	0.380851
326	0.386906
325	0.392504
324	0.397313
323	0.402596
322	0.408112
321	0.413108
320	0.417341
319	0.421416
318	0.425981
317	0.43033
316	0.435131
315	0.438722
314	0.44362
313	0.449782
312	0.455987
311	0.463668
310	0.473592
309	0.485854
308	0.50274
307	0.527132
306	0.556631
305	0.594255
304	0.644859
303	0.706849
302	0.777719
301	0.866214
300	0.969703
299	1.08357
298	1.20284
297	1.3304
296	1.48643
295	1.66916
294	1.86862
293	2.10657
292	2.34279
291	2.52844
290	2.6481
289	2.7289
288	2.81562
287	2.9073
286	3.01731
285	3.12779
284	3.21972
283	3.26287
282	3.29958
281	3.29461
280	3.30209
279	3.31343
278	3.31537
277	3.33199
276	3.30463
275	3.31115
274	3.30027
273	3.29246
272	3.27108
271	3.25481
270	3.22389
269	3.19305
268	3.15359
267	3.12241
266	3.0742
265	3.03029
264	2.96675
263	2.9107
262	2.84527
261	2.79421
260	2.75838
259	2.70954
258	2.63758
257	2.56391
256	2.49379
255	2.43872
254	2.38907
253	2.35501
252	2.32376
251	2.28902
250	2.26893
249	2.27505
248	2.29476
247	2.32449
246	2.38271
245	2.50491
244	2.67538
243	2.84244
242	3.02904
241	3.29804
240	3.57397
239	3.83657
238	3.92134
237	3.86291
236	3.83376
235	3.81926
234	3.71729
233	3.60074
232	3.5096
231	3.40312
230	3.23233
229	3.14416
228	2.97051
227	2.77455
226	2.44231
225	2.15063
224	1.81225
223	1.31859
222	0.851403
221	0.135785
220	-0.103467
219	-0.393422
218	-1.00028
217	10
216	-4.66591
215	-0.189626
214	-0.0441806
213	-0.728032
212	-0.596416
211	-0.78285
210	-5.65613
209	-5.73618
208	-0.645727
207	-4.02919
206	-0.447452
205	0.0861807
204	-0.65816
203	0.322697
202	-0.626916
201	-0.179187
200	0.0716473

## Sheet: Figure 4D
Benzylidene hydrazine					6-OMe					17					18
	1	2	3			1	2	3			1	2	3			1	2	3
Full reaction	1372726265	1424229033	1216482661		Full reaction	8.71395e+08	8.84533e+08	9.74473e+08		Full reaction	6.26861e+06	8.18426e+06	7.82554e+06		Full reaction	895503933	885076581	912143526
–Dob3	4.57993e+07	4.65349e+07	4.38338e+07		–Dob3	2.07448e+07	2.61184e+07	2.66488e+07		–Dob3	1.77668e+06	2.5855e+06	2.53598e+06		–Dob3	189699175	283842621	259857417
Values shown are the sum of the integrated peak areas

## Sheet: Figure 4E
Methyl glyoxal + hydrazine hydrate
	1	2	3
Full reaction	1.85597e+07	23842121	2.2335e+07
–Dob3	298337	248564	334778
Values shown are the sum of the integrated peak areas

## Sheet: Figure 4F
Benzaldehyde + hydrazine hydrate
	1	2	3
Full reaction	160181827	184062311	196027203
–Dob3	1.35471e+06	920292	287980
Values shown are the sum of the integrated peak areas
