# Supplementary material for: Chemical capture of diazo metabolites reveals biosynthetic hydrazone oxidation
Source: Nature. 2026 Feb 4;652(8109):517–25. doi: 10.1038/s41586-025-10079-x (PMC13061610; doi:10.1038/s41586-025-10079-x)
Supplement: Supplementary file 9 — Source Data Extended Data Fig. 1 [file 41586_2025_10079_MOESM9_ESM.xlsx]

## Sheet: ED 1C
bromophenylacetylene	DBCO-acid	DBCO-amine	ethynyldihydropyrene
0	4.92719e+06	3.81313e+06	0
0	6.20648e+06	4.74271e+06	0
0	7.41197e+06	4.86693e+06	0
Values shown are the sum of the two regioisomer peaks

## Sheet: ED 1E
ACN	1:1 ACN:H2O	1:1 MeOH:H2O	H2O	MeOH
1.02502e+07	1.62887e+07	2.94425e+07	1.90412e+07	1.38164e+07
8.56155e+06	1.46657e+07	2.80579e+07	1.90904e+07	1.20176e+07
9.01234e+06	1.48959e+07	2.66614e+07	1.92925e+07	1.38381e+07
Values shown are the sum of the two regioisomer peaks

## Sheet: ED 1F
1	2	5	10
2.83016e+07	4.56836e+07	5.97918e+07	6.32925e+07
2.89985e+07	46907717	6.07023e+07	6.41004e+07
2.70095e+07	4.83565e+07	6.28366e+07	6.44826e+07
Values shown are the sum of the two regioisomer peaks

## Sheet: ED 1G
0.5	1	2	8	16	24	48
4.04129e+07	7.47384e+07	1.30934e+08	3.03156e+08	3.98026e+08	4.17755e+08	4.40587e+08
4.79525e+07	8.53734e+07	1.45478e+08	3.35183e+08	4.1834e+08	4.41708e+08	4.5287e+08
4.48644e+07	8.09431e+07	1.34361e+08	3.2044e+08	4.02756e+08	4.39598e+08	4.43405e+08
Values shown are the sum of the two regioisomer peaks
