# Supplementary material for: Chemical capture of diazo metabolites reveals biosynthetic hydrazone oxidation
Source: Nature. 2026 Feb 4;652(8109):517–25. doi: 10.1038/s41586-025-10079-x (PMC13061610; doi:10.1038/s41586-025-10079-x)
Supplement: Supplementary file 10 — Source Data Extended Data Fig. 2 [file 41586_2025_10079_MOESM10_ESM.xlsx]

## Sheet: ED 2A
EIC 510.2024 m/z				MS/MS 510.2024 m/z
Time(min)	Relative Abundance			Mass	Intensity
0.506553	0			58.4127	0
0.516353	0			58.4132	0
0.526186	0			58.4136	0
0.536115	0			58.4141	0
0.546012	0			59.6499	0
0.555888	0			59.6504	0
0.565769	0			59.6509	0
0.575615	0			59.6514	0
0.585457	0			59.6519	140.882
0.595317	0			59.6524	261.972
0.605169	0			59.6529	317.94
0.615028	0			59.6534	273.682
0.624894	0			59.6539	163.213
0.634748	0			59.6544	3.88921
0.64459	0			59.6549	0
0.654447	0			59.6554	0
0.664344	0			59.6559	0
0.674222	0			59.6564	0
0.684129	0			60.0223	0
0.694029	0			60.0228	0
0.703908	0			60.0233	0
0.713804	0			60.0238	0
0.723729	0			60.0243	133.526
0.733656	0			60.0248	246.142
0.743536	0			60.0253	289.266
0.75343	0			60.0258	233.287
0.76337	0			60.0263	121.479
0.773319	0			60.0268	1.73023
0.783262	0			60.0273	0
0.793221	0			60.0278	0
0.803103	0			60.0283	0
0.812989	0			60.0288	0
0.822876	0			60.0348	0
0.832785	0			60.0353	0
0.84266	0			60.0358	0
0.852531	0			60.0363	0
0.862426	0			60.0368	96.8249
0.872299	0			60.0373	235.697
0.882172	0			60.0378	327.322
0.89205	0			60.0383	306.75
0.901912	0			60.0388	193.615
0.911778	0			60.0393	2.71848
0.92163	0			60.0398	0
0.931512	0			60.0403	0
0.941375	0			60.0408	0
0.951242	0			60.0413	0
0.961114	0			60.1198	0
0.970967	0			60.1203	0
0.980817	0			60.1208	0
0.990673	0			60.1213	0
1.00055	0			60.1218	120.272
1.01039	0			60.1223	227.917
1.02024	0			60.1228	281.18
1.03011	0			60.1233	243.474
1.03997	0			60.1238	140.84
1.04982	0			60.1243	2.55471
1.05968	0			60.1248	0
1.06953	0			60.1253	0
1.07939	0			60.1258	0
1.08926	0			60.1263	0
1.09912	0			60.3825	0
1.10897	0			60.383	0
1.11883	0			60.3835	0
1.12871	0			60.384	0
1.13857	0			60.3845	163.635
1.14843	0			60.385	287.808
1.15831	0			60.3855	342.733
1.16818	0			60.386	290.436
1.17803	0			60.3865	166.275
1.18788	0			60.387	0.312841
1.19776	0			60.3875	0
1.20763	0			60.3881	0
1.21748	0			60.3886	0
1.22736	0			60.3891	0
1.23721	0			61.1128	0
1.24706	0			61.1133	0
1.25692	0			61.1138	0
1.26679	0			61.1143	0
1.27665	0			61.1148	171.718
1.2865	0			61.1153	271.901
1.29637	0			61.1158	295.286
1.30623	0			61.1163	235.484
1.31609	0			61.1169	138.458
1.32597	0			61.1174	1.87781
1.33583	0			61.1179	0
1.34569	0			61.1184	0
1.35554	0			61.1189	0
1.3654	0			61.1194	0
1.37525	0			61.8302	0
1.3851	0			61.8307	0
1.39498	0			61.8313	0
1.40483	0			61.8318	0
1.41468	0			61.8323	150.99
1.42456	0			61.8328	274.124
1.43453	0			61.8333	330.36
1.44439	0			61.8339	279.928
1.45424	0			61.8344	158.63
1.46411	0			61.8349	4.13343
1.47397	0			61.8354	0
1.48385	0			61.836	0
1.49373	0			61.8365	0
1.50358	0			61.837	0
1.51343	0			63.2263	0
1.52329	0			63.2268	0
1.53316	0			63.2273	0
1.54301	0			63.2279	0
1.55286	0			63.2284	142.305
1.56274	0			63.229	251.615
1.57259	0			63.2295	301.833
1.58245	0			63.23	255.13
1.59232	0			63.2306	141.71
1.60217	0			63.2311	0.725399
1.61202	0			63.2317	0
1.62187	0			63.2322	0
1.63174	0			63.2327	0
1.6416	0			63.2333	0
1.65145	0			63.2457	0
1.66133	0			63.2462	0
1.6712	0			63.2468	0
1.68107	0			63.2473	0
1.69092	0			63.2479	117.525
1.70089	0			63.2484	217.789
1.71074	0			63.2489	276.957
1.7206	0			63.2495	259.684
1.73047	0			63.25	176.919
1.74032	0			63.2506	2.20006
1.75017	0			63.2511	0
1.76004	0			63.2516	0
1.76989	0			63.2522	0
1.77975	0			63.2527	0
1.7896	0			63.6392	0
1.79947	0			63.6397	0
1.80933	0			63.6403	0
1.81918	0			63.6408	0
1.82906	0			63.6414	135.549
1.83892	0			63.6419	270.988
1.84877	0			63.6425	341.54
1.85865	0			63.643	299.155
1.8685	0			63.6436	179.824
1.87835	0			63.6441	2.5608
1.8882	0			63.6446	0
1.89807	0			63.6452	0
1.90793	0			63.6457	0
1.91778	0			63.6463	0
1.92765	0			63.9841	0
1.9375	0			63.9847	0
1.94736	0			63.9852	0
1.9572	0			63.9858	0
1.96706	0			63.9863	123.795
1.97691	0			63.9869	239.375
1.98676	0			63.9874	297.835
1.99663	0			63.988	252.021
2.00648	0			63.9885	132.04
2.01634	0			63.9891	2.48785
2.02621	0			63.9896	0
2.03606	0			63.9902	0
2.04591	0			63.9907	0
2.05577	0			63.9913	0
2.06563	0			64.2311	0
2.07549	0			64.2317	0
2.08534	0			64.2322	0
2.09521	0			64.2328	0
2.10506	0			64.2333	202.517
2.1149	0			64.2339	355.019
2.12476	0			64.2344	428.7
2.13471	0			64.235	372.926
2.14457	0			64.2355	227.964
2.15441	0			64.2361	2.07933
2.16428	0			64.2366	0
2.17413	0			64.2372	0
2.18398	0			64.2377	0
2.19385	0			64.2383	0
2.2037	0			65.0342	0
2.21355	0			65.0347	0
2.2234	0			65.0353	0
2.23326	0			65.0359	0
2.24311	0			65.0364	92.6278
2.25296	0			65.037	880.265
2.26283	0			65.0376	1784.45
2.27268	0			65.0381	2348.29
2.28253	0			65.0387	2149.96
2.2924	0			65.0392	1352.34
2.30225	0			65.0398	466.202
2.3121	0			65.0404	3.92618
2.32195	0			65.0409	0
2.33182	0			65.0415	0
2.34167	0			65.0421	0
2.35152	0			65.0426	0
2.36139	0			66.5408	0
2.37124	0			66.5414	0
2.38109	0			66.5419	0
2.39094	0			66.5425	0
2.4009	0			66.5431	167.972
2.41075	0			66.5437	290.752
2.42059	0			66.5443	337.141
2.43046	0			66.5449	275.213
2.4403	0			66.5454	147.181
2.45014	0			66.546	1.72493
2.46001	0			66.5466	0
2.46987	0			66.5472	0
2.47972	0			66.5478	0
2.48956	0			66.5484	0
2.49944	0			67.2797	0
2.50928	0			67.2803	0
2.51912	0			67.2809	0
2.52899	0			67.2815	0
2.53883	0			67.2821	104.336
2.54868	0			67.2827	224.217
2.55854	0			67.2833	287.115
2.56839	0			67.2839	240.789
2.57823	0			67.2844	121.036
2.58807	0			67.285	0.96043
2.59794	0			67.2856	0
2.60778	0			67.2862	0
2.61763	0			67.2868	0
2.6275	0			67.2874	0
2.63734	0			67.6684	0
2.64719	0			67.669	0
2.65703	0			67.6696	0
2.6669	0			67.6702	0
2.67674	0			67.6708	147.964
2.68659	0			67.6714	250.525
2.69645	0			67.672	292.061
2.7063	0			67.6726	243.616
2.71614	0			67.6732	137.451
2.72601	0			67.6738	0.211143
2.73585	0			67.6744	0
2.7457	0			67.675	0
2.75555	0			67.6756	0
2.76541	0			67.6762	0
2.77526	0			68.2418	0
2.7851	0			68.2424	0
2.79496	0			68.243	0
2.80481	0			68.2436	0
2.81466	0			68.2442	130.762
2.82452	0			68.2448	241.562
2.83431	0			68.2455	292.976
2.84416	0			68.2461	252.669
2.854	0			68.2467	152.902
2.86387	0			68.2473	0.996616
2.87371	0			68.2479	0
2.88356	0			68.2485	0
2.89342	0			68.2491	0
2.90326	0			68.2497	0
2.91311	0			68.4688	0
2.92295	0			68.4694	0
2.93281	0			68.4701	0
2.94265	0			68.4707	0
2.9525	0			68.4713	184.307
2.96236	0			68.4719	280.737
2.9722	0			68.4725	318.068
2.98205	0			68.4731	271.046
2.99192	0			68.4737	169.005
3.00176	0			68.4743	1.81098
3.01161	0			68.4749	0
3.02145	0			68.4755	0
3.03131	0			68.4761	0
3.04116	0			68.4768	0
3.051	0			68.938	0
3.06086	0			68.9386	0
3.0707	0			68.9392	0
3.08054	0			68.9398	0
3.09038	0			68.9404	205.756
3.10024	0			68.941	322.153
3.11008	0			68.9417	348.685
3.11992	0			68.9423	261.92
3.12978	0			68.9429	121.497
3.13962	0			68.9435	0
3.14946	0			68.9441	0
3.15933	0			68.9447	0
3.16917	0			68.9453	0
3.17901	0			70.2853	0
3.18884	0			70.286	0
3.1987	0			70.2866	0
3.20854	0			70.2872	0
3.21838	0			70.2879	128.756
3.22824	0			70.2885	235.125
3.23808	0			70.2891	280.077
3.24792	0			70.2897	232.319
3.25778	0			70.2904	125.249
3.26772	0			70.291	0.0242416
3.27756	0			70.2916	0
3.28741	0			70.2923	0
3.29727	0			70.2929	0
3.30711	0			70.2935	0
3.31696	0			70.5443	0
3.32682	0			70.5449	0
3.33666	0			70.5455	0
3.3465	0			70.5462	0
3.35634	0			70.5468	134.094
3.3662	0			70.5474	245.735
3.37603	0			70.5481	301.823
3.38587	0			70.5487	260.423
3.39573	0			70.5493	148.579
3.40558	0			70.55	1.07279
3.41542	0			70.5506	0
3.42527	0			70.5513	0
3.43512	0			70.5519	0
3.44495	0			70.5525	0
3.45481	0			70.8315	0
3.46466	0			70.8321	0
3.4745	0			70.8328	0
3.48434	0			70.8334	0
3.49421	0			70.8341	151.904
3.50404	0			70.8347	262.615
3.51388	0			70.8353	305.383
3.52372	0			70.836	252.045
3.53357	0			70.8366	139.622
3.54341	0			70.8373	0.279862
3.55325	0			70.8379	0
3.56312	0			70.8385	0
3.57295	0			70.8392	0
3.5828	0			70.8398	0
3.59266	0			71.2153	0
3.6025	0			71.2159	0
3.61233	0			71.2166	0
3.62217	0			71.2172	0
3.63203	0			71.2179	0.114672
3.64187	0			71.2185	128.948
3.65171	0			71.2192	244.119
3.66157	0			71.2198	298.019
3.67141	0			71.2205	245.88
3.68125	0			71.2211	125.953
3.6911	0			71.2218	0.1596
3.70105	0			71.2224	0
3.71089	0			71.223	0
3.72073	0			71.2237	0
3.7306	0			71.2243	0
3.74044	0			72.4015	0
3.75028	0			72.4021	0
3.76014	0			72.4028	0
3.76999	0			72.4035	0
3.77982	0			72.4041	141.45
3.78966	0			72.4048	278.992
3.79952	0			72.4055	365.551
3.80937	0			72.4061	337.58
3.81921	0			72.4068	214.927
3.82908	0			72.4074	0
3.83891	0			72.4081	0
3.84876	0			72.4088	0
3.85862	0			72.4094	0
3.86846	0			72.6715	0
3.8783	0			72.6722	0
3.88814	0			72.6729	0
3.89801	0			72.6735	0
3.90785	0			72.6742	138.249
3.91769	0			72.6749	235.841
3.92756	0			72.6755	285.632
3.9374	0			72.6762	258.039
3.94725	0			72.6769	172.775
3.95709	0			72.6775	0
3.96696	0			72.6782	0
3.9768	0			72.6789	0
3.98665	0			72.6795	0
3.99652	0			74.0236	0
4.00636	0			74.0242	0
4.0162	0			74.0249	0
4.02607	0			74.0256	0
4.03591	0			74.0263	1.47471
4.04576	0			74.027	152.856
4.0556	0			74.0277	255.698
4.06546	0			74.0283	292.744
4.07531	0			74.029	239.632
4.08515	0			74.0297	131.925
4.09501	0			74.0304	0
4.10486	0			74.0311	0
4.11471	0			74.0318	0
4.12457	0			74.0325	0
4.13435	0			74.6819	0
4.1442	0			74.6826	0
4.15404	0			74.6833	0
4.16391	0			74.6839	0
4.17374	0			74.6846	2.63988
4.18358	0			74.6853	174.639
4.19345	0			74.686	293.437
4.20329	0			74.6867	335.834
4.21313	0			74.6874	271.849
4.22297	0			74.6881	147.118
4.23283	0			74.6888	0
4.24268	0			74.6895	0
4.25251	0			74.6902	0
4.26237	0			74.6909	0
4.27222	0			74.9829	0
4.28206	0			74.9836	0
4.29192	0			74.9843	0
4.30176	0			74.985	0
4.31161	0			74.9857	0.387442
4.32145	0			74.9864	160.316
4.33132	0			74.9871	262.12
4.34117	0			74.9878	296.771
4.35101	0			74.9885	239.517
4.36087	0			74.9892	129.289
4.37071	0			74.9899	0
4.38056	0			74.9906	0
4.3904	0			74.9913	0
4.40026	0			74.992	0
4.4101	0			75.0387	0
4.41995	0			75.0394	0
4.4298	0			75.0401	0
4.43966	0			75.0408	0
4.4495	0			75.0415	0.447302
4.45936	0			75.0422	154.927
4.4692	0			75.0429	261.615
4.47904	0			75.0436	312.895
4.48889	0			75.0443	274.135
4.49875	0			75.045	168.967
4.50859	0			75.0457	0
4.51844	0			75.0464	0
4.5283	0			75.0471	0
4.53813	0			75.0478	0
4.54798	0			75.3209	0
4.55784	0			75.3216	0
4.56779	0			75.3223	0
4.57764	0			75.323	0
4.58748	0			75.3237	0.762898
4.59734	0			75.3244	145.533
4.60719	0			75.3251	280.552
4.61702	0			75.3258	353.157
4.62688	0			75.3265	306.661
4.63672	0			75.3272	175.213
4.64656	0			75.3279	0
4.6564	0			75.3286	0
4.66627	0			75.3293	0
4.67611	0			75.33	0
4.68596	0			75.4158	0
4.69582	0			75.4165	0
4.70566	0			75.4172	0
4.71554	0			75.4179	0
4.7254	0			75.4186	0.949766
4.73524	0			75.4193	157.224
4.74509	0			75.42	251.74
4.75493	0			75.4207	291.195
4.76479	0			75.4214	255.441
4.77463	0			75.4221	167.83
4.78448	0			75.4228	0
4.79435	0			75.4235	0
4.80419	0			75.4242	0
4.81404	0			75.4249	0
4.82388	0			76.1142	0
4.83375	0			76.1149	0
4.8436	0			76.1156	0
4.85345	0			76.1163	0
4.8633	0			76.117	1.93436
4.87315	0			76.1177	164.448
4.88299	0			76.1185	291.687
4.89285	0			76.1192	338.274
4.90269	0			76.1199	273.127
4.91254	0			76.1206	149.599
4.92238	0			76.1213	0
4.93224	0			76.122	0
4.94209	0			76.1227	0
4.95192	0			76.1234	0
4.96179	0			77.3815	0
4.97163	0			77.3822	0
4.98147	0			77.383	0
4.99133	0			77.3837	0
5.00113	0			77.3844	2.37383
5.01097	0			77.3852	109.753
5.02082	0			77.3859	240.007
5.03069	0			77.3866	343.979
5.04053	0			77.3873	349.685
5.05038	0			77.3881	248.621
5.06025	0			77.3888	110.592
5.0701	0			77.3895	0
5.07994	0			77.3903	0
5.08979	0			77.391	0
5.09966	0			77.3917	0
5.10951	0			78.0548	0
5.11935	0			78.0556	0
5.12922	0			78.0563	0
5.13906	0			78.0571	0
5.14891	0			78.0578	1.64056
5.15878	0			78.0585	132.113
5.16863	0			78.0593	230.688
5.17848	0			78.06	269.3
5.18832	0			78.0608	229.395
5.19819	0			78.0615	139.654
5.20804	0			78.0622	0
5.21788	0			78.063	0
5.22775	0			78.0637	0
5.2376	0			78.0645	0
5.24744	0			78.0756	0
5.25729	0			78.0763	0
5.26715	0			78.0771	0
5.277	0			78.0778	0
5.28685	0			78.0785	2.36452
5.29671	0			78.0793	187.546
5.30656	0			78.08	295.958
5.3164	0			78.0808	318.97
5.32627	0			78.0815	238.514
5.33611	0			78.0822	110.723
5.34597	0			78.083	0
5.35582	0			78.0837	0
5.3657	0			78.0845	0
5.37555	0			78.0852	0
5.3854	0			78.2939	0
5.39527	0			78.2946	0
5.40513	0			78.2954	0
5.41499	0			78.2961	0
5.42488	0			78.2969	2.08791
5.43482	0			78.2976	146.027
5.44467	0			78.2983	256.103
5.45452	0			78.2991	307.751
5.4644	0			78.2998	265.919
5.47424	0			78.3006	157.424
5.48409	0			78.3013	0
5.49397	0			78.3021	0
5.50382	0			78.3028	0
5.51367	0			78.3036	0
5.52352	0			79.2816	0
5.53338	0			79.2824	0
5.54323	0			79.2831	0
5.55308	0			79.2839	0
5.56295	0			79.2846	4.01197
5.5728	0			79.2854	182.451
5.58266	0			79.2861	294.315
5.59253	0			79.2869	330.272
5.60239	0			79.2877	261.478
5.61224	0			79.2884	133.105
5.62209	0			79.2892	0
5.63196	0			79.2899	0
5.64181	0			79.2907	0
5.65167	0			79.2915	0
5.66155	0			79.792	0
5.67141	0			79.7928	0
5.68127	0			79.7936	0
5.69113	0			79.7943	0
5.7011	0			79.7951	5.32593
5.71095	0			79.7959	205.289
5.72082	0			79.7966	307.383
5.73069	0			79.7974	329.862
5.74055	0			79.7982	255.694
5.75041	0			79.7989	133.503
5.76028	0			79.7997	0
5.77014	0			79.8005	0
5.78001	0			79.8012	0
5.78987	0			79.802	0
5.79974	0			80.4522	0
5.8096	0			80.453	0
5.81947	0			80.4537	0
5.82935	0			80.4545	0
5.83921	0			80.4553	1.47726
5.84907	0			80.4561	91.5474
5.85895	0			80.4568	234.025
5.86882	0			80.4576	350.064
5.87868	0			80.4584	350.469
5.88854	0			80.4592	237.67
5.89842	0			80.4599	98.2332
5.90828	0			80.4607	0
5.91814	0			80.4615	0
5.92803	0			80.4623	0
5.93789	0			80.463	0
5.94776	0			80.6946	0
5.95764	0			80.6953	0
5.96762	0			80.6961	0
5.97748	0			80.6969	0
5.98735	0			80.6977	2.29103
5.99725	0			80.6984	126.137
6.00712	0			80.6992	230.541
6.017	0			80.7	292.155
6.02689	0			80.7008	262.271
6.03675	0			80.7016	153.414
6.04662	0			80.7023	0
6.05649	0			80.7031	0
6.06638	0			80.7039	0
6.07626	0			80.7047	0
6.08613	0			81.1967	0
6.09602	0			81.1975	0
6.10589	0			81.1983	0
6.11577	0			81.1991	0
6.12566	0			81.1999	3.48879
6.13553	0			81.2007	158.852
6.14541	0			81.2014	271.317
6.1553	0			81.2022	309.816
6.16518	0			81.203	248.835
6.17506	0			81.2038	133.069
6.18494	0			81.2046	0
6.19484	0			81.2054	0
6.20471	0			81.2062	0
6.21458	0			81.2069	0
6.22446	0			81.5238	0
6.23446	0			81.5246	0
6.24434	0			81.5254	0
6.25421	0			81.5262	0
6.26411	0			81.527	2.53146
6.27398	0			81.5278	105.748
6.28385	0			81.5286	258.087
6.29374	0			81.5294	395.652
6.30361	0			81.5302	421.033
6.31348	0			81.531	314.964
6.32336	0			81.5317	154.064
6.33325	0			81.5325	0
6.34313	0			81.5333	0
6.35301	0			81.5341	0
6.36291	0			81.5349	0
6.3728	0			82.8555	0
6.38267	0			82.8563	0
6.39258	0			82.8571	0
6.40245	0			82.8579	0
6.41237	0			82.8587	6.73999
6.42225	0			82.8595	196.508
6.43216	0			82.8604	287.241
6.44205	0			82.8612	331.14
6.45194	0			82.862	310.246
6.46185	0			82.8628	224.801
6.47173	0			82.8636	0
6.48162	0			82.8644	0
6.49152	0			82.8652	0
6.50135	0			82.866	0
6.51124	0			82.8749	0
6.52111	0			82.8757	0
6.53103	0			82.8766	0
6.54091	0			82.8774	0
6.5508	0			82.8782	3.93632
6.56072	0			82.879	116.958
6.5706	0			82.8798	244.958
6.58049	0			82.8806	323.296
6.59039	0			82.8814	286.203
6.60029	0			82.8822	157.515
6.61019	0			82.883	0
6.62008	0			82.8839	0
6.62998	0			82.8847	0
6.63987	0			82.8855	0
6.64977	0			83.1397	0
6.65968	0			83.1406	0
6.66958	0			83.1414	0
6.67947	0			83.1422	0
6.68936	0			83.143	4.96626
6.69927	0			83.1438	224.412
6.70916	0			83.1446	334.125
6.71904	0			83.1454	361.638
6.72895	0			83.1463	284.891
6.73883	0			83.1471	151.132
6.74873	0			83.1479	0
6.75864	0			83.1487	0
6.76851	0			83.1495	0
6.77841	0			83.1503	0
6.7883	0			83.8774	0
6.7982	0			83.8782	0
6.8081	0			83.8791	0
6.81799	0			83.8799	0
6.82791	0			83.8807	4.01687
6.83782	0			83.8815	147.776
6.84772	0			83.8824	278.122
6.85762	0			83.8832	343.227
6.86762	0			83.884	295.029
6.87751	0			83.8848	168.816
6.8874	0			83.8857	0
6.89731	0			83.8865	0
6.90719	0			83.8873	0
6.91707	0			83.8881	0
6.92699	0			84.1039	0
6.93689	0			84.1048	0
6.94678	0			84.1056	0
6.95668	0			84.1064	0
6.9666	0			84.1073	3.29736
6.97648	0			84.1081	115.383
6.98637	0			84.1089	242.04
6.99629	0			84.1097	304.107
7.00618	0			84.1106	250.668
7.01606	0			84.1114	125.263
7.02598	0			84.1122	0
7.03586	0			84.1131	0
7.04575	0			84.1139	0
7.05565	0			84.1147	0
7.06557	0			84.5422	0
7.07546	0			84.5431	0
7.08536	0			84.5439	0
7.09526	0			84.5447	0
7.10515	0			84.5456	6.56993
7.11504	0			84.5464	204.128
7.12499	0			84.5472	311.704
7.13489	0			84.5481	326.513
7.14479	0			84.5489	236.164
7.15468	0			84.5497	105.194
7.16459	0			84.5506	0
7.17449	0			84.5514	0
7.18438	0			84.5522	0
7.19429	0			84.5531	0
7.20418	0			85.0859	0
7.21407	0			85.0867	0
7.22396	0			85.0875	0
7.23388	0			85.0884	0
7.24377	0			85.0892	7.9265
7.25366	0			85.0901	219.77
7.26358	0			85.0909	323.734
7.27346	0			85.0918	341.393
7.28335	0			85.0926	260.777
7.29326	0			85.0934	135.072
7.30316	0			85.0943	0
7.31306	0			85.0951	0
7.32296	0			85.096	0
7.33287	0			85.0968	0
7.34275	0			85.8855	0
7.35264	0			85.8864	0
7.36256	0			85.8872	0
7.37245	0			85.8881	0
7.38234	0			85.889	6.35933
7.39225	0			85.8898	154.681
7.40217	0			85.8907	269.757
7.41205	0			85.8915	332.875
7.42194	0			85.8924	304.606
7.43185	0			85.8932	199.86
7.44174	0			85.8941	0
7.45162	0			85.8949	0
7.46152	0			85.8958	0
7.47141	0			85.8967	0
7.4813	0			86.6419	0
7.49119	0			86.6428	0
7.50118	0			86.6437	0
7.51107	0			86.6445	0
7.52096	0			86.6454	4.98532
7.53087	0			86.6463	151.822
7.54076	0			86.6471	245.398
7.55064	0			86.648	282.977
7.56054	0			86.6489	237.539
7.57043	0			86.6497	135.641
7.58031	0			86.6506	0
7.5902	0			86.6515	0
7.6001	0			86.6523	0
7.60998	0			86.6532	0
7.61987	0			86.878	0
7.62977	0			86.8789	0
7.63965	0			86.8798	0
7.64953	0			86.8806	0
7.65943	0			86.8815	5.34728
7.66932	0			86.8824	155.303
7.67921	0			86.8833	252.265
7.68909	0			86.8841	283.687
7.69899	0			86.885	228.071
7.70888	0			86.8859	120.526
7.71877	0			86.8867	0
7.72866	0			86.8876	0
7.73854	0			86.8885	0
7.74842	0			86.8893	0
7.75831	0			87.15	0
7.7682	0			87.1509	0
7.77808	0			87.1518	0
7.78797	0			87.1527	0
7.79788	0			87.1535	5.53952
7.80775	0			87.1544	153.166
7.81763	0			87.1553	260.362
7.82754	0			87.1562	307.07
7.83742	0			87.157	259.645
7.84729	0			87.1579	147.583
7.85718	0			87.1588	0
7.86709	0			87.1596	0
7.87697	0			87.1605	0
7.88685	0			87.1614	0
7.89675	0			87.66	0
7.90663	0			87.6608	0
7.91652	0			87.6617	0
7.92642	0			87.6626	0
7.93629	0			87.6635	5.87097
7.94618	0			87.6644	148.448
7.95606	0			87.6653	253.094
7.96595	0			87.6661	304.614
7.97583	0			87.667	268.175
7.98571	0			87.6679	162.594
7.99562	0			87.6688	0
8.00548	0			87.6697	0
8.01536	0			87.6705	0
8.02525	0			87.6714	0
8.03513	0			89.3528	0
8.045	0			89.3537	0
8.05487	0			89.3546	0
8.06477	0			89.3555	0
8.07465	0			89.3564	9.87715
8.08452	0			89.3573	193.561
8.09441	0			89.3583	288.697
8.10428	0			89.3592	305.921
8.11415	0			89.3601	232.843
8.12402	0			89.361	116.203
8.13391	0			89.3619	0
8.14378	0			89.3628	0
8.15366	0			89.3637	0
8.16356	0			89.3646	0
8.17343	0			90.5522	0
8.1833	0			90.5532	0
8.1932	0			90.5541	0
8.20307	0			90.555	0
8.21294	0			90.556	5.52129
8.2228	0			90.5569	123.982
8.2327	0			90.5578	235.856
8.24257	0			90.5587	285.275
8.25244	0			90.5597	233.156
8.26233	0			90.5606	118.555
8.2722	0			90.5615	0
8.28207	0			90.5624	0
8.29196	0			90.5634	0
8.30183	0			90.5643	0
8.3117	0			91.042	0
8.32157	0			91.0429	0
8.33147	0			91.0438	0
8.34134	0			91.0448	0
8.3512	0			91.0457	5.96519
8.36109	0			91.0466	278.491
8.37096	0			91.0476	3560.82
8.38083	0			91.0485	8791.99
8.39072	0			91.0494	16466.4
8.40061	0			91.0504	33602.6
8.41047	0			91.0513	88030.8
8.42034	0			91.0522	196866
8.43023	0			91.0532	312479
8.44011	0			91.0541	353898
8.44997	0			91.055	247073
8.45987	0			91.056	128591
8.46973	0			91.0569	29818.3
8.4796	0			91.0578	1425.77
8.48946	0			91.0588	354.498
8.49934	0			91.0597	443.953
8.5092	0			91.0606	240.714
8.51906	0			91.0616	97.0807
8.52895	0			91.0625	0
8.5388	0			91.0634	0
8.54866	0			91.0644	0
8.55854	0			91.0653	0
8.5684	0			92.2167	0
8.57826	0			92.2176	0
8.58812	0			92.2186	0
8.598	0			92.2195	0
8.60786	0			92.2205	7.43661
8.61772	0			92.2215	137.214
8.62759	0			92.2224	274.02
8.63744	0			92.2234	324.918
8.6473	0			92.2243	246.997
8.65715	0			92.2253	109.619
8.66705	0			92.2262	0
8.67691	0			92.2272	0
8.68677	0			92.2281	0
8.69665	0			92.2291	0
8.70652	0			93.4153	0
8.71638	0			93.4162	0
8.72626	0			93.4172	0
8.73612	0			93.4182	0
8.74598	0			93.4192	8.60737
8.75583	0			93.4201	170.36
8.76571	0			93.4211	239.985
8.77556	0			93.4221	265.049
8.78543	0			93.423	225.021
8.7953	0			93.424	130.29
8.80515	0			93.425	0
8.81501	0			93.4259	0
8.82489	0			93.4269	0
8.83475	0			93.4279	0
8.84461	0			93.4366	0
8.85446	0			93.4376	0
8.86433	0			93.4386	0
8.87419	0			93.4395	0
8.88405	0			93.4405	7.77755
8.89392	0			93.4415	155.755
8.90378	0			93.4424	260.229
8.91363	0			93.4434	300.549
8.92349	0			93.4444	242.164
8.93335	0			93.4453	124.084
8.9432	0			93.4463	0
8.95305	0			93.4473	0
8.96293	0			93.4483	0
8.97278	0			93.4492	0
8.98263	0			95.7476	0
8.9925	0			95.7486	0
9.00235	0			95.7496	0
9.0122	0			95.7506	0
9.02205	0			95.7517	7.47245
9.03192	0			95.7527	121.216
9.04177	0			95.7537	251.98
9.05162	0			95.7547	317.924
9.06149	0			95.7557	271.448
9.07135	0			95.7567	148.862
9.08119	0			95.7577	0
9.09106	0			95.7587	0
9.10103	0			95.7597	0
9.11088	0			95.7607	0
9.12073	0			96.8816	0
9.1306	0			96.8826	0
9.14045	0			96.8837	0
9.1503	0			96.8847	0
9.16018	0			96.8857	7.70498
9.17003	0			96.8867	134.876
9.17988	0			96.8878	243.674
9.18972	0			96.8888	305.157
9.19959	0			96.8898	275.453
9.20945	0			96.8908	167.146
9.2193	0			96.8919	0
9.22917	0			96.8929	0
9.23903	0			96.8939	0
9.24888	0			96.8949	0
9.25875	0			98.0275	0
9.26861	0			98.0286	0
9.27845	0			98.0296	0
9.2883	0			98.0307	0
9.29818	0			98.0317	6.68159
9.30802	0			98.0328	108.274
9.31787	0			98.0338	236.177
9.32774	0			98.0348	303.638
9.33759	0			98.0359	253.633
9.34744	0			98.0369	125.184
9.35729	0			98.038	0
9.36716	0			98.039	0
9.37703	0			98.0401	0
9.38687	0			98.0411	0
9.39675	0			98.8099	0
9.4066	0			98.8109	0
9.41644	0			98.812	0
9.42632	0			98.813	0
9.43617	0			98.8141	11.614
9.44602	0			98.8151	171.163
9.45588	0			98.8162	302.066
9.46576	0			98.8172	357.208
9.47561	0			98.8183	291.236
9.48547	0			98.8194	148.837
9.49535	0			98.8204	0
9.5052	0			98.8215	0
9.51505	0			98.8225	0
9.52492	0			98.8236	0
9.53477	0			99.4214	0
9.54463	0			99.4225	0
9.55449	0			99.4235	0
9.56436	0			99.4246	0
9.57421	0			99.4257	10.3855
9.58407	0			99.4267	146.556
9.59395	0			99.4278	263.501
9.60381	0			99.4288	300.804
9.61365	0			99.4299	234.166
9.62352	0			99.431	115.044
9.63338	0			99.432	0
9.64324	0			99.4331	0
9.65309	0			99.4342	0
9.66298	0			99.4352	0
9.67283	0			99.464	0
9.68269	0			99.4651	0
9.69256	0			99.4661	0
9.70242	0			99.4672	0
9.71227	0			99.4683	8.77144
9.72213	0			99.4693	125.127
9.73201	0			99.4704	246.961
9.74188	0			99.4715	306.763
9.75174	0			99.4725	263.968
9.76162	0			99.4736	147.355
9.77148	0			99.4747	0
9.78133	0			99.4757	0
9.7912	0			99.4768	0
9.80117	0			99.4778	0
9.81103	0			99.6229	0
9.82089	0			99.624	0
9.83077	0			99.6251	0
9.84062	0			99.6261	0
9.85048	0			99.6272	10.0464
9.86036	0			99.6283	140.054
9.87022	0			99.6293	256.781
9.88007	0			99.6304	305.312
9.88994	0			99.6315	253.773
9.89981	0			99.6325	140.005
9.90967	0			99.6336	0
9.91952	0			99.6347	0
9.9294	0			99.6358	0
9.93925	0			99.6368	0
9.9491	0			99.898	0
9.95897	0			99.8991	0
9.96883	0			99.9001	0
9.97868	0			99.9012	0
9.98853	0			99.9023	12.3696
9.99841	0			99.9033	166.04
10.0083	0			99.9044	269.76
10.0181	0			99.9055	314.959
10.028	0			99.9066	276.019
10.0379	0			99.9076	171.689
10.0477	0			99.9087	0
10.0576	0			99.9098	0
10.0674	0			99.9108	0
10.0773	0			99.9119	0
10.0872	0			101.9	0
10.097	0			101.901	0
10.1069	0			101.902	0
10.1167	0			101.903	0
10.1266	0			101.904	11.1646
10.1365	0			101.905	152.294
10.1463	0			101.906	244.45
10.1562	0			101.907	276.353
10.1661	0			101.909	233.029
10.1759	0			101.91	137.362
10.1858	0			101.911	0
10.1957	0			101.912	0
10.2055	0			101.913	0
10.2154	0			101.914	0
10.2253	0			102.495	0
10.2351	0			102.496	0
10.245	0			102.497	0
10.2548	0			102.498	0
10.2647	0			102.499	9.95137
10.2746	0			102.5	133.455
10.2844	0			102.501	251.317
10.2943	0			102.502	301.503
10.3042	0			102.503	243.06
10.314	0			102.505	117.963
10.3239	0			102.506	0
10.3337	0			102.507	0
10.3436	0			102.508	0
10.3535	0			102.509	0
10.3634	0			103.511	0
10.3732	0			103.512	0
10.3831	0			103.513	0
10.3929	0			103.514	0
10.4028	0			103.515	11.4955
10.4127	0			103.516	144.085
10.4225	0			103.517	265.821
10.4324	0			103.519	315.268
10.4423	0			103.52	259.89
10.4521	0			103.521	137.583
10.462	0			103.522	0
10.4718	0			103.523	0
10.4817	0			103.524	0
10.4916	0			103.525	0
10.5014	0			103.884	0
10.5113	0			103.885	0
10.5211	0			103.886	0
10.531	0			103.887	0
10.5409	0			103.888	8.93164
10.5507	0			103.889	112.623
10.5606	0			103.891	242.677
10.5704	0			103.892	338.646
10.5803	0			103.893	335.091
10.5902	0			103.894	237.305
10.6	0			103.895	107.921
10.6099	0			103.896	0
10.6198	0			103.897	0
10.6296	0			103.899	0
10.6395	0			103.9	0
10.6493	447.367			104.107	0
10.6592	0			104.108	0
10.669	0			104.109	0
10.6791	0			104.11	0
10.6889	0			104.112	19.5598
10.6988	0			104.113	226.914
10.7087	0			104.114	320.994
10.7185	0			104.115	335.399
10.7284	0			104.116	255.245
10.7382	0			104.117	123.846
10.7481	0			104.118	0
10.758	0			104.12	0
10.7679	0			104.121	0
10.7778	0			104.122	0
10.7876	0			105.497	0
10.7975	0			105.498	0
10.8074	0			105.499	0
10.8172	0			105.5	0
10.8271	0			105.501	18.587
10.8369	0			105.503	220.678
10.8468	0			105.504	307.756
10.8566	0			105.505	327.947
10.8665	0			105.506	267.254
10.8764	0			105.507	149.645
10.8862	0			105.508	0
10.8961	0			105.51	0
10.906	0			105.511	0
10.9158	0			105.512	0
10.9257	0			105.528	0
10.9355	0			105.529	0
10.9454	0			105.53	0
10.9552	0			105.532	0
10.9651	0			105.533	16.2277
10.975	0			105.534	196.894
10.9848	0			105.535	322.94
10.9947	0			105.536	362.67
11.0046	0			105.537	290.618
11.0144	0			105.539	155.473
11.0242	0			105.54	0
11.0342	0			105.541	0
11.0441	0			105.542	0
11.0539	0			105.543	0
11.0638	0			106.136	0
11.0737	0			106.137	0
11.0835	0			106.139	0
11.0934	0			106.14	0
11.1033	0			106.141	10.4537
11.1131	0			106.142	127.468
11.123	0			106.143	262.83
11.1328	0			106.144	356.12
11.1427	0			106.146	332.737
11.1526	0			106.147	197.016
11.1624	0			106.148	0
11.1723	0			106.149	0
11.1821	0			106.15	0
11.192	0			106.152	0
11.2019	0			106.247	0
11.2117	0			106.248	0
11.2216	0			106.249	0
11.2315	0			106.25	0
11.2413	0			106.251	11.3524
11.2512	0			106.253	135.704
11.2611	0			106.254	259.844
11.2709	0			106.255	327.665
11.2808	0			106.256	286.937
11.2907	0			106.257	159.569
11.3007	0			106.258	0
11.3106	0			106.26	0
11.3205	0			106.261	0
11.3304	0			106.262	0
11.3403	0			106.274	0
11.3502	0			106.275	0
11.3601	0			106.276	0
11.37	0			106.277	0
11.3799	0			106.278	12.3039
11.3898	0			106.28	143.872
11.3997	0			106.281	245.392
11.4096	0			106.282	286.363
11.4195	0			106.283	240.605
11.4295	0			106.284	134.562
11.4394	0			106.286	0
11.4493	0			106.287	0
11.4592	0			106.288	0
11.4691	0			106.289	0
11.4789	0			108.164	0
11.4888	0			108.165	0
11.4987	0			108.166	0
11.5086	0			108.167	0
11.5184	0			108.169	12.9746
11.5283	0			108.17	139.974
11.5382	0			108.171	259.708
11.548	0			108.172	309.506
11.5579	0			108.173	251.9
11.5677	0			108.175	127.336
11.5776	0			108.176	0
11.5874	0			108.177	0
11.5973	0			108.178	0
11.6072	0			108.179	0
11.617	0			109.694	0
11.6269	0			109.695	0
11.6368	0			109.696	0
11.6466	0			109.697	0
11.6565	0			109.699	15.6427
11.6664	0			109.7	167.141
11.6762	0			109.701	272.432
11.6861	0			109.702	307.619
11.696	0			109.704	238.967
11.7058	0			109.705	108.988
11.7157	0			109.706	0
11.7256	0			109.707	0
11.7354	0			109.708	0
11.7453	0			109.71	0
11.7551	0			110.69	0
11.765	0			110.691	0
11.7749	0			110.693	0
11.7848	0			110.694	0
11.7946	0			110.695	14.3512
11.8045	0			110.696	148.497
11.8144	0			110.698	262.547
11.8242	0			110.699	321.523
11.8341	0			110.7	284.07
11.844	0			110.701	168.535
11.8539	0			110.703	0
11.8637	0			110.704	0
11.8736	0			110.705	0
11.8835	0			110.706	0
11.8933	0			110.859	0
11.9032	0			110.86	0
11.9131	0			110.862	0
11.9229	0			110.863	0
11.9328	0			110.864	16.958
11.9427	0			110.865	170.358
11.9525	0			110.867	267.043
11.9624	0			110.868	289.504
11.9723	0			110.869	224.999
11.9821	0			110.87	115.01
11.992	0			110.872	0
12.0018	0			110.873	0
12.0117	0			110.874	0
12.0216	0			110.875	0
12.0314	0			111.035	0
12.0413	0			111.036	0
12.0512	0			111.037	0
12.061	0			111.039	0
12.0709	0			111.04	12.6733
12.0808	0			111.041	133.135
12.0906	0			111.042	269.383
12.1005	0			111.044	353.366
12.1103	0			111.045	322.055
12.1202	0			111.046	189.761
12.1301	0			111.047	0
12.1399	0			111.049	0
12.1498	0			111.05	0
12.1597	0			111.051	0
12.1695	0			111.648	0
12.1794	0			111.649	0
12.1892	0			111.651	0
12.1991	0			111.652	0
12.2089	0			111.653	16.5063
12.2188	0			111.654	160.264
12.2287	0			111.656	254.551
12.2385	0			111.657	296.822
12.2484	0			111.658	267.749
12.2583	0			111.659	173.696
12.2681	0			111.661	0
12.278	0			111.662	0
12.2878	0			111.663	0
12.2977	0			111.665	0
12.3076	0			114.976	0
12.3174	0			114.977	0
12.3273	0			114.978	0
12.3372	0			114.98	0
12.347	0			114.981	17.8114
12.3569	0			114.982	162.529
12.3668	0			114.984	251.838
12.3766	0			114.985	281.257
12.3865	0			114.986	233.152
12.3964	0			114.988	129.994
12.4062	0			114.989	0
12.4161	0			114.99	0
12.4259	0			114.992	0
12.4358	0			114.993	0
12.4457	0			115.566	0
12.4555	0			115.567	0
12.4654	0			115.569	0
12.4753	0			115.57	0
12.4851	0			115.571	25.5959
12.495	0			115.573	226.263
12.5049	0			115.574	332.531
12.5147	0			115.575	339.469
12.5246	0			115.577	243.414
12.5346	0			115.578	107.191
12.5444	0			115.579	0
12.5543	0			115.581	0
12.5642	0			115.582	0
12.574	0			115.583	0
12.5839	0			115.915	0
12.5938	0			115.916	0
12.6036	0			115.918	0
12.6135	0			115.919	0
12.6233	0			115.92	17.2973
12.6332	0			115.922	155.382
12.6431	0			115.923	262.856
12.6529	0			115.924	300.878
12.6628	0			115.926	242.396
12.6727	0			115.927	125.006
12.6826	0			115.928	0
12.6924	0			115.93	0
12.7023	0			115.931	0
12.7122	0			115.933	0
12.722	0			117.251	0
12.7319	0			117.252	0
12.7417	0			117.254	0
12.7516	0			117.255	0
12.7615	0			117.256	22.4193
12.7713	0			117.258	187.007
12.7812	0			117.259	281.186
12.791	0			117.26	306.177
12.8008	0			117.262	239.659
12.8107	0			117.263	119.585
12.8205	0			117.264	0
12.8304	0			117.266	0
12.8402	0			117.267	0
12.8501	0			117.269	0
12.8599	0			120.876	0
12.8698	0			120.877	0
12.8796	0			120.878	0
12.8895	0			120.88	0
12.8993	0			120.881	16.866
12.9092	0			120.883	142.157
12.919	0			120.884	276.781
12.9289	0			120.886	378.568
12.9388	0			120.887	383.167
12.9486	0			120.888	286.068
12.9585	0			120.89	141.128
12.9683	0			120.891	0
12.9782	0			120.893	0
12.988	0			120.894	0
12.9979	0			120.896	0
13.0077	0			121.911	0
13.0176	0			121.913	0
13.0274	0			121.914	0
13.0373	0			121.916	0
13.0471	0			121.917	23.2378
13.057	0			121.919	179.96
13.0668	0			121.92	283.827
13.0767	0			121.921	326.797
13.0865	0			121.923	286.371
13.0964	0			121.924	174.513
13.1062	0			121.926	0
13.1161	0			121.927	0
13.1259	0			121.929	0
13.1358	0			121.93	0
13.1456	0			125.164	0
13.1554	0			125.166	0
13.1653	0			125.167	0
13.1751	0			125.169	0
13.185	0			125.17	24.5041
13.1948	0			125.172	183.147
13.2047	0			125.173	283.306
13.2145	0			125.175	298.685
13.2244	0			125.176	219.631
13.2343	0			125.178	100.725
13.2442	0			125.179	0
13.254	0			125.181	0
13.2639	0			125.182	0
13.2737	0			125.184	0
13.2835	0			125.395	0
13.2934	0			125.396	0
13.3033	0			125.398	0
13.3131	0			125.399	0
13.323	0			125.401	28.0945
13.3328	0			125.402	204.033
13.3427	0			125.404	289.566
13.3525	0			125.405	298.507
13.3624	0			125.407	224.006
13.3722	0			125.408	108.314
13.382	0			125.41	0
13.3919	0			125.411	0
13.4017	0			125.413	0
13.4116	0			125.414	0
13.4214	0			126.428	0
13.4313	0			126.43	0
13.4411	0			126.431	0
13.4509	0			126.433	0
13.4608	0			126.434	22.369
13.4706	0			126.436	164.049
13.4804	0			126.437	269.838
13.4903	0			126.439	310.16
13.5001	0			126.44	252.708
13.51	0			126.442	127.78
13.5198	0			126.443	0
13.5297	0			126.445	0
13.5395	0			126.446	0
13.5493	0			126.448	0
13.5592	0			126.981	0
13.569	0			126.983	0
13.5789	0			126.984	0
13.5887	0			126.986	0
13.5985	0			126.987	30.4904
13.6084	0			126.989	213.015
13.6182	0			126.99	305.768
13.6281	0			126.992	312.91
13.6379	0			126.993	237.594
13.6477	0			126.995	122.289
13.6576	0			126.997	0
13.6674	0			126.998	0
13.6773	0			127	0
13.6871	0			127.001	0
13.697	0			128.354	0
13.7068	0			128.355	0
13.7166	0			128.357	0
13.7265	0			128.359	0
13.7363	0			128.36	21.5253
13.7461	0			128.362	151.05
13.7559	0			128.363	249.282
13.7658	0			128.365	280.816
13.7756	0			128.366	222.95
13.7855	0			128.368	109.989
13.7953	0			128.369	0
13.8052	0			128.371	0
13.815	0			128.373	0
13.8248	0			128.374	0
13.8346	0			128.607	0
13.8444	0			128.609	0
13.8543	0			128.61	0
13.8641	0			128.612	0
13.8739	0			128.614	24.034
13.8838	0			128.615	166.415
13.8936	0			128.617	269.643
13.9035	0			128.618	310.385
13.9133	0			128.62	257.802
13.9231	0			128.621	134.774
13.933	0			128.623	0
13.9428	0			128.625	0
13.9527	0			128.626	0
13.9625	0			128.628	0
13.9723	0			128.872	0
13.9822	0			128.874	0
13.992	0			128.876	0
14.0019	0			128.877	0
14.0117	0			128.879	24.6942
14.0215	0			128.88	170.512
14.0314	0			128.882	279.711
14.0412	0			128.883	327.437
14.0511	0			128.885	283.386
14.0609	0			128.887	162.723
14.0707	0			128.888	0
14.0806	0			128.89	0
14.0904	0			128.891	0
14.1003	0			128.893	0
14.1101	0			129.045	0
14.1199	0			129.047	0
14.1298	0			129.049	0
14.1396	0			129.05	0
14.1495	0			129.052	26.1319
14.1593	0			129.053	172.71
14.1691	0			129.055	246.599
14.179	0			129.056	269.418
14.1888	0			129.058	228.723
14.1987	0			129.06	134.155
14.2085	0			129.061	0
14.2183	0			129.063	0
14.2282	0			129.064	0
14.238	0			129.066	0
14.2478	0			129.228	0
14.2577	0			129.23	0
14.2675	0			129.231	0
14.2773	0			129.233	0
14.2871	0			129.235	19.8527
14.297	0			129.236	139.081
14.3068	0			129.238	241.952
14.3167	0			129.239	276.673
14.3265	0			129.241	216.801
14.3363	0			129.242	100.576
14.3462	0			129.244	0
14.356	0			129.246	0
14.3659	0			129.247	0
14.3757	0			129.249	0
14.3855	0			130.978	0
14.3954	0			130.98	0
14.4052	0			130.982	0
14.415	0			130.983	0
14.4249	0			130.985	33.2349
14.4347	0			130.986	217.43
14.4445	0			130.988	293.2
14.4544	0			130.99	315.912
14.4642	0			130.991	273.715
14.474	0			130.993	167.268
14.4839	0			130.994	0
14.4937	0			130.996	0
14.5036	0			130.998	0
14.5134	0			130.999	0
14.5232	0			131.899	0
14.5331	0			131.901	0
14.5429	0			131.903	0
14.5527	0			131.904	0
14.5626	0			131.906	28.0055
14.5724	0			131.907	193.343
14.5822	0			131.909	330.675
14.5921	0			131.911	362.609
14.6019	0			131.912	261.013
14.6118	0			131.914	106.216
14.6216	0			131.916	0
14.6315	0			131.917	0
14.6413	0			131.919	0
14.6511	0			131.92	0
14.661	0			133.199	0
14.6708	0			133.201	0
14.6807	0			133.202	0
14.6905	0			133.204	0
14.7003	0			133.206	17.1285
14.7102	0			133.207	124.69
14.72	0			133.209	266.381
14.7298	0			133.211	361.834
14.7397	0			133.212	335.411
14.7495	0			133.214	204.138
14.7594	0			133.216	67.365
14.7692	0			133.217	0
14.7791	0			133.219	0
14.7889	0			133.22	0
14.7987	0			133.222	0
14.8086	0			135.346	0
14.8184	0			135.348	0
14.8283	0			135.35	0
14.8381	0			135.351	0
14.848	0			135.353	25.0096
14.8578	0			135.355	162.946
14.8676	0			135.356	256.652
14.8774	0			135.358	290.339
14.8873	0			135.36	233.462
14.8971	0			135.362	116.904
14.907	0			135.363	0
14.9168	0			135.365	0
14.9267	0			135.367	0
14.9365	0			135.368	0
14.9463	0			135.852	0
14.9562	0			135.853	0
14.966	0			135.855	0
14.9759	0			135.857	0
14.9857	0			135.859	28.0171
14.9956	0			135.86	181.11
15.0054	0			135.862	284.608
15.0153	0			135.864	307.786
15.0251	0			135.865	231.956
15.035	0			135.867	105.301
15.0448	0			135.869	0
15.0547	0			135.87	0
15.0646	0			135.872	0
15.0744	0			135.874	0
15.0843	0			138.371	0
15.0942	0			138.373	0
15.1041	0			138.374	0
15.114	0			138.376	0
15.1238	0			138.378	33.8279
15.1337	0			138.38	200.829
15.1436	0			138.381	282.079
15.1535	0			138.383	295.267
15.1634	0			138.385	238.324
15.1732	0			138.387	131.858
15.1831	0			138.388	0
15.193	0			138.39	0
15.2028	0			138.392	0
15.2127	0			138.394	0
15.2225	0			138.795	0
15.2324	0			138.797	0
15.2422	0			138.799	0
15.2521	0			138.8	0
15.2619	0			138.802	21.6192
15.2718	0			138.804	139.187
15.2816	0			138.806	254.62
15.2915	0			138.807	317.774
15.3012	0			138.809	283.702
15.3111	815.645			138.811	161.199
15.3209	2719.7			138.813	0
15.3308	8517.86			138.814	0
15.3408	21294.2			138.816	0
15.3508	46584			138.818	0
15.3607	107273			139.249	0
15.3707	222691			139.251	0
15.3807	422988			139.253	0
15.3906	727372			139.255	0
15.4005	1.11883e+06			139.256	43.1166
15.4105	1.56081e+06			139.258	243.37
15.4204	2.07498e+06			139.26	303.818
15.4305	2.50625e+06			139.262	327.006
15.4404	3097049			139.263	405.684
15.4504	3.58495e+06			139.265	410.118
15.4604	4121537			139.267	305.682
15.4704	4.66275e+06			139.269	254.635
15.4803	4.75262e+06			139.27	134.367
15.4903	4680293			139.272	0
15.5004	4.20516e+06			139.274	0
15.5103	3480672			139.276	0
15.5203	2.77297e+06			139.277	0
15.5304	2.17419e+06			140.216	0
15.5403	1.70481e+06			140.218	0
15.5503	1.32997e+06			140.22	0
15.5603	1.07175e+06			140.221	0
15.5702	838515			140.223	25.2811
15.5802	661855			140.225	151.688
15.5902	485218			140.227	246.608
15.6002	350122			140.229	294.398
15.6102	236987			140.23	262.407
15.6201	164087			140.232	150.475
15.6302	102738			140.234	0
15.6402	68349.4			140.236	0
15.6501	45142.6			140.238	0
15.6601	29191.7			140.239	0
15.6701	21396.2			140.986	0
15.6801	14258.5			140.988	0
15.69	13750.2			140.99	0
15.7001	10689.7			140.991	0
15.7101	11053.6			140.993	29.6983
15.7201	7624.78			140.995	175.765
15.7301	8076.73			140.997	281.331
15.7401	8677.32			140.999	313.825
15.7501	9212.76			141	245.61
15.76	13424.3			141.002	116.779
15.77	20481.6			141.004	0
15.78	42221.5			141.006	0
15.7899	83800.1			141.008	0
15.8	177778			141.009	0
15.81	324444			145.372	0
15.8199	544960			145.374	0
15.83	847983			145.376	0
15.84	1.22481e+06			145.378	0
15.8499	1.6907e+06			145.38	37.0704
15.8599	2.07317e+06			145.382	199.327
15.8699	2.50435e+06			145.384	268.671
15.8798	3.0744e+06			145.386	288.881
15.8898	3.52876e+06			145.387	247.498
15.8999	4.16275e+06			145.389	144.341
15.9098	4515718			145.391	0
15.9198	4.48091e+06			145.393	0
15.9297	4.25398e+06			145.395	0
15.9397	3629526			145.397	0
15.9497	3.05163e+06			148.519	0
15.9597	2.32981e+06			148.521	0
15.9696	1.87417e+06			148.523	0
15.9796	1.46437e+06			148.525	0
15.9895	1.12032e+06			148.527	30.5118
15.9994	926901			148.529	164.831
16.0094	710138			148.531	256.659
16.0193	566011			148.533	294.774
16.0293	414490			148.535	271.537
16.0393	301481			148.537	180.754
16.0492	206251			148.539	0
16.0592	144129			148.541	0
16.0692	90287.7			148.543	0
16.0791	67007.8			148.545	0
16.0891	44394.6			149.549	0
16.0991	30531.3			149.551	0
16.1091	22142.4			149.553	0
16.1191	17611.1			149.555	0
16.129	15047.8			149.557	42.0824
16.139	12718.5			149.559	221.095
16.149	11918.7			149.561	299.566
16.159	10418.6			149.563	305.901
16.1689	9441.52			149.565	233.842
16.1789	7898.08			149.567	113.373
16.1889	7865.31			149.569	0
16.1989	8053.44			149.571	0
16.2089	8296.48			149.573	0
16.2189	6683.59			149.575	0
16.2288	6546.03			149.951	0
16.2388	5840.87			149.953	0
16.2488	5543.18			149.955	0
16.2588	5985.52			149.957	0
16.2687	4877.19			149.959	34.9259
16.2787	6898.47			149.961	187.703
16.2887	6326.19			149.963	280.244
16.2987	6018.04			149.965	319.373
16.3087	5094.39			149.966	274.921
16.3187	5254.42			149.968	152.462
16.3287	5484.68			149.97	0
16.3386	5678.33			149.972	0
16.3486	5615.67			149.974	0
16.3586	5737.75			149.976	0
16.3686	6181			154.536	0
16.3785	4970.68			154.538	0
16.3885	4616.67			154.54	0
16.3984	5250.21			154.542	0
16.4083	5409.42			154.544	28.3982
16.4183	3985.91			154.546	154.533
16.4283	3734.26			154.548	275.41
16.4382	3048.93			154.551	352.803
16.4482	3496.37			154.553	336.789
16.4582	2818.45			154.555	234.633
16.4682	3398.54			154.557	100.773
16.4782	3088.77			154.559	0
16.4881	2624.58			154.561	0
16.498	3710.28			154.563	0
16.508	3647.39			154.565	0
16.518	2670.43			154.584	0
16.5279	2927.2			154.586	0
16.5379	3338.7			154.588	0
16.5479	3192.08			154.59	0
16.5579	3340.3			154.592	36.6225
16.5679	4037.26			154.594	277.48
16.5778	4706.88			154.596	821.885
16.5878	3713.82			154.598	1400.26
16.5977	4441.28			154.6	1571.16
16.6077	3854			154.602	1052.6
16.6176	3983.29			154.604	0
16.6276	3203.44			154.606	0
16.6376	2333.4			154.608	69.6982
16.6476	3382.24			154.61	781.38
16.6575	2028.42			154.612	2558.91
16.6674	1571.5			154.615	2931.38
16.6774	1732.23			154.617	2050.24
16.6874	1985.64			154.619	821.716
16.6973	1604.06			154.621	121.259
16.7072	1428.83			154.623	0
16.7172	1681.19			154.625	0
16.7272	1631.13			154.627	0
16.7372	2664.04			154.629	0
16.7471	1507.85			155.068	0
16.7571	2237.98			155.07	0
16.7672	1354.21			155.072	0
16.7771	2110.4			155.074	0
16.7871	1810.68			155.076	22.6936
16.7971	1797.63			155.078	315.293
16.8071	1902.85			155.08	1329.63
16.8171	1647.33			155.082	2526.75
16.8271	2009.94			155.084	3357.3
16.8371	1151.05			155.086	3235.57
16.847	1248.51			155.088	2243.79
16.857	1450.29			155.091	998.087
16.867	1523.83			155.093	89.9734
16.877	1550.11			155.095	0
16.887	1345.42			155.097	0
16.897	1731.24			155.099	0
16.907	1048.45			155.101	0
16.917	1181.21			156.253	0
16.927	1595.54			156.255	0
16.9369	1461.15			156.257	0
16.9469	1112.61			156.259	0
16.9569	1039.29			156.261	48.0554
16.9669	669.216			156.263	233.466
16.9769	1644.93			156.265	301.566
16.9869	1412.86			156.267	305.447
16.9969	508.3			156.269	242.534
17.0069	1204.26			156.271	129.999
17.0169	863.238			156.274	0
17.0269	1286.4			156.276	0
17.0368	1503.08			156.278	0
17.0468	1003.97			156.28	0
17.0568	736.024			157.434	0
17.0668	859.117			157.436	0
17.0768	932.508			157.438	0
17.0868	1430.36			157.44	0
17.0968	1520.17			157.442	35.3946
17.1068	1078.44			157.445	178.54
17.1168	1102.38			157.447	267.926
17.1268	1008.86			157.449	302.514
17.1367	847.483			157.451	262.03
17.1467	701.379			157.453	148.119
17.1567	843.504			157.455	0
17.1667	1019.73			157.457	0
17.1767	694.583			157.459	0
17.1867	1234.7			157.462	0
17.1968	1415.67			159.318	0
17.2067	786.186			159.32	0
17.2167	1326.39			159.322	0
17.2267	777.155			159.324	0
17.2367	598.717			159.326	44.644
17.2467	1025.04			159.329	214.764
17.2566	1078.63			159.331	298.18
17.2667	780.172			159.333	303.225
17.2767	838.703			159.335	226.177
17.2867	382.525			159.337	105.503
17.2967	706.949			159.339	0
17.3067	0			159.342	0
17.3166	504.567			159.344	0
17.3267	535.568			159.346	0
17.3365	639.302			159.775	0
17.3464	1105.85			159.777	0
17.3564	0			159.779	0
17.3664	775.29			159.781	0
17.3765	423.181			159.783	43.9736
17.3864	1040.01			159.785	214.807
17.3964	0			159.788	310.964
17.4063	0			159.79	312.038
17.4163	974.39			159.792	220.75
17.4262	1037.4			159.794	97.0626
17.436	738.202			159.796	0
17.446	922.905			159.798	0
17.4559	517.102			159.801	0
17.466	805.842			159.803	0
17.4759	585.235			160.464	0
17.4859	807.532			160.467	0
17.4959	527.467			160.469	0
17.5058	0			160.471	0
17.5158	606.232			160.473	41.011
17.5258	749.31			160.475	193.828
17.5358	0			160.477	268.005
17.5457	531.002			160.48	277.58
17.5558	672.082			160.482	211.671
17.5657	850.947			160.484	101.21
17.5756	670.98			160.486	0
17.5856	825.184			160.488	0
17.5956	798.156			160.491	0
17.6055	0			160.493	0
17.6155	594.531			166.671	0
17.6255	429.056			166.673	0
17.6353	0			166.676	0
17.6453	0			166.678	0
17.6553	857.647			166.68	33.4229
17.6652	0			166.683	163.769
17.6751	1126.44			166.685	266
17.6852	681.085			166.687	296.456
17.695	675.367			166.69	236.387
17.7049	721.93			166.692	116.223
17.7149	0			166.694	0
17.7249	0			166.696	0
17.7349	750.736			166.699	0
17.7448	533.724			166.701	0
17.7547	0			167.947	0
17.7648	504.509			167.949	0
17.7748	964.12			167.952	0
17.7848	789.105			167.954	0
17.7948	917.375			167.956	41.1535
17.8048	494.039			167.959	200.996
17.8147	597.341			167.961	332.247
17.8247	721.892			167.963	372.377
17.8347	0			167.966	287.701
17.8447	1038.08			167.968	131.017
17.8547	391.663			167.971	0
17.8646	667.814			167.973	0
17.8746	637.699			167.975	0
17.8846	1557.31			167.978	0
17.8945	445.563			168.071	0
17.9045	649.043			168.073	0
17.9145	729.768			168.076	0
17.9245	932.648			168.078	0
17.9345	851.486			168.08	42.4614
17.9445	0			168.083	200.537
17.9544	622.333			168.085	312.245
17.9645	421.894			168.087	344.851
17.9744	684.749			168.09	273.999
17.9844	0			168.092	133.546
17.9944	1159.08			168.094	0
18.0044	537.317			168.097	0
18.0142	528.25			168.099	0
18.0242	0			168.102	0
18.0341	534.503			168.456	0
18.0441	612.377			168.458	0
18.0541	389.289			168.46	0
18.0641	525.771			168.463	0
18.0741	521.189			168.465	50.4712
18.0841	0			168.467	227.193
18.094	530.349			168.47	319.912
18.1041	0			168.472	330.258
18.1139	635.828			168.474	249.882
18.1239	565.622			168.477	117.989
18.1338	436.798			168.479	0
18.1438	0			168.481	0
18.1537	0			168.484	0
18.1638	0			168.486	0
18.1736	427.469			168.745	0
18.1835	423.026			168.747	0
18.1935	438.257			168.749	0
18.2034	601.15			168.752	0
18.2134	774.201			168.754	57.7076
18.2234	982.753			168.757	253.92
18.2334	0			168.759	336.348
18.2434	704.639			168.761	317.479
18.2534	814.184			168.764	209.287
18.2633	640.958			168.766	80.3642
18.2733	523.424			168.768	0
18.2833	0			168.771	0
18.2933	578.146			168.773	0
18.3033	863.757			168.775	0
18.3131	704.237			170.723	0
18.3231	663.943			170.726	0
18.3331	463.336			170.728	0
18.3431	724.349			170.73	0
18.3531	627.368			170.733	48.6594
18.363	595.217			170.735	220.966
18.373	347.855			170.738	329.17
18.383	1091.48			170.74	339.559
18.393	650.609			170.742	245.87
18.403	0			170.745	107.173
18.4129	932.03			170.747	0
18.4229	790.109			170.75	0
18.4328	660.686			170.752	0
18.4428	599.933			170.754	0
18.4528	679.6			171.37	0
18.4627	0			171.372	0
18.4727	613.439			171.374	0
18.4827	758.231			171.377	0
18.4927	602.612			171.379	41.721
18.5027	837.133			171.382	189.352
18.5126	546.888			171.384	292.295
18.5226	576.01			171.386	334.876
18.5327	539.813			171.389	291.241
18.5426	543.58			171.391	160.345
18.5526	428.418			171.394	0
18.5626	0			171.396	0
18.5725	0			171.398	0
18.5825	668.829			171.401	0
18.5924	1073.05			172.961	0
18.6024	0			172.964	0
18.6124	413.217			172.966	0
18.6224	561.669			172.968	0
18.6323	637.294			172.971	27.7326
18.6422	668.163			172.973	140.833
18.6522	817.469			172.976	258.534
18.6622	1022.28			172.978	311.356
18.6722	1692.75			172.981	265.805
18.6822	762.883			172.983	141.311
18.6922	682.358			172.986	0
18.7022	1186.11			172.988	0
18.7121	702.797			172.99	0
18.7221	1064.42			172.993	0
18.7322	1584.21			174.493	0
18.7421	393.485			174.496	0
18.7521	1397.19			174.498	0
18.7621	548.134			174.501	0
18.7721	475.585			174.503	34.0136
18.7821	495.802			174.506	160.777
18.7921	980.877			174.508	268.621
18.802	876.997			174.511	313.245
18.812	552.688			174.513	259.879
18.822	848.209			174.516	129.719
18.832	847.855			174.518	0
18.842	713.324			174.521	0
18.852	565.561			174.523	0
18.862	467.133			174.526	0
18.872	565.88			179.392	0
18.882	645.43			179.395	0
18.892	573.216			179.397	0
18.9019	461.064			179.4	0
18.9119	592.718			179.402	42.6583
18.9219	806.05			179.405	184.582
18.9318	575.625			179.408	277.596
18.9418	449.324			179.41	297.04
18.9518	625.787			179.413	233.525
18.9618	491.485			179.415	114.003
18.9718	513.952			179.418	0
18.9817	965.803			179.42	0
18.9917	893.981			179.423	0
19.0017	758.961			179.426	0
19.0117	730.918			181.509	0
19.0217	1033.03			181.511	0
19.0317	645.855			181.514	0
19.0417	796.415			181.517	0
19.0517	871.904			181.519	53.2218
19.0617	932.328			181.522	219.107
19.0716	886.299			181.524	308.54
19.0816	1106.45			181.527	317.273
19.0916	912.52			181.53	242.032
19.1016	1052.09			181.532	115.915
19.1116	815.464			181.535	0
19.1215	1698.29			181.538	0
19.1316	919.17			181.54	0
19.1416	620.67			181.543	0
19.1516	511.502			182.909	0
19.1616	536.474			182.911	0
19.1715	574.542			182.914	0
19.1815	0			182.917	0
19.1915	391.479			182.919	42.8582
19.2015	0			182.922	188.905
19.2114	655.963			182.925	299.038
19.2214	533.116			182.927	337.573
19.2313	0			182.93	285.526
19.2413	644.673			182.933	151.806
19.2513	416.233			182.935	0
19.2611	400.14			182.938	0
19.2711	667.861			182.941	0
19.2811	0			182.943	0
19.2911	807.404			184.519	0
19.301	1041.53			184.522	0
19.3108	841.723			184.524	0
19.3208	592.807			184.527	0
19.3309	0			184.53	55.362
19.3408	390.169			184.532	228.343
19.3509	525.032			184.535	367.066
19.3607	425.141			184.538	512.105
19.3707	578.685			184.54	509.49
19.3806	618.219			184.543	412.407
19.3906	413.699			184.546	272.121
19.4007	0			184.548	141.523
19.4106	495.239			184.551	0
19.4207	516.316			184.554	0
19.4306	0			184.557	0
19.4405	550.14			184.559	0
19.4506	0			185.486	0
19.4604	537.128			185.489	0
19.4704	532.671			185.492	0
19.4802	0			185.495	0
19.4902	547.039			185.497	49.1933
19.5002	405.57			185.5	201.709
19.5102	744.367			185.503	290.173
19.5202	631.758			185.505	316.027
19.5303	0			185.508	270.386
19.5402	0			185.511	149.718
19.5502	623.655			185.514	0
19.5601	439.077			185.516	0
19.5701	438.079			185.519	0
19.5801	0			185.522	0
19.59	0			188.627	0
19.6001	0			188.63	0
19.6099	0			188.633	0
19.6198	661.846			188.635	0
19.6296	540.908			188.638	38.7736
19.6396	833.715			188.641	167.127
19.6496	0			188.644	270.786
19.6596	467.749			188.647	300.926
19.6696	0			188.649	229.225
19.6794	1359.04			188.652	98.2225
19.6894	529.029			188.655	0
19.6993	482.762			188.658	0
19.7093	0			188.66	0
19.7192	570.117			188.663	0
19.7293	420.544			193.836	0
19.7392	0			193.838	0
19.7492	0			193.841	0
19.7592	746.293			193.844	0
19.7691	566.214			193.847	46.7096
19.7789	379.879			193.85	187.869
19.7889	790.639			193.853	279.096
19.7989	786.109			193.856	302.274
19.8089	1028.94			193.859	235.616
19.8189	832.958			193.862	107.841
19.8289	771.814			193.865	0
19.8389	749.311			193.867	0
19.8489	578.698			193.87	0
19.8589	637.419			193.873	0
19.8688	904.311			194.376	0
19.8788	380.88			194.379	0
19.8888	664.791			194.382	0
19.8988	640.307			194.385	0
19.9088	458.191			194.387	66.1126
19.9188	618.619			194.39	253.885
19.9288	0			194.393	344.741
19.9388	0			194.396	346.884
19.9488	0			194.399	257.347
19.9587	548.272			194.402	115.713
19.9685	407.125			194.405	0
19.9783	0			194.408	0
19.9883	656.57			194.411	0
19.9983	0			194.414	0
20.0081	0			198.099	0
20.0182	408.824			198.102	0
20.028	765.468			198.105	0
20.0378	511.01			198.108	0
20.0478	451.332			198.111	58.2349
20.0578	0			198.114	221.364
20.0678	490.25			198.117	309.617
20.0778	524.927			198.12	321.85
20.0878	0			198.123	251.293
20.0979	531.589			198.126	119.626
20.1079	435.428			198.129	0
20.1179	466.927			198.132	0
20.1279	0			198.135	0
20.1379	458.331			198.138	0
20.1479	566.521			201.07	0
20.1577	0			201.073	0
20.1677	0			201.076	0
20.1778	423.191			201.079	0
20.1876	725.356			201.082	50.0905
20.1975	593.604			201.085	192.077
20.2075	516.492			201.088	278.184
20.2175	519.53			201.091	281.905
20.2275	464.469			201.094	194.161
20.2375	523.914			201.097	72.9403
20.2475	738.457			201.1	0
20.2575	495.51			201.103	0
[truncated: 1,576 more rows]

## Sheet: ED 2B
EIC 476.2180 m/z			MS/MS 476.2180 m/z
Time(min)	Relative Abundance		Mass	Intensity
0.50669	0		56.4323	0
0.516501	0		56.4328	0
0.526317	0		56.4332	0
0.53627	0		56.4337	0
0.546164	0		57.2754	0
0.55603	0		57.2758	0
0.565882	0		57.2763	0
0.575831	0		57.2768	0
0.585675	0		57.2772	176.887
0.595509	0		57.2777	287.083
0.605361	0		57.2782	315.162
0.615196	0		57.2786	246.775
0.625027	0		57.2791	132.716
0.634876	0		57.2796	3.80615
0.644704	0		57.28	0
0.654555	0		57.2805	0
0.664414	0		57.281	0
0.674292	0		57.2814	0
0.684184	0		57.6261	0
0.694063	0		57.6266	0
0.703967	0		57.6271	0
0.713869	0		57.6276	0
0.723782	0		57.628	116.48
0.733704	0		57.6285	242.777
0.743568	0		57.629	340.618
0.753463	0		57.6294	348.475
0.763375	0		57.6299	261.068
0.773337	0		57.6304	134.931
0.783305	0		57.6308	2.10945
0.793209	0		57.6313	0
0.803114	0		57.6318	0
0.812989	0		57.6323	0
0.822878	0		57.6327	0
0.832753	0		57.8599	0
0.842743	0		57.8604	0
0.852623	0		57.8608	0
0.862494	0		57.8613	0
0.872381	0		57.8618	164.714
0.882247	0		57.8623	250.636
0.892107	0		57.8627	288.402
0.901992	0		57.8632	251.056
0.911854	0		57.8637	152.633
0.921713	0		57.8642	1.00212
0.931573	0		57.8646	0
0.941456	0		57.8651	0
0.951323	0		57.8656	0
0.961173	0		57.866	0
0.971042	0		58.0081	0
0.980899	0		58.0086	0
0.990761	0		58.0091	0
1.00064	0		58.0096	0
1.01049	0		58.01	187.114
1.02033	0		58.0105	318.923
1.03018	0		58.011	368.461
1.04005	0		58.0115	304.504
1.0499	0		58.0119	172.18
1.05976	0		58.0124	2.71612
1.06962	0		58.0129	0
1.07947	0		58.0134	0
1.08933	0		58.0138	0
1.09919	0		58.0143	0
1.10916	0		58.3796	0
1.11901	0		58.3801	0
1.12886	0		58.3805	0
1.13873	0		58.381	0
1.14859	0		58.3815	115.456
1.15844	0		58.382	224.463
1.16831	0		58.3824	289.722
1.17816	0		58.3829	274.523
1.18802	0		58.3834	200.621
1.19787	0		58.3839	2.62418
1.20774	0		58.3844	0
1.2176	0		58.3848	0
1.22745	0		58.3853	0
1.23731	0		58.3858	0
1.24716	0		58.7004	0
1.25701	0		58.7009	0
1.26687	0		58.7014	0
1.27672	0		58.7019	0
1.28656	0		58.7024	151.867
1.29641	0		58.7029	245.634
1.30628	0		58.7033	283.268
1.31613	0		58.7038	244.025
1.32598	0		58.7043	149.23
1.33586	0		58.7048	3.04489
1.3457	0		58.7053	0
1.35556	0		58.7058	0
1.36541	0		58.7062	0
1.37528	0		58.7067	0
1.38514	0		60.5193	0
1.39499	0		60.5198	0
1.40488	0		60.5203	0
1.41473	0		60.5208	0
1.42459	0		60.5213	174.203
1.43449	0		60.5218	271.391
1.44435	0		60.5223	294.285
1.45421	0		60.5228	229.157
1.46406	0		60.5233	118.309
1.47395	0		60.5238	2.29272
1.48384	0		60.5243	0
1.49369	0		60.5248	0
1.50356	0		60.5253	0
1.51342	0		60.5259	0
1.52328	0		60.9289	0
1.53315	0		60.9294	0
1.543	0		60.9299	0
1.55284	0		60.9305	0
1.56269	0		60.931	134.141
1.57256	0		60.9315	252.128
1.58241	0		60.932	299.423
1.59226	0		60.9325	245.87
1.60213	0		60.933	135.048
1.61198	0		60.9335	1.3911
1.62183	0		60.934	0
1.63168	0		60.9345	0
1.64155	0		60.935	0
1.6514	0		60.9356	0
1.66125	0		60.9811	0
1.67112	0		60.9816	0
1.68097	0		60.9821	0
1.69082	0		60.9826	0
1.70069	0		60.9831	170.514
1.71054	0		60.9836	298.546
1.7204	0		60.9841	344.227
1.73025	0		60.9846	279.966
1.74012	0		60.9851	154.956
1.74997	0		60.9857	1.14967
1.75982	0		60.9862	0
1.76969	0		60.9867	0
1.77954	0		60.9872	0
1.78939	0		60.9877	0
1.79925	0		61.1127	0
1.80921	0		61.1132	0
1.81907	0		61.1137	0
1.82891	0		61.1143	0
1.83879	0		61.1148	115.905
1.84863	0		61.1153	247.169
1.85849	0		61.1158	340.575
1.86836	0		61.1163	331.706
1.87822	0		61.1168	228.271
1.88807	0		61.1173	1.37568
1.89792	0		61.1178	0
1.90779	0		61.1184	0
1.91764	0		61.1189	0
1.92749	0		61.1194	0
1.93735	0		61.5035	0
1.9472	0		61.5041	0
1.95704	0		61.5046	0
1.9669	0		61.5051	0
1.97675	0		61.5056	157.55
1.9866	0		61.5061	260.544
1.99645	0		61.5066	303.643
2.00633	0		61.5072	259.055
2.01618	0		61.5077	153.681
2.02603	0		61.5082	2.5589
2.0359	0		61.5087	0
2.04574	0		61.5092	0
2.05559	0		61.5098	0
2.06544	0		61.5103	0
2.0753	0		61.6286	0
2.08516	0		61.6291	0
2.095	0		61.6296	0
2.10487	0		61.6301	0
2.11471	0		61.6307	180.588
2.12456	0		61.6312	293.002
2.13444	0		61.6317	319.613
2.14428	0		61.6322	240.329
2.15413	0		61.6327	110.979
2.16398	0		61.6333	0.128272
2.17385	0		61.6338	0
2.1837	0		61.6343	0
2.19354	0		61.6348	0
2.20341	0		61.6353	0
2.21325	0		62.2828	0
2.2231	0		62.2833	0
2.23296	0		62.2838	0
2.24291	0		62.2844	0
2.25276	0		62.2849	159.599
2.26261	0		62.2854	253.952
2.27247	0		62.2859	284.456
2.28231	0		62.2865	232.796
2.29215	0		62.287	131.933
2.30201	0		62.2875	2.08305
2.31186	0		62.2881	0
2.3217	0		62.2886	0
2.33155	0		62.2891	0
2.34141	0		62.2896	0
2.35125	0		62.5747	0
2.3611	0		62.5752	0
2.37096	0		62.5758	0
2.38079	0		62.5763	0
2.39064	0		62.5768	153.67
2.4005	0		62.5773	259.11
2.41034	0		62.5779	292.421
2.42018	0		62.5784	226.682
2.43002	0		62.5789	109.133
2.43989	0		62.5795	1.86622
2.44973	0		62.58	0
2.45957	0		62.5805	0
2.46945	0		62.5811	0
2.47929	0		62.5816	0
2.48914	0		62.6125	0
2.49898	0		62.613	0
2.50885	0		62.6135	0
2.51869	0		62.614	0
2.52854	0		62.6146	126.44
2.5384	0		62.6151	216.496
2.54825	0		62.6156	257.145
2.5581	0		62.6162	218.502
2.56796	0		62.6167	121.721
2.57781	0		62.6172	1.49154
2.58765	0		62.6178	0
2.59751	0		62.6183	0
2.60736	0		62.6188	0
2.61721	0		62.6194	0
2.62705	0		62.7916	0
2.6369	0		62.7922	0
2.64674	0		62.7927	0
2.65658	0		62.7932	0
2.66645	0		62.7938	117.27
2.67629	0		62.7943	236.659
2.68613	0		62.7948	295.286
2.69597	0		62.7954	252.303
2.70583	0		62.7959	141.713
2.71567	0		62.7964	2.53871
2.72552	0		62.797	0
2.73537	0		62.7975	0
2.74522	0		62.798	0
2.75506	0		62.7986	0
2.76491	0		62.82	0
2.77477	0		62.8205	0
2.78462	0		62.821	0
2.79446	0		62.8216	0
2.80432	0		62.8221	108.149
2.81416	0		62.8226	230.61
2.824	0		62.8232	297.311
2.83387	0		62.8237	261.654
2.8437	0		62.8242	152.72
2.85354	0		62.8248	1.98443
2.86338	0		62.8253	0
2.87324	0		62.8258	0
2.88308	0		62.8264	0
2.89293	0		62.8269	0
2.90279	0		63.1399	0
2.91264	0		63.1405	0
2.92248	0		63.141	0
2.93233	0		63.1415	0
2.94218	0		63.1421	132.811
2.95203	0		63.1426	245.613
2.96187	0		63.1431	306.311
2.97173	0		63.1437	279.532
2.98157	0		63.1442	187.582
2.99141	0		63.1448	2.24342
3.00127	0		63.1453	0
3.01111	0		63.1458	0
3.02096	0		63.1464	0
3.0308	0		63.1469	0
3.04066	0		63.534	0
3.0505	0		63.5346	0
3.06034	0		63.5351	0
3.0702	0		63.5357	0
3.08003	0		63.5362	186.253
3.08988	0		63.5368	312.271
3.09973	0		63.5373	339.95
3.10957	0		63.5379	250.775
3.11941	0		63.5384	112.84
3.12924	0		63.5389	0.965048
3.1391	0		63.5395	0
3.14894	0		63.54	0
3.15878	0		63.5406	0
3.16864	0		63.5411	0
3.17849	0		63.5863	0
3.18833	0		63.5868	0
3.19817	0		63.5874	0
3.20803	0		63.5879	0
3.21787	0		63.5885	137.678
3.22771	0		63.589	231.057
3.23757	0		63.5896	276.004
3.24741	0		63.5901	240.93
3.25725	0		63.5907	143.761
3.26711	0		63.5912	1.85215
3.27695	0		63.5917	0
3.28678	0		63.5923	0
3.29663	0		63.5928	0
3.30649	0		63.5934	0
3.31633	0		64.2631	0
3.32616	0		64.2637	0
3.33602	0		64.2642	0
3.34586	0		64.2648	0
3.3557	0		64.2654	121.879
3.36554	0		64.2659	252.642
3.37539	0		64.2665	336.31
3.38523	0		64.267	310.078
3.39508	0		64.2676	192.385
3.40495	0		64.2681	0
3.41478	0		64.2687	0
3.42461	0		64.2692	0
3.43447	0		64.2698	0
3.44431	0		64.4717	0
3.45418	0		64.4723	0
3.46402	0		64.4728	0
3.47388	0		64.4734	0
3.48372	0		64.4739	97.3863
3.49356	0		64.4745	222.062
3.50342	0		64.475	301.644
3.51326	0		64.4756	272.053
3.5231	0		64.4761	156.187
3.53296	0		64.4767	1.85494
3.54291	0		64.4773	0
3.55275	0		64.4778	0
3.56259	0		64.4784	0
3.57245	0		64.4789	0
3.58229	0		65.0049	0
3.59213	0		65.0054	0
3.60199	0		65.006	0
3.61183	0		65.0065	0
3.62167	0		65.0071	121.325
3.63151	0		65.0077	249.258
3.64136	0		65.0082	310.708
3.6512	0		65.0088	249.824
3.66105	0		65.0094	113.948
3.67091	0		65.0099	0
3.68075	0		65.0105	0
3.69059	0		65.0111	0
3.70045	0		65.0116	0
3.7103	0		65.1933	0
3.72014	0		65.1938	0
3.72998	0		65.1944	0
3.73984	0		65.195	0
3.74969	0		65.1955	151.063
3.75953	0		65.1961	267.324
3.76939	0		65.1967	304.785
3.77923	0		65.1972	234.148
3.78907	0		65.1978	108.126
3.79892	0		65.1984	0.915952
3.80878	0		65.1989	0
3.81862	0		65.1995	0
3.82846	0		65.2001	0
3.83832	0		65.2006	0
3.84816	0		65.9564	0
3.858	0		65.957	0
3.86786	0		65.9575	0
3.8777	0		65.9581	0
3.88754	0		65.9587	163.636
3.89738	0		65.9593	274.765
3.90723	0		65.9598	312.256
3.91707	0		65.9604	247.98
3.92691	0		65.961	125.297
3.93677	0		65.9616	0.163219
3.94661	0		65.9621	0
3.95646	0		65.9627	0
3.96632	0		65.9633	0
3.97627	0		65.9639	0
3.98611	0		66.4313	0
3.99595	0		66.4319	0
4.00581	0		66.4324	0
4.01566	0		66.433	0
4.0255	0		66.4336	125.533
4.03535	0		66.4342	239.102
4.0452	0		66.4348	310.96
4.05504	0		66.4354	294.026
4.06489	0		66.4359	197.428
4.07475	0		66.4365	1.20183
4.08459	0		66.4371	0
4.09443	0		66.4377	0
4.10429	0		66.4383	0
4.11413	0		66.4388	0
4.12398	0		66.7371	0
4.13384	0		66.7377	0
4.14368	0		66.7382	0
4.15351	0		66.7388	0
4.16335	0		66.7394	141.063
4.17321	0		66.74	257.581
4.18305	0		66.7406	325.204
4.19289	0		66.7412	298.621
4.20275	0		66.7418	194.474
4.21258	0		66.7423	0
4.22242	0		66.7429	0
4.23227	0		66.7435	0
4.24213	0		66.7441	0
4.25198	0		67.1891	0
4.26182	0		67.1897	0
4.27168	0		67.1903	0
4.28152	0		67.1908	0
4.29136	0		67.1914	137.564
4.30122	0		67.192	240.095
4.31106	0		67.1926	289.267
4.3209	0		67.1932	248.018
4.33074	0		67.1938	140.251
4.34061	0		67.1944	1.4183
4.35045	0		67.195	0
4.36029	0		67.1956	0
4.37015	0		67.1962	0
4.37999	0		67.1968	0
4.38983	0		68.0943	0
4.39968	0		68.0949	0
4.40964	0		68.0955	0
4.41948	0		68.0961	0
4.42932	0		68.0967	218.975
4.4392	0		68.0973	319.049
4.44904	0		68.0979	345.562
4.45888	0		68.0985	281.102
4.46874	0		68.0991	163.143
4.47858	0		68.0997	0
4.48843	0		68.1003	0
4.49827	0		68.1009	0
4.50813	0		68.1015	0
4.51797	0		68.4877	0
4.52781	0		68.4883	0
4.53767	0		68.4889	0
4.54751	0		68.4895	0
4.55735	0		68.4901	114.955
4.56721	0		68.4907	243.503
4.57705	0		68.4913	321.883
4.58689	0		68.4919	295.406
4.59674	0		68.4925	188.244
4.6066	0		68.4931	0
4.61644	0		68.4938	0
4.62628	0		68.4944	0
4.63614	0		68.495	0
4.64598	0		69.2445	0
4.65582	0		69.2451	0
4.66566	0		69.2457	0
4.67552	0		69.2463	0
4.68537	0		69.247	0.515462
4.69522	0		69.2476	134.783
4.70508	0		69.2482	273.89
4.71493	0		69.2488	368.936
4.72476	0		69.2494	358.459
4.73462	0		69.2501	254.882
4.74447	0		69.2507	122.991
4.75431	0		69.2513	0
4.76415	0		69.2519	0
4.77401	0		69.2525	0
4.78387	0		69.2532	0
4.79371	0		69.3387	0
4.80358	0		69.3393	0
4.81343	0		69.3399	0
4.82327	0		69.3405	0
4.83314	0		69.3411	0.661634
4.84299	0		69.3418	140.355
4.85283	0		69.3424	260.228
4.86268	0		69.343	322.345
4.87254	0		69.3436	290.161
4.88239	0		69.3442	188.789
4.89224	0		69.3449	0
4.9021	0		69.3455	0
4.91194	0		69.3461	0
4.92179	0		69.3467	0
4.93163	0		69.8663	0
4.94149	0		69.8669	0
4.95134	0		69.8675	0
4.96119	0		69.8682	0
4.97105	0		69.8688	1.57673
4.98089	0		69.8694	163.481
4.99074	0		69.8701	277.417
5.00061	0		69.8707	324.489
5.01045	0		69.8713	263.422
5.02029	0		69.8719	132.539
5.03014	0		69.8726	0
5.04	0		69.8732	0
5.04985	0		69.8738	0
5.0597	0		69.8744	0
5.06956	0		70.3005	0
5.07941	0		70.3011	0
5.08925	0		70.3017	0
5.09909	0		70.3024	0
5.10896	0		70.303	127.422
5.1188	0		70.3036	240.242
5.12864	0		70.3043	289.905
5.1385	0		70.3049	246.727
5.14835	0		70.3055	147.106
5.1582	0		70.3062	0.135292
5.16806	0		70.3068	0
5.1779	0		70.3074	0
5.18775	0		70.3081	0
5.1976	0		70.3087	0
5.20746	0		70.3093	0
5.2173	0		70.31	0
5.22715	0		70.3106	0
5.23701	0		70.3112	166.338
5.24687	0		70.3119	291.411
5.25672	0		70.3125	355.215
5.26658	0		70.3131	311.277
5.27643	0		70.3138	187.313
5.28628	0		70.3144	0
5.29612	0		70.315	0
5.30598	0		70.3157	0
5.31583	0		70.3163	0
5.32568	0		70.7406	0
5.33555	0		70.7413	0
5.34539	0		70.7419	0
5.35523	0		70.7425	0
5.36508	0		70.7432	0.353558
5.37495	0		70.7438	176.361
5.38479	0		70.7445	280.091
5.39464	0		70.7451	323.75
5.40451	0		70.7457	272.513
5.41435	0		70.7464	155.947
5.42421	0		70.747	0
5.43408	0		70.7477	0
5.44392	0		70.7483	0
5.45376	0		70.7489	0
5.4636	0		71.8017	0
5.47346	0		71.8024	0
5.48331	0		71.803	0
5.49314	0		71.8037	0
5.50301	0		71.8044	2.23367
5.51284	0		71.805	190.845
5.52268	0		71.8057	304.29
5.53252	0		71.8063	334.857
5.54247	0		71.807	259.07
5.5523	0		71.8076	127.167
5.56214	0		71.8083	0
5.57199	0		71.8089	0
5.58183	0		71.8096	0
5.59166	0		71.8102	0
5.60152	0		72.8702	0
5.61135	0		72.8709	0
5.62119	0		72.8715	0
5.63102	0		72.8722	0
5.64088	0		72.8729	1.15032
5.65071	0		72.8735	198.076
5.66055	0		72.8742	279.698
5.6704	0		72.8749	302.704
5.68023	0		72.8755	246.431
5.69006	0		72.8762	139.412
5.69991	0		72.8769	0
5.70975	0		72.8775	0
5.71958	0		72.8782	0
5.72942	0		72.8789	0
5.73927	0		73.5863	0
5.74911	0		73.587	0
5.75894	0		73.5877	0
5.76879	0		73.5883	0
5.77863	0		73.589	2.0533
5.78846	0		73.5897	169.435
5.7983	0		73.5904	303.917
5.80815	0		73.5911	382.772
5.81799	0		73.5917	357.176
5.82783	0		73.5924	242.814
5.83769	0		73.5931	116.132
5.84753	0		73.5938	0
5.85737	0		73.5944	0
5.86723	0		73.5951	0
5.87706	0		73.5958	0
5.8869	0		74.1516	0
5.89674	0		74.1523	0
5.9066	0		74.153	0
5.91644	0		74.1537	0
5.92628	0		74.1543	2.10791
5.93614	0		74.155	124.325
5.94598	0		74.1557	240.15
5.95582	0		74.1564	290.456
5.96565	0		74.1571	239.246
5.97552	0		74.1578	125.573
5.98536	0		74.1585	0
5.9952	0		74.1591	0
6.00506	0		74.1598	0
6.0149	0		74.1605	0
6.02474	0		75.3159	0
6.0346	0		75.3166	0
6.04443	0		75.3174	0
6.05428	0		75.3181	0
6.06412	0		75.3188	2.12712
6.07398	0		75.3195	178.08
6.08383	0		75.3202	255.672
6.09367	0		75.3209	292.049
6.10353	0		75.3216	269.633
6.11338	0		75.3223	195.193
6.12322	0		75.323	0
6.13308	0		75.3237	0
6.14293	0		75.3244	0
6.15277	0		75.3251	0
6.16262	0		75.6951	0
6.17249	0		75.6958	0
6.18233	0		75.6965	0
6.19218	0		75.6972	0
6.20204	0		75.6979	1.93529
6.21188	0		75.6986	128.188
6.22173	0		75.6993	233.108
6.23158	0		75.7	288.884
6.24144	0		75.7007	265.584
6.25129	0		75.7014	179.259
6.26114	0		75.7021	0
6.271	0		75.7029	0
6.28085	0		75.7036	0
6.2907	0		75.7043	0
6.30056	0		76.0763	0
6.31041	0		76.0771	0
6.32026	0		76.0778	0
6.33011	0		76.0785	0
6.33998	0		76.0792	2.95694
6.34983	0		76.0799	161.282
6.35968	0		76.0806	268.066
6.36955	0		76.0813	312.393
6.37939	0		76.0821	266.011
6.38924	0		76.0828	160.933
6.39909	0		76.0835	0
6.40899	0		76.0842	0
6.41884	0		76.0849	0
6.4287	0		76.0856	0
6.43856	0		76.7876	0
6.44842	0		76.7883	0
6.45827	0		76.789	0
6.46815	0		76.7897	0
6.478	0		76.7905	5.73907
6.48785	0		76.7912	235.433
6.49771	0		76.7919	323.124
6.50759	0		76.7926	325.245
6.51744	0		76.7934	237.824
6.5273	0		76.7941	116.964
6.53718	0		76.7948	0
6.54703	0		76.7955	0
6.55689	0		76.7963	0
6.56676	0		76.797	0
6.57661	0		77.4363	0
6.58647	0		77.4371	0
6.59633	0		77.4378	0
6.60621	0		77.4385	0
6.61606	0		77.4393	2.98199
6.62592	0		77.44	201.584
6.6358	0		77.4407	313.832
6.64566	0		77.4414	326.94
6.65551	0		77.4422	228.271
6.66537	0		77.4429	87.5565
6.67525	0		77.4436	0
6.68512	0		77.4444	0
6.69498	0		77.4451	0
6.70486	0		77.4458	0
6.71472	0		78.3474	0
6.72458	0		78.3482	0
6.73446	0		78.3489	0
6.74432	0		78.3497	0
6.75418	0		78.3504	3.56625
6.76404	0		78.3512	161.063
6.77391	0		78.3519	284.574
6.78378	0		78.3527	344.783
6.79365	0		78.3534	294.399
6.80353	0		78.3541	166.829
6.8134	0		78.3549	0
6.82327	0		78.3556	0
6.83318	0		78.3564	0
6.84304	0		78.3571	0
6.8529	0		78.7317	0
6.86277	0		78.7325	0
6.87266	0		78.7332	0
6.88252	0		78.734	0
6.89238	0		78.7347	4.59246
6.90227	0		78.7355	181.211
6.91214	0		78.7362	279.216
6.92201	0		78.737	310.332
6.93187	0		78.7377	249.98
6.94176	0		78.7385	134.211
6.95162	0		78.7392	0
6.96149	0		78.74	0
6.97137	0		78.7407	0
6.98124	0		78.7415	0
6.99111	0		81.7012	0
7.001	0		81.702	0
7.01087	0		81.7028	0
7.02074	0		81.7036	0
7.0306	0		81.7044	6.1977
7.04049	0		81.7051	181.759
7.05036	0		81.7059	274.429
7.06022	0		81.7067	295.134
7.0701	0		81.7075	229.832
7.07997	0		81.7083	116.682
7.08984	0		81.7091	0
7.09971	0		81.7099	0
7.10969	0		81.7107	0
7.11956	0		81.7115	0
7.12942	0		81.7297	0
7.13932	0		81.7305	0
7.14918	0		81.7313	0
7.15904	0		81.7321	0
7.16893	0		81.7329	5.3146
7.1788	0		81.7337	155.485
7.18866	0		81.7345	251.849
7.19853	0		81.7353	285.351
7.20842	0		81.7361	229.273
7.21828	0		81.7369	117.431
7.22815	0		81.7377	0
7.23803	0		81.7385	0
7.24789	0		81.7393	0
7.25775	0		81.7401	0
7.26764	0		81.8577	0
7.2775	0		81.8585	0
7.28737	0		81.8593	0
7.29724	0		81.86	0
7.30712	0		81.8608	6.42426
7.31699	0		81.8616	182.789
7.32686	0		81.8624	294.932
7.33675	0		81.8632	324.287
7.34661	0		81.864	246.717
7.35647	0		81.8648	115.511
7.36636	0		81.8656	0
7.37633	0		81.8664	0
7.38619	0		81.8672	0
7.39608	0		81.868	0
7.40595	0		81.9078	0
7.41582	0		81.9086	0
7.42568	0		81.9094	0
7.43556	0		81.9102	0
7.44543	0		81.911	5.94525
7.45529	0		81.9118	167.935
7.46515	0		81.9126	286.208
7.47503	0		81.9134	330.04
7.48489	0		81.9142	264.023
7.49475	0		81.915	135.307
7.50463	0		81.9158	0
7.5145	0		81.9166	0
7.52436	0		81.9174	0
7.53423	0		81.9181	0
7.5441	0		82.0282	0
7.55396	0		82.029	0
7.56383	0		82.0298	0
7.5737	0		82.0305	0
7.58356	0		82.0313	6.51815
7.59343	0		82.0321	178.475
7.60331	0		82.0329	275.12
7.61317	0		82.0337	298.08
7.62303	0		82.0345	233.663
7.6329	0		82.0353	121.286
7.64287	0		82.0361	0
7.65273	0		82.0369	0
7.66259	0		82.0377	0
7.67248	0		82.0385	0
7.68234	0		82.5839	0
7.69221	0		82.5847	0
7.70208	0		82.5856	0
7.71195	0		82.5864	0
7.72181	0		82.5872	7.43172
7.73166	0		82.588	181.322
7.74155	0		82.5888	246.381
7.75142	0		82.5896	272.787
7.76127	0		82.5904	238.271
7.77115	0		82.5912	151.39
7.78102	0		82.592	0
7.79088	0		82.5928	0
7.80076	0		82.5936	0
7.81062	0		82.5944	0
7.82048	0		82.7163	0
7.83033	0		82.7171	0
7.84021	0		82.7179	0
7.85008	0		82.7187	0
7.85994	0		82.7195	4.56018
7.86981	0		82.7203	112.883
7.87967	0		82.7211	251.177
7.88953	0		82.722	352.917
7.8994	0		82.7228	348.872
7.90936	0		82.7236	245.818
7.91922	0		82.7244	112.648
7.92908	0		82.7252	0
7.93896	0		82.726	0
7.94881	0		82.7268	0
7.95867	0		82.7276	0
7.96855	0		83.669	0
7.9784	0		83.6698	0
7.98826	0		83.6707	0
7.99812	0		83.6715	0
8.00801	0		83.6723	6.38411
8.01787	0		83.6731	184.072
8.02772	0		83.6739	285.631
8.03759	0		83.6748	322.342
8.04745	0		83.6756	279.105
8.0573	0		83.6764	184.844
8.06718	0		83.6772	0
8.07704	0		83.6781	0
8.0869	0		83.6789	0
8.09675	0		83.6797	0
8.10663	0		83.7949	0
8.11649	0		83.7957	0
8.12635	0		83.7966	0
8.13622	0		83.7974	0
8.14607	0		83.7982	5.52803
8.15593	0		83.799	156.168
8.16579	0		83.7999	267.11
8.17575	0		83.8007	315.853
8.18561	0		83.8015	272.016
8.19546	0		83.8023	162.485
8.20533	0		83.8032	0
8.21519	0		83.804	0
8.22504	0		83.8048	0
8.23492	0		83.8056	0
8.24478	0		84.2167	0
8.25462	0		84.2175	0
8.26448	0		84.2183	0
8.27435	0		84.2192	0
8.28421	0		84.22	6.23361
8.29406	0		84.2208	161.807
8.30394	0		84.2217	268.305
8.31378	0		84.2225	320.19
8.32363	0		84.2233	282.294
8.33351	0		84.2242	175.002
8.34336	0		84.225	0
8.3532	0		84.2258	0
8.36305	0		84.2266	0
8.37292	0		84.2275	0
8.3828	0		84.3746	0
8.39265	0		84.3755	0
8.40251	0		84.3763	0
8.41236	0		84.3771	0
8.42221	0		84.3779	6.75506
8.43206	0		84.3788	170.041
8.44192	0		84.3796	274.574
8.45178	0		84.3804	310.603
8.46162	0		84.3813	248.794
8.47149	0		84.3821	126.576
8.48134	0		84.3829	0
8.49118	0		84.3838	0
8.50106	0		84.3846	0
8.5109	0		84.3854	0
8.52075	0		84.518	0
8.53059	0		84.5188	0
8.54045	0		84.5196	0
8.5503	0		84.5205	0
8.56014	0		84.5213	7.48305
8.57001	0		84.5222	183.351
8.57985	0		84.523	289.775
8.58969	0		84.5238	318.226
8.59955	0		84.5247	244.715
8.6095	0		84.5255	117.085
8.61935	0		84.5263	0
8.62919	0		84.5272	0
8.63906	0		84.528	0
8.64891	0		84.5288	0
8.65876	0		85.1727	0
8.66864	0		85.1736	0
8.67848	0		85.1744	0
8.68833	0		85.1752	0
8.69818	0		85.1761	7.41297
8.70804	0		85.1769	162.572
8.71789	0		85.1778	248.825
8.72774	0		85.1786	289.738
8.7376	0		85.1795	263.761
8.74745	0		85.1803	179.42
8.7573	0		85.1812	0
8.76716	0		85.182	0
8.77701	0		85.1828	0
8.78685	0		85.1837	0
8.7967	0		85.2547	0
8.80656	0		85.2555	0
8.8164	0		85.2564	0
8.82625	0		85.2572	0
8.83613	0		85.258	6.20532
8.84597	0		85.2589	136.246
8.85581	0		85.2597	246.135
8.86565	0		85.2606	299.6
8.87551	0		85.2614	260.588
8.88536	0		85.2623	157.315
8.8952	0		85.2631	0
8.90506	0		85.264	0
8.9149	0		85.2648	0
8.92474	0		85.2657	0
8.93461	0		85.3723	0
8.94445	0		85.3732	0
8.9543	0		85.374	0
8.96414	0		85.3749	0
8.97401	0		85.3757	7.11178
8.98386	0		85.3765	152.787
8.99371	0		85.3774	263.542
9.00357	0		85.3782	316.902
9.01341	0		85.3791	277.722
9.02325	0		85.3799	169.934
9.03311	0		85.3808	0
9.04296	0		85.3816	0
9.0528	0		85.3825	0
9.06266	0		85.3833	0
9.07251	0		86.2405	0
9.08235	0		86.2414	0
9.0922	0		86.2422	0
9.10206	0		86.2431	0
9.1119	0		86.244	6.07926
9.12174	0		86.2448	155.099
9.13159	0		86.2457	263.744
9.14145	0		86.2465	311.581
9.1513	0		86.2474	258.777
9.16115	0		86.2483	136.615
9.17101	0		86.2491	0
9.18086	0		86.25	0
9.1907	0		86.2508	0
9.20056	0		86.2517	0
9.21041	0		86.7138	0
9.22025	0		86.7147	0
9.23009	0		86.7156	0
9.23996	0		86.7164	0
9.24979	0		86.7173	5.32524
9.25964	0		86.7182	126.822
9.2695	0		86.719	247.509
9.27934	0		86.7199	304.067
9.28918	0		86.7208	256.748
9.29902	0		86.7217	139.588
9.30888	0		86.7225	0
9.31871	0		86.7234	0
9.32855	0		86.7243	0
9.33842	0		86.7251	0
9.34825	0		86.992	0
9.3581	0		86.9929	0
9.36798	0		86.9938	0
9.37782	0		86.9947	0
9.38767	0		86.9955	8.1984
9.39751	0		86.9964	183.512
9.40737	0		86.9973	286.799
9.41721	0		86.9981	307.759
9.42705	0		86.999	234.119
9.43691	0		86.9999	117.544
9.44676	0		87.0008	0
9.45661	0		87.0016	0
9.46647	0		87.0025	0
9.47631	0		87.0034	0
9.48616	0		87.5868	0
9.496	0		87.5877	0
9.50587	0		87.5886	0
9.51571	0		87.5894	0
9.52555	0		87.5903	6.30446
9.53541	0		87.5912	132.451
9.54526	0		87.5921	268.425
9.5551	0		87.593	346.671
9.56495	0		87.5938	307.621
9.57481	0		87.5947	180.347
9.58466	0		87.5956	0
9.5945	0		87.5965	0
9.60437	0		87.5974	0
9.61422	0		87.5982	0
9.62406	0		87.8144	0
9.63393	0		87.8153	0
9.64377	0		87.8162	0
9.65362	0		87.817	0
9.66346	0		87.8179	7.13188
9.67332	0		87.8188	143.268
9.68317	0		87.8197	252.823
9.69302	0		87.8206	308.595
9.70288	0		87.8215	276.115
9.71273	0		87.8223	172.494
9.72258	0		87.8232	0
9.73243	0		87.8241	0
9.74241	0		87.825	0
9.75226	0		87.8259	0
9.76211	0		87.9391	0
9.77197	0		87.94	0
9.78182	0		87.9409	0
9.79166	0		87.9418	0
9.80153	0		87.9427	9.4163
9.81138	0		87.9436	184.654
9.82123	0		87.9445	299.431
9.83109	0		87.9453	334.702
9.84096	0		87.9462	263.767
9.85081	0		87.9471	134.587
9.86066	0		87.948	0
9.87053	0		87.9489	0
9.88037	0		87.9498	0
9.89022	0		87.9507	0
9.90009	0		88.0074	0
9.90995	0		88.0083	0
9.91979	0		88.0092	0
9.92963	0		88.01	0
9.9395	0		88.0109	6.57637
9.94934	0		88.0118	129.641
9.95918	0		88.0127	243.482
9.96904	0		88.0136	302.641
9.97889	0		88.0145	263.163
9.98874	0		88.0154	149.44
9.99859	0		88.0163	0
10.0085	0		88.0171	0
10.0183	0		88.018	0
10.0281	0		88.0189	0
10.038	0		88.1086	0
10.0479	0		88.1095	0
10.0577	0		88.1103	0
10.0676	0		88.1112	0
10.0774	0		88.1121	7.54841
10.0873	0		88.113	145.827
10.0971	0		88.1139	255.37
10.107	0		88.1148	311.213
10.1168	0		88.1157	274.95
10.1267	0		88.1166	165.126
10.1365	0		88.1175	0
10.1464	0		88.1183	0
10.1562	0		88.1192	0
10.1661	0		88.1201	0
10.1761	0		88.2393	0
10.1859	0		88.2402	0
10.1958	0		88.2411	0
10.2056	0		88.242	0
10.2155	0		88.2429	11.4523
10.2253	0		88.2437	211.211
10.2352	0		88.2446	259.821
10.2451	0		88.2455	270.345
10.2549	0		88.2464	239.121
10.2648	0		88.2473	164.325
10.2746	0		88.2482	0
10.2845	0		88.2491	0
10.2943	0		88.25	0
10.3042	0		88.2509	0
10.314	0		89.0839	0
10.3239	0		89.0848	0
10.3338	0		89.0858	0
10.3436	0		89.0867	0
10.3535	0		89.0876	11.4145
10.3633	0		89.0885	194.572
10.3732	0		89.0894	308.985
10.3831	0		89.0903	326.003
10.3929	0		89.0912	228.745
10.4028	0		89.0921	91.0117
10.4126	0		89.093	0
10.4225	0		89.0939	0
10.4323	0		89.0948	0
10.4422	0		89.0957	0
10.4521	0		89.2956	0
10.4619	0		89.2966	0
10.4718	0		89.2975	0
10.4817	0		89.2984	0
10.4915	0		89.2993	8.62868
10.5014	0		89.3002	144.743
10.5113	0		89.3011	246.925
10.5211	0		89.302	293.643
10.531	0		89.3029	258.622
10.5408	0		89.3038	162.085
10.5507	0		89.3047	0
10.5605	0		89.3056	0
10.5704	0		89.3065	0
10.5803	0		89.3074	0
10.5901	0		91.5319	0
10.6	0		91.5328	0
10.6098	0		91.5337	0
10.6197	0		91.5347	0
10.6295	0		91.5356	7.27982
10.6394	0		91.5366	121.588
10.6492	0		91.5375	242.649
10.6591	0		91.5384	332.207
10.669	0		91.5394	318.597
10.6788	0		91.5403	203.757
10.6887	0		91.5413	0
10.6985	0		91.5422	0
10.7084	0		91.5432	0
10.7182	0		91.5441	0
10.7281	0		92.3728	0
10.738	0		92.3738	0
10.7478	0		92.3747	0
10.7577	0		92.3757	0
10.7675	0		92.3767	11.1273
10.7774	0		92.3776	167.808
10.7872	0		92.3786	281.718
10.7971	0		92.3795	328.516
10.8069	0		92.3805	282.745
10.8168	0		92.3814	170.882
10.8266	0		92.3824	0
10.8365	0		92.3833	0
10.8464	0		92.3843	0
10.8562	0		92.3852	0
10.8661	0		92.7391	0
10.876	0		92.7401	0
10.8859	0		92.7411	0
10.8957	0		92.742	0
10.9056	0		92.743	9.77581
10.9154	0		92.7439	142.992
10.9253	0		92.7449	244.566
10.9352	0		92.7459	288.271
10.945	0		92.7468	240.234
10.9549	0		92.7478	128.738
10.9647	0		92.7487	0
10.9746	0		92.7497	0
10.9844	0		92.7506	0
10.9943	0		92.7516	0
11.0042	0		94.9158	0
11.014	0		94.9168	0
11.0239	0		94.9178	0
11.0337	0		94.9188	0
11.0436	0		94.9198	7.83089
11.0534	0		94.9208	116.11
11.0633	0		94.9218	231.915
11.0732	0		94.9228	285.156
11.083	0		94.9238	242.757
11.0929	0		94.9248	139.303
11.1027	0		94.9257	0
11.1126	0		94.9267	0
11.1224	0		94.9277	0
11.1323	0		94.9287	0
11.1421	0		95.0212	0
11.152	0		95.0222	0
11.1618	0		95.0232	0
11.1717	0		95.0242	0
11.1816	0		95.0252	10.3386
11.1914	0		95.0262	148.5
11.2013	0		95.0271	254.181
11.2111	0		95.0281	296.639
11.221	0		95.0291	247.141
11.2308	0		95.0301	137.753
11.2407	0		95.0311	0
11.2506	0		95.0321	0
11.2604	0		95.0331	0
11.2703	0		95.0341	0
11.2802	0		97.2411	0
11.2901	0		97.2421	0
11.3	0		97.2431	0
11.3099	0		97.2441	0
11.3198	0		97.2452	9.05943
11.3297	0		97.2462	131.246
11.3396	0		97.2472	255.437
11.3495	0		97.2483	315.837
11.3594	0		97.2493	265.926
11.3693	0		97.2503	141.691
11.3792	0		97.2514	0
11.3891	0		97.2524	0
11.399	0		97.2534	0
11.4089	0		97.2544	0
11.4188	0		97.8214	0
11.4287	0		97.8225	0
11.4386	0		97.8235	0
11.4485	0		97.8245	0
11.4584	0		97.8256	14.3057
11.4683	0		97.8266	191.078
11.4782	0		97.8277	289.603
11.488	0		97.8287	327.789
11.4979	0		97.8297	281.608
11.5078	0		97.8308	171.819
11.5176	0		97.8318	0
11.5275	0		97.8329	0
11.5374	0		97.8339	0
11.5472	0		97.8349	0
11.5571	0		100.418	0
11.5669	0		100.419	0
11.5768	0		100.42	0
11.5867	0		100.421	0
11.5965	0		100.422	13.5074
11.6064	0		100.423	178.042
11.6162	0		100.424	311.276
11.6261	0		100.426	351.057
11.636	0		100.427	259.137
11.6458	0		100.428	107.186
11.6557	0		100.429	0
11.6655	0		100.43	0
11.6754	0		100.431	0
11.6853	0		100.432	0
11.6951	0		100.814	0
11.705	0		100.815	0
11.7148	0		100.816	0
11.7247	0		100.817	0
11.7346	0		100.818	11.2948
11.7444	0		100.819	144.408
11.7543	0		100.82	248.536
11.7641	0		100.821	289.643
11.774	0		100.822	247.783
11.7839	0		100.823	152.177
11.7937	0		100.824	0
11.8036	0		100.826	0
11.8134	0		100.827	0
11.8233	0		100.828	0
11.8332	0		101.099	0
11.843	0		101.1	0
11.8529	0		101.101	0
11.8627	0		101.102	0
11.8726	0		101.103	12.285
11.8825	0		101.105	152.919
11.8923	0		101.106	251.613
11.9022	0		101.107	295.488
11.9121	0		101.108	250.613
11.9219	0		101.109	137.331
11.9318	0		101.11	0
11.9416	0		101.111	0
11.9515	0		101.112	0
11.9613	0		101.113	0
11.9712	0		101.174	0
11.9811	0		101.176	0
11.9909	0		101.177	0
12.0008	0		101.178	0
12.0106	0		101.179	18.1318
12.0205	0		101.18	219.965
12.0304	0		101.181	311.998
12.0402	0		101.182	335.19
12.0501	0		101.183	269.001
12.0599	0		101.184	145.111
12.0698	0		101.185	0
12.0797	0		101.186	0
12.0895	0		101.188	0
12.0994	0		101.189	0
12.1094	0		102.488	0
12.1192	0		102.489	0
12.129	0		102.49	0
12.1389	0		102.491	0
12.1488	0		102.492	17.1299
12.1586	0		102.493	191
12.1685	0		102.494	271.955
12.1783	0		102.496	296.741
12.1882	0		102.497	246.422
12.198	0		102.498	139.985
12.2079	0		102.499	0
12.2178	0		102.5	0
12.2276	0		102.501	0
12.2375	0		102.502	0
12.2473	0		103.023	0
12.2572	0		103.024	0
12.2671	0		103.025	0
12.2769	0		103.026	0
12.2868	0		103.027	12.9301
12.2966	0		103.028	144.412
12.3065	0		103.029	250.651
12.3164	0		103.03	291.05
12.3262	0		103.032	233.443
12.3361	0		103.033	118.259
12.346	0		103.034	0
12.3558	0		103.035	0
12.3657	0		103.036	0
12.3755	0		103.037	0
12.3854	0		104.821	0
12.3952	0		104.823	0
12.4051	0		104.824	0
12.415	0		104.825	0
12.4248	0		104.826	15.5596
12.4347	0		104.827	169.689
12.4445	0		104.828	263.549
12.4544	0		104.83	303.406
12.4643	0		104.831	258.529
12.4741	0		104.832	146.748
12.484	0		104.833	0
12.4938	0		104.834	0
12.5037	0		104.835	0
12.5136	0		104.836	0
12.5234	0		104.999	0
12.5333	0		105	0
12.5432	0		105.001	0
12.553	0		105.003	0
12.5629	0		105.004	14.5101
12.5728	0		105.005	157.984
12.5826	0		105.006	256.712
12.5925	0		105.007	293.098
12.6024	0		105.008	239.552
12.6122	0		105.01	127.045
12.6221	0		105.011	0
12.6319	0		105.012	0
12.6418	0		105.013	0
12.6517	0		105.014	0
12.6615	0		106.459	0
12.6714	0		106.46	0
12.6813	0		106.461	0
12.6911	0		106.462	0
12.701	0		106.463	19.4641
12.7109	0		106.465	194.681
12.7207	0		106.466	300.074
12.7306	0		106.467	322.138
12.7404	0		106.468	244.299
12.7503	0		106.469	116.956
12.7602	0		106.471	0
12.77	0		106.472	0
12.7799	0		106.473	0
12.7897	0		106.474	0
12.7996	0		107.426	0
12.8096	0		107.427	0
12.8194	0		107.428	0
12.8293	0		107.429	0
12.8391	0		107.43	15.4588
12.849	0		107.432	149.745
12.8588	0		107.433	248.721
12.8687	0		107.434	284.084
12.8786	0		107.435	237.933
12.8884	0		107.436	137.37
12.8983	0		107.438	0
12.9082	0		107.439	0
12.918	0		107.44	0
12.9279	0		107.441	0
12.9378	0		109.177	0
12.9476	0		109.178	0
12.9575	0		109.18	0
12.9673	0		109.181	0
12.9772	0		109.182	16.0762
12.9871	0		109.183	155.752
12.9969	0		109.185	256.514
13.0068	0		109.186	291.739
13.0166	0		109.187	242.303
13.0265	0		109.188	135.531
13.0364	0		109.189	0
13.0462	0		109.191	0
13.0561	0		109.192	0
13.0659	0		109.193	0
13.0759	0		111.898	0
13.0858	0		111.899	0
13.0956	0		111.901	0
13.1055	0		111.902	0
13.1153	0		111.903	17.7727
13.1252	0		111.904	154.062
13.135	0		111.906	256.269
13.1449	0		111.907	303.285
13.1548	0		111.908	262.627
13.1646	0		111.91	148.859
13.1745	0		111.911	0
13.1843	0		111.912	0
13.1942	0		111.913	0
13.204	0		111.915	0
13.2139	0		112.034	0
13.2237	0		112.036	0
13.2336	0		112.037	0
13.2435	0		112.038	0
13.2533	0		112.039	20.6513
13.2632	0		112.041	176.239
13.273	0		112.042	278.287
13.2829	0		112.043	306.887
13.2927	0		112.044	240.941
13.3026	0		112.046	120.629
13.3125	0		112.047	0
13.3223	0		112.048	0
13.3322	0		112.05	0
13.3421	0		112.051	0
13.3519	0		113.139	0
13.3618	0		113.14	0
13.3716	0		113.142	0
13.3815	0		113.143	0
13.3913	0		113.144	25.2341
13.4012	0		113.145	201.446
13.4111	0		113.147	284.904
13.4209	0		113.148	313.03
13.4308	0		113.149	268.293
13.4406	0		113.151	160.205
13.4505	0		113.152	0
13.4604	0		113.153	0
13.4702	0		113.154	0
13.4801	0		113.156	0
13.4899	0		113.355	0
13.4998	0		113.356	0
13.5097	0		113.358	0
13.5195	0		113.359	0
13.5294	0		113.36	26.5054
13.5393	0		113.362	208.573
13.5491	0		113.363	284.806
13.559	0		113.364	299.262
13.5688	0		113.366	238.207
13.5787	0		113.367	126.418
13.5885	0		113.368	0
13.5984	0		113.369	0
13.6082	0		113.371	0
13.6181	0		113.372	0
13.6279	0		114.223	0
13.6378	0		114.225	0
13.6477	0		114.226	0
13.6575	0		114.227	0
13.6674	0		114.229	23.6432
13.6772	0		114.23	196.109
13.6871	0		114.231	287.89
13.697	0		114.233	308.54
13.7068	0		114.234	255.186
13.7167	0		114.235	151.55
13.7265	0		114.237	0
13.7364	0		114.238	0
13.7463	0		114.239	0
13.7561	0		114.24	0
13.766	0		114.343	0
13.7759	0		114.344	0
13.7858	0		114.345	0
13.7956	0		114.347	0
13.8055	0		114.348	17.4191
13.8153	0		114.349	148.695
13.8252	0		114.351	252.97
13.8351	0		114.352	296.687
13.8449	0		114.353	245.025
13.8548	0		114.355	128.988
13.8646	0		114.356	0
13.8745	0		114.357	0
13.8844	0		114.359	0
13.8942	0		114.36	0
13.9041	0		116.167	0
13.914	0		116.169	0
13.9238	0		116.17	0
13.9337	0		116.171	0
13.9435	0		116.173	19.9204
13.9534	0		116.174	160.78
13.9632	0		116.176	276.43
13.9731	0		116.177	309.273
13.983	0		116.178	242.481
13.9928	0		116.18	123.661
14.0027	0		116.181	0
14.0126	0		116.182	0
14.0224	0		116.184	0
14.0323	0		116.185	0
14.0422	0		122.636	0
14.052	0		122.637	0
14.0619	0		122.639	0
14.0718	0		122.64	0
14.0816	0		122.642	28.869
14.0915	0		122.643	197.327
14.1014	0		122.645	299.256
14.1112	0		122.646	321.528
14.1211	0		122.648	243.728
14.1309	0		122.649	112.518
14.1408	0		122.65	0
14.1507	0		122.652	0
14.1605	0		122.653	0
14.1704	0		122.655	0
14.1803	0		126.855	0
14.1901	0		126.857	0
14.2	0		126.858	0
14.2098	0		126.86	0
14.2197	0		126.861	22.1313
14.2295	0		126.863	148.981
14.2394	0		126.864	256.408
14.2492	0		126.866	304.38
14.2591	0		126.867	260.604
14.269	0		126.869	145.349
14.2788	0		126.871	0
14.2887	0		126.872	0
14.2985	0		126.874	0
14.3084	0		126.875	0
14.3183	0		130.618	0
14.3281	0		130.62	0
14.338	0		130.622	0
14.3478	0		130.623	0
14.3577	0		130.625	22.6386
14.3675	0		130.626	147.802
14.3774	0		130.628	257.557
14.3872	0		130.63	304.821
14.3971	0		130.631	255.224
14.407	0		130.633	133.117
14.4168	0		130.634	0
14.4267	0		130.636	0
14.4365	0		130.638	0
14.4464	0		130.639	0
14.4562	0		131.348	0
14.4661	0		131.349	0
14.476	0		131.351	0
14.4859	0		131.353	0
14.4957	0		131.354	22.0397
14.5056	0		131.356	143.868
14.5155	0		131.357	258.411
14.5253	0		131.359	304.45
14.5352	0		131.361	259.505
14.545	0		131.362	146.35
14.5549	0		131.364	0
14.5647	0		131.366	0
14.5746	0		131.367	0
14.5844	0		131.369	0
14.5943	0		132.302	0
14.6042	0		132.304	0
14.614	0		132.305	0
14.6239	0		132.307	0
14.6337	0		132.309	41.5832
14.6436	0		132.31	246.528
14.6534	0		132.312	353.614
14.6633	0		132.313	357.99
14.6732	0		132.315	257.461
14.683	0		132.317	115.497
14.6929	0		132.318	0
14.7028	0		132.32	0
14.7126	0		132.322	0
14.7225	0		132.323	0
14.7323	0		132.901	0
14.7422	0		132.902	0
14.7521	0		132.904	0
14.7619	835.881		132.906	0
14.7718	953.619		132.907	19.6715
14.7818	2041.82		132.909	130.352
14.7918	5331.59		132.91	257.93
14.8018	11517.4		132.912	316.597
14.8118	21207.6		132.914	272.196
14.8218	37637.8		132.915	149.771
14.8318	57587.3		132.917	0
14.8417	87041.9		132.919	0
14.8516	113466		132.92	0
14.8616	139223		132.922	0
14.8717	169854		133.143	0
14.8816	206723		133.144	0
14.8916	253858		133.146	0
14.9016	294254		133.148	0
14.9116	314477		133.149	33.245
14.9216	317534		133.151	196.585
14.9316	290641		133.153	294.246
14.9416	232652		133.154	304.936
14.9516	191128		133.156	225.683
14.9616	140705		133.158	106.986
14.9716	105456		133.159	0
14.9816	80728.8		133.161	0
14.9916	63405.9		133.163	0
15.0016	51483.5		133.164	0
15.0116	38225.1		137.188	0
15.0216	28672.2		137.19	0
15.0316	20796.6		137.191	0
15.0417	13869.3		137.193	0
15.0517	9879.3		137.195	45.1395
15.0617	6862.53		137.197	251.212
15.0718	3191.67		137.198	348.5
15.0818	2422.57		137.2	344.295
15.0919	1526.53		137.202	237.878
15.1019	884.444		137.204	99.3778
15.112	863.122		137.205	0
15.122	1032.11		137.207	0
15.132	890.164		137.209	0
15.1421	593.196		137.21	0
15.1522	1363.08		140.577	0
15.1622	2139.37		140.579	0
15.1723	4480.32		140.581	0
15.1823	10156		140.582	0
15.1923	17195.8		140.584	37.4928
15.2024	31562		140.586	201.955
15.2124	55505.6		140.588	302.892
15.2224	85982.3		140.59	324.755
15.2324	120772		140.591	259.224
15.2424	162709		140.593	137.996
15.2524	209303		140.595	0
15.2624	245546		140.597	0
15.2724	310391		140.598	0
15.2824	371824		140.6	0
15.2924	438058		141.191	0
15.3024	484697		141.193	0
15.3124	479138		141.195	0
15.3224	442199		141.197	0
15.3323	395439		141.198	33.9447
15.3424	322615		141.2	185.971
15.3524	247303		141.202	297.313
15.3624	197117		141.204	324.113
15.3723	144578		141.206	244.248
15.3822	113067		141.207	109.872
15.3922	92969.2		141.209	0
15.4022	71744.5		141.211	27.7149
15.4122	57911		141.213	155.105
15.4222	40812.1		141.215	265.078
15.4322	30142.6		141.216	321.661
15.4422	21720		141.218	294.477
15.4522	13556.8		141.22	178.463
15.4622	8706.69		141.222	0
15.4723	5472.14		141.224	0
15.4822	3334.94		141.225	0
15.4922	2694.8		141.227	0
15.5023	2072.73		141.599	0
15.5122	1618.21		141.601	0
15.5222	1040.79		141.603	0
15.5322	1269.89		141.605	0
15.5421	525.678		141.607	41.4169
15.5521	738.492		141.608	216.098
15.5621	0		141.61	311.231
15.5722	0		141.612	328.316
15.5822	364.681		141.614	258.61
15.5921	802.49		141.616	133.114
15.6021	634.004		141.617	0
15.6121	785.259		141.619	0
15.6221	582.715		141.621	0
15.6321	539.386		141.623	0
15.642	0		142.047	0
15.652	0		142.049	0
15.662	0		142.051	0
15.6719	408.999		142.053	0
15.6818	469.408		142.055	31.4908
15.6916	441.397		142.057	175.689
15.7016	0		142.058	278.184
15.7116	0		142.06	298.445
15.7216	667.919		142.062	221.68
15.7315	0		142.064	98.9048
15.7414	541.255		142.066	0
15.7514	463.917		142.067	0
15.7612	0		142.069	0
15.7712	0		142.071	0
15.7812	0		147.487	0
15.791	0		147.489	0
15.8009	0		147.49	0
15.8108	0		147.492	0
15.8206	0		147.494	44.4395
15.8305	0		147.496	214.336
15.8404	0		147.498	288.188
15.8502	0		147.5	293.122
15.8601	0		147.502	229.689
15.87	0		147.504	118.73
15.8798	0		147.506	0
15.8897	0		147.508	0
15.8996	0		147.51	0
15.9094	0		147.512	0
15.9192	0		148.308	0
15.9291	0		148.31	0
15.939	0		148.312	0
15.9489	0		148.313	0
15.9587	0		148.315	30.7991
15.9686	0		148.317	159.929
15.9785	0		148.319	262.207
15.9883	0		148.321	289.811
15.9982	0		148.323	223.13
16.0081	0		148.325	103.474
16.0179	0		148.327	0
16.0278	0		148.329	0
16.0377	0		148.331	0
16.0475	0		148.333	0
16.0574	0		148.909	0
16.0672	0		148.911	0
16.0771	0		148.913	0
16.087	0		148.915	0
16.0968	0		148.917	35.3196
16.1067	0		148.919	178.731
16.1165	0		148.921	263.385
16.1264	0		148.923	280.204
16.1363	0		148.925	224.611
16.1461	0		148.926	118.639
16.156	0		148.928	0
16.1658	0		148.93	0
16.1756	0		148.932	0
16.1855	0		148.934	0
16.1953	0		149.186	0
16.2052	0		149.188	0
16.2151	0		149.19	0
16.2249	0		149.192	0
16.2348	0		149.194	30.8353
16.2447	0		149.196	160.899
16.2545	0		149.198	264.051
16.2644	0		149.2	325.09
16.2742	0		149.202	307.455
16.2841	0		149.204	218.852
16.294	0		149.206	98.8876
16.3038	0		149.208	0
16.3137	0		149.21	0
16.3235	0		149.212	0
16.3334	0		149.214	0
16.3433	0		150.203	0
16.3531	0		150.205	0
16.363	0		150.207	0
16.3728	0		150.209	0
16.3827	0		150.211	52.1948
16.3925	0		150.213	249.29
16.4024	0		150.215	329.069
16.4122	0		150.217	321.315
16.4221	0		150.219	234.369
16.432	0		150.221	109.524
16.4418	0		150.223	0
16.4517	0		150.225	0
16.4615	0		150.227	0
16.4714	0		150.229	0
16.4812	0		152.945	0
16.4911	0		152.947	0
16.501	0		152.949	0
16.5108	0		152.951	0
16.5207	0		152.953	38.0416
16.5305	0		152.955	182.128
16.5404	0		152.957	266.767
16.5502	0		152.959	282.234
16.5601	0		152.961	214.337
16.57	0		152.964	98.6708
16.5798	0		152.966	0
16.5897	0		152.968	0
16.5995	0		152.97	0
16.6095	0		152.972	0
16.6193	0		154.586	0
16.6292	0		154.588	0
16.639	0		154.59	0
16.6489	0		154.592	0
16.6587	0		154.594	117.858
16.6686	0		154.596	612.89
16.6785	0		154.598	1082.29
16.6883	0		154.6	1205.95
16.6981	0		154.602	851.036
16.708	0		154.604	213.143
16.7179	0		154.606	38.602
16.7277	0		154.608	266.114
16.7376	0		154.61	882.152
16.7474	0		154.612	1880.95
16.7573	0		154.614	2243.07
16.7671	0		154.617	1875.77
16.777	0		154.619	1122.74
16.7868	0		154.621	412.684
16.7967	0		154.623	0
16.8066	0		154.625	0
16.8164	0		154.627	0
16.8263	0		154.629	0
16.8362	0		155.018	0
16.846	0		155.02	0
16.8559	0		155.022	0
16.8657	0		155.024	0
16.8756	0		155.026	31.8584
16.8854	0		155.028	157.436
16.8953	0		155.03	258.024
16.9051	0		155.032	284.413
16.915	0		155.035	214.627
16.9248	0		155.037	93.4002
16.9347	0		155.039	0
16.9445	0		155.041	0
16.9544	0		155.043	0
16.9642	0		155.045	0
16.9741	0		159.853	0
16.984	0		159.855	0
16.9938	0		159.857	0
17.0037	0		159.859	0
17.0135	0		159.861	51.8111
17.0234	0		159.863	229.719
17.0332	0		159.866	320.246
17.0431	0		159.868	338.824
17.0529	0		159.87	265.612
17.0628	0		159.872	128.98
17.0726	0		159.874	0
17.0825	0		159.876	0
17.0923	0		159.879	0
17.1022	0		159.881	0
17.1121	0		160.353	0
17.1219	0		160.355	0
17.1318	0		160.357	0
17.1416	0		160.36	0
17.1515	0		160.362	39.2705
17.1613	0		160.364	178.483
17.1712	0		160.366	262.794
17.1811	0		160.368	277.672
17.1909	0		160.37	219.788
17.2008	0		160.373	114.308
17.2107	0		160.375	0
17.2205	0		160.377	0
17.2304	0		160.379	0
17.2402	0		160.381	0
17.2501	0		161.154	0
17.2599	0		161.156	0
17.2698	0		161.159	0
17.2797	0		161.161	0
17.2895	0		161.163	42.7324
17.2994	0		161.165	188.846
17.3093	0		161.167	267.974
17.3192	0		161.17	281.681
17.329	0		161.172	220.323
17.3389	0		161.174	108.553
17.3487	0		161.176	0
17.3586	0		161.178	0
17.3684	0		161.181	0
17.3783	0		161.183	0
17.3881	0		162.287	0
17.398	0		162.29	0
17.4078	0		162.292	0
17.4177	0		162.294	0
17.4275	0		162.296	50.2619
17.4374	0		162.299	222.813
17.4472	0		162.301	326.335
17.4571	0		162.303	347.709
17.4669	0		162.305	269.518
17.4768	0		162.307	127.142
17.4866	0		162.31	0
17.4964	0		162.312	0
17.5063	0		162.314	0
17.5162	0		162.316	0
17.526	0		163.298	0
17.5359	0		163.3	0
17.5457	0		163.302	0
17.5555	0		163.305	0
17.5654	0		163.307	52.6071
17.5753	0		163.309	234.013
17.5851	0		163.311	349.716
17.5949	0		163.314	366.696
17.6048	0		163.316	267.276
17.6146	0		163.318	116.361
17.6245	0		163.32	0
17.6343	0		163.323	0
17.6442	0		163.325	0
17.6541	0		163.327	0
17.6639	0		163.428	0
17.6738	0		163.43	0
17.6836	0		163.433	0
17.6935	0		163.435	0
17.7033	0		163.437	49.3105
17.7132	0		163.439	215.258
17.723	0		163.442	306.973
17.7329	0		163.444	304.252
17.7429	0		163.446	211.832
17.7527	0		163.448	88.9272
17.7626	0		163.451	0
17.7724	0		163.453	0
17.7823	0		163.455	0
17.7921	0		163.457	0
17.802	0		164.792	0
17.8119	0		164.794	0
17.8217	0		164.796	0
17.8316	0		164.799	0
17.8414	0		164.801	36.5033
17.8513	0		164.803	173.47
17.8611	0		164.806	285.237
17.871	0		164.808	304.896
17.8809	0		164.81	218.355
17.8907	0		164.812	89.9377
17.9006	0		164.815	0
17.9104	0		164.817	0
17.9203	0		164.819	0
17.9301	0		164.821	0
17.94	0		164.896	0
17.9499	0		164.899	0
17.9597	0		164.901	0
17.9696	0		164.903	0
17.9794	0		164.906	41.9999
17.9893	0		164.908	189.824
17.9991	0		164.91	286.992
18.0089	0		164.912	299.728
18.0188	0		164.915	212.801
18.0286	0		164.917	83.403
18.0385	0		164.919	0
18.0483	0		164.922	0
18.0582	0		164.924	0
18.068	0		164.926	0
18.0779	0		166.086	0
18.0877	0		166.088	0
18.0976	0		166.09	0
18.1074	0		166.092	0
18.1173	0		166.095	37.6008
18.1272	0		166.097	167.993
18.137	0		166.099	257.86
18.1469	0		166.102	288.787
18.1567	0		166.104	242.435
18.1666	0		166.106	127.632
18.1764	0		166.109	0
18.1863	0		166.111	0
18.1961	0		166.113	0
18.206	0		166.115	0
18.2159	0		168.945	0
18.2257	0		168.947	0
18.2356	0		168.95	0
18.2454	0		168.952	0
18.2553	0		168.954	37.9529
18.2651	0		168.957	171.982
18.275	0		168.959	280.45
18.2849	0		168.962	310.742
18.2947	0		168.964	236.86
18.3046	0		168.966	104.142
18.3144	0		168.969	0
18.3243	0		168.971	0
18.3342	0		168.973	0
18.344	0		168.976	0
18.3539	0		171.138	0
18.3637	0		171.141	0
18.3736	0		171.143	0
18.3835	0		171.146	0
18.3933	0		171.148	43.7969
18.4032	0		171.15	196.791
18.413	0		171.153	327.267
18.4229	0		171.155	375.215
18.4327	0		171.158	310.504
18.4427	0		171.16	156.518
18.4526	0		171.162	0
18.4624	0		171.165	0
18.4723	0		171.167	0
18.4821	0		171.17	0
18.492	0		172.605	0
18.5019	0		172.607	0
18.5117	0		172.61	0
18.5216	0		172.612	0
18.5314	0		172.615	46.6145
18.5413	0		172.617	190.431
18.5511	0		172.62	276.646
18.561	0		172.622	307.475
18.5709	0		172.624	262.048
18.5807	0		172.627	139.445
18.5906	0		172.629	0
18.6004	0		172.632	0
18.6103	0		172.634	0
18.6201	0		172.637	0
18.63	0		172.949	0
18.6399	0		172.951	0
18.6497	0		172.954	0
18.6596	0		172.956	0
18.6695	0		172.959	31.3768
18.6793	0		172.961	149.218
18.6892	0		172.964	263.59
18.699	0		172.966	297.879
18.7089	0		172.968	236.736
18.7187	0		172.971	114.428
18.7286	0		172.973	0
18.7385	0		172.976	0
18.7483	0		172.978	0
18.7582	0		172.981	0
18.768	0		173.399	0
18.7779	0		173.402	0
18.7877	0		173.404	0
18.7976	0		173.407	0
18.8075	0		173.409	46.3319
18.8173	0		173.412	196.587
18.8272	0		173.414	291.81
18.8371	0		173.416	305.547
18.8469	0		173.419	225.18
18.8568	0		173.421	97.6817
18.8667	0		173.424	0
18.8765	0		173.426	0
18.8864	0		173.429	0
18.8962	0		173.431	0
18.9061	0		174.088	0
18.916	0		174.09	0
18.9258	0		174.093	0
18.9357	0		174.095	0
18.9456	0		174.098	51.5352
18.9554	0		174.1	217.563
18.9653	0		174.103	321.734
18.9752	0		174.105	332.851
18.985	0		174.108	246.13
18.9949	0		174.11	110.738
19.0047	0		174.113	0
19.0146	0		174.115	0
19.0244	0		174.118	0
19.0343	0		174.12	0
19.0442	0		175.218	0
19.054	0		175.221	0
19.0639	0		175.223	0
19.0738	0		175.226	0
19.0836	0		175.228	41.756
19.0935	0		175.231	179.243
19.1033	0		175.233	283.387
19.1132	0		175.236	320.876
19.123	0		175.238	260.026
19.1329	0		175.241	123.996
19.1427	0		175.243	0
19.1526	0		175.246	0
19.1624	0		175.248	0
19.1723	0		175.251	0
19.1821	0		175.57	0
19.192	0		175.573	0
19.2019	0		175.575	0
19.2117	0		175.578	0
19.2216	0		175.58	47.8542
19.2314	0		175.583	197.141
19.2413	0		175.585	286.889
19.2512	0		175.588	300.105
19.261	0		175.59	225.654
19.2709	0		175.593	101.249
19.2807	0		175.595	0
19.2906	0		175.598	0
19.3004	0		175.6	0
19.3103	0		175.603	0
19.3201	0		177.297	0
19.33	0		177.3	0
19.3399	0		177.302	0
19.3497	0		177.305	0
19.3596	0		177.307	48.1461
19.3694	0		177.31	198.911
19.3793	0		177.312	300.69
19.3891	0		177.315	330.598
19.399	0		177.317	270.218
19.4089	0		177.32	135.602
19.4187	0		177.322	0
19.4286	0		177.325	0
19.4385	0		177.327	0
19.4483	0		177.33	0
19.4582	0		177.65	0
19.468	0		177.652	0
19.4779	0		177.655	0
19.4877	0		177.658	0
19.4976	0		177.66	54.0281
19.5075	0		177.663	212.194
19.5173	0		177.665	296.69
19.5272	0		177.668	325.296
19.537	0		177.67	281.313
19.5469	0		177.673	155.618
19.5567	0		177.675	0
19.5666	0		177.678	0
19.5764	0		177.68	0
19.5863	0		177.683	0
19.5962	0		177.981	0
19.606	0		177.984	0
19.6159	0		177.986	0
19.6257	0		177.989	0
19.6356	0		177.991	61.8509
19.6455	0		177.994	240.732
19.6553	0		177.996	324.641
19.6652	0		177.999	324.79
19.675	0		178.001	244.008
19.6849	0		178.004	119.37
19.6947	0		178.007	0
19.7046	0		178.009	0
19.7145	0		178.012	0
19.7243	0		178.014	0
19.7342	386.707		179.92	0
19.7441	0		179.922	0
19.7539	0		179.925	0
19.7639	0		179.927	0
19.7737	0		179.93	38.2163
19.7836	0		179.933	164.074
19.7934	0		179.935	269.845
19.8033	0		179.938	301.019
19.8132	0		179.94	233.721
19.823	0		179.943	105.554
19.8329	0		179.946	0
19.8427	0		179.948	0
19.8525	0		179.951	0
19.8624	0		179.953	0
19.8722	0		180.314	0
19.8821	0		180.317	0
19.892	0		180.319	0
19.9018	0		180.322	0
19.9117	0		180.325	47.6935
19.9215	0		180.327	196.308
19.9314	0		180.33	300.572
19.9413	0		180.332	313.408
19.9511	0		180.335	221.81
19.961	0		180.338	88.9415
19.9708	0		180.34	0
19.9807	0		180.343	0
19.9905	0		180.345	0
20.0004	0		180.348	0
20.0103	0		180.372	0
20.0201	0		180.374	0
20.0299	0		180.377	0
20.0398	0		180.379	0
20.0497	0		180.382	57.6727
20.0595	0		180.385	222.581
20.0694	0		180.387	305.131
20.0792	0		180.39	305.543
20.0891	0		180.392	226.952
20.0989	0		180.395	106.575
20.1088	0		180.398	0
20.1186	0		180.4	0
20.1285	0		180.403	0
20.1383	0		180.405	0
20.1482	0		182.959	0
20.158	0		182.962	0
20.1679	0		182.965	0
20.1778	0		182.967	0
20.1876	0		182.97	50.6696
20.1975	0		182.973	189.222
20.2073	0		182.975	248.672
[truncated: 1,190 more rows]

## Sheet: ED 2C
EIC 448.1867 m/z			MS/MS 448.1867 m/z
Time(min)	Relative Abundance		Mass	Intensity
0.506728	0		55.4424	0
0.516526	0		55.4429	0
0.52634	0		55.4433	0
0.536292	0		55.4438	0
0.546197	0		56.2035	0
0.556071	0		56.204	0
0.565939	0		56.2044	0
0.575779	0		56.2049	0
0.585622	0		56.2053	158.869
0.595461	0		56.2058	272.739
0.605316	0		56.2062	311.009
0.615154	0		56.2067	247.993
0.624985	0		56.2071	126.48
0.634837	0		56.2076	3.93445
0.64467	0		56.208	0
0.654504	0		56.2085	0
0.664374	0		56.2089	0
0.674348	0		56.2094	0
0.684243	0		56.5673	0
0.694126	0		56.5678	0
0.704027	0		56.5682	0
0.713932	0		56.5687	0
0.723843	0		56.5691	138.549
0.733766	0		56.5696	241.833
0.743629	0		56.5701	289.933
0.75352	0		56.5705	255.048
0.763428	0		56.571	159.691
0.773399	0		56.5714	3.46949
0.783349	0		56.5719	0
0.793269	0		56.5723	0
0.803169	0		56.5728	0
0.813036	0		56.5732	0
0.822915	0		56.7629	0
0.832819	0		56.7634	0
0.842698	0		56.7639	0
0.852566	0		56.7643	0
0.862433	0		56.7648	211.582
0.872311	0		56.7652	334.341
0.882163	0		56.7657	376.871
0.892016	0		56.7662	322.357
0.901895	0		56.7666	206.522
0.911745	0		56.7671	1.07717
0.921599	0		56.7675	0
0.931458	0		56.768	0
0.941419	0		56.7684	0
0.951265	0		56.7689	0
0.961111	0		57.6331	0
0.970979	0		57.6336	0
0.98082	0		57.6341	0
0.990667	0		57.6346	0
1.00053	0		57.635	114.223
1.01038	0		57.6355	259.216
1.02023	0		57.636	378.994
1.03007	0		57.6364	391.849
1.03993	0		57.6369	290.056
1.04978	0		57.6374	145.576
1.05963	0		57.6378	4.2552
1.0695	0		57.6383	0
1.07935	0		57.6388	0
1.0892	0		57.6393	0
1.09907	0		57.6397	0
1.10892	0		58.0394	0
1.11877	0		58.0399	0
1.12862	0		58.0404	0
1.1385	0		58.0409	0
1.14835	0		58.0413	212.998
1.15821	0		58.0418	305.057
1.16809	0		58.0423	324.658
1.17793	0		58.0428	269.413
1.18779	0		58.0432	168.491
1.19765	0		58.0437	3.63393
1.2076	0		58.0442	0
1.21746	0		58.0447	0
1.2273	0		58.0451	0
1.23717	0		58.0456	0
1.24703	0		58.1131	0
1.25688	0		58.1136	0
1.26675	0		58.1141	0
1.2766	0		58.1145	0
1.28645	0		58.115	171.285
1.29631	0		58.1155	302.434
1.30618	0		58.116	364.904
1.31603	0		58.1164	319.616
1.32588	0		58.1169	197.925
1.33576	0		58.1174	0.675817
1.34561	0		58.1179	0
1.35546	0		58.1183	0
1.36533	0		58.1188	0
1.37518	0		58.1193	0
1.38503	0		58.1436	0
1.39488	0		58.1441	0
1.40475	0		58.1445	0
1.4146	0		58.145	0
1.42446	0		58.1455	170.23
1.43433	0		58.146	305.94
1.44419	0		58.1464	373.106
1.45404	0		58.1469	317.582
1.4639	0		58.1474	174.765
1.47377	0		58.1479	3.957
1.48365	0		58.1483	0
1.4935	0		58.1488	0
1.50338	0		58.1493	0
1.51323	0		58.1498	0
1.52308	0		58.3264	0
1.53295	0		58.3269	0
1.5428	0		58.3273	0
1.55265	0		58.3278	0
1.5625	0		58.3283	136.442
1.57237	0		58.3288	255.045
1.58222	0		58.3293	304.306
1.59208	0		58.3297	248.34
1.60195	0		58.3302	128.718
1.6118	0		58.3307	3.34891
1.62166	0		58.3312	0
1.63152	0		58.3316	0
1.64138	0		58.3321	0
1.65121	0		58.3326	0
1.66106	0		58.3915	0
1.67094	0		58.392	0
1.68079	0		58.3925	0
1.69064	0		58.3929	0
1.70051	0		58.3934	161.695
1.71036	0		58.3939	274.773
1.72021	0		58.3944	325.539
1.73006	0		58.3949	276.004
1.73993	0		58.3953	156.364
1.74978	0		58.3958	3.36909
1.75963	0		58.3963	0
1.76949	0		58.3968	0
1.77934	0		58.3973	0
1.78919	0		58.3977	0
1.79905	0		58.5384	0
1.8089	0		58.5389	0
1.81875	0		58.5394	0
1.82859	0		58.5399	0
1.83846	0		58.5404	154.831
1.84832	0		58.5408	267.877
1.85817	0		58.5413	320.3
1.86803	0		58.5418	280.63
1.87788	0		58.5423	174.519
1.88773	0		58.5428	1.24385
1.89759	0		58.5432	0
1.90754	0		58.5437	0
1.91739	0		58.5442	0
1.92723	0		58.5447	0
1.93709	0		58.817	0
1.94694	0		58.8175	0
1.95679	0		58.818	0
1.96666	0		58.8184	0
1.97651	0		58.8189	161.552
1.98635	0		58.8194	292.705
1.9962	0		58.8199	358.564
2.00607	0		58.8204	312.12
2.01591	0		58.8209	185.147
2.02576	0		58.8214	2.78253
2.03562	0		58.8218	0
2.04547	0		58.8223	0
2.05532	0		58.8228	0
2.06518	0		58.8233	0
2.07502	0		59.2756	0
2.08487	0		59.2761	0
2.09471	0		59.2765	0
2.10457	0		59.277	0
2.11441	0		59.2775	160.315
2.12425	0		59.278	245.942
2.13412	0		59.2785	284.71
2.14395	0		59.279	254.407
2.1538	0		59.2795	168.898
2.16365	0		59.28	1.14279
2.17351	0		59.2805	0
2.18336	0		59.281	0
2.19321	0		59.2814	0
2.20307	0		59.2819	0
2.21291	0		59.3776	0
2.22276	0		59.3781	0
2.23262	0		59.3786	0
2.24246	0		59.3791	0
2.25231	0		59.3796	202.893
2.26215	0		59.3801	291.088
2.27202	0		59.3806	314.425
2.28186	0		59.3811	251.048
2.2917	0		59.3816	136.498
2.30156	0		59.3821	0.331242
2.3114	0		59.3826	0
2.32124	0		59.3831	0
2.33109	0		59.3835	0
2.34087	0		59.384	0
2.35072	0		59.8801	0
2.36055	0		59.8806	0
2.37041	0		59.8811	0
2.38025	0		59.8816	0
2.39009	0		59.8821	163.3
2.39996	0		59.8826	287.174
2.4098	0		59.8831	322.364
2.41964	0		59.8836	244.053
2.42948	0		59.8841	115.815
2.43934	0		59.8846	2.71655
2.44918	0		59.8851	0
2.45902	0		59.8856	0
2.4689	0		59.8861	0
2.47874	0		59.8866	0
2.48859	0		60.4546	0
2.49845	0		60.4551	0
2.5083	0		60.4556	0
2.51813	0		60.4561	0
2.52797	0		60.4566	136.313
2.53784	0		60.4571	231.336
2.54768	0		60.4576	280.793
2.55752	0		60.4581	257.008
2.56738	0		60.4586	174.92
2.57722	0		60.4591	4.42409
2.58706	0		60.4596	0
2.5969	0		60.4601	0
2.60675	0		60.4606	0
2.61659	0		60.4611	0
2.62643	0		60.5005	0
2.63629	0		60.501	0
2.64613	0		60.5015	0
2.65597	0		60.502	0
2.66584	0		60.5025	229.791
2.67568	0		60.5031	346.823
2.68552	0		60.5036	377.232
2.69536	0		60.5041	304.705
2.70522	0		60.5046	174.32
2.71506	0		60.5051	2.17747
2.7249	0		60.5056	0
2.73476	0		60.5061	0
2.7446	0		60.5066	0
2.75444	0		60.5071	0
2.76429	0		61.6192	0
2.77423	0		61.6197	0
2.78407	0		61.6202	0
2.7939	0		61.6207	0
2.80376	0		61.6213	134.213
2.8136	0		61.6218	241.252
2.82343	0		61.6223	305.653
2.83329	0		61.6228	290.578
2.84314	0		61.6233	202.421
2.85298	0		61.6239	1.75121
2.86282	0		61.6244	0
2.87268	0		61.6249	0
2.88252	0		61.6254	0
2.89236	0		61.6259	0
2.90222	0		61.8322	0
2.91207	0		61.8327	0
2.92191	0		61.8333	0
2.93176	0		61.8338	0
2.9416	0		61.8343	160.345
2.95144	0		61.8348	247.48
2.96129	0		61.8353	276.269
2.97114	0		61.8359	232.234
2.98098	0		61.8364	139.84
2.99082	0		61.8369	1.27137
3.00069	0		61.8374	0
3.01053	0		61.838	0
3.02037	0		61.8385	0
3.03021	0		61.839	0
3.04007	0		62.3456	0
3.0499	0		62.3461	0
3.05974	0		62.3467	0
3.0696	0		62.3472	0
3.07943	0		62.3477	104.953
3.08927	0		62.3482	248.461
3.09913	0		62.3488	363.219
3.10897	0		62.3493	375.619
3.11881	0		62.3498	280.85
3.12864	0		62.3504	144.838
3.1385	0		62.3509	1.45166
3.14834	0		62.3514	0
3.15818	0		62.3519	0
3.16803	0		62.3525	0
3.17787	0		62.353	0
3.18771	0		62.9715	0
3.19755	0		62.9721	0
3.2075	0		62.9726	0
3.21734	0		62.9731	0
3.22718	0		62.9737	154.442
3.23703	0		62.9742	255.707
3.24687	0		62.9748	292.55
3.25671	0		62.9753	243.943
3.26657	0		62.9758	142.126
3.27641	0		62.9764	1.3086
3.28624	0		62.9769	0
3.29608	0		62.9774	0
3.30594	0		62.978	0
3.31578	0		62.9785	0
3.32561	0		63.8271	0
3.33548	0		63.8276	0
3.34531	0		63.8282	0
3.35514	0		63.8287	0
3.365	0		63.8293	132.608
3.37484	0		63.8298	254.964
3.38468	0		63.8304	308.685
3.39452	0		63.8309	259.115
3.40437	0		63.8315	146.089
3.41421	0		63.832	1.59155
3.42404	0		63.8326	0
3.4339	0		63.8331	0
3.44374	0		63.8337	0
3.4536	0		63.8342	0
3.46344	0		63.9165	0
3.4733	0		63.917	0
3.48314	0		63.9176	0
3.49298	0		63.9181	0
3.50285	0		63.9187	132.096
3.51268	0		63.9192	251.633
3.52252	0		63.9198	302.054
3.53238	0		63.9203	247.1
3.54222	0		63.9209	127.507
3.55206	0		63.9214	0.960019
3.56189	0		63.922	0
3.57176	0		63.9225	0
3.58159	0		63.9231	0
3.59143	0		63.9236	0
3.60128	0		64.0456	0
3.61112	0		64.0462	0
3.62096	0		64.0467	0
3.6308	0		64.0473	0
3.64066	0		64.0478	155.717
3.6505	0		64.0484	275.205
3.66034	0		64.0489	335.043
3.6702	0		64.0495	299.476
3.68004	0		64.05	192.897
3.68988	0		64.0506	2.19151
3.69974	0		64.0511	0
3.70958	0		64.0517	0
3.71942	0		64.0522	0
3.72926	0		64.0528	0
3.73911	0		64.1217	0
3.74895	0		64.1222	0
3.75879	0		64.1228	0
3.76865	0		64.1233	0
3.77849	0		64.1239	119.797
3.78833	0		64.1244	250.66
3.79818	0		64.125	342.885
3.80802	0		64.1255	323.586
3.81786	0		64.1261	202.665
3.8277	0		64.1266	0
3.83756	0		64.1272	0
3.8474	0		64.1277	0
3.85724	0		64.1283	0
3.86711	0		65.8707	0
3.87694	0		65.8713	0
3.88679	0		65.8718	0
3.89663	0		65.8724	0
3.90649	0		65.873	143.55
3.91633	0		65.8736	248.366
3.92617	0		65.8741	300.172
3.93603	0		65.8747	262.961
3.94587	0		65.8753	159.611
3.95571	0		65.8759	1.36018
3.96557	0		65.8764	0
3.97541	0		65.877	0
3.98525	0		65.8776	0
3.99508	0		65.8782	0
4.00495	0		66.0773	0
4.01479	0		66.0779	0
4.02463	0		66.0785	0
4.03449	0		66.0791	0
4.04433	0		66.0796	192.463
4.05418	0		66.0802	302.378
4.06402	0		66.0808	346.289
4.07387	0		66.0814	297.412
4.08371	0		66.0819	183.105
4.09355	0		66.0825	0
4.10341	0		66.0831	0
4.11325	0		66.0837	0
4.12309	0		66.0842	0
4.13295	0		66.3255	0
4.14279	0		66.3261	0
4.15262	0		66.3267	0
4.16246	0		66.3273	0
4.17233	0		66.3278	176.514
4.18218	0		66.3284	266.702
4.19202	0		66.329	308.177
4.20188	0		66.3296	266.575
4.21172	0		66.3302	158.307
4.22156	0		66.3307	0.641771
4.23141	0		66.3313	0
4.24119	0		66.3319	0
4.25103	0		66.3325	0
4.26088	0		66.3331	0
4.27073	0		66.5436	0
4.28058	0		66.5442	0
4.29042	0		66.5448	0
4.30028	0		66.5454	0
4.31012	0		66.5459	141.83
4.31996	0		66.5465	254.472
4.3298	0		66.5471	332.097
4.33966	0		66.5477	330.144
4.3495	0		66.5483	246.303
4.35934	0		66.5489	2.68048
4.3692	0		66.5494	0
4.37904	0		66.55	0
4.38888	0		66.5506	0
4.39873	0		66.5512	0
4.40858	0		66.6908	0
4.41842	0		66.6914	0
4.42826	0		66.692	0
4.43814	0		66.6925	0
4.44799	0		66.6931	182.817
4.45783	0		66.6937	298.114
4.46769	0		66.6943	328.1
4.47753	0		66.6949	251.74
4.48737	0		66.6955	122.257
4.49721	0		66.696	0
4.50707	0		66.6966	0
4.51691	0		66.6972	0
4.52676	0		66.6978	0
4.53662	0		66.7042	0
4.54647	0		66.7048	0
4.55631	0		66.7054	0
4.56617	0		66.706	0
4.57601	0		66.7066	179.5
4.58585	0		66.7072	297.11
4.5957	0		66.7077	335.576
4.60555	0		66.7083	274.977
4.6154	0		66.7089	158.422
4.62524	0		66.7095	0
4.6351	0		66.7101	0
4.64494	0		66.7107	0
4.65479	0		66.7113	0
4.66464	0		67.6301	0
4.67443	0		67.6307	0
4.68426	0		67.6313	0
4.69411	0		67.6319	0
4.70396	0		67.6325	0.803931
4.7138	0		67.6331	135.538
4.72365	0		67.6337	279.002
4.73351	0		67.6343	371.841
4.74335	0		67.6349	342.938
4.75319	0		67.6355	214.063
4.76302	0		67.6361	0
4.77288	0		67.6367	0
4.78272	0		67.6373	0
4.79256	0		67.6379	0
4.80242	0		67.9027	0
4.81227	0		67.9033	0
4.82211	0		67.9039	0
4.83197	0		67.9045	0
4.84182	0		67.9051	140.863
4.85166	0		67.9057	256.672
4.8615	0		67.9063	324.871
4.87136	0		67.9069	297.573
4.88121	0		67.9075	189.276
4.89105	0		67.9081	0.515404
4.90091	0		67.9087	0
4.91076	0		67.9093	0
4.9206	0		67.9099	0
4.93044	0		67.9105	0
4.9403	0		68.1359	0
4.95014	0		68.1365	0
4.95998	0		68.1371	0
4.96984	0		68.1377	0
4.97969	0		68.1383	156.214
4.98953	0		68.1389	269.201
4.9994	0		68.1395	323.254
5.00924	0		68.1401	283.439
5.01909	0		68.1407	175.225
5.02893	0		68.1413	0
5.03879	0		68.1419	0
5.04864	0		68.1425	0
5.05849	0		68.1431	0
5.06835	0		68.7587	0
5.0782	0		68.7593	0
5.08805	0		68.7599	0
5.0979	0		68.7606	0
5.10785	0		68.7612	0.267168
5.1177	0		68.7618	126.589
5.12754	0		68.7624	259.007
5.1374	0		68.763	343.044
5.14725	0		68.7636	330.033
5.15709	0		68.7642	234.702
5.16696	0		68.7648	0
5.1768	0		68.7654	0
5.18665	0		68.7661	0
5.19649	0		68.7667	0
5.20635	0		69.3256	0
5.2162	0		69.3262	0
5.22604	0		69.3268	0
5.2359	0		69.3274	0
5.24575	0		69.3281	1.57126
5.25559	0		69.3287	207.402
5.26546	0		69.3293	322.221
5.2753	0		69.3299	359.719
5.28515	0		69.3305	296.712
5.29499	0		69.3312	172.636
5.30485	0		69.3318	0
5.3147	0		69.3324	0
5.32455	0		69.333	0
5.33442	0		69.3336	0
5.34427	0		69.646	0
5.35412	0		69.6466	0
5.36397	0		69.6472	0
5.37383	0		69.6478	0
5.38368	0		69.6485	1.69985
5.39353	0		69.6491	160.161
5.4034	0		69.6497	258.845
5.41325	0		69.6503	288.165
5.42312	0		69.651	231.398
5.43298	0		69.6516	128.049
5.44283	0		69.6522	0.261669
5.45268	0		69.6528	0
5.46253	0		69.6535	0
5.47241	0		69.6541	0
5.48225	0		69.6547	0
5.4921	0		70.0661	0
5.50198	0		70.0668	0
5.51183	0		70.0674	0
5.52168	0		70.068	0
5.53154	0		70.0687	160.138
5.54139	0		70.0693	260.96
5.55124	0		70.0699	311.481
5.56109	0		70.0705	278.534
5.57097	0		70.0712	179.606
5.58082	0		70.0718	0
5.59066	0		70.0724	0
5.60054	0		70.0731	0
5.6104	0		70.0737	0
5.62025	0		70.0901	0
5.6301	0		70.0907	0
5.63997	0		70.0913	0
5.64982	0		70.092	0
5.65967	0		70.0926	181.125
5.66955	0		70.0932	311.735
5.6794	0		70.0939	357.864
5.68925	0		70.0945	281.798
5.69912	0		70.0951	139.171
5.70897	0		70.0957	0
5.71884	0		70.0964	0
5.72869	0		70.097	0
5.73856	0		70.0976	0
5.74842	0		70.3213	0
5.75827	0		70.322	0
5.76814	0		70.3226	0
5.778	0		70.3232	0
5.78786	0		70.3239	0.169402
5.79773	0		70.3245	138.669
5.80769	0		70.3251	260.676
5.81755	0		70.3258	332.586
5.8274	0		70.3264	307.688
5.83729	0		70.327	201.753
5.84714	0		70.3277	0
5.857	0		70.3283	0
5.86688	0		70.3289	0
5.87674	0		70.3296	0
5.88659	0		70.6697	0
5.89645	0		70.6703	0
5.90632	0		70.671	0
5.91618	0		70.6716	0
5.92604	0		70.6722	0.811567
5.93592	0		70.6729	179.471
5.94577	0		70.6735	291.056
5.95564	0		70.6742	348.896
5.96552	0		70.6748	307.494
5.97539	0		70.6754	185.07
5.98525	0		70.6761	0
5.99512	0		70.6767	0
6.00501	0		70.6774	0
6.01487	0		70.678	0
6.02474	0		70.8256	0
6.03463	0		70.8263	0
6.04449	0		70.8269	0
6.05435	0		70.8276	0
6.06421	0		70.8282	0.754371
6.07403	0		70.8288	126.195
6.08389	0		70.8295	239.303
6.09376	0		70.8301	303.363
6.10364	0		70.8308	276.463
6.11352	0		70.8314	174.638
6.12339	0		70.832	0
6.13328	0		70.8327	0
6.14314	0		70.8333	0
6.15302	0		70.834	0
6.16289	0		70.9449	0
6.17279	0		70.9455	0
6.18266	0		70.9462	0
6.19253	0		70.9468	0
6.20242	0		70.9474	0.850307
6.21229	0		70.9481	120.091
6.22216	0		70.9487	246.267
6.23205	0		70.9494	313.495
6.24192	0		70.95	271.187
6.2518	0		70.9507	153.218
6.26168	0		70.9513	0
6.27156	0		70.9519	0
6.28143	0		70.9526	0
6.2913	0		70.9532	0
6.30119	0		71.3814	0
6.31106	0		71.382	0
6.32093	0		71.3827	0
6.3308	0		71.3833	0
6.34071	0		71.384	1.6953
6.35059	0		71.3846	152.127
6.36045	0		71.3853	250.05
6.37035	0		71.3859	290.193
6.38022	0		71.3866	243.892
6.39011	0		71.3872	135.725
6.4	0		71.3879	0
6.40989	0		71.3885	0
6.41977	0		71.3892	0
6.42965	0		71.3898	0
6.43955	0		73.3313	0
6.44943	0		73.332	0
6.45932	0		73.3327	0
6.46921	0		73.3333	0
6.47909	0		73.334	2.14294
6.48897	0		73.3347	160.176
6.49887	0		73.3354	273.712
6.50875	0		73.336	321.929
6.51863	0		73.3367	273.579
6.52852	0		73.3374	165.316
6.53842	0		73.3381	0
6.54832	0		73.3387	0
6.55819	0		73.3394	0
6.5681	0		73.3401	0
6.57798	0		74.2703	0
6.58787	0		74.271	0
6.59775	0		74.2717	0
6.60774	0		74.2724	0
6.61762	0		74.2731	3.91131
6.62751	0		74.2738	180.204
6.6374	0		74.2745	267.818
6.64728	0		74.2752	295.419
6.65716	0		74.2758	242.741
6.66707	0		74.2765	137.038
6.67695	0		74.2772	0
6.68683	0		74.2779	0
6.69671	0		74.2786	0
6.7066	0		74.2793	0
6.71648	0		74.8109	0
6.72636	0		74.8116	0
6.73625	0		74.8123	0
6.74613	0		74.813	0
6.75601	0		74.8137	1.54553
6.76591	0		74.8143	137.786
6.77579	0		74.815	260.914
6.78568	0		74.8157	317.717
6.79557	0		74.8164	268.258
6.80549	0		74.8171	150.352
6.81539	0		74.8178	0
6.82527	0		74.8185	0
6.83519	0		74.8192	0
6.84507	0		74.8199	0
6.85496	0		75.0589	0
6.86487	0		75.0596	0
6.87476	0		75.0603	0
6.88465	0		75.061	0
6.89454	0		75.0617	2.93768
6.90444	0		75.0624	218.35
6.91433	0		75.0631	311.896
6.92421	0		75.0638	325.506
6.93412	0		75.0645	245.129
6.94401	0		75.0652	120.19
6.95389	0		75.0659	0
6.96378	0		75.0666	0
6.97368	0		75.0673	0
6.98357	0		75.068	0
6.99346	0		75.1666	0
7.00338	0		75.1673	0
7.01327	0		75.168	0
7.02316	0		75.1687	0
7.03306	0		75.1694	2.45493
7.04295	0		75.1701	170.884
7.05283	0		75.1708	268.937
7.06273	0		75.1715	307.379
7.07263	0		75.1722	258.814
7.08253	0		75.1729	151.875
7.09242	0		75.1736	0
7.10233	0		75.1743	0
7.11221	0		75.175	0
7.12211	0		75.1757	0
7.13201	0		75.2836	0
7.14189	0		75.2843	0
7.15177	0		75.285	0
7.16167	0		75.2857	0
7.17158	0		75.2864	2.21086
7.18147	0		75.2871	144.255
7.19136	0		75.2878	259.615
7.20127	0		75.2885	300.675
7.21117	0		75.2892	229.767
7.22105	0		75.2899	106.335
7.23095	0		75.2906	0
7.24095	0		75.2913	0
7.25084	0		75.292	0
7.26073	0		75.2927	0
7.27063	0		75.3798	0
7.28052	0		75.3805	0
7.29041	0		75.3812	0
7.30032	0		75.3819	0
7.31022	0		75.3826	2.59613
7.32011	0		75.3833	160.317
7.33	0		75.384	264.172
7.33991	0		75.3847	310.215
7.3498	0		75.3854	261.151
7.35968	0		75.3861	145.206
7.36959	0		75.3868	0
7.37947	0		75.3876	0
7.38935	0		75.3883	0
7.39929	0		75.389	0
7.40917	0		76.2662	0
7.41906	0		76.2669	0
7.42894	0		76.2677	0
7.43884	0		76.2684	0
7.44873	0		76.2691	3.91943
7.45862	0		76.2698	164.918
7.46852	0		76.2705	259.118
7.4784	0		76.2712	290.347
7.48828	0		76.2719	242.317
7.49818	0		76.2727	144.34
7.50806	0		76.2734	0
7.51794	0		76.2741	0
7.52782	0		76.2748	0
7.53773	0		76.2755	0
7.54761	0		76.2884	0
7.55749	0		76.2891	0
7.5674	0		76.2898	0
7.57728	0		76.2906	0
7.58716	0		76.2913	3.67233
7.59704	0		76.292	153.95
7.60694	0		76.2927	267.552
7.61682	0		76.2934	316.769
7.62669	0		76.2941	265.424
7.63659	0		76.2948	146.61
7.64647	0		76.2956	0
7.65635	0		76.2963	0
7.66625	0		76.297	0
7.67614	0		76.2977	0
7.68601	0		76.7673	0
7.69589	0		76.768	0
7.70579	0		76.7687	0
7.71566	0		76.7695	0
7.72553	0		76.7702	5.79366
7.73543	0		76.7709	206.349
7.7453	0		76.7716	290.924
7.75517	0		76.7723	308.495
7.76508	0		76.7731	252.184
7.77496	0		76.7738	148.287
7.78483	0		76.7745	0
7.7947	0		76.7752	0
7.8046	0		76.776	0
7.81448	0		76.7767	0
7.82435	0		77.1123	0
7.83425	0		77.1131	0
7.84412	0		77.1138	0
7.854	0		77.1145	0
7.86387	0		77.1152	6.7515
7.87376	0		77.116	219.484
7.88364	0		77.1167	349.865
7.89352	0		77.1174	368.996
7.9034	0		77.1181	266.967
7.91328	0		77.1189	121.874
7.92315	0		77.1196	0
7.93305	0		77.1203	0
7.94291	0		77.1211	0
7.95279	0		77.1218	0
7.96266	0		77.6776	0
7.97256	0		77.6784	0
7.98244	0		77.6791	0
7.99231	0		77.6798	0
8.0022	0		77.6806	2.70734
8.01207	0		77.6813	130.963
8.02194	0		77.682	239.484
8.03184	0		77.6828	322.425
8.04171	0		77.6835	344.813
8.05159	0		77.6842	292.182
8.06146	0		77.685	183.078
8.07136	0		77.6857	0
8.08122	0		77.6864	0
8.0911	0		77.6872	0
8.10099	0		77.6879	0
8.11087	0		78.1667	0
8.12073	0		78.1674	0
8.13061	0		78.1682	0
8.14049	0		78.1689	0
8.15037	0		78.1697	4.03518
8.16023	0		78.1704	163.183
8.17013	0		78.1712	277.776
8.18	0		78.1719	312.385
8.18987	0		78.1726	244.109
8.19976	0		78.1734	125.851
8.20963	0		78.1741	0
8.2195	0		78.1749	0
8.22937	0		78.1756	0
8.23927	0		78.1763	0
8.24914	0		78.9806	0
8.25901	0		78.9813	0
8.2689	0		78.9821	0
8.27877	0		78.9829	0
8.28865	0		78.9836	3.86311
8.29854	0		78.9844	124.656
8.3084	0		78.9851	244.63
8.31827	0		78.9859	299.32
8.32814	0		78.9866	246.557
8.33803	0		78.9874	128.929
8.3479	0		78.9881	0
8.35777	0		78.9889	0
8.36766	0		78.9896	0
8.37753	0		78.9904	0
8.38742	0		80.4769	0
8.39729	0		80.4777	0
8.40717	0		80.4784	0
8.41703	0		80.4792	0
8.42689	0		80.48	4.50025
8.43677	0		80.4808	156.36
8.44664	0		80.4815	266.948
8.4565	0		80.4823	327.759
8.46638	0		80.4831	300.698
8.47625	0		80.4839	197.437
8.48612	0		80.4847	0
8.49598	0		80.4854	0
8.50587	0		80.4862	0
8.51573	0		80.487	0
8.52559	0		81.2713	0
8.53547	0		81.2721	0
8.54533	0		81.2729	0
8.55519	0		81.2737	0
8.56507	0		81.2745	6.02641
8.57494	0		81.2753	173.008
8.58481	0		81.2761	305.87
8.59467	0		81.2768	365.995
8.60455	0		81.2776	315.48
8.6144	0		81.2784	187.786
8.62427	0		81.2792	0
8.63414	0		81.28	0
8.644	0		81.2808	0
8.65386	0		81.2816	0
8.66372	0		81.6337	0
8.6736	0		81.6345	0
8.68346	0		81.6353	0
8.69331	0		81.6361	0
8.70319	0		81.6369	5.65853
8.71304	0		81.6377	150.759
8.7229	0		81.6385	269.75
8.73277	0		81.6393	321.211
8.74263	0		81.6401	271.583
8.75248	0		81.6409	156.809
8.76234	0		81.6417	0
8.77221	0		81.6425	0
8.78207	0		81.6432	0
8.79192	0		81.644	0
8.8018	0		82.6048	0
8.81165	0		82.6057	0
8.8215	0		82.6065	0
8.83136	0		82.6073	0
8.84117	0		82.6081	6.7242
8.85102	0		82.6089	149.988
8.86087	0		82.6097	258.333
8.87074	0		82.6105	296.012
8.88059	0		82.6113	237.498
8.89044	0		82.6121	122.359
8.90031	0		82.6129	0
8.91016	0		82.6137	0
8.92001	0		82.6145	0
8.92986	0		82.6153	0
8.93973	0		82.8295	0
8.94959	0		82.8303	0
8.95944	0		82.8311	0
8.96931	0		82.8319	0
8.97917	0		82.8327	11.3639
8.98902	0		82.8335	241.172
8.99889	0		82.8343	348.197
9.00874	0		82.8351	359.857
9.01859	0		82.836	265.52
9.02844	0		82.8368	126.561
9.03831	0		82.8376	0
9.04816	0		82.8384	0
9.05802	0		82.8392	0
9.06788	0		82.84	0
9.07774	0		82.9673	0
9.08759	0		82.9681	0
9.09744	0		82.9689	0
9.10732	0		82.9697	0
9.11717	0		82.9705	8.25517
9.12702	0		82.9713	173.337
9.1369	0		82.9722	287.074
9.14675	0		82.973	321.924
9.1566	0		82.9738	248.99
9.16647	0		82.9746	122.392
9.17632	0		82.9754	0
9.18617	0		82.9762	0
9.19602	0		82.977	0
9.20589	0		82.9778	0
9.21574	0		83.042	0
9.22559	0		83.0428	0
9.23546	0		83.0436	0
9.24531	0		83.0445	0
9.25516	0		83.0453	56.43
9.26503	0		83.0461	1282.08
9.27488	0		83.0469	4367.84
9.28473	0		83.0477	8760.49
9.29458	0		83.0485	11819.2
9.30444	0		83.0493	10248.4
9.31429	0		83.0501	6152.7
9.32414	0		83.051	2240.99
9.334	0		83.0518	542.072
9.34385	0		83.0526	0
9.3537	0		83.0534	0
9.36355	0		83.0542	0
9.37345	0		83.055	0
9.38329	0		83.4311	0
9.39314	0		83.4319	0
9.40301	0		83.4327	0
9.41286	0		83.4335	0
9.42273	0		83.4344	8.76352
9.43259	0		83.4352	233.025
9.44244	0		83.436	339.026
9.4523	0		83.4368	353.456
9.46214	0		83.4376	267.089
9.47201	0		83.4384	135.635
9.48185	0		83.4393	0
9.4917	0		83.4401	0
9.50157	0		83.4409	0
9.51142	0		83.4417	0
9.52127	0		84.0417	0
9.53114	0		84.0426	0
9.54094	0		84.0434	0
9.55079	0		84.0442	0
9.56064	0		84.0451	6.75713
9.57052	0		84.0459	162.362
9.58037	0		84.0467	285.047
9.59022	0		84.0475	342.868
9.60009	0		84.0484	293.261
9.60995	0		84.0492	167.619
9.6198	0		84.05	0
9.62966	0		84.0508	0
9.63952	0		84.0517	0
9.64938	0		84.0525	0
9.65924	0		84.5789	0
9.66911	0		84.5797	0
9.67896	0		84.5805	0
9.68882	0		84.5814	0
9.69869	0		84.5822	7.29357
9.70856	0		84.5831	160.002
9.71841	0		84.5839	271.783
9.72827	0		84.5847	313.997
9.73814	0		84.5856	254.736
9.748	0		84.5864	135.723
9.75785	0		84.5872	0
9.76772	0		84.5881	0
9.77758	0		84.5889	0
9.78742	0		84.5897	0
9.79727	0		85.5896	0
9.80714	0		85.5904	0
9.81699	0		85.5913	0
9.82684	0		85.5921	0
9.83671	0		85.593	8.45404
9.84658	0		85.5938	159.223
9.85643	0		85.5947	249.725
9.8663	0		85.5955	286.194
9.87616	0		85.5964	246.129
9.88602	0		85.5972	150.048
9.89588	0		85.5981	0
9.90575	0		85.5989	0
9.91559	0		85.5998	0
9.92545	0		85.6006	0
9.93532	0		88.0295	0
9.94518	0		88.0304	0
9.95503	0		88.0313	0
9.96491	0		88.0322	0
9.97476	0		88.033	6.41735
9.98462	0		88.0339	117.483
9.99447	0		88.0348	251.414
10.0043	0		88.0357	318.365
10.0142	0		88.0366	266.245
10.0241	0		88.0375	137.182
10.0339	0		88.0384	0
10.0438	0		88.0393	0
10.0536	0		88.0401	0
10.0635	0		88.041	0
10.0734	0		89.6474	0
10.0832	0		89.6483	0
10.0931	0		89.6492	0
10.103	0		89.6501	0
10.1128	0		89.651	9.72943
10.1227	0		89.6519	179.959
10.1326	0		89.6528	299.33
10.1424	0		89.6537	339.085
10.1523	0		89.6547	277.862
10.1621	0		89.6556	158.599
10.172	0		89.6565	0
10.1819	0		89.6574	0
10.1917	0		89.6583	0
10.2016	0		89.6592	0
10.2115	0		89.7085	0
10.2213	0		89.7094	0
10.2312	0		89.7103	0
10.2411	0		89.7112	0
10.251	0		89.7121	8.43134
10.2608	0		89.713	156.575
10.2707	0		89.7139	289.733
10.2806	0		89.7149	336.427
10.2904	0		89.7158	261.586
10.3003	0		89.7167	125.823
10.3102	0		89.7176	0
10.32	0		89.7185	0
10.3299	0		89.7194	0
10.3397	0		89.7203	0
10.3496	0		91.0951	0
10.3595	0		91.096	0
10.3693	0		91.0969	0
10.3792	0		91.0979	0
10.3891	0		91.0988	8.91107
10.3989	0		91.0997	142.265
10.4088	0		91.1007	262.724
10.4186	0		91.1016	318.474
10.4285	0		91.1025	268.361
10.4384	0		91.1035	144.298
10.4482	0		91.1044	0
10.4581	0		91.1053	0
10.468	0		91.1063	0
10.4778	0		91.1072	0
10.4877	0		92.9774	0
10.4975	0		92.9784	0
10.5074	0		92.9793	0
10.5173	0		92.9803	0
10.5271	0		92.9813	13.2992
10.537	0		92.9822	209.213
10.5469	0		92.9832	307.275
10.5567	0		92.9842	326.681
10.5666	0		92.9851	247.979
10.5764	0		92.9861	116.76
10.5863	0		92.987	0
10.5961	0		92.988	0
10.606	0		92.989	0
10.6159	0		92.9899	0
10.6257	0		93.4171	0
10.6356	0		93.4181	0
10.6455	0		93.419	0
10.6553	0		93.42	0
10.6652	0		93.421	9.94255
10.6751	0		93.422	153.146
10.6849	0		93.4229	271.097
10.6948	0		93.4239	315.968
10.7047	0		93.4249	250.879
10.7145	0		93.4258	121.716
10.7244	0		93.4268	0
10.7342	0		93.4278	0
10.7441	0		93.4287	0
10.7539	0		93.4297	0
10.7638	0		97.1062	0
10.7737	0		97.1072	0
10.7835	0		97.1083	0
10.7934	0		97.1093	0
10.8032	0		97.1103	10.3
10.8131	0		97.1113	138.794
10.8229	0		97.1124	252.61
10.8328	0		97.1134	298.703
10.8427	0		97.1144	240.783
10.8525	0		97.1155	118.451
10.8624	0		97.1165	0
10.8723	0		97.1175	0
10.8821	0		97.1185	0
10.892	0		97.1196	0
10.9018	0		97.3564	0
10.9117	0		97.3575	0
10.9216	0		97.3585	0
10.9314	0		97.3595	0
10.9414	0		97.3606	12.305
10.9512	0		97.3616	158.822
10.9611	0		97.3626	245.87
10.971	0		97.3637	279.235
10.9808	0		97.3647	239.283
10.9907	0		97.3657	142.582
11.0005	0		97.3668	0
11.0104	0		97.3678	0
11.0203	0		97.3688	0
11.0301	0		97.3699	0
11.04	0		98.2551	0
11.0498	0		98.2561	0
11.0597	0		98.2572	0
11.0696	0		98.2582	0
11.0794	0		98.2593	15.1016
11.0893	0		98.2603	183.096
11.0991	0		98.2614	287.279
11.109	0		98.2624	315.996
11.1189	0		98.2635	252.079
11.1287	0		98.2645	135.547
11.1386	0		98.2655	0
11.1484	0		98.2666	0
11.1583	0		98.2676	0
11.1682	0		98.2687	0
11.178	0		99.5012	0
11.1879	0		99.5022	0
11.1977	0		99.5033	0
11.2075	0		99.5044	0
11.2174	0		99.5054	11.4713
11.2272	0		99.5065	131.875
11.2371	0		99.5076	243.288
11.247	0		99.5086	296.935
11.2568	0		99.5097	254.791
11.2667	0		99.5108	142.557
11.2765	0		99.5118	0
11.2864	0		99.5129	0
11.2963	0		99.514	0
11.3062	0		99.515	0
11.3161	0		100.237	0
11.326	0		100.238	0
11.3359	0		100.239	0
11.3458	0		100.24	0
11.3557	0		100.241	10.8103
11.3656	0		100.242	121.958
11.3755	0		100.243	252.449
11.3854	0		100.244	339.803
11.3953	0		100.245	326.658
11.4053	0		100.246	211.994
11.4152	0		100.247	0
11.4251	0		100.248	0
11.4349	0		100.249	0
11.4448	0		100.251	0
11.4547	0		100.258	0
11.4646	0		100.259	0
11.4744	0		100.26	0
11.4843	0		100.261	0
11.4941	0		100.262	11.4333
11.504	0		100.263	127.525
11.5139	0		100.265	250.524
11.5237	0		100.266	312.58
11.5336	0		100.267	271.241
11.5435	0		100.268	152.87
11.5533	0		100.269	0
11.5632	0		100.27	0
11.573	0		100.271	0
11.5829	0		100.272	0
11.5928	0		100.805	0
11.6026	0		100.806	0
11.6125	0		100.807	0
11.6223	0		100.808	0
11.6322	0		100.809	15.2057
11.6421	0		100.81	178.308
11.6519	0		100.811	272.186
11.6618	0		100.812	297.882
11.6717	0		100.814	235.682
11.6815	0		100.815	121.219
11.6914	0		100.816	0
11.7013	0		100.817	0
11.7111	0		100.818	0
11.721	0		100.819	0
11.7308	0		101.05	0
11.7407	0		101.051	0
11.7506	0		101.052	0
11.7604	0		101.053	0
11.7703	0		101.054	42.8705
11.7801	0		101.055	602.115
11.79	0		101.056	2204.46
11.7999	0		101.057	5269.39
11.8097	0		101.059	7875.48
11.8196	0		101.06	8424.31
11.8295	0		101.061	5827.12
11.8394	0		101.062	2783.97
11.8492	0		101.063	813.537
11.8591	0		101.064	66.5521
11.869	0		101.065	0
11.8788	0		101.066	0
11.8887	0		101.067	0
11.8986	0		101.068	0
11.9084	0		101.592	0
11.9183	0		101.593	0
11.9281	0		101.594	0
11.938	0		101.595	0
11.9479	0		101.596	13.4621
11.9577	0		101.598	151.865
11.9676	0		101.599	249.312
11.9775	0		101.6	296.548
11.9873	0		101.601	265.746
11.9972	0		101.602	166.006
12.007	0		101.603	0
12.0169	0		101.604	0
12.0267	0		101.605	0
12.0366	0		101.606	0
12.0465	0		102.068	0
12.0563	0		102.069	0
12.0662	0		102.07	0
12.0761	0		102.071	0
12.086	0		102.072	13.8031
12.0958	0		102.073	152.343
12.1057	0		102.074	257.611
12.1156	0		102.076	296.146
12.1254	0		102.077	241.366
12.1353	0		102.078	125.737
12.1451	0		102.079	0
12.155	0		102.08	0
12.1649	0		102.081	0
12.1747	0		102.082	0
12.1846	0		103.518	0
12.1944	0		103.52	0
12.2043	0		103.521	0
12.2141	0		103.522	0
12.224	0		103.523	15.3078
12.2339	0		103.524	155.53
12.2437	0		103.525	258.015
12.2536	0		103.526	297.366
12.2634	0		103.527	243.157
12.2733	0		103.529	124.691
12.2831	0		103.53	13.3116
12.293	0		103.531	141.194
12.3029	0		103.532	284.299
12.3127	0		103.533	347.228
12.3226	0		103.534	277.898
12.3325	0		103.535	132.586
12.3423	0		103.537	0
12.3522	0		103.538	0
12.362	0		103.539	0
12.3719	0		103.54	0
12.3818	0		104.036	0
12.3916	0		104.037	0
12.4015	0		104.039	0
12.4114	0		104.04	0
12.4212	0		104.041	16.2398
12.4311	0		104.042	162.914
12.4409	0		104.043	289.469
12.4508	0		104.044	356.027
12.4606	0		104.045	313.43
12.4705	0		104.046	181.824
12.4804	0		104.048	0
12.4902	0		104.049	0
12.5001	0		104.05	0
12.51	0		104.051	0
12.5198	0		105.835	0
12.5297	0		105.836	0
12.5396	0		105.837	0
12.5494	0		105.838	0
12.5593	0		105.84	21.0854
12.5692	0		105.841	199.916
12.579	0		105.842	266.568
12.5889	0		105.843	282.06
12.5988	0		105.844	229.476
12.6087	0		105.845	124.582
12.6185	0		105.847	0
12.6284	0		105.848	0
12.6383	0		105.849	0
12.6481	0		105.85	0
12.658	0		107.181	0
12.6679	0		107.182	0
12.6777	0		107.183	0
12.6876	0		107.184	0
12.6974	0		107.186	17.87
12.7073	0		107.187	169.063
12.7172	0		107.188	308.401
12.727	0		107.189	388.771
12.7369	0		107.19	352.681
12.7468	0		107.192	211.984
12.7566	0		107.193	0
12.7665	0		107.194	0
12.7764	0		107.195	0
12.7862	0		107.196	0
12.7961	0		108.924	0
12.8059	0		108.925	0
12.8158	0		108.926	0
12.8256	0		108.928	0
12.8355	0		108.929	21.2694
12.8454	0		108.93	193.285
12.8552	0		108.931	290.544
12.8651	0		108.932	327.135
12.8749	0		108.934	269.973
12.8848	0		108.935	142.908
12.8946	0		108.936	0
12.9045	0		108.937	0
12.9144	0		108.939	0
12.9242	0		108.94	0
12.9341	401.263		110.606	0
12.944	0		110.607	0
12.9538	560.376		110.609	0
12.9638	2726.72		110.61	0
12.9737	6385.84		110.611	25.3408
12.9837	21740.2		110.612	214.07
12.9937	55951.8		110.614	315.07
13.0037	144200		110.615	325.576
13.0137	330678		110.616	241.235
13.0237	627053		110.617	115.248
13.0337	1.14181e+06		110.619	0
13.0437	1.87067e+06		110.62	0
13.0537	2.57985e+06		110.621	0
13.0637	3517388		110.622	0
13.0737	4.41763e+06		110.756	0
13.0837	5767004		110.758	0
13.0937	6.66536e+06		110.759	0
13.1038	7.2521e+06		110.76	0
13.1137	7.51051e+06		110.761	18.9349
13.1237	7.7674e+06		110.763	163.966
13.1338	7652276		110.764	277.476
13.1437	7.33421e+06		110.765	316.777
13.1537	7121448		110.766	252.796
13.1637	6.9446e+06		110.768	127.235
13.1738	6704108		110.769	0
13.1838	6117464		110.77	0
13.1938	5.60792e+06		110.771	0
13.2039	4414754		110.773	0
13.2138	3.51585e+06		111.031	0
13.2238	2.69995e+06		111.032	0
13.2338	2.12144e+06		111.033	0
13.2438	1.5818e+06		111.035	0
13.2538	1.16654e+06		111.036	10.8458
13.2638	893173		111.037	199.968
13.2738	643360		111.038	1298.65
13.2838	440870		111.04	4303.55
13.2938	304691		111.041	11256.6
13.3039	185041		111.042	19399.6
13.3138	122568		111.044	24418
13.3238	80777		111.045	19789.3
13.3339	52718		111.046	11124.4
13.3438	38486.6		111.047	3274.62
13.3538	30665.5		111.049	319.429
13.3638	22122.3		111.05	0
13.3739	19064.1		111.051	0
13.3838	18147.3		111.052	0
13.3938	16512.8		111.054	0
13.4039	16863.2		111.784	0
13.4138	13364.9		111.785	0
13.4238	13417.7		111.786	0
13.4338	12157.4		111.787	0
13.4438	12426.9		111.789	20.8686
13.4537	13636.5		111.79	175.821
13.4637	12582.4		111.791	309.752
13.4738	12076.8		111.793	361.313
13.4838	11900.9		111.794	294.331
13.4937	9763.05		111.795	153.2
13.5038	11974.8		111.796	0
13.5138	9097.51		111.798	0
13.5237	10090.7		111.799	0
13.5337	10043.7		111.8	0
13.5437	10123.7		111.932	0
13.5537	10475.3		111.934	0
13.5636	8476.72		111.935	0
13.5737	8353.49		111.936	0
13.5837	7484.8		111.937	28.8221
13.5936	7662.51		111.939	231.312
13.6037	5555.81		111.94	340.65
13.6137	5967.11		111.941	356.16
13.6236	5140.55		111.943	265.209
13.6336	5494.04		111.944	126.589
13.6436	5383.64		111.945	0
13.6536	3936.54		111.946	0
13.6636	3355.9		111.948	0
13.6736	3802.59		111.949	0
13.6836	3446.99		117.245	0
13.6936	3233.15		117.247	0
13.7036	2856.68		117.248	0
13.7136	3182.53		117.249	0
13.7236	2358.73		117.251	21.956
13.7336	2225.08		117.252	164.034
13.7436	2237.54		117.253	281.439
13.7535	2352.17		117.255	313.02
13.7635	2274.46		117.256	235.673
13.7736	2003.7		117.258	107.05
13.7835	1809.84		117.259	0
13.7935	2168.91		117.26	0
13.8036	2129.68		117.262	0
13.8135	2165.35		117.263	0
13.8235	1510.62		118.313	0
13.8335	1407.4		118.315	0
13.8435	1637.44		118.316	0
13.8534	1562.39		118.318	0
13.8634	1388.67		118.319	25.3149
13.8735	1438.45		118.32	176.751
13.8834	1591.29		118.322	268.36
13.8934	1331.57		118.323	292.907
13.9035	1091.35		118.324	244.814
13.9134	1362.81		118.326	141.998
13.9234	995.036		118.327	0
13.9334	583.203		118.329	0
13.9434	1064.03		118.33	0
13.9533	1250.5		118.331	0
13.9633	1280.07		120.612	0
13.9733	1070.99		120.613	0
13.9833	1078.39		120.615	0
13.9933	651.538		120.616	0
14.0033	1657.38		120.617	19.9541
14.0133	694.031		120.619	142.851
14.0233	1221.93		120.62	244.185
14.0333	823.307		120.622	278.84
14.0432	616.297		120.623	215.45
14.0532	477.08		120.625	97.8876
14.0632	714.897		120.626	0
14.0733	597.471		120.627	0
14.0832	586.848		120.629	0
14.0932	0		120.63	0
14.1032	573.746		122.544	0
14.1132	641.815		122.545	0
14.123	0		122.547	0
14.133	542.941		122.548	0
14.143	844.5		122.55	23.112
14.153	727.722		122.551	157.526
14.1629	496.678		122.553	268.893
14.173	662.348		122.554	309.826
14.183	528.523		122.556	248.259
14.1929	374.256		122.557	122.385
14.2029	752.709		122.559	0
14.2128	835.276		122.56	0
14.2228	0		122.561	0
14.2328	429.268		122.563	0
14.2428	0		123.519	0
14.2526	590.05		123.52	0
14.2626	592.209		123.522	0
14.2725	601.817		123.523	0
14.2824	685.005		123.525	30.8129
14.2924	523.189		123.526	194.296
14.3024	967.3		123.528	278.979
14.3123	482.789		123.529	297.455
14.3223	640.274		123.53	244.67
14.3323	0		123.532	140.755
14.3422	427.947		123.533	0
14.3522	0		123.535	0
14.3622	0		123.536	0
14.3722	0		123.538	0
14.382	857.676		124.398	0
14.3919	650.672		124.399	0
14.4019	575.3		124.401	0
14.4118	375.626		124.402	0
14.4218	761.755		124.404	31.8987
14.4318	546.278		124.405	209.804
14.4417	398.245		124.407	316.406
14.4517	453.804		124.408	338.014
14.4616	476.598		124.41	254.115
14.4717	0		124.411	116.91
14.4816	781.698		124.413	0
14.4916	0		124.414	0
14.5014	0		124.416	0
14.5114	0		124.417	0
14.5213	0		124.737	0
14.5311	0		124.738	0
14.541	510.633		124.74	0
14.5509	476.962		124.741	0
14.5607	0		124.743	31.3245
14.5707	384.797		124.744	200.811
14.5807	481.24		124.746	286.471
14.5905	0		124.747	306.072
14.6005	392.881		124.749	246.308
14.6105	496.754		124.75	131.159
14.6203	1062.27		124.752	0
14.6302	1303.89		124.753	0
14.6403	939.107		124.755	0
14.6503	0		124.756	0
14.6602	993.146		127.4	0
14.6702	351.793		127.402	0
14.6802	524.96		127.403	0
14.6902	555.418		127.405	0
14.7001	419.621		127.406	28.1907
14.7101	643.166		127.408	174.828
14.7201	375.467		127.409	274.567
14.73	409.245		127.411	311.788
14.7401	613.712		127.412	265.582
14.75	0		127.414	150.725
14.76	812.544		127.416	0
14.77	0		127.417	0
14.78	0		127.419	0
14.79	0		127.42	0
14.7998	0		127.422	0
14.8097	0		127.423	0
14.8195	0		127.425	0
14.8293	405.6		127.426	31.1475
14.8392	0		127.428	201.28
14.849	0		127.429	355.957
14.859	0		127.431	432.195
14.8688	371.877		127.433	376.855
14.8787	0		127.434	232.779
14.8885	535.606		127.436	93.7946
14.8985	634.06		127.437	0
14.9085	0		127.439	0
14.9184	464.62		127.44	0
14.9284	0		127.442	0
14.9383	0		128.159	0
14.9483	0		128.16	0
14.9581	0		128.162	0
14.968	525.486		128.163	0
14.9778	0		128.165	23.8585
14.9878	0		128.167	159.589
14.9978	0		128.168	316.635
15.0076	0		128.17	404.213
15.0174	0		128.171	361.752
15.0273	337.693		128.173	224.097
15.0371	0		128.174	80.5025
15.0471	0		128.176	0
15.0571	396.784		128.177	0
15.067	389.496		128.179	0
15.0769	0		128.181	0
15.0868	500.774		129.042	0
15.0969	0		129.044	0
15.1068	634.107		129.045	0
15.1169	555.877		129.047	0
15.1267	479.815		129.048	152.365
15.1368	404.647		129.05	1243.66
15.1468	0		129.052	3522.69
15.1568	0		129.053	5369.42
15.1668	430.479		129.055	5757.03
15.1767	551.919		129.056	4377.55
15.1867	0		129.058	2200.56
15.1967	0		129.059	435.643
15.2067	481.587		129.061	0
15.2166	0		129.063	0
15.2265	0		129.064	0
15.2366	494.339		129.066	0
15.2464	0		129.905	0
15.2562	0		129.906	0
15.2663	394.142		129.908	0
15.2761	0		129.909	0
15.2859	0		129.911	38.5522
15.2959	0		129.912	235.039
15.3058	408.279		129.914	358.615
15.3156	0		129.916	385.965
15.3254	0		129.917	296.914
15.3354	0		129.919	143.6
15.3453	320.533		129.92	0
15.3551	0		129.922	0
15.3651	0		129.924	0
15.3751	478.08		129.925	0
15.3849	405.321		130.586	0
15.3947	355.569		130.588	0
15.4048	533.024		130.589	0
15.4148	385.884		130.591	0
15.4247	394.859		130.593	25.0713
15.4347	755.459		130.594	158.2
15.4447	0		130.596	276.656
15.4546	0		130.597	325.251
15.4646	0		130.599	272.249
15.4746	0		130.601	145.098
15.4844	374.462		130.602	0
15.4942	0		130.604	0
15.5041	0		130.605	0
15.5141	0		130.607	0
15.524	395.944		130.755	0
15.5338	0		130.756	0
15.5436	0		130.758	0
15.5536	0		130.76	0
15.5635	400.079		130.761	31.3969
15.5733	0		130.763	183.659
15.5831	0		130.764	262.924
15.5931	0		130.766	290.766
15.603	0		130.768	265.019
15.6128	0		130.769	176.55
15.6227	0		130.771	0
15.6325	544.437		130.772	0
15.6424	0		130.774	0
15.6522	0		130.776	0
15.6622	0		131.093	0
15.672	0		131.094	0
15.6819	481.965		131.096	0
15.6917	430.846		131.097	0
15.7015	0		131.099	24.6269
15.7115	449.867		131.101	154.189
15.7215	0		131.102	270.474
15.7313	0		131.104	318.285
15.7413	450.462		131.105	273.784
15.7511	490.741		131.107	157.636
15.7609	0		131.109	0
15.771	416.899		131.11	0
15.781	333.646		131.112	0
15.7908	0		131.114	0
15.8007	0		132.448	0
15.8107	0		132.449	0
15.8206	0		132.451	0
15.8304	0		132.452	0
15.8403	0		132.454	30.275
15.8501	0		132.456	176.032
15.86	0		132.457	271.924
15.8698	0		132.459	298.811
15.8797	416.076		132.461	236.194
15.8895	0		132.462	117.65
15.8993	0		132.464	0
15.9093	0		132.466	0
15.9192	0		132.467	0
15.929	0		132.469	0
15.9389	0		133.111	0
15.9487	0		133.113	0
15.9586	0		133.115	0
15.9684	358.79		133.116	0
15.9783	0		133.118	28.5033
15.9881	540.125		133.12	168.68
15.9981	0		133.121	282.323
16.008	0		133.123	325.187
16.018	0		133.125	264.772
16.0278	451.284		133.126	132.806
16.0377	0		133.128	0
16.0476	505.02		133.13	0
16.0577	521.975		133.131	0
16.0677	0		133.133	0
16.0776	0		133.364	0
16.0876	0		133.366	0
16.0975	0		133.367	0
16.1073	0		133.369	0
16.1172	0		133.371	41.4982
16.127	484.412		133.372	233.455
16.1369	342.33		133.374	342.205
16.1469	368.738		133.376	354.878
16.1568	633.041		133.377	265.003
16.1668	397.153		133.379	125.254
16.1768	0		133.381	0
16.1867	0		133.382	0
16.1967	0		133.384	0
16.2066	0		133.386	0
16.2164	0		134.835	0
16.2263	0		134.837	0
16.2361	0		134.839	0
16.246	0		134.84	0
16.2558	468.413		134.842	28.9691
16.2657	0		134.844	168.952
16.2755	420.671		134.845	291.603
16.2855	420.233		134.847	337.799
16.2953	0		134.849	280.792
16.3054	0		134.85	149.463
16.3154	429.757		134.852	0
16.3252	0		134.854	0
16.3352	399.849		134.855	0
16.3452	397.083		134.857	0
16.3552	0		136.437	0
16.3652	0		136.439	0
16.3752	0		136.44	0
16.385	0		136.442	0
16.3948	0		136.444	37.5243
16.4047	0		136.445	205.231
16.4145	385.505		136.447	292.786
16.4244	0		136.449	306.026
16.4344	0		136.451	241.598
16.4444	365.166		136.452	127.131
16.4542	0		136.454	0
16.4642	532.339		136.456	0
16.4742	0		136.457	0
16.4842	382.433		136.459	0
16.4942	0		138.46	0
16.5041	0		138.462	0
16.5141	0		138.464	0
16.5239	0		138.465	0
16.5338	0		138.467	35.2784
16.5436	0		138.469	195.312
16.5535	0		138.471	317.187
16.5633	0		138.472	363.37
16.5732	0		138.474	301.157
16.583	0		138.476	156.97
16.5928	0		138.478	0
16.6027	0		138.479	0
16.6125	0		138.481	0
16.6224	0		138.483	0
16.6322	0		139.064	0
16.6421	421.316		139.066	0
16.6519	310.336		139.067	0
16.6619	0		139.069	0
16.6719	0		139.071	44.5239
16.6819	0		139.073	232.118
16.6918	528.879		139.075	325.801
16.7017	0		139.076	324.748
16.7114	0		139.078	231.639
16.7214	0		139.08	101.444
16.7313	0		139.082	0
16.7412	0		139.083	0
16.7511	0		139.085	0
16.7609	324.002		139.087	0
16.7708	0		139.608	0
16.7806	0		139.61	0
16.7906	0		139.612	0
16.8005	0		139.613	0
16.8103	0		139.615	32.8737
16.8201	405.035		139.617	174.989
16.83	0		139.619	270.702
16.8399	0		139.62	308.912
16.8499	0		139.622	270.027
16.8597	0		139.624	156.711
16.8696	332.381		139.626	0
16.8794	323.928		139.628	0
16.8892	0		139.629	0
16.8992	0		139.631	0
16.9092	0		141.092	0
16.9191	0		141.094	0
16.9289	0		141.096	0
16.9388	0		141.097	0
16.9486	0		141.099	34.6545
16.9585	0		141.101	189.329
16.9683	0		141.103	325.126
16.9782	0		141.105	379.696
16.988	0		141.106	310.936
16.9979	371.312		141.108	156.383
17.0077	0		141.11	0
17.0174	0		141.112	0
17.0275	0		141.114	0
17.0373	424.26		141.115	0
17.0472	0		142.058	0
17.057	0		142.06	0
17.067	0		142.062	0
17.0768	313.036		142.064	0
17.0867	0		142.066	24.6815
17.0966	0		142.067	145.094
17.1067	0		142.069	280.351
17.1165	462.843		142.071	353.193
17.1264	0		142.073	309.632
17.1363	0		142.075	166.719
17.1463	0		142.076	0
17.1562	0		142.078	0
17.166	0		142.08	0
17.1759	0		142.082	0
17.1857	0		142.35	0
17.1956	0		142.351	0
17.2054	0		142.353	0
17.2153	0		142.355	0
17.2251	0		142.357	36.2208
17.235	0		142.359	187.285
17.2448	0		142.361	273.91
17.2547	0		142.362	297.83
17.2645	410.369		142.364	239.486
17.2745	0		142.366	120.086
17.2844	0		142.368	0
17.2945	465.41		142.37	0
17.3044	0		142.372	0
17.3143	0		142.373	0
17.3243	0		143.755	0
17.3342	373.858		143.757	0
17.344	0		143.759	0
17.354	0		143.761	0
17.364	0		143.763	27.8058
17.3738	379.774		143.765	153.62
17.3837	323.09		143.767	278.226
17.3937	0		143.768	357.132
17.4037	0		143.77	343.668
17.4137	454.342		143.772	245.79
17.4235	383.51		143.774	112.095
17.4335	0		143.776	0
17.4435	479.055		143.778	0
17.4535	0		143.78	0
17.4634	0		143.781	0
17.4735	383.179		144.38	0
17.4833	0		144.381	0
17.4933	0		144.383	0
17.5033	0		144.385	0
17.5131	0		144.387	48.4865
17.523	0		144.389	239.214
17.5328	0		144.391	333.702
17.5427	0		144.393	348.647
17.5525	0		144.394	273.661
17.5623	0		144.396	138.682
17.5722	0		144.398	0
17.582	0		144.4	0
17.5919	0		144.402	0
17.6017	0		144.404	0
17.6116	0		145.731	0
17.6214	0		145.732	0
17.6313	0		145.734	0
17.6412	487.019		145.736	0
17.6511	681.178		145.738	35.7743
17.661	358.996		145.74	182.398
17.6711	501.398		145.742	291.42
17.6811	606.483		145.744	337.098
17.691	357.233		145.746	284.295
17.701	305.237		145.748	148.649
17.711	0		145.749	0
17.7209	551.427		145.751	0
17.731	403.577		145.753	0
17.7408	0		145.755	0
17.7508	518.426		147.001	0
17.7608	0		147.003	0
17.7707	0		147.005	0
17.7807	0		147.007	0
17.7905	456.114		147.009	34.8333
17.8004	598.449		147.011	177.653
17.8102	0		147.012	288.91
17.8202	0		147.014	316.573
17.8302	0		147.016	238.292
17.84	0		147.018	105.944
17.8499	516.668		147.02	0
17.8597	0		147.022	0
17.8697	338.407		147.024	0
17.8797	391.63		147.026	0
17.8895	0		147.577	0
17.8995	643.946		147.579	0
17.9095	406.217		147.581	0
17.9193	0		147.583	0
17.9292	0		147.585	39.5403
17.9393	511.673		147.587	190.222
17.9491	406.744		147.589	281.084
17.9591	0		147.59	313.477
17.9691	0		147.592	266.77
17.9791	0		147.594	146.021
17.9889	0		147.596	0
17.9988	486.506		147.598	0
18.0086	0		147.6	0
18.0184	0		147.602	0
18.0284	502.699		149.647	0
18.0383	0		149.649	0
18.0481	395.88		149.651	0
18.0581	0		149.653	0
18.0679	0		149.655	57.9773
18.0779	0		149.657	266.566
18.0878	0		149.659	341.463
18.0976	0		149.661	325.56
18.1076	0		149.663	227.976
18.1174	0		149.665	99.2288
18.1273	0		149.667	0
18.1371	499.143		149.669	0
18.147	0		149.671	0
18.1569	0		149.673	0
18.167	0		150.95	0
18.1768	394.886		150.952	0
18.1867	0		150.954	0
18.1965	0		150.956	0
18.2065	433.752		150.958	38.9815
18.2164	0		150.959	190.575
18.2263	0		150.961	295.995
18.2363	346.315		150.963	317.269
18.2462	385.581		150.965	234.485
18.2562	0		150.967	99.3231
18.2661	0		150.969	0
18.2761	0		150.971	0
18.286	324.02		150.973	0
18.2959	0		150.975	0
18.3057	0		152.602	0
18.3158	0		152.604	0
18.3256	0		152.606	0
18.3355	411.749		152.608	0
18.3453	446.586		152.61	35.6462
18.3553	0		152.612	174.841
18.3653	0		152.615	286.553
18.3753	0		152.617	323.393
18.3851	496.202		152.619	249.561
18.395	732.816		152.621	109.858
18.4049	775.485		152.623	0
18.4148	1300.65		152.625	0
18.4248	1637.79		152.627	0
18.4348	1863.62		152.629	0
18.4448	2604.86		153.173	0
18.4548	3858.41		153.175	0
18.4647	4726.51		153.177	0
18.4748	4870.94		153.179	0
18.4847	5679.79		153.181	38.0847
18.4947	5607.94		153.183	181.299
18.5048	6363.18		153.185	286.687
18.5147	6640.13		153.187	331.926
18.5247	8799.92		153.189	281.987
18.5347	11794.1		153.191	147.116
18.5447	10487.4		153.193	0
18.5546	9933.83		153.195	0
18.5646	8836.72		153.197	0
18.5746	7567.06		153.199	0
18.5846	5918.93		154.429	0
18.5946	5490.24		154.431	0
18.6046	3774.62		154.433	0
18.6146	4086.12		154.435	0
18.6246	3679.42		154.437	59.0493
18.6346	3983.43		154.439	245.483
18.6446	3942.95		154.441	290.379
18.6545	3200.85		154.443	290.292
18.6645	4788.36		154.445	234.547
18.6745	4452.61		154.447	124.425
18.6845	5078.93		154.449	0
18.6945	6532.06		154.451	0
18.7046	6205.45		154.453	0
18.7145	5907.4		154.456	0
18.7245	8518.86		154.585	0
18.7345	8894.83		154.588	0
18.7445	10351.1		154.59	0
18.7545	10739.2		154.592	0
18.7645	9496.82		154.594	132.284
18.7745	8782.83		154.596	629.375
18.7844	6144.46		154.598	997.648
18.7944	4072.31		154.6	1062.42
18.8045	4233.07		154.602	762.868
18.8145	3794.87		154.604	281.912
18.8244	2948.21		154.606	54.7947
18.8344	1963.92		154.608	254.056
18.8444	1655.63		154.61	531.082
18.8544	1367.11		154.612	1069.07
18.8644	840.995		154.614	1180.98
18.8744	566.877		154.616	810.065
18.8844	426.395		154.619	416.983
18.8944	0		154.621	161.118
18.9044	569.445		154.623	0
18.9144	336.357		154.625	0
18.9244	0		154.627	0
18.9344	0		154.629	0
18.9444	0		156.433	0
18.9543	0		156.435	0
18.9641	0		156.437	0
18.974	0		156.439	0
18.9838	0		156.441	58.1381
18.9937	347.378		156.443	262.824
19.0036	0		156.446	372.385
19.0134	387.321		156.448	382.121
19.0234	580.439		156.45	286.839
19.0334	0		156.452	135.524
19.0433	0		156.454	0
19.0534	0		156.456	0
19.0632	0		156.458	0
19.0731	0		156.46	0
19.0829	0		156.738	0
19.0928	0		156.74	0
19.1026	0		156.742	0
19.1125	321.088		156.744	0
19.1223	0		156.747	59.0292
19.1321	0		156.749	262.493
19.1422	0		156.751	360.116
19.152	0		156.753	361.961
19.1618	0		156.755	274.582
19.1717	0		156.757	135.414
19.1816	0		156.759	0
19.1914	0		156.761	0
19.2013	344.885		156.763	0
19.2111	0		156.766	0
19.2209	0		164.322	0
19.2309	0		164.325	0
19.2409	0		164.327	0
19.2507	0		164.329	0
19.2606	398.573		164.332	36.9727
19.2705	0		164.334	172.889
19.2803	0		164.336	289.96
19.2903	0		164.338	323.961
19.3001	0		164.341	253.418
19.31	0		164.343	119.335
19.3198	0		164.345	0
19.3296	0		164.347	0
19.3395	0		164.35	0
19.3494	0		164.352	0
19.3592	0		169.16	0
19.3691	0		169.162	0
19.3789	0		169.164	0
19.3888	0		169.167	0
19.3986	0		169.169	46.671
19.4085	0		169.172	194.872
19.4183	0		169.174	298.413
19.4282	0		169.176	353.135
19.438	0		169.179	323.021
19.4479	0		169.181	220.53
19.4577	0		169.183	92.9629
19.4676	0		169.186	0
19.4774	0		169.188	0
19.4873	0		169.19	0
19.4971	0		169.193	0
19.507	0		169.389	0
19.5168	371.564		169.392	0
19.5267	0		169.394	0
19.5366	462.741		169.396	0
19.5466	0		169.399	64.6184
19.5566	0		169.401	258.047
19.5666	0		169.403	349.542
19.5764	0		169.406	346.364
19.5863	0		169.408	256.439
19.5961	0		169.411	120.392
19.606	0		169.413	0
19.6158	0		169.415	0
19.6256	0		169.418	0
19.6355	0		169.42	0
19.6454	0		177.414	0
19.6552	0		177.416	0
19.6651	0		177.419	0
19.6749	0		177.421	0
19.6848	0		177.424	51.6143
19.6946	0		177.426	209.54
19.7045	0		177.429	315.214
19.7143	0		177.431	324.638
19.7241	351.162		177.434	231.962
19.734	0		177.436	96.3696
19.744	0		177.439	0
19.754	0		177.441	0
19.7638	0		177.444	0
19.7737	0		177.447	0
19.7836	0		179.405	0
19.7934	0		179.407	0
19.8033	0		179.41	0
19.8131	0		179.413	0
19.823	0		179.415	50.0945
19.8328	0		179.418	197.428
19.8427	0		179.42	292.587
19.8525	0		179.423	307.826
19.8624	332.18		179.425	229.385
19.8723	0		179.428	99.6915
19.8822	0		179.431	0
19.8922	0		179.433	0
19.9021	0		179.436	0
19.912	0		179.438	0
19.9218	0		179.826	0
19.9317	0		179.829	0
19.9415	0		179.831	0
19.9514	0		179.834	0
19.9612	0		179.837	48.6743
19.9711	0		179.839	192.925
19.9809	0		179.842	291.262
19.9908	0		179.844	318.818
20.0006	0		179.847	266.353
20.0105	0		179.85	137.993
20.0203	0		179.852	0
20.0301	0		179.855	0
20.04	0		179.857	0
20.0498	0		179.86	0
20.0597	0		183.042	0
20.0695	0		183.044	0
20.0794	0		183.047	0
20.0892	0		183.05	0
20.0991	0		183.052	60.0412
20.1089	0		183.055	234.744
20.1187	0		183.058	345.571
20.1286	0		183.06	360.494
20.1384	0		183.063	315.667
20.1483	0		183.066	301.645
20.1581	0		183.068	277.153
20.168	0		183.071	292.404
20.1778	0		183.073	222.236
20.1877	0		183.076	102.452
20.1975	0		183.079	0
20.2074	0		183.081	0
20.2172	0		183.084	0
20.2271	0		183.087	0
20.237	0		184.062	0
20.2468	0		184.065	0
[truncated: 1,477 more rows]

## Sheet: ED 2D
EIC 507.1874 m/z				MS/MS 507.1874 m/z
Time (min)	Relative Abundance			Mass	Intensity
0.506565	0			58.4126	0
0.516381	0			58.4131	0
0.526206	0			58.4136	0
0.536141	0			58.4141	0
0.546043	0			59.2408	0
0.555903	0			59.2413	0
0.565755	0			59.2418	0
0.575602	0			59.2423	0
0.585433	0			59.2428	237.772
0.595276	0			59.2433	410.558
0.605131	0			59.2438	474.489
0.614979	0			59.2442	389.779
0.624826	0			59.2447	220.345
0.63467	0			59.2452	4.05903
0.644522	0			59.2457	0
0.654379	0			59.2462	0
0.66423	0			59.2467	0
0.674094	0			59.2472	0
0.683999	0			60.6692	0
0.693886	0			60.6697	0
0.703771	0			60.6702	0
0.713665	0			60.6708	0
0.723593	0			60.6713	275.806
0.733493	0			60.6718	471.624
0.743356	0			60.6723	539.736
0.753251	0			60.6728	446.247
0.763275	0			60.6733	262.189
0.773223	0			60.6738	1.17259
0.783151	0			60.6743	0
0.793059	0			60.6748	0
0.802963	0			60.6753	0
0.812853	0			60.6758	0
0.822732	0			62.0564	0
0.832582	0			62.0569	0
0.842445	0			62.0574	0
0.852291	0			62.058	0
0.862149	0			62.0585	196.731
0.872014	0			62.059	379.22
0.881864	0			62.0595	484.825
0.891732	0			62.0601	434.82
0.901581	0			62.0606	263.07
0.911447	0			62.0611	1.90278
0.921317	0			62.0616	0
0.931166	0			62.0622	0
0.94103	0			62.0627	0
0.950882	0			62.0632	0
0.960742	0			62.5715	0
0.970598	0			62.572	0
0.980446	0			62.5726	0
0.990306	0			62.5731	0
1.00015	0			62.5736	200.894
1.01001	0			62.5742	389.184
1.01985	0			62.5747	480.601
1.0298	0			62.5752	417.567
1.03966	0			62.5757	251.77
1.0495	0			62.5763	0.87521
1.05936	0			62.5768	0
1.0692	0			62.5773	0
1.07906	0			62.5779	0
1.08891	0			62.5784	0
1.09875	0			63.5417	0
1.10862	0			63.5422	0
1.11847	0			63.5428	0
1.12832	0			63.5433	0
1.13818	0			63.5438	270.898
1.14803	0			63.5444	439.302
1.1579	0			63.5449	490.227
1.16775	0			63.5455	397.529
1.17762	0			63.546	225.606
1.18747	0			63.5466	3.49002
1.19733	0			63.5471	0
1.20719	0			63.5476	0
1.21704	0			63.5482	0
1.22689	0			63.5487	0
1.23675	0			63.6954	0
1.2466	0			63.6959	0
1.25646	0			63.6964	0
1.2663	0			63.697	0
1.27616	0			63.6975	194.581
1.28601	0			63.6981	388.71
1.29586	0			63.6986	467.431
1.30572	0			63.6992	368.498
1.31557	0			63.6997	172.154
1.32543	0			63.7003	1.2627
1.33527	0			63.7008	0
1.34514	0			63.7014	0
1.35499	0			63.7019	0
1.36484	0			63.7025	0
1.3747	0			64.2327	0
1.38455	0			64.2333	0
1.39441	0			64.2338	0
1.40427	0			64.2344	0
1.41411	0			64.2349	232.036
1.42397	0			64.2355	393.065
1.43383	0			64.236	479.718
1.44368	0			64.2366	437.268
1.45353	0			64.2371	285.099
1.4635	0			64.2377	1.48394
1.47336	0			64.2382	0
1.48324	0			64.2388	0
1.4931	0			64.2394	0
1.50296	0			64.2399	0
1.51282	0			65.2414	0
1.52267	0			65.2419	0
1.53251	0			65.2425	0
1.54238	0			65.2431	0
1.55223	0			65.2436	260.294
1.56208	0			65.2442	426.305
1.57193	0			65.2448	494.241
1.58178	0			65.2453	422.765
1.59164	0			65.2459	254.54
1.60148	0			65.2465	2.60393
1.61133	0			65.247	0
1.62119	0			65.2476	0
1.63104	0			65.2482	0
1.6409	0			65.2487	0
1.65074	0			67.9822	0
1.66059	0			67.9828	0
1.67046	0			67.9834	0
1.6803	0			67.984	0
1.69016	0			67.9846	254.745
1.7	0			67.9852	386.853
1.70986	0			67.9858	447.022
1.7197	0			67.9864	416.249
1.72965	0			67.987	307.831
1.73952	0			67.9876	4.41401
1.74937	0			67.9882	0
1.75922	0			67.9888	0
1.76906	0			67.9894	0
1.77892	0			67.99	0
1.78878	0			68.3163	0
1.79863	0			68.3169	0
1.80849	0			68.3175	0
1.81833	0			68.3181	0
1.8282	0			68.3187	235.567
1.83806	0			68.3194	378.693
1.8479	0			68.32	456.352
1.85775	0			68.3206	428.144
1.8676	0			68.3212	303.134
1.87746	0			68.3218	0
1.88731	0			68.3224	0
1.89715	0			68.323	0
1.90701	0			68.3236	0
1.91685	0			70.9032	0
1.92671	0			70.9039	0
1.93656	0			70.9045	0
1.9464	0			70.9051	0
1.95624	0			70.9058	219.186
1.96609	0			70.9064	396.459
1.97594	0			70.9071	476.137
1.98579	0			70.9077	387.745
1.99564	0			70.9084	189.345
2.00549	0			70.909	1.24166
2.01534	0			70.9096	0
2.02518	0			70.9103	0
2.03502	0			70.9109	0
2.04488	0			70.9116	0
2.05473	0			71.2004	0
2.06457	0			71.2011	0
2.07444	0			71.2017	0
2.08427	0			71.2024	0
2.09413	0			71.203	0.457316
2.10398	0			71.2036	309.887
2.11382	0			71.2043	479.999
2.12367	0			71.2049	527.388
2.13351	0			71.2056	422.379
2.14337	0			71.2062	232.152
2.15321	0			71.2069	0
2.16316	0			71.2075	0
2.17301	0			71.2082	0
2.18285	0			71.2088	0
2.19271	0			72.4259	0
2.20255	0			72.4266	0
2.21241	0			72.4273	0
2.22226	0			72.4279	0
2.2321	0			72.4286	358.96
2.24195	0			72.4292	590.652
2.25179	0			72.4299	681.344
2.26164	0			72.4306	565.319
2.2715	0			72.4312	325.456
2.28134	0			72.4319	0
2.29119	0			72.4325	0
2.30103	0			72.4332	0
2.31089	0			72.4339	0
2.32075	0			73.9251	0
2.33059	0			73.9258	0
2.34044	0			73.9265	0
2.35028	0			73.9272	0
2.36014	0			73.9278	2.26428
2.37	0			73.9285	233.772
2.37983	0			73.9292	387.25
2.38968	0			73.9299	481.516
2.39952	0			73.9306	447.432
2.40937	0			73.9313	293.701
2.41921	0			73.9319	0
2.42906	0			73.9326	0
2.43891	0			73.9333	0
2.44875	0			73.934	0
2.45861	0			74.0379	0
2.46847	0			74.0386	0
2.47832	0			74.0393	0
2.48818	0			74.0399	0
2.49802	0			74.0406	3.10033
2.50787	0			74.0413	291.512
2.51771	0			74.042	487.137
2.52756	0			74.0427	543.063
2.53741	0			74.0434	406.191
2.54725	0			74.044	180.289
2.55709	0			74.0447	0
2.56693	0			74.0454	0
2.57679	0			74.0461	0
2.58663	0			74.0468	0
2.59658	0			74.2965	0
2.60643	0			74.2972	0
2.61627	0			74.2979	0
2.62613	0			74.2986	0
2.63597	0			74.2993	3.18027
2.64582	0			74.3	248.116
2.65567	0			74.3006	402.698
2.66552	0			74.3013	462.881
2.67537	0			74.302	395.81
2.6852	0			74.3027	244.284
2.69505	0			74.3034	0
2.7049	0			74.3041	0
2.71475	0			74.3048	0
2.72459	0			74.3055	0
2.73442	0			76.667	0
2.74428	0			76.6677	0
2.75412	0			76.6685	0
2.76396	0			76.6692	0
2.77381	0			76.6699	4.82088
2.78365	0			76.6706	280.298
2.79349	0			76.6714	494.95
2.80335	0			76.6721	553.246
2.81319	0			76.6728	409.932
2.82304	0			76.6735	182.378
2.83288	0			76.6742	0
2.84273	0			76.675	0
2.85258	0			76.6757	0
2.86242	0			76.6764	0
2.87227	0			77.7571	0
2.8821	0			77.7579	0
2.89195	0			77.7586	0
2.90179	0			77.7594	0
2.91164	0			77.7601	2.84866
2.92148	0			77.7608	256.003
2.93133	0			77.7616	419.452
2.94118	0			77.7623	494.33
2.95101	0			77.763	431.732
2.96086	0			77.7638	265.807
2.97071	0			77.7645	0
2.98055	0			77.7653	0
2.9904	0			77.766	0
3.00024	0			77.7667	0
3.01009	0			78.3802	0
3.01993	0			78.381	0
3.02987	0			78.3817	0
3.03972	0			78.3825	0
3.04955	0			78.3832	5.74071
3.0594	0			78.3839	356.442
3.06924	0			78.3847	552.991
3.0791	0			78.3854	569.652
3.08894	0			78.3862	392.129
3.09878	0			78.3869	172.787
3.10863	0			78.3877	0
3.11847	0			78.3884	0
3.12831	0			78.3892	0
3.13817	0			78.3899	0
3.148	0			81.6053	0
3.15785	0			81.6061	0
3.1677	0			81.6069	0
3.17755	0			81.6077	0
3.1874	0			81.6085	7.06118
3.19723	0			81.6092	269.059
3.20708	0			81.61	442.626
3.21693	0			81.6108	516.805
3.22677	0			81.6116	447.097
3.23661	0			81.6124	283.325
3.24645	0			81.6132	0
3.25629	0			81.614	0
3.26612	0			81.6148	0
3.27597	0			81.6156	0
3.28581	0			82.3322	0
3.29565	0			82.333	0
3.30549	0			82.3338	0
3.31533	0			82.3346	0
3.32518	0			82.3354	6.60471
3.33502	0			82.3362	211.191
3.34487	0			82.337	406.424
3.35472	0			82.3378	504.961
3.36455	0			82.3386	437.217
3.3744	0			82.3394	247.592
3.38424	0			82.3402	0
3.39407	0			82.341	0
3.40392	0			82.3418	0
3.41376	0			82.3426	0
3.42361	0			82.4205	0
3.43344	0			82.4214	0
3.44329	0			82.4222	0
3.45315	0			82.423	0
3.46309	0			82.4238	8.35239
3.47295	0			82.4246	259.945
3.48278	0			82.4254	445.86
3.49264	0			82.4262	541.842
3.50247	0			82.427	493.521
3.51232	0			82.4278	329.34
3.52217	0			82.4286	0
3.532	0			82.4294	0
3.54186	0			82.4302	0
3.55169	0			82.431	0
3.56153	0			83.6214	0
3.57139	0			83.6222	0
3.58122	0			83.623	0
3.59107	0			83.6238	0
3.6009	0			83.6246	6.94235
3.61076	0			83.6255	258.308
3.62061	0			83.6263	413.771
3.63044	0			83.6271	469.884
3.64029	0			83.6279	384.919
3.65013	0			83.6287	211.531
3.65998	0			83.6296	0
3.66982	0			83.6304	0
3.67966	0			83.6312	0
3.68951	0			83.632	0
3.69935	0			84.9099	0
3.7092	0			84.9107	0
3.71904	0			84.9116	0
3.72888	0			84.9124	0
3.73873	0			84.9133	8.13448
3.74857	0			84.9141	227.228
3.75841	0			84.9149	401.24
3.76826	0			84.9158	462.808
3.77812	0			84.9166	378.625
3.78796	0			84.9175	211.831
3.79779	0			84.9183	0
3.80764	0			84.9191	0
3.81747	0			84.92	0
3.82732	0			84.9208	0
3.83717	0			85.1271	0
3.847	0			85.128	0
3.85685	0			85.1288	0
3.86669	0			85.1297	0
3.87654	0			85.1305	12.2982
3.88637	0			85.1314	324.386
3.89632	0			85.1322	438.925
3.90617	0			85.133	469.829
3.91601	0			85.1339	386.661
3.92586	0			85.1347	223.332
3.9357	0			85.1356	0
3.94555	0			85.1364	0
3.95539	0			85.1373	0
3.96523	0			85.1381	0
3.97508	0			88.0331	0
3.98492	0			88.034	0
3.99477	0			88.0349	0
4.00463	0			88.0358	0
4.01447	0			88.0367	8.67465
4.02431	0			88.0375	202.221
4.03415	0			88.0384	398.006
4.044	0			88.0393	477.694
4.05385	0			88.0402	393.319
4.06369	0			88.0411	212.526
4.07354	0			88.042	0
4.08337	0			88.0429	0
4.09322	0			88.0437	0
4.10306	0			88.0446	0
4.1129	0			88.7705	0
4.12275	0			88.7714	0
4.13258	0			88.7723	0
4.14244	0			88.7732	0
4.15227	0			88.7741	14.1109
4.16212	0			88.775	291.981
4.17197	0			88.7759	483.929
4.18181	0			88.7768	534.965
4.19166	0			88.7777	406.239
4.20149	0			88.7786	188.68
4.21135	0			88.7795	0
4.22119	0			88.7804	0
4.23103	0			88.7813	0
4.24088	0			88.7822	0
4.25072	0			89.1381	0
4.26057	0			89.1391	0
4.27042	0			89.14	0
4.28026	0			89.1409	0
4.29011	0			89.1418	15.8844
4.29995	0			89.1427	310.645
4.3098	0			89.1436	465.873
4.31964	0			89.1445	502.553
4.32959	0			89.1454	394.334
4.33944	0			89.1463	204.026
4.34928	0			89.1472	0
4.35913	0			89.1481	0
4.36897	0			89.149	0
4.37882	0			89.1499	0
4.38866	0			89.2612	0
4.3985	0			89.2621	0
4.40835	0			89.263	0
4.41819	0			89.2639	0
4.42804	0			89.2648	11.9657
4.43792	0			89.2657	232.1
4.44775	0			89.2666	379.403
4.4576	0			89.2675	446.584
4.46744	0			89.2685	393.205
4.47729	0			89.2694	244.623
4.48714	0			89.2703	0
4.49698	0			89.2712	0
4.50683	0			89.2721	0
4.51667	0			89.273	0
4.52651	0			91.742	0
4.53636	0			91.7429	0
4.5462	0			91.7439	0
4.55604	0			91.7448	0
4.56588	0			91.7457	21.179
4.57573	0			91.7467	385.072
4.58557	0			91.7476	523.017
4.59542	0			91.7486	528.478
4.60527	0			91.7495	403.289
4.6151	0			91.7505	216.09
4.62495	0			91.7514	0
4.63479	0			91.7523	0
4.64463	0			91.7533	0
4.65449	0			91.7542	0
4.66432	0			92.6864	0
4.67417	0			92.6874	0
4.68401	0			92.6883	0
4.69386	0			92.6893	0
4.70372	0			92.6902	15.9081
4.71356	0			92.6912	267.157
4.7234	0			92.6921	456.325
4.73323	0			92.6931	500.614
4.74309	0			92.6941	378.153
4.75293	0			92.695	184.806
4.76277	0			92.696	0
4.77262	0			92.6969	0
4.78246	0			92.6979	0
4.79231	0			92.6989	0
4.80215	0			95.932	0
4.812	0			95.933	0
4.82186	0			95.934	0
4.83171	0			95.935	0
4.84155	0			95.936	18.157
4.8514	0			95.937	272.599
4.86124	0			95.938	433.348
4.87109	0			95.9391	485.259
4.88093	0			95.9401	390.586
4.89078	0			95.9411	203.845
4.90062	0			95.9421	0
4.91048	0			95.9431	0
4.92032	0			95.9441	0
4.93016	0			95.9451	0
4.94001	0			96.9461	0
4.94986	0			96.9472	0
4.95971	0			96.9482	0
4.96954	0			96.9492	0
4.9794	0			96.9502	13.105
4.98926	0			96.9513	220.161
4.9991	0			96.9523	378.82
5.00896	0			96.9533	459.795
5.0188	0			96.9543	421.428
5.02865	0			96.9554	278.249
5.0385	0			96.9564	0
5.04835	0			96.9574	0
5.05819	0			96.9584	0
5.06805	0			96.9595	0
5.0779	0			99.333	0
5.08775	0			99.3341	0
5.0976	0			99.3351	0
5.10745	0			99.3362	0
5.11729	0			99.3373	15.6552
5.12714	0			99.3383	217.916
5.13699	0			99.3394	404.092
5.14684	0			99.3405	492.576
5.15669	0			99.3415	417.389
5.16653	0			99.3426	232.27
5.17639	0			99.3437	0
5.18624	0			99.3447	0
5.19608	0			99.3458	0
5.20594	0			99.3468	0
5.21579	0			99.6293	0
5.22564	0			99.6304	0
5.23548	0			99.6314	0
5.24533	0			99.6325	0
5.25519	0			99.6336	18.3137
5.26504	0			99.6346	247.519
5.27489	0			99.6357	434.973
5.28474	0			99.6368	516.2
5.29458	0			99.6378	420.671
5.30443	0			99.6389	211.933
5.31427	0			99.64	0
5.32413	0			99.641	0
5.33397	0			99.6421	0
5.34383	0			99.6432	0
5.35368	0			100.146	0
5.36353	0			100.147	0
5.37338	0			100.148	0
5.38323	0			100.149	0
5.39308	0			100.15	16.8318
5.40291	0			100.151	221.937
5.41277	0			100.153	418.979
5.42264	0			100.154	531.668
5.43249	0			100.155	481.806
5.44234	0			100.156	299.285
5.45218	0			100.157	0
5.46203	0			100.158	0
5.47188	0			100.159	0
5.48173	0			100.16	0
5.49158	0			100.475	0
5.50143	0			100.476	0
5.51129	0			100.477	0
5.52114	0			100.478	0
5.53098	0			100.48	16.0604
5.54084	0			100.481	238.669
5.55068	0			100.482	393.717
5.56053	0			100.483	447.843
5.57039	0			100.484	365.289
5.58023	0			100.485	194.316
5.59008	0			100.486	0
5.59992	0			100.487	0
5.60978	0			100.488	0
5.61963	0			100.489	0
5.62957	0			103.373	0
5.63943	0			103.374	0
5.64928	0			103.375	0
5.65914	0			103.376	0
5.66898	0			103.377	24.923
5.67884	0			103.378	298.135
5.68869	0			103.379	447.963
5.69855	0			103.381	477.823
5.70841	0			103.382	364.199
5.71826	0			103.383	174.938
5.72811	0			103.384	0
5.73797	0			103.385	0
5.74782	0			103.386	0
5.75767	0			103.387	0
5.76753	0			104.567	0
5.7774	0			104.568	0
5.78726	0			104.569	0
5.79711	0			104.571	0
5.80697	0			104.572	20.4408
5.81682	0			104.573	254.659
5.82668	0			104.574	393.667
5.83655	0			104.575	441.798
5.84639	0			104.576	376.437
5.85625	0			104.577	226.343
5.86611	0			104.579	0
5.87597	0			104.58	0
5.88582	0			104.581	0
5.89568	0			104.582	0
5.90554	0			105.19	0
5.9154	0			105.191	0
5.92526	0			105.192	0
5.93512	0			105.194	0
5.94499	0			105.195	32.4787
5.95485	0			105.196	384.8
5.96471	0			105.197	544.272
5.97458	0			105.198	535.924
5.98444	0			105.199	361.436
5.99431	0			105.201	142.018
6.00419	0			105.202	0
6.01405	0			105.203	0
6.02391	0			105.204	0
6.03376	0			105.205	0
6.04364	0			105.409	0
6.0535	0			105.411	0
6.06346	0			105.412	0
6.07334	0			105.413	0
6.0832	0			105.414	18.7487
6.09307	0			105.415	230.026
6.10292	0			105.416	446.767
6.11279	0			105.418	603.908
6.12266	0			105.419	586.034
6.13251	0			105.42	408.332
6.14238	0			105.421	185.112
6.15225	0			105.422	0
6.16213	0			105.423	0
6.172	0			105.425	0
6.18187	0			105.426	0
6.19174	0			106.741	0
6.2016	0			106.742	0
6.21148	0			106.744	0
6.22134	0			106.745	0
6.2312	0			106.746	19.7339
6.24109	0			106.747	224.165
6.25096	0			106.748	422.911
6.26083	0			106.75	541.726
6.27072	0			106.751	491.442
6.28058	0			106.752	293.694
6.29045	0			106.753	0
6.30031	0			106.754	0
6.31018	0			106.755	0
6.32003	0			106.757	0
6.33	0			107.554	0
6.33986	0			107.555	0
6.34972	0			107.556	0
6.35958	0			107.557	0
6.36943	0			107.558	36.5065
6.37931	0			107.56	388.494
6.38917	0			107.561	638.096
6.39902	0			107.562	685.016
6.4089	0			107.563	502.973
6.41874	0			107.564	233.53
6.42861	0			107.566	0
6.43846	0			107.567	0
6.44831	0			107.568	0
6.45817	0			107.569	0
6.46802	0			108.001	0
6.47789	0			108.002	0
6.48774	0			108.003	0
6.49759	0			108.004	0
6.50745	0			108.006	26.4805
6.5173	0			108.007	275.338
6.52716	0			108.008	449.561
6.53701	0			108.009	485.298
6.54687	0			108.01	362.736
6.55673	0			108.012	169.591
6.56658	0			108.013	0
6.57644	0			108.014	0
6.58629	0			108.015	0
6.59626	0			108.016	0
6.60612	0			109.226	0
6.61597	0			109.227	0
6.62582	0			109.229	0
6.63567	0			109.23	0
6.64553	0			109.231	22.5566
6.6554	0			109.232	245.709
6.66524	0			109.234	439.123
6.67511	0			109.235	517.423
6.68496	0			109.236	424.228
6.69481	0			109.237	219.58
6.70467	0			109.238	0
6.71451	0			109.24	0
6.72437	0			109.241	0
6.73422	0			109.242	0
6.74408	0			111.035	0
6.75393	0			111.036	0
6.76378	0			111.037	0
6.77365	0			111.039	0
6.7835	0			111.04	21.2342
6.79336	0			111.041	221.324
6.80323	0			111.042	465.39
6.81309	0			111.044	604.853
6.82296	0			111.045	534.934
6.83282	0			111.046	304.361
6.84269	0			111.047	0
6.85254	0			111.049	0
6.8624	0			111.05	0
6.87227	0			111.051	0
6.88213	0			111.173	0
6.89199	0			111.174	0
6.90185	0			111.176	0
6.91172	0			111.177	0
6.92159	0			111.178	35.5894
6.93144	0			111.179	342.456
6.94131	0			111.181	510.278
6.95116	0			111.182	524.906
6.96107	0			111.183	377.185
6.97093	0			111.184	172.385
6.98079	0			111.186	0
6.99066	0			111.187	0
7.00051	0			111.188	0
7.01038	0			111.189	0
7.02025	0			117.329	0
7.03011	0			117.33	0
7.03998	0			117.331	0
7.04984	0			117.333	0
7.05971	0			117.334	30.19
7.06957	0			117.335	254.874
7.07944	0			117.337	438.606
7.08931	0			117.338	512.561
7.09917	0			117.339	444.566
7.10904	0			117.341	268.205
7.1189	0			117.342	0
7.12877	0			117.344	0
7.13864	0			117.345	0
7.1485	0			117.346	0
7.15837	0			119.008	0
7.16824	0			119.009	0
7.17811	0			119.01	0
7.18798	0			119.012	0
7.19784	0			119.013	44.7688
7.20771	0			119.015	364.654
7.21756	0			119.016	513.611
7.22743	0			119.017	531.143
7.2373	0			119.019	398.006
7.24716	0			119.02	188.323
7.25703	0			119.022	0
7.26689	0			119.023	0
7.27675	0			119.024	0
7.28661	0			119.026	0
7.29658	0			120.615	0
7.30644	0			120.616	0
7.31631	0			120.618	0
7.32618	0			120.619	0
7.33604	0			120.62	42.1178
7.34591	0			120.622	325.151
7.35578	0			120.623	459.12
7.36564	0			120.625	490.479
7.3755	0			120.626	383.627
7.38536	0			120.628	192.365
7.39525	0			120.629	0
7.40512	0			120.63	0
7.41497	0			120.632	0
7.42483	0			120.633	0
7.43469	0			126.544	0
7.44455	0			126.546	0
7.45442	0			126.547	0
7.46428	0			126.549	0
7.47415	0			126.55	44.9129
7.48401	0			126.552	319.313
7.49388	0			126.553	497.661
7.50375	0			126.555	525.583
7.5136	0			126.556	384.757
7.52347	0			126.558	171.213
7.53332	0			126.56	0
7.54318	0			126.561	0
7.55303	0			126.563	0
7.56299	0			126.564	0
7.57286	0			128.321	0
7.58272	0			128.323	0
7.59258	0			128.324	0
7.60243	0			128.326	0
7.6123	0			128.327	37.5165
7.62216	0			128.329	254.378
7.63202	0			128.33	402.174
7.64188	0			128.332	501.396
7.65173	0			128.334	505.53
7.6616	0			128.335	404.691
7.67147	0			128.337	223.682
7.68133	0			128.338	0
7.69119	0			128.34	0
7.70104	0			128.341	0
7.71092	0			128.343	0
7.72078	0			130.391	0
7.73063	0			130.393	0
7.7405	0			130.394	0
7.75035	0			130.396	0
7.76021	0			130.397	38.1195
7.77007	0			130.399	265.838
7.77993	0			130.401	445.231
7.7898	0			130.402	488.852
7.79965	0			130.404	362.423
7.80952	0			130.405	156.824
7.81938	0			130.407	0
7.82925	0			130.409	0
7.83912	0			130.41	0
7.84897	0			130.412	0
7.85884	0			132.873	0
7.86869	0			132.874	0
7.87856	0			132.876	0
7.88842	0			132.878	0
7.89827	0			132.879	65.9081
7.90814	0			132.881	400.002
7.91799	0			132.882	503.6
7.92785	0			132.884	501.525
7.93772	0			132.886	392.844
7.94757	0			132.887	210.419
7.95743	0			132.889	0
7.96729	0			132.891	0
7.97715	0			132.892	0
7.98702	0			132.894	0
7.99687	0			133.937	0
8.00674	0			133.938	0
8.01658	0			133.94	0
8.02645	0			133.942	0
8.03631	0			133.943	55.5364
8.04615	0			133.945	343.351
8.05601	0			133.947	500.595
8.06587	0			133.948	523.979
8.07572	0			133.95	381.836
8.08558	0			133.952	158.418
8.09543	0			133.953	0
8.10529	0			133.955	0
8.11515	0			133.957	0
8.125	0			133.958	0
8.13485	0			134.491	0
8.14471	0			134.493	0
8.15457	0			134.495	0
8.16441	0			134.496	0
8.17427	0			134.498	41.2745
8.18413	0			134.5	260.964
8.19399	0			134.501	422.068
8.20385	0			134.503	469.401
8.21369	0			134.505	366.474
8.22355	0			134.506	174.336
8.2334	0			134.508	0
8.24326	0			134.51	0
8.25311	0			134.511	0
8.26307	0			134.513	0
8.27293	0			134.699	0
8.28278	0			134.701	0
8.29264	0			134.703	0
8.30249	0			134.704	0
8.31234	0			134.706	31.7851
8.32219	0			134.708	213.123
8.33204	0			134.709	411.986
8.3419	0			134.711	532.954
8.35175	0			134.713	487.057
8.3616	0			134.714	282.566
8.37146	0			134.716	0
8.38133	0			134.718	0
8.39118	0			134.719	0
8.40102	0			134.721	0
8.41088	0			135.037	0
8.42073	0			135.039	0
8.43058	0			135.041	0
8.44044	0			135.042	0
8.45028	0			135.044	33.8274
8.46013	0			135.046	222.24
8.46999	0			135.047	410.1
8.47984	0			135.049	494.545
8.4897	0			135.051	409.517
8.49954	0			135.052	205.759
8.5094	0			135.054	0
8.51924	0			135.056	0
8.52909	0			135.058	0
8.53895	0			135.059	0
8.54882	0			135.915	0
8.55867	0			135.916	0
8.56852	0			135.918	0
8.57838	0			135.92	0
8.58824	1535.61			135.921	40.2247
8.5981	6707.68			135.923	259.073
8.60809	24154			135.925	423.68
8.61806	74602.9			135.927	477.589
8.62812	203027			135.928	388.876
8.63811	442129			135.93	203.881
8.64808	845596			135.932	0
8.65804	1.39419e+06			135.933	0
8.668	2102898			135.935	0
8.67798	2.87558e+06			135.937	0
8.68797	3559953			138.691	0
8.69794	3660234			138.693	0
8.70791	3.22726e+06			138.695	0
8.71788	2.50253e+06			138.697	0
8.72793	1.93144e+06			138.698	47.8525
8.73792	1.30557e+06			138.7	283.149
8.74789	943363			138.702	424.359
8.75786	662271			138.704	479.671
8.76783	440253			138.705	413.788
8.77781	285486			138.707	235.57
8.78779	176924			138.709	0
8.79776	99217.7			138.711	0
8.80774	57960.7			138.712	0
8.81771	33421.8			138.714	0
8.82776	19046.4			139.713	0
8.83774	12549.4			139.714	0
8.84772	11042.1			139.716	0
8.85769	9558.48			139.718	0
8.86767	9510.85			139.72	42.0101
8.87765	14423.2			139.722	255.161
8.88763	21328.4			139.723	425.255
8.8976	40571.8			139.725	470.781
8.90758	89315.5			139.727	360.324
8.91755	181711			139.729	165.907
8.9276	344625			139.73	0
8.93758	587089			139.732	0
8.94755	958163			139.734	0
8.95753	1.37394e+06			139.736	0
8.9675	1.89702e+06			140.311	0
8.97748	2450284			140.312	0
8.98746	2.84944e+06			140.314	0
8.99743	3.242e+06			140.316	0
9.00741	3285954			140.318	45.1899
9.01737	3.17965e+06			140.32	271.91
9.02741	2.83466e+06			140.321	452.023
9.03739	2.39529e+06			140.323	492.945
9.04736	1.93142e+06			140.325	369.273
9.05734	1.43972e+06			140.327	166.176
9.06731	1087575			140.328	0
9.0773	771594			140.33	0
9.08728	532312			140.332	0
9.09725	354912			140.334	0
9.10722	225319			142.976	0
9.11719	141415			142.977	0
9.12723	91207.7			142.979	0
9.13721	57082.8			142.981	0
9.14717	33997.8			142.983	55.3135
9.15716	26299			142.985	322.381
9.16712	15447.6			142.987	500.984
9.17711	13604.5			142.989	525.949
9.18708	10245.7			142.99	376.241
9.19705	9598.7			142.992	156.748
9.20703	8964.39			142.994	0
9.217	8143.41			142.996	0
9.22704	7762.87			142.998	0
9.23703	7293.75			143	0
9.247	7146.05			147.475	0
9.25697	7788.3			147.477	0
9.26694	5708.13			147.479	0
9.27692	6307.85			147.481	0
9.2869	6138.66			147.483	50.1519
9.29688	5742.88			147.485	272.445
9.30686	6701.51			147.487	424.644
9.31682	6814.66			147.489	469.218
9.32687	5781.32			147.49	385.419
9.33685	6339.32			147.492	206.127
9.34682	4667.14			147.494	0
9.35679	4439.6			147.496	0
9.36676	3084.06			147.498	0
9.37676	3791.38			147.5	0
9.38673	3424.05			149.308	0
9.39674	3060.52			149.31	0
9.40672	3357.5			149.312	0
9.41669	2665.36			149.314	0
9.42672	2415.01			149.316	55.2201
9.43671	2193.91			149.318	298.175
9.44669	2454.77			149.32	450.332
9.45667	2430.21			149.322	494.31
9.46664	1974.83			149.323	403.434
9.47663	2023.96			149.325	213.51
9.48659	1971.61			149.327	0
9.49661	1776.33			149.329	0
9.50659	1575.96			149.331	0
9.51656	1429.06			149.333	0
9.5266	1227.95			152.053	0
9.53659	1661.09			152.055	0
9.54656	1130.76			152.057	0
9.55654	1962.62			152.059	0
9.56651	1550.26			152.061	165.063
9.5765	1359.77			152.063	1257.69
9.58647	1348.77			152.065	4020.1
9.59649	1123.52			152.067	8512
9.60647	1265.19			152.069	12667.6
9.61645	1226.54			152.071	12748.9
9.62649	1020.2			152.073	8361.79
9.63647	1315.59			152.075	3992.11
9.64645	992.466			152.077	953.354
9.65643	1314.58			152.079	0
9.6664	1604.22			152.081	0
9.67638	1327.58			152.083	0
9.68636	893.838			152.085	0
9.69637	1023.69			154.583	0
9.70636	870.962			154.586	0
9.71633	881.044			154.588	0
9.72638	1234.52			154.59	0
9.73637	1316.11			154.592	181.395
9.74634	867.583			154.594	1083.86
9.75632	1976.49			154.596	2409.14
9.7663	1315.59			154.598	3686.73
9.77629	1645.04			154.6	3672.75
9.78626	1697.49			154.602	1929.55
9.79631	1330.46			154.604	986.149
9.80629	1639.28			154.606	0
9.81627	1294.91			154.608	0
9.82633	1117.36			154.61	0
9.83631	1512.72			154.612	0
9.84629	1639.34			165.138	0
9.85626	1389.09			165.14	0
9.86623	1023.95			165.142	0
9.87622	1548.46			165.145	0
9.8862	1303.22			165.147	62.1442
9.89625	842.098			165.149	299.729
9.90624	666.866			165.151	468.456
9.91621	650.823			165.154	514.228
9.92626	758.759			165.156	415.006
9.93623	701.707			165.158	217.733
9.94622	984.173			165.161	0
9.9562	1118.01			165.163	0
9.96618	654.279			165.165	0
9.97616	500.149			165.167	0
9.98614	0			165.451	0
9.99617	531.226			165.453	0
10.0062	745.89			165.455	0
10.0162	642.688			165.457	0
10.0262	0			165.46	59.2449
10.0362	707.837			165.462	277.969
10.0462	823.121			165.464	414.827
10.0562	999.814			165.467	452.131
10.0662	674.071			165.469	362.866
10.0762	966.22			165.471	179.983
10.0861	903.609			165.473	0
10.0962	613.291			165.476	0
10.1062	622.962			165.478	0
10.1162	873.338			165.48	0
10.1262	469.898			170.061	0
10.1362	765.356			170.064	0
10.1462	866.414			170.066	0
10.1562	837.95			170.069	0
10.1661	519.493			170.071	89.1957
10.1761	593.597			170.073	771.913
10.1861	830.503			170.076	2685.2
10.1962	932.528			170.078	5254.08
10.2061	502.431			170.08	6983.61
10.2161	0			170.083	6537.94
10.2261	589.375			170.085	4317.2
10.2362	518.349			170.088	1767.46
10.246	633.657			170.09	203.465
10.256	787.927			170.092	0
10.266	567.234			170.095	0
10.276	827.7			170.097	0
10.2859	542.734			170.099	0
10.296	537.567			170.107	0
10.306	1000.88			170.109	0
10.3159	577.607			170.111	0
10.326	518.699			170.114	0
10.336	533.618			170.116	55.0586
10.346	755.992			170.119	262.009
10.3559	502.403			170.121	443.043
10.3659	551.315			170.123	531.658
10.3759	664.39			170.126	465.962
10.3859	584.348			170.128	250.843
10.3959	704.602			170.13	0
10.4059	643.593			170.133	0
10.4159	414.899			170.135	0
10.4259	0			170.138	0
10.4359	953.578			171.03	0
10.446	770.7			171.033	0
10.4559	0			171.035	0
10.4659	977.506			171.037	0
10.4759	503.537			171.04	52.6582
10.4859	850.833			171.042	252.357
10.496	826.786			171.045	440.774
10.506	651.071			171.047	551.214
10.5159	0			171.049	517.766
10.526	803.159			171.052	356.744
10.536	0			171.054	149.684
10.546	1136.92			171.057	0
10.556	0			171.059	0
10.566	584.43			171.061	0
10.576	491.607			171.064	0
10.586	835.052			173.733	0
10.596	780.655			173.736	0
10.606	408.002			173.738	0
10.616	0			173.741	0
10.626	809.492			173.743	91.4194
10.6361	750.281			173.746	385.742
10.6459	0			173.748	508.773
10.6559	0			173.75	505.965
10.6659	864.548			173.753	382.316
10.6757	358.897			173.755	185.114
10.6857	370.06			173.758	0
10.6958	842.182			173.76	0
10.7057	631.195			173.763	0
10.7157	375.867			173.765	0
10.7258	433.579			174.239	0
10.7358	0			174.241	0
10.7457	592.165			174.243	0
10.7558	985.989			174.246	0
10.7657	428.507			174.248	75.1098
10.7757	790.906			174.251	333.471
10.7857	398.277			174.253	498.025
10.7958	725.961			174.256	532.309
10.8057	635.118			174.258	405.066
10.8157	409.136			174.261	182.345
10.8258	962.223			174.263	0
10.8358	811.936			174.266	0
10.8457	428.409			174.268	0
10.8557	544.393			174.271	0
10.8657	530.889			174.451	0
10.8757	917.747			174.454	0
10.8857	0			174.456	0
10.8957	468.522			174.459	0
10.9057	500.664			174.461	58.9002
10.9157	638.852			174.464	266.772
10.9258	590.074			174.466	416.279
10.9357	1112.51			174.469	456.513
10.9457	794.158			174.471	352.043
10.9557	876.984			174.473	159.595
10.9657	0			174.476	0
10.9757	1033.28			174.478	0
10.9857	957.618			174.481	0
10.9956	1073.68			174.483	0
11.0056	1695.77			177.145	0
11.0156	1163.76			177.147	0
11.0256	1289.78			177.15	0
11.0356	1549.42			177.152	0
11.0456	859.805			177.155	81.797
11.0556	1075.23			177.158	343.984
11.0655	2140.7			177.16	480.746
11.0755	1175.27			177.163	487.422
11.0855	619.065			177.165	357.243
11.0955	885.76			177.168	159.361
11.1055	2247.68			177.17	0
11.1155	1046.61			177.173	0
11.1255	930.858			177.175	0
11.1355	1186.16			177.178	0
11.1455	1214.11			188.36	0
11.1555	1657.96			188.363	0
11.1655	1067.82			188.366	0
11.1755	1208.32			188.368	0
11.1854	660.28			188.371	101.936
11.1955	1573.79			188.374	409.03
11.2055	1205.69			188.377	588.469
11.2155	1054.3			188.38	600.566
11.2255	1625.27			188.382	436.382
11.2355	1648.98			188.385	188.502
11.2455	1552.87			188.388	0
11.2555	1556.29			188.391	0
11.2654	1201.11			188.393	0
11.2754	1094.08			188.396	0
11.2854	632.808			195.003	0
11.2955	460.663			195.006	0
11.3055	0			195.009	0
11.3155	500.02			195.012	0
11.3255	0			195.015	94.4802
11.3355	0			195.018	354.224
11.3456	464.704			195.021	483.269
11.3555	562.875			195.024	528.291
11.3655	458.276			195.026	475.83
11.3755	0			195.029	275.512
11.3855	0			195.032	0
11.3956	0			195.035	0
11.4054	0			195.038	0
11.4153	0			195.041	0
11.4252	431.152			197.325	0
11.4351	439.032			197.328	0
11.4449	0			197.331	0
11.4549	0			197.334	0
11.4649	0			197.337	99.3381
11.4747	0			197.34	370.622
11.4846	0			197.343	499.694
11.4945	0			197.346	491.676
11.5043	0			197.349	357.993
11.5142	0			197.352	158.332
11.524	0			197.355	0
11.5339	0			197.358	0
11.5437	0			197.361	0
11.5536	0			197.364	0
11.5634	357.626			198.039	0
11.5733	498.961			198.042	0
11.5833	473.151			198.045	0
11.5934	0			198.048	0
11.6033	0			198.051	102.486
11.6134	0			198.054	458.487
11.6232	0			198.057	673.317
11.6331	625.626			198.06	703.485
11.6429	0			198.063	1774.06
11.6529	0			198.066	5942.16
11.6629	0			198.069	16941.8
11.6728	0			198.072	33154.8
11.6826	0			198.075	45777.7
11.6925	0			198.078	43174.3
11.7024	376.771			198.081	27163.1
11.7122	0			198.084	12137
11.722	0			198.087	2674.47
11.7321	0			198.09	203.912
11.7419	412.574			198.093	0
11.7518	0			198.096	0
11.7617	0			198.099	0
11.7717	0			198.102	0
11.7815	0			198.681	0
11.7914	0			198.684	0
11.8013	0			198.687	0
11.8111	0			198.69	0
11.821	0			198.693	67.6678
11.8309	582.86			198.696	277.114
11.8407	0			198.699	452.201
11.8507	0			198.702	523.724
11.8608	0			198.705	444.353
11.8706	0			198.708	223.719
11.8805	0			198.711	0
11.8903	0			198.714	0
11.9002	0			198.717	0
11.91	0			198.72	0
11.9199	0			200.248	0
11.9299	0			200.251	0
11.9397	0			200.254	0
11.9496	0			200.257	0
11.9594	0			200.26	87.4814
11.9693	355.626			200.264	340.295
11.9792	0			200.267	507.459
11.9891	0			200.27	524.784
11.9991	0			200.273	381.429
12.009	0			200.276	161.004
12.0189	0			200.279	0
12.0287	597.606			200.282	0
12.0386	0			200.285	0
12.0486	0			200.288	0
12.0586	0			202.988	0
12.0685	0			202.991	0
12.0783	0			202.994	0
12.0882	0			202.997	0
12.098	0			203	90.0762
12.1079	0			203.003	335.197
12.1177	0			203.007	480.245
12.1276	0			203.01	496.492
12.1374	0			203.013	372.368
12.1473	0			203.016	166.548
12.1572	0			203.019	0
12.167	0			203.022	0
12.1769	0			203.025	0
12.1867	0			203.028	0
12.1967	0			210.529	0
12.2065	0			210.532	0
12.2164	0			210.535	0
12.2262	0			210.539	0
12.2361	0			210.542	96.7947
12.2459	0			210.545	335.077
12.2558	0			210.548	439.685
12.2656	0			210.552	435.523
12.2755	0			210.555	324.084
12.2853	0			210.558	144.352
12.2952	0			210.561	0
12.3051	0			210.565	0
12.3149	0			210.568	0
12.3248	0			210.571	0
12.3346	0			210.64	0
12.3445	0			210.644	0
12.3543	0			210.647	0
12.3642	0			210.65	0
12.3741	0			210.653	83.7642
12.3839	0			210.657	309.478
12.3938	0			210.66	457.928
12.4037	0			210.663	495.358
12.4135	0			210.667	391.744
12.4234	0			210.67	180.435
12.4332	0			210.673	0
12.4431	0			210.676	0
12.4529	0			210.68	0
12.4628	0			210.683	0
12.4727	0			218.89	0
12.4825	0			218.894	0
12.4924	0			218.897	0
12.5022	0			218.901	0
12.5121	0			218.904	85.0071
12.5219	355.841			218.907	322.469
12.5318	0			218.911	511.239
12.5418	0			218.914	577.145
12.5518	0			218.918	476.809
12.5617	0			218.921	230.114
12.5715	416.667			218.925	0
12.5814	0			218.928	0
12.5913	0			218.932	0
12.6014	0			218.935	0
12.6112	623.274			219.235	0
12.6211	498.395			219.238	0
12.6311	350.92			219.242	0
12.6411	0			219.245	0
12.6511	630.759			219.249	86.6474
12.6611	0			219.252	311.992
12.6711	0			219.256	453.301
12.6811	0			219.259	471.618
12.691	0			219.263	355.404
12.7009	500.773			219.266	156.258
12.7107	1077.44			219.27	0
12.7207	831.338			219.273	0
12.7307	953.225			219.277	0
12.7407	1450.97			219.28	0
12.7507	929.629			219.661	0
12.7607	831.538			219.664	0
12.7707	1116.72			219.668	0
12.7807	1375.31			219.671	0
12.7907	0			219.675	96.151
12.8007	615.162			219.678	328.967
12.8107	0			219.682	443.523
12.8207	440.967			219.685	456.478
12.8307	0			219.689	384.832
12.8407	0			219.692	207.585
12.8507	0			219.696	0
12.8606	0			219.699	0
12.8704	0			219.703	0
12.8803	0			219.706	0
12.8902	0			221.215	0
12.9	0			221.218	0
12.9099	0			221.222	0
12.9197	0			221.225	0
12.9297	0			221.229	90.2126
12.9396	0			221.232	338.179
12.9494	0			221.236	533.494
12.9593	0			221.239	595.586
12.9691	0			221.243	478.516
12.979	0			221.246	221.89
12.9888	0			221.25	0
12.9987	487.792			221.253	0
13.0086	0			221.257	0
13.0185	0			221.26	0
13.0285	0			227.093	0
13.0384	0			227.097	0
13.0483	0			227.1	0
13.0581	485.695			227.104	0
13.068	0			227.108	130.741
13.0778	0			227.111	426.757
13.0878	0			227.115	552.611
13.0976	0			227.119	517.875
13.1075	0			227.122	351.156
13.1173	0			227.126	140.066
13.1272	0			227.13	0
13.1371	0			227.133	0
13.1469	0			227.137	0
13.1568	0			227.141	0
13.1666	0			229.624	0
13.1765	0			229.628	0
13.1863	0			229.632	0
13.1963	0			229.636	0
13.2061	0			229.639	80.9809
13.216	0			229.643	300.631
13.2258	0			229.647	481.547
13.2357	0			229.651	547.924
13.2455	0			229.654	449.542
13.2554	0			229.658	210.929
13.2652	0			229.662	0
13.2751	0			229.665	0
13.285	0			229.669	0
13.2948	0			229.673	0
13.3047	0			230.362	0
13.3145	0			230.366	0
13.3244	0			230.37	0
13.3342	0			230.374	0
13.3441	0			230.377	101.122
13.354	0			230.381	340.887
13.3638	0			230.385	477.139
13.3737	0			230.389	507.279
13.3835	0			230.392	412.039
13.3934	0			230.396	204.38
13.4033	0			230.4	0
13.4131	0			230.404	0
13.423	0			230.407	0
13.4328	0			230.411	0
13.4427	0			244.439	0
13.4525	0			244.443	0
13.4624	0			244.447	0
13.4722	0			244.451	0
13.4821	0			244.456	92.4491
13.4919	0			244.46	320.359
13.5018	0			244.464	480.223
13.5116	0			244.468	504.055
13.5215	0			244.472	376.91
13.5313	0			244.476	157.742
13.5412	380.583			244.48	0
13.551	0			244.484	0
13.5609	0			244.488	0
13.5709	0			244.493	0
13.5808	0			244.937	0
13.5906	0			244.941	0
13.6005	0			244.945	0
13.6103	0			244.949	0
13.6202	0			244.953	89.91
13.6301	0			244.957	304.433
13.64	0			244.961	448.553
13.6498	0			244.965	479.407
13.6597	0			244.97	378.82
13.6695	0			244.974	170.242
13.6794	0			244.978	0
13.6892	0			244.982	0
13.6991	0			244.986	0
13.7089	0			244.99	0
13.7188	0			250.502	0
13.7286	0			250.506	0
13.7384	0			250.51	0
13.7483	0			250.514	0
13.7581	0			250.519	93.6852
13.768	0			250.523	316.865
13.7778	0			250.527	471.775
13.7877	0			250.531	493.654
13.7975	0			250.536	369.163
13.8074	0			250.54	154.334
13.8172	0			250.544	0
13.8271	0			250.548	0
13.8369	0			250.553	0
13.8468	0			250.557	0
13.8566	0			253.457	0
13.8665	0			253.462	0
13.8763	0			253.466	0
13.8862	0			253.47	0
13.896	0			253.475	77.6996
13.9059	0			253.479	284.806
13.9157	0			253.483	481.332
13.9255	0			253.488	566.839
13.9354	0			253.492	484.334
13.9452	0			253.496	229.013
13.9551	0			253.501	0
13.9649	0			253.505	0
13.9748	0			253.509	0
13.9846	0			253.514	0
13.9945	0			255.586	0
14.0044	403.403			255.59	0
14.0142	0			255.594	0
14.0242	0			255.599	0
14.0342	0			255.603	101.741
14.0441	0			255.607	316.381
14.0539	0			255.612	431.475
14.0637	0			255.616	440.087
14.0736	0			255.621	351.786
14.0834	0			255.625	165.345
14.0933	0			255.629	0
14.1032	0			255.634	0
14.113	0			255.638	0
14.1229	0			255.643	0
14.1327	322.87			268.899	0
14.1426	0			268.904	0
14.1525	0			268.909	0
14.1625	0			268.913	0
14.1724	0			268.918	94.3641
14.1822	0			268.923	308.185
14.1921	0			268.927	459.924
14.2019	0			268.932	485.705
14.2118	0			268.937	376.087
14.2216	0			268.942	165.617
14.2315	0			268.946	0
14.2413	0			268.951	0
14.2511	0			268.956	0
14.261	0			268.961	0
14.2708	0			272.593	0
14.2807	0			272.598	0
14.2905	0			272.603	0
14.3004	0			272.607	0
14.3102	0			272.612	94.9398
14.3201	0			272.617	309.076
14.33	0			272.622	459.879
14.3399	0			272.627	474.79
14.3497	0			272.632	349.607
14.3596	0			272.636	140.95
14.3694	0			272.641	0
14.3792	0			272.646	0
14.3891	0			272.651	0
14.3989	0			272.656	0
14.4088	0			273.111	0
14.4186	0			273.116	0
14.4285	0			273.121	0
14.4383	0			273.125	0
14.4481	0			273.13	98.7193
14.458	0			273.135	320.484
14.4678	0			273.14	467.379
14.4776	0			273.145	460.415
14.4875	0			273.15	316.205
14.4973	0			273.154	118.88
14.5071	0			273.159	0
14.517	0			273.164	0
14.5268	0			273.169	0
14.5366	0			273.174	0
14.5465	0			274.054	0
14.5563	0			274.059	0
14.5661	0			274.063	0
14.576	0			274.068	0
14.5858	0			274.073	64.2509
14.5956	0			274.078	630.379
14.6055	0			274.083	3448.73
14.6153	0			274.088	9530.59
14.6251	0			274.093	16720.1
14.635	0			274.098	20420.3
14.6448	0			274.102	16957.8
14.6547	0			274.107	9733.42
14.6645	0			274.112	3699.64
14.6743	0			274.117	650.066
14.6842	0			274.122	0
14.694	0			274.127	0
14.7038	0			274.132	0
14.7137	0			274.137	0
14.7235	0			291.661	0
14.7333	0			291.666	0
14.7432	0			291.671	0
14.753	0			291.677	0
14.7629	0			291.682	111.549
14.7728	0			291.687	314.674
14.7826	0			291.693	422.184
14.7924	0			291.698	439.098
14.8023	0			291.704	355.273
14.8121	0			291.709	156.423
14.822	0			291.714	0
14.8318	0			291.72	0
14.8417	0			291.725	0
14.8515	0			291.73	0
14.8613	0			292.052	0
14.8712	0			292.057	0
14.881	0			292.062	0
14.8908	0			292.068	0
14.9007	0			292.073	54.3797
14.9105	0			292.078	316.507
14.9203	0			292.084	1602.04
14.9302	0			292.089	7453.88
14.94	0			292.095	24773.3
14.9499	0			292.1	51864.7
14.9597	0			292.105	75105.1
14.9695	0			292.111	75217
14.9794	0			292.116	51145.3
14.9892	0			292.121	24710.9
14.9991	0			292.127	7125.85
15.0089	0			292.132	1523.81
15.0188	0			292.137	253.679
15.0286	0			292.143	0
15.0385	0			292.148	0
15.0483	0			292.154	0
15.0582	0			292.159	0
15.0681	0			301.208	0
15.078	0			301.214	0
15.0878	0			301.22	0
15.0977	0			301.225	0
15.1076	0			301.231	149.982
15.1175	0			301.237	384.373
15.1273	0			301.242	465.253
15.1372	0			301.248	461.451
15.1471	0			301.253	361.071
15.157	0			301.259	153.546
15.1669	0			301.265	0
15.1767	0			301.27	0
15.1866	0			301.276	0
15.1966	0			301.282	0
15.2065	0			305.407	0
15.2163	0			305.413	0
15.2262	0			305.418	0
15.2361	0			305.424	0
15.2459	0			305.43	120.935
15.2558	0			305.435	331.125
15.2656	0			305.441	436.523
15.2755	0			305.447	440.432
15.2853	0			305.453	333.728
15.2951	0			305.458	134.686
15.305	0			305.464	0
15.3148	0			305.47	0
15.3247	0			305.476	0
15.3345	0			305.481	0
15.3444	0			313.749	0
15.3542	0			313.754	0
15.364	0			313.76	0
15.3739	0			313.766	0
15.3837	0			313.772	128.92
15.3936	0			313.778	358.55
15.4034	0			313.784	485.669
15.4132	0			313.79	485.58
15.4231	0			313.796	354.677
15.4329	0			313.802	136.983
15.4428	0			313.808	0
15.4526	0			313.814	0
15.4624	0			313.82	0
15.4723	0			313.826	0
15.4821	0			314.065	0
15.4919	0			314.071	0
15.5018	0			314.077	0
15.5116	0			314.083	0
15.5215	0			314.089	117.403
15.5313	0			314.095	318.547
15.5412	0			314.101	430.309
15.551	0			314.107	455.143
15.5609	0			314.113	375.332
15.5707	0			314.119	162.57
15.5805	0			314.125	0
15.5904	0			314.131	0
15.6002	0			314.137	0
15.6101	0			314.143	0
15.6199	0			315.072	0
15.6299	0			315.078	0
15.6397	0			315.084	0
15.6496	0			315.09	0
15.6594	0			315.096	60.7835
15.6693	0			315.102	646.414
15.6791	0			315.108	2619.95
15.689	0			315.114	5859.43
15.6988	0			315.12	8864.35
15.7087	0			315.126	9297.45
15.7185	0			315.132	6613.12
15.7284	0			315.138	3186.22
15.7382	0			315.144	924.578
15.748	0			315.15	122.235
15.7579	0			315.156	0
15.7677	0			315.162	0
15.7776	0			315.168	0
15.7874	0			315.174	0
15.7973	0			315.433	0
15.8071	0			315.439	0
15.8169	0			315.445	0
15.8268	0			315.451	0
15.8366	0			315.457	157.448
15.8465	0			315.463	438.97
15.8563	0			315.469	585.716
15.8662	0			315.475	566.833
15.876	0			315.481	391.143
15.8859	0			315.487	142.021
15.8957	0			315.493	0
15.9056	0			315.499	0
15.9154	0			315.505	0
15.9253	0			315.511	0
15.9351	0			316.059	0
15.9449	0			316.065	0
15.9548	0			316.071	0
15.9646	0			316.077	0
15.9745	0			316.083	353.808
15.9843	0			316.089	2103.95
15.9942	0			316.095	5975.84
16.004	0			316.102	11037.4
16.0139	0			316.108	13711.2
16.0237	0			316.114	11431
16.0336	0			316.12	6617.93
16.0434	0			316.126	2478.75
16.0533	0			316.132	395.38
16.0632	0			316.138	0
16.0731	0			316.144	0
16.0829	0			316.15	0
16.0928	0			316.156	0
16.1026	0			322.58	0
16.1125	0			322.586	0
16.1223	0			322.592	0
16.1321	0			322.598	0
16.142	0			322.605	163.842
16.1518	0			322.611	432.683
16.1617	0			322.617	546.569
16.1715	0			322.623	512.818
16.1814	0			322.63	358.249
16.1912	0			322.636	134.31
16.2011	0			322.642	0
16.2109	0			322.648	0
16.2208	0			322.654	0
16.2306	0			322.661	0
16.2404	0			323.028	0
16.2503	0			323.035	0
16.2601	0			323.041	0
16.27	0			323.047	0
16.2798	0			323.053	132.577
16.2897	0			323.059	413.114
16.2995	0			323.066	649.847
16.3094	0			323.072	735.876
16.3192	0			323.078	615.614
16.3291	0			323.084	371.755
16.3389	0			323.091	121.6
16.3487	0			323.097	0
16.3586	0			323.103	0
16.3684	0			323.109	0
16.3783	0			323.116	0
16.3881	0			333.085	0
16.398	0			333.091	0
16.4078	0			333.098	0
16.4176	0			333.104	0
16.4275	0			333.111	273.432
16.4373	0			333.117	1639.71
16.4472	0			333.124	3889.17
16.457	0			333.13	5640.1
16.4669	0			333.137	5885.2
16.4767	0			333.144	4465.94
16.4865	0			333.15	2281.17
16.4965	0			333.157	579.664
16.5064	0			333.163	0
16.5162	0			333.17	0
16.526	0			333.176	0
16.5359	0			333.183	0
16.5457	0			335.461	0
16.5556	0			335.468	0
16.5654	0			335.474	0
16.5753	0			335.481	0
16.5851	0			335.487	121.211
16.595	0			335.494	340.794
16.6048	0			335.501	476.554
16.6146	0			335.507	483.178
16.6245	0			335.514	365.294
16.6343	0			335.52	145.202
16.6442	0			335.527	0
16.654	0			335.534	0
16.6639	0			335.54	0
16.6737	403.516			335.547	0
16.6836	0			337.949	0
16.6934	0			337.956	0
16.7035	0			337.963	0
16.7133	0			337.969	0
16.7231	0			337.976	136.205
16.733	0			337.983	373.103
16.7428	0			337.99	516.222
16.7527	0			337.996	526.831
16.7625	0			338.003	396.009
16.7724	0			338.01	154.122
16.7822	0			338.016	0
16.792	0			338.023	0
16.8019	0			338.03	0
16.8117	0			338.036	0
16.8216	0			340.095	0
16.8314	0			340.102	0
16.8413	0			340.108	0
16.8511	0			340.115	0
16.861	0			340.122	173.092
16.8708	0			340.129	848.189
16.8807	0			340.135	1825.09
16.8905	0			340.142	2463.55
16.9004	0			340.149	2366.02
16.9102	0			340.156	1603.92
16.9201	0			340.162	636.711
16.93	0			340.169	77.3018
16.9398	0			340.176	0
16.9497	0			340.183	0
16.9595	0			340.189	0
16.9694	0			340.196	0
16.9792	0			350.93	0
16.9891	0			350.937	0
16.9989	0			350.944	0
17.0088	0			350.951	0
17.0186	0			350.958	118.352
17.0285	0			350.965	337.099
17.0383	0			350.972	495.832
17.0482	0			350.98	543.834
17.058	0			350.987	455.458
17.0678	0			350.994	195.039
17.0777	0			351.001	0
17.0875	0			351.008	0
17.0974	0			351.015	0
17.1072	0			351.022	0
17.1171	0			356.077	0
17.1269	0			356.084	0
17.1368	0			356.091	0
17.1466	0			356.099	0
17.1565	0			356.106	274.387
17.1663	0			356.113	2138.17
17.1762	0			356.12	8613.95
17.186	0			356.127	19331.1
17.1959	0			356.135	29684.7
17.2057	0			356.142	31204.8
17.2156	0			356.149	22285.6
17.2254	0			356.156	11085.7
17.2352	0			356.164	3429.36
17.2451	0			356.171	613.928
17.2549	0			356.178	68.0943
17.2648	0			356.185	0
17.2746	0			356.192	0
17.2845	0			356.2	0
17.2944	0			356.207	0
17.3042	0			358.099	0
17.314	0			358.106	0
17.3239	0			358.114	0
17.3337	0			358.121	0
17.3436	0			358.128	289.739
17.3534	0			358.135	1317.86
17.3634	0			358.143	2732.42
17.3732	0			358.15	3686.77
17.383	0			358.157	3629.93
17.3929	0			358.165	2579.5
17.4027	0			358.172	1129.03
17.4126	0			358.179	196.655
17.4224	0			358.186	0
17.4323	0			358.194	0
17.4421	0			358.201	0
17.4519	0			358.208	0
17.4618	0			359.669	0
17.4716	0			359.676	0
17.4814	0			359.684	0
17.4913	0			359.691	0
17.5011	0			359.698	106.869
17.511	0			359.706	323.813
17.5208	0			359.713	499.752
17.5307	0			359.72	535.398
17.5405	0			359.728	404.058
17.5503	0			359.735	151.229
17.5602	0			359.742	0
17.57	0			359.75	0
17.5799	0			359.757	0
17.5897	0			359.764	0
17.5995	0			361.065	0
17.6094	0			361.072	0
17.6192	0			361.08	0
17.6291	0			361.087	0
17.6389	0			361.095	361.943
17.6488	0			361.102	2452.62
17.6586	0			361.109	9888.5
17.6684	0			361.117	22968.8
17.6783	0			361.124	36986
17.6881	0			361.131	41050.5
17.698	0			361.139	30843
17.7078	0			361.146	16090
17.7177	0			361.153	5523.26
17.7275	0			361.161	1150.24
17.7374	0			361.168	116
17.7472	0			361.176	0
17.7571	0			361.183	0
17.7669	0			361.19	0
17.7767	0			361.198	0
17.7866	0			361.707	0
17.7965	0			361.714	0
17.8064	0			361.722	0
17.8162	0			361.729	0
17.8261	0			361.737	167.853
17.8359	0			361.744	398.79
17.8458	0			361.751	485.457
17.8556	0			361.759	472.698
17.8655	0			361.766	360.525
17.8753	0			361.774	142.766
17.8851	0			361.781	0
17.895	0			361.788	0
17.9048	0			361.796	0
17.9147	0			361.803	0
17.9245	0			365.13	0
17.9344	0			365.137	0
17.9442	0			365.145	0
17.954	0			365.152	0
17.9639	0			365.16	180.013
17.9737	0			365.167	413.776
17.9836	0			365.175	472.673
17.9934	0			365.182	455.097
18.0033	0			365.19	374.684
18.0131	0			365.197	161.652
18.0229	0			365.205	0
18.0328	0			365.212	0
18.0426	0			365.22	0
18.0525	0			365.227	0
18.0623	0			366.068	0
18.0722	0			366.076	0
18.082	0			366.083	0
18.0918	0			366.091	0
18.1017	0			366.099	260.202
18.1115	0			366.106	1422.97
18.1214	0			366.114	3020.37
18.1312	0			366.121	3859.84
18.1411	0			366.129	3496.8
18.1509	0			366.136	2192.49
18.1608	0			366.144	702.866
18.1706	0			366.151	0
18.1805	0			366.159	0
18.1903	0			366.166	0
18.2001	0			366.174	0
18.21	0			374.089	0
18.2198	0			374.097	0
18.2298	0			374.105	0
18.2396	0			374.112	0
18.2495	0			374.12	567.442
18.2593	0			374.128	2479.22
18.2692	0			374.136	5821.17
18.279	0			374.144	9446.64
18.2889	0			374.151	10668
18.2987	0			374.159	8391
18.3086	0			374.167	4506.96
18.3184	0			374.175	1494.45
18.3283	0			374.182	246.255
18.3381	0			374.19	0
18.348	0			374.198	0
18.3578	0			374.206	0
18.3676	0			374.214	0
18.3775	0			379.073	0
18.3873	0			379.081	0
18.3972	0			379.089	0
18.407	0			379.097	0
18.4169	0			379.105	127.095
18.4267	0			379.113	943.307
18.4366	0			379.121	3772.79
18.4464	0			379.129	8141.4
18.4563	0			379.137	11657.6
18.4661	0			379.145	11499.4
18.476	0			379.152	7835.25
18.4858	0			379.16	3475.86
18.4957	0			379.168	687.843
18.5055	0			379.176	0
18.5154	0			379.184	0
18.5252	0			379.192	0
18.5351	0			379.2	0
18.5449	0			381.111	0
18.5548	0			381.119	0
18.5646	0			381.127	0
18.5745	0			381.135	0
18.5843	0			381.143	76.9813
18.5941	0			381.151	503.516
18.604	0			381.159	1263.06
18.6138	0			381.167	1909.5
18.6237	0			381.175	2022.06
18.6335	0			381.183	1520.73
18.6434	0			381.191	670.695
18.6532	0			381.199	103.34
18.6632	0			381.207	0
18.673	0			381.215	0
18.6829	0			381.223	0
18.6927	0			381.231	0
18.7026	0			384.044	0
18.7124	0			384.052	0
18.7223	0			384.06	0
18.7321	0			384.069	0
18.7419	0			384.077	111.888
18.7518	0			384.085	273.649
18.7616	0			384.093	647.569
18.7715	0			384.101	3287.36
18.7813	0			384.109	14934.9
18.7912	0			384.117	40590.2
18.801	0			384.125	74418.3
18.8109	0			384.133	95693.6
18.8207	0			384.141	83281.8
18.8306	0			384.149	50818.8
18.8404	0			384.157	22132.7
18.8503	0			384.166	6239.28
18.8601	0			384.174	1748.75
18.87	0			384.182	482.432
18.8798	0			384.19	0
18.8897	0			384.198	96.5197
18.8995	0			384.206	346.702
18.9094	0			384.214	570.427
18.9192	0			384.222	541.289
18.9291	0			384.23	284.558
18.9389	0			384.238	63.1922
18.9488	0			384.246	0
18.9586	0			384.255	0
18.9685	0			384.263	0
18.9783	0			384.271	0
18.9882	0			398.087	0
18.998	0			398.096	0
19.0079	0			398.104	0
19.0177	0			398.113	0
19.0276	0			398.121	334.207
19.0374	0			398.13	1478.59
19.0473	0			398.139	3063.81
19.0571	0			398.147	4121.95
19.067	0			398.156	3999.28
19.0768	0			398.164	2840.25
19.0867	0			398.173	1224.96
19.0966	0			398.181	196.473
19.1065	0			398.19	0
19.1163	0			398.198	0
19.1262	0			398.207	0
19.136	0			398.215	0
19.1459	0			402.067	0
19.1557	0			402.075	0
19.1656	0			402.084	0
19.1754	0			402.093	0
19.1852	0			402.101	270.149
19.1951	0			402.11	2713.16
19.2049	0			402.119	13504
19.2148	0			402.127	35581.1
19.2246	0			402.136	63228.1
19.2345	0			402.145	78061.5
19.2443	0			402.153	65082.8
19.2542	0			402.162	38320.9
19.264	0			402.171	16067.5
19.2739	0			402.179	4580.34
19.2837	0			402.188	1524.73
19.2936	0			402.197	849.462
19.3034	0			402.205	357.101
19.3133	0			402.214	29.5225
19.3231	0			402.223	0
19.333	0			402.231	0
19.3428	0			402.24	0
19.3526	0			402.249	0
19.3625	0			403.186	0
19.3724	0			403.195	0
19.3822	0			403.204	0
19.392	0			403.212	0
19.4019	0			403.221	128.217
19.4117	0			403.23	347.905
19.4216	0			403.238	502.801
19.4314	0			403.247	533.076
19.4413	0			403.256	419.43
19.4511	0			403.264	158.013
19.461	0			403.273	0
19.4708	0			403.282	0
19.4806	0			403.291	0
19.4905	0			403.299	0
19.5003	0			405.553	0
19.5102	0			405.562	0
19.52	0			405.571	0
19.53	0			405.579	0
19.5398	0			405.588	216.43
19.5497	0			405.597	465.406
19.5595	0			405.606	519.657
19.5694	0			405.614	462.413
19.5792	0			405.623	316.711
19.5891	0			405.632	109.237
19.5989	0			405.641	0
19.6087	0			405.649	0
19.6186	0			405.658	0
19.6284	0			405.667	0
19.6383	0			407.092	0
19.6481	0			407.101	0
19.658	0			407.11	0
19.6678	0			407.119	0
19.6777	0			407.128	127.408
19.6875	0			407.137	355.632
19.6974	0			407.145	533.734
19.7072	0			407.154	587.917
19.717	0			407.163	493.917
19.7269	0			407.172	322.315
19.7367	0			407.181	109.881
19.7466	0			407.189	0
19.7564	0			407.198	0
19.7663	0			407.207	0
19.7761	0			407.216	0
19.7859	0			407.737	0
19.7958	0			407.746	0
19.8056	0			407.755	0
19.8155	0			407.764	0
19.8253	0			407.773	189.482
19.8352	0			407.781	453.372
19.845	0			407.79	558.098
19.8549	0			407.799	503.896
19.8647	0			407.808	332.791
19.8746	0			407.817	110.182
19.8844	0			407.826	0
19.8943	0			407.835	0
19.9041	0			407.843	0
19.914	0			407.852	0
19.9238	0			409.111	0
19.9337	0			409.12	0
19.9435	0			409.129	0
19.9534	0			409.138	0
19.9633	0			409.147	491.856
19.9732	0			409.156	1280.26
19.983	0			409.165	1697.32
19.9929	0			409.174	1547.05
20.0027	0			409.182	953.79
20.0126	0			409.191	286.965
20.0224	0			409.2	0
20.0323	0			409.209	0
20.0421	0			409.218	0
20.0519	0			409.227	0
20.0618	0			415.114	0
20.0716	0			415.123	0
20.0815	0			415.132	0
20.0913	0			415.141	0
20.1011	0			415.15	146.995
20.111	0			415.159	463.565
20.1208	0			415.168	788.284
20.1307	0			415.177	936.242
20.1405	0			415.186	794.349
20.1504	0			415.195	470.874
20.1602	0			415.204	139.826
20.1701	0			415.214	0
20.1799	0			415.223	0
20.1898	0			415.232	0
20.1996	0			415.241	0
20.2095	0			419.426	0
20.2193	0			419.435	0
20.2291	0			419.444	0
[truncated: 1,188 more rows]
