# Supplementary material for: Chemical capture of diazo metabolites reveals biosynthetic hydrazone oxidation
Source: Nature. 2026 Feb 4;652(8109):517–25. doi: 10.1038/s41586-025-10079-x (PMC13061610; doi:10.1038/s41586-025-10079-x)
Supplement: Supplementary file 11 — Source Data Extended Data Fig. 3 [file 41586_2025_10079_MOESM11_ESM.xlsx]

## Sheet: ED 3B
3 standard			G. harbinensis + DBCO
Time(min)	Relative Abundance		Time(min)	Relative Abundance
0.506248	0		0.506694	0
0.516057	0		0.516489	0
0.525872	0		0.526303	0
0.535879	0		0.536209	0
0.545783	0		0.546161	0
0.55565	0		0.556037	0
0.565524	0		0.5659	0
0.575432	0		0.575791	0
0.585323	0		0.585666	0
0.595391	0		0.595555	0
0.605463	0		0.605422	0
0.615355	0		0.615283	0
0.625234	0		0.625144	0
0.635122	0		0.635021	0
0.645054	0		0.644909	0
0.65501	0		0.654959	0
0.664975	0		0.665127	0
0.675042	0		0.675307	0
0.684931	0		0.685549	0
0.691177	0		0.695737	0
0.697747	0		0.705832	0
0.705209	0		0.716017	0
0.715129	0		0.726265	0
0.725082	0		0.736473	0
0.735015	0		0.746645	0
0.744896	0		0.756859	0
0.754819	0		0.767176	0
0.764791	0		0.777515	0
0.774869	0		0.787814	0
0.784831	0		0.798103	0
0.794952	0		0.808405	0
0.804917	0		0.818803	0
0.814859	0		0.829122	0
0.824765	0		0.839392	0
0.834688	0		0.849644	0
0.844602	0		0.859921	0
0.854473	0		0.870132	0
0.864353	0		0.880326	0
0.874242	0		0.890527	0
0.884146	0		0.900758	0
0.894048	0		0.910892	0
0.903955	0		0.921073	0
0.913846	0		0.931324	0
0.923741	0		0.941636	0
0.933636	0		0.951886	0
0.943531	0		0.962103	0
0.953431	0		0.972294	0
0.963312	0		0.982461	0
0.973205	0		0.992612	0
0.983102	0		1.0028	0
0.992994	0		1.01295	0
1.0029	0		1.02308	0
1.01277	0		1.03321	0
1.02264	0		1.04329	0
1.03253	0		1.05335	0
1.04241	0		1.06341	0
1.05229	0		1.07343	379.17
1.06216	0		1.08349	0
1.07206	0		1.09368	0
1.08195	0		1.10389	0
1.09183	0		1.11395	0
1.10172	0		1.12401	0
1.1116	0		1.13412	0
1.1215	0		1.14419	0
1.13141	0		1.15422	0
1.14142	0		1.16427	0
1.15133	0		1.17433	0
1.16125	0		1.18439	0
1.17116	0		1.19445	0
1.18105	0		1.20447	0
1.19096	0		1.21449	0
1.20088	0		1.22447	0
1.21077	0		1.23447	0
1.22066	0		1.24445	0
1.23055	0		1.25443	0
1.24046	0		1.26442	0
1.25036	0		1.27438	0
1.26027	0		1.28434	0
1.27017	0		1.2943	0
1.28008	0		1.30423	0
1.28997	0		1.31417	0
1.29988	0		1.32409	0
1.30978	0		1.33405	0
1.31966	0		1.34397	0
1.32955	0		1.3539	0
1.33946	0		1.36384	0
1.34936	0		1.37376	0
1.35925	0		1.38368	0
1.36914	0		1.39359	0
1.37905	0		1.40361	0
1.38892	0		1.41352	0
1.39883	0		1.42343	0
1.40874	0		1.43336	0
1.41865	0		1.44327	0
1.42855	0		1.45318	0
1.43846	0		1.4631	0
1.44836	0		1.47299	0
1.45827	0		1.48289	0
1.46817	0		1.49277	0
1.47811	0		1.50272	0
1.48801	0		1.51262	0
1.49793	0		1.52251	0
1.50795	0		1.53243	0
1.51786	0		1.54233	0
1.52775	0		1.55223	0
1.53765	0		1.56214	0
1.54756	0		1.57204	0
1.55747	0		1.58192	0
1.56738	0		1.5918	0
1.57726	0		1.60172	0
1.58717	0		1.6116	0
1.59706	0		1.62148	0
1.60697	0		1.63138	0
1.61688	0		1.64125	0
1.62677	0		1.65113	0
1.63669	0		1.66104	0
1.6466	0		1.67092	0
1.65651	0		1.6808	0
1.66643	0		1.69069	0
1.67635	0		1.7006	0
1.68625	0		1.7105	0
1.69616	0		1.72039	0
1.70608	0		1.73032	0
1.71598	0		1.74021	0
1.72589	0		1.7501	0
1.73581	0		1.75999	0
1.74571	0		1.76999	0
1.75563	0		1.77987	0
1.76554	0		1.78976	0
1.77545	0		1.79968	0
1.78533	0		1.80956	0
1.79523	0		1.81943	0
1.80514	0		1.82933	0
1.81505	0		1.83921	0
1.82496	0		1.84909	0
1.8349	0		1.85897	0
1.8448	0		1.86887	0
1.85472	0		1.87875	0
1.86462	0		1.88862	0
1.87465	0		1.89852	0
1.88454	0		1.90841	0
1.89444	0		1.91831	0
1.90435	0		1.92823	0
1.91426	0		1.93811	0
1.92416	0		1.94798	0
1.93408	0		1.95785	0
1.94399	0		1.96774	0
1.95391	0		1.97761	0
1.9638	0		1.98747	0
1.97371	0		1.99736	0
1.98361	0		2.00721	0
1.99352	0		2.01708	0
2.00344	0		2.02696	0
2.01333	0		2.03693	0
2.02322	0		2.0468	0
2.03315	0		2.05667	0
2.04306	0		2.06655	0
2.05296	0		2.0764	0
2.06285	0		2.08626	0
2.07277	0		2.09615	0
2.08265	0		2.10601	0
2.09255	0		2.11586	0
2.10245	0		2.12572	0
2.11235	0		2.1356	0
2.12224	0		2.14546	0
2.13214	0		2.15532	0
2.14202	0		2.1652	0
2.15194	0		2.17505	0
2.16183	0		2.1849	0
2.17174	0		2.19477	0
2.18164	0		2.20462	0
2.19155	0		2.21448	0
2.20145	0		2.22433	0
2.21134	0		2.23419	0
2.22123	0		2.24405	0
2.23115	0		2.2539	0
2.24115	0		2.26377	0
2.25105	0		2.27363	0
2.26095	0		2.28349	0
2.27086	0		2.29335	0
2.28078	0		2.30332	0
2.29067	0		2.31317	0
2.30057	0		2.32303	0
2.31048	0		2.3329	0
2.32038	0		2.34276	0
2.33026	0		2.35262	0
2.34018	0		2.36248	0
2.35009	0		2.37233	0
2.35999	0		2.38218	0
2.36989	0		2.39203	0
2.3798	0		2.4019	0
2.38971	0		2.41175	0
2.39961	0		2.4216	0
2.40948	0		2.43146	0
2.41938	0		2.44131	0
2.42926	0		2.45116	0
2.43917	0		2.46102	0
2.44905	0		2.47088	0
2.45894	0		2.48074	0
2.46887	0		2.49062	0
2.47875	0		2.50049	0
2.48864	0		2.51035	0
2.49855	0		2.5202	0
2.50846	0		2.53008	0
2.51836	0		2.53993	0
2.52826	0		2.54977	0
2.53817	0		2.55962	0
2.54806	0		2.56949	0
2.55796	0		2.57934	0
2.56787	0		2.58919	0
2.57777	0		2.59906	0
2.58766	0		2.60891	0
2.59756	0		2.61875	0
2.60746	0		2.62861	0
2.61735	0		2.63846	0
2.62726	0		2.64831	0
2.63717	0		2.65816	0
2.64705	0		2.66803	0
2.65694	0		2.67789	0
2.66686	0		2.68773	0
2.67676	0		2.6976	0
2.68665	0		2.70745	0
2.69653	0		2.7173	0
2.70645	0		2.72715	0
2.71635	0		2.73695	0
2.72625	0		2.74681	0
2.73616	0		2.75666	0
2.74606	0		2.76652	0
2.75596	0		2.77636	0
2.76585	0		2.78621	0
2.77573	0		2.79608	0
2.78563	0		2.80593	0
2.79553	0		2.81579	0
2.80543	0		2.82565	0
2.81533	0		2.83554	0
2.82523	0		2.84541	0
2.83514	0		2.85528	0
2.84504	0		2.86517	0
2.85493	0		2.87503	0
2.86484	0		2.88488	0
2.87485	0		2.89477	0
2.88473	0		2.90462	0
2.89463	0		2.91447	0
2.90454	0		2.92433	0
2.91442	0		2.9342	0
2.92431	0		2.94405	0
2.93422	0		2.9539	0
2.9441	0		2.96376	0
2.95399	0		2.97361	0
2.96388	0		2.98346	0
2.97378	0		2.99333	0
2.98368	0		3.0033	0
2.99358	0		3.01315	0
3.00347	0		3.023	0
3.01335	0		3.03287	0
3.02325	0		3.04272	0
3.03316	0		3.05257	0
3.04306	0		3.06243	0
3.05293	0		3.07228	0
3.06283	0		3.08212	0
3.07272	0		3.09197	0
3.08262	0		3.10184	0
3.09251	0		3.11169	0
3.10241	0		3.12154	0
3.11229	0		3.1314	0
3.12218	0		3.14124	0
3.13208	0		3.15109	0
3.14196	0		3.16096	0
3.15185	0		3.1708	0
3.16175	0		3.18065	0
3.17166	0		3.1905	0
3.18156	0		3.20036	0
3.19144	0		3.21021	0
3.20134	0		3.22005	0
3.21121	0		3.22992	0
3.22111	0		3.23976	0
3.23101	0		3.24961	0
3.24091	0		3.25945	0
3.25079	0		3.26932	0
3.26069	0		3.27916	0
3.27059	0		3.28901	0
3.28048	0		3.29887	0
3.29037	0		3.30873	0
3.30028	0		3.31857	0
3.31015	0		3.32844	0
3.32005	0		3.33829	0
3.32994	0		3.34813	0
3.33985	0		3.35797	0
3.34974	0		3.36784	0
3.35962	0		3.37768	0
3.3695	0		3.38753	0
3.37941	0		3.39739	0
3.38928	0		3.40724	0
3.39919	0		3.41708	0
3.40906	0		3.42694	0
3.41894	0		3.4369	0
3.42883	0		3.44675	0
3.43873	0		3.4566	0
3.44861	0		3.46647	0
3.45852	0		3.47634	0
3.46842	0		3.48618	0
3.47831	0		3.49604	0
3.48819	0		3.50589	0
3.49808	0		3.51573	0
3.50807	0		3.52558	0
3.51794	0		3.53544	0
3.52782	0		3.5453	0
3.53773	0		3.55515	0
3.54761	0		3.56501	0
3.55749	0		3.57486	0
3.56738	0		3.58471	0
3.57728	0		3.59457	0
3.58718	0		3.60442	0
3.59707	0		3.61426	0
3.60698	0		3.62411	0
3.61688	0		3.63398	0
3.62676	0		3.64383	0
3.63665	0		3.65368	0
3.64652	0		3.66354	0
3.65641	0		3.6734	0
3.66632	0		3.68325	0
3.67622	0		3.69309	0
3.68611	0		3.70296	0
3.69601	0		3.71281	0
3.7059	0		3.72266	0
3.71578	0		3.73251	0
3.72568	0		3.74236	0
3.73558	0		3.75222	0
3.74545	0		3.76208	0
3.75535	0		3.77192	0
3.76525	0		3.78177	0
3.77512	0		3.79162	0
3.785	0		3.80149	0
3.79487	0		3.81133	0
3.80477	0		3.82118	0
3.81468	0		3.83105	0
3.82457	0		3.8409	0
3.83447	0		3.85074	0
3.84434	0		3.86061	0
3.85424	0		3.87045	0
3.86412	0		3.8803	0
3.87401	0		3.89015	0
3.88391	0		3.90002	0
3.89381	0		3.90986	0
3.90372	0		3.91971	0
3.91362	0		3.92957	0
3.9235	0		3.93942	0
3.93341	0		3.94927	0
3.94331	0		3.95912	0
3.95321	0		3.96898	0
3.9631	0		3.97883	0
3.97301	0		3.98867	0
3.98291	0		3.99854	0
3.99279	0		4.00839	0
4.00269	0		4.01824	0
4.01259	0		4.02811	0
4.02247	0		4.03796	0
4.03237	0		4.04781	0
4.04223	0		4.05765	0
4.05212	0		4.06752	0
4.06203	0		4.07738	0
4.07193	0		4.08723	0
4.08181	0		4.0971	0
4.0917	0		4.10695	0
4.1016	0		4.1168	0
4.1115	0		4.12667	0
4.1214	0		4.13663	0
4.1313	0		4.14647	0
4.14131	0		4.15632	0
4.15121	0		4.16619	0
4.1611	0		4.17604	0
4.17102	0		4.18589	0
4.18092	0		4.19575	0
4.19082	0		4.20561	0
4.20071	0		4.21546	0
4.21062	0		4.2253	0
4.22052	0		4.23517	0
4.23042	0		4.24503	0
4.24032	0		4.25487	0
4.25021	0		4.26474	0
4.2601	0		4.27459	0
4.27	0		4.28444	0
4.27988	0		4.29432	0
4.28977	0		4.30417	0
4.29967	0		4.31402	0
4.30957	0		4.32387	0
4.31946	0		4.33373	0
4.32937	0		4.34358	0
4.33928	0		4.35343	0
4.34918	0		4.36329	0
4.35907	0		4.37313	0
4.36898	0		4.38298	0
4.37887	0		4.39283	0
4.38876	0		4.40269	0
4.39866	0		4.41254	0
4.40856	0		4.42239	0
4.41846	0		4.43226	0
4.42833	0		4.4421	0
4.43823	0		4.45196	0
4.44815	0		4.46185	0
4.45804	0		4.4717	0
4.46794	0		4.48154	0
4.47781	0		4.49139	0
4.48772	0		4.50127	0
4.49759	0		4.51112	0
4.5075	0		4.52097	0
4.51737	0		4.53085	0
4.52726	0		4.5407	0
4.53717	0		4.55055	0
4.54705	0		4.56041	0
4.55695	0		4.57038	0
4.56686	0		4.58021	0
4.57673	0		4.59006	0
4.58661	0		4.59994	0
4.59648	0		4.6098	0
4.6064	0		4.61966	0
4.6163	0		4.62954	0
4.62619	0		4.63939	0
4.63609	0		4.64925	0
4.646	0		4.6591	0
4.65589	0		4.66898	0
4.66581	0		4.67883	0
4.67569	0		4.68868	0
4.68558	0		4.69855	0
4.69548	0		4.7084	0
4.70538	0		4.71826	0
4.71527	0		4.72813	0
4.72516	0		4.73798	0
4.73507	0		4.74783	0
4.74497	0		4.75768	0
4.75486	0		4.76755	0
4.76477	0		4.7774	0
4.77477	0		4.78725	0
4.78467	0		4.79712	0
4.79457	0		4.80697	0
4.80449	0		4.81683	0
4.81438	0		4.8267	0
4.82427	0		4.83666	0
4.83418	0		4.84651	0
4.84409	0		4.85636	0
4.85397	0		4.86624	0
4.86385	0		4.87609	0
4.87375	0		4.88594	0
4.88366	0		4.8958	0
4.89356	0		4.90565	0
4.90346	0		4.9155	0
4.91336	0		4.92535	0
4.92327	0		4.93522	0
4.93318	0		4.94507	0
4.94308	0		4.95492	0
4.95298	0		4.9648	0
4.96287	0		4.97465	0
4.97279	0		4.9845	0
4.98269	0		4.99438	0
4.99259	0		5.00423	0
5.0025	0		5.01408	0
5.01238	0		5.02394	0
5.02227	0		5.0338	0
5.03217	0		5.04365	0
5.04208	0		5.0535	0
5.05198	0		5.06337	0
5.06187	0		5.07322	0
5.07176	0		5.08308	0
5.08165	0		5.09293	0
5.09152	0		5.1028	0
5.10142	0		5.11264	0
5.11132	0		5.12249	0
5.12122	0		5.13236	0
5.13113	0		5.14222	0
5.14111	0		5.15207	0
5.151	0		5.16194	0
5.16091	0		5.17178	0
5.17082	0		5.18163	0
5.18071	0		5.19148	0
5.19059	0		5.20136	0
5.20051	0		5.2112	0
5.21039	0		5.22105	0
5.22028	0		5.23091	0
5.23019	0		5.24076	0
5.2401	0		5.25062	0
5.24999	0		5.26048	0
5.25989	0		5.27044	0
5.26979	0		5.28029	0
5.27969	0		5.29015	0
5.28958	0		5.30002	0
5.29949	0		5.30988	0
5.30939	0		5.31973	0
5.31931	0		5.3296	0
5.32922	0		5.33946	0
5.33914	0		5.34931	0
5.34905	0		5.35917	0
5.35896	0		5.36904	0
5.36887	0		5.37889	0
5.37876	0		5.38874	0
5.38868	0		5.39861	0
5.39859	0		5.40845	0
5.40849	0		5.4183	0
5.41838	0		5.42817	0
5.42826	0		5.43801	0
5.43819	0		5.44788	0
5.44808	0		5.45773	0
5.45796	0		5.4676	0
5.46786	0		5.47744	0
5.47777	0		5.48728	0
5.48766	0		5.49715	0
5.49756	0		5.50699	0
5.50746	0		5.51684	0
5.51738	0		5.52669	0
5.52729	0		5.53665	0
5.5372	0		5.5465	0
5.5471	0		5.55635	0
5.557	0		5.56622	0
5.56691	0		5.57607	0
5.57681	0		5.58592	0
5.58669	0		5.59578	0
5.5966	0		5.60562	0
5.60651	0		5.61546	0
5.61641	0		5.6253	0
5.6263	0		5.63516	0
5.63623	0		5.645	0
5.64612	0		5.65484	0
5.65602	0		5.6647	0
5.66593	0		5.67454	0
5.67584	0		5.68438	0
5.68573	0		5.69425	0
5.69562	0		5.70409	0
5.70553	0		5.71393	0
5.71543	0		5.72377	0
5.72531	0		5.73363	0
5.73523	0		5.74347	0
5.74514	0		5.75331	0
5.75506	0		5.76317	0
5.76499	0		5.77301	0
5.775	0		5.78285	0
5.78489	0		5.79268	0
5.7948	0		5.80254	0
5.80472	0		5.81238	0
5.81463	0		5.82222	0
5.82455	0		5.83208	0
5.83448	0		5.84191	0
5.84437	0		5.85175	0
5.85428	0		5.8616	0
5.86417	0		5.87144	0
5.87411	0		5.88128	0
5.88404	0		5.89111	0
5.89394	0		5.90096	0
5.90386	0		5.9108	0
5.91379	0		5.92063	0
5.92372	0		5.93048	0
5.93365	0		5.94031	0
5.94357	0		5.95015	0
5.95351	0		5.95999	0
5.96344	0		5.96993	0
5.97338	0		5.97976	0
5.98328	0		5.98959	0
5.99321	0		5.99944	0
6.00315	0		6.00927	0
6.01307	0		6.0191	0
6.02299	0		6.02895	0
6.03292	0		6.03879	0
6.04285	0		6.04862	0
6.05275	0		6.05845	0
6.06267	0		6.0683	0
6.07261	0		6.07813	0
6.08254	0		6.08796	0
6.09247	0		6.09781	0
6.1024	0		6.10764	0
6.11233	0		6.11747	0
6.12227	0		6.12732	0
6.1322	0		6.13715	0
6.14214	0		6.14697	0
6.15209	0		6.1568	0
6.16203	0		6.16665	0
6.17197	0		6.17648	0
6.18191	0		6.1863	0
6.19185	0		6.19615	0
6.20179	0		6.20598	0
6.21171	0		6.21582	0
6.22164	0		6.22564	0
6.23158	0		6.23549	0
6.24162	0		6.24532	0
6.25155	0		6.25515	0
6.26148	0		6.265	0
6.27142	0		6.27483	0
6.28136	0		6.28465	0
6.29129	0		6.29451	0
6.30122	0		6.30434	0
6.31117	0		6.31417	0
6.3211	0		6.324	0
6.33103	0		6.33385	0
6.34097	0		6.34368	0
6.35092	0		6.35351	0
6.36086	0		6.36336	0
6.3708	0		6.37318	0
6.38074	0		6.38301	0
6.39068	0		6.39284	0
6.40063	0		6.40268	0
6.41058	0		6.41251	0
6.42051	0		6.42234	0
6.43048	0		6.43221	0
6.44044	0		6.44203	0
6.45037	0		6.45186	0
6.46029	0		6.4617	0
6.47026	0		6.47154	0
6.48021	0		6.48138	0
6.49014	0		6.4912	0
6.50009	0		6.50106	0
6.51005	0		6.51089	0
6.52	0		6.52072	0
6.52994	0		6.53057	0
6.53989	0		6.54041	0
6.54984	0		6.55024	0
6.55977	0		6.56008	0
6.56971	0		6.57001	0
6.57964	0		6.57985	0
6.58958	0		6.58968	0
6.59953	0		6.59952	0
6.60947	0		6.60935	0
6.6194	0		6.61918	0
6.62935	0		6.62903	0
6.6393	0		6.63886	0
6.64924	0		6.64869	0
6.65918	0		6.65853	0
6.66913	0		6.66837	0
6.67906	0		6.6782	0
6.68899	0		6.68802	0
6.69892	0		6.69787	0
6.70887	0		6.7077	0
6.71881	0		6.71753	0
6.72874	0		6.72738	0
6.73868	0		6.73721	0
6.74863	0		6.74704	0
6.75857	0		6.75686	0
6.7685	0		6.76671	0
6.77843	0		6.77654	0
6.78837	0		6.78636	0
6.79831	0		6.79621	0
6.80835	0		6.80604	0
6.81829	0		6.81587	0
6.82823	0		6.8257	0
6.83818	0		6.83555	0
6.84812	0		6.84539	0
6.85806	0		6.85522	0
6.86803	0		6.86507	0
6.87798	0		6.87489	0
6.88792	0		6.88473	0
6.89785	0		6.89457	0
6.90791	0		6.9044	0
6.91786	0		6.91423	0
6.92779	0		6.92406	0
6.93773	0		6.93391	0
6.94769	0		6.94374	0
6.95763	0		6.95357	0
6.96758	0		6.96341	0
6.97751	0		6.97325	0
6.98747	0		6.98308	0
6.9974	0		6.99291	0
7.00735	0		7.00276	0
7.01728	0		7.0126	0
7.02723	0		7.02243	0
7.03718	0		7.03228	0
7.04712	0		7.04211	0
7.05705	0		7.05194	0
7.06702	0		7.06179	0
7.07697	0		7.07162	0
7.08691	0		7.08145	0
7.09686	0		7.09128	0
7.10683	0		7.10113	0
7.11677	0		7.11096	0
7.1267	0		7.12079	0
7.13664	0		7.13063	0
7.1466	0		7.14046	0
7.15655	0		7.15029	0
7.1665	0		7.16012	0
7.17644	0		7.1699	0
7.1864	0		7.17973	0
7.19634	0		7.18956	0
7.20628	0		7.19941	0
7.21621	0		7.20923	0
7.22617	0		7.21906	0
7.23611	0		7.22891	0
7.24605	0		7.23874	0
7.25599	0		7.24857	0
7.26594	0		7.2584	0
7.27588	0		7.26825	0
7.2858	0		7.27807	0
7.29573	0		7.2879	0
7.30568	0		7.29775	0
7.31563	0		7.30758	0
7.32555	0		7.31741	0
7.33549	0		7.32727	0
7.34544	0		7.3371	0
7.35537	0		7.34693	402.439
7.3653	0		7.35678	0
7.37523	0		7.36664	0
7.38516	0		7.37663	0
7.39509	0		7.38647	0
7.40502	0		7.39631	0
7.41494	0		7.40614	0
7.42489	0		7.41599	0
7.43482	0		7.42582	0
7.44475	0		7.43566	0
7.45468	0		7.44549	0
7.46462	0		7.45532	0
7.47465	0		7.46516	0
7.48457	0		7.47499	0
7.49449	0		7.48483	0
7.50443	0		7.49468	0
7.51435	0		7.50452	0
7.52427	0		7.51435	0
7.53419	0		7.52418	0
7.54411	0		7.53403	0
7.55403	0		7.54386	0
7.56394	0		7.55369	0
7.57386	0		7.56354	0
7.58379	0		7.57337	0
7.5937	0		7.5832	0
7.60361	0		7.59303	0
7.61349	0		7.60288	0
7.62341	0		7.61272	0
7.63333	0		7.62255	0
7.64323	0		7.6324	0
7.65312	0		7.64223	0
7.66303	0		7.65207	0
7.67294	0		7.66193	0
7.68284	0		7.67176	0
7.69275	0		7.68159	0
7.70267	0		7.69142	0
7.71255	0		7.70127	0
7.72245	0		7.7111	0
7.73235	0		7.72093	0
7.74225	0		7.73078	0
7.75213	0		7.74062	0
7.76202	0		7.75045	0
7.77191	0		7.76029	0
7.7818	0		7.77023	0
7.7917	0		7.78006	0
7.80159	0		7.7899	0
7.81148	0		7.79975	0
7.82138	0		7.80958	0
7.83129	0		7.81942	0
7.84127	0		7.82928	0
7.85115	0		7.83911	0
7.86106	0		7.84894	0
7.87096	0		7.85877	0
7.88085	0		7.86862	0
7.89074	0		7.87845	0
7.90064	0		7.88828	0
7.91053	0		7.89813	0
7.92039	0		7.90796	0
7.93028	0		7.9178	0
7.94018	0		7.92765	0
7.95005	0		7.93749	0
7.95992	0		7.94732	0
7.96981	0		7.95715	0
7.97971	0		7.967	0
7.98958	0		7.97684	0
7.99947	0		7.98667	0
8.00936	0		7.99653	0
8.01924	0		8.00637	0
8.02912	0		8.0162	0
8.03901	0		8.02603	0
8.04888	0		8.03588	0
8.05878	0		8.04572	0
8.06867	0		8.05555	0
8.07854	0		8.0654	0
8.0884	0		8.07524	0
8.09829	0		8.08507	0
8.10827	0		8.09492	0
8.11814	0		8.10476	0
8.12799	0		8.11459	0
8.13789	0		8.12443	0
8.14776	0		8.13428	0
8.15763	0		8.14412	0
8.16752	0		8.15395	0
8.17739	0		8.16382	0
8.18726	0		8.17365	0
8.19713	0		8.18349	0
8.20701	0		8.19334	0
8.2169	0		8.20328	0
8.22677	0		8.21312	0
8.23665	0		8.22295	0
8.24651	0		8.23281	0
8.25638	0		8.24264	0
8.26626	0		8.25247	0
8.27613	0		8.26232	0
8.286	0		8.27215	0
8.29587	0		8.28198	0
8.30576	0		8.29181	0
8.31564	0		8.30166	0
8.3255	0		8.31149	0
8.33539	0		8.32132	0
8.34526	0		8.33118	0
8.35512	0		8.34101	0
8.36499	375.591		8.35085	0
8.37502	0		8.3607	0
8.38486	0		8.37054	0
8.39489	0		8.38037	0
8.40477	0		8.39022	0
8.41465	0		8.40009	0
8.42452	0		8.40993	0
8.4344	0		8.41977	0
8.44426	0		8.42963	0
8.45414	0		8.43947	0
8.46402	0		8.44931	0
8.4739	0		8.45915	474.441
8.48376	0		8.46902	0
8.49363	0		8.47881	0
8.50351	0		8.48882	0
8.51337	0		8.49868	0
8.52323	503.275		8.50851	0
8.53313	555.332		8.51835	0
8.54314	3426.87		8.52822	0
8.55313	11842.3		8.53806	0
8.56313	41524.4		8.54789	0
8.57323	130781		8.55774	0
8.5834	348578		8.5676	783.679
8.5934	749571		8.57745	1839.64
8.60348	1.41206e+06		8.58725	9604.93
8.61348	2.46444e+06		8.59724	32840.9
8.62146	4.08035e+06		8.60721	101860
8.62828	5.67505e+06		8.61718	254236
8.63468	7601034		8.62717	522309
8.64102	9710863		8.6372	946392
8.64717	11158293		8.64721	1.66198e+06
8.65318	10014267		8.65721	2.43139e+06
8.66018	14920794		8.6673	3.24565e+06
8.66608	11333134		8.6773	3.48224e+06
8.67227	10063375		8.68729	3.30965e+06
8.67878	9061154		8.6973	2.69495e+06
8.68504	8503763		8.70727	2.19698e+06
8.69146	6086376		8.71724	1679199
8.69821	5.18886e+06		8.72723	1.24312e+06
8.70508	3.87299e+06		8.73723	901400
8.71222	2721874		8.7472	620436
8.71997	1.9224e+06		8.75717	383283
8.72841	1.28986e+06		8.76722	200336
8.73849	943677		8.77718	95302.4
8.74848	656423		8.78715	45511.1
8.75849	443142		8.79714	22299.8
8.76851	272800		8.80711	14573.9
8.77851	177202		8.81708	13363
8.78851	104620		8.82706	10408.4
8.79854	70829		8.83707	8820.71
8.80855	51730.3		8.84703	8209.9
8.81856	40247.1		8.857	10210
8.82856	40481.5		8.86706	11320.4
8.83865	62112.1		8.87702	18883.1
8.84866	113717		8.88699	38931.8
8.85865	219040		8.89698	79905.9
8.86866	432740		8.90695	158045
8.87867	778484		8.91692	321703
8.88867	1.33583e+06		8.9269	581173
8.89868	2366143		8.93691	964945
8.90703	3.82356e+06		8.94687	1.4914e+06
8.91421	5299872		8.95684	2.11854e+06
8.92073	7.26598e+06		8.96689	2.67726e+06
8.92685	9184762		8.97686	3.23475e+06
8.93305	10959189		8.98683	3.63289e+06
8.93914	13537203		8.99683	3774528
8.94521	14618914		9.0068	3708854
8.95125	17012032		9.01677	3395536
8.95714	17668226		9.02676	2.83936e+06
8.96324	19074248		9.03678	2312865
8.96917	19715062		9.04674	1.8556e+06
8.97526	14320498		9.05671	1.36127e+06
8.98183	17179178		9.06676	975935
8.98786	15353820		9.07673	659130
8.99417	14560374		9.0867	422413
9.00013	13025520		9.09669	262100
9.00625	11201599		9.10666	144560
9.0123	10380308		9.11663	83794.6
9.0185	7.70975e+06		9.12659	42669.8
9.02493	6656145		9.13664	25531.9
9.03132	5.23918e+06		9.14662	20393
9.03804	4406213		9.15659	15429.1
9.04483	3.12565e+06		9.16664	13063.8
9.05225	2.23181e+06		9.17662	9933.36
9.06053	1.43998e+06		9.18658	9488.25
9.07062	1.02658e+06		9.19657	9974.99
9.08062	715123		9.20654	7786.04
9.09061	483049		9.2165	10262.9
9.10063	308014		9.22648	8253.45
9.11063	215034		9.23653	9063.6
9.12063	145112		9.24651	11091.5
9.13063	98278.5		9.25648	14304
9.14071	77963.5		9.26654	21607.4
9.15073	60351.4		9.27652	28283.6
9.16073	53011.8		9.28649	40622.9
9.17081	46114		9.29648	43150.2
9.1808	45767		9.30646	38562.6
9.19081	46368.7		9.31644	31121.1
9.20083	48268.4		9.32642	25692
9.21084	54644.7		9.33648	20971.9
9.22084	72421.4		9.34646	18311
9.23085	90623.6		9.35643	12150.9
9.24093	123303		9.36649	9205.13
9.25093	148688		9.37646	6885.41
9.26093	205959		9.38643	4570.32
9.27104	238105		9.39644	4349.83
9.28105	233534		9.40641	3188.45
9.29104	217192		9.41637	3435.15
9.30106	176662		9.42634	2344.96
9.31108	129425		9.43639	2237.92
9.32107	95213.8		9.44636	1659.31
9.33109	68511.2		9.45632	2141.52
9.34119	48286.9		9.46637	2560.72
9.35119	41046.2		9.47634	1947.72
9.36119	32721.3		9.48631	1938.39
9.37126	29571.2		9.49631	1861.59
9.38126	19716.7		9.50629	1799.75
9.39126	16260.9		9.51626	1915.63
9.40128	14733.5		9.52623	1541.69
9.41128	11352		9.53628	1579.21
9.42127	11124.2		9.54625	1358.3
9.43129	9003.63		9.55622	1104.51
9.44133	10252.6		9.56627	1121.82
9.45133	8950.68		9.57624	1693.51
9.46133	9639.97		9.58621	1700.9
9.47142	8617.91		9.5962	966.24
9.48144	7297.51		9.60618	909.509
9.49144	8591.54		9.61615	848.968
9.50146	8888.34		9.62613	1236.29
9.51147	7179.25		9.63619	1153.94
9.52148	7348		9.64617	857.294
9.5315	7701.48		9.65615	553.164
9.54155	6535.95		9.66621	1096.55
9.55158	6609.67		9.67619	1258.9
9.56158	5429.46		9.68617	1681.86
9.57167	5681.48		9.69617	1784.68
9.58167	7062.39		9.70614	3492.17
9.59168	7071.89		9.71612	5800.3
9.6017	5720.72		9.7261	9063.8
9.61172	6600.88		9.73616	12388
9.62174	5194.54		9.74613	18463.5
9.63176	6028.76		9.75611	21866.2
9.64178	5723.89		9.76617	26111.6
9.65178	7210.26		9.77614	28425.6
9.66178	8530.55		9.78611	29928.2
9.67188	12900.1		9.7961	27403.6
9.68188	18655.6		9.80607	23477.3
9.69188	29568.5		9.81605	19428.8
9.7019	48381.1		9.82602	15802.3
9.71191	61402.9		9.83592	11098.3
9.72192	91598.5		9.84588	9566.17
9.73194	109985		9.85586	6470.04
9.74193	147444		9.86591	4572.15
9.75194	161692		9.87589	2669.12
9.76194	167844		9.88586	1707.64
9.77203	167401		9.89585	1514.87
9.78202	152124		9.90583	1572.36
9.79203	128552		9.9158	1025.48
9.80206	99488.1		9.92578	507.067
9.81206	70998.3		9.93584	560.134
9.82205	57586.9		9.94582	881.312
9.83209	45098.9		9.95579	493.888
9.84209	30891.3		9.96585	552.372
9.85211	22380.4		9.97583	524.286
9.86212	15314.1		9.9858	0
9.87222	13323.3		9.99578	0
9.88222	11062.4		10.0058	570.717
9.89223	6587.76		10.0156	810.817
9.90226	6584.99		10.0256	520.961
9.91228	3725.23		10.0357	406.428
9.92229	3747.63		10.0456	370.997
9.93232	4788.35		10.0556	372.772
9.94231	3706.77		10.0657	558.455
9.95233	3286.21		10.0757	874.672
9.96233	3593.21		10.0856	474.869
9.97243	3656.31		10.0956	526.629
9.98245	3150.96		10.1056	465.329
9.99246	3480.27		10.1156	652.198
10.0025	2766.73		10.1256	486.902
10.0125	3873.49		10.1356	536.227
10.0225	3116.58		10.1456	488.922
10.0325	2640.99		10.1556	0
10.0426	2682.15		10.1655	649.165
10.0526	2638.68		10.1755	551.35
10.0626	2640.31		10.1853	812.907
10.0727	3182.03		10.1953	404.595
10.0827	2649.21		10.2053	551.34
10.0927	3163.75		10.2153	403.069
10.1027	3381.94		10.2253	443.252
10.1127	2224.52		10.2353	0
10.1228	3294.37		10.2453	424.23
10.1328	3486.95		10.2553	855.869
10.1428	2635.73		10.2653	345.508
10.1528	2304.02		10.2752	765.795
10.1628	2729.57		10.2852	444.6
10.1729	2885.74		10.2952	504.91
10.1829	3173.15		10.3052	479.752
10.193	2685.79		10.3151	722.331
10.2029	2590.36		10.3251	430.796
10.2129	2135.71		10.3352	617.482
10.223	2818.99		10.3451	0
10.233	2850.31		10.3551	527.382
10.243	2637.9		10.3652	0
10.253	2502.06		10.3751	0
10.263	3349.35		10.3851	0
10.2731	3635.04		10.395	626.246
10.2832	3921.02		10.4049	421.77
10.2932	4022.88		10.4148	887.748
10.3032	3281.8		10.4248	0
10.3132	3179.06		10.4349	0
10.3232	4460		10.4449	0
10.3333	2651.8		10.4547	413.487
10.3433	3046.25		10.4646	589.389
10.3533	3535.22		10.4746	0
10.3633	2812.27		10.4846	0
10.3734	3213.57		10.4946	0
10.3834	2939.26		10.5044	522.509
10.3935	2457.79		10.5143	0
10.4036	2084.35		10.5243	435.829
10.4136	2281.1		10.5343	495.403
10.4236	1848.5		10.5443	621.836
10.4337	1367.12		10.5543	0
10.4437	1830.63		10.5643	0
10.4537	1770.23		10.5743	411.995
10.4637	1939.59		10.5841	426.799
10.4738	1406.99		10.5941	511.797
10.4839	2255.78		10.6041	466.198
10.4939	2289.34		10.6141	507.882
10.504	1068.14		10.6241	589.459
10.514	1137.12		10.6342	460.649
10.524	2140.12		10.6442	621.158
10.5341	1358.43		10.6541	0
10.5441	1078.16		10.6641	369.06
10.5541	1975.81		10.6741	414.47
10.5642	2076.96		10.684	549.68
10.5743	1426.71		10.6939	357.253
10.5843	1836.14		10.7039	0
10.5943	889.786		10.7139	0
10.6044	1407.34		10.7239	393.107
10.6144	1245.91		10.7338	0
10.6244	1226.96		10.7437	0
10.6345	1567.41		10.7537	0
10.6445	1320.14		10.7636	495.723
10.6545	1702.36		10.7735	399.011
10.6646	1460.1		10.7834	0
10.6746	1310.42		10.7934	0
10.6847	1314		10.8034	0
10.6947	1071.92		10.8132	420.195
10.7048	1518.07		10.8231	636.725
10.7148	1903.3		10.833	341.931
10.7248	1129.53		10.843	0
10.7349	1491.7		10.8529	0
10.7449	1431.71		10.8629	366.378
10.7549	1908.18		10.8728	0
10.7649	808.105		10.8826	365.508
10.775	1095.48		10.8926	0
10.785	1454.57		10.9025	422.652
10.795	800.265		10.9125	498.446
10.8051	1423.93		10.9225	0
10.8151	1668.6		10.9325	0
10.8251	1037.06		10.9425	524.17
10.8352	475.075		10.9524	0
10.8452	1551.55		10.9624	482.697
10.8552	1354.07		10.9724	0
10.8652	1186.71		10.9823	0
10.8753	1534.03		10.9923	340.835
10.8853	1504.55		11.0022	494.118
10.8953	689.964		11.012	396.078
10.9054	1032.77		11.022	0
10.9154	1382.36		11.0319	0
10.9254	1140.04		11.0419	0
10.9355	505.959		11.0518	0
10.9455	894.677		11.0617	0
10.9555	1138.84		11.0715	0
10.9655	895.343		11.0813	444.371
10.9755	992.717		11.0912	361.135
10.9855	1123		11.1011	445.123
10.9956	1163.19		11.1111	0
11.0057	960.026		11.121	0
11.0157	581.152		11.131	0
11.0257	1055.65		11.1409	0
11.0357	1092.95		11.1507	0
11.0458	715.157		11.1606	0
11.0558	1380.74		11.1704	464.904
11.0658	698.445		11.1803	0
11.0758	863.862		11.1901	0
11.0859	1198.66		11.2001	544.47
11.0959	1343.6		11.21	0
11.106	961.216		11.2197	0
11.116	1123.66		11.2298	0
11.126	1246.36		11.2396	0
11.1361	841.378		11.2495	630.484
11.1461	614.979		11.2593	0
11.1561	1187.11		11.2692	0
11.1661	1068.38		11.2792	547.084
11.1762	955.441		11.2891	321.063
11.1862	956.61		11.2989	536.291
11.1962	1082.9		11.3089	0
11.2063	869.005		11.3189	0
11.2163	1032.31		11.3289	441.089
11.2263	664.978		11.3388	0
11.2363	636.835		11.3487	0
11.2464	1442.82		11.3587	0
11.2564	845.056		11.3686	491.931
11.2664	1006.08		11.3784	0
11.2764	1210.64		11.3883	0
11.2865	634.513		11.3983	0
11.2965	1014.25		11.4081	824.65
11.3066	1001.83		11.418	0
11.3166	983.055		11.428	0
11.3266	1229.09		11.438	0
11.3366	867.806		11.4478	0
11.3466	573.216		11.4577	0
11.3566	1515.28		11.4675	382.37
11.3667	833.901		11.4774	0
11.3767	815.208		11.4872	0
11.3867	1227.13		11.4972	0
11.3967	971.308		11.507	486.72
11.4069	1240.22		11.5169	418.949
11.4169	819.68		11.5269	575.442
11.4269	863.234		11.5369	0
11.437	886.333		11.5469	0
11.447	596.315		11.5569	0
11.4571	683.261		11.5667	0
11.4671	0		11.5766	406.366
11.4771	1064.39		11.5864	327.92
11.4872	1299.02		11.5964	0
11.4972	931.05		11.6064	0
11.5073	847.081		11.6164	0
11.5173	895.929		11.6262	0
11.5273	681.168		11.6361	0
11.5374	1195.24		11.6459	0
11.5475	635.314		11.6558	0
11.5575	1284.8		11.6657	0
11.5675	1248.19		11.6755	0
11.5775	785.588		11.6854	0
11.5876	990.099		11.6952	0
11.5976	1152.29		11.7051	0
11.6077	1061.71		11.7149	0
11.6177	1060.69		11.7248	0
11.6277	836.422		11.7346	0
11.6379	757.97		11.7445	0
11.6479	905.62		11.7543	0
11.6579	1181.65		11.7642	0
11.6679	669.134		11.774	0
11.678	720.461		11.7839	507.754
11.688	855.327		11.7937	0
11.698	735.615		11.8036	0
11.7081	579.142		11.8136	0
11.7181	743.105		11.8234	0
11.7281	1179.97		11.8333	0
11.7382	859.367		11.8432	0
11.7482	828.566		11.853	515.588
11.7582	837.108		11.8629	0
11.7683	483.193		11.8727	0
11.7783	1024.85		11.8827	0
11.7883	752.354		11.8926	0
11.7984	833.217		11.9024	0
11.8084	666.112		11.9123	0
11.8185	1110.64		11.9221	381.368
11.8285	938.42		11.932	0
11.8386	849.337		11.942	0
11.8486	0		11.952	0
11.8586	1175.94		11.9618	0
11.8687	906.084		11.9717	0
11.8787	950.625		11.9815	0
11.8888	753.54		11.9914	0
11.8988	702.477		12.0012	0
11.9088	626.034		12.0111	405.076
11.9189	995.309		12.0209	0
11.9289	1309.04		12.0309	0
11.939	1007.03		12.0409	443.453
11.949	1105.61		12.0508	0
11.959	474.487		12.0606	0
11.9691	628.826		12.0706	0
11.9791	1002.18		12.0804	0
11.9886	0		12.0903	0
11.9963	1332.45		12.1001	0
12.0036	0		12.11	0
12.0106	0		12.1198	0
12.0178	0		12.1297	0
12.0249	0		12.1395	0
12.0323	1335.69		12.1494	0
12.0398	1010.79		12.1592	0
12.0481	720.815		12.1691	0
12.0569	995.372		12.1789	0
12.0669	639.173		12.1888	0
12.0769	1012.93		12.1986	350.12
12.0869	713.817		12.2085	0
12.0969	1004.05		12.2185	0
12.107	459.621		12.2285	0
12.117	0		12.2383	0
12.127	0		12.2482	0
12.1371	587.949		12.258	0
12.147	688.547		12.2679	0
12.157	787.81		12.2777	0
12.1671	0		12.2876	0
12.1771	741.907		12.2974	0
12.1872	592.874		12.3073	0
12.1972	563.307		12.3171	0
12.2073	876.375		12.327	0
12.2173	1104.95		12.3369	0
12.2273	489.791		12.3468	0
12.2374	864.955		12.3566	0
12.2475	687.79		12.3665	0
12.2575	1127.78		12.3763	0
12.2676	635.344		12.3862	0
12.2776	589.852		12.396	0
12.2876	872.813		12.4059	0
12.2976	601.444		12.4157	0
12.3078	689.675		12.4256	0
12.3178	575.513		12.4354	0
12.3278	963.747		12.4453	0
12.3379	672.265		12.4551	0
12.348	822.547		12.465	0
12.358	0		12.4748	0
12.368	745.797		12.4847	0
12.3781	722.693		12.4946	0
12.3881	556.316		12.5044	0
12.3982	777.382		12.5143	0
12.4082	634.42		12.5241	0
12.4183	598.149		12.534	0
12.4283	716.644		12.5438	0
12.4384	379.64		12.5537	0
12.4484	944.678		12.5635	0
12.4585	376.623		12.5734	0
12.4685	0		12.5832	0
12.4785	885.212		12.5931	0
12.4886	580.328		12.6029	0
12.4985	600.079		12.6128	0
12.5085	771.394		12.6226	646.244
12.5185	559.09		12.6325	377.286
12.5285	836.497		12.6425	0
12.5387	537.111		12.6525	0
12.5487	543.97		12.6625	0
12.5587	552.85		12.6724	0
12.5688	0		12.6822	0
12.5788	399.775		12.692	0
12.5889	568.445		12.7019	623.409
12.5987	463.201		12.7118	902.693
12.6087	735.649		12.7217	1176.84
12.6188	878.937		12.7317	1101.86
12.6288	634.463		12.7417	716.492
12.6389	539.917		12.7516	378.372
12.649	424.375		12.7616	411.288
12.659	0		12.7716	0
12.669	872.676		12.7816	0
12.6791	598.123		12.7916	0
12.6889	1022.92		12.8015	0
12.699	418.025		12.8113	0
12.709	817.512		12.8212	0
12.719	0		12.831	0
12.729	913.264		12.8409	0
12.7391	800.184		12.8507	0
12.7491	0		12.8606	0
12.7591	434.617		12.8704	0
12.7692	461.254		12.8803	0
12.7793	536.868		12.8901	0
12.7893	630.521		12.9	0
12.7993	541.42		12.9098	0
12.8093	714.129		12.9197	0
12.8194	748.304		12.9295	0
12.8294	668.741		12.9394	0
12.8395	802.528		12.9492	0
12.8495	367.956		12.9591	0
12.8596	412.016		12.9689	0
12.8696	450.943		12.9788	0
12.8796	0		12.9886	0
12.8896	0		12.9985	0
12.8997	525.825		13.0083	0
12.9096	637.209		13.0182	0
12.9196	0		13.028	0
12.9296	862.476		13.0379	0
12.9397	528.403		13.0477	0
12.9497	440.737		13.0576	0
12.9598	512.718		13.0674	0
12.9698	491.579		13.0773	0
12.9798	0		13.0871	0
12.9898	583.558		13.097	0
12.9999	520.853		13.1068	0
13.0099	428.129		13.1167	0
13.0199	452.072		13.1265	0
13.03	0		13.1364	0
13.0401	0		13.1462	0
13.0501	591.12		13.1561	0
13.06	515.817		13.166	0
13.07	384.175		13.1758	0
13.08	829.109		13.1857	0
13.0901	0		13.1955	0
13.1001	0		13.2054	0
13.1101	412.341		13.2152	0
13.12	0		13.2251	0
13.13	476.353		13.2349	0
13.1401	662.766		13.2448	0
13.15	556.155		13.2546	0
13.16	460.715		13.2645	0
13.1702	511.533		13.2743	0
13.1802	631.451		13.2842	0
13.1902	0		13.294	0
13.2002	670.385		13.3039	0
13.2103	0		13.3137	0
13.2202	455.618		13.3236	0
13.2303	527.347		13.3334	0
13.2402	665.485		13.3433	0
13.2502	414.642		13.3531	0
13.2603	453.619		13.363	0
13.2704	538.226		13.3729	0
13.2804	521.097		13.3827	0
13.2905	0		13.3925	0
13.3005	0		13.4024	0
13.3105	0		13.4122	0
13.3204	0		13.4221	0
13.3303	812.207		13.432	0
13.3402	617.622		13.4418	0
13.3503	416.392		13.4516	0
13.3603	0		13.4615	0
13.3704	0		13.4713	0
13.3804	734.272		13.4812	0
13.3903	0		13.491	0
13.4003	555.831		13.5009	0
13.4104	392.093		13.5107	0
13.4203	349.759		13.5206	0
13.4304	395.444		13.5304	0
13.4405	608.334		13.5403	0
13.4505	570.965		13.5501	0
13.4606	502.143		13.56	0
13.4707	397.284		13.5699	0
13.4807	0		13.5798	0
13.4907	514.112		13.5896	0
13.5008	0		13.5995	0
13.5109	0		13.6093	0
13.5209	0		13.6192	0
13.5308	820.738		13.629	0
13.5409	0		13.6389	0
13.5509	0		13.6487	0
13.561	0		13.6586	0
13.5709	0		13.6684	0
13.5807	1015.32		13.6783	0
13.5907	0		13.6881	0
13.6007	0		13.698	0
13.6107	0		13.7078	0
13.6206	0		13.7177	0
13.6305	470.161		13.7275	0
13.6405	0		13.7374	506.61
13.6505	456.717		13.7472	0
13.6606	412.275		13.757	0
13.6705	0		13.7671	0
13.6806	748.124		13.7769	0
13.6906	0		13.7868	0
13.7007	492.706		13.7966	0
13.7107	0		13.8065	0
13.7207	472.905		13.8163	0
13.7308	424.235		13.8262	0
13.7408	625.345		13.836	0
13.7509	0		13.8459	0
13.7609	441.27		13.8557	0
13.771	388.971		13.8656	0
13.781	492.896		13.8755	0
13.7911	421.821		13.8853	0
13.8011	402.494		13.8952	0
13.8112	438.219		13.905	0
13.8212	541.56		13.9149	0
13.8313	0		13.9247	0
13.8413	473.359		13.9346	0
13.8514	907.197		13.9444	0
13.8613	469.878		13.9543	0
13.8715	0		13.9641	0
13.8815	0		13.974	0
13.8915	0		13.9838	0
13.9015	616.462		13.9937	391.329
13.9114	0		14.0036	0
13.9214	348.955		14.0136	0
13.9315	732.088		14.0236	0
13.9415	583.073		14.0335	0
13.9515	0		14.0433	0
13.9616	551.506		14.0531	0
13.9717	0		14.063	0
13.9815	362.003		14.0729	0
13.9916	508.781		14.0827	0
14.0015	0		14.0925	0
14.0115	0		14.1024	0
14.0216	421.575		14.1122	0
14.0315	0		14.122	0
14.0414	0		14.1319	0
14.0515	416.885		14.1417	0
14.0614	0		14.1515	0
14.0714	0		14.1614	0
14.0814	0		14.1712	0
14.0913	0		14.181	0
14.1013	0		14.1909	0
14.1112	435.253		14.2007	0
14.1211	483.09		14.2105	0
14.1312	0		14.2204	0
14.1412	0		14.2302	0
14.1513	0		14.2401	0
14.1612	0		14.2499	0
14.1711	470.261		14.2597	0
14.181	0		14.2696	0
14.1911	0		14.2794	0
14.2011	0		14.2893	0
14.211	410.601		14.2991	0
14.221	636.121		14.3089	0
14.231	0		14.3188	389.794
14.2411	445.831		14.3287	0
14.2512	550.725		14.3386	0
14.2612	375.607		14.3486	0
14.2713	0		14.3585	0
14.2813	0		14.3683	0
14.2914	0		14.3782	0
14.3013	0		14.388	0
14.3112	0		14.3979	0
14.3211	477.295		14.4077	0
14.331	438.016		14.4175	0
14.341	488.738		14.4274	0
14.351	382.947		14.4372	0
14.361	0		14.4471	0
14.3711	0		14.4569	0
14.3812	0		14.4667	0
14.3911	0		14.4766	0
14.401	364.085		14.4864	0
14.4109	0		14.4963	0
14.421	486.937		14.5061	0
14.431	0		14.5159	0
14.441	0		14.5258	0
14.451	442.968		14.5356	0
14.461	0		14.5454	0
14.4709	0		14.5553	0
14.481	0		14.5651	0
14.4908	505.937		14.5749	0
14.5008	0		14.5848	0
14.5106	477.544		14.5946	0
14.5207	0		14.6045	0
14.5307	412.964		14.6143	0
14.5408	0		14.6241	0
14.5508	533.268		14.634	0
14.5609	374.917		14.6438	0
14.5709	0		14.6536	0
14.5809	639.41		14.6635	0
14.591	0		14.6733	0
14.601	0		14.6831	391.386
14.6111	587.474		14.693	0
14.621	421.452		14.7028	0
14.6311	390.262		14.7128	0
14.6412	462.672		14.7227	0
14.6512	0		14.7325	0
14.6612	0		14.7424	0
14.6713	0		14.7522	0
14.6812	0		14.762	0
14.6911	0		14.7719	0
14.7011	0		14.7817	0
14.711	475.146		14.7915	0
14.7209	0		14.8014	0
14.7309	0		14.8112	0
14.741	503.618		14.8211	0
14.7509	597.296		14.8309	0
14.7608	0		14.8407	0
14.7709	0		14.8506	0
14.781	0		14.8604	0
14.7909	359.371		14.8702	0
14.8008	0		14.88	0
14.8109	609.747		14.8899	0
14.821	552.44		14.8997	0
14.831	0		14.9095	0
14.8411	0		14.9194	0
14.8512	0		14.9292	0
14.8611	387.134		14.9391	0
14.8711	768.018		14.9489	0
14.8811	0		14.9587	0
14.8911	0		14.9686	0
14.9012	0		14.9784	0
14.9111	0		14.9883	0
14.9211	0		14.9981	0
14.931	675.124		15.008	0
14.9409	0		15.0178	0
14.9509	678.766		15.0277	0
14.961	0		15.0376	0
14.971	896.854		15.0475	0
14.9811	458.566		15.0573	0
14.9911	517.153		15.0672	0
15.0012	0		15.0771	0
15.0112	797.985		15.087	0
15.0214	523.876		15.0969	0
15.0314	0		15.1067	0
15.0415	633.408		15.1166	0
15.0516	0		15.1265	0
15.0616	0		15.1364	0
15.0717	0		15.1462	0
15.0816	0		15.1561	0
15.0915	0		15.166	0
15.1015	544.586		15.1759	0
15.1114	0		15.1857	0
15.1213	419.064		15.1956	0
15.1314	629.73		15.2054	0
15.1413	0		15.2153	0
15.1514	506.809		15.2251	0
15.1615	407.192		15.235	0
15.1714	397.849		15.2448	0
15.1815	527.537		15.2547	0
15.1916	0		15.2645	0
15.2016	0		15.2743	0
15.2117	458.603		15.2842	0
15.2216	0		15.294	0
15.2315	474.475		15.3039	0
15.2416	0		15.3137	0
15.2516	0		15.3235	0
15.2617	0		15.3334	0
15.2716	0		15.3432	0
15.2815	0		15.3531	0
15.2914	939.409		15.3629	0
15.3014	799.538		15.3727	0
15.3114	979.291		15.3826	0
15.3215	474.465		15.3924	0
15.3315	442.771		15.4023	0
15.3416	0		15.4121	0
15.3517	0		15.4219	0
15.3617	0		15.4318	0
15.3717	0		15.4416	0
15.3816	0		15.4514	0
15.3915	520.199		15.4613	0
15.4014	0		15.4711	0
15.4113	0		15.4809	0
15.4214	0		15.4908	0
15.4313	0		15.5006	0
15.4413	401.101		15.5105	0
15.4512	552.175		15.5203	0
15.4611	0		15.5302	0
15.4713	0		15.54	0
15.4813	0		15.5498	0
15.4912	0		15.5597	0
15.5012	419.98		15.5695	0
15.5111	552.546		15.5794	0
15.5212	0		15.5892	0
15.5312	0		15.5991	0
15.5412	0		15.6089	0
15.5511	446.632		15.6187	0
15.561	0		15.6286	0
15.571	0		15.6384	0
15.5811	0		15.6483	0
15.591	0		15.6581	0
15.6009	0		15.668	0
15.6108	0		15.6778	0
15.6207	438.049		15.6876	0
15.6306	377.786		15.6975	0
15.6406	0		15.7073	0
15.6506	0		15.7171	0
15.6607	0		15.727	0
15.6706	0		15.7368	0
15.6805	0		15.7466	0
15.6904	0		15.7564	0
15.7004	565.507		15.7663	0
15.7103	0		15.7761	0
15.7202	0		15.786	0
15.7303	0		15.7958	0
15.7402	0		15.8056	0
15.7501	518.704		15.8155	0
15.7601	523.4		15.8253	0
15.77	582.548		15.8352	0
15.7801	0		15.845	0
15.7901	435.35		15.8548	0
15.8002	0		15.8647	0
15.8103	0		15.8745	0
15.8203	0		15.8844	0
15.8303	0		15.8942	0
15.8402	0		15.904	0
15.8501	0		15.9139	0
15.8601	0		15.9237	0
15.87	0		15.9336	0
15.8799	0		15.9434	0
15.8898	448.88		15.9532	0
15.8998	0		15.9631	0
15.9098	0		15.9729	0
15.9199	533.097		15.9828	0
15.9299	0		15.9926	0
15.9399	419.811		16.0025	0
15.95	471.121		16.0123	0
15.9599	0		16.0221	0
15.9699	0		16.032	0
15.98	0		16.0418	0
15.9899	0		16.0516	0
15.9998	0		16.0615	0
16.0097	0		16.0713	0
16.0197	527.443		16.0812	0
16.0296	0		16.091	0
16.0396	0		16.1009	0
16.0496	0		16.1107	0
16.0595	0		16.1205	361.83
16.0695	0		16.1304	0
16.0794	0		16.1402	0
16.0893	0		16.1502	0
16.0992	0		16.16	0
16.1091	0		16.17	0
16.1191	0		16.1798	0
16.129	494.116		16.1896	0
16.139	0		16.1995	0
16.1488	0		16.2093	0
16.1589	0		16.2192	0
16.1688	0		16.229	0
16.1788	0		16.2388	0
16.1887	0		16.2487	0
16.1986	405.458		16.2585	0
16.2086	0		16.2684	0
16.2185	399.5		16.2782	0
16.2286	0		16.288	0
16.2385	0		16.2979	0
16.2486	0		16.3077	0
16.2585	0		16.3176	0
16.2685	0		16.3274	0
16.2784	0		16.3373	0
16.2883	0		16.3471	0
16.2982	0		16.3569	0
16.3082	0		16.3668	0
16.3182	0		16.3766	0
16.3281	0		16.3864	0
16.338	0		16.3963	0
16.3479	527.762		16.4061	0
16.3578	0		16.416	0
16.3679	0		16.4258	0
16.378	0		16.4357	0
16.3879	0		16.4455	0
16.3978	0		16.4553	0
16.4078	0		16.4652	0
16.4177	0		16.475	0
16.4277	421.153		16.4849	0
16.4376	0		16.4947	0
16.4476	0		16.5046	0
16.4577	0		16.5144	0
16.4676	367.646		16.5243	0
16.4776	0		16.5341	0
16.4876	0		16.5439	0
16.4977	340.733		16.5538	0
16.5077	0		16.5636	0
16.5177	0		16.5735	0
16.5278	0		16.5833	0
16.5377	431.494		16.5932	0
16.5477	524.976		16.603	0
16.5577	0		16.6128	0
16.5677	0		16.6227	0
16.5779	0		16.6325	0
16.5878	0		16.6424	0
16.5977	0		16.6522	0
16.6076	0		16.6621	0
16.6176	0		16.6719	0
16.6275	0		16.6817	0
16.6374	0		16.6916	0
16.6474	0		16.7014	0
16.6573	0		16.7113	0
16.6672	0		16.7211	0
16.6771	0		16.7309	0
16.6871	0		16.7408	0
16.697	0		16.7506	0
16.7069	0		16.7605	0
16.7168	0		16.7704	0
16.7268	0		16.7802	0
16.7367	0		16.7901	0
16.7466	0		16.7999	0
16.7565	0		16.8098	0
16.7665	0		16.8196	0
16.7764	0		16.8295	0
16.7863	0		16.8393	0
16.7962	0		16.8491	0
16.8062	0		16.859	0
16.8161	0		16.8688	0
16.826	0		16.8786	0
16.836	0		16.8885	0
16.8459	0		16.8983	0
16.8558	0		16.9082	0
16.8658	0		16.918	0
16.8757	0		16.9279	0
16.8856	0		16.9377	0
16.8956	630.556		16.9476	0
16.9055	0		16.9574	0
16.9156	0		16.9673	0
16.9257	0		16.9771	0
16.9356	0		16.9869	0
16.9456	0		16.9968	0
16.9555	0		17.0067	0
16.9654	0		17.0165	0
16.9753	0		17.0263	0
16.9853	0		17.0362	0
16.9952	0		17.046	0
17.0051	0		17.0559	0
17.0151	0		17.0657	0
17.025	0		17.0756	0
17.0349	0		17.0854	0
17.0449	0		17.0952	0
17.0548	474.506		17.1051	0
17.0648	0		17.1149	0
17.0747	469.345		17.1247	0
17.0848	0		17.1346	0
17.0947	0		17.1444	0
17.1048	0		17.1543	0
17.1147	0		17.1641	0
17.1246	0		17.174	0
17.1346	393.961		17.1838	0
17.1445	0		17.1936	0
17.1546	0		17.2036	0
17.1647	0		17.2134	0
17.1747	0		17.2233	0
17.1847	0		17.2331	0
17.1946	0		17.2429	0
17.2045	0		17.2528	0
17.2145	0		17.2626	0
17.2244	0		17.2725	0
17.2344	0		17.2823	0
17.2443	0		17.2921	0
17.2543	0		17.302	0
17.2642	0		17.3119	0
17.2742	0		17.3217	0
17.2841	0		17.3316	0
17.294	0		17.3414	0
17.304	0		17.3512	0
17.3139	0		17.3611	0
17.3238	0		17.3709	0
17.3338	0		17.3807	0
17.3437	0		17.3906	0
17.3536	0		17.4004	0
17.3635	0		17.4103	0
17.3735	0		17.4201	0
17.3834	0		17.43	0
17.3933	0		17.4398	0
17.4032	0		17.4496	0
17.4132	0		17.4595	0
17.4231	0		17.4693	0
17.433	0		17.4791	0
17.4429	0		17.489	0
17.4528	0		17.4988	0
17.4628	0		17.5087	0
17.4727	472.357		17.5185	0
17.4827	0		17.5284	0
17.4927	0		17.5382	0
17.5028	0		17.548	0
17.5127	0		17.5579	0
17.5227	0		17.5677	0
17.5326	0		17.5775	0
17.5426	395.806		17.5874	0
17.5525	0		17.5972	0
17.5625	0		17.6071	0
17.5727	0		17.6169	0
17.5826	0		17.6268	0
17.5925	0		17.6367	0
17.6025	0		17.6465	0
17.6124	512.382		17.6564	0
17.6223	0		17.6662	0
17.6324	0		17.6761	0
17.6425	0		17.6859	0
17.6524	0		17.6957	0
17.6624	0		17.7056	0
17.6723	0		17.7154	0
17.6822	0		17.7253	0
17.6922	0		17.7351	0
17.7021	0		17.745	0
17.7121	0		17.7548	0
17.722	0		17.7647	0
17.7319	0		17.7745	0
17.7418	0		17.7843	0
17.7518	0		17.7942	0
17.7617	0		17.804	0
17.7716	472.551		17.8139	0
17.7816	0		17.8237	0
17.7915	472.662		17.8336	0
17.8016	0		17.8434	0
17.8116	342.703		17.8532	0
17.8218	0		17.8631	0
17.8318	0		17.8729	0
17.8419	0		17.8828	0
17.8518	0		17.8926	0
17.8618	0		17.9025	0
17.8717	0		17.9123	0
17.8816	0		17.9221	0
17.8916	0		17.932	0
17.9015	0		17.9418	0
17.9114	0		17.9517	0
17.9214	0		17.9615	0
17.9313	0		17.9714	0
17.9414	0		17.9812	0
17.9513	404.809		17.991	0
17.9612	0		18.0009	0
17.9712	0		18.0107	0
17.9813	0		18.0206	0
17.9912	0		18.0304	0
18.0011	0		18.0403	0
18.0111	0		18.0501	0
18.021	0		18.0599	0
18.0309	0		18.0698	0
18.0408	0		18.0796	0
18.0508	0		18.0895	0
18.0607	0		18.0993	0
18.0706	0		18.1092	0
18.0806	0		18.119	0
18.0905	0		18.1289	0
18.1005	0		18.1387	0
18.1104	0		18.1486	0
18.1203	0		18.1584	0
18.1303	0		18.1683	0
18.1402	371.645		18.1781	0
18.1501	0		18.188	0
18.1602	0		18.1978	0
18.1703	0		18.2077	0
18.1802	0		18.2175	0
18.1901	0		18.2274	0
18.2001	0		18.2372	0
18.21	0		18.247	0
18.2199	0		18.2569	0
18.2299	0		18.2667	0
18.2398	0		18.2766	0
18.2497	0		18.2864	0
18.2597	0		18.2963	0
18.2696	0		18.3061	0
18.2795	0		18.316	0
18.2895	0		18.3258	0
18.2994	0		18.3356	0
18.3093	0		18.3455	0
18.3193	0		18.3553	0
18.3292	0		18.3652	0
18.3391	0		18.375	0
18.3491	0		18.3849	0
18.359	0		18.3947	0
18.3689	0		18.4045	0
18.3789	0		18.4144	0
18.3888	0		18.4242	0
18.3987	480.792		18.4341	0
18.4087	0		18.4439	0
18.4185	0		18.4538	0
18.4286	0		18.4636	0
18.4385	0		18.4735	0
18.4485	0		18.4833	0
18.4584	0		18.4931	0
18.4683	0		18.503	0
18.4782	0		18.5128	0
18.4882	0		18.5227	0
18.4981	0		18.5325	0
18.5081	0		18.5424	0
18.518	0		18.5522	0
18.528	0		18.5621	0
18.5379	0		18.5719	0
18.5478	0		18.5818	0
18.5578	0		18.5916	0
18.5677	0		18.6015	0
18.5776	0		18.6113	0
18.5876	0		18.6211	0
18.5975	0		18.631	0
18.6074	0		18.6408	0
18.6173	0		18.6507	0
18.6273	0		18.6605	0
18.6372	0		18.6705	0
18.6471	0		18.6803	0
18.6571	0		18.6902	0
18.667	0		18.7	0
18.6769	0		18.7099	0
18.6868	0		18.7197	0
18.6968	0		18.7296	0
18.7067	0		18.7394	0
18.7166	0		18.7492	0
18.7266	0		18.7591	0
18.7365	0		18.7689	0
18.7464	0		18.7788	0
18.7563	0		18.7886	0
18.7663	0		18.7985	0
18.7762	0		18.8083	0
18.7861	0		18.8181	0
18.7961	0		18.828	0
18.806	378.343		18.8378	0
18.8159	0		18.8477	0
18.826	514.744		18.8575	0
18.8361	0		18.8674	0
18.846	0		18.8772	0
18.8561	0		18.8871	0
18.866	0		18.8969	0
18.8759	0		18.9068	0
18.8859	0		18.9166	0
18.8958	0		18.9264	0
18.9058	0		18.9363	0
18.9157	0		18.9462	0
18.9256	0		18.956	0
18.9355	0		18.9659	0
18.9455	0		18.9757	0
18.9554	0		18.9855	0
18.9654	0		18.9954	0
18.9753	0		19.0052	0
18.9852	0		19.0151	0
18.9952	0		19.0249	0
19.0051	0		19.0348	0
19.015	0		19.0446	0
19.0249	0		19.0545	0
19.0349	0		19.0643	0
19.0448	0		19.0742	0
19.0547	0		19.084	0
19.0647	0		19.0939	0
19.0747	0		19.1038	0
19.0847	0		19.1137	0
19.0946	474.683		19.1235	0
19.1046	0		19.1334	0
19.1146	0		19.1432	0
19.1248	0		19.153	0
19.1347	0		19.1629	0
19.1447	0		19.1727	0
19.1546	0		19.1826	0
19.1646	0		19.1924	0
19.1746	0		19.2023	0
19.1845	437.568		19.2121	0
19.1945	0		19.222	0
19.2045	0		19.2318	0
19.2146	0		19.2417	0
19.2245	0		19.2515	0
19.2344	0		19.2614	0
19.2444	0		19.2712	0
19.2543	0		19.2811	0
19.2642	0		19.2909	0
19.2742	0		19.3008	0
19.2841	0		19.3106	0
19.294	0		19.3204	0
19.304	0		19.3303	0
19.3139	0		19.3401	0
19.3238	0		19.35	0
19.3338	0		19.3598	0
19.3437	0		19.3697	0
19.3536	0		19.3795	0
19.3636	0		19.3894	0
19.3735	0		19.3992	0
19.3834	0		19.4091	0
19.3934	0		19.4189	0
19.4033	0		19.4288	0
19.4132	0		19.4386	0
19.4232	0		19.4485	0
19.4331	0		19.4583	0
19.443	0		19.4682	0
19.453	0		19.478	0
19.4629	0		19.4879	0
19.4728	0		19.4977	0
19.4828	0		19.5076	0
19.4927	0		19.5174	0
19.5027	0		19.5273	0
19.5126	0		19.5371	0
19.5225	0		19.547	0
19.5325	0		19.5568	0
19.5424	0		19.5666	0
19.5523	0		19.5765	0
19.5623	0		19.5863	0
19.5722	0		19.5962	0
19.5821	0		19.606	0
19.5921	0		19.6159	0
19.602	0		19.6257	0
19.6119	0		19.6356	0
19.6218	0		19.6454	0
19.6318	0		19.6552	0
19.6417	0		19.6651	0
19.6517	0		19.6749	0
19.6616	0		19.6848	0
19.6715	0		19.6946	0
19.6815	0		19.7045	0
19.6914	0		19.7143	0
19.7014	0		19.7242	0
19.7113	0		19.734	0
19.7212	0		19.7439	0
19.7312	0		19.7537	0
19.7412	0		19.7636	0
19.7511	0		19.7734	0
19.761	0		19.7832	0
19.771	0		19.7931	0
19.7809	0		19.8029	0
19.7908	0		19.8128	0
19.8008	0		19.8226	0
19.8107	0		19.8325	0
19.8207	0		19.8423	0
19.8306	0		19.8522	0
19.8405	0		19.862	0
19.8505	0		19.8719	0
19.8604	0		19.8817	0
19.8703	0		19.8915	0
19.8803	0		19.9014	0
19.8902	0		19.9112	0
19.9002	0		19.9211	0
19.9101	0		19.9309	0
19.9201	0		19.9408	0
19.93	0		19.9506	0
19.9399	0		19.9605	0
19.9499	0		19.9704	0
19.9598	0		19.9803	0
19.9697	515.137		19.9901	0
19.9797	0		20	0
19.9897	0		20.0098	0
19.9998	0		20.0197	0
20.0098	0		20.0295	0
20.0197	0		20.0394	0
20.0296	0		20.0492	0
20.0396	0		20.059	0
20.0495	0		20.0689	0
20.0594	0		20.0787	0
20.0694	0		20.0886	0
20.0793	0		20.0984	0
20.0892	0		20.1083	0
20.0992	0		20.1181	0
20.1091	0		20.128	0
20.119	0		20.1378	0
20.129	0		20.1477	0
20.1389	0		20.1575	0
20.1488	0		20.1674	0
20.1588	0		20.1772	0
20.1687	0		20.1871	0
20.1787	0		20.1969	0
20.1886	0		20.2068	0
20.1985	0		20.2166	0
20.2085	0		20.2265	0
20.2184	0		20.2363	0
[truncated: 1,186 more rows]

## Sheet: ED 3C
3 standard			G. harbinensis + DBCO
Mass	Intensity		Mass	Intensity
58.4123	0		58.4126	0
58.4128	0		58.4131	0
58.4132	0		58.4136	0
58.4137	0		58.4141	0
59.1876	0		59.5782	0
59.1881	0		59.5787	0
59.1886	0		59.5792	0
59.1891	0		59.5797	0
59.1895	214.022		59.5802	264.996
59.19	342.773		59.5807	475.626
59.1905	387.082		59.5812	552.597
59.191	323.576		59.5817	439.611
59.1915	192.071		59.5822	222.773
59.192	3.46149		59.5826	3.13528
59.1925	0		59.5831	0
59.193	0		59.5836	0
59.1935	0		59.5841	0
59.194	0		59.5846	0
59.9405	0		60.8177	0
59.941	0		60.8182	0
59.9415	0		60.8187	0
59.942	0		60.8192	0
59.9425	146.587		60.8197	277.286
59.943	289.387		60.8203	515.128
59.9435	353.685		60.8208	638.513
59.944	288.631		60.8213	564.372
59.9445	150.305		60.8218	346.532
59.945	0.798685		60.8223	4.60896
59.9455	0		60.8228	0
59.946	0		60.8233	0
59.9465	0		60.8238	0
59.947	0		60.8243	0
60.9868	0		61.0855	0
60.9873	0		61.086	0
60.9878	0		61.0865	0
60.9883	0		61.0871	0
60.9889	187.269		61.0876	242.824
60.9894	341.137		61.0881	474.757
60.9899	419.619		61.0886	570.173
60.9904	356.776		61.0891	463.555
60.9909	195.641		61.0896	241.023
60.9914	1.53963		61.0901	3.78973
60.9919	0		61.0906	0
60.9924	0		61.0912	0
60.9929	0		61.0917	0
60.9935	0		61.0922	0
62.5472	0		61.2011	0
62.5477	0		61.2016	0
62.5482	0		61.2021	0
62.5488	0		61.2026	0
62.5493	152.809		61.2031	277.868
62.5498	305.654		61.2036	448.812
62.5504	406.034		61.2041	510.029
62.5509	390.753		61.2047	438.265
62.5514	275.611		61.2052	279.768
62.552	0		61.2057	1.62603
62.5525	0		61.2062	0
62.553	0		61.2067	0
62.5536	0		61.2072	0
63.0652	0		61.2077	0
63.0657	0		62.142	0
63.0663	0		62.1426	0
63.0668	0		62.1431	0
63.0674	202.799		62.1436	0
63.0679	363.262		62.1441	308.989
63.0684	424.239		62.1447	488.453
63.069	337.577		62.1452	541.8
63.0695	170.049		62.1457	426.813
63.07	0.762197		62.1463	212.175
63.0706	0		62.1468	2.41064
63.0711	0		62.1473	0
63.0717	0		62.1478	0
63.0722	0		62.1484	0
64.9662	0		62.1489	0
64.9667	0		62.4097	0
64.9673	0		62.4102	0
64.9679	0		62.4107	0
64.9684	205.797		62.4112	0
64.969	354.307		62.4118	260.421
64.9695	410.22		62.4123	429.76
64.9701	331.716		62.4128	512.593
64.9707	173.363		62.4134	453.869
64.9712	0.722626		62.4139	276.92
64.9718	0		62.4144	2.60049
64.9724	0		62.415	0
64.9729	0		62.4155	0
64.9735	0		62.416	0
65.352	0		62.4165	0
65.3526	0		63.4324	0
65.3531	0		63.433	0
65.3537	0		63.4335	0
65.3543	155.867		63.4341	0
65.3548	314.676		63.4346	281.914
65.3554	399.845		63.4352	459.198
65.356	346.286		63.4357	513.01
65.3565	198.451		63.4362	413.243
65.3571	2.20366		63.4368	225.973
65.3577	0		63.4373	1.08102
65.3582	0		63.4379	0
65.3588	0		63.4384	0
65.3594	0		63.439	0
65.5425	0		63.4395	0
65.5431	0		64.6773	0
65.5437	0		64.6779	0
65.5442	0		64.6785	0
65.5448	165.38		64.679	0
65.5454	301.728		64.6796	286.243
65.5459	387.718		64.6801	465.444
65.5465	365.093		64.6807	526.774
65.5471	240.603		64.6813	425.777
65.5476	0		64.6818	228.457
65.5482	0		64.6824	1.53494
65.5488	0		64.6829	0
65.5494	0		64.6835	0
66.3774	0		64.684	0
66.3779	0		64.6846	0
66.3785	0		66.5821	0
66.3791	0		66.5827	0
66.3797	185.954		66.5833	0
66.3803	326.963		66.5839	0
66.3808	393.096		66.5845	213.156
66.3814	342.369		66.5851	436.701
66.382	211.506		66.5856	535.587
66.3826	0		66.5862	448.441
66.3832	0		66.5868	247.943
66.3838	0		66.5874	0
66.3843	0		66.588	0
67.1236	0		66.5886	0
67.1242	0		66.5892	0
67.1248	0		67.2305	0
67.1254	0		67.2311	0
67.126	160.109		67.2317	0
67.1265	321.7		67.2323	0
67.1271	425.271		67.2329	0.716211
67.1277	394.347		67.2334	260.395
67.1283	246.663		67.234	456.654
67.1289	0.97513		67.2346	533.52
67.1295	0		67.2352	431.12
67.1301	0		67.2358	220.232
67.1307	0		67.2364	0
67.1313	0		67.237	0
67.4056	0		67.2376	0
67.4062	0		67.2382	0
67.4068	0		67.3111	0
67.4074	0		67.3117	0
67.408	215.511		67.3123	0
67.4086	374.496		67.3129	0
67.4092	415.857		67.3135	1.31623
67.4098	308.054		67.314	373.597
67.4104	135.73		67.3146	534.273
67.411	1.50976		67.3152	574.859
67.4116	0		67.3158	476.223
67.4122	0		67.3164	292.243
67.4128	0		67.317	0
67.4134	0		67.3176	0
67.4711	0		67.3182	0
67.4717	0		67.3188	0
67.4723	0		67.3924	0
67.4729	0		67.393	0
67.4734	0.0936881		67.3936	0
67.474	186.668		67.3942	0
67.4746	351.687		67.3948	1.12586
67.4752	439.388		67.3954	262.108
67.4758	386.452		67.396	450.159
67.4764	229.478		67.3966	540.289
67.477	1.15518		67.3972	474.153
67.4776	0		67.3978	292.226
67.4782	0		67.3984	0
67.4788	0		67.3989	0
67.4794	0		67.3995	0
67.5193	0		67.4001	0
67.5199	0		67.58	0
67.5205	0		67.5806	0
67.5211	0		67.5812	0
67.5217	0.24595		67.5818	0
67.5223	256.889		67.5824	1.8787
67.5229	353.908		67.583	309.012
67.5235	370.144		67.5836	466.503
67.5241	291.032		67.5842	531.36
67.5247	157.851		67.5848	471.792
67.5253	1.35713		67.5854	319.371
67.5259	0		67.586	2.07085
67.5265	0		67.5865	0
67.5271	0		67.5871	0
67.5277	0		67.5877	0
67.7691	0		67.5883	0
67.7697	0		72.8575	0
67.7703	0		72.8582	0
67.7709	0		72.8588	0
67.7715	248.836		72.8595	0
67.7721	379.17		72.8602	2.48716
67.7727	432.752		72.8608	313.91
67.7733	365.853		72.8615	443.84
67.7739	214.194		72.8622	497.488
67.7745	1.87019		72.8628	451.145
67.7751	0		72.8635	316.769
67.7757	0		72.8642	0
67.7763	0		72.8648	0
67.7769	0		72.8655	0
67.8915	0		72.8662	0
67.8921	0		73.7615	0
67.8927	0		73.7622	0
67.8933	0		73.7629	0
67.8939	232.693		73.7636	0
67.8945	353.825		73.7643	6.82578
67.8951	386.662		73.7649	434.239
67.8957	311.368		73.7656	656.99
67.8963	171.778		73.7663	682.613
67.8969	0		73.767	495.916
67.8975	0		73.7677	233.605
67.8981	0		73.7683	0
67.8987	0		73.769	0
68.7203	0		73.7697	0
68.7209	0		73.7704	0
68.7216	0		74.6236	0
68.7222	0		74.6243	0
68.7228	221.407		74.625	0
68.7234	349.578		74.6257	0
68.724	394.253		74.6264	6.85039
68.7246	333.735		74.6271	298.89
68.7252	207.601		74.6278	480.401
68.7258	0		74.6285	552.281
68.7265	0		74.6292	463.172
68.7271	0		74.6299	265.131
68.7277	0		74.6305	0
69.0304	0		74.6312	0
69.031	0		74.6319	0
69.0316	0		74.6326	0
69.0322	0		74.8526	0
69.0328	128.362		74.8533	0
69.0335	296.286		74.854	0
69.0341	394.372		74.8547	0
69.0347	346.32		74.8554	3.94932
69.0353	191.805		74.8561	404.207
69.0359	1.22778		74.8568	550.139
69.0365	0		74.8575	564.464
69.0372	0		74.8582	438.429
69.0378	0		74.8589	239.874
69.0384	0		74.8596	0
69.6106	0		74.8603	0
69.6112	0		74.861	0
69.6118	0		74.8617	0
69.6125	0		75.7573	0
69.6131	0.804914		75.758	0
69.6137	156.614		75.7588	0
69.6143	341.248		75.7595	0
69.615	454.442		75.7602	6.04225
69.6156	412.606		75.7609	349.107
69.6162	250.675		75.7616	559.182
69.6168	0		75.7623	616.841
69.6175	0		75.763	478.953
69.6181	0		75.7637	242.168
69.6187	0		75.7644	0
70.3215	0		75.7651	0
70.3221	0		75.7658	0
70.3228	0		75.7665	0
70.3234	0		77.1393	0
70.324	232.036		77.14	0
70.3247	349.447		77.1407	0
70.3253	390.892		77.1415	0
70.3259	329.738		77.1422	9.42164
70.3266	196.419		77.1429	328.25
70.3272	0		77.1437	433.695
70.3278	0		77.1444	482.067
70.3285	0		77.1451	432.198
70.3291	0		77.1458	280.269
70.3881	0		77.1466	0
70.3887	0		77.1473	0
70.3893	0		77.148	0
70.39	0		77.1487	0
70.3906	204.931		78.7504	0
70.3912	341.751		78.7512	0
70.3919	389.137		78.7519	0
70.3925	308.307		78.7527	0
70.3931	152.954		78.7534	7.00738
70.3938	0.797877		78.7542	265.143
70.3944	0		78.7549	460.624
70.395	0		78.7557	533.851
70.3957	0		78.7565	430.585
70.3963	0		78.7572	224.88
70.8752	0		78.758	0
70.8758	0		78.7587	0
70.8764	0		78.7595	0
70.8771	0		78.7602	0
70.8777	0.151303		79.6788	0
70.8784	178.123		79.6796	0
70.879	314.854		79.6803	0
70.8796	389.52		79.6811	0
70.8803	352.286		79.6819	9.03753
70.8809	224.622		79.6826	269.508
70.8816	0.221672		79.6834	457.59
70.8822	0		79.6842	536.283
70.8829	0		79.6849	442.372
70.8835	0		79.6857	233.661
70.8841	0		79.6865	0
70.9335	0		79.6872	0
70.9342	0		79.688	0
70.9348	0		79.6887	0
70.9354	0		80.0814	0
70.9361	0.273544		80.0822	0
70.9367	198.984		80.0829	0
70.9374	332.802		80.0837	0
70.938	387.229		80.0845	9.14312
70.9387	317.97		80.0852	251.594
70.9393	167.122		80.086	462.954
70.9399	0		80.0868	580.406
70.9406	0		80.0875	532.974
70.9412	0		80.0883	357.419
70.9419	0		80.0891	0
71.0775	0		80.0899	0
71.0781	0		80.0906	0
71.0788	0		80.0914	0
71.0794	0		80.9239	0
71.08	0.4184		80.9247	0
71.0807	156.807		80.9254	0
71.0813	296.501		80.9262	0
71.082	360.464		80.927	8.19849
71.0826	305.551		80.9278	286.896
71.0833	171.057		80.9286	524.335
71.0839	0		80.9294	637.093
71.0845	0		80.9301	554.433
71.0852	0		80.9309	337.854
71.0858	0		80.9317	0
71.3803	0		80.9325	0
71.3809	0		80.9333	0
71.3816	0		80.934	0
71.3822	0		83.8658	0
71.3829	0.978502		83.8666	0
71.3835	182.262		83.8675	0
71.3842	333.593		83.8683	0
71.3848	414.448		83.8691	9.90019
71.3855	371.491		83.8699	273.958
71.3861	239.52		83.8708	468.829
71.3868	0		83.8716	593.04
71.3874	0		83.8724	565.468
71.3881	0		83.8732	384.385
71.3887	0		83.8741	0
72.0115	0		83.8749	0
72.0121	0		83.8757	0
72.0128	0		83.8765	0
72.0134	0		84.5664	0
72.0141	2.35967		84.5672	0
72.0147	215.876		84.5681	0
72.0154	339.208		84.5689	0
72.016	375.456		84.5697	15.923
72.0167	303.453		84.5706	383.62
72.0174	167.488		84.5714	555.986
72.018	0		84.5722	574.305
72.0187	0		84.5731	426.914
72.0193	0		84.5739	214.292
72.02	0		84.5747	0
72.1317	0		84.5756	0
72.1324	0		84.5764	0
72.133	0		84.5772	0
72.1337	0		85.0816	0
72.1343	3.26266		85.0824	0
72.135	272.095		85.0833	0
72.1357	400.626		85.0841	0
72.1363	428.149		85.085	14.7674
72.137	331.938		85.0858	328.325
72.1376	172.759		85.0866	502.01
72.1383	0		85.0875	560.997
72.139	0		85.0883	474.399
72.1396	0		85.0892	296.018
72.1403	0		85.09	0
72.3381	0		85.0909	0
72.3388	0		85.0917	0
72.3394	0		85.0925	0
72.3401	0		85.1195	0
72.3407	158.838		85.1204	0
72.3414	300.391		85.1212	0
72.3421	363.291		85.1221	0
72.3427	299.74		85.1229	13.2632
72.3434	156.228		85.1237	297.061
72.3441	0.234076		85.1246	534.73
72.3447	0		85.1254	635.667
72.3454	0		85.1263	510.294
72.346	0		85.1271	245.644
72.3467	0		85.128	0
72.7582	0		85.1288	0
72.7589	0		85.1297	0
72.7596	0		85.1305	0
72.7602	0		85.5624	0
72.7609	0.345385		85.5632	0
72.7616	174.521		85.5641	0
72.7622	358.254		85.5649	0
72.7629	486.92		85.5658	10.8733
72.7636	459.728		85.5666	231.674
72.7642	291.134		85.5675	483.51
72.7649	0		85.5683	660.149
72.7656	0		85.5692	630.21
72.7662	0		85.57	400.178
72.7669	0		85.5709	0
72.8002	0		85.5717	0
72.8009	0		85.5726	0
72.8016	0		85.5734	0
72.8022	0		86.3904	0
72.8029	0.368227		86.3912	0
72.8036	156.859		86.3921	0
72.8042	290.793		86.393	0
72.8049	363.643		86.3938	8.84945
72.8056	332.978		86.3947	223.696
72.8062	223.328		86.3955	447.358
72.8069	0		86.3964	560.587
72.8076	0		86.3973	483.727
72.8082	0		86.3981	272.596
72.8089	0		86.399	0
73.5553	0		86.3999	0
73.556	0		86.4007	0
73.5566	0		86.4016	0
73.5573	0		86.6445	0
73.558	1.33275		86.6454	0
73.5587	150.603		86.6462	0
73.5593	319.008		86.6471	0
73.56	403.896		86.6479	9.64394
73.5607	350.708		86.6488	232.962
73.5614	205.941		86.6497	446.181
73.5621	0		86.6505	550.04
73.5627	0		86.6514	467.373
73.5634	0		86.6523	254.535
73.5641	0		86.6531	0
74.2272	0		86.654	0
74.2279	0		86.6549	0
74.2286	0		86.6557	0
74.2293	0		88.6009	0
74.23	2.51451		88.6018	0
74.2307	172.898		88.6027	0
74.2314	310.104		88.6036	0
74.2321	369.851		88.6045	14.179
74.2327	311.828		88.6054	261.769
74.2334	173.607		88.6063	485.419
74.2341	0		88.6072	598.495
74.2348	0		88.6081	519.309
74.2355	0		88.609	302.381
74.2362	0		88.6099	0
75.2354	0		88.6108	0
75.2361	0		88.6117	0
75.2368	0		88.6126	0
75.2375	0		90.6105	0
75.2382	1.47223		90.6114	0
75.2389	186.641		90.6124	0
75.2396	329.503		90.6133	0
75.2403	388.274		90.6142	20.5849
75.241	322.565		90.6152	372.541
75.2417	180.949		90.6161	546.342
75.2424	0		90.617	600.136
75.2431	0		90.6179	498.491
75.2438	0		90.6189	289.758
75.2445	0		90.6198	0
75.328	0		90.6207	0
75.3287	0		90.6216	0
75.3294	0		90.6226	0
75.3301	0		91.3684	0
75.3308	1.41944		91.3693	0
75.3315	163.818		91.3703	0
75.3322	282.895		91.3712	0
75.3329	333.966		91.3722	12.9215
75.3337	280.841		91.3731	222.211
75.3344	156.819		91.374	437.405
75.3351	0		91.375	559.852
75.3358	0		91.3759	497.704
75.3365	0		91.3768	292.959
75.3372	0		91.3778	0
77.1926	0		91.3787	0
77.1933	0		91.3797	0
77.1941	0		91.3806	0
77.1948	0		91.6203	0
77.1955	6.73595		91.6213	0
77.1962	281.538		91.6222	0
77.197	409.728		91.6231	0
77.1977	435.192		91.6241	19.3824
77.1984	333.106		91.625	317.033
77.1992	164.442		91.626	507.046
77.1999	0		91.6269	584.7
77.2006	0		91.6279	500.756
77.2013	0		91.6288	299.932
77.2021	0		91.6297	0
77.34	0		91.6307	0
77.3407	0		91.6316	0
77.3414	0		91.6326	0
77.3421	0		93.5404	0
77.3429	5.71944		93.5414	0
77.3436	229.626		93.5424	0
77.3443	400.708		93.5434	0
77.3451	448.316		93.5443	19.8797
77.3458	342.773		93.5453	329.054
77.3465	170.419		93.5463	502.808
77.3473	0		93.5472	547.593
77.348	0		93.5482	421.138
77.3487	0		93.5492	199.774
77.3495	0		93.5502	0
77.3502	0		93.5511	0
77.3509	0		93.5521	0
77.3516	0		93.5531	0
77.3524	3.85103		95.0023	0
77.3531	154.957		95.0033	0
77.3538	301.698		95.0042	0
77.3546	369.129		95.0052	0
77.3553	301.449		95.0062	20.8562
77.356	147.917		95.0072	303.191
77.3568	0		95.0082	485.915
77.3575	0		95.0092	534.053
77.3582	0		95.0102	411.416
77.359	0		95.0112	201.858
77.6249	0		95.0122	0
77.6256	0		95.0132	0
77.6264	0		95.0142	0
77.6271	0		95.0152	0
77.6279	3.2347		95.1157	0
77.6286	257.847		95.1167	0
77.6293	411.852		95.1177	0
77.6301	457.225		95.1187	0
77.6308	524.138		95.1197	20.982
77.6315	547.945		95.1207	299.703
77.6323	493.025		95.1217	451.785
77.633	483.219		95.1227	512.647
77.6337	327.772		95.1237	438.794
77.6345	140		95.1247	257.614
77.6352	0		95.1257	0
77.6359	0		95.1267	0
77.6367	0		95.1277	0
77.6374	0		95.1287	0
77.7507	0		95.2794	0
77.7514	0		95.2803	0
77.7522	0		95.2813	0
77.7529	0		95.2823	0
77.7536	2.6418		95.2833	21.7089
77.7544	194.975		95.2843	309.245
77.7551	318.917		95.2853	506.33
77.7558	363.838		95.2863	559.607
77.7566	298.824		95.2873	440.639
77.7573	165.289		95.2883	229.092
77.758	0		95.2893	0
77.7588	0		95.2903	0
77.7595	0		95.2913	0
77.7603	0		95.2923	0
78.5768	0		96.5699	0
78.5775	0		96.5709	0
78.5783	0		96.572	0
78.579	0		96.573	0
78.5798	3.64802		96.574	18.9419
78.5805	181.675		96.575	288.855
78.5813	301.38		96.576	461.382
78.582	340.84		96.5771	528.179
78.5828	289.033		96.5781	442.699
78.5835	190.344		96.5791	252.544
78.5842	0		96.5801	0
78.585	0		96.5811	0
78.5857	0		96.5822	0
78.5865	0		96.5832	0
79.0072	0		97.7435	0
79.008	0		97.7446	0
79.0087	0		97.7456	0
79.0095	0		97.7466	0
79.0102	4.67762		97.7477	15.2253
79.011	200.027		97.7487	219.317
79.0117	344.381		97.7497	459.484
79.0125	399.597		97.7508	617.93
79.0132	332.176		97.7518	579.48
79.014	191.841		97.7529	363.329
79.0147	0		97.7539	0
79.0155	0		97.7549	0
79.0163	0		97.756	0
79.017	0		97.757	0
79.547	0		99.1546	0
79.5478	0		99.1557	0
79.5485	0		99.1567	0
79.5493	0		99.1578	0
79.55	4.07998		99.1589	26.5665
79.5508	150.437		99.1599	327.044
79.5516	331.253		99.161	471.604
79.5523	439.295		99.162	521.25
79.5531	388.975		99.1631	441.768
79.5539	219.488		99.1642	258.138
79.5546	0		99.1652	0
79.5554	0		99.1663	0
79.5561	0		99.1673	0
79.5569	0		99.1684	0
79.9862	0		100.796	0
79.987	0		100.797	0
79.9877	0		100.798	0
79.9885	0		100.799	0
79.9893	5.38242		100.801	25.1697
79.99	175.469		100.802	329.228
79.9908	323.504		100.803	553.582
79.9916	391.716		100.804	621.759
79.9923	321.94		100.805	479.749
79.9931	160.773		100.806	231.791
79.9939	0		100.807	0
79.9947	0		100.808	0
79.9954	0		100.809	0
79.9962	0		100.81	0
83.1602	0		104.23	0
83.161	0		104.231	0
83.1618	0		104.233	0
83.1627	0		104.234	0
83.1635	5.51076		104.235	21.8432
83.1643	211.904		104.236	238.381
83.1651	365.298		104.237	453.633
83.1659	425.887		104.238	563.807
83.1667	346.429		104.239	502.631
83.1676	182.108		104.241	304.758
83.1684	0		104.242	0
83.1692	0		104.243	0
83.17	0		104.244	0
83.1708	0		104.245	0
83.2654	0		104.484	0
83.2662	0		104.486	0
83.267	0		104.487	0
83.2678	0		104.488	0
83.2687	5.44451		104.489	23.6049
83.2695	202.448		104.49	270.616
83.2703	315.891		104.491	430.839
83.2711	368.679		104.493	491.082
83.2719	331.873		104.494	414.52
83.2727	222.284		104.495	238.463
83.2736	0		104.496	0
83.2744	0		104.497	0
83.2752	0		104.498	0
83.276	0		104.499	0
85.2016	0		105.498	0
85.2024	0		105.499	0
85.2033	0		105.5	0
85.2041	0		105.501	0
85.205	8.84193		105.502	26.4205
85.2058	217.102		105.504	292.311
85.2067	330.804		105.505	523.309
85.2075	369.113		105.506	642.339
85.2083	315.721		105.507	565.38
85.2092	203.289		105.508	331.728
85.21	0		105.509	0
85.2109	0		105.511	0
85.2117	0		105.512	0
85.2126	0		105.513	0
87.6795	0		106.754	0
87.6804	0		106.755	0
87.6813	0		106.757	0
87.6821	0		106.758	0
87.683	10.8238		106.759	21.6414
87.6839	245.272		106.76	229.085
87.6848	364.731		106.761	444.698
87.6857	416.689		106.763	554.96
87.6865	362.099		106.764	483.357
87.6874	220.872		106.765	273.67
87.6883	0		106.766	0
87.6892	0		106.767	0
87.6901	0		106.768	0
87.691	0		106.77	0
88.0324	0		107.136	0
88.0333	0		107.137	0
88.0342	0		107.138	0
88.0351	0		107.139	0
88.0359	50.6176		107.14	35.9221
88.0368	1134.15		107.142	353.974
88.0377	2621.41		107.143	524.222
88.0386	3798.74		107.144	552.147
88.0395	3902.68		107.145	420.147
88.0404	2848.69		107.146	205.641
88.0413	1201.83		107.147	0
88.0422	321.183		107.149	0
88.043	0		107.15	0
88.0439	0		107.151	0
88.0448	0		107.229	0
88.0457	0		107.23	0
89.0769	0		107.231	0
89.0778	0		107.232	0
89.0787	0		107.233	24.9416
89.0796	0		107.234	251.968
89.0805	11.3849		107.236	436.538
89.0814	214.28		107.237	512.818
89.0823	335.462		107.238	431.323
89.0832	381.955		107.239	236.513
89.0841	317.32		107.24	0
89.085	177.124		107.242	0
89.0859	0		107.243	0
89.0868	0		107.244	0
89.0877	0		111.035	0
89.0886	0		111.036	0
91.0458	0		111.037	0
91.0468	0		111.039	0
91.0477	0		111.04	32.8368
91.0486	0		111.041	308.061
91.0496	13.1019		111.042	553.522
91.0505	247.507		111.044	631.826
91.0514	359.473		111.045	471.239
91.0524	382.274		111.046	194.931
91.0533	299.845		111.047	0
91.0542	161.216		111.049	0
91.0552	0		111.05	0
91.0561	0		111.051	0
91.057	0		117.488	0
91.058	0		117.49	0
92.8516	0		117.491	0
92.8526	0		117.493	0
92.8536	0		117.494	50.9441
92.8545	0		117.495	385.875
92.8555	10.5847		117.497	552.999
92.8565	169.482		117.498	575.542
92.8574	313.676		117.499	439.935
92.8584	376.426		117.501	221.123
92.8593	311.594		117.502	0
92.8603	163.813		117.503	0
92.8613	0		117.505	0
92.8622	0		117.506	0
92.8632	0		118.829	0
92.8641	0		118.831	0
94.3199	0		118.832	0
94.3209	0		118.833	0
94.3219	0		118.835	44.2271
94.3229	0		118.836	345.49
94.3239	10.4633		118.838	524.882
94.3248	176.41		118.839	603.442
94.3258	302.943		118.84	536.138
94.3268	364.546		118.842	331.932
94.3278	329.917		118.843	0
94.3288	219.588		118.845	0
94.3298	0		118.846	0
94.3307	0		118.847	0
94.3317	0		119.486	0
94.3327	0		119.487	0
95.9897	0		119.489	0
95.9907	0		119.49	0
95.9918	0		119.492	32.8285
95.9928	0		119.493	262.245
95.9938	13.5442		119.494	468.061
95.9948	196.283		119.496	577.521
95.9958	331.855		119.497	518.836
95.9968	381.668		119.499	306.19
95.9978	310.355		119.5	0
95.9988	162.44		119.501	0
95.9998	0		119.503	0
96.0008	0		119.504	0
96.0019	0		120.22	0
96.0029	0		120.222	0
96.0039	10.9623		120.223	0
96.0049	160.372		120.224	0
96.0059	294.61		120.226	47.866
96.0069	386.212		120.227	358.102
96.0079	376.749		120.229	539.745
96.0089	260.34		120.23	593.941
96.0099	0		120.231	484.545
96.011	0		120.233	262.445
96.012	0		120.234	0
96.013	0		120.236	0
97.5717	0		120.237	0
97.5727	0		120.239	0
97.5737	0		121.008	0
97.5748	0		121.01	0
97.5758	14.5542		121.011	0
97.5768	219.533		121.013	0
97.5779	348.736		121.014	60.4241
97.5789	393.657		121.015	436.468
97.5799	325.378		121.017	619.651
97.581	181.013		121.018	617.248
97.582	0		121.02	431.072
97.583	0		121.021	182.977
97.5841	0		121.023	0
97.5851	0		121.024	0
97.8923	0		121.025	0
97.8934	0		121.027	0
97.8944	0		122.684	0
97.8954	0		122.685	0
97.8965	12.2231		122.687	0
97.8975	180.047		122.688	0
97.8986	293.719		122.69	46.3746
97.8996	335.947		122.691	326.097
97.9006	279.298		122.693	504.823
97.9017	156.985		122.694	567.627
97.9027	0		122.696	481.078
97.9038	0		122.697	276.884
97.9048	0		122.699	0
97.9058	0		122.7	0
98.7078	0		122.702	0
98.7088	0		122.703	0
98.7099	0		122.74	0
98.7109	0		122.741	0
98.712	13.3621		122.742	0
98.713	185.194		122.744	0
98.7141	309.958		122.745	37.763
98.7151	358.365		122.747	274.118
98.7162	300.029		122.748	473.948
98.7172	169.751		122.75	557.816
98.7183	0		122.751	468.889
98.7193	0		122.753	253.745
98.7204	0		122.754	0
98.7215	0		122.756	0
99.1601	0		122.757	0
99.1612	0		122.758	0
99.1622	0		124.677	0
99.1633	0		124.678	0
99.1644	16.7112		124.68	0
99.1654	221.094		124.681	0
99.1665	335.715		124.683	48.0453
99.1675	367.974		124.684	337.578
99.1686	295.852		124.686	515.692
99.1697	159.684		124.687	555.943
99.1707	0		124.689	435.78
99.1718	0		124.69	221.666
99.1729	0		124.692	0
99.1739	0		124.693	0
103.642	0		124.695	0
103.643	0		124.696	0
103.644	0		129.871	0
103.646	0		129.873	0
103.647	25.45		129.874	0
103.648	286.839		129.876	0
103.649	396.656		129.878	44.3676
103.65	401.043		129.879	294.418
103.651	303.909		129.881	478.387
103.652	158.927		129.882	545.919
103.653	0		129.884	439.821
103.655	0		129.885	217.422
103.656	0		129.887	0
103.657	0		129.889	0
104.546	0		129.89	0
104.547	0		129.892	0
104.548	0		130.744	0
104.549	0		130.745	0
104.55	19.0164		130.747	0
104.551	230.354		130.748	0
104.552	364.745		130.75	47.395
104.554	422.645		130.752	302.383
104.555	361.05		130.753	465.669
104.556	207.338		130.755	550.79
104.557	0		130.756	516.338
104.558	0		130.758	335.638
104.559	0		130.76	0
104.56	0		130.761	0
105.09	0		130.763	0
105.091	0		130.764	0
105.092	0		132.299	0
105.093	0		132.3	0
105.094	14.9044		132.302	0
105.095	179.12		132.304	0
105.097	328.712		132.305	47.6843
105.098	405.62		132.307	308.882
105.099	357.77		132.309	535.076
105.1	208.263		132.31	610.443
105.101	0		132.312	484.693
105.102	0		132.313	243.688
105.103	0		132.315	0
105.105	0		132.317	0
106.801	0		132.318	0
106.802	0		132.32	0
106.803	0		133.057	0
106.804	0		133.059	0
106.805	22.2633		133.06	0
106.807	240.513		133.062	0
106.808	409.457		133.064	47.8274
106.809	496.521		133.065	298.13
106.81	440.861		133.067	481.53
106.811	266.003		133.069	522.382
106.813	0		133.07	408.708
106.814	0		133.072	209.185
106.815	0		133.074	0
106.816	0		133.075	0
108.641	0		133.077	0
108.643	0		133.078	0
108.644	0		135.745	0
108.645	0		135.746	0
108.646	29.3034		135.748	0
108.648	282.204		135.75	0
108.649	415.723		135.751	77.1802
108.65	461.671		135.753	462.155
108.651	382.709		135.755	689.095
108.652	212.4		135.756	747.488
108.654	0		135.758	606.541
108.655	0		135.76	328.822
108.656	0		135.762	0
108.657	0		135.763	0
110.528	0		135.765	0
110.529	0		135.767	0
110.53	0		137.584	0
110.532	0		137.586	0
110.533	15.2766		137.588	0
110.534	158.602		137.589	0
110.535	332.832		137.591	57.4194
110.537	446.075		137.593	333.611
110.538	411.497		137.594	506.683
110.539	242.317		137.596	571.938
110.54	0		137.598	487.759
110.542	0		137.6	274.665
110.543	0		137.601	0
110.544	0		137.603	0
111.034	0		137.605	0
111.035	0		137.607	0
111.036	0		138.707	0
111.038	0		138.709	0
111.039	84.7038		138.711	0
111.04	950.337		138.712	0
111.041	2743.89		138.714	51.3826
111.043	4657.71		138.716	301.319
111.044	5514.2		138.718	494.107
111.045	4674.12		138.719	573.133
111.046	2749.14		138.721	476.587
111.048	910.386		138.723	247.311
111.049	0		138.725	0
111.05	0		138.726	0
111.051	0		138.728	0
111.053	0		138.73	0
113.067	0		140.788	0
113.068	0		140.79	0
113.069	0		140.792	0
113.071	0		140.794	0
113.072	29.3778		140.796	63.3044
113.073	252.683		140.797	346.43
113.075	359.214		140.799	519.183
113.076	380.971		140.801	589.241
113.077	306.158		140.803	517.608
113.078	169.943		140.805	305.739
113.08	0		140.806	0
113.081	0		140.808	0
113.082	0		140.81	0
113.084	0		140.812	0
113.957	0		141.017	0
113.958	0		141.018	0
113.959	0		141.02	0
113.961	0		141.022	0
113.962	25.6877		141.024	58.0575
113.963	233.024		141.026	319.356
113.964	352.552		141.027	490.175
113.966	378.586		141.029	565.307
113.967	293.007		141.031	511.826
113.968	147.132		141.033	316.652
113.97	0		141.035	0
113.971	0		141.036	0
113.972	0		141.038	0
113.974	0		141.04	0
115.608	0		145.657	0
115.609	0		145.659	0
115.61	0		145.661	0
115.612	0		145.663	0
115.613	22.2355		145.664	50.2139
115.614	193.301		145.666	274.377
115.616	321.036		145.668	447.72
115.617	368.438		145.67	512.965
115.618	301.575		145.672	429.84
115.62	157.269		145.674	228.794
115.621	0		145.676	0
115.622	0		145.678	0
115.624	0		145.68	0
115.625	0		145.681	0
116.464	0		150.136	0
116.465	0		150.138	0
116.467	0		150.14	0
116.468	0		150.142	0
116.469	28.1403		150.144	74.2535
116.471	232.999		150.146	366.306
116.472	355.58		150.148	500.555
116.474	383.41		150.15	538.57
116.475	298.464		150.152	452.189
116.476	151.273		150.154	249.521
116.478	0		150.156	0
116.479	0		150.158	0
116.48	0		150.16	0
116.482	0		150.162	0
117.563	0		152.053	0
117.564	0		152.055	0
117.565	0		152.057	0
117.567	0		152.059	0
117.568	25.1478		152.061	225.2
117.569	202.181		152.063	1592.25
117.571	319.186		152.065	4913.13
117.572	357.257		152.067	10591.7
117.574	292.92		152.069	15815.1
117.575	159.552		152.071	15917.9
117.576	0		152.073	10490.2
117.578	0		152.075	4682.69
117.579	0		152.077	925.063
117.58	0		152.079	0
119.192	0		152.081	0
119.193	0		152.083	0
119.195	0		152.085	0
119.196	0		154.346	0
119.198	20.1438		154.348	0
119.199	171.251		154.35	0
119.2	318.942		154.353	0
119.202	381.064		154.355	72.5759
119.203	320.73		154.357	355.851
119.205	176.786		154.359	534.998
119.206	0		154.361	550.031
119.207	0		154.363	390.266
119.209	0		154.365	162.461
119.21	0		154.367	0
120.232	0		154.369	0
120.233	0		154.371	0
120.235	0		154.373	0
120.236	0		154.583	0
120.237	24.2714		154.586	0
120.239	196.352		154.588	0
120.24	341.735		154.59	0
120.242	385.855		154.592	46.7843
120.243	295.788		154.594	334.542
120.244	138.243		154.596	1019.36
120.246	0		154.598	1916.11
120.247	0		154.6	2098.74
120.249	0		154.602	1265.08
120.25	0		154.604	582.072
120.355	0		154.606	0
120.356	0		154.608	0
120.358	0		154.61	522.348
120.359	0		154.612	2350.08
120.361	22.2919		154.614	2773.56
120.362	181.348		154.617	2182.13
120.364	329.777		154.619	1122.49
120.365	406.137		154.621	221.441
120.366	348.575		154.623	0
120.368	185.584		154.625	0
120.369	0		154.627	0
120.371	0		154.629	0
120.372	0		156.886	0
120.373	0		156.888	0
120.698	0		156.89	0
120.699	0		156.892	0
120.7	0		156.894	101.746
120.702	0		156.896	459.871
120.703	18.9087		156.898	581.821
120.705	161.866		156.901	612.639
120.706	350.941		156.903	515.689
120.707	453.964		156.905	283.329
120.709	399.221		156.907	0
120.71	223.434		156.909	0
120.712	0		156.911	0
120.713	0		156.913	0
120.715	0		159.098	0
120.716	0		159.1	0
121.056	0		159.102	0
121.057	0		159.104	0
121.059	0		159.106	58.3925
121.06	0		159.108	290.724
121.062	27.6968		159.111	480.758
121.063	211.757		159.113	537.889
121.064	329.609		159.115	407.453
121.066	370.659		159.117	174.437
121.067	298.358		159.119	0
121.069	149.284		159.121	0
121.07	0		159.123	0
121.072	0		159.126	0
121.073	0		160.88	0
121.074	0		160.882	0
122.871	0		160.884	0
122.873	0		160.886	0
122.874	0		160.889	72.7587
122.876	0		160.891	351.246
122.877	26.0658		160.893	558.032
122.879	195.583		160.895	587.646
122.88	342.861		160.897	424.089
122.882	423.087		160.9	181.165
122.883	389.265		160.902	0
122.884	243.941		160.904	0
122.886	0		160.906	51.0732
122.887	0		160.908	267.946
122.889	0		160.911	510.238
122.89	0		160.913	652.139
123.098	0		160.915	591.766
123.1	0		160.917	326.22
123.101	0		160.919	0
123.103	0		160.922	0
123.104	32.6452		160.924	0
123.106	233.713		160.926	0
123.107	351.896		163.038	0
123.109	386.803		163.041	0
123.11	318.701		163.043	0
123.112	178.863		163.045	0
123.113	0		163.047	53.3988
123.115	0		163.049	264.113
123.116	0		163.052	457.318
123.117	0		163.054	514.244
125.311	0		163.056	395.51
125.312	0		163.058	178.484
125.314	0		163.061	0
125.315	0		163.063	0
125.317	30.154		163.065	0
125.318	211.965		163.067	0
125.32	303.306		164.212	0
125.321	334.739		164.214	0
125.323	285.391		164.216	0
125.324	166.067		164.219	0
125.326	0		164.221	59.235
125.327	0		164.223	290.343
125.329	0		164.225	495.364
125.33	0		164.228	594.006
125.774	0		164.23	521.687
125.776	0		164.232	285.453
125.777	0		164.234	0
125.779	0		164.237	0
125.78	28.9692		164.239	0
125.782	207.969		164.241	0
125.783	333.078		170.064	0
125.785	364.733		170.066	0
125.786	282.48		170.069	0
125.788	136.168		170.071	0
125.79	0		170.073	461.189
125.791	0		170.076	2336.44
125.793	0		170.078	4608.42
125.794	0		170.08	6161.5
127.746	0		170.083	5921.11
127.747	0		170.085	4115.05
127.749	0		170.088	1950.61
127.75	0		170.09	449.353
127.752	31.5684		170.092	0
127.753	214.708		170.095	0
127.755	339.824		170.097	0
127.756	387.84		170.099	0
127.758	321.694		172.357	0
127.76	169.79		172.359	0
127.761	0		172.362	0
127.763	0		172.364	0
127.764	0		172.366	81.6663
127.766	0		172.369	351.717
128.058	0		172.371	525.02
128.059	0		172.374	542.807
128.061	0		172.376	389.709
128.062	0		172.379	163.08
128.064	42.3105		172.381	0
128.066	437.148		172.383	0
128.067	1558.69		172.386	0
128.069	2704.83		172.388	0
128.07	3159.64		175.966	0
128.072	2566.89		175.968	0
128.073	1339.42		175.971	0
128.075	199.319		175.973	0
128.077	0		175.976	110.33
128.078	0		175.978	451.919
128.08	0		175.981	613.723
128.081	0		175.983	583.437
129.47	0		175.986	385.392
129.472	0		175.988	145.534
129.473	0		175.991	0
129.475	0		175.993	0
129.477	47.4679		175.996	0
129.478	313.283		175.998	0
129.48	428.785		176.594	0
129.481	453.807		176.597	0
129.483	375.203		176.599	0
129.484	214.794		176.602	0
129.486	0		176.604	108.93
129.488	0		176.607	438.949
129.489	0		176.609	590.116
129.491	0		176.612	580.313
134.2	0		176.614	409.241
134.202	0		176.617	170.566
134.204	0		176.619	0
134.205	0		176.622	0
134.207	50.1972		176.624	0
134.209	297.086		176.627	0
134.21	401.991		177.054	0
134.212	422.002		177.056	0
134.214	343.51		177.059	0
134.215	188.868		177.061	0
134.217	0		177.064	71.3734
134.219	0		177.066	316.252
134.221	0		177.069	518.098
134.222	0		177.071	590.439
135.978	0		177.074	478.066
135.98	0		177.077	228.85
135.981	0		177.079	0
135.983	0		177.082	0
135.985	31.4135		177.084	0
135.986	205.964		177.087	0
135.988	368.395		177.454	0
135.99	435.148		177.457	0
135.992	355.017		177.459	0
135.993	178.89		177.462	0
135.995	0		177.464	93.9698
135.997	0		177.467	369.238
135.998	0		177.469	482.693
136	0		177.472	494.641
137.491	0		177.475	418.423
137.493	0		177.477	238.244
137.494	0		177.48	0
137.496	0		177.482	0
137.498	47.4445		177.485	0
137.499	270.254		177.487	0
137.501	345.273		180.049	0
137.503	360.385		180.052	0
137.505	319.341		180.054	0
137.506	208.537		180.057	0
137.508	0		180.06	360.431
137.51	0		180.062	1438.27
137.512	0		180.065	2003.13
137.513	0		180.067	2017.75
140.1	0		180.07	1487.01
140.102	0		180.073	673.923
140.104	0		180.075	0
140.106	0		180.078	0
140.108	28.2632		180.08	0
140.109	176.452		180.083	0
140.111	334.713		181.037	0
140.113	430.738		181.039	0
140.115	397.084		181.042	0
140.117	230.896		181.045	0
140.118	0		181.047	82.9641
140.12	0		181.05	336.414
140.122	0		181.052	492.63
140.124	0		181.055	517.721
140.715	0		181.058	389.719
140.717	0		181.06	172.879
140.719	0		181.063	0
140.721	0		181.066	0
140.722	35.8243		181.068	0
140.724	208.116		181.071	0
140.726	336.273		181.561	0
140.728	383.261		181.564	0
140.73	315.342		181.566	0
140.731	163.52		181.569	0
140.733	0		181.572	70.8267
140.735	0		181.574	304.924
140.737	0		181.577	494.853
140.739	0		181.58	540.608
141.397	0		181.582	402.271
141.399	0		181.585	169.411
141.401	0		181.587	0
141.403	0		181.59	0
141.404	38.9972		181.593	0
141.406	226.949		181.595	0
141.408	376.088		187.477	0
141.41	422.15		187.48	0
141.412	327.667		187.483	0
141.413	152.231		187.486	0
141.415	0		187.488	73.0588
141.417	0		187.491	312.468
141.419	0		187.494	524.707
141.421	0		187.497	609.812
146.117	0		187.5	502.456
146.119	0		187.502	241.992
146.121	0		187.505	0
146.123	0		187.508	0
146.125	56.4847		187.511	0
146.127	298.075		187.513	0
146.129	416.211		189.361	0
146.13	411.269		189.364	0
146.132	284.865		189.366	0
146.134	117.076		189.369	0
146.136	0		189.372	69.6923
146.138	0		189.375	308.452
146.14	0		189.378	545.924
146.142	0		189.38	637.572
146.294	0		189.383	518.121
146.296	0		189.386	248.476
146.298	0		189.389	0
146.299	0		189.392	0
146.301	39.7644		189.394	0
146.303	220.649		189.397	0
146.305	360.259		190.105	0
146.307	417.878		190.108	0
146.309	353.889		190.11	0
146.311	190.632		190.113	0
146.313	0		190.116	72.108
146.315	0		190.119	296.398
146.317	0		190.122	474.82
146.318	0		190.124	529.679
146.965	0		190.127	429.821
146.967	0		190.13	209.062
146.969	0		190.133	0
146.971	0		190.136	0
146.973	44.307		190.138	0
146.975	233.371		190.141	0
146.976	340.809		194.816	0
146.978	369.264		194.819	0
146.98	299.786		194.822	0
146.982	155.998		194.825	0
146.984	0		194.828	77.8247
146.986	0		194.831	313.807
146.988	0		194.834	494.257
146.99	0		194.836	539.46
149.667	0		194.839	419.247
149.669	0		194.842	191.379
149.671	0		194.845	0
149.673	0		194.848	0
149.675	58.8293		194.851	0
149.677	302.707		194.854	0
149.679	418.09		197.421	0
149.681	407.938		197.424	0
149.683	281.383		197.427	0
149.685	117.805		197.43	0
149.687	0		197.433	130.174
149.689	0		197.436	450.442
149.691	0		197.439	560.706
149.693	0		197.442	541.809
151.547	0		197.445	395.406
151.549	0		197.447	173.845
151.551	0		197.45	0
151.553	0		197.453	0
151.555	61.151		197.456	0
151.557	314.159		197.459	0
151.559	469.205		197.492	0
151.561	502.957		197.495	0
151.563	377		197.498	0
151.565	164.328		197.501	0
151.567	0		197.504	99.1316
151.569	0		197.507	372.822
151.571	0		197.51	538.774
151.573	0		197.513	567.071
152.051	0		197.516	448.706
152.053	0		197.519	216.521
152.056	0		197.522	0
152.058	0		197.525	0
152.06	203.401		197.528	0
152.062	1400.28		197.531	0
152.064	4945.77		198.048	0
152.066	14330.3		198.051	0
152.068	28035.8		198.054	0
152.07	39388.1		198.057	0
152.072	37294.8		198.06	277.461
152.074	23141.3		198.063	1724.77
152.076	9883.76		198.066	6900.84
152.078	1962.73		198.069	19806.1
152.08	283.974		198.072	38451.3
152.082	495.411		198.075	53048.4
152.084	465.576		198.078	50054.8
152.086	308.989		198.081	31738.4
152.088	130.899		198.084	14253.9
152.09	0		198.087	3087.43
152.092	0		198.09	383.293
152.094	0		198.093	0
152.096	0		198.096	0
154.586	0		198.099	0
154.588	0		198.102	0
154.59	0		200.538	0
154.592	0		200.541	0
154.594	90.6671		200.544	0
154.596	505.047		200.547	0
154.598	955.442		200.55	99.9918
154.6	1063.7		200.553	378.48
154.602	529.71		200.556	562.01
154.604	0		200.559	580.008
154.607	0		200.562	423.876
154.609	45.1079		200.565	184.071
154.611	474.335		200.568	0
154.613	1506.33		200.571	0
154.615	1763.86		200.574	0
154.617	1289.97		200.577	0
154.619	688.061		216.226	0
154.621	207.86		216.229	0
154.623	0		216.233	0
154.625	0		216.236	0
154.627	0		216.24	119.376
154.629	0		216.243	409.908
154.735	0		216.246	559.664
154.737	0		216.25	563.276
154.739	0		216.253	427.611
154.741	0		216.257	195.566
154.743	47.356		216.26	0
154.745	238.717		216.263	0
154.747	373.169		216.267	0
154.749	407.322		216.27	0
154.751	311.599		225.961	0
154.753	140.917		225.965	0
154.755	0		225.969	0
154.757	0		225.972	0
154.759	0		225.976	140.548
154.761	0		225.98	449.591
154.788	0		225.983	602.654
154.79	0		225.987	631.385
154.793	0		225.991	506.66
154.795	0		225.994	237.636
154.797	43.2941		225.998	0
154.799	220.57		226.002	0
154.801	353.91		226.005	0
154.803	394.289		226.009	0
154.805	310.665		230.671	0
154.807	148.495		230.674	0
154.809	0		230.678	0
154.811	0		230.682	0
154.813	0		230.686	113.746
154.815	0		230.689	377.675
154.917	0		230.693	525.926
154.919	0		230.697	537.052
154.921	0		230.701	412.447
154.923	0		230.704	188.406
154.925	40.7603		230.708	0
154.927	208.092		230.712	0
154.929	333.291		230.716	0
154.931	358.463		230.72	0
154.933	262.924		241.805	0
154.935	111.194		241.809	0
154.937	0		241.813	0
154.939	0		241.817	0
154.942	0		241.821	131.535
154.944	0		241.825	397.397
155.782	0		241.829	523.576
155.784	0		241.833	539.592
155.786	0		241.837	423.781
155.788	0		241.841	191.522
155.79	44.7382		241.845	0
155.792	222.661		241.849	0
155.794	350.298		241.853	0
155.796	395.51		241.857	0
155.799	324.669		255.959	0
155.801	165.398		255.963	0
155.803	0		255.968	0
155.805	0		255.972	0
155.807	0		255.977	114.424
155.809	0		255.981	365.195
158.984	0		255.985	528.521
158.986	0		255.99	546.091
158.988	0		255.994	402.985
158.99	0		255.999	162.788
158.992	49.793		256.003	0
158.995	248.219		256.007	0
158.997	400.492		256.012	0
158.999	454.939		256.016	0
159.001	375.348		258.195	0
159.003	194.781		258.199	0
159.005	0		258.204	0
159.007	0		258.208	0
159.01	0		258.212	98.965
159.012	0		258.217	338.515
164.068	0		258.221	541.724
164.07	0		258.226	626.601
164.072	0		258.23	538.657
164.074	0		258.235	253.9
164.077	52.091		258.239	0
164.079	244.421		258.244	0
164.081	366.129		258.248	0
164.083	388.179		258.253	0
164.086	298.665		262.143	0
164.088	143.515		262.147	0
164.09	0		262.152	0
164.092	0		262.157	0
164.095	0		262.161	145.386
164.097	0		262.166	435.081
164.389	0		262.17	577.092
164.391	0		262.175	556.184
164.393	0		262.179	388.409
164.395	0		262.184	151.295
164.398	50.6564		262.188	0
164.4	230.007		262.193	0
164.402	326.916		262.198	0
164.404	356.209		262.202	0
164.407	307.954		274.054	0
164.409	177.339		274.059	0
164.411	0		274.063	0
164.413	0		274.068	0
164.416	0		274.073	34.1659
164.418	0		274.078	673.399
164.427	0		274.083	3572.54
164.429	0		274.088	9129.89
164.432	0		274.093	15360.2
164.434	0		274.098	18079.3
164.436	34.6892		274.102	14387.8
164.438	179.826		274.107	8012.31
164.441	324.2		274.112	2946.06
164.443	367.914		274.117	521.479
164.445	283.818		274.122	0
164.447	129.238		274.127	0
164.45	0		274.132	0
164.452	0		274.137	0
164.454	0		281.629	0
164.456	0		281.634	0
168.616	0		281.639	0
168.618	0		281.644	0
168.62	0		281.649	120.1
168.623	0		281.654	353.311
168.625	47.268		281.659	490.161
168.627	218.602		281.664	504.032
168.63	350.038		281.669	384.142
168.632	399.037		281.674	157.959
168.634	341.418		281.679	0
168.637	187.278		281.684	0
168.639	0		281.69	0
168.641	0		281.695	0
168.644	0		286.279	0
168.646	0		286.285	0
169.537	0		286.29	0
169.539	0		286.295	0
169.541	0		286.3	131.869
169.544	0		286.305	426.213
169.546	57.1009		286.311	675.103
169.548	249.991		286.316	758.872
169.551	361.58		286.321	610.168
169.553	377.011		286.326	331.455
169.555	286.06		286.331	93.1233
169.558	132.478		286.337	0
169.56	0		286.342	0
169.563	0		286.347	0
169.565	0		286.352	0
169.567	0		291.463	0
170.062	0		291.468	0
170.064	0		291.474	0
170.066	0		291.479	0
170.069	0		291.484	128.53
170.071	395.953		291.49	372.838
170.074	2732.02		291.495	512.371
170.076	7880.06		291.5	508.651
170.078	14105.6		291.506	371.388
170.081	17767.9		291.511	146.161
170.083	14580.3		291.516	0
170.086	8154.61		291.522	0
170.088	3153.65		291.527	0
170.09	700.442		291.532	0
170.093	0		292.052	0
170.095	0		292.057	0
170.097	0		292.062	0
170.1	0		292.068	0
171.052	0		292.073	120.387
171.055	0		292.078	559.248
171.057	0		292.084	2181.26
171.059	0		292.089	9208.16
171.062	50.056		292.095	29597.1
171.064	220.235		292.1	61261.5
171.067	334.618		292.105	88721.1
171.069	373.01		292.111	88706.6
171.071	311.306		292.116	60504.1
171.074	162.302		292.121	29496.2
171.076	0		292.127	8709.65
171.079	0		292.132	1855.69
171.081	0		292.137	318.814
171.083	0		292.143	0
171.358	0		292.148	0
171.36	0		292.154	0
171.363	0		292.159	0
171.365	0		292.4	0
171.367	62.22		292.406	0
171.37	268.817		292.411	0
171.372	393.508		292.417	0
171.375	422.979		292.422	130.277
171.377	343.031		292.427	378.873
171.379	176.371		292.433	532.299
171.382	0		292.438	546.809
171.384	0		292.443	409.142
171.387	0		292.449	162.71
171.389	0		292.454	0
172.248	0		292.46	0
172.25	0		292.465	0
172.253	0		292.47	0
172.255	0		295.246	0
172.258	52.8873		295.251	0
172.26	239.529		295.257	0
172.262	385.47		295.262	0
172.265	421.931		295.268	135.026
172.267	322.363		295.273	397.553
172.27	146.639		295.278	573.972
172.272	0		295.284	619.174
172.275	0		295.289	499.666
172.277	0		295.295	213.222
172.279	0		295.3	0
172.306	0		295.306	0
172.309	0		295.311	0
172.311	0		295.317	0
172.313	0		304.07	0
172.316	55.9001		304.075	0
172.318	255.353		304.081	0
172.321	420.66		304.087	0
172.323	479.882		304.093	155.491
172.326	399.337		304.098	434.357
172.328	207.802		304.104	579.265
172.33	0		304.11	557.133
172.333	0		304.115	386.292
172.335	0		304.121	141.88
172.338	0		304.127	0
180.044	0		304.132	0
180.047	0		304.138	0
180.05	0		304.144	0
180.052	0		304.737	0
180.055	225.884		304.743	0
180.057	1574.25		304.749	0
180.06	4493.1		304.754	0
180.063	7553.96		304.76	83.8297
180.065	8937.29		304.766	310.164
180.068	7314.44		304.771	544.019
180.07	4106		304.777	610.026
180.073	1317.28		304.783	458.807
180.076	153.318		304.789	175.239
180.078	0		304.794	0
180.081	0		304.8	0
180.083	0		304.806	0
180.086	0		304.811	0
186.653	0		307.117	0
186.656	0		307.122	0
186.659	0		307.128	0
186.662	0		307.134	0
186.664	75.3554		307.14	101.166
186.667	285.203		307.145	338.422
186.67	373.871		307.151	569.296
186.673	366.843		307.157	676.893
186.675	272.99		307.163	603.431
186.678	126.901		307.169	410.532
186.681	0		307.174	154.577
186.684	0		307.18	0
186.686	0		307.186	0
186.689	0		307.192	0
188.463	0		307.197	0
188.466	0		310.803	0
188.469	0		310.809	0
188.472	0		310.815	0
188.474	64.334		310.82	0
188.477	256.495		310.826	157.257
188.48	378.9		310.832	434.263
188.483	396.802		310.838	578.555
188.485	304.064		310.844	547.896
188.488	141.686		310.85	362.177
188.491	0		310.856	127.917
188.494	0		310.862	0
188.497	0		310.868	0
188.499	0		310.873	0
198.039	0		310.879	0
198.042	0		315.078	0
198.045	0		315.084	0
198.048	0		315.09	0
198.051	27.5452		315.096	0
198.054	515.014		315.102	473.779
198.057	1608.23		315.108	2246.03
198.06	2497.1		315.114	5460.41
198.063	5828.28		315.12	8716.26
198.066	19499		315.126	9315.75
198.069	51521.8		315.132	6643.62
198.072	94325.8		315.138	3173.97
198.075	124843		315.144	830.534
198.078	111469		315.15	0
198.081	67571.1		315.156	0
198.084	29167.8		315.162	0
198.087	6867.71		315.168	0
198.09	1386.98		316.059	0
198.093	629.649		316.065	0
198.096	245.966		316.071	0
198.099	0		316.077	0
198.102	0		316.083	531.096
198.105	0		316.089	2732.28
198.108	0		316.095	7286.52
198.498	0		316.102	13252.9
198.501	0		316.108	16702.2
198.504	0		316.114	14196.3
198.507	0		316.12	8224.72
198.51	72.2682		316.126	3099.69
198.513	272.03		316.132	512.364
198.516	396.447		316.138	0
198.519	421.966		316.144	0
198.522	335.25		316.15	0
198.525	162.924		316.156	0
198.528	0		333.085	0
198.531	0		333.091	0
198.534	0		333.098	0
198.537	0		333.104	0
201.193	0		333.111	233.261
201.196	0		333.117	1181.43
201.199	0		333.124	2977.42
201.202	0		333.13	4639.68
201.205	55.8019		333.137	4901.02
201.208	217.747		333.144	3673.14
201.211	338.937		333.15	1982.08
201.214	359.882		333.157	611.358
201.217	262.572		333.163	0
201.22	107.907		333.17	0
201.223	0		333.176	0
201.226	0		333.183	0
201.229	0		337.743	0
201.232	0		337.749	0
208.769	0		337.756	0
208.772	0		337.763	0
208.775	0		337.769	185.28
208.778	0		337.776	458.921
208.781	79.2758		337.783	568.503
208.785	278.676		337.789	523.69
208.788	380.974		337.796	345.883
208.791	387.997		337.803	119.876
208.794	295.194		337.809	0
208.798	133.652		337.816	0
208.801	0		337.823	0
208.804	0		337.829	0
208.807	0		340.095	0
208.811	0		340.102	0
210.224	0		340.108	0
210.228	0		340.115	0
210.231	0		340.122	590.115
210.234	0		340.129	2213.16
210.237	51.4924		340.135	4132.01
210.241	207.595		340.142	5481.22
210.244	367.906		340.149	5112.61
210.247	477.507		340.156	3189.55
210.251	464.644		340.162	1295.83
210.254	333.841		340.169	240.165
210.257	142.579		340.176	0
210.26	0		340.183	0
210.264	0		340.189	0
210.267	0		340.196	0
210.27	0		342.581	0
213.997	0		342.588	0
214	0		342.594	0
214.003	0		342.601	0
214.007	0		342.608	149.883
214.01	72.3228		342.615	391.434
214.013	259.411		342.622	516.768
214.017	377.138		342.628	517.69
214.02	382.936		342.635	395.973
214.024	266.007		342.642	156.211
214.027	101.814		342.649	0
214.03	0		342.656	0
214.034	0		342.662	0
214.037	0		342.669	0
214.04	0		356.077	0
214.593	0		356.084	0
214.596	0		356.091	0
214.6	0		356.099	0
214.603	0		356.106	234.141
214.607	80.0996		356.113	2245.88
214.61	273.531		356.12	9101.64
214.613	376.18		356.127	20064.9
214.617	389.296		356.135	30785.2
214.62	302.069		356.142	32555.2
214.623	140.062		356.149	23525.3
214.627	0		356.156	11859.2
214.63	0		356.164	3729.98
214.634	0		356.171	599.937
214.637	0		356.178	0
222.19	0		356.185	0
222.194	0		356.192	0
222.197	0		356.2	0
222.201	0		358.099	0
222.204	75.0691		358.106	0
222.208	266.756		358.114	0
222.211	401.132		358.121	0
222.215	445.246		358.128	85.1141
222.218	370.143		358.135	543.075
222.222	181.358		358.143	1375.04
222.226	0		358.15	2112.95
222.229	0		358.157	2276.25
222.233	0		358.165	1752.95
222.236	0		358.172	891.445
224.698	0		358.179	219.565
224.701	0		358.186	0
224.705	0		358.194	0
224.708	0		358.201	0
224.712	90.1873		358.208	0
224.716	304.853		361.065	0
224.719	417.973		361.072	0
224.723	405.105		361.08	0
224.727	277.308		361.087	0
224.73	108.576		361.095	351.657
224.734	0		361.102	2511.24
224.737	0		361.109	10460.5
224.741	0		361.117	24279.7
224.745	0		361.124	38905.8
225.459	0		361.131	42766.3
225.463	0		361.139	31905.8
225.467	0		361.146	16546.6
225.47	0		361.153	5560.55
225.474	65.0536		361.161	1277.77
225.477	247.555		361.168	560.794
225.481	403.759		361.176	638.557
225.485	442.492		361.183	527.453
225.488	338.282		361.19	167.932
225.492	146.774		361.198	0
225.496	0		361.205	0
225.499	0		361.212	0
225.503	0		361.22	0
225.507	0		366.068	0
227.738	0		366.076	0
227.742	0		366.083	0
227.745	0		366.091	0
227.749	0		366.099	416.953
227.753	71.8418		366.106	1540.7
227.756	257.28		366.114	3040.45
227.76	391.328		366.121	4199.72
227.764	411.677		366.129	4103.8
227.768	308.514		366.136	2757.77
227.771	131.799		366.144	1232.42
227.775	0		366.151	292.842
227.779	0		366.159	0
227.782	0		366.166	0
227.786	0		366.174	0
228.697	0		366.181	0
228.701	0		374.089	0
228.705	0		374.097	0
228.708	0		374.105	0
228.712	80.4898		374.113	0
228.716	276.146		374.12	404.314
228.719	387.827		374.128	2492.33
228.723	388.937		374.136	6671.64
228.727	280.602		374.144	11482.2
228.731	116.544		374.151	13265.4
228.734	0		374.159	10285.1
228.738	0		374.167	5251.34
228.742	0		374.175	1683.48
228.745	0		374.182	322.353
229.804	0		374.19	0
229.808	0		374.198	0
229.812	0		374.206	0
229.816	0		374.214	0
229.819	56.801		379.073	0
229.823	218.439		379.081	0
229.827	363.742		379.089	0
229.831	415.49		379.097	0
229.834	345.637		379.105	223.979
229.838	166.509		379.113	1427
229.842	0		379.121	5003.9
229.846	0		379.129	10500.3
229.849	0		379.137	15239.5
229.853	0		379.145	15264.8
237.372	0		379.152	10755.4
237.376	0		379.16	5294.62
237.38	0		379.168	1705.71
237.384	0		379.176	370.38
237.388	71.3853		379.184	0
237.392	240.004		379.192	0
237.396	344.357		379.2	0
237.4	355.404		379.208	0
237.404	270.876		381.119	0
237.408	119.376		381.127	0
237.412	0		381.135	0
237.416	0		381.143	0
237.42	0		381.151	423.616
237.423	0		381.159	1258.55
238.508	0		381.167	1914.07
238.512	0		381.175	2013
238.516	0		381.183	1505.86
238.52	0		381.191	658.903
238.524	80.7244		381.199	101.307
238.527	269.55		381.207	0
238.531	386.661		381.215	0
238.535	397.1		381.223	0
238.539	289.597		381.231	0
238.543	121.332		382.096	0
238.547	0		382.104	0
238.551	0		382.112	0
238.555	0		382.12	0
238.559	0		382.128	119.343
242.611	0		382.136	703.138
242.615	0		382.144	1566.5
242.619	0		382.152	2156.21
242.623	0		382.16	2161.14
242.627	107.483		382.168	1576.34
242.631	335.864		382.176	566.52
242.635	428.061		382.184	0
242.64	395.411		382.192	0
242.644	259.139		382.2	0
242.648	95.7218		382.208	0
242.652	0		384.004	0
242.656	0		384.012	0
242.66	0		384.02	0
242.664	0		384.028	0
246.925	0		384.036	130.742
246.93	0		384.044	367.352
246.934	0		384.052	537.919
246.938	0		384.06	550.357
246.942	94.8071		384.069	387.675
246.946	305.904		384.077	131.788
246.95	434.52		384.085	161.637
246.955	468.814		384.093	986.211
246.959	383.133		384.101	3802.46
246.963	178.86		384.109	16072.2
246.967	0		384.117	43823
246.971	0		384.125	80314.6
246.975	0		384.133	103460
246.98	0		384.141	90284.9
248.088	0		384.149	55424.7
248.092	0		384.158	24181.8
248.097	0		384.166	6909.76
248.101	0		384.174	2172.24
248.105	55.0939		384.182	1055.55
248.109	223.42		384.19	853.98
248.113	414.371		384.198	449.793
248.118	510.152		384.206	0
248.122	442.447		384.214	0
248.126	265.685		384.222	0
248.13	89.1424		384.23	0
248.134	0		397.108	0
248.138	0		397.117	0
248.143	0		397.125	0
248.147	0		397.134	0
250.621	0		397.142	344.958
250.626	0		397.151	1142.55
250.63	0		397.159	1940.36
250.634	0		397.168	2227.72
250.638	81.2014		397.176	1812.74
250.643	265.549		397.185	1019.94
250.647	378.642		397.193	289.906
250.651	380.873		397.202	0
250.655	269.602		397.21	0
250.66	105.108		397.219	0
250.664	0		397.227	0
250.668	0		398.087	0
250.673	0		398.096	0
250.677	0		398.104	0
251.489	0		398.113	0
251.493	0		398.121	261.958
251.497	0		398.13	1492.66
251.502	0		398.139	3378.53
251.506	105.306		398.147	4588.85
251.51	311.768		398.156	4154.99
251.514	392.643		398.164	2630.83
251.519	389.99		398.173	1005.38
251.523	319.433		398.181	128.909
251.527	157.934		398.19	0
251.532	0		398.198	0
251.536	0		398.207	0
251.54	0		398.215	0
251.544	0		402.058	0
252.317	0		402.067	0
252.322	0		402.075	0
252.326	0		402.084	0
252.33	0		402.093	161.838
252.335	69.5432		402.101	900.207
252.339	229.716		402.11	3957.97
252.343	350.538		402.119	16827.8
252.348	407.524		402.127	43082
252.352	362.85		402.136	76203.6
252.356	180.281		402.145	94151.3
252.361	0		402.153	78268.6
252.365	0		402.162	45747.4
252.369	0		402.171	18630.4
252.373	0		402.179	4859.84
255.227	0		402.188	1170.26
255.231	0		402.197	401.902
255.235	0		402.205	336.323
255.24	0		402.214	144.304
255.244	76.0499		402.223	0
255.248	245.279		402.231	0
255.253	351.836		402.24	0
255.257	358.979		402.249	0
255.262	257.487		411.262	0
255.266	100.757		411.271	0
255.27	0		411.28	0
255.275	0		411.289	0
255.279	0		411.298	145.987
255.284	0		411.307	401.445
260.388	0		411.316	608.366
260.393	0		411.324	678.953
260.397	0		411.333	564.467
260.402	0		411.342	338.543
260.406	71.7083		411.351	101.688
260.411	245.371		411.36	0
260.415	376.141		411.369	0
260.42	394.856		411.378	0
260.424	288.006		411.387	0
260.429	114.266		418.109	0
260.433	0		418.119	0
260.438	0		418.128	0
260.442	0		418.137	0
260.447	0		418.146	232.19
261.103	0		418.155	541.259
261.107	0		418.164	670.193
261.112	0		418.174	612.668
261.116	0		418.183	414.141
261.121	80.6645		418.192	136.324
261.125	266.94		418.201	0
261.13	396.036		418.21	0
261.134	413.092		418.22	0
261.139	306.249		418.229	0
261.143	125.077		420.091	0
261.148	0		420.1	0
261.152	0		420.109	0
261.157	0		420.118	0
261.162	0		420.128	899.953
268.205	0		420.137	3030.99
268.209	0		420.146	5195.92
268.214	0		420.155	5994.44
268.219	0		420.165	4888.27
268.224	82.6893		420.174	2434.9
268.228	263.034		420.183	518.38
268.233	387.092		420.192	0
268.238	414.668		420.202	0
268.242	320.081		420.211	0
268.247	133.899		420.22	0
268.252	0		425.073	0
268.257	0		425.082	0
268.261	0		425.092	0
268.266	0		425.101	0
274.049	0		425.111	152.762
274.054	0		425.12	1017.45
274.059	0		425.129	6237.14
274.064	0		425.139	21015.7
274.069	71.24		425.148	41811.5
274.074	518.551		425.158	58579.2
274.079	3034.49		425.167	55213.3
274.084	12500.3		425.176	36254.5
274.088	29961.9		425.186	16447.1
274.093	48949.3		425.195	4654.91
274.098	56339.2		425.205	932.415
274.103	43521.6		425.214	91.4692
274.108	23586.5		425.224	0
274.113	8551.22		425.233	0
274.118	1888.53		425.242	0
274.123	274.932		425.252	0
274.127	0		426.025	0
274.132	0		426.035	0
274.137	0		426.044	0
274.142	0		426.054	0
279.745	0		426.063	59.139
279.75	0		426.072	344.53
279.755	0		426.082	807.739
279.76	0		426.091	791.925
279.765	97.2494		426.101	1104.25
279.77	288.178		426.11	4539.85
279.775	388.654		426.12	17177.7
279.78	390.676		426.129	38144.6
279.785	303.558		426.139	60160.5
279.79	133.207		426.148	64615.2
279.795	0		426.157	47270.9
279.801	0		426.167	24295.5
279.806	0		426.176	8519.88
279.811	0		426.186	2187.38
292.047	0		426.195	426.978
292.052	0		426.205	0
292.058	0		426.214	0
292.063	0		426.224	0
292.068	394.994		426.233	0
[truncated: 1,087 more rows]

## Sheet: ED 3D
3 standard			G. harbinensis + DBCO
Mass	Intensity		Mass	Intensity
58.4123	0		58.4126	0
58.4128	0		58.4131	0
58.4132	0		58.4136	0
58.4137	0		58.4141	0
60.0738	0		59.1562	0
60.0743	0		59.1567	0
60.0748	0		59.1572	0
60.0753	0		59.1576	0
60.0758	147.663		59.1581	177.652
60.0763	257.255		59.1586	334.94
60.0768	304.638		59.1591	400.708
60.0773	262.895		59.1596	332.169
60.0778	161.467		59.1601	183.864
60.0783	3.56178		59.1606	2.93784
60.0788	0		59.1611	0
60.0793	0		59.1615	0
60.0798	0		59.162	0
60.0803	0		59.1625	0
60.1129	0		60.1298	0
60.1134	0		60.1303	0
60.1139	0		60.1308	0
60.1144	0		60.1313	0
60.1149	161.785		60.1318	207.029
60.1154	258.837		60.1323	360.949
60.1159	298.857		60.1328	415.475
60.1164	250.451		60.1333	331.192
60.1169	143.136		60.1338	170.816
60.1174	3.21612		60.1343	2.7424
60.1179	0		60.1348	0
60.1184	0		60.1353	0
60.1189	0		60.1358	0
60.1194	0		60.1363	0
62.4437	0		60.1523	0
62.4442	0		60.1528	0
62.4448	0		60.1533	0
62.4453	0		60.1538	0
62.4458	153.911		60.1543	221.733
62.4463	249.556		60.1548	359.481
62.4469	296.48		60.1553	400.314
62.4474	270.192		60.1558	315.756
62.4479	183.653		60.1563	164.55
62.4485	4.50819		60.1568	0
62.449	0		60.1573	0
62.4495	0		60.1578	0
62.4501	0		60.1583	0
62.4506	0		61.1728	0
62.85	0		61.1733	0
62.8506	0		61.1738	0
62.8511	0		61.1743	0
62.8517	0		61.1748	211.392
62.8522	185.892		61.1754	380.955
62.8527	294.682		61.1759	468.442
62.8533	328.49		61.1764	409.572
62.8538	271.861		61.1769	240.68
62.8543	164.508		61.1774	3.43758
62.8549	3.30469		61.1779	0
62.8554	0		61.1784	0
62.8559	0		61.179	0
62.8565	0		61.1795	0
62.857	0		62.0716	0
62.9771	0		62.0721	0
62.9776	0		62.0726	0
62.9781	0		62.0732	0
62.9787	0		62.0737	211.311
62.9792	133.674		62.0742	353.87
62.9798	268.577		62.0747	411.673
62.9803	349.964		62.0753	350.294
62.9808	318.896		62.0758	211.845
62.9814	199.756		62.0763	2.8846
62.9819	1.57046		62.0768	0
62.9824	0		62.0774	0
62.983	0		62.0779	0
62.9835	0		62.0784	0
62.9841	0		62.1378	0
63.1422	0		62.1384	0
63.1427	0		62.1389	0
63.1433	0		62.1394	0
63.1438	0		62.1399	178.517
63.1443	145.033		62.1405	320.576
63.1449	252.976		62.141	383.984
63.1454	315.131		62.1415	320.894
63.146	291.317		62.142	173.661
63.1465	194.362		62.1426	3.20947
63.147	3.2174		62.1431	0
63.1476	0		62.1436	0
63.1481	0		62.1441	0
63.1487	0		62.1447	0
63.1492	0		62.7548	0
63.6306	0		62.7553	0
63.6311	0		62.7558	0
63.6316	0		62.7564	0
63.6322	0		62.7569	168.272
63.6327	170.107		62.7574	301.739
63.6333	265.96		62.758	384.374
63.6338	298.39		62.7585	367.541
63.6344	252.237		62.759	254.149
63.6349	151.018		62.7596	2.17648
63.6355	2.74054		62.7601	0
63.636	0		62.7606	0
63.6366	0		62.7612	0
63.6371	0		62.7617	0
63.6376	0		63.4097	0
63.7983	0		63.4102	0
63.7988	0		63.4107	0
63.7993	0		63.4113	0
63.7999	0		63.4118	146.799
63.8004	149.042		63.4124	310.77
63.801	244.37		63.4129	421.854
63.8015	281.363		63.4135	402.22
63.8021	232.793		63.414	265.283
63.8026	129.078		63.4145	2.81096
63.8032	0.498456		63.4151	0
63.8037	0		63.4156	0
63.8043	0		63.4162	0
63.8048	0		63.4167	0
63.8054	0		65.1328	0
63.9068	0		65.1334	0
63.9073	0		65.1339	0
63.9079	0		65.1345	0
63.9084	0		65.1351	150.848
63.909	140.924		65.1356	311.677
63.9095	263.88		65.1362	429.079
63.9101	321.649		65.1368	422.984
63.9106	281.068		65.1373	297.646
63.9112	175.459		65.1379	0
63.9117	3.58163		65.1385	0
63.9123	0		65.139	0
63.9128	0		65.1396	0
63.9133	0		65.8512	0
63.9139	0		65.8518	0
64.0915	0		65.8524	0
64.0921	0		65.8529	0
64.0926	0		65.8535	203.009
64.0932	0		65.8541	352.872
64.0937	152.617		65.8547	404.93
64.0943	252.164		65.8552	321.239
64.0948	290.221		65.8558	162.028
64.0954	246.412		65.8564	1.07227
64.0959	152.41		65.857	0
64.0965	2.98025		65.8575	0
64.097	0		65.8581	0
64.0976	0		65.8587	0
64.0981	0		66.2398	0
64.0987	0		66.2403	0
64.8566	0		66.2409	0
64.8572	0		66.2415	0
64.8578	0		66.2421	180.639
64.8583	0		66.2427	337.606
64.8589	137.03		66.2432	401.994
64.8594	253.482		66.2438	335.774
64.86	326.367		66.2444	190.671
64.8606	307.852		66.245	1.44079
64.8611	207.624		66.2456	0
64.8617	1.90404		66.2461	0
64.8622	0		66.2467	0
64.8628	0		66.2473	0
64.8634	0		66.6405	0
64.8639	0		66.6411	0
66.0637	0		66.6417	0
66.0642	0		66.6423	0
66.0648	0		66.6429	290.404
66.0654	0		66.6435	433.23
66.066	142.63		66.644	457.697
66.0665	285.828		66.6446	352.684
66.0671	357.397		66.6452	190.621
66.0677	309.91		66.6458	1.66851
66.0683	183.565		66.6464	0
66.0688	0		66.647	0
66.0694	0		66.6475	0
66.07	0		66.6481	0
66.0706	0		67.2791	0
66.4291	0		67.2797	0
66.4297	0		67.2802	0
66.4302	0		67.2808	0
66.4308	0		67.2814	166.181
66.4314	141.399		67.282	317.745
66.432	251.413		67.2826	397.653
66.4326	306.515		67.2832	366.595
66.4332	275.721		67.2838	263.824
66.4337	183.398		67.2844	2.59508
66.4343	1.81632		67.285	0
66.4349	0		67.2856	0
66.4355	0		67.2862	0
66.4361	0		67.2868	0
66.4366	0		69.1178	0
66.7788	0		69.1184	0
66.7794	0		69.119	0
66.78	0		69.1196	0
66.7806	0		69.1202	0.30968
66.7811	152.647		69.1209	221.643
66.7817	243.776		69.1215	379.279
66.7823	281.719		69.1221	461.541
66.7829	245.717		69.1227	416.832
66.7835	154.911		69.1233	274.997
66.7841	1.48655		69.124	2.02594
66.7847	0		69.1246	0
66.7852	0		69.1252	0
66.7858	0		69.1258	0
66.7864	0		69.1264	0
66.8099	0		69.1944	0
66.8105	0		69.195	0
66.811	0		69.1956	0
66.8116	0		69.1962	0
66.8122	148.876		69.1968	0.362548
66.8128	259.911		69.1975	172.654
66.8134	310.246		69.1981	324.63
66.814	267.319		69.1987	392.773
66.8146	159.169		69.1993	327.473
66.8151	1.02176		69.1999	177.678
66.8157	0		69.2006	0.496761
66.8163	0		69.2012	0
66.8169	0		69.2018	0
66.8175	0		69.2024	0
67.1868	0		69.203	0
67.1874	0		69.7654	0
67.188	0		69.766	0
67.1886	0		69.7667	0
67.1892	134.325		69.7673	0
67.1898	271.919		69.7679	1.739
67.1904	331.3		69.7685	238.46
67.191	269.601		69.7692	394.213
67.1916	141.43		69.7698	424.797
67.1922	1.26252		69.7704	306.441
67.1928	0		69.771	133.465
67.1933	0		69.7717	0
67.1939	0		69.7723	0
67.1945	0		69.7729	0
67.4818	0		69.7735	0
67.4824	0		69.9064	0
67.483	0		69.9071	0
67.4836	0		69.9077	0
67.4842	121.376		69.9083	0
67.4848	244.97		69.9089	1.51918
67.4854	315.739		69.9096	177.704
67.4859	293.744		69.9102	323.44
67.4865	200.03		69.9108	383.313
67.4871	1.81237		69.9115	317.719
67.4877	0		69.9121	178.649
67.4883	0		69.9127	0.120809
67.4889	0		69.9133	0
67.4895	0		69.914	0
67.9179	0		69.9146	0
67.9185	0		69.9152	0
67.9191	0		70.08	0
67.9197	0		70.0807	0
67.9203	198.277		70.0813	0
67.9209	304.028		70.0819	0
67.9215	337.36		70.0825	158.661
67.9221	287.546		70.0832	310.578
67.9227	187.227		70.0838	390.747
67.9233	1.48114		70.0844	352.685
67.9239	0		70.0851	229.326
67.9245	0		70.0857	1.20914
67.9251	0		70.0863	0
67.9257	0		70.087	0
68.1258	0		70.0876	0
68.1264	0		70.0882	0
68.127	0		70.8724	0
68.1276	0		70.8731	0
68.1282	139.856		70.8737	0
68.1288	264.227		70.8744	0
68.1294	327.482		70.875	0.397166
68.13	288.463		70.8756	271.929
68.1306	176.796		70.8763	438.432
68.1312	0		70.8769	475.988
68.1319	0		70.8776	353.934
68.1325	0		70.8782	165.205
68.1331	0		70.8789	0
68.7191	0		70.8795	0
68.7197	0		70.8801	0
68.7203	0		70.8808	0
68.7209	0		72.6555	0
68.7216	163.948		72.6562	0
68.7222	312.184		72.6568	0
68.7228	384.239		72.6575	0
68.7234	333.19		72.6582	0.275552
68.724	200.612		72.6588	174.162
68.7246	1.81769		72.6595	325.529
68.7252	0		72.6602	403.871
68.7258	0		72.6608	357.867
68.7265	0		72.6615	220.107
68.7271	0		72.6622	0
69.0415	0		72.6628	0
69.0421	0		72.6635	0
69.0427	0		72.6642	0
69.0433	0		72.7581	0
69.0439	222.516		72.7587	0
69.0445	331.753		72.7594	0
69.0452	351.908		72.7601	0
69.0458	272.704		72.7607	0.354515
69.0464	146.55		72.7614	143.21
69.047	0.389763		72.7621	313.743
69.0476	0		72.7627	405.026
69.0482	0		72.7634	344.335
69.0489	0		72.7641	184.615
69.0495	0		72.7647	0
69.0538	0		72.7654	0
69.0544	0		72.7661	0
69.055	0		72.7667	0
69.0556	0		73.1375	0
69.0563	101.07		73.1382	0
69.0569	240.79		73.1388	0
69.0575	330.339		73.1395	0
69.0581	298.415		73.1402	1.2644
69.0587	172.567		73.1408	219
69.0593	0		73.1415	353.736
69.06	0		73.1422	465.796
69.0606	0		73.1429	493.381
69.0612	0		73.1435	404.163
69.0828	0		73.1442	236.791
69.0834	0		73.1449	0
69.084	0		73.1456	0
69.0846	0		73.1462	0
69.0852	195.686		73.1469	0
69.0858	314.784		73.2613	0
69.0865	339.209		73.2619	0
69.0871	248.338		73.2626	0
69.0877	109.263		73.2633	0
69.0883	0.250559		73.264	1.05674
69.0889	0		73.2646	155.16
69.0895	0		73.2653	334.001
69.0902	0		73.266	421.698
69.0908	0		73.2666	350.725
69.1352	0		73.2673	181.658
69.1358	0		73.268	0
69.1364	0		73.2687	0
69.1371	0		73.2693	0
69.1377	106.559		73.27	0
69.1383	231.238		73.6236	0
69.1389	336.784		73.6243	0
69.1395	350.861		73.625	0
69.1402	259.164		73.6256	0
69.1408	121.307		73.6263	1.54033
69.1414	0.567323		73.627	155.731
69.142	0		73.6277	314.527
69.1426	0		73.6283	398.054
69.1432	0		73.629	342.361
69.1439	0		73.6297	186.541
69.1692	0		73.6304	0
69.1698	0		73.6311	0
69.1704	0		73.6317	0
69.171	0		73.6324	0
69.1717	148.024		74.7311	0
69.1723	259.548		74.7317	0
69.1729	311.783		74.7324	0
69.1735	256.487		74.7331	0
69.1741	130.835		74.7338	4.24767
69.1747	0		74.7345	221.57
69.1754	0		74.7352	360.554
69.176	0		74.7359	398.772
69.1766	0		74.7366	316.811
71.547	0		74.7373	170.808
71.5477	0		74.738	0
71.5483	0		74.7387	0
71.549	0		74.7394	0
71.5496	0.539738		74.7401	0
71.5503	148.542		74.8728	0
71.5509	260.608		74.8735	0
71.5516	317.235		74.8742	0
71.5522	281.375		74.8749	0
71.5529	176.749		74.8756	1.16053
71.5535	1.93359		74.8763	223.169
71.5542	0		74.877	331.262
71.5548	0		74.8777	369.793
71.5555	0		74.8784	316.751
71.5561	0		74.8791	197.789
72.5115	0		74.8798	0
72.5122	0		74.8805	0
72.5129	0		74.8812	0
72.5135	0		74.8818	0
72.5142	117.174		74.8979	0
72.5149	251.302		74.8986	0
72.5155	336.84		74.8993	0
72.5162	315.334		74.8999	0
72.5169	204.841		74.9006	1.30331
72.5175	1.80153		74.9013	240.911
72.5182	0		74.902	375.393
72.5188	0		74.9027	430.045
72.5195	0		74.9034	370.846
72.5202	0		74.9041	231.322
73.0591	0		74.9048	0
73.0598	0		74.9055	0
73.0605	0		74.9062	0
73.0611	0		74.9069	0
73.0618	0.214182		75.7226	0
73.0625	150.526		75.7234	0
73.0631	249.019		75.7241	0
73.0638	288.288		75.7248	0
73.0645	239.604		75.7255	1.75321
73.0651	132.164		75.7262	143.926
73.0658	0		75.7269	320.02
73.0665	0		75.7276	444.671
73.0672	0		75.7283	434.967
73.0678	0		75.729	304.565
73.2082	0		75.7297	141.924
73.2089	0		75.7304	0
73.2096	0		75.7311	0
73.2103	0		75.7318	0
73.2109	0.425587		75.7326	0
73.2116	153.466		76.5165	0
73.2123	267.797		76.5173	0
73.213	306.077		76.518	0
73.2136	240.109		76.5187	0
73.2143	119.284		76.5194	3.06821
73.215	0		76.5201	165.112
73.2156	0		76.5209	329.347
73.2163	0		76.5216	420.626
73.217	0		76.5223	357.475
74.2843	0		76.523	186.912
74.285	0		76.5237	0
74.2857	0		76.5244	0
74.2864	0		76.5252	0
74.287	1.58386		76.5259	0
74.2877	133.033		76.9606	0
74.2884	256.479		76.9613	0
74.2891	332.034		76.962	0
74.2898	316.588		76.9628	0
74.2905	224.412		76.9635	6.50767
74.2912	0		76.9642	291.661
74.2919	0		76.9649	438.986
74.2925	0		76.9657	481.262
74.2932	0		76.9664	391.729
74.6834	0		76.9671	224.646
74.6841	0		76.9678	0
74.6847	0		76.9686	0
74.6854	0		76.9693	0
74.6861	2.64375		76.97	0
74.6868	172.657		77.4407	0
74.6875	299.02		77.4414	0
74.6882	358.009		77.4422	0
74.6889	313.758		77.4429	0
74.6896	196.846		77.4436	2.24333
74.6903	0		77.4444	199.861
74.691	0		77.4451	373.909
74.6917	0		77.4458	444.977
74.6924	0		77.4466	361.005
75.5765	0		77.4473	188.354
75.5772	0		77.448	0
75.5779	0		77.4487	0
75.5786	0		77.4495	0
75.5793	1.12654		77.4502	0
75.5801	147.448		78.0926	0
75.5808	261.224		78.0933	0
75.5815	313.888		78.094	0
75.5822	264.961		78.0948	0
75.5829	145.243		78.0955	3.0868
75.5836	0		78.0963	188.769
75.5843	0		78.097	376.862
75.585	0		78.0978	492.376
75.5857	0		78.0985	451.84
75.732	0		78.0992	283.982
75.7327	0		78.1	0
75.7334	0		78.1007	0
75.7341	0		78.1015	0
75.7348	1.3032		78.1022	0
75.7356	145.163		78.1163	0
75.7363	266.889		78.117	0
75.737	353.033		78.1178	0
75.7377	354.949		78.1185	0
75.7384	271.876		78.1193	4.14327
75.7391	147.204		78.12	248.196
75.7398	0		78.1207	357.411
75.7405	0		78.1215	394.914
75.7412	0		78.1222	347.541
75.7419	0		78.123	238.285
76.0565	0		78.1237	0
76.0573	0		78.1244	0
76.058	0		78.1252	0
76.0587	0		78.1259	0
76.0594	1.55159		78.7587	0
76.0601	134.015		78.7595	0
76.0608	270.193		78.7602	0
76.0615	340.654		78.761	0
76.0622	285.768		78.7617	4.88607
76.063	145.415		78.7625	225.697
76.0637	0		78.7632	372.134
76.0644	0		78.764	419.098
76.0651	0		78.7647	328.6
76.0658	0		78.7655	161.33
76.7827	0		78.7662	0
76.7834	0		78.767	0
76.7841	0		78.7677	0
76.7848	0		78.7685	0
76.7856	2.5622		78.9211	0
76.7863	146.197		78.9219	0
76.787	267.739		78.9226	0
76.7877	315.276		78.9234	0
76.7885	246.833		78.9241	3.89623
76.7892	112.681		78.9249	170.858
76.7899	0		78.9256	313.151
76.7906	0		78.9264	387.12
76.7913	0		78.9271	347.454
76.7921	0		78.9279	221.032
77.2276	0		78.9286	0
77.2283	0		78.9294	0
77.229	0		78.9301	0
77.2298	0		78.9309	0
77.2305	2.93809		78.9678	0
77.2312	140.106		78.9686	0
77.2319	269.69		78.9693	0
77.2327	358.248		78.9701	0
77.2334	346.97		78.9708	7.15931
77.2341	253.283		78.9716	305.603
77.2349	140.282		78.9723	413.558
77.2356	0		78.9731	431.459
77.2363	0		78.9738	346.706
77.2371	0		78.9746	198.804
77.2378	0		78.9754	0
77.7794	0		78.9761	0
77.7801	0		78.9769	0
77.7809	0		78.9776	0
77.7816	0		84.0757	0
77.7823	1.73757		84.0765	0
77.7831	160.804		84.0774	0
77.7838	256.234		84.0782	0
77.7846	291.113		84.079	8.98813
77.7853	245.717		84.0799	275.06
77.786	147.992		84.0807	411.164
77.7868	0		84.0815	433.359
77.7875	0		84.0823	318.241
77.7882	0		84.0832	143.024
77.789	0		84.084	0
78.8355	0		84.0848	0
78.8363	0		84.0857	0
78.837	0		84.0865	0
78.8378	0		84.4262	0
78.8385	3.14583		84.4271	0
78.8393	164.216		84.4279	0
78.84	261.257		84.4287	0
78.8408	302.336		84.4296	10.9633
78.8415	263.835		84.4304	312.417
78.8423	165.201		84.4312	485.368
78.843	0		84.4321	521.566
78.8438	0		84.4329	393.796
78.8445	0		84.4337	197.329
78.8453	0		84.4346	0
79.2544	0		84.4354	0
79.2552	0		84.4362	0
79.2559	0		84.4371	0
79.2567	0		87.8949	0
79.2575	2.93919		87.8957	0
79.2582	131.764		87.8966	0
79.259	237.751		87.8975	0
79.2597	293.16		87.8984	12.5079
79.2605	259.058		87.8993	275.852
79.2612	155.097		87.9002	401.361
79.262	0		87.901	449.976
79.2628	0		87.9019	384.183
79.2635	0		87.9028	231.086
79.2643	0		87.9037	0
80.3246	0		87.9046	0
80.3253	0		87.9055	0
80.3261	0		87.9064	0
80.3269	0		89.8831	0
80.3277	2.42028		89.884	0
80.3284	150.078		89.8849	0
80.3292	269.739		89.8858	0
80.33	326.989		89.8867	10.6443
80.3308	272.779		89.8876	238.096
80.3315	139.922		89.8886	377.115
80.3323	0		89.8895	407.76
80.3331	0		89.8904	309.015
80.3338	0		89.8913	149.648
80.3346	0		89.8922	0
80.585	0		89.8931	0
80.5858	0		89.8941	0
80.5866	0		89.895	0
80.5873	0		90.1307	0
80.5881	2.8612		90.1316	0
80.5889	157.374		90.1325	0
80.5897	254.496		90.1335	0
80.5904	307.146		90.1344	9.24958
80.5912	286.798		90.1353	200.544
80.592	199.701		90.1362	334.069
80.5928	0		90.1371	389.502
80.5936	0		90.1381	328.112
80.5943	0		90.139	190.036
80.5951	0		90.1399	0
82.1305	0		90.1408	0
82.1313	0		90.1417	0
82.1321	0		90.1427	0
82.1329	0		90.9654	0
82.1337	3.7739		90.9664	0
82.1345	127.979		90.9673	0
82.1353	252.333		90.9682	0
82.1361	331.287		90.9692	11.2233
82.1369	315.378		90.9701	219.398
82.1377	216.089		90.971	380.437
82.1385	0		90.972	418.529
82.1393	0		90.9729	316.508
82.1401	0		90.9738	154.008
82.1409	0		90.9748	0
82.5011	0		90.9757	0
82.5019	0		90.9766	0
82.5027	0		90.9776	0
82.5036	0		95.1367	0
82.5044	5.77272		95.1377	0
82.5052	178.449		95.1387	0
82.506	315.542		95.1396	0
82.5068	378.622		95.1406	16.0333
82.5076	321.675		95.1416	248.479
82.5084	182.825		95.1426	369.97
82.5092	0		95.1436	418.497
82.51	0		95.1446	367.424
82.5108	0		95.1456	238.573
82.5116	0		95.1466	0
85.1661	0		95.1476	0
85.167	0		95.1486	0
85.1678	0		95.1496	0
85.1687	0		96.2395	0
85.1695	5.1324		96.2405	0
85.1703	138.444		96.2415	0
85.1712	269.645		96.2425	0
85.172	345.12		96.2436	13.3648
85.1729	308.608		96.2446	191.358
85.1737	184.115		96.2456	324.108
85.1746	0		96.2466	391.074
85.1754	0		96.2476	337.752
85.1763	0		96.2486	188.397
85.1771	0		96.2496	0
85.2616	0		96.2507	0
85.2624	0		96.2517	0
85.2633	0		96.2527	0
85.2641	0		97.8775	0
85.265	5.14639		97.8786	0
85.2658	135.362		97.8796	0
85.2667	240.6		97.8807	0
85.2675	290.55		97.8817	10.3551
85.2684	250.833		97.8827	158.888
85.2692	145.585		97.8838	322.511
85.27	0		97.8848	426.318
85.2709	0		97.8859	396.699
85.2717	0		97.8869	252.429
85.2726	0		97.8879	0
85.2946	0		97.889	0
85.2954	0		97.89	0
85.2963	0		97.8911	0
85.2971	0		97.9733	0
85.298	5.49892		97.9743	0
85.2988	143.985		97.9754	0
85.2997	260.332		97.9764	0
85.3005	304.716		97.9775	19.5151
85.3013	247.529		97.9785	283.623
85.3022	130.347		97.9795	399.273
85.303	0		97.9806	418.455
85.3039	0		97.9816	332.099
85.3047	0		97.9827	184.841
85.3056	0		97.9837	0
85.3462	0		97.9847	0
85.3471	0		97.9858	0
85.3479	0		97.9868	0
85.3488	0		101.542	0
85.3496	5.26538		101.543	0
85.3504	137.241		101.544	0
85.3513	263.228		101.545	0
85.3521	315.929		101.546	15.3556
85.353	249.258		101.547	207.425
85.3538	113.998		101.548	367.994
85.3547	0		101.549	415.427
85.3555	0		101.55	317.518
85.3564	0		101.551	149.026
85.3572	0		101.553	0
85.4411	0		101.554	0
85.442	0		101.555	0
85.4428	0		101.556	0
85.4437	0		101.821	0
85.4445	6.3909		101.822	0
85.4454	163.219		101.823	0
85.4462	294.495		101.825	0
85.4471	354.471		101.826	13.1906
85.4479	297.254		101.827	177.337
85.4488	163.673		101.828	345.018
85.4496	0		101.829	427.692
85.4505	0		101.83	357.186
85.4513	0		101.831	182.267
85.4522	0		101.832	0
85.7047	0		101.833	0
85.7056	0		101.835	0
85.7064	0		101.836	0
85.7073	0		102.916	0
85.7081	8.25898		102.917	0
85.709	199.967		102.918	0
85.7098	320.457		102.919	0
85.7107	362.937		102.92	20.9862
85.7115	293.081		102.922	250.852
85.7124	154.978		102.923	360.07
85.7132	0		102.924	392.787
85.7141	0		102.925	321.651
85.7149	0		102.926	177.326
85.7158	0		102.927	0
85.9361	0		102.928	0
85.937	0		102.929	0
85.9378	0		102.93	0
85.9387	0		105.509	0
85.9395	6.63991		105.511	0
85.9404	155.722		105.512	0
85.9413	269.505		105.513	0
85.9421	330.396		105.514	15.3271
85.943	300.911		105.515	184.541
85.9438	197.375		105.516	367.421
85.9447	0		105.518	464.329
85.9455	0		105.519	415.264
85.9464	0		105.52	253.306
85.9472	0		105.521	0
85.9978	0		105.522	0
85.9986	0		105.523	0
85.9995	0		105.525	0
86.0003	0		110.922	0
86.0012	6.99125		110.923	0
86.002	162.216		110.924	0
86.0029	276.193		110.925	0
86.0038	316.83		110.927	28.3289
86.0046	257.775		110.928	271.004
86.0055	139.778		110.929	401.795
86.0063	0		110.931	412.258
86.0072	0		110.932	304.412
86.008	0		110.933	150.343
86.0089	0		110.934	0
87.2718	0		110.936	0
87.2726	0		110.937	0
87.2735	0		110.938	0
87.2744	0		111.035	0
87.2753	5.66266		111.036	0
87.2761	148.2		111.037	0
87.277	259.569		111.039	0
87.2779	312.488		111.04	38.7011
87.2788	271.109		111.041	385.007
87.2796	158.189		111.042	712.528
87.2805	0		111.044	871.192
87.2814	0		111.045	749.388
87.2823	0		111.046	420.142
87.2831	0		111.047	0
87.3296	0		111.049	0
87.3305	0		111.05	0
87.3313	0		111.051	0
87.3322	0		112	0
87.3331	6.91879		112.001	0
87.334	177.545		112.002	0
87.3348	274.153		112.004	0
87.3357	308.009		112.005	18.3915
87.3366	257.648		112.006	178.69
87.3375	152.196		112.007	355.674
87.3383	0		112.009	488.623
87.3392	0		112.01	498.565
87.3401	0		112.011	379.73
87.341	0		112.013	196.274
87.9934	0		112.014	0
87.9943	0		112.015	0
87.9951	0		112.016	0
87.996	0		112.018	0
87.9969	8.52481		114.437	0
87.9978	195.098		114.439	0
87.9987	272.861		114.44	0
87.9996	294.729		114.441	0
88.0005	240.948		114.443	26.7467
88.0013	133.172		114.444	240.402
88.0022	0		114.445	367.597
88.0031	0		114.447	407.17
88.004	0		114.448	336.847
88.0049	0		114.449	190.341
88.4875	0		114.451	0
88.4884	0		114.452	0
88.4893	0		114.453	0
88.4902	0		114.454	0
88.4911	9.23675		114.814	0
88.4919	197.577		114.816	0
88.4928	299.927		114.817	0
88.4937	344.373		114.818	0
88.4946	304.147		114.82	23.8641
88.4955	194.757		114.821	213.697
88.4964	0		114.822	343.521
88.4973	0		114.824	387.037
88.4982	0		114.825	318.686
88.4991	0		114.826	177.029
88.9749	0		114.828	0
88.9758	0		114.829	0
88.9767	0		114.83	0
88.9776	0		114.832	0
88.9785	9.04349		116.921	0
88.9794	181.852		116.923	0
88.9804	294.376		116.924	0
88.9813	348.911		116.926	0
88.9822	321.749		116.927	20.9772
88.9831	224.755		116.928	181.216
88.984	0		116.93	339.486
88.9849	0		116.931	422.312
88.9858	0		116.932	371.175
88.9867	0		116.934	211.268
89.4664	0		116.935	0
89.4674	0		116.936	0
89.4683	0		116.938	0
89.4692	0		116.939	0
89.4701	7.73032		117.871	0
89.471	194.998		117.872	0
89.4719	318.114		117.874	0
89.4728	355.859		117.875	0
89.4737	288.593		117.876	25.4533
89.4746	162.413		117.878	204.541
89.4755	0		117.879	324.875
89.4764	0		117.881	362.214
89.4774	0		117.882	301.709
89.4783	0		117.883	174.385
90.2394	0		117.885	0
90.2404	0		117.886	0
90.2413	0		117.887	0
90.2422	0		117.889	0
90.2431	4.95034		122.098	0
90.244	113.737		122.099	0
90.245	248.801		122.101	0
90.2459	323.352		122.102	0
90.2468	283.766		122.104	29.6995
90.2477	160.935		122.105	220.825
90.2487	0		122.107	335.91
90.2496	0		122.108	369.36
90.2505	0		122.11	305.143
90.2514	0		122.111	171.875
90.7341	0		122.112	0
90.735	0		122.114	0
90.7359	0		122.115	0
90.7368	0		122.117	0
90.7378	6.10601		122.718	0
90.7387	129.45		122.719	0
90.7396	248.787		122.721	0
90.7406	313.307		122.722	0
90.7415	278.95		122.723	34.1027
90.7424	167.32		122.725	252.552
90.7433	0		122.726	403.018
90.7443	0		122.728	447.785
90.7452	0		122.729	359.657
90.7461	0		122.731	190.037
91.2318	0		122.732	0
91.2327	0		122.734	0
91.2337	0		122.735	0
91.2346	0		122.737	0
91.2355	6.04544		122.84	0
91.2365	121.774		122.842	0
91.2374	256		122.843	0
91.2384	319.005		122.845	0
91.2393	264.609		122.846	45.5894
91.2402	138.73		122.848	322.434
91.2412	0		122.849	435.592
91.2421	0		122.851	454.342
91.243	0		122.852	362.621
91.244	0		122.853	195.475
94.3179	0		122.855	0
94.3189	0		122.856	0
94.3199	0		122.858	0
94.3209	0		122.859	0
94.3219	10.2869		127.044	0
94.3229	180.711		127.046	0
94.3238	308.202		127.047	0
94.3248	382.975		127.049	0
94.3258	351.315		127.05	50.1777
94.3268	221.838		127.052	335.198
94.3278	0		127.053	450.71
94.3288	0		127.055	455.057
94.3298	0		127.056	342.032
94.3307	0		127.058	168.877
94.3455	0		127.059	0
94.3465	0		127.061	0
94.3475	0		127.063	0
94.3485	0		127.064	0
94.3494	10.1041		128.509	0
94.3504	175.605		128.51	0
94.3514	274.115		128.512	0
94.3524	305.541		128.513	0
94.3534	258.552		128.515	24.9603
94.3544	163.93		128.516	177.879
94.3553	0		128.518	331.883
94.3563	0		128.519	398.986
94.3573	0		128.521	330.431
94.3583	0		128.523	167.529
94.919	0		128.524	0
94.92	0		128.526	0
94.921	0		128.527	0
94.922	0		128.529	0
94.9229	11.9371		136.368	0
94.9239	194.195		136.37	0
94.9249	281.58		136.372	0
94.9259	305.929		136.374	0
94.9269	255.878		136.375	31.0947
94.9279	154.69		136.377	204.182
94.9289	0		136.379	364.343
94.9299	0		136.38	411.308
94.9309	0		136.382	298.318
94.9319	0		136.384	116.526
95.2895	0		136.386	0
95.2905	0		136.387	0
95.2915	0		136.389	0
95.2925	0		136.391	0
95.2935	15.4247		136.606	0
95.2945	243.193		136.608	0
95.2955	365.776		136.61	0
95.2965	378.024		136.612	0
95.2975	265.42		136.613	52.979
95.2985	111.325		136.615	313.041
95.2995	0		136.617	413.673
95.3005	0		136.618	414.188
95.3015	0		136.62	322.899
95.3025	0		136.622	175.845
95.6362	0		136.624	0
95.6372	0		136.625	0
95.6382	0		136.627	0
95.6392	0		136.629	0
95.6402	9.69706		137.477	0
95.6412	150.546		137.478	0
95.6422	260.22		137.48	0
95.6432	306.436		137.482	0
95.6442	254.439		137.484	30.1392
95.6452	135.182		137.485	193.72
95.6462	0		137.487	349.785
95.6472	0		137.489	430.756
95.6482	0		137.49	382.46
95.6492	0		137.492	221.761
97.5344	0		137.494	0
97.5354	0		137.496	0
97.5365	0		137.497	0
97.5375	0		137.499	0
97.5385	12.4068		137.846	0
97.5396	193.732		137.848	0
97.5406	291.899		137.85	0
97.5416	314.456		137.851	0
97.5427	252.507		137.853	40.7146
97.5437	144.684		137.855	251.363
97.5447	0		137.857	407.571
97.5458	0		137.858	437.397
97.5468	0		137.86	322.574
97.5479	0		137.862	144.704
99.0287	0		137.864	0
99.0298	0		137.865	0
99.0309	0		137.867	0
99.0319	0		137.869	0
99.033	11.4164		144.065	0
99.034	158.922		144.067	0
99.0351	258.634		144.069	0
99.0362	302.862		144.071	0
99.0372	258.956		144.073	38.4941
99.0383	146.38		144.074	220.035
99.0393	0		144.076	348.396
99.0404	0		144.078	382.225
99.0414	0		144.08	287.228
99.0425	0		144.082	123.963
101.052	0		144.084	0
101.053	0		144.086	0
101.054	0		144.087	0
101.056	0		144.089	0
101.057	48.1927		145.186	0
101.058	677.826		145.188	0
101.059	1073.96		145.19	0
101.06	1166.81		145.192	0
101.061	899.63		145.194	44.1271
101.062	457.413		145.195	246.534
101.063	0		145.197	390.204
101.064	0		145.199	457.087
101.065	0		145.201	400.531
101.066	0		145.203	227.727
101.282	0		145.205	0
101.283	0		145.207	0
101.284	0		145.209	0
101.285	0		145.21	0
101.286	13.8276		145.431	0
101.287	188.889		145.432	0
101.288	272.571		145.434	0
101.289	299.369		145.436	0
101.291	257.155		145.438	34.8134
101.292	162.659		145.44	204.739
101.293	0		145.442	363.825
101.294	0		145.444	426.149
101.295	0		145.446	347.669
101.296	0		145.448	174.182
102.28	0		145.449	0
102.281	0		145.451	0
102.282	0		145.453	0
102.283	0		145.455	0
102.284	18.7398		146.166	0
102.285	238.511		146.168	0
102.287	344.614		146.17	0
102.288	344.229		146.172	0
102.289	240.133		146.174	57.2745
102.29	102.935		146.176	296.148
102.291	0		146.178	385.509
102.292	0		146.179	379.113
102.293	0		146.181	279.778
102.294	0		146.183	132.172
104.015	0		146.185	0
104.016	0		146.187	0
104.017	0		146.189	0
104.018	0		146.191	0
104.019	16.3206		146.459	0
104.021	187.38		146.461	0
104.022	286.608		146.463	0
104.023	314.494		146.465	0
104.024	252.921		146.466	58.7491
104.025	134.678		146.468	306.777
104.026	0		146.47	418.406
104.027	0		146.472	425.513
104.029	0		146.474	315.122
104.03	0		146.476	143.531
104.904	0		146.478	0
104.905	0		146.48	0
104.906	0		146.482	0
104.907	0		146.484	0
104.908	13.4852		147.623	0
104.909	166.694		147.625	0
104.91	290.892		147.627	0
104.912	360.37		147.629	0
104.913	333.925		147.631	54.2829
104.914	221.445		147.633	288.146
104.915	0		147.635	430.621
104.916	0		147.637	458.188
104.917	0		147.639	349.963
104.919	0		147.641	165.651
105.605	0		147.643	0
105.606	0		147.644	0
105.608	0		147.646	0
105.609	0		147.648	0
105.61	15.3598		148.319	0
105.611	177.268		148.321	0
105.612	258.889		148.323	0
105.613	281.102		148.325	0
105.615	231.951		148.327	38.351
105.616	134.685		148.329	208.25
105.617	0		148.331	343.208
105.618	0		148.333	412.498
105.619	0		148.335	368.463
105.62	0		148.337	209.297
107.173	0		148.339	0
107.174	0		148.341	0
107.175	0		148.343	0
107.176	0		148.344	0
107.177	13.8613		152.053	0
107.179	149.836		152.055	0
107.18	249.695		152.057	0
107.181	294.729		152.059	0
107.182	249.644		152.061	27.9583
107.183	136.046		152.063	472.132
107.185	0		152.065	2277.01
107.186	0		152.067	5061.14
107.187	0		152.069	7763.16
107.188	0		152.071	8000.49
108.32	0		152.073	5511.65
108.321	0		152.075	2504.31
108.322	0		152.077	556.94
108.324	0		152.079	0
108.325	18.8018		152.081	0
108.326	189.564		152.083	0
108.327	293.8		152.085	0
108.328	326.951		154.581	0
108.33	262.702		154.583	0
108.331	135.375		154.586	0
108.332	0		154.588	0
108.333	0		154.59	26.2535
108.334	0		154.592	206.38
108.336	0		154.594	597.573
110.493	0		154.596	989.095
110.494	0		154.598	1464.57
110.495	0		154.6	1633.74
110.497	0		154.602	1026.18
110.498	18.7184		154.604	267.609
110.499	187.631		154.606	0
110.5	303.553		154.608	0
110.502	338.62		154.61	225.568
110.503	268.986		154.612	1111.89
110.504	139.432		154.614	1508.46
110.505	0		154.616	1224.37
110.507	0		154.619	696.967
110.508	0		154.621	147.094
110.509	0		154.623	0
111.034	0		154.625	0
111.035	0		154.627	0
111.036	0		154.629	0
111.038	0		155.677	0
111.039	31.7932		155.679	0
111.04	491.017		155.681	0
111.041	2372.68		155.683	0
111.043	4510.08		155.685	59.5426
111.044	5677.54		155.688	300.984
111.045	5071.35		155.69	472.348
111.046	3129.13		155.692	505.222
111.048	972.74		155.694	370.419
111.049	0		155.696	160.268
111.05	0		155.698	0
111.051	0		155.7	0
111.053	0		155.702	0
111.825	0		155.704	0
111.826	0		158.087	0
111.827	0		158.089	0
111.828	0		158.092	0
111.83	23.2571		158.094	0
111.831	215.456		158.096	39.0061
111.832	313.305		158.098	204.997
111.833	332.212		158.1	357.745
111.835	258.91		158.102	443.2
111.836	134.654		158.104	397.946
111.837	0		158.106	220.447
111.839	0		158.109	0
111.84	0		158.111	0
111.841	0		158.113	0
112.031	0		158.115	0
112.032	0		158.549	0
112.033	0		158.552	0
112.034	0		158.554	0
112.036	16.2854		158.556	0
112.037	155.555		158.558	40.2016
112.038	272.859		158.56	210.539
112.04	310.263		158.562	367.969
112.041	238.343		158.564	456.223
112.042	109.272		158.567	417.571
112.043	0		158.569	242.3
112.045	0		158.571	0
112.046	0		158.573	0
112.047	0		158.575	0
112.519	0		158.577	0
112.52	0		163.047	0
112.521	0		163.049	0
112.523	0		163.052	0
112.524	21.647		163.054	0
112.525	193.449		163.056	44.9469
112.526	272.929		163.058	216.616
112.528	296.928		163.061	345.176
112.529	243.939		163.063	385.729
112.53	134.645		163.065	310.858
112.532	0		163.067	154.843
112.533	0		163.07	0
112.534	0		163.072	0
112.535	0		163.074	0
116.316	0		163.076	0
116.317	0		165.398	0
116.318	0		165.4	0
116.32	0		165.402	0
116.321	16.6092		165.405	0
116.322	147.508		165.407	35.369
116.324	276.888		165.409	188.909
116.325	350.358		165.412	367.399
116.327	318.959		165.414	479.983
116.328	192.748		165.416	453.123
116.329	0		165.418	312.186
116.331	0		165.421	134.792
116.332	0		165.423	0
116.333	0		165.425	0
117.015	0		165.428	0
117.017	0		165.43	0
117.018	0		167.73	0
117.02	0		167.732	0
117.021	24.8394		167.734	0
117.022	196.967		167.737	0
117.024	249.175		167.739	53.8319
117.025	267.933		167.741	239.913
117.026	235.804		167.744	342.72
117.028	147.694		167.746	383.359
117.029	0		167.748	345.504
117.03	0		167.751	208.003
117.032	0		167.753	0
117.033	0		167.755	0
117.868	0		167.758	0
117.87	0		167.76	0
117.871	0		168.799	0
117.873	0		168.801	0
117.874	16.4255		168.804	0
117.875	139.934		168.806	0
117.877	268.696		168.808	41.4938
117.878	334.847		168.811	203.376
117.879	289.876		168.813	351.865
117.881	159.772		168.815	407.549
117.882	0		168.818	330.362
117.884	0		168.82	161.407
117.885	0		168.822	0
117.886	0		168.825	0
117.99	0		168.827	0
117.991	0		168.829	0
117.992	0		170.064	0
117.994	0		170.066	0
117.995	25.4287		170.068	0
117.996	200.901		170.071	0
117.998	291.017		170.073	54.9288
117.999	306.85		170.076	261.081
118.001	240.478		170.078	447.875
118.002	125.394		170.08	557.842
118.003	0		170.083	513.779
118.005	0		170.085	344.013
118.006	0		170.088	143.458
118.007	0		170.09	0
119.701	0		170.092	0
119.702	0		170.095	0
119.704	0		170.097	0
119.705	0		170.176	0
119.707	22.9665		170.178	0
119.708	188.575		170.18	0
119.71	310.576		170.183	0
119.711	352.208		170.185	41.3475
119.712	284.282		170.188	205.663
119.714	150.73		170.19	380.844
119.715	0		170.192	485.098
119.717	0		170.195	431.677
119.718	0		170.197	227.935
119.719	0		170.2	0
121.087	0		170.202	0
121.089	0		170.204	0
121.09	0		170.207	0
121.092	0		171.186	0
121.093	26.2442		171.189	0
121.094	202.102		171.191	0
121.096	304.547		171.194	0
121.097	325.575		171.196	63.4396
121.099	245.679		171.198	267.786
121.1	112.536		171.201	362.707
121.102	0		171.203	384.398
121.103	0		171.206	319.874
121.104	0		171.208	172.582
121.106	0		171.21	0
121.202	0		171.213	0
121.203	0		171.215	0
121.205	0		171.218	0
121.206	0		175.698	0
121.208	26.1618		175.7	0
121.209	205.696		175.703	0
121.21	344.454		175.705	0
121.212	412.891		175.708	52.6762
121.213	372.346		175.71	234.381
121.215	252.794		175.713	365.367
121.216	117.995		175.715	410.989
121.218	0		175.718	335.96
121.219	0		175.72	165.812
121.22	0		175.723	0
121.222	0		175.725	0
121.864	0		175.728	0
121.865	0		175.73	0
121.867	0		176.229	0
121.868	0		176.232	0
121.87	19.7358		176.234	0
121.871	156.205		176.237	0
121.872	283.33		176.239	79.5039
121.874	338.297		176.242	315.272
121.875	288.765		176.244	389.585
121.877	162.809		176.247	399.956
121.878	0		176.249	335.227
121.88	0		176.252	184.629
121.881	0		176.254	0
121.883	0		176.257	0
122.178	0		176.259	0
122.179	0		176.262	0
122.181	0		180.184	0
122.182	0		180.187	0
122.184	24.3935		180.189	0
122.185	189.662		180.192	0
122.187	333.112		180.195	54.8678
122.188	386.878		180.197	230.488
122.19	314.666		180.2	349.195
122.191	164.595		180.202	401.014
122.192	0		180.205	341.799
122.194	0		180.208	175.18
122.195	0		180.21	0
122.197	0		180.213	0
125.65	0		180.215	0
125.652	0		180.218	0
125.653	0		182.381	0
125.655	0		182.384	0
125.656	22.607		182.386	0
125.658	168.384		182.389	0
125.659	294.198		182.392	72.9304
125.661	365.535		182.394	297.381
125.662	337.898		182.397	405.628
125.664	210.404		182.4	395.1
125.665	0		182.402	272.123
125.667	0		182.405	110.207
125.668	0		182.408	0
125.67	0		182.41	0
127.719	0		182.413	0
127.721	0		182.415	0
127.722	0		184.075	0
127.724	0		184.078	0
127.725	29.8433		184.081	0
127.727	204.285		184.083	0
127.728	314.228		184.086	64.1862
127.73	339.869		184.089	264.046
127.732	258.26		184.091	375.812
127.733	119.027		184.094	376.45
127.735	0		184.097	271.789
127.736	0		184.099	120.496
127.738	0		184.102	0
127.739	0		184.105	0
127.744	0		184.107	0
127.746	0		184.11	0
127.747	0		185.641	0
127.749	0		185.644	0
127.75	19.2758		185.646	0
127.752	141.808		185.649	0
127.753	272.691		185.652	54.0493
127.755	331.862		185.655	230.192
127.756	268.326		185.657	360.252
127.758	129.044		185.66	392.292
127.76	0		185.663	300.325
127.761	0		185.665	133.342
127.763	0		185.668	0
127.764	0		185.671	0
128.714	0		185.674	0
128.716	0		185.676	0
128.717	0		194.562	0
128.719	0		194.565	0
128.72	31.1586		194.568	0
128.722	203.502		194.571	0
128.723	288.416		194.574	66.4332
128.725	304.651		194.577	253.449
128.727	249.341		194.58	351.488
128.728	141.363		194.583	365.801
128.73	0		194.585	285.945
128.731	0		194.588	135.503
128.733	0		194.591	0
128.734	0		194.594	0
128.885	0		194.597	0
128.887	0		194.6	0
128.888	0		194.65	0
128.89	0		194.653	0
128.891	36.6592		194.655	0
128.893	239.422		194.658	0
128.895	341.16		194.661	71.5676
128.896	340.414		194.664	276.656
128.898	235.147		194.667	388.323
128.899	96.4096		194.67	390.591
128.901	0		194.673	282.871
128.902	0		194.676	122.019
128.904	0		194.679	0
128.906	0		194.682	0
129.044	0		194.685	0
129.046	0		194.688	0
129.047	0		194.717	0
129.049	0		194.72	0
129.05	69.2504		194.723	0
129.052	458.117		194.725	0
129.054	694.358		194.728	66.5414
129.055	731.576		194.731	261.04
129.057	542.97		194.734	376.936
129.058	249.328		194.737	386.301
129.06	0		194.74	281.886
129.061	0		194.743	120.217
129.063	0		194.746	0
129.065	0		194.749	0
129.892	0		194.752	0
129.894	0		194.755	0
129.895	0		196.264	0
129.897	0		196.267	0
129.898	27.1017		196.27	0
129.9	181.151		196.273	0
129.902	258.595		196.276	71.8301
129.903	281.369		196.279	277.643
129.905	236.411		196.282	395.102
129.906	134.916		196.284	395.335
129.908	0		196.287	277.7
129.91	0		196.29	112.489
129.911	0		196.293	0
129.913	0		196.296	0
132.162	0		196.299	0
132.163	0		196.302	0
132.165	0		198.051	0
132.167	0		198.054	0
132.168	22.2389		198.057	0
132.17	151.538		198.06	0
132.172	270.945		198.063	176.829
132.173	328.27		198.066	1154.02
132.175	276.963		198.069	3713.12
132.176	142.008		198.072	7573.08
132.178	0		198.075	10222.4
132.18	0		198.078	9716.93
132.181	0		198.081	6178.84
132.183	0		198.084	2579.33
133.97	0		198.087	390.302
133.972	0		198.09	0
133.974	0		198.093	0
133.975	0		198.096	0
133.977	26.59		198.099	0
133.979	169.456		198.102	0
133.98	273.737		198.105	0
133.982	298.681		198.108	65.8452
133.984	233.618		198.111	249.779
133.985	147.044		198.114	358.89
133.987	180.028		198.117	386.281
133.989	277.945		198.12	312.289
133.99	298.721		198.123	152.76
133.992	222.39		198.126	0
133.994	96.2585		198.129	0
133.995	0		198.132	0
133.997	0		198.135	0
133.999	0		198.717	0
134	0		198.72	0
134.182	0		198.723	0
134.184	0		198.726	0
134.185	0		198.729	71.7815
134.187	0		198.732	265.739
134.189	24.1674		198.735	367.511
134.19	158.072		198.738	383.662
134.192	278.39		198.741	295.81
134.194	322.251		198.744	136.788
134.195	261.02		198.747	0
134.197	133.474		198.75	0
134.199	0		198.753	0
134.2	0		198.756	0
134.202	0		199.076	0
134.204	0		199.079	0
142.998	0		199.082	0
143	0		199.085	0
143.002	0		199.088	78.0784
143.003	0		199.091	289.001
143.005	39.2236		199.094	392.922
143.007	222.572		199.097	387.296
143.009	326.407		199.1	280.148
143.011	342.351		199.103	124.315
143.013	254.397		199.106	0
143.015	114.814		199.109	0
143.016	0		199.112	0
143.018	0		199.115	0
143.02	0		202.087	0
143.022	0		202.09	0
144.535	0		202.093	0
144.537	0		202.096	0
144.538	0		202.099	108.88
144.54	0		202.102	381.114
144.542	26.8513		202.105	484.7
144.544	162.766		202.109	461.646
144.546	301.853		202.112	324.704
144.548	374.687		202.115	138.597
144.55	338.278		202.118	0
144.551	198.404		202.121	0
144.553	0		202.124	0
144.555	0		202.127	0
144.557	0		203.467	0
144.559	0		203.47	0
144.581	0		203.473	0
144.583	0		203.476	0
144.585	0		203.48	60.1927
144.587	0		203.483	236.223
144.589	30.1942		203.486	359.945
144.591	175.586		203.489	389.761
144.593	298.388		203.492	316.834
144.594	359.403		203.495	159.03
144.596	311.518		203.498	0
144.598	168.806		203.501	0
144.6	0		203.505	0
144.602	0		203.508	0
144.604	0		206.241	0
144.606	0		206.245	0
145.682	0		206.248	0
145.684	0		206.251	0
145.686	0		206.254	67.7367
145.687	0		206.257	258.543
145.689	29.187		206.261	391.845
145.691	166.331		206.264	436.229
145.693	277.79		206.267	362.532
145.695	325.218		206.27	179.875
145.697	282.326		206.273	0
145.699	160.25		206.276	0
145.701	0		206.28	0
145.703	0		206.283	0
145.704	0		208.134	0
145.706	0		208.138	0
149.3	0		208.141	0
149.302	0		208.144	0
149.304	0		208.147	85.9496
149.306	0		208.151	305.648
149.308	30.8816		208.154	409.023
149.31	170.744		208.157	400.939
149.312	283.111		208.16	292.267
149.314	344.491		208.164	129.984
149.316	316.202		208.167	0
149.318	188.576		208.17	0
149.32	0		208.173	0
149.322	0		208.176	0
149.324	0		212.441	0
149.326	0		212.445	0
152.051	0		212.448	0
152.053	0		212.451	0
152.055	0		212.455	68.0419
152.058	0		212.458	243.956
152.06	39.3733		212.461	349.856
152.062	582.138		212.465	368.898
152.064	3492.59		212.468	279.402
152.066	11383.5		212.471	121.799
152.068	23496.5		212.474	0
152.07	33896.1		212.478	0
152.072	33506.6		212.481	0
152.074	21449.9		212.484	0
152.076	9896.02		216.011	0
152.078	2251.79		216.014	0
152.08	114.839		216.018	0
152.082	0		216.021	0
152.084	0		216.025	82.9444
152.086	0		216.028	292.675
152.088	0		216.031	405.526
154.582	0		216.035	418.273
154.584	0		216.038	324.5
154.586	0		216.042	151.268
154.588	0		216.045	0
154.59	33.4992		216.048	0
154.592	179.32		216.052	0
154.594	423.256		216.055	0
154.596	1061.54		219.535	0
154.598	1905.94		219.538	0
154.6	2303.59		219.542	0
154.602	1792.05		219.545	0
154.604	891.826		219.549	58.707
154.607	0		219.552	225.591
154.609	89.456		219.556	372.321
154.611	872.08		219.559	446.391
154.613	2619.88		219.563	399.345
154.615	2873.63		219.566	257.144
154.617	1935.11		219.57	94.8401
154.619	775.446		219.573	0
154.621	54.3406		219.577	0
154.623	0		219.58	0
154.625	0		219.584	0
154.627	0		220.569	0
154.629	0		220.573	0
159.223	0		220.576	0
159.225	0		220.58	0
159.227	0		220.583	63.3524
159.23	0		220.587	237.986
159.232	32.3801		220.59	374.821
159.234	161.393		220.594	416.066
159.236	256.165		220.597	333.094
159.238	281.453		220.601	154.673
159.24	224.378		220.604	0
159.242	112.246		220.608	0
159.245	0		220.611	0
159.247	0		220.615	0
159.249	0		224.033	0
159.251	0		224.037	0
160.613	0		224.04	0
160.615	0		224.044	0
160.618	0		224.047	83.1643
160.62	0		224.051	287.02
160.622	49.8155		224.055	403.776
160.624	235.422		224.058	412.25
160.626	340.113		224.062	311.074
160.628	338.783		224.065	138.939
160.631	227.785		224.069	0
160.633	84.4562		224.073	0
160.635	0		224.076	0
160.637	0		224.08	0
160.639	0		231.062	0
160.642	0		231.066	0
161.408	0		231.07	0
161.41	0		231.074	0
161.412	0		231.078	78.9499
161.414	0		231.081	351.696
161.416	30.1668		231.085	707.934
161.419	155.067		231.089	967.727
161.421	277.453		231.093	991.087
161.423	341.731		231.096	703.56
161.425	305.11		231.1	302.332
161.427	168.467		231.104	102.099
161.43	0		231.108	0
161.432	0		231.111	0
161.434	0		231.115	0
161.436	0		231.119	0
162.292	0		233.239	0
162.294	0		233.243	0
162.297	0		233.247	0
162.299	0		233.251	0
162.301	34.291		233.255	86.1458
162.303	169.589		233.258	295.294
162.305	281.588		233.262	419.04
162.308	314.289		233.266	416.029
162.31	245.826		233.27	290.407
162.312	116.701		233.274	114.455
162.314	0		233.278	0
162.317	0		233.281	0
162.319	0		233.285	0
162.321	0		233.289	0
162.786	0		238.527	0
162.788	0		238.531	0
162.791	0		238.535	0
162.793	0		238.539	0
162.795	48.7866		238.543	65.1936
162.797	221.984		238.547	239.239
162.8	312.062		238.551	380.383
162.802	315.654		238.555	407.416
162.804	230.757		238.559	306.666
162.806	103.809		238.563	131.447
162.809	0		238.566	0
162.811	0		238.57	0
162.813	0		238.574	0
162.815	0		238.578	0
163.168	0		241.47	0
163.171	0		241.474	0
163.173	0		241.478	0
163.175	0		241.482	0
163.177	47.5193		241.486	83.0397
163.18	214.739		241.49	277.225
163.182	299.647		241.494	405.007
163.184	299.237		241.498	430.132
163.186	208.284		241.502	326.744
163.189	81.6322		241.506	138.046
163.191	0		241.51	0
163.193	0		241.514	0
163.195	0		241.518	0
163.197	0		241.522	0
167.095	0		248.088	0
167.097	0		248.092	0
167.1	0		248.096	0
167.102	0		248.1	0
167.104	37.3406		248.104	132.888
167.107	170.925		248.109	649.112
167.109	258.374		248.113	1377.21
167.111	287.598		248.117	1807.11
167.114	246.744		248.121	1689.39
167.116	137.722		248.125	1115.59
167.118	0		248.13	414.854
167.121	0		248.134	0
167.123	0		248.138	0
167.125	0		248.142	0
168.277	0		248.146	0
168.28	0		250.825	0
168.282	0		250.83	0
168.285	0		250.834	0
168.287	31.1742		250.838	0
168.289	152.382		250.843	91.3818
168.292	267.392		250.847	286.238
168.294	326.047		250.851	389.49
168.296	298.701		250.855	398.874
168.299	176.217		250.86	310.743
168.301	0		250.864	139.564
168.303	0		250.868	0
168.306	0		250.872	0
168.308	0		250.877	0
170.062	0		250.881	0
170.064	0		251.908	0
170.066	0		251.913	0
170.069	0		251.917	0
170.071	186.289		251.921	0
170.074	1397.59		251.926	83.9664
170.076	4364.67		251.93	271.798
170.078	8107.97		251.934	397.287
170.081	10315.1		251.938	443.085
170.083	8779.52		251.943	383.113
170.086	4947.51		251.947	189.861
170.088	1644.68		251.951	0
170.09	145.207		251.956	0
170.093	0		251.96	0
170.095	0		251.964	0
170.097	0		255.607	0
170.1	0		255.612	0
173.341	0		255.616	0
173.343	0		255.621	0
173.346	0		255.625	100.803
173.348	0		255.629	316.655
173.351	54.5214		255.634	440.01
173.353	236.904		255.638	444.369
173.355	343.101		255.643	319.546
173.358	359.936		255.647	126.708
173.36	279.926		255.651	0
173.363	137.338		255.656	0
173.365	0		255.66	0
173.368	0		255.664	0
173.37	0		259.146	0
173.373	0		259.151	0
174.286	0		259.155	0
174.288	0		259.16	0
174.291	0		259.164	92.6844
174.293	0		259.169	285.808
174.296	38.1797		259.173	392.355
174.298	177.208		259.178	410.417
174.301	295.391		259.182	320.735
174.303	333.372		259.187	140.188
174.306	260.377		259.191	0
174.308	119.023		259.196	0
174.311	0		259.2	0
174.313	0		259.205	0
174.316	0		260.365	0
174.318	0		260.369	0
174.556	0		260.374	0
174.558	0		260.378	0
174.56	0		260.383	65.9602
174.563	0		260.387	234.236
174.565	35.8156		260.392	366.959
174.568	168.546		260.397	377.249
174.57	285.541		260.401	263.765
174.573	317.433		260.406	99.7523
174.575	244.008		260.41	0
174.578	111.373		260.415	0
174.58	0		260.419	0
174.583	0		260.424	0
174.585	0		262.115	0
174.588	0		262.12	0
180.047	0		262.125	0
180.05	0		262.129	0
180.052	0		262.134	75.8525
180.055	0		262.138	261.948
180.057	261.045		262.143	402.629
180.06	1234.57		262.147	408.557
180.063	2304.06		262.152	269.107
180.065	2939.76		262.157	89.923
180.068	2696.36		262.161	0
180.07	1749.04		262.166	0
180.073	677.174		262.17	0
180.076	0		262.175	0
180.078	0		262.211	0
180.081	0		262.216	0
180.083	0		262.22	0
180.619	0		262.225	0
180.622	0		262.229	83.6459
180.624	0		262.234	261.868
180.627	0		262.239	364.55
180.63	50.0454		262.243	370.093
180.632	209.604		262.248	272.74
180.635	318.034		262.252	111.337
180.638	347.044		262.257	0
180.64	275.254		262.261	0
180.643	131.332		262.266	0
180.645	0		262.271	0
180.648	0		266.804	0
180.651	0		266.808	0
180.653	0		266.813	0
189.096	0		266.818	0
189.098	0		266.822	125.751
189.101	0		266.827	374.373
189.104	0		266.832	494.531
189.107	56.7051		266.837	489.208
189.11	219.553		266.841	366.662
189.112	309.539		266.846	156.387
189.115	318.884		266.851	0
189.118	239.762		266.855	0
189.121	107.778		266.86	0
189.124	0		266.865	0
189.126	0		270.216	0
189.129	0		270.22	0
189.132	0		270.225	0
189.95	0		270.23	0
189.953	0		270.235	68.863
189.956	0		270.24	235.394
189.959	0		270.244	371.158
189.962	44.7918		270.249	404.864
189.964	194.87		270.254	321.044
189.967	333.305		270.259	140.178
189.97	378.03		270.263	0
189.973	295.769		270.268	0
189.976	135.554		270.273	0
189.978	0		270.278	0
189.981	0		270.765	0
189.984	0		270.77	0
189.987	0		270.775	0
190.305	0		270.78	0
190.308	0		270.784	99.5981
190.311	0		270.789	296.573
190.314	0		270.794	393.404
190.316	55.8332		270.799	381.71
190.319	207.645		270.803	275.633
190.322	281.296		270.808	112.33
190.325	305.346		270.813	0
190.328	271.218		270.818	0
190.331	153.562		270.823	0
190.333	0		270.827	0
190.336	0		274.044	0
190.339	0		274.049	0
190.342	0		274.054	0
192.633	0		274.059	0
192.636	0		274.063	51.9224
192.639	0		274.068	355.608
192.641	0		274.073	1222.66
192.644	47.5272		274.078	4924.99
192.647	197.981		274.083	19269.2
192.65	314.694		274.088	47049.2
192.653	335.75		274.093	79524.5
192.656	251.571		274.098	95475.6
192.659	111.837		274.102	77000.3
192.662	0		274.107	43544.7
192.664	0		274.112	17094.4
192.667	0		274.117	4136.29
192.67	0		274.122	868.022
193.102	0		274.127	453.235
193.105	0		274.132	542.916
193.108	0		274.137	161.933
193.11	0		274.141	0
193.113	49.6358		274.146	0
193.116	204.135		274.151	0
193.119	330.328		274.156	0
193.122	385.565		275.6	0
193.125	327.185		275.605	0
193.128	163.131		275.61	0
193.131	0		275.615	0
193.133	0		275.62	76.5514
193.136	0		275.625	255.376
193.139	0		275.629	389.606
198.048	0		275.634	403.695
198.051	0		275.639	283.905
198.054	0		275.644	104.599
198.057	0		275.649	0
198.06	97.2934		275.654	0
198.063	989.992		275.659	0
198.066	5189.34		275.664	0
198.069	15488.1		283.603	0
198.072	29760.5		283.609	0
198.075	40379.9		283.614	0
198.078	36962.5		283.619	0
198.081	22772.8		283.624	117.003
198.084	9931.33		283.629	350.946
198.087	2204.65		283.634	480.966
198.09	134.108		283.639	463.909
198.093	0		283.644	308.206
198.096	0		283.65	108.276
198.099	0		283.655	0
198.102	0		283.66	0
198.201	0		283.665	0
198.204	0		283.67	0
198.207	0		286.186	0
198.21	0		286.191	0
198.213	60.1109		286.196	0
198.216	227.909		286.201	0
198.219	326.749		286.207	91.8441
198.222	323.935		286.212	268.479
198.225	220.101		286.217	368.939
198.228	83.8865		286.222	380.129
198.231	0		286.227	290.255
198.234	0		286.233	120.621
198.237	0		286.238	0
198.24	0		286.243	0
198.315	0		286.248	0
198.318	0		286.253	0
198.321	0		291.452	0
198.324	0		291.457	0
198.327	58.4697		291.463	0
198.33	217.423		291.468	0
198.333	304.492		291.474	85.2365
198.336	306.934		291.479	268.014
198.339	225.61		291.484	418.54
198.342	100.724		291.49	483.166
198.345	0		291.495	406.375
198.348	0		291.5	177.502
198.351	0		291.506	0
198.354	0		291.511	0
200.908	0		291.516	0
200.911	0		291.522	0
200.914	0		292.062	0
200.917	0		292.068	0
200.92	80.4126		292.073	0
200.923	290.826		292.078	0
200.926	402.442		292.084	109.851
200.929	413.113		292.089	1123.89
200.932	314.047		292.095	4293.91
200.935	143.11		292.1	9149.72
200.938	0		292.105	13454.5
200.941	0		292.111	13605.4
200.944	0		292.116	9130.6
200.948	0		292.121	4196.85
201.792	0		292.127	946.714
201.795	0		292.132	0
201.798	0		292.137	0
201.801	0		292.143	0
201.804	42.8616		292.148	0
201.807	168.875		294.159	0
201.81	267.241		294.164	0
201.813	286.292		294.17	0
201.816	204.452		294.175	0
201.819	78.3379		294.181	91.4314
201.822	0		294.186	276.598
201.825	0		294.191	396.312
201.828	0		294.197	410.409
201.832	0		294.202	307.298
202.273	0		294.208	123.021
202.276	0		294.213	0
202.279	0		294.219	0
202.282	0		294.224	0
202.285	73.4689		294.229	0
202.288	260.313		297.272	0
202.291	350.058		297.278	0
202.294	349.067		297.283	0
202.297	258.801		297.289	0
202.301	115.692		297.294	77.8806
202.304	0		297.3	248.171
202.307	0		297.305	373.784
202.31	0		297.311	384.01
202.313	0		297.316	267.096
202.656	0		297.322	95.7651
202.659	0		297.327	0
202.663	0		297.333	0
202.666	0		297.338	0
202.669	50.3071		297.344	0
202.672	187.676		309.852	0
202.675	281.759		309.857	0
202.678	317.677		309.863	0
202.681	277.497		309.869	0
202.684	147.444		309.875	76.9314
202.687	0		309.881	246.434
202.69	0		309.887	381.423
202.694	0		309.893	405.968
202.697	0		309.898	306.596
207.321	0		309.904	120.703
207.325	0		309.91	0
207.328	0		309.916	0
207.331	0		309.922	0
207.334	50.2209		309.928	0
207.337	187.947		313.349	0
207.341	284.519		313.355	0
207.344	320.156		313.361	0
207.347	269.776		313.367	0
207.35	133.786		313.373	92.086
207.353	0		313.379	265.455
207.357	0		313.385	376.743
207.36	0		313.391	396.389
207.363	0		313.397	317.57
209.724	0		313.403	134.735
209.728	0		313.408	0
209.731	0		313.414	0
209.734	0		313.42	0
209.737	66.6304		313.426	0
209.741	231.078		313.504	0
209.744	309.843		313.51	0
209.747	312.211		313.516	0
209.75	233.474		313.522	0
209.754	102.911		313.528	104.549
209.757	0		313.534	298.52
209.76	0		313.54	416.8
209.763	0		313.546	422.945
209.767	0		313.552	309.836
210.996	0		313.558	118.804
210.999	0		313.563	0
211.002	0		313.569	0
211.006	0		313.575	0
211.009	39.6736		313.581	0
211.012	168.682		315.066	0
211.016	305.489		315.072	0
211.019	366.407		315.078	0
211.022	308.371		315.084	0
211.025	147.754		315.09	100.355
211.029	0		315.096	730.644
211.032	0		315.102	3750.61
211.035	0		315.108	13851.6
211.039	0		315.114	30682.1
211.348	0		315.12	47271.2
211.352	0		315.126	50845.4
211.355	0		315.132	37281.1
211.358	0		315.138	19229.4
211.362	59.9755		315.144	6245.36
211.365	220.462		315.15	1193.49
211.368	326.761		315.156	91.2471
211.372	339.531		315.162	0
211.375	243.205		315.168	0
211.378	97.5027		315.174	0
211.381	0		315.18	0
211.385	0		316.065	0
211.388	0		316.071	0
211.391	0		316.077	0
212.056	0		316.083	0
212.06	0		316.089	263.733
212.063	0		316.095	1287.78
212.066	0		316.101	2683.22
212.07	46.6482		316.107	3445.85
212.073	181.447		316.114	3150.61
212.076	299.043		316.12	2018.44
212.08	351.251		316.126	683.998
212.083	305.255		316.132	0
212.086	155.474		316.138	0
212.09	0		316.144	0
212.093	0		316.15	0
212.096	0		330.114	0
212.1	0		330.121	0
215.501	0		330.127	0
215.504	0		330.134	0
215.508	0		330.14	143.883
215.511	0		330.147	504.566
215.514	53.2541		330.153	897.021
215.518	195.393		330.159	1087.95
215.521	290.325		330.166	929.46
215.525	313.054		330.172	491.09
215.528	251.972		330.179	109.216
215.531	120.825		330.185	0
215.535	0		330.192	0
215.538	0		330.198	0
215.542	0		330.205	0
215.545	0		333.085	0
216.063	0		333.091	0
216.066	0		333.098	0
216.069	0		333.104	0
216.073	0		333.111	732.39
216.076	388.46		333.117	2936.23
216.08	1643.45		333.124	6200.45
216.083	2953.86		333.13	9131.73
216.086	3536.67		333.137	9384.32
216.09	3038.86		333.143	6668.54
216.093	1777.7		333.15	3182.94
216.097	540.35		333.157	810.57
216.1	0		333.163	170.438
216.103	0		333.17	344.976
216.107	0		333.176	472.963
216.11	0		333.183	464.647
218.838	0		333.189	329.348
218.842	0		333.196	124.41
218.845	0		333.202	0
218.849	0		333.209	0
218.852	63.2511		333.215	0
218.856	212.985		333.222	0
218.859	285.277		333.915	0
218.863	297.55		333.922	0
218.866	245.116		333.929	0
218.87	123.337		333.935	0
218.873	0		333.942	103.372
218.877	0		333.948	290.039
218.88	0		333.955	404.11
218.884	0		333.961	398.779
219.343	0		333.968	269.568
[truncated: 1,468 more rows]
