# Supplementary material for: Chemical capture of diazo metabolites reveals biosynthetic hydrazone oxidation
Source: Nature. 2026 Feb 4;652(8109):517–25. doi: 10.1038/s41586-025-10079-x (PMC13061610; doi:10.1038/s41586-025-10079-x)
Supplement: Supplementary file 12 — Source Data Extended Data Fig. 4 [file 41586_2025_10079_MOESM12_ESM.xlsx]

## Sheet: Compounds
Name	Formula	Annot. Source: Predicted Compositions	Annot. Source: mzCloud Search	Annot. Source: Metabolika Search	Annot. Source: ChemSpider Search	Annot. Source: MassList Search	Annot. DeltaMass [ppm]	Calc. MW	m/z	RT [min]	Area (Max.)	# ChemSpider Results	# mzCloud Results	mzCloud Best Match	mzCloud Best Match Confidence	mzCloud Best Sim. Match	mzCloud Best Tree Match	# Spectra with MSn (n>2) Hit	Mass List Match: Natural Products Atlas 2021_08	MS2	Neutral Losses	Reference Ion	Group Area: fake	Group Area: t0	Group Area: t16	Group CV [%]: fake	Group CV [%]: t0	Group CV [%]: t16	Ratio: (t16) / (t0)	Log2 Fold Change: (t16) / (t0)	P-value: (t16) / (t0)	Adj. P-value: (t16) / (t0)	Peak Rating: Gharb_molasses_d14_20mL_t16_pool.raw (F4)	Peak Rating: Gharb_molasse_d14_20mL_t0_pool.raw (F6)	Peak Rating: molasses_probe_blank.raw (F5)	Peak Rating: molasses_probe_blank.raw (F10)	Peak Rating: Gharb_molasses_20mL_d14_t0-1.raw (F11)	Peak Rating: Gharb_molasses_20mL_d14_t0-2.raw (F12)	Peak Rating: Gharb_molasses_20mL_d14_t0-3.raw (F13)	Peak Rating: Gharb_molasses_20mL_d14_t16-1.raw (F14)	Peak Rating: Gharb_molasses_20mL_d14_t16-2.raw (F15)	Peak Rating: Gharb_molasses_20mL_d14_t16-3.raw (F16)
	C20 H26 N O4 P	Full match	No results	No results	No match	No match	-3	375.159	376.166	11.795	7.51389e+06	1							Multiple matches found	DDA for preferred ion	DBCO C6 acid side chain loss	[M+H]+1	3.77103e+06	35630.7	7.40434e+06	140.365	59.6133	35.3207	207.808	7.7	0.0410668	1	5.5	1.9					0	6	6	5.6
	C21 H26 N O6 P	Full match	No results	No results	No results	No results	-2.96	419.149	420.156	10.628	3.99227e+06	0							No matches found	DDA for preferred ion		[M+H]+1	1.91689e+06	34665.2	3.72648e+06	139.104	17.6195	37.6815	107.499	6.75	0.0398656	1	6.6							6.7	4.8	6
	C24 H31 N2 O8 P	Full match	No results	No results	No match	No results	-3.32	506.18	507.187	9.32	2.57703e+06	1							No matches found	DDA for preferred ion		[M+H]+1	676771	10588.9	464157	134.847	129.115	125.623	43.834	5.45	0.153587	1	5.6	3.8					2.5	2.9	3.5	6.2
	C24 H31 N2 O8 P	Full match	No results	No results	No match	No results	-2.88	506.18	507.188	9.037	2.67989e+06	1							No matches found	DDA for preferred ion		[M+H]+1	685266	15595.1	366135	134.994	28.5864	121.812	23.478	4.55	0.0579741	1	4.5	3.8	2.5	1	3.7			6.2	1.6	4.6
	C24 H31 N2 O8 P	Full match	No results	No results	No match	No results	-3.1	506.18	507.188	9.799	4.42822e+06	1							No matches found	DDA for preferred ion		[M+H]+1	1.16808e+06	50138.2	1.00811e+06	135.847	84.0503	114.064	20.107	4.33	0.127512	1	6.2	0.8					1.4	4.2	3.7	5.5
	C17 H32 N3 O P3 S	Full match	No results	No results	No results	No results	1.48	419.149	420.156	10.444	819077	0							No matches found	DDA for preferred ion		[M+H]+1	338525	31613	579379	128.303	15.7695	41.5569	18.327	4.2	0.043723	1	3.7							5.2	2.6	3.9
	C16 H22 N5 O2 P	Full match	No results	No results	No match	No results	4.08	347.153	348.16	18.122	1.97637e+06	1							No matches found	DDA for preferred ion		[M+H]+1	538128	25078.5	380870	126.167	14.1138	103.786	15.187	3.92	0.0371828	1	4.8	0.8			6.2		2.4	5.5	1.2	2
		No results	No results	No results	No results	No results		347.25	695.506	7.586	60202.2	0							No matches found	DDA for preferred ion		[2M+H]+1	10721.1	15086.5	54205.9	21.2036	58.6897	62.4147	3.593	1.85	0.344399	1								2.7		4.5
		No results	No results	No results	No results	No results		528.158	529.165	0.76	496302	0							No matches found	No MS2		[M+H]+1	186405	46163.9	120877	29.6198	134.553	106.712	2.618	1.39	0.942903	1	4.9				3.3			4.2		1.4
	C37 H60 N7 O14 P	Full match	No results	No results	No results	No results	-1.11	857.393	429.704	1.162	42194.9	0							No matches found	No MS2		[M+2H]+2	21552.9	8306.39	20409.5	108.556	95.3132	84.2748	2.457	1.3	0.921453	1		3.4			4.2	3.8			5.7
		No results	No results	No results	No results	No results		1041.51	521.764	5.539	41777.6	0							No matches found	No MS2		[M+2H]+2	10600.1	17453	40039.5	51.7645	49.7601	66.4745	2.294	1.2	0.787554	1					3			0	1.9
Pyridinoline	C18 H28 N4 O8	No results	No results	No results	Full match	No results	0.78	428.191	429.198	0.82	371975	1							No matches found	No MS2		[M+H]+1	208191	130138	287398	12.2763	52.9081	23.0443	2.208	1.14	0.162668	1	3.8	3.6			4.4	4.4	2.7	2.2	3	3
(1,2-Dimethoxy-12-methyl-12,13-dihydro[1,3]benzodioxolo[5,6-c]phenanthridin-13-yl)acetic acid	C23 H21 N O6	No results	No results	No results	Full match	No results	-0.85	407.137	408.144	1.267	37041.5	2							No matches found	No MS2		[M+H]+1	34855.9	12083.9	26155.6	5.27801	74.1957	43.7751	2.165	1.11	0.945552	1	5.6	7.4			4.9		3	4.9		4.5
Rhodotorulic acid	C14 H24 N4 O6	Full match	No results	No results	Full match	Full match	1.06	344.17	345.177	1.067	562732	1							Single match found	DDA for preferred ion		[M+H]+1	474245	137360	294537	26.3871	87.2213	44.1429	2.144	1.1	0.913163	1	4.1	2.1	2.3	1.5	1.4	5.2	2.1	3.1	1.2	3.3
	C27 H51 N2 O5 P	Invalid mass	No results	No results	No results	No results	-5.02	514.351	537.34	31.881	1.44315e+06	0							No matches found	DDA for preferred ion		[M+Na]+1	31423.9	340402	688245	14.8004	123.319	52.7255	2.022	1.02	0.538522	1			0	0.2	3.2		0.8	0.7	3.6	1.4
	C6 H20 N7 O4 P S2	Full match	No results	No results	No results	No results	0.28	349.076	350.083	1.647	357697	0							No matches found	DDA for preferred ion		[M+H]+1	197280	56735.6	114806	8.23016	123.469	107.654	2.024	1.02	0.997176	1	5.6	4.3			3.1	4.5	3	3.1	3.3	1.9
	C14 H32 N O8 P	Full match	No results	No results	No match	No match	-2.68	373.186	374.193	4.597	278117	1							Single match found	DDA for preferred ion		[M+H]+1	119773	23021.3	45151.7	0.660434	145.228	131.352	1.961	0.97	0.977758	1	5.9	5.5			2.7	4.9		3.5	0.8
SF-2140	C18 H20 N2 O6	No results	No results	Partial match	Not the top hit	Full match	0.92	360.132	361.14	1.061	436810	5							Single match found	No MS2		[M+H]+1	436765	172458	306158	0.0144628	46.792	41.0427	1.775	0.83	0.848764	1	6.5	7.7			1.7	3.1	1.4	3.6	4.6	4.6
Kahakamide A	C18 H22 N2 O7	No results	No results	No results	Full match	Full match	0.97	378.143	361.14	1.059	436810	1							Single match found	No MS2		[M+H-H2O]+1	436765	172458	306158	0.0144628	46.792	41.0427	1.775	0.83	0.848764	1	6.5	7.7			1.7	3.1	1.4	3.6	4.6	4.6
		No results	No results	No results	No results	No results		1008.45	505.233	1.161	111637	0							No matches found	No MS2		[M+2H]+2	87694.1	44974.5	78187	38.6119	60.3123	55.8811	1.738	0.8	0.98664	1	0.7	0.5			2.9	0.4	0.4	2.5	1.4	1.1
	C13 H26 Cl N7 P2	Full match	No results	No results	No results	No results	3.35	377.143	378.15	17.071	756833	0							No matches found	No MS2		[M+H]+1	23498.7	197302	341857	65.9833	101.201	79.6278	1.733	0.79	0.999946	1					1.6	4.5	0.2	0.6	4.2	3.7
	C17 H38 N4 O3	Full match	No results	No results	No results	No results	1.08	346.295	347.302	17.073	219541	0							No matches found	No MS2		[M+H]+1	29495.8	97822.7	165096	7.91555	59.7489	61.5764	1.688	0.76	0.994696	1		2.5	4.5		0.2	2.3	0.6	0.4	3.6	1.6
	C11 H26 N9 O3 P S	Full match	No results	No results	No match	No results	3.71	395.163	396.17	13.285	656615	3							No matches found	DDA for preferred ion		[M+H]+1	238071	239403	391526	116.373	31.1944	45.0613	1.635	0.71	0.71293	1	3.5				4.7	5.9	1.1	3.5	3.5	5.2
	C12 H34 N10 O5 P2	Full match	No results	No results	No match	No results	-3.64	460.217	461.224	0.989	475126	1							No matches found	DDA for preferred ion		[M+H]+1	433626	256527	383667	13.5343	78.2295	17.8157	1.496	0.58	0.449044	1	6.1	6.3	0	1.1	1.5	2.7	2.3	5.4	4.6	4.6
		No results	No results	No results	No results	No results		994.491	498.253	6.551	129179	0							No matches found	DDA for other ion		[M+2H]+2	8049.28	51545.6	75649	44.4702	100.212	80.7111	1.468	0.55	0.999804	1					1.7	3		2.9	2.1
	C54 H68 O13 P2	Full match	No results	No results	No results	No results	0.36	986.414	494.214	6.267	95632.3	0							No matches found	No MS2		[M+2H]+2	46873.7	40185.6	58685.5	7.30473	33.6601	30.3009	1.46	0.55	0.0951387	1	6.3	5.6			2	2.8	4.3	2.4	2.2	2
	C8 H22 N10 O8 S	Full match	No results	No results	No results	No results	-2.29	418.133	419.141	0.823	183060	0							No matches found	DDA for preferred ion		[M+H]+1	51422.4	113597	165644	3.81884	29.4676	7.34591	1.458	0.54	0.0978759	1	7.6	7.6			3.1	2.8	2.8	4.6	5.8	5.4
	C16 H32 N8 P2 S2	Full match	No results	No results	No results	No results	-4.58	462.165	463.172	21.376	621599	0							No matches found	DDA for preferred ion		[M+H]+1	22391.2	303642	439381	3.93195	52.4025	27.6563	1.447	0.53	0.259239	1					1.6	1.7	0.8	1.5	2.1	3
	C9 H20 N7 O5 P S	Full match	No results	No results	No results	No results	2.76	369.099	370.107	6.357	154153	0							No matches found	DDA for preferred ion		[M+H]+1	81417.8	25362.8	36250.7	4.72336	124.465	115.313	1.429	0.52	0.993017	1	5.5	3.6			2.9			2.1	2.7
N-((4-Amino-2-methyl-5-pyrimidinyl)methyl)-N-(4-hydroxy-1-methyl-2-((tetrahydrofurfuryl)dithio)-1-butenyl)formamide	C17 H26 N4 O3 S2	No results	No results	No results	Full match	No results	-1.42	398.144	399.151	0.787	320065	1							No matches found	No MS2		[M+H]+1	225287	139941	198053	17.5524	65.3435	45.9954	1.415	0.5	0.804441	1	4.6	3.5			1.4	4.8	2.3	2.5	2.3	3.9
	C6 H15 N O16	Full match	No results	No results	No results	No results	-0.8	357.039	358.046	0.94	139579	0							No matches found	No MS2		[M+H]+1	49216.3	56141.7	79119.5	3.74143	51.6487	70.2475	1.409	0.49	0.957794	1		8.7			1.9	5.3	2.9		1.4	1.4
Methylarcyriarubin	C21 H15 N3 O2	No results	No results	No results	No results	Full match	-0.74	341.116	342.123	0.78	1.51107e+06	0							Single match found	DDA for preferred ion		[M+H]+1	772969	209660	290797	135.042	110.613	122.616	1.387	0.47	0.980291	1		3.9				1.6	6.4		6.1	6.4
	C16 H41 N5 O3 P2 S	Full match	No results	No results	No results	No results	4.96	445.243	446.25	1.104	104372	0							No matches found	DDA for preferred ion		[M+H]+1	77422.4	25169.2	34761.7	9.69053	99.842	44.7619	1.381	0.47	0.982168	1	7.7						5.5	4.5	3	5.3
	C35 H60 N7 O7 P3	Full match	No results	No results	No results	No results	1.25	783.378	392.696	2.343	251043	0							No matches found	DDA for other ion		[M+2H]+2	83432	162381	223163	109.262	66.0166	81.3563	1.374	0.46	0.912834	1	1.9	2.1			2	1.4	0.8	2.3	2
	C10 H32 N9 P3	Full match	No results	No results	No results	No results	-0.76	371.199	372.206	17.073	497089	0							No matches found	DDA for preferred ion		[M+H]+1	58524.2	293257	391943	58.4141	46.7142	44.6211	1.337	0.42	0.98429	1		3.6	2.7	2.5	3.1	4.1	2.7	1.7	3.9	3.7
		No results	No results	No results	No results	No results		362.155	363.162	0.846	158714	0							No matches found	No MS2		[M+H]+1	26602.6	106509	142396	42.3548	77.3207	62.3624	1.337	0.42	0.927214	1	0				2.9	2.1		0.2	2.1
	C6 H16 N2 O14	Full match	No results	No match	No match	No match	-0.61	340.06	341.067	1.08	52541.8	14							Multiple matches found	No MS2		[M+H]+1	27533.4	32098.4	42881.5	48.5754	15.723	16.8749	1.336	0.42	0.26829	1	1.5	4.5			4.5	3.4	3.4	6.1	3.4	3.8
		No results	No results	No results	No results	No results		433.03	434.037	0.823	358979	0							No matches found	No MS2		[M+H]+1	122926	133663	177526	38.2623	90.0067	87.65	1.328	0.41	0.979051	1	2.6	2.6				3.3	3.5		2.1	5.4
	C33 H64 N4 O14 P2	Full match	No results	No results	No results	No results	1.73	802.391	402.203	5.634	121691	0							No matches found	DDA for other ion		[M+2H]+2	34408.4	57426.9	74983.9	110.297	65.9613	83.5605	1.306	0.38	0.999258	1		1.5			2.9	2.7	3	1	2.1
	C34 H33 O5 P	Full match	No results	No results	No match	No results	-2.5	552.205	535.202	17.718	826390	2							No matches found	DDA for preferred ion		[M+H-H2O]+1	215048	46513.8	60279.3	109.589	71.7503	145.088	1.296	0.37	0.66602	1	3.1	0.4	4.4				0.2	0.4		5.2
	C32 H65 N7 O12 P2	Full match	No results	No results	No match	No match	-2.66	801.415	401.715	4.465	543495	2							Multiple matches found	DDA for other ion		[M+2H]+2	151662	361396	466263	69.944	69.1009	83.1653	1.29	0.37	0.87416	1	1	0.8			3.7	3.5	1.4	3.3	3.5
	C9 H24 Cl N9 O8 P2	Full match	No results	No results	No match	No match	-2.23	483.09	484.097	16.813	63944.7	1							Single match found	No MS2		[M+H]+1	4897.1	22287.1	28850.6	3.03983	41.0553	79.2316	1.294	0.37	0.996967	1					0.8	4.5			0.4	2.5
	C16 H36 N O6 P	Full match	No results	No results	No results	No results	-3.2	369.227	370.234	12.435	705214	0							No matches found	DDA for preferred ion		[M+H]+1	226197	219870	283092	33.8749	105.281	99.2534	1.288	0.36	0.992285	1	1.9	2.9			3	2.7		3.3	1.2
	C10 H26 N9 P3 S	Full match	No results	No results	No match	No results	-1.43	397.124	398.131	1.179	209238	1							No matches found	DDA for preferred ion		[M+H]+1	182633	95427.7	122694	20.602	35.6885	11.5895	1.286	0.36	0.755101	1	6.8	5.8			5.7	6.4	6	5.3	6	6.4
	C18 H32 N O2 P S	Full match	No results	No results	No match	No match	3.13	357.19	358.198	0.936	636021	1							Single match found	No MS2		[M+H]+1	384429	363697	463174	7.40856	45.3203	57.8916	1.274	0.35	0.99949	1	6.8	6	4.8	5.6	2.7	6.1	6	2.9	5	6.4
	C12 H28 N7 P3 S	Full match	No results	No results	No results	No results	-1.27	395.133	396.141	2.474	148353	0							No matches found	DDA for preferred ion		[M+H]+1	137771	92765.5	118494	10.8624	23.0237	12.1186	1.277	0.35	0.295328	1	5.3	5.3	0.9	0.9	2.8	3.1	3.9	3.8	3.8	3.4
	C7 H19 N7 O8 S	Full match	No results	No results	No results	No results	0.1	361.102	403.135	18.076	798903	0							No matches found	DDA for other ion		[M+ACN+H]+1	126192	440676	557322	21.1688	47.7789	54.8141	1.265	0.34	0.997636	1						3.7		1.6	2.6	3.7
2,5-diamino-6-(5-phosphono)ribitylamino-4(3H)-pyrimidinone	C9 H18 N5 O8 P	No results	No results	No results	Full match	No results	3.86	355.091	356.098	0.798	833424	1							No matches found	DDA for preferred ion		[M+H]+1	646563	499448	627730	35.4796	27.8047	20.2229	1.257	0.33	0.572015	1	1.6	4.2			6	3.2	4	4.7	5.1	4.3
	C11 H31 N9 O6 S	Full match	No results	No results	No results	No results	-0.25	417.212	418.219	1.334	117546	0							No matches found	No MS2		[M+H]+1	106133	67882.2	85262.6	15.2078	39.0817	19.3028	1.256	0.33	0.657939	1	4	3.3	2.9		2.8	4.9	3	2.9	5.9	4.4
	C64 H86 N2 O4 P2 S2	Full match	No results	No results	No results	No results	-0.5	1072.55	358.524	5.131	353017	0							No matches found	No MS2		[M+3H]+3	16657.8	281177	350590	58.9313	84.1793	83.0161	1.247	0.32	0.997937	1		3			2.3	3.1		2.7	2
	C11 H15 O12 P	Full match	No results	No results	No results	No results	-0.37	370.03	371.037	5.866	85667.1	0							No matches found	DDA for preferred ion		[M+H]+1	73251.6	56074.1	69968.8	16.5849	31.9846	18.6716	1.248	0.32	0.775196	1	4	4			3.9	4.1	2	2.9	2.9	4.5
	C15 H27 O8 P	Full match	No results	No results	No results	No results	-2.6	366.143	367.151	3.417	167622	0							No matches found	DDA for preferred ion		[M+H]+1	157815	123052	151383	8.78757	15.6459	21.0367	1.23	0.3	0.907239	1	4.3	6.2			2.9	1.7	4.4	3.1	2.4	2.8
		No results	No results	No results	No results	No results		345.202	346.209	1.747	78414.7	0							No matches found	DDA for preferred ion		[M+H]+1	58510.7	61710.3	76055.9	9.31309	24.7488	15.8198	1.232	0.3	0.617847	1	3.7	4.8			4	5	1.8	4	3.6	6.1
	C14 H33 N4 O8 P	Full match	No results	No results	No match	No results	-2.65	416.202	417.21	1.149	322390	1							No matches found	DDA for preferred ion		[M+H]+1	280930	153825	188544	20.8711	28.816	17.4004	1.226	0.29	0.959488	1	6	6.8			6.2	6.2	6	5.5	7	5.4
	C27 H31 N O S	Full match	No results	No results	No results	No results	-2.33	417.212	418.219	2.164	148489	0							No matches found	DDA for preferred ion		[M+H]+1	121729	91230.8	111423	2.63935	39.5824	17.3179	1.221	0.29	0.747836	1	5.9	4.8			3	2.6	2.2	5.5	4.8	4.8
	C63 H86 N10 O11 S	Full match	No results	No results	No results	No results	-0.52	1190.62	596.317	6.445	41313.8	0							No matches found	No MS2		[M+2H]+2	4970.63	21349.6	25989.5	4.839	80.3907	76.5024	1.217	0.28	0.998358	1					3	1.5		1.5	2.7
	C13 H26 N7 O5 P	Full match	No results	No results	No results	No results	4.2	391.175	392.182	2.113	62077.2	0							No matches found	DDA for preferred ion		[M+H]+1	47587.2	41616.3	50175	43.0621	18.7312	37.4383	1.206	0.27	0.997262	1	2.3	4.5			3.4	6.1	5.7		3.2	3.5
	C17 H32 N O7 P	Full match	No results	No results	No results	No results	-2.72	393.191	394.198	5.333	322779	0							No matches found	DDA for preferred ion		[M+H]+1	296978	192531	229828	7.91185	79.0637	26.4991	1.194	0.26	0.598299	1	4.9	5.3	5.4	3.5	3.5	2.3	1	3.7	3.4	3.5
	C18 H12 N10 O	Invalid mass	No results	No match	No match	No match	5.17	384.122	385.129	7.431	190238	41							Multiple matches found	DDA for preferred ion		[M+H]+1	180152	142508	170100	7.91727	8.85714	10.1947	1.194	0.26	0.487856	1	5.4	4.6			5	5.8	5	5.7	4.9	4.9
	C90 H117 N O18 P2	Full match	No results	No results	No results	No results	-0.43	1561.77	521.599	6.391	68844	0							No matches found	DDA for other ion		[M+3H]+3	65528.8	43351.4	51968	7.15473	14.4279	30.5974	1.199	0.26	0.77694	1	2.8	4.4			2.4	2	3.5	3.5	0.9	2.8
		No results	No results	No results	No results	No results		378.034	379.041	1.643	65239.1	0							No matches found	No MS2		[M+H]+1	55294.5	25492.4	30507.5	2.74689	60.3159	82.9859	1.197	0.26	0.921558	1	3.8	4.2			4.5	0.8		2.1	0
	C18 H42 N9 O7 P	Full match	No results	No results	No results	No results	2.38	527.296	528.303	6.611	105571	0							No matches found	DDA for preferred ion		[M+H]+1	75200.3	43654.9	51992.5	10.308	59.5741	80.2608	1.191	0.25	0.672738	1	7.2	5.7			1.7	2.3	3	2.1	1.9
		No results	No results	No results	No results	No results		399.05	400.057	1.094	847749	0							No matches found	DDA for preferred ion		[M+H]+1	414674	480766	569648	8.88244	28.8696	33.9061	1.185	0.24	0.920225	1	8.3	8.3			6.6	6	7.4	6.3	6.5	5.4
	C9 H24 N7 O6 P	Full match	No results	No results	No results	No results	3.97	357.154	358.161	1.043	410355	0							No matches found	DDA for preferred ion		[M+H]+1	349574	316399	372804	0.567351	15.9458	10.0491	1.178	0.24	0.95269	1	5.8	6.1	5.1	5.1	5.4	3.9	3.5	6.3	5.9	4.7
	C7 H16 N2 O11 S	Full match	No results	No match	No match	No results	-0.41	336.047	337.055	1.289	171072	11							No matches found	DDA for preferred ion		[M+H]+1	151665	110878	130985	18.096	6.96109	8.71645	1.181	0.24	0.408097	1	5.5	6.7			7.7	7.7	7.3	6.5	4.3
	C66 H107 N7 O18 P2	Full match	No results	No results	No results	No results	-0.24	1347.71	674.865	6.194	430742	0							No matches found	DDA for other ion		[M+2H]+2	183665	113366	132806	11.1916	116.675	108.009	1.171	0.23	0.992851	1	3.2	3.8			3.5	2.5		3.1	1.4
Talascortene A	C20 H31 Cl O5	No results	No results	No results	No match	Full match	0.88	386.186	387.194	16.564	429842	1							Multiple matches found	DDA for preferred ion		[M+H]+1	281740	68778.2	80692.7	49.454	15.3704	108.261	1.173	0.23	0.516245	1	2.3	0.6				3.4	4	0	2.5	2.7
	C10 H11 N7 O10 P2	Full match	No results	No results	No results	No results	1.98	451.005	452.012	0.842	511362	0							No matches found	No MS2		[M+H]+1	226772	395168	459852	16.0415	20.5897	38.6544	1.164	0.22	0.998471	1	5.4	6.5			4.5	4.5	6	4.4	6.1	4.4
		No results	No results	No results	No results	No results		395.115	396.122	5.079	94764.6	0							No matches found	DDA for preferred ion		[M+H]+1	71017.4	53183.7	62117.2	2.73086	63.5093	42.4569	1.168	0.22	0.750352	1	5.5	7.4			1.1	2.3	4.8	1.1	1.5	3.3
	C14 H17 N4 O4 P	Full match	No results	No match	No match	No match	1.2	336.099	337.106	0.824	490380	40							Multiple matches found	DDA for preferred ion		[M+H]+1	385708	296710	343077	38.3785	35.2581	14.6808	1.156	0.21	0.642119	1	1.9	3.6			4.9	1.7	1.7	4.4	5.5	3.2
	C19 H31 N3 O9	Full match	No results	No results	No results	No results	1.27	445.207	446.214	6.399	108967	0							No matches found	DDA for preferred ion		[M+H]+1	97924.5	78653.3	90960.6	2.02521	17.4314	11.6145	1.156	0.21	0.279479	1	5.9	4			3.6	2.1	6.7	4.1	4.5	4.5
	C14 H28 N7 O3 P S2	Full match	No results	No results	No results	No results	1.35	437.144	438.151	4.974	91531.2	0							No matches found	DDA for preferred ion		[M+H]+1	79502.8	70607.5	81409	21.3964	5.41569	0.210457	1.153	0.21	0.284026	1	1.6	3.1			5.4	6.5	4.6	4.8	4.8	4.8
	C15 H22 N6 O S	Full match	No results	No results	No match	No match	-3.73	334.156	335.164	6.04	1.44503e+06	1							Single match found	DDA for preferred ion		[M+H]+1	670342	288505	331950	5.63835	123.034	116.284	1.151	0.2	0.992366	1	8.1	8.5			6.6	3.1	1.7	5.5	4.2	2.1
	C15 H27 N4 O P S2	Full match	No results	No results	No match	No match	1.79	374.137	375.144	9.02	250510	20							Multiple matches found	DDA for preferred ion		[M+H]+1	225674	191258	219676	15.5635	6.89294	5.51837	1.149	0.2	0.583941	1	4.6	4.2	4.4	3.7	5.3	3.9	7.3	6	5.6	6.4
	C17 H32 N O7 P	Full match	No results	No results	No results	No results	-2.81	393.191	394.198	5.964	119367	0							No matches found	DDA for preferred ion		[M+H]+1	46733.9	86139	99116.9	108.368	20.6629	8.44526	1.151	0.2	0.999997	1	4.5		4.5		2.4	2	3.9	4.6	4.3	5.4
	C9 H23 N9 O7 S	Full match	No results	No results	No results	No results	-0.5	401.144	402.151	0.879	1.44242e+06	0							No matches found	DDA for preferred ion		[M+H]+1	1.41068e+06	1.16695e+06	1.33168e+06	3.18165	18.6181	3.17022	1.141	0.19	0.155871	1	4.7	5.5		2.7	3.3	2.6	3	4.5	4.8	5.5
	C17 H30 N2 O6	Full match	No results	No results	No results	No results	0.92	358.211	359.218	8.256	558441	0							No matches found	DDA for preferred ion		[M+H]+1	358815	250076	285237	7.72614	61.143	58.0388	1.141	0.19	0.9946	1	7.1	7.1			6	3.1	3.6	6	3.1	1.7
Polyozellin	C22 H14 O10	No results	No results	No results	Full match	Full match	3.81	438.06	439.068	1.074	329063	1							Single match found	DDA for preferred ion		[M+H]+1	310067	285583	326623	0.189646	14.1547	14.7207	1.144	0.19	0.861486	1	8.4	5.8			7	5.5	4.4	6.6	6.6	7.8
	C16 H28 N2 O6	Full match	No results	No results	No results	No results	0.96	344.195	345.202	7.969	191481	0							No matches found	DDA for preferred ion		[M+H]+1	121911	53018.3	60168.9	7.50806	84.3218	83.4739	1.135	0.18	0.999658	1	5.8	4.3			3.3	1.9	2.3	1.7	2.3	0.4
	C15 H41 N8 P S2	Full match	No results	No results	No results	No results	1.39	428.264	429.271	4.064	95552.3	0							No matches found	DDA for preferred ion		[M+H]+1	89023.2	78516.4	88829.3	7.16341	8.01123	5.33087	1.131	0.18	0.240359	1	3.9	5.4			4.3	3.9	4.3	3.9	4.6	6.2
Aquachelin J	C42 H72 N10 O20	No results	No results	No results	Not the top hit	Full match	1.82	1036.49	519.254	1.279	92636.2	2							Multiple matches found	No MS2		[M+2H]+2	12199.5	64175.7	72587.5	79.7244	82.1051	76.7276	1.131	0.18	0.999749	1		1.5			2.9	2.9		4.4	2.5
	C18 H47 N7 O3 P2 S	Full match	No results	No results	No results	No results	4.37	503.296	504.303	4.073	190271	0							No matches found	DDA for preferred ion		[M+H]+1	109932	96329.8	108352	29.1386	53.6288	83.0249	1.125	0.17	0.712508	1	1.6	4.6			2.1	0.6	2.9	1.4	2.1
	C21 H26 N3 O P S	Full match	No results	No results	No results	No results	3.16	399.155	400.162	1.59	43032.9	0							No matches found	No MS2		[M+H]+1	35370	25486.1	28640.1	30.6392	48.5827	4.12828	1.124	0.17	0.483066	1	0.9	0.9			4.5	2.3	1.1	4.2	3.8	4.5
Phyllostictine C	C17 H27 N O6	Full match	No results	No results	Partial match	Full match	0.83	341.184	342.191	10.533	917406	3							Single match found	DDA for preferred ion		[M+H]+1	739039	768758	860243	9.1231	12.1881	26.1172	1.119	0.16	0.845255	1	7.8	7			5.7	4.2	7.2	4	4	6.6
	C48 H67 N2 O5 P3 S	Full match	No results	No results	No results	No results	0.27	876.399	439.207	1.049	781616	0							No matches found	DDA for other ion		[M+2H]+2	751343	561301	629049	5.69814	20.8727	16.3536	1.121	0.16	0.99994	1	4.3	4.3			1.7	2.4	4	3.3	5.2	4.1
	C7 H16 N9 O9 P3	Full match	No results	No results	No results	No results	1.12	463.029	464.036	0.821	195742	0							No matches found	No MS2		[M+H]+1	99564.9	111281	124753	9.42525	69.972	67.05	1.121	0.16	0.920234	1	7.7	5				2.9	5.2		3.3	3.6
Spiromastol E	C20 H24 O6	Full match	No results	No results	Not the top hit	Full match	1.02	360.158	361.165	8.944	1.15996e+06	17							Multiple matches found	DDA for preferred ion		[M+H]+1	1.10245e+06	917378	1.01622e+06	7.37829	12.8504	8.56342	1.108	0.15	0.811652	1	8.5	8.1	4.4	3.7	7.2	7.2	8.4	8.5	8.1	8.1
	C18 H32 N3 O3 P S	Full match	No results	No results	No results	No results	3.5	401.192	402.199	1.038	375786	0							No matches found	DDA for preferred ion		[M+H]+1	304086	200844	222840	25.6759	17.6569	39.8031	1.11	0.15	0.84658	1	4.9	4.5	2.3	0.8	6.1	3.9	5.5	4.7	2.9	6.4
	C21 H49 N5 O2 P2 S	Full match	No results	No results	No results	No results	4.35	497.31	480.307	9.59	178243	0							No matches found	DDA for preferred ion		[M+H-H2O]+1	148339	120390	133308	6.44091	29.3424	43.1409	1.107	0.15	0.934945	1	5.8	6.2			2.4	2.8	1.2	1.7	2.5	2.5
	C5 H17 N8 O5 P3	Full match	No results	No results	No match	No match	2.11	362.054	363.062	2.194	129867	1							Single match found	No MS2		[M+H]+1	64795.2	102645	113731	9.60746	14.9453	6.89239	1.108	0.15	0.791653	1	3.7	3.5			5.3	4.1	3.8	6.2	5.4	4.6
	C19 H27 N3 O7	Full match	No results	No results	No results	No results	1.35	409.185	410.193	2.071	98889.1	0							No matches found	No MS2		[M+H]+1	97213	65814.8	73035.1	2.43833	10.9754	14.6973	1.11	0.15	0.939027	1	6.3	5.2	6.8	4.9	5.3	3.2	4.5	3.2	3.8	3.4
	C17 H30 N O6 P	Full match	No results	No results	No results	No match	-2.77	375.18	376.187	5.315	2.36857e+06	0							Single match found	DDA for preferred ion		[M+H]+1	2.15233e+06	1.73603e+06	1.91055e+06	4.00087	21.3716	19.6647	1.101	0.14	0.981183	1	8.1	9.6			7.2	7.6	7.2	8.1	7.3	7.3
	C62 H93 N4 O18 P S	Full match	No results	No results	No results	No results	0.86	1244.6	415.872	7.738	214783	0							No matches found	No MS2		[M+3H]+3	6216.53	149917	165431	7.16653	83.334	84.5194	1.103	0.14	0.99539	1					1.7	1.7		1.6	1.7
	C19 H26 N O3 P S	Full match	No results	No results	No match	No results	3.98	379.139	380.146	2.982	212858	1							No matches found	DDA for preferred ion		[M+H]+1	121928	93157.1	102795	14.4316	92.9427	92.7177	1.103	0.14	0.999869	1	3.8	6			2	2.9	2.7	2.3	2.9
	C10 H24 N8 O5 P2	Full match	No results	No results	No match	No match	0.33	398.135	399.142	7.735	130728	6							Multiple matches found	DDA for preferred ion		[M+H]+1	108082	76595.3	84159.8	29.6315	24.8046	25.1761	1.099	0.14	0.904153	1	2.8	4.3			5.8	3.9	6.2	4.6	2.4	5.8
	C19 H37 O P3	Full match	No results	No results	No results	No results	0.77	374.206	357.203	7.243	117440	0							No matches found	DDA for preferred ion		[M+H-H2O]+1	113911	77539.7	85423.4	4.38126	33.5789	13.8741	1.102	0.14	0.82061	1	5.5	5.5			2.6	1.6	3.8	3.8	3.8	3.8
	C7 H20 N7 O9 P	Full match	No results	No results	No results	No results	4.17	377.108	378.115	0.76	3.62009e+06	0							No matches found	DDA for preferred ion		[M+H]+1	3.3731e+06	2.7487e+06	3.01754e+06	5.2674	16.3833	11.8515	1.098	0.13	0.788131	1	9.1	8.4		6	7.7	6.6	7.3	8.2	7.9	6.7
	C15 H28 N6 O5	Full match	No results	No results	No results	No results	1.82	372.213	373.22	0.959	325753	0							No matches found	DDA for preferred ion		[M+H]+1	313014	268691	294021	2.76433	6.56174	12.2153	1.094	0.13	0.606686	1	5.8	7.3			7.1	6.8	4.1	4.4	5.5	5.1
	C37 H66 N9 O16 P S	Full match	No results	No results	No results	No results	-0.24	955.408	478.711	6.143	161023	0							No matches found	DDA for other ion		[M+2H]+2	97112.1	75849	82950.6	14.9219	89.4136	88.7154	1.094	0.13	0.997528	1	5.7	5.7			2.9	3.3		3.6	3.3	0
	C59 H124 N9 O16 P3 S3	Full match	No results	No results	No results	No results	-0.34	1403.75	468.925	4.371	115016	0							No matches found	No MS2		[M+3H]+3	7863.98	84123.6	92219	0.825369	80.4702	76.3126	1.096	0.13	0.998114	1					2.1	0.6		1.4	1
	C3 H10 N7 O7 P3	Full match	No results	No results	No results	No results	1.97	348.986	349.993	0.788	265469	0							No matches found	No MS2		[M+H]+1	31307	106622	115848	4.91168	32.9812	80.0635	1.087	0.12	0.991704	1					2.6	2.2	2.2		2.1	5.4
	C9 H31 N9 O P2	Full match	No results	No results	No results	No results	-4.47	343.211	344.218	6.91	232140	0							No matches found	DDA for preferred ion		[M+H]+1	216640	164429	178976	10.1184	3.88629	5.67973	1.088	0.12	0.154688	1	4.4	4	4.5	4.5	5.2	4.4	5.2	4.3	3.9	4.1
terbogrel	C23 H27 N5 O2	Full match	No results	No results	Full match	No match	-2.05	405.216	406.223	9.054	176663	4							Multiple matches found	DDA for preferred ion		[M+H]+1	140419	155619	168947	10.6146	18.2861	11.2069	1.086	0.12	0.764735	1	6.8	3.4			4	4.8	3.3	4.5	4.5	4.1
	C16 H26 N4 O9	Full match	No results	No results	No results	No results	1.14	418.17	419.178	0.775	6.04688e+06	0							No matches found	DDA for preferred ion		[M+H]+1	5.34094e+06	5.23115e+06	5.64458e+06	5.4604	5.72284	10.2587	1.079	0.11	0.717455	1	8.4	9.1	2.9	3.2	8.7	8.4	9.1	7.9	7.9	7.5
	C15 H24 N2 O8	Full match	No results	No results	No results	No results	1.05	360.154	361.161	4.846	3.14439e+06	0							No matches found	DDA for preferred ion		[M+H]+1	2.91864e+06	2.34237e+06	2.53209e+06	10.4142	16.9907	14.7212	1.081	0.11	0.93704	1	7.9	7.1			7	7	7.7	8.6	6.7	7.5
	C7 H17 N6 O9 P3	Full match	No results	No results	No results	No results	-4.8	422.025	423.032	15.054	2.71394e+06	0							No matches found	DDA for preferred ion		[M+H]+1	294365	523449	565704	1.67123	121.594	68.095	1.081	0.11	0.994863	1	6.5	3.9		3.4	5.2	2.8	2.6	1.4	5	1.4
Perindoprilat	C17 H28 N2 O5	Full match	No results	No results	Full match	No results	0.92	340.2	341.207	9.833	761974	2							No matches found	DDA for preferred ion		[M+H]+1	507035	397600	429934	1.11981	60.3573	78.0172	1.081	0.11	0.950826	1	8.3	7.9			4.5	4.6	3.3	4.5	5.4	4.8
	C17 H32 N6 O2 P2 S	Full match	No results	No results	No match	No match	-4.03	446.176	447.184	0.774	720194	1							Single match found	DDA for preferred ion		[M+H]+1	697209	582547	627590	4.66221	14.622	14.3319	1.077	0.11	0.984915	1	9	7.1			8.4	7.6	8	6.1	7.2	8
		No results	No results	No results	No results	No results		388.171	389.178	0.752	501870	0							No matches found	No MS2		[M+H]+1	402177	296206	319378	35.0558	4.19148	11.448	1.078	0.11	0.998743	1		2.7			4.2	4.2		4	7.8	4
	C19 H38 N6 O2 P2 S	Full match	No results	No results	No match	No results	-3.82	476.223	477.231	1.146	279507	2							No matches found	DDA for preferred ion		[M+H]+1	233616	122504	131782	27.7809	55.7846	39.7637	1.076	0.11	0.998347	1	6.8	5			4.8	5.2	3.5	3.8	6	4
	C13 H28 N O8 P	Full match	No results	No results	No results	No results	-3.46	357.154	358.161	4.078	273183	0							No matches found	DDA for preferred ion		[M+H]+1	236984	224426	241651	21.6021	13.3127	20.24	1.077	0.11	0.99876	1	4.5	4.1	3.4	3.4	4	5.3	4.4	4.3	3.7	4.5
Streptcytosine O	C21 H26 N4 O5	Full match	No results	No results	No results	Not the top hit	1.38	414.191	415.198	5.354	265857	0							Multiple matches found	DDA for preferred ion		[M+H]+1	245539	212393	229093	3.21661	24.1475	21.9496	1.079	0.11	0.925697	1	8.4	8.8			5	4.9	6	4.6	5.6	4.5
	C14 H29 O5 P S2	Invalid mass	No results	No match	No match	No match	5.05	372.121	355.118	9.671	154337	33							Multiple matches found	DDA for other ion		[M+H-H2O]+1	132853	102371	110760	22.8703	50.4645	29.4113	1.082	0.11	0.886609	1	5	4.6			1.4	3.8	1.7	5.4	5.8	3.9
Rubiginosin B	C21 H22 O8	No results	No results	No results	Not the top hit	Full match	1.5	402.132	385.129	9.498	109607	20							Multiple matches found	DDA for preferred ion		[M+H-H2O]+1	95756.4	69131.6	74676.8	20.4564	37.0781	20.1054	1.08	0.11	0.633059	1	2.4	3.5	3.2		3.4	3.2	1.9	3.5	2.9	4.3
	C57 H104 N9 O11 P3 S2	Full match	No results	No results	No results	No results	0.42	1247.65	624.833	4.917	87257.8	0							No matches found	No MS2		[M+2H]+2	19248.3	53854.8	57941.7	100.781	73.4979	83.4863	1.076	0.11	0.95982	1		1.9			2.3	2.5		0.8	2.1
	C14 H22 N2 O9	Full match	No results	No results	No results	No results	0.78	362.133	363.14	0.951	1.31018e+06	0							No matches found	DDA for other ion		[M+H]+1	1.19314e+06	993403	1.06194e+06	5.50159	13.4821	13.4555	1.069	0.1	0.847572	1	8.5	8.5	4	3	8.4	7.6	7.6	8	7.6	7.6
	C15 H24 N2 O8	Full match	No results	No results	No results	No results	1.06	360.154	361.161	4.543	914624	0							No matches found	DDA for preferred ion		[M+H]+1	828246	699462	751752	14.7488	14.0862	5.41193	1.075	0.1	0.870822	1	7.2	6.5			6.1	6.1	7.2	7	7.8	6.6
Porphyra-334	C14 H22 N2 O8	Full match	No results	No results	Partial match	Full match	1.1	346.138	347.145	1.239	810872	2							Single match found	DDA for preferred ion		[M+H]+1	695349	456539	488011	23.4953	34.5082	26.1162	1.069	0.1	0.97834	1	5.1	5.5			5.5	5.9	5.7	4.1	4.7	5.9
Amphistin	C13 H21 N5 O6	Full match	No results	No results	Full match	Full match	1.07	343.15	344.157	1.285	675706	1							Single match found	DDA for preferred ion		[M+H]+1	519610	536874	576557	0.579098	74.3924	10.0638	1.074	0.1	0.575259	1	8.6	9	2.8	6.2	0.6	6	6.4	6.9	8.4	8.4
	C10 H24 N5 O6 P	Full match	No results	No results	No results	No results	-3.73	341.145	342.152	1.017	448678	0							No matches found	DDA for preferred ion		[M+H]+1	260851	356069	382208	15.3062	19.8036	12.4633	1.073	0.1	0.999958	1	6.9	7.7			6.5	6.9	6.9	7.4	7.8	7.4
Cyclothiocurvularin A	C19 H22 O8 S	Full match	No results	No results	Full match	Full match	1.2	410.104	411.111	7.681	434640	5							Multiple matches found	DDA for preferred ion		[M+H]+1	301204	185440	198751	23.856	27.5688	53.2138	1.072	0.1	0.864958	1	6	6.8			6.2	6.5	5.6	2.1	4.2	5.8
	C13 H32 N7 O5 P	Full match	No results	No results	No match	No results	3.93	397.222	398.229	9.711	262616	2							No matches found	DDA for preferred ion		[M+H]+1	197787	191719	205141	5.63535	31.9708	33.6021	1.07	0.1	0.993346	1	5.6	4.6			3.2	3	3.8	2.9	1.7	2.6
	C11 H31 N9 O6 S	Full match	No results	No results	No results	No results	-0.16	417.212	418.219	2.547	156860	0							No matches found	DDA for preferred ion		[M+H]+1	144222	132298	142149	6.72307	23.8841	21.1144	1.074	0.1	0.782144	1	5	5			3.1	2.8	5	2.8	3.1	3.9
	C19 H38 N2 O5 P2 S3	Full match	No results	No results	No match	No match	-3.43	532.14	533.147	1.169	92475.7	2							Single match found	No MS2		[M+H]+1	80203.2	59748.4	63868.2	21.64	24.0508	37.5731	1.069	0.1	0.97587	1	3.9	5				5.6	5	5.4	3	5.3
N-Acetyl-serotonin glucuronide	C18 H22 N2 O8	Full match	No results	Full match	No results	No match	1.45	394.138	395.145	5.64	7.31094e+06	0							Multiple matches found	DDA for preferred ion		[M+H]+1	6.23643e+06	5.80765e+06	6.19831e+06	7.84381	32.705	32.612	1.067	0.09	0.994314	1	9.1	8.7			6.3	6.7	7.1	6.7	6.3	7.5
	C17 H27 N3 O9	Full match	No results	No results	No results	No results	1.23	417.175	418.183	1.148	1.548e+06	0							No matches found	DDA for preferred ion		[M+H]+1	1.32597e+06	931454	992958	16.1526	37.1286	38.8683	1.066	0.09	0.999987	1	7.7	7.5			6.1	5.4	5.6	6.9	6.9	6
Futalosine	C19 H18 N4 O7	Full match	No results	No results	Full match	Not the top hit	1.31	414.118	415.125	5.409	675472	1							Multiple matches found	DDA for preferred ion		[M+H]+1	652111	570391	605031	5.0661	7.65694	0.896539	1.061	0.09	0.699393	1	8.1	7.8			8.5	7.8	8.9	9	9	9
	C35 H68 N3 O14 P S2	Full match	No results	No results	No results	No results	0.94	849.389	425.702	7.426	447256	0							No matches found	DDA for other ion		[M+2H]+2	30472.3	287135	306017	113.722	85.0327	89.0295	1.066	0.09	0.993354	1		1.5			5	3.5		3.1	5.4
		No results	No results	No results	No results	No results		350.133	351.14	1.073	363638	0							No matches found	DDA for preferred ion		[M+H]+1	308123	214144	227298	25.4799	24.7281	16.5683	1.061	0.09	0.89422	1	4.9	3.7			6	6.2	5.6	4.6	6.5	4.2
	C16 H27 N3 O5	Full match	No results	No results	No results	No results	1.02	341.195	342.203	4.898	2.69524e+06	0							No matches found	DDA for preferred ion		[M+H]+1	2.19204e+06	1.91246e+06	2.02143e+06	8.53856	26.7884	26.5732	1.057	0.08	0.98113	1	8	8.4			6.5	6.5	6.5	6.5	6.5	6.5
	C15 H23 N3 O7	Full match	No results	No results	No results	No results	1.1	357.154	358.161	1.148	1.9806e+06	0							No matches found	DDA for preferred ion		[M+H]+1	1.81386e+06	1.38559e+06	1.46458e+06	13.0004	10.5471	12.1721	1.057	0.08	0.885769	1	8.2	7.9	0	4.5	7.5	7.2	8.6	7.6	8.2	8.6
	C23 H24 O3 S2	Full match	No results	No results	No match	No match	0.56	412.117	413.124	0.949	647860	10							Multiple matches found	DDA for preferred ion		[M+H]+1	547025	520179	549910	7.54023	18.0911	13.5272	1.057	0.08	0.681088	1	8.5	5.5			6.7	6.9	7.5	7.2	8	7.2
	C16 H22 N4 O8 P2	Full match	No results	No results	No match	No results	-0.07	460.091	461.099	0.805	448517	1							No matches found	DDA for preferred ion		[M+H]+1	427452	324202	343767	6.96927	12.4675	9.70056	1.06	0.08	0.682765	1	8.3	8.3			5.5	7.4	7.8	8.3	7.9	6.8
	C17 H30 N2 O6	Full match	No results	No results	No results	No results	1	358.211	359.218	8.677	207379	0							No matches found	DDA for preferred ion		[M+H]+1	168838	147111	155812	15.174	24.7426	19.7337	1.059	0.08	0.9744	1	5.2	5.2			3.4	1.6	3.9	4.2	4.8	4.4
		No results	No results	No results	No results	No results		357.165	340.162	1.346	80073.6	0							No matches found	DDA for preferred ion		[M+H-H2O]+1	76504.1	66295.7	70301.9	6.59851	11.4996	1.11798	1.06	0.08	0.76151	1	6.2	6.5			6.6	5.3	6	6.3	6.7	6.3
	C36 H72 N5 O17 P3	Full match	No results	No results	No results	No results	-0.29	939.413	470.714	5.694	56224.4	0							No matches found	No MS2		[M+2H]+2	51112	38057.1	40209.5	14.1455	16.9299	13.6606	1.057	0.08	0.926314	1	4.7	4.3			1.9	3	1.5	3.5	3.9	5.1
	C12 H19 N7 O6	Full match	No results	No results	No match	No results	1.06	357.14	358.147	1.288	4.34334e+06	1							No matches found	DDA for preferred ion		[M+H]+1	4.17013e+06	3.74623e+06	3.94221e+06	5.4512	10.2383	4.56324	1.052	0.07	0.998716	1	8.7	9.1			7.9	8.2	8.2	9.6	9.2	9.6
		No results	No results	No results	No results	No results		1077.61	539.812	0.668	1.08021e+06	0							No matches found	DDA for other ion		[M+2H]+2	885321	680307	713889	1.55665	29.3954	34.9574	1.049	0.07	0.997873	1	9.4	8.6	9.5	8.2	7.4		7	6.9	6.9
	C10 H21 N6 O5 P	Full match	No results	No results	No match	No match	3.68	336.132	337.14	5.506	736023	2							Multiple matches found	DDA for preferred ion		[M+H]+1	662160	609861	639084	9.58341	20.5369	19.9919	1.048	0.07	0.998895	1	8.5	7.8			6.2	5.5	5.5	7.1	6	6.7
	C11 H24 N8 P2 S	Full match	No results	No results	No results	No results	2.51	362.133	363.14	1.072	493792	0							No matches found	DDA for other ion		[M+H]+1	427816	324458	339431	17.1383	18.5364	26.361	1.046	0.07	0.971457	1	5.6	6.5			6.9	5.8	6.5	6.2	5.6	5.6
	C8 H27 N7 O9 P2	Full match	No results	No results	No results	No results	-1.3	427.134	428.14	1.133	102961	0							No matches found	DDA for other ion		[M+H]+1	82137.1	40347	42472.7	35.8537	17.3109	13.4857	1.053	0.07	0.950063	1		5.3			4.2	4.9	4.9	4.7	4.3	3.9
(−)-Riboflavin	C17 H20 N4 O6	Full match	No results	Full match	Full match	No results	1.81	376.139	377.146	4.504	3.67079e+06	2							No matches found	DDA for preferred ion		[M+H]+1	3.5012e+06	3.20878e+06	3.33442e+06	6.85037	3.79087	4.49348	1.039	0.06	0.830364	1	8.7	8.7	7.3	4.3	9.2	9.6	9.2	8.5	9.2	9.6
	C19 H19 N3 P2	Full match	No results	No results	No results	No results	3.79	351.107	352.114	0.941	1.01893e+06	0							No matches found	No MS2		[M+H]+1	654423	251722	263139	78.7713	27.0201	25.4172	1.045	0.06	0.999361	1	3.1	2.2	4.4	2.7	3		3.7	4.1	6	3.4
	C10 H22 N O10 P	Full match	No results	No results	No results	No results	-4.3	347.097	348.104	0.818	623724	0							No matches found	DDA for preferred ion		[M+H]+1	587234	522841	543430	3.29949	8.10626	9.25504	1.039	0.06	0.3994	1	7.5	8.6			8.5	6.4	7.4	7.8	8.9	6.6
	C19 H39 P3	Full match	No results	No results	No results	No results	-0.28	360.226	361.234	8.202	508753	0							No matches found	DDA for preferred ion		[M+H]+1	140101	9485.4	9859.22	23.3813	163.911	159.764	1.039	0.06	0.996091	1	3.1	3.9					4.5			5
	C12 H26 N O8 P	Full match	No results	No results	No results	No results	-3.87	343.138	344.146	1.586	312767	0							No matches found	DDA for preferred ion		[M+H]+1	299193	265678	277338	6.41598	4.54654	9.99445	1.044	0.06	0.915791	1	7.5	6.4	2.7	3.4	6.5	6.1	6.1	5.6	6	5.6
	C14 H24 N4 O7	Full match	No results	No results	No results	No results	1.06	360.165	344.146	1.588	312767	0							No matches found	DDA for preferred ion		[M+H-NH3]+1	299193	265678	277338	6.41598	4.54654	9.99445	1.044	0.06	0.915791	1	7.5	6.4	2.7	3.4	6.5	6.1	6.1	5.6	6	5.6
	C12 H29 N9 O3 P2	Full match	No results	No results	No results	No results	-3.34	409.185	410.193	1.891	225811	0							No matches found	DDA for preferred ion		[M+H]+1	214686	173279	181219	5.15057	18.1794	15.9708	1.046	0.06	0.570435	1	6.8	4.9	8	5.7	3.6	4.8	4.4	4.6	5.5	3.3
		No results	No results	No results	No results	No results		729.335	365.675	1.079	211188	0							No matches found	DDA for other ion		[M+2H]+2	93477.8	11385.5	11870	123.921	8.07872	147.909	1.043	0.06	0.676961	1	4.8								5
	C7 H14 N9 O12 P	Full match	No results	No results	No results	No results	-0.8	447.05	448.057	5.631	179373	0							No matches found	No MS2		[M+H]+1	161528	79735.6	82939.2	2.98479	51.1498	17.7998	1.04	0.06	0.872867	1	7.4	6.3			1.7	1.4	2.9	4	3.6	5.5
	C29 H69 N10 O7 P3 S	Full match	No results	No results	No results	No results	1.76	794.43	398.222	7.237	136225	0							No matches found	DDA for other ion		[M+2H]+2	122739	95085.4	99344.3	8.39357	32.5755	36.4096	1.045	0.06	0.754557	1	7.7	5.8			2.6	3	3.8	2.6	5.3	3.2
	C10 H25 N10 O5 P S	Full match	No results	No results	No match	No match	-3.72	428.145	429.152	7.976	93211.7	6							Multiple matches found	DDA for preferred ion		[M+H]+1	82213.3	60608	63310.4	16.5438	46.6424	38.7751	1.045	0.06	0.833638	1	4.8	4			2.5	2.3	2.3	6	5.4	1.3
Porphyra-334	C14 H22 N2 O8	Full match	No results	No results	Partial match	Full match	0.93	346.138	347.145	1.094	5.56158e+07	2							Single match found	DDA for preferred ion		[M+H]+1	4.66887e+07	3.81938e+07	3.96115e+07	6.74072	30.7695	27.1331	1.037	0.05	0.999521	1	9.1	8.7			6.7	7.1	7.1	7.2	7.6	7.2
	C14 H14 N8 O4	Full match	No results	No results	No results	No results	-3.47	358.113	359.12	0.766	2.84388e+06	0							No matches found	DDA for preferred ion		[M+H]+1	2.7106e+06	2.38368e+06	2.46863e+06	6.9533	6.73346	2.73919	1.036	0.05	0.358353	1	8	6.8			8.4	8.4	8.4	7.3	8.5	9.6
	C14 H25 N2 O5 P3 S	Full match	No results	No results	No results	No results	-1.79	426.069	427.076	0.722	2.72139e+06	0							No matches found	DDA for other ion		[M+H]+1	1.16879e+06	2.03019e+06	2.09772e+06	104.959	22.6611	23.7588	1.033	0.05	0.999936	1	5.5	2.7	7.3	7.9	7.6	7.6	6.8	7.6	7.6	7.6
	C50 H98 N9 O13 P S4	Full match	No results	No results	No results	No results	0.22	1191.59	596.803	0.661	942551	0							No matches found	No MS2		[M+2H]+2	821345	390595	403454	20.8697	22.2174	41.377	1.033	0.05	0.996648	1	6.6	6.6			6		7		5.8	6
Salternamide E	C23 H37 N O6	Full match	No results	No results	No results	Full match	1.13	423.263	424.27	10.617	691737	0							Single match found	DDA for preferred ion		[M+H]+1	541676	460610	477809	17.4108	30.9973	22.158	1.037	0.05	0.844978	1	3.3	3			1.6	2.9	3.6	3.7	2.8	3.2
	C15 H23 N3 O7	Full match	No results	No results	No results	No results	1.06	357.154	358.161	3.231	364487	0							No matches found	DDA for preferred ion		[M+H]+1	345157	301963	311546	7.92015	0.677756	3.60131	1.032	0.05	0.563007	1	5.6	5.3		2.5	5.4	5	5.8	6.5	5.8	5.8
	C31 H31 N8 O10 P	Full match	No results	No results	No results	No results	0.35	706.19	354.102	1.377	246552	0							No matches found	DDA for other ion		[M+2H]+2	167673	166927	172958	3.2368	44.4169	29.5043	1.036	0.05	0.821491	1	3.3	3.6			1.6	0.6	0.6	1.5	1.6	1.2
	C17 H16 N10	Full match	No results	No results	No match	No match	4.8	360.158	361.165	7.495	211787	17							Multiple matches found	DDA for preferred ion		[M+H]+1	189089	142733	147539	6.06394	11.5103	23.9023	1.034	0.05	0.734977	1	7.1	5	1.8	2.5	5.7	5.3	4.5	6.2	3.9	3.4
	C26 H22 O S	Full match	No results	No results	No match	No match	1.87	382.14	383.147	9.054	195572	8							Multiple matches found	DDA for preferred ion		[M+H]+1	177218	134387	139134	14.6463	20.3601	26.955	1.035	0.05	0.930669	1	5.7	4.9			4.3	3.1	5	4.3	3.5	3.1
	C10 H30 N5 O P3 S	Full match	No results	No results	No results	No results	1.76	361.139	362.146	6.333	131845	0							No matches found	DDA for preferred ion		[M+H]+1	123237	112475	116738	9.8786	70.7568	6.70028	1.038	0.05	0.555008	1	5.4	6.9			2.5		2.5	5.4	5.4	6.5
	C8 H27 N7 O8 P2	Full match	No results	No results	No results	No results	-0.27	411.14	412.147	1.324	104877	0							No matches found	DDA for preferred ion		[M+H]+1	98476.4	92778.7	95785.8	9.19255	22.6042	17.0718	1.032	0.05	0.907647	1	4.6	6.2			4.8	5	4.6	5.5	4.8	6.7
	C14 H26 N2 O8	Full match	No results	No results	No results	No results	0.86	350.169	351.176	0.737	1.57785e+07	0							No matches found	DDA for preferred ion		[M+H]+1	1.21039e+07	1.37553e+07	1.41062e+07	7.38791	32.1323	28.3692	1.026	0.04	0.996073	1	8.7	9.1	4.6	3.1	6.3	6.7	6.7	7.2	7.6	6.8
	C13 H25 N5 O6	Full match	No results	No results	No results	No results	0.92	347.181	348.188	1.053	9.35156e+06	0							No matches found	DDA for preferred ion		[M+H]+1	8.10169e+06	8.96127e+06	9.2386e+06	0.37162	5.95368	7.28585	1.031	0.04	0.970929	1	9.6	9.6		5.1	9.1	8.7	9.1	9.1	9.1	9.1
	C17 H19 N7 O2	Full match	No results	No results	No results	No results	-2.71	353.159	354.166	1.349	1.76048e+06	0							No matches found	DDA for preferred ion		[M+H]+1	1.66632e+06	1.51225e+06	1.55461e+06	7.99129	5.75748	4.17353	1.028	0.04	0.828953	1	8.7	8.7	3.3		9.1	8.7	8.7	8.9	9.2	8.9
	C20 H34 N4 O9	Full match	No results	No results	No results	No results	0.44	474.233	475.24	0.937	953589	0							No matches found	DDA for preferred ion		[M+H]+1	568036	624953	640385	57.4645	31.6757	48.644	1.025	0.04	0.897211	1	3	5			5.7	3.5	4.6	3.5	4.1	6.4
	C16 H28 N2 O8	Full match	No results	No results	No match	No results	1.36	376.185	377.192	0.953	885801	1							No matches found	DDA for preferred ion		[M+H]+1	709134	639354	655511	2.68008	23.4699	15.2291	1.025	0.04	0.987984	1	8.6	8.3	4.8	4.9	6.2	6.2	7	7.1	6.4	6.4
	C13 H27 N9 P2 S	Full match	No results	No results	No results	No results	2.76	403.16	404.167	3.841	768208	0							No matches found	DDA for preferred ion		[M+H]+1	709128	651823	670168	11.7825	5.59493	7.24632	1.028	0.04	0.911361	1	7.2	5.7			6.6	6.6	6.6	6.2	7.8	7.8
	C14 H19 N5 O6	Full match	No results	No results	No results	No match	1.3	353.134	354.141	1.542	430449	0							Single match found	DDA for preferred ion		[M+H]+1	306465	222595	229090	11.5294	49.0275	50.894	1.029	0.04	0.997815	1	7	8.2			6.1	5.8	4.4	5.8	3.9	5.2
	C16 H25 N3 O9	Full match	No results	No results	No results	No results	1.56	403.16	404.167	3.349	422269	0							No matches found	DDA for preferred ion		[M+H]+1	394950	356333	365395	9.78201	2.21491	6.49733	1.025	0.04	0.994551	1	5.6	6			5.8	5.4	6.1	5.3	5.6	4.1
	C62 H98 N6 O18 P2	Full match	No results	No results	No results	No results	-0.11	1276.64	639.328	5.011	346099	0							No matches found	DDA for other ion		[M+2H]+2	303979	276489	283736	5.74156	33.6232	21.2045	1.026	0.04	0.813595	1	5.6	4.9			3.2	2.1	1.5	3	3	2.6
	C29 H17 N	Full match	No results	No results	No match	No results	0.21	379.136	380.143	1.149	301964	1							No matches found	No MS2		[M+H]+1	256601	151148	155002	25.0008	14.3207	9.32977	1.025	0.04	0.947223	1	6.4	4.5			6	5.7	6	6.5	7.7	7.3
	C3 H10 N7 O7 P3	Full match	No results	No results	No results	No results	1.91	348.986	349.993	0.963	263909	0							No matches found	No MS2		[M+H]+1	234262	141723	145670	16.4718	19.6649	37.0984	1.028	0.04	0.771808	1	7.7	5.8			7	6.7	7	4	6	6
	C8 H26 N8 O S3	Full match	No results	No results	No match	No match	-3.36	346.138	347.145	4.276	254107	2							Single match found	DDA for preferred ion		[M+H]+1	229279	193809	198601	15.3144	8.5122	4.67277	1.025	0.04	0.9992	1	4.2	3.9			4.6	4.3	4.5	5	4.4	5.4
	C14 H35 N4 O8 P	Full match	No results	No results	No match	No results	-2.87	418.218	419.225	1.101	252923	1							No matches found	DDA for preferred ion		[M+H]+1	184423	174791	179777	7.3695	25.6347	32.1598	1.029	0.04	0.980796	1	6.2	7.3			3.9	4.6	4.5	3.8	4.1	5.9
4-(Methylnitrosamino)-1-(3-pyridyl)-1-butanol glucuronide	C16 H23 N3 O8	Full match	No results	No results	Full match	No results	1.46	385.149	386.156	1.072	2.44857e+07	2							No matches found	DDA for preferred ion		[M+H]+1	2.34665e+07	2.10085e+07	2.13844e+07	6.14197	7.25785	6.03035	1.018	0.03	0.860515	1	9.1	9.1		4.9	9.1	9.1	9.1	9.1	9.1	9.1
	C28 H34 N4 O6 S	Full match	No results	No results	No match	No match	1.63	554.221	555.228	18.188	1.61759e+06	1							Single match found	DDA for preferred ion		[M+H]+1	476026	120639	123321	71.3491	89.216	140.23	1.022	0.03	0.894135	1	3	0.8	3.1	2.8	0.6	0.6	2.2	0.2	0.6	4.3
	C13 H24 N2 O6 S	Full match	No results	No results	No match	No match	0.19	336.136	337.143	0.82	626952	10							Multiple matches found	DDA for preferred ion		[M+H]+1	500198	555131	567171	10.365	13.2828	10.8301	1.022	0.03	0.813138	1	7.2	7.4			8	7.6	7.8	7.2	7.6	8
	C15 H33 O6 P	Full match	No results	No results	No match	No results	-4.06	340.2	341.207	9.944	407359	1							No matches found	DDA for preferred ion		[M+H]+1	213738	218179	222682	42.1495	67.3427	57.7345	1.021	0.03	0.951224	1	2.3	4.8			2.3	0.8	2.5	4.6	2.3	0.2
	C25 H39 N O3 S2	Full match	No results	No results	No results	No results	-1.16	465.237	466.244	6.768	269778	0							No matches found	DDA for preferred ion		[M+H]+1	184776	230726	234941	0.115653	18.8246	9.18557	1.018	0.03	0.999188	1	7	6.7			6.1	7.7	4	7.5	6.4	8.3
	C17 H33 N3 O P2 S	Full match	No results	No results	No results	No results	-3.76	389.18	390.188	2.548	248691	0							No matches found	DDA for preferred ion		[M+H]+1	159898	134149	136628	28.2968	52.0994	68.5982	1.018	0.03	0.99682	1	3.5	2			2	0.2	1.7	2.3	2.1	4.5
	C16 H27 N3 O5	Full match	No results	No results	No results	No results	1.13	341.195	342.203	5.079	5.91042e+06	0							No matches found	DDA for preferred ion		[M+H]+1	4.59681e+06	3.92399e+06	3.98624e+06	9.23852	27.2543	31.4663	1.016	0.02	0.994528	1	8.7	8	1.5		7.2	7.6	7.6	7.1	6.3	6.3
	C9 H19 N10 O3 P	Full match	No results	No results	No match	No match	0.28	346.138	347.145	2.245	467308	2							Single match found	DDA for preferred ion		[M+H]+1	446396	377227	382736	6.62513	13.0261	12.6308	1.015	0.02	0.976046	1	6.4	6.4			5.9	5.5	6.6	6.3	6.6	5.9
	C12 H27 O9 P	Full match	No results	No results	No match	No match	-3.73	346.138	347.145	4.053	464213	2							Single match found	DDA for preferred ion		[M+H]+1	444184	373995	379254	6.37679	16.0483	6.70178	1.014	0.02	0.570648	1	5.6	6			4.6	3.5	3.1	5.3	6	4.5
	C13 H16 N2 O3 P2 S	Full match	No results	No results	No results	No results	-2.65	342.035	343.042	6.391	153530	0							No matches found	DDA for preferred ion		[M+H]+1	146343	129592	131593	6.94543	7.17787	7.86951	1.015	0.02	0.741406	1	6.5	6.5			4.6	5.8	5.8	7.7	5.8	6.5
	C14 H14 N2 O9 P2	Full match	No results	No results	No results	No results	0.51	416.018	417.025	7.937	120872	0							No matches found	DDA for preferred ion		[M+H]+1	84199.6	79436.9	80697	1.47186	36.0646	9.53305	1.016	0.02	0.999999	1	7.8	5.2			1.6	3.8	2.6	7.7	5	5
	C62 H97 N5 O18 P2	Full match	No results	No results	No results	No results	-0.1	1261.63	631.822	6.061	112004	0							No matches found	DDA for other ion		[M+2H]+2	105352	101693	102864	5.23485	9.40838	8.04402	1.012	0.02	0.872878	1	5.4	3.9			2.8	2.8	4.6	3.1	5	4.3
	C14 H22 N4 O6	Full match	No results	No results	No results	No results	1.05	342.154	343.162	0.802	3.69136e+06	0							No matches found	DDA for preferred ion		[M+H]+1	3.26637e+06	3.47383e+06	3.50874e+06	10.7443	9.40027	6.99168	1.01	0.01	0.896813	1	8.2	8.2	1.4	2.1	8	8.7	8	8.7	8.4	7.6
	C74 H99 N4 O14 P3	Full match	No results	No results	No results	No results	-0.3	1360.64	681.326	1.14	328147	0							No matches found	No MS2		[M+2H]+2	129963	14816.9	14925	18.1474	155.073	153.296	1.007	0.01	0.999875	1	3.6	4			2.7			4.6
	C58 H103 N7 O17 P2 S3	Full match	No results	No results	No results	No results	-0.07	1327.6	664.81	1.769	253552	0							No matches found	No MS2		[M+2H]+2	229614	219634	221378	14.7431	49.6265	16.9399	1.008	0.01	0.756533	1	2.5	2.9			0.2	0.5	1.6	1.7	2	2.3
	C10 H24 N6 O17	Full match	No results	No results	No results	No results	-3.06	500.118	501.126	1.658	234573	0							No matches found	DDA for preferred ion		[M+H]+1	202625	217400	218196	8.17525	49.2968	46.7206	1.004	0.01	0.996288	1	6.8	7.7			3.3	4.6	4.2	4	3.5	5.4
	C26 H63 N10 O16 P S	Full match	No results	No results	No results	No results	-0.04	834.388	418.201	1.068	204226	0							No matches found	DDA for other ion		[M+2H]+2	182639	116594	117154	16.7157	18.9662	37.4305	1.005	0.01	0.993748	1	3.1	1.7			4	2.1	4.8	2.6	3	3.8
	C17 H20 N2 O8	Full match	No results	No results	No match	No match	1.62	380.123	381.13	5.318	172934	2							Multiple matches found	DDA for preferred ion		[M+H]+1	162445	152884	154086	9.13119	22.6237	5.73192	1.008	0.01	0.830991	1	5.8	4.6			3.9	5.4	3.5	5	4.3	4.3
		No results	No results	No results	No results	No results		1209.48	605.747	1.127	158830	0							No matches found	No MS2		[M+2H]+2	143558	115459	115948	15.0454	14.3249	18.5084	1.004	0.01	0.920392	1	3.3	3.6			6.8	6.8	5.3	3.6	5.5	2.9
	C16 H22 O13	Full match	No results	No results	No match	No match	-4.86	422.104	423.111	7.689	150859	1							Multiple matches found	DDA for preferred ion		[M+H]+1	110821	74286.9	74743.1	22.547	22.9772	49.2226	1.006	0.01	0.88159	1	3.5	5.4			3.5	3.9	5.8	3.8	2.9	3.6
Tetrahydro-limipterin	C17 H28 N6 O8	Full match	No results	No results	Full match	Full match	0.9	444.197	445.205	1.071	7.59968e+06	1							Single match found	DDA for preferred ion		[M+H]+1	6.76806e+06	7.57367e+06	7.5654e+06	2.5319	4.99299	1.72858	0.999	0	0.815161	1	8.1	8.1			9.2	9.2	8.5	8.9	9.2	9.2
	C9 H23 Cl N8 O5	Full match	No results	No results	No results	No results	3.31	358.149	359.156	0.779	5.24662e+06	0							No matches found	DDA for preferred ion		[M+H]+1	4.59411e+06	4.39475e+06	4.40518e+06	7.85406	7.78448	11.1361	1.002	0	0.843398	1	9.1	8	2.3	1.1	8.4	8	6.8	7.5	7.5	8.2
N-benzyl-9-(α-D-glucosyl)adenine	C18 H21 N5 O5	No results	No results	No results	Full match	No results	-1.75	387.154	388.161	0.79	1.33208e+06	2							No matches found	DDA for preferred ion		[M+H]+1	1.27874e+06	1.0798e+06	1.07865e+06	5.06409	73.2062	37.976	0.999	0	0.682734	1	7.8	7	1.6		4.8	5.6	1.7	5	3.8	6.5
	C12 H28 N O9 P	Full match	No results	No results	No results	No results	-3.6	361.149	362.156	1.751	976799	0							No matches found	DDA for preferred ion		[M+H]+1	891759	746927	745013	2.11984	16.7003	18.1504	0.997	0	0.979769	1	7.5	7.1	5.9	4	5.2	6.4	5.2	6	6	5.6
	C17 H19 N9	Full match	No results	No results	No results	No results	-2.68	349.175	350.183	7.156	554783	0							No matches found	DDA for preferred ion		[M+H]+1	505946	485444	486328	5.7243	5.71367	8.86702	1.002	0	0.885796	1	8.9	8.5			8.1	6.4	8.5	8.3	7.8	8.9
	C64 H60 N8 O3 S	Full match	No results	No results	No results	No results	0.57	1020.45	511.233	1.398	525575	0							No matches found	DDA for other ion		[M+2H]+2	501541	440754	440701	6.77688	39.1842	5.45391	1	0	0.499794	1	3.6	3.2			3.6	1.3	1.3	3.6	3.4	3.4
		No results	No results	No results	No results	No results		370.113	371.12	0.759	514080	0							No matches found	DDA for preferred ion		[M+H]+1	400211	409149	408717	4.13669	13.9662	15.0624	0.999	0	0.904082	1	6.9	8			5	4.7	5.1	4.1	6.5	6.1
	C19 H42 N8 O6 P2 S	Full match	No results	No results	No results	No results	3.24	572.244	573.251	0.933	419170	0							No matches found	DDA for preferred ion		[M+H]+1	360100	322610	323300	4.01383	64.1968	2.51009	1.002	0	0.719707	1	6.9	8			2.7	4.8	5	7.7	8.4	6.1
	C66 H94 N9 O15 P S2	Full match	No results	No results	No results	No results	0.23	1347.61	674.81	1.113	287184	0							No matches found	No MS2		[M+2H]+2	110758	12695.8	12654.8	8.09084	152.33	152.401	0.997	0	0.995412	1	4.6	3.1			2.3			2.3
	C14 H16 N9 O P	Full match	No results	No results	No match	No match	2.22	357.122	358.13	1.945	124000	3							Multiple matches found	DDA for preferred ion		[M+H]+1	108920	70263.2	70348.9	19.5791	30.6262	19.1045	1.001	0	0.979322	1	5.5	3.3			2.8	3.4	3.8	5.9	6.4	6.3
	C23 H32 O P2	Full match	No results	No results	No results	No results	-2.17	386.192	387.199	1.282	89011.6	0							No matches found	No MS2		[M+H]+1	56793.6	67938.5	67729.7	1.53392	19.959	6.63876	0.997	0	0.961941	1	5.3	6.8		7.1	7	6.7	6.4	5.8	7.7	5.4
	C16 H22 N5 O3 P	Full match	No results	No match	No match	No match	1.86	363.147	364.154	1.306	65541.5	2							Multiple matches found	No MS2		[M+H]+1	61263.3	52904.5	53030.3	9.70816	9.97588	14.8114	1.002	0	0.757883	1	7.7	5.2			7.4		5.6	5.7	2.4	4.7
	C19 H25 N3 O6	Full match	No results	No results	No results	No results	1.68	391.175	392.182	1.991	1.51233e+06	0							No matches found	DDA for preferred ion		[M+H]+1	1.12842e+06	913215	904184	9.19225	34.8084	38.0066	0.99	-0.01	0.979814	1	8.1	8.5	7.6	7.6	6.5	5.7	6	5.7	6.1	5.2
	C12 H31 N9 O4 S	Full match	No results	No results	No match	No results	-0.47	397.222	398.229	9.589	408963	2							No matches found	DDA for preferred ion		[M+H]+1	347423	320430	318559	9.40509	30.7793	29.6504	0.994	-0.01	0.995768	1	4.9	7.9			4.7	5.5	2.9	6	2.6	4.9
	C8 H23 N6 O7 P	Full match	No results	No results	No match	No match	4.13	346.138	347.145	3.674	352494	2							Single match found	DDA for preferred ion		[M+H]+1	325958	298404	296615	7.60244	4.68627	13.5125	0.994	-0.01	0.979675	1	6.4	5.6			5.8	5.8	6.1	5.1	5.1	5.1
	C12 H26 N7 O5 P	Full match	No results	No results	No match	No match	4.38	379.175	380.182	3.734	323846	1							Single match found	DDA for preferred ion		[M+H]+1	317114	278183	276265	3.00209	5.17185	7.38106	0.993	-0.01	0.898256	1	5.4	5.8	3.2	3.9	5.6	5.3	6	5.6	5.3	5.3
	C16 H18 N O4 P S	Full match	No results	No results	No match	No results	2.89	351.07	334.067	1.087	237282	2							No matches found	DDA for other ion		[M+H-H2O]+1	140293	164512	163280	7.41508	81.9923	79.7749	0.993	-0.01	0.999662	1	4.3	3.1				2.1	3.1		4	2
	C73 H85 N5 O P2 S2	Full match	No results	No results	No results	No results	-0.27	1173.57	587.791	5.939	46876.7	0							No matches found	No MS2		[M+2H]+2	4362.03	36436.4	36260.2	9.34352	74.8634	71.8785	0.995	-0.01	0.993025	1					3	1.9		1.9	1.5
Not named	C18 H30 N4 O8	Full match	No results	No results	Full match	Full match	0.94	430.207	431.214	1.062	3.88636e+06	1							Single match found	DDA for preferred ion		[M+H]+1	2.32504e+06	3.20239e+06	3.16218e+06	37.5003	11.7865	43.6835	0.987	-0.02	0.621505	1	6.7	6	1.5	0.6	7.9	8.2	5.2	6.2	5.8	5.1
	C15 H27 N3 O6	Full match	No results	No results	No match	No results	0.79	345.19	346.198	0.893	1.8938e+06	1							No matches found	No MS2		[M+H]+1	1.53711e+06	1.79416e+06	1.7661e+06	5.01931	22.7971	16.0077	0.984	-0.02	0.992904	1	8.4	8	5		6.2	6.5	6.8	6.7	7.3	7
	C45 H77 N9 O17 S2	Full match	No results	No results	No results	No results	0.64	1079.49	540.752	1.814	880053	0							No matches found	DDA for other ion		[M+2H]+2	817329	735973	725789	8.58833	16.9409	18.0819	0.986	-0.02	0.999719	1	4	3.6			2.2	2.2	2.6	3.3	3.3	2.6
	C25 H45 O2 P S	Full match	No results	No results	No results	No results	2.86	440.289	423.286	9.827	461826	0							No matches found	DDA for preferred ion		[M+H-H2O]+1	342669	195928	193001	49.1765	63.219	67.1806	0.985	-0.02	0.998118	1	3.5	1.6			3.1	1.6	1.7	4.6	2.9	4.9
	C9 H23 Cl N8 O5	Full match	No results	No results	No results	No results	3.27	358.149	359.156	0.917	418673	0							No matches found	DDA for preferred ion		[M+H]+1	411906	350612	346127	2.32351	16.7887	11.6188	0.987	-0.02	0.998068	1	8	6.5	6.4	2.9	4.2	4.6	6.5	6.3	7.4	6.6
	C9 H21 N10 O7 P	Full match	No results	No results	No match	No results	3.73	412.135	413.142	1.922	376764	1							No matches found	DDA for preferred ion		[M+H]+1	346669	306007	302543	12.2773	8.17778	7.07325	0.989	-0.02	0.842619	1	5.5	6.6	3	2.7	7.9	6.4	7.1	6	7.1	5.6
	C8 H23 N10 O4 P	Full match	No results	No results	No match	No match	-4.55	354.163	355.17	1.35	274880	2							Single match found	DDA for preferred ion		[M+H]+1	264395	244708	240957	3.05303	8.36275	4.05434	0.985	-0.02	0.895649	1	8.8	8.4			7.9	7.9	7.9	8.4	6.5	7.3
6-Amino-6-deoxyfutalosine	C19 H19 N5 O6	Full match	No results	Full match	No results	No results	1.29	413.134	414.141	4.63	170993	0							No matches found	DDA for preferred ion		[M+H]+1	159942	142073	139692	9.77061	8.08142	19.239	0.983	-0.02	0.966923	1	5.8	5			5.8	5	5.8	6.3	6.7	4.4
	C38 H79 N2 O18 P3	Full match	No results	No results	No results	No results	0.43	944.454	473.235	6.236	106292	0							No matches found	DDA for other ion		[M+2H]+2	52254.8	75935.5	75000.9	53.433	62.0677	81.3888	0.988	-0.02	0.943567	1	4.2	4.4			4	2.9		1.7	2.9
Valsartan	C24 H29 N5 O3	Full match	No results	No results	Full match	No results	-2.03	435.226	436.233	8.942	340294	1							No matches found	DDA for preferred ion		[M+H]+1	264895	319385	313445	3.70211	17.7819	4.67336	0.981	-0.03	0.782956	1	6.9	6.9			6.9	5.4	4.6	6.5	5.8	6.1
	C16 H30 N O8 P	Full match	No results	No results	No results	No results	-2.71	395.17	396.177	1.293	256596	0							No matches found	DDA for preferred ion		[M+H]+1	235810	188916	184915	12.4657	6.08102	16.737	0.979	-0.03	0.73439	1	6.3	6.3	4.5	5.3	6.2	6.2	6.2	6.9	4.4	5.2
	C9 H24 N8 O3 P2	Full match	No results	No results	No match	No match	-4.15	354.143	396.177	1.316	256596	2							Multiple matches found	DDA for preferred ion		[M+ACN+H]+1	235810	188916	184915	12.4657	6.08102	5.05824	0.979	-0.03	0.977496	1	6.3	6.3	5.3	5.3	6.2	6.2	6.2	7.9	5.4	6.2
Phosalacine	C14 H28 N3 O6 P	Full match	No results	No results	Full match	Not the top hit	-2.75	365.171	366.178	1.349	165771	3							Multiple matches found	DDA for preferred ion		[M+H]+1	151907	129478	126984	12.9068	14.0019	6.36393	0.981	-0.03	0.87197	1	4.5	5.3	5.1	2.8	4.1	5.7	4.9	5	4.6	7.7
	C16 H28 N3 O6 P	Full match	No results	No results	No match	No results	-2.66	389.171	390.178	1.357	163644	1							No matches found	No MS2		[M+H]+1	83544.9	54580.5	53322.7	1.17493	83.0794	103.572	0.977	-0.03	0.987444	1	8.6	6.7			1.7	1.1	2.7	3.6	3.4	4.5
	C63 H73 N7 O12 S	Full match	No results	No results	No results	No results	-0.44	1151.5	384.842	1.089	218634	0							No matches found	DDA for other ion		[M+3H]+3	61563.2	9528.2	9263.69	7.51497	153.96	146.827	0.972	-0.04	0.998497	1	6.7	5.8			3.1			2.5
	C31 H63 N5 O12 P2	Full match	No results	No results	No results	No results	-2.8	759.393	380.704	1.513	205812	0							No matches found	DDA for other ion		[M+2H]+2	162394	50777.6	49363.6	37.811	81.6144	73.003	0.972	-0.04	0.926319	1	1.9	2.5			1.1	4.9	2.1	2.3	1.9
	C17 H30 N4 O5	Full match	No results	No results	No match	No results	-1.81	370.221	388.255	4.248	2.95524e+06	1							No matches found	DDA for preferred ion		[M+NH4]+1	1.02877e+06	542026	523151	37.6887	105.575	73.1213	0.965	-0.05	0.864486	1	4.2	6.1	4.6	4.6	3.3	3.3	5.8	3.5	4.1	5.8
	C14 H32 N2 P2 S2	Full match	No results	No results	No match	No match	-0.48	354.148	355.155	0.697	496857	57							Multiple matches found	DDA for preferred ion		[M+H]+1	124882	173016	166804	8.38033	91.8048	79.5065	0.964	-0.05	0.981242	1	7.7	7.3			2.2	5.2	5.2	5.4	5.2	4.5
	C8 H23 N6 O7 P	Full match	No results	No results	No match	No match	3.93	346.138	347.145	1.463	305879	2							Single match found	DDA for preferred ion		[M+H]+1	250107	156819	151440	31.5357	25.6018	32.5965	0.966	-0.05	0.999556	1	4	3.4			3.1	4.1	3.9	2.2	4.9	2.9
	C6 H19 N8 O5 P3	Full match	No results	No results	No results	No results	2.83	376.07	377.077	4.55	191966	0							No matches found	DDA for preferred ion		[M+H]+1	57936.7	174968	169213	5.58487	13.6542	7.22467	0.967	-0.05	0.924714	1	3.3	2.9			3.8	4.9	3	3.9	4.6	6.2
	C26 H48 N3 O3 P3	Full match	No results	No results	No results	No results	-0.52	543.291	544.298	1.894	125330	0							No matches found	DDA for preferred ion		[M+H]+1	103970	66608.6	64390.7	29.0534	32.5799	63.7861	0.967	-0.05	0.521605	1	1.6	2.8			1.9	1.1	0.7		2.1
		No results	No results	No results	No results	No results		565.151	566.159	5.528	1.48956e+06	0							No matches found	No MS2		[M+H]+1	770041	59503.7	57037.6	132.143	54.6675	150.968	0.959	-0.06	0.590109	1	5.8	3.8	7.1	4.4	3.4	1.5	1.5	1.5	5.6
	C33 H38 N10 O P2	Full match	No results	No results	No match	No match	-0.12	652.27	653.278	1.366	872039	5							Single match found	DDA for preferred ion		[M+H]+1	829369	755132	722812	6.94285	12.2266	12.6174	0.957	-0.06	0.968975	1	5.5	5.9			3.1	5	3.8	4.6	5	3.8
	C16 H21 N3 O6	Full match	No results	No results	No match	No results	0.97	351.143	352.151	1.721	636942	1							No matches found	DDA for preferred ion		[M+H]+1	623230	568594	544312	3.1115	0.57219	4.46282	0.957	-0.06	0.574934	1	8.6	8.3	4.6	5	9	9	9.4	7.9	9	8.3
	C18 H25 N7 O2	Full match	No results	No results	No match	No match	-2.02	371.206	372.214	0.919	574087	1							Single match found	DDA for preferred ion		[M+H]+1	347814	294750	282501	4.43337	41.0903	70.9508	0.958	-0.06	0.818891	1	8.8	6.9			2	4.6	5.2	3.5	2.9	5.2
	C11 H25 N O9 S	Full match	No results	No results	No results	No results	-4.5	347.123	348.131	5.289	91722.6	0							No matches found	DDA for preferred ion		[M+H]+1	79724.8	73387.6	70555.3	4.74105	55.5719	7.14065	0.961	-0.06	0.726119	1	6.3	5.9			2.5	4.5	1	6.5	6.5	5.8
	C41 H65 N2 O5 P3	Full match	No results	No results	No match	No match	-2.48	758.409	380.212	7.444	672276	1							Single match found	DDA for other ion		[M+2H]+2	375400	445934	424551	46.1174	40.3121	87.3349	0.952	-0.07	0.783788	1	3.1	6			6	5.8	4.6	3.5	5.6	4.5
	C21 H33 N5 O11	Full match	No results	No results	No results	No results	-0.11	531.218	573.251	0.939	419170	0							No matches found	DDA for other ion		[M+ACN+H]+1	360100	339691	323300	4.01383	14.2947	2.51009	0.952	-0.07	0.342115	1	6.9	8			4.7	7.4	7	7.7	8.4	6.1
	C90 H160 N7 O18 P3 S5	Full match	No results	No results	No results	No results	-1.21	1879.96	627.661	7.834	128655	0							No matches found	No MS2		[M+3H]+3	9895.59	99568.3	95143.8	5.73748	77.3466	74.7982	0.956	-0.07	0.999754	1					1.4	1		2.9	1.7
Isopropyl 6-O-[(2R,3R,4R)-3,4-dihydroxy-4-(hydroxymethyl)tetrahydro-2-furanyl]-D-glucopyranoside	C14 H26 O10	Full match	No results	No results	Full match	No results	4.62	354.154	355.161	0.797	625781	1							No matches found	No MS2		[M+H]+1	397897	474578	447643	11.2541	9.23596	27.1243	0.943	-0.08	0.977142	1	7.8	5.9	6.2		8.3	7.8	8.9	3.7	6.8	6.2
Not named	C15 H19 N3 O6	Full match	No results	No results	No match	Full match	0.61	337.128	338.135	1.241	451764	1							Single match found	DDA for preferred ion		[M+H]+1	230640	153421	145570	9.25938	99.3581	96.8245	0.949	-0.08	0.961996	1	7.9	7.5			3.1	2.9	0.4	4.2	3.3	1.9
	C26 H62 N9 O15 P S	Full match	No results	No results	No results	No results	-1.25	803.381	402.698	2.914	421910	0							No matches found	DDA for other ion		[M+2H]+2	157906	29517.1	27948.5	11.711	148.751	150.745	0.947	-0.08	0.999736	1	4.5	2.6			2.3			3.1
	C14 H25 N7 S2	Full match	No results	No results	No results	No results	-1.34	355.161	356.168	1.383	299349	0							No matches found	DDA for preferred ion		[M+H]+1	276630	259598	244777	11.6145	8.60336	0.6367	0.943	-0.08	0.900121	1	7.8	6.6			7.9	8.3	7.5	8.8	7.7	9.2
Penicidone C	C19 H19 N O6	Full match	No results	No results	Not the top hit	Full match	0.93	357.122	358.129	8.092	297104	3							Multiple matches found	DDA for preferred ion		[M+H]+1	121280	43037.5	40640.4	3.16955	135.339	135.005	0.944	-0.08	0.997427	1	6.3	5.5			4.2	2.7	4.5	3.9	1.9
		No results	No results	No results	No results	No results		488.223	489.231	1.082	181395	0							No matches found	DDA for preferred ion		[M+H]+1	172257	135357	128046	7.50231	13.6805	1.97881	0.946	-0.08	0.986288	1	5.4	6.5			6.4	2.6	5.3	8.6	8.2	6.7
	C5 H11 N O17	Full match	No results	No results	No results	No results	-0.58	357.002	358.01	0.918	150656	0							No matches found	No MS2		[M+H]+1	92238.5	126202	119523	5.59586	43.3846	39.8638	0.947	-0.08	0.997156	1						1.4	1.7		4.9	4.1
	C28 H30 N O P3	Full match	No results	No results	No results	No results	-2.1	489.153	490.16	0.945	147215	0							No matches found	No MS2		[M+H]+1	136582	120743	114570	11.0099	15.653	13.347	0.949	-0.08	0.880873	1	7.2	7.6			7	6.7	6.7	5.7	7.6	7.2
	C15 H26 N6 O6	Full match	No results	No results	No results	No results	1.64	386.192	387.199	1.021	834220	0							No matches found	DDA for preferred ion		[M+H]+1	710981	797784	751920	4.82282	6.72738	4.29634	0.943	-0.09	0.89597	1	8.3	8.3	7.1		8.5	7.8	8.5	8.3	9.4	9.4
	C4 H14 N7 O7 P3	Full match	No results	No results	No results	No results	2.68	365.018	366.025	1.729	147528	0							No matches found	No MS2		[M+H]+1	35728.2	105335	99145	69.1967	32.8327	36.8115	0.941	-0.09	0.726044	1	1.9	3.4		3.4	1.1	4.9	4.5	2.6	2.6	4.3
	C18 H26 N O3 P S	Full match	No results	No results	No match	No results	3.87	367.139	368.146	2.191	109150	1							No matches found	DDA for preferred ion		[M+H]+1	106903	101930	95967.1	2.97265	23.4429	3.1974	0.941	-0.09	0.887531	1		4.8	2.9	4	3.5	4.3	4.6	4.4	5.2	6.3
	C14 H22 N2 O8 S	Full match	No results	No results	No match	No match	1.75	378.11	379.118	2.357	908525	8							Multiple matches found	DDA for preferred ion		[M+H]+1	806097	700191	651813	1.3316	17.3055	19.6312	0.931	-0.1	0.924226	1	7.5	8.3			6	6.4	6.7	6.4	5.6	6
	C18 H38 O10	Full match	No results	No results	No results	No results	1.11	414.247	432.281	5.043	3.00709e+06	0							No matches found	DDA for preferred ion		[M+NH4]+1	1.05076e+06	594109	550783	36.1344	100.308	63.8893	0.927	-0.11	0.888749	1	4.6	5.4	5.7	5.1	4.1	3.7	6.2	3.7	3	5.1
Istamycin C1	C19 H37 N5 O6	Full match	No results	No results	Full match	No results	-2.27	431.273	432.281	5.055	3.00709e+06	1							No matches found	DDA for preferred ion		[M+H]+1	1.05076e+06	594109	550783	36.1344	100.308	63.8893	0.927	-0.11	0.888749	1	4.6	5.4	5.7	5.1	4.1	3.7	6.2	3.7	3	5.1
	C15 H30 N3 O3 P S	Full match	No results	No results	No results	No results	3.08	363.176	364.183	0.937	1.58283e+06	0							No matches found	DDA for preferred ion		[M+H]+1	793648	1.36503e+06	1.26777e+06	14.9704	28.7682	37.7487	0.929	-0.11	0.981237	1	7.2	8			6.6	7.2	6.6	6.5	5.7	6.7
	C19 H33 N O17	Full match	No results	No results	No match	No results	0.08	547.175	548.182	0.769	1.37118e+06	1							No matches found	DDA for preferred ion		[M+H]+1	608168	365432	338225	5.68879	115.11	117.935	0.926	-0.11	0.985133	1	8.5	8.5			5.2	5.8	4.9	6	5.8
	C17 H22 N8 O6	Full match	No results	No results	No match	No results	-2.36	434.165	435.172	0.784	848479	1							No matches found	DDA for other ion		[M+H]+1	649779	766121	710162	10.3506	3.22089	23.6288	0.927	-0.11	0.640131	1	6.5	6.5		3.9	5.2	4.5	7.5	2.8	5.9	4.7
	C10 H28 N10 O6 P2	Full match	No results	No results	No results	No results	-3.81	446.165	447.173	1.599	235611	0							No matches found	DDA for preferred ion		[M+H]+1	216133	211952	196226	12.7445	5.65556	8.38395	0.926	-0.11	0.990355	1	6.6	5.1			7.5	6.5	7.1	6	5	6.8
	C20 H41 N3 O4 P2 S	Full match	No results	No results	No results	No results	4.37	481.231	482.239	8.389	115066	0							No matches found	DDA for preferred ion		[M+H]+1	73869.2	106252	98527.9	5.74119	43.5862	27.5124	0.927	-0.11	0.99467	1	3.9	4.6			2.5	1.7	3	5	4.6	4
	C15 H27 N3 O6	Full match	No results	No results	No match	No results	1.17	345.19	346.198	2.278	604573	1							No matches found	DDA for preferred ion		[M+H]+1	584040	515661	474390	4.97191	9.92455	14.1806	0.92	-0.12	0.961968	1	7.5	7.1	2.8	3.5	6.6	6	5.9	6.5	5.1	5.7
	C56 H60 N5 P S2	Full match	No results	No results	No results	No results	0.18	897.403	449.709	6.103	56210.4	0							No matches found	No MS2		[M+2H]+2	28289	25799.4	23722.4	7.44245	80.9269	91.8936	0.919	-0.12	0.999854	1	6.3	4.8			3	5.3		1.1
	C9 H16 Cl2 N6 O10	Full match	No results	No results	No results	No results	1.29	438.031	439.038	0.732	2.87502e+06	0							No matches found	No MS2		[M+H]+1	807389	1.83246e+06	1.67807e+06	27.1625	42.298	45.1493	0.916	-0.13	0.994318	1	7.4	7.4		6.8	6.4	6.6	6.6	6.4	6.6	6.6
	C13 H17 N2 O5 P3 S	Full match	No results	No results	No results	No results	1.44	406.008	407.015	0.84	828565	0							No matches found	DDA for preferred ion		[M+H]+1	771388	706324	646533	3.29685	28.2177	17.2477	0.915	-0.13	0.996777	1	5.6	8.3			6.4	6.2	6.2	5.2	6	6.7
NP-016354	C22 H30 O6	No match	Invalid mass	No results	No results	No results	-8.72	390.201	391.208	1.242	317894	0							No matches found	DDA for preferred ion		[M+H]+1	279844	168760	154067	9.98403	26.023	46.0023	0.913	-0.13	0.962824	1	7.5	7.5	2.9		5.3	5	6.5	5.4	4	3.3
		No results	No results	No results	No results	No results		361.138	362.145	0.951	166472	0							No matches found	No MS2		[M+H]+1	156194	124891	113937	9.30626	3.49384	7.97977	0.912	-0.13	0.209134	1	7.7	5.4			8.2	8.2	8.6	7.7	8.1	7.7
	C15 H31 N4 O8 P	Full match	No results	No results	No results	No results	-3.1	426.187	427.194	1.227	493601	0							No matches found	DDA for preferred ion		[M+H]+1	356687	273297	248574	11.3046	38.2137	48.4366	0.91	-0.14	0.999731	1	7.8	7			5.5	4	5.9	3.7	3.1	5.4
	C14 H32 N O5 P S2	Full match	No results	No results	No results	No results	-4.9	389.144	390.151	1.622	408724	0							No matches found	DDA for preferred ion		[M+H]+1	387197	355888	323536	2.49523	10.3481	15.4931	0.909	-0.14	0.79789	1	8.4	7.7			7.8	6.3	5.5	5.4	6.5	6.9
	C12 H35 N8 O4 P	Full match	No results	No results	No match	No match	4.17	386.253	387.261	1.145	183834	1							Single match found	DDA for preferred ion		[M+H]+1	168561	132928	120361	12.8139	19.928	12.2157	0.905	-0.14	0.974218	1	7.2	7.2			6.7	6.7	6.7	5.3	7.6	7.2
	C9 H14 Cl N5 O13	Full match	No results	No results	No results	No results	-3.27	435.026	436.034	1.091	101511	0							No matches found	No MS2		[M+H]+1	68790.9	88482.3	80189.1	22.8777	38.1685	41.6047	0.906	-0.14	0.999874	1						6	3.4		5.5	4.4
	C26 H36 O4 P2 S	Full match	No results	No results	No match	No results	-1.65	506.18	507.187	8.718	2.0712e+06	1							No matches found	DDA for preferred ion		[M+H]+1	602913	207411	186620	85.7506	6.40888	134.441	0.9	-0.15	0.707332	1	4.1							5.1		3.6
	C10 H23 N10 O5 P S	Full match	No results	No results	No match	No match	3.36	426.133	427.14	1.097	568877	2							Multiple matches found	DDA for preferred ion		[M+H]+1	525111	434873	392680	11.7869	19.1085	16.5138	0.903	-0.15	0.98855	1	8	7.6			7.1	6.9	6.1	7.1	6.9	7.3
	C6 H15 N O15	Full match	No results	No results	No match	No results	-0.65	341.044	342.051	3.715	213223	1							No matches found	DDA for preferred ion		[M+H]+1	129582	126887	114283	18.4661	39.3528	46.647	0.901	-0.15	0.893072	1	6.7	3.3	3.2		1.9	1.1	2.6	1.6	0.6	0.6
Saliniquinone B	C23 H18 O7	Full match	No results	No results	Not the top hit	Full match	1.39	406.106	407.113	8.138	63321.9	4							Multiple matches found	DDA for preferred ion		[M+H]+1	40203.6	43569.8	39293	1.61066	68.7331	76.1288	0.902	-0.15	0.999959	1	8	3.8				1.9	2.7		0.8	1.5
	C11 H13 Cl N10 O8	Full match	No results	No results	No match	No match	-1.73	448.06	449.067	0.72	2.35479e+06	2							Single match found	DDA for preferred ion		[M+H]+1	2.00918e+06	1.97263e+06	1.76634e+06	1.34836	11.2486	19.7376	0.895	-0.16	0.999432	1	9.2	9.6			9	8.6		7.7		8.1
	C16 H19 N9 O3 S	Full match	No results	No results	No match	No match	-2	417.132	418.14	1.135	629886	1							Single match found	DDA for preferred ion		[M+H]+1	594400	489942	438945	8.44295	17.215	10.4754	0.896	-0.16	0.873477	1	8.1	8.1			7.1	6.9	7.5	7.4	7	7.4
Chrysobactin	C16 H23 N3 O7	Full match	No results	No results	Full match	Full match	1.22	369.154	370.161	1.69	189780	2							Single match found	DDA for preferred ion		[M+H]+1	150817	116552	104276	6.65669	43.3668	39.662	0.895	-0.16	0.956869	1	3.5	3.1			5.5	5.5	0.6	1.5	1.5	1.1
	C13 H30 N O8 P	Full match	No results	No results	No match	No results	-3.34	359.17	392.203	1.095	1.11793e+06	1							No matches found	DDA for preferred ion		[M+H+MeOH]+1	756324	964195	858932	4.22272	35.2819	37.1979	0.891	-0.17	0.999205	1	8.3	8.3	2.5	3.3	5.4	5.7	6.5	6.5	6.5	6.1
	C17 H32 N P3	Full match	No results	No results	No results	No results	-0.14	343.175	344.182	2.245	580206	0							No matches found	DDA for preferred ion		[M+H]+1	318360	290126	257451	2.89238	27.2624	51.8349	0.887	-0.17	0.999033	1	5.8	5.8	2.8	3.5	4.5	4.9	4.1	4.8	2.3	3.9
	C25 H17 N4 P	Full match	No results	No results	No match	No results	-2.13	404.118	405.125	0.808	172595	1							No matches found	No MS2		[M+H]+1	157442	114871	102224	13.6115	5.78877	27.9358	0.89	-0.17	0.997504	1	4.1	3.8			8.1	5.4	6.9	2	6.2	2.4
	C13 H26 N6 O5	Full match	No results	No results	No results	No results	0.91	346.197	347.204	1.646	5.83254e+06	0							No matches found	DDA for preferred ion		[M+H]+1	2.88898e+06	1.51737e+06	1.33535e+06	14.5472	109.597	117.826	0.88	-0.18	0.999736	1	7.9	7.5			6.2	5.8	3.9	5.1	4.1	2.3
	C10 H19 Cl N2 O7 P2	Full match	No results	No results	No match	No match	3.22	376.037	377.044	1.642	334462	1							Single match found	DDA for preferred ion		[M+H]+1	189083	179813	159111	0.0591718	77.9852	79.426	0.885	-0.18	0.997831	1	4.4	6.7			2.3	2.5	1.1	2	1.4	1.5
	C20 H25 N3 O P2	Full match	No results	No results	No match	No results	4.82	385.149	386.156	1.464	178057	2							No matches found	DDA for preferred ion		[M+H]+1	164471	137020	120867	11.6818	4.16949	7.03596	0.882	-0.18	0.494079	1	4.9	4.1			7.4	5.2	4.8	5.8	5.8	3.9
	C22 H16 N6 S	Full match	No results	No results	No results	No results	4.5	396.118	397.125	1.978	164943	0							No matches found	DDA for preferred ion		[M+H]+1	136286	136669	120240	5.09207	16.76	23.2789	0.88	-0.18	0.638292	1	4.3	2.8			3.6	2.1	1.7	1.6	6.2	1.2
Phosalacine	C14 H28 N3 O6 P	Full match	No results	No results	Full match	Not the top hit	-2.47	365.171	366.178	4.038	126551	1							Multiple matches found	No MS2		[M+H]+1	85849.9	118326	104508	13.7115	20.1137	10.7286	0.883	-0.18	0.975783	1	7.2	5.3			3.5	2.8	5.4	3.4	4.1	3.4
	C21 H41 N5 O6	Full match	No results	No results	No results	No results	-1.93	459.305	460.312	5.043	811941	0							No matches found	DDA for preferred ion		[M+H]+1	180900	160414	140526	13.9919	99.7251	68.1615	0.876	-0.19	0.798725	1	4.9	7	2.4	0.7	1.4	1.4	4.8	1.7	1.4	3.5
	C15 H30 N3 O3 P S	Full match	No results	No results	No results	No results	3.13	363.176	364.183	0.889	667703	0							No matches found	DDA for preferred ion		[M+H]+1	391027	593483	521627	9.52193	38.7735	34.8939	0.879	-0.19	0.987698	1	7.9	7.5			5.5	5.7	5.7	5.5	6.1	5.7
	C20 H17 N5 S	Full match	No results	No results	No match	No results	4.51	359.122	360.129	1.303	81161	1							No matches found	No MS2		[M+H]+1	66847.9	61849.4	54312.4	2.52357	30.8418	28.1492	0.878	-0.19	0.947624	1	7.8	7.8			4.1	2.4	1.6	2.4	3.3	2.1
	C14 H29 N5 O S2	Full match	No results	No results	No results	No results	-1.59	347.181	348.188	1.203	1.76437e+06	0							No matches found	No MS2		[M+H]+1	1.52115e+06	790997	686386	22.6126	22.8215	47.3339	0.868	-0.2	0.934298	1	6.8	7			7	6.6	7	6.6	5.6	5.6
	C64 H100 N5 O15 P3 S	Full match	No results	No results	No results	No results	0.43	1303.62	652.815	1.14	347803	0							No matches found	No MS2		[M+2H]+2	237983	195281	170049	4.89322	53.7661	65.0902	0.871	-0.2	0.881476	1	6.1	5			2.3	2.5	1	2	3.6	2.5
	C40 H60 N O6 P3 S	Full match	No results	No results	No results	No results	-2.38	775.334	388.674	6.264	67533	0							No matches found	DDA for other ion		[M+2H]+2	57423.7	47596.3	41566	24.1997	75.9343	73.9586	0.873	-0.2	0.977069	1	4.4	6.2			2.1		1.1	2.3	1.5
	C17 H33 N5 O4	Full match	No results	No results	No results	No results	-1.88	371.253	372.26	3.014	1.13514e+06	0							No matches found	DDA for preferred ion		[M+H]+1	350957	244210	211830	28.1833	107.459	62.7451	0.867	-0.21	0.961031	1	3.4	3.7	2.6	1.6	2	2.5	5.2	2.7	2	4.5
	C15 H27 N3 O3 P2	Full match	No results	No results	No results	No results	-2.54	359.152	360.159	3.087	335587	0							No matches found	DDA for preferred ion		[M+H]+1	300600	271260	234194	6.25552	18.2375	23.2005	0.863	-0.21	0.935625	1	4.5	6			3.9	5.4	5.4	3.4	5.3	4.9
		No results	No results	No results	No results	No results		370.197	371.204	0.788	290948	0							No matches found	DDA for preferred ion		[M+H]+1	261523	256370	222161	15.9114	10.2334	18.8922	0.867	-0.21	0.802144	1	3.5	3.5			3.2	6.3	5.5	5.8	6.5	6.5
	C16 H43 N9 O6 P2 S2	Full match	No results	No results	No results	No results	2.54	583.227	584.234	6.819	45051.6	0							No matches found	No MS2		[M+H]+1	25228.6	25941.8	22485.9	48.1895	18.1542	53.8215	0.867	-0.21	0.986002	1	3.4	4.5			4.9	4.5	4.9	2.7	4.2	4.5
N-Desmethyltoremifene	C25 H26 Cl N O	No results	No results	No results	Full match	No results	1.98	391.171	392.178	1.03	38115.7	2							No matches found	No MS2		[M+H]+1	32163.6	27126.9	23480.7	26.1709	17.2744	15.2209	0.866	-0.21	0.586028	1		5.9				6.4	6.4		6.4
	C54 H76 N6 O12 S	Full match	No results	No results	No results	No match	0.31	1032.52	517.27	5.089	760834	0							Single match found	DDA for other ion		[M+2H]+2	330624	139386	119858	6.70025	130.804	135.825	0.86	-0.22	0.999276	1	4.1	4.9			3.3	0.6		3	1
	C18 H24 O10 S	Full match	No results	No match	No match	No match	-4	432.107	433.115	1.648	324345	20							Multiple matches found	No MS2		[M+H]+1	97544.4	161158	137039	12.1462	86.1339	76.6228	0.85	-0.23	0.999518	1	4.1	3.8			3.1	2.5	1.5	0.8	2.9	1.1
	C17 H34 N7 O7 P	Full match	No results	No results	No results	No results	2.94	479.227	480.234	6.768	124660	0							No matches found	DDA for preferred ion		[M+H]+1	111216	103813	88564.7	7.4232	21.5984	33.0575	0.853	-0.23	0.802229	1	5	4.6		4.5	3.5	3.5	6.5	3.4	1.9	3.5
	C25 H51 O15 P	Full match	No results	No results	No results	No results	-0.08	622.297	623.304	4.512	106186	0							No matches found	DDA for preferred ion		[M+H]+1	55362.5	71672.4	60982.4	54.6337	56.8561	81.0333	0.851	-0.23	0.782042	1	1.5	2.9			1.7	2.5	1.9	1.9	2.5
		No results	No results	No results	No results	No results		442.17	443.178	1.024	249160	0							No matches found	DDA for preferred ion		[M+H]+1	189829	181847	153858	0.37894	20.0585	32.8965	0.846	-0.24	0.890879	1	5.2	7.4			3	2.4	2.8	2.5	4.1	4.5
	C21 H30 N8 O5	Full match	No results	No results	No results	No results	-2	474.233	475.24	1.177	225787	0							No matches found	DDA for preferred ion		[M+H]+1	166055	155756	131779	14.4404	19.1761	38.5985	0.846	-0.24	0.977771	1	7.2	6.4	1.4	4.8	5.9	4.4	5.5	3.2	6	2.6
		No results	No results	No results	No results	No results		438.033	422.013	0.838	384589	0							No matches found	No MS2		[M+H-NH3]+1	246269	305471	257540	50.6685	30.1551	69.4229	0.843	-0.25	0.62305	1	3.9	2.5			4	4.7	5.9	3.8	4.2	3.5
	C5 H15 N O18 P2	Full match	No results	No results	No results	No results	0.89	438.977	439.984	0.86	142273	0							No matches found	No MS2		[M+H]+1	48533.6	108081	90396.3	8.87741	20.8709	31.4899	0.836	-0.26	0.643417	1					1.6	3.1	3.1	2.2	3
	C45 H68 N9 O14 P3	Full match	No results	No results	No results	No results	-0.17	1051.41	526.712	1.111	191090	0							No matches found	No MS2		[M+2H]+2	182110	169051	140448	4.52175	15.6356	19.2306	0.831	-0.27	0.999209	1	5.9	4.8			5.2	4	2.5	6.3	4	6.3
	C5 H14 N9 O3 P3	Full match	No results	No results	No match	No results	1.72	341.044	342.051	1.168	75804.9	1							No matches found	No MS2		[M+H]+1	56164.7	69733.5	57387.5	42.9096	21.9501	19.3343	0.823	-0.28	0.817673	1	4.4	2.7			4.6	3.7	3.9	3.8	4.5	6.3
Pirenzepine	C19 H21 N5 O2	Full match	No results	No results	Full match	No match	-2.84	351.169	352.176	8.225	511619	8							Single match found	DDA for preferred ion		[M+H]+1	201008	48542.9	39657.7	4.98013	147.354	149.591	0.817	-0.29	0.999783	1	7.7	7			4.1	4.9		4.8	0.8
	C37 H77 N4 O16 P3	Full match	No results	No results	No results	No results	0	926.455	464.235	5.872	167693	0							No matches found	DDA for other ion		[M+2H]+2	112400	68663	55400.3	5.80317	62.4659	72.7185	0.807	-0.31	0.945831	1	4.6	3.9			0.8	1	2.9	1.9	3	2.1
	C15 H28 N2 O9 S	Full match	No results	No results	No match	No match	-2.84	412.15	413.158	8.945	147866	6							Multiple matches found	DDA for preferred ion		[M+H]+1	130660	126275	102087	11.7421	14.7312	20.0525	0.808	-0.31	0.614499	1	5.3	5.7			4.1	4.1	4.9	3.9	3.5	4.6
	C26 H51 O2 P S	Full match	No results	No results	No results	No results	2.81	458.336	459.343	8.964	515794	0							No matches found	DDA for preferred ion		[M+H]+1	310848	83833.8	66656.6	93.241	24.7175	58.8806	0.795	-0.33	0.998198	1	2.2	0.2			4.3	2.4	3.1	0.6	2.9	2.3
	C19 H37 N O12 S2	Full match	No results	No results	No results	No results	0.86	535.176	536.184	0.786	184792	0							No matches found	DDA for other ion		[M+H]+1	127637	162545	128475	4.96767	8.87422	9.55156	0.79	-0.34	0.0178053	1		7.8			3.5		3.9	5.4
	C20 H37 N3 O2 P2 S	Full match	No results	No results	No results	No results	-3.61	445.207	446.214	6.717	96027.1	0							No matches found	DDA for preferred ion		[M+H]+1	66816.2	64556.7	51132.3	6.68957	26.4684	44.8937	0.792	-0.34	0.870066	1	3.3	3.5			3.9	4.8	2	1.9	2.3	1
		No results	No results	No results	No results	No results		357.119	358.126	1.289	79933.5	0							No matches found	DDA for preferred ion		[M+H]+1	72794.3	60177.9	46701.9	13.8698	46.9195	59.4071	0.776	-0.37	0.901198	1	4.5	6.8			3.6	4.9	4.9	3.6	4.9	4.2
		No results	No results	No results	No results	No results		341.195	342.203	0.947	148092	0							No matches found	DDA for preferred ion		[M+H]+1	114498	110195	84712.2	18	19.5899	66.0409	0.769	-0.38	0.451241	1	7	6.7			5.2	6.7	5.2	5.2	1.9	5.9
	C10 H32 N8 O2 P2	Full match	No results	No results	No results	No results	-4.62	358.211	359.218	8.898	119117	0							No matches found	DDA for preferred ion		[M+H]+1	99028.7	95408	73385.8	19.0044	26.3448	33.8345	0.769	-0.38	0.999718	1	5.2	6.3			3.9	2.5	2.4	3.4	1.5	3.4
	C24 H18 N4 O	Full match	No results	No results	No match	No match	-3.9	378.147	361.143	4.785	108415	5							Single match found	DDA for preferred ion		[M+H-H2O]+1	97107.6	104676	79526.2	15.1199	10.6688	36.4846	0.76	-0.4	0.330425	1	4	3.3			4.1	2.6	3.4	2.6	0.5	1.9
	C23 H24 O S	Full match	No results	No results	No results	No results	-3.29	348.154	349.161	0.946	822036	0							No matches found	DDA for other ion		[M+H]+1	267899	138095	103645	5.83001	125.44	51.5426	0.751	-0.41	0.847947	1	7.1	7.1	1.5		2.2	1.7	4.5	1.6	0.2	2.5
	C17 H23 N7 O2	Full match	No results	No results	No match	No match	-2.61	357.19	390.224	0.811	217046	1							Single match found	DDA for other ion		[M+H+MeOH]+1	136605	175474	129088	5.98963	30.9476	70.0584	0.736	-0.44	0.723113	1	5.4	8.1			1.9	5.3	2.6	5.3	3.6	5.8
	C46 H55 N4 O2 P3	Full match	No results	No results	No results	No results	-0.21	788.354	395.184	8.245	128290	0							No matches found	DDA for other ion		[M+2H]+2	94726.5	66019.9	48657.2	50.1086	13.2524	78.2203	0.737	-0.44	0.565135	1	2.3	2.1			4.9	3.2	2.6	0	2.5
SF-2140	C18 H20 N2 O6	No results	No results	Partial match	Not the top hit	Full match	0.88	360.132	361.14	1.151	85650.5	5							Single match found	No MS2		[M+H]+1	71888.3	82553.4	60420.7	0.768825	21.1234	15.2947	0.732	-0.45	0.315246	1	4.8	6.3		4.2	4.3	5.9	3.5	4.5	3	4.4
	C59 H90 N7 O15 P3	Full match	No results	No results	No match	No match	0.7	1229.57	615.793	7.254	78414.9	1							Single match found	DDA for other ion		[M+2H]+2	43402.1	53138.8	38948.8	75.154	48.6347	87.5675	0.733	-0.45	0.854886	1	2.3	1			2.7	0.8	4.5	3	2.5
	C8 H28 N9 O5 P	Full match	No results	No results	No results	No results	3.76	361.196	362.204	1.69	486804	0							No matches found	DDA for preferred ion		[M+H]+1	431286	239224	173135	18.2047	33.74	65.7341	0.724	-0.47	0.937725	1	7.5	6.9			4.7	4	4.5	3.9	2.5	3.6
	C64 H105 N6 O2 P	Full match	No results	No results	No results	No results	0.62	1020.8	511.409	7.308	65135.4	0							No matches found	No MS2		[M+2H]+2	4833.25	20204.5	14523.1	2.16952	104.627	75.5493	0.719	-0.48	0.976645	1					2.3	2.9		3.4
	C4 H13 N5 O17	Full match	No results	No results	No match	No results	-0.33	403.031	404.038	0.809	196939	1							No matches found	No MS2		[M+H]+1	41126.8	75527.9	53385.2	21.8708	91.8002	106.436	0.707	-0.5	0.99605	1	2.5					3.3	3.6			6.1
	C26 H51 N O4 P2	Full match	No results	No results	No results	No results	3.21	503.331	504.338	5.639	623582	0							No matches found	DDA for preferred ion		[M+H]+1	185132	174663	121741	40.7561	93.9944	89.6762	0.697	-0.52	0.688888	1	1.4	3.9	4.5	0	2.5	1.4	4.5	1.7	2.3	3.1
		No results	No results	No results	No results	No results		1210.51	606.263	1.159	91408.7	0							No matches found	No MS2		[M+2H]+2	49505.9	82375	57347.3	58.7316	8.33582	42.9418	0.696	-0.52	0.41869	1	1	0			4.3	2.8	3.1	0.4	1.7	1.9
	C19 H50 N9 O7 P	Full match	No results	No results	No results	No results	-0.14	547.357	548.364	6.121	421265	0							No matches found	DDA for preferred ion		[M+H]+1	157436	158682	107980	18.6296	75.1389	63.1395	0.68	-0.56	0.638096	1	2.9	3.6	1.5	0.6	0.2	0.6	3.9	0.6	1.7	2.7
	C19 H37 N5 O5	Full match	No results	No results	No results	No results	-1.77	415.279	416.286	4.247	1.00142e+06	0							No matches found	DDA for preferred ion		[M+H]+1	263497	194364	130670	21.217	111.084	82.6179	0.672	-0.57	0.791618	1	3.4	3.7	2.9	2.5	2.1	0.6	5.2	3.3	1.4	2.3
	C15 H36 N3 P S4	Full match	No results	No results	No results	No results	-5	417.151	418.158	1.125	122433	0							No matches found	DDA for preferred ion		[M+H]+1	85025.7	92474.1	62337.6	62.2192	18.4956	84.6076	0.674	-0.57	0.59967	1	3	4.4			6.7	6.3	5.9	2.7	5.2
	C12 H16 N9 O4 P	Full match	No results	No results	No results	No results	0.34	381.106	382.114	0.952	741430	0							No matches found	DDA for other ion		[M+H]+1	471828	657915	436154	8.95295	24.8457	36.6567	0.663	-0.59	0.808313	1	7.4	6.4			7.4	4.1	6.2	5.1	5.1	5
	C15 H22 N6 O S	Full match	No results	No results	No match	No match	-3.4	334.156	335.164	5.614	294547	2							Single match found	DDA for preferred ion		[M+H]+1	143735	68294.9	44894.3	15.0842	107.991	130.958	0.657	-0.61	0.970492	1	4.8	4			3.9	1.4	1.9	3.5	4.5	1.9
Belactosin C	C16 H27 N3 O6	No results	No results	No results	Full match	Full match	0.86	357.19	358.198	9.688	318674	1							Single match found	DDA for preferred ion		[M+H]+1	257112	244687	151767	3.22017	63.5851	57.8197	0.62	-0.69	0.998686	1	4.6	6.5			2.3	0.5	1.5	2	1.7	0.6
	C28 H37 N9 O	Full match	No results	No results	No results	No results	-2.53	515.311	516.318	8.636	413442	0							No matches found	DDA for preferred ion		[M+H]+1	260923	215793	130286	49.4911	22.8673	111.331	0.604	-0.73	0.608409	1	4.8	6.1			5.3	5.3	4.6	3.6	5.4	4.5
	C19 H30 N4 O8	Full match	No results	No results	No match	No match	0.47	442.207	443.214	1.073	82471.3	1							Single match found	DDA for preferred ion		[M+H]+1	70585.9	48925.9	28302.4	23.8127	21.5956	62.5039	0.578	-0.79	0.278364	1	4.3	2.9	6.7		1	3.3	5.6	4.2		4.5
	C16 H25 N3 O9	Full match	No results	No results	No results	No results	1.53	403.16	404.167	1.161	300297	0							No matches found	DDA for preferred ion		[M+H]+1	196469	176690	101804	74.7377	24.8136	31.2891	0.576	-0.8	0.305859	1	0.8	2.5			2	3.1	3.7	3.8	4.9	4.1
	C23 H47 N O11 S	Full match	No results	No results	No results	No results	-3.34	545.285	546.292	8.287	162594	0							No matches found	DDA for preferred ion		[M+H]+1	129806	57919.6	32964	35.7225	55.8471	111.519	0.569	-0.81	0.624496	1	4.1	5.7			3.6	2.7	1.5	4.2	4.8
	C23 H48 N10 O14	Full match	No results	No results	No match	No match	-1.64	688.334	345.174	7.493	106929	1							Single match found	DDA for other ion		[M+2H]+2	100198	93739.6	51171.9	9.49944	8.92391	18.3124	0.546	-0.87	0.0115685	1	4.3	4.6			5.4	4.6	6.2	3.6	4.5	3.4
	C23 H52 N10 O16	Full match	No results	No results	No results	No results	-1.7	724.355	363.185	7.961	143717	0							No matches found	DDA for other ion		[M+2H]+2	82019.8	99421	53967.5	54.4214	35.8364	100.679	0.543	-0.88	0.69962	1	1.5	1.4			2.6	1.5		2.3	2.1
	C16 H26 N2 O3 S2	Full match	No results	No results	No match	No results	-1.6	358.138	359.145	1.666	60090.8	1							No matches found	No MS2		[M+H]+1	50153.4	48391.2	26067.2	4.54094	19.6914	56.6815	0.539	-0.89	0.285182	1	5.3	7.6			3.8	3.4	2.3	0.8	0.4	4.5
	C17 H19 Cl N4 O5	Full match	No results	No results	No match	No match	1.75	394.105	395.112	0.903	806301	5							Multiple matches found	DDA for preferred ion		[M+H]+1	717327	601314	319240	9.12011	43.3648	56.9107	0.531	-0.91	0.798777	1	4	4			3.5	3.3	1.4	4.2	5.6	3.5
Beauvericin K	C42 H59 N3 O9	No results	No results	No results	No results	Full match	3.51	749.428	375.721	7.186	86181.2	0							Single match found	DDA for other ion		[M+2H]+2	52506.7	39678.5	21054.7	31.5923	51.4256	101.929	0.531	-0.91	0.883373	1	5.4	3.8		6.2	3	3.4	4.9	2.5	3.8
	C23 H33 N O P2 S2	Full match	No results	No results	No match	No match	3.63	465.15	466.157	0.857	166491	2							Multiple matches found	No MS2		[M+H]+1	134862	121957	64586.1	33.1675	13.9754	15.2962	0.53	-0.92	0.0240459	1	2.6	1.5	7.6		2.6	4.9	2.2	3.3		3.3
	C7 H20 N10 O6	Full match	No results	No results	No results	No results	-0.46	340.157	341.164	0.766	3.51453e+06	0							No matches found	No MS2		[M+H]+1	3.26637e+06	3.06773e+06	1.54165e+06	10.7443	49.3305	55.8049	0.503	-0.99	0.833954	1	8.2	8.2	5.9	5.2	5.5	6.6			5.8
	C34 H64 O9	Full match	No results	No results	No results	No results	1.74	616.456	617.463	12.836	626888	0							No matches found	No MS2		[M+H]+1	45121.8	539887	254545	48.3105	28.7466	30.9625	0.471	-1.08	0.109468	1					3.6	5.5	4.9		3.6	4.7
	C6 H16 N2 O14	Full match	No results	No match	No match	No match	-0.58	340.06	341.067	1.647	2.52521e+06	14							Multiple matches found	DDA for preferred ion		[M+H]+1	1.05945e+06	675524	316964	1.76711	101.991	106.218	0.469	-1.09	0.433913	1	6.7	6		1.5	5.8	4.1	2.3	4.9	4.5	2
	C18 H43 N9 O2 P2	Full match	No results	No results	No match	No results	-4.6	479.299	480.307	9.714	224407	4							No matches found	DDA for preferred ion		[M+H]+1	190701	184387	84296.7	10.8793	45.1438	80.4145	0.457	-1.13	0.67388	1	3.6	3			0.5	1.7	2.9	1.6	4.9	1.7
	C23 H43 N3 O3	Full match	No results	No results	No results	No results	1.32	409.331	410.338	8.845	255131	0							No matches found	No MS2		[M+H]+1	15983.3	123262	53803.6	61.1434	87.1838	61.467	0.436	-1.2	0.734346	1		2.7			2.1	0.5	1.9	2.1	4.5
	C26 H65 N8 O4 P3 S	Full match	No results	No results	No results	No results	-2.42	678.405	340.21	7.487	193983	0							No matches found	DDA for other ion		[M+2H]+2	105112	103899	44660.2	42.2124	82.1585	36.319	0.43	-1.22	0.717468	1	0.2	2.9	4.2	4.9	1.4	3.4	2.5	2.8	3.5	2.4
	C11 H21 N10 O P	Full match	No results	No results	No match	No results	-0.76	340.163	341.171	0.936	444586	1							No matches found	DDA for other ion		[M+H]+1	84593.1	176567	75000	39.6984	75.3226	47.6716	0.425	-1.24	0.147674	1	2.4	0.7	5.2		1.4	0.2	5	2.1	4.5	5.9
	C11 H26 N7 O7 P	Full match	No results	No results	No results	No results	3.68	399.165	400.172	0.958	401091	0							No matches found	DDA for preferred ion		[M+H]+1	383835	314301	128330	6.35757	12.3667	32.9496	0.408	-1.29	0.0112105	1	7.5	6.8	3.4	4.2	7	7.8	5.5	4.1	2.2	0.7
	C41 H68 N5 O7 P3	Full match	No results	No results	No results	No results	2.2	835.435	418.725	7.009	379554	0							No matches found	DDA for other ion		[M+2H]+2	278143	242856	94432.7	51.5624	48.9573	92.43	0.389	-1.36	0.641117	1	1	3.1			2.7	2.3	2.9		3.1
	C8 H24 N7 O7 P	Full match	No results	No results	No results	No results	3.58	361.149	362.156	0.835	4.8972e+06	0							No matches found	DDA for preferred ion		[M+H]+1	2.62864e+06	3.81809e+06	1.44865e+06	91.5758	40.1979	92.3562	0.379	-1.4	0.514834	1	5.2	3.9	3.7	6.7	2.4	3.2	3.6	4.7	2	5.6
	C32 H76 N8 O7 P2	Full match	No results	No results	No results	No results	-2.21	746.53	374.272	9.019	106313	0							No matches found	DDA for other ion		[M+2H]+2	40052	70915.8	20173	52.7987	79.7367	122.918	0.284	-1.81	0.91924	1		3			2.9	5.5		4.8
	C37 H81 N2 O13 P3 S	Full match	No results	No results	No results	No results	-0.74	886.467	444.241	6.878	70542.9	0							No matches found	No MS2		[M+2H]+2	8746.12	41829.8	11943.9	68.4413	72.2137	124.849	0.286	-1.81	0.950793	1					0.8	1.9		2.3	2.9
	C39 H87 N10 O2 P3 S	Full match	No results	No results	No results	No results	-0.57	852.594	427.304	11.168	193576	0							No matches found	DDA for other ion		[M+2H]+2	83207.3	89675.3	23303.7	67.453	67.9376	122.877	0.26	-1.94	0.965282	1	4.9	1.7	5.8	5.1	3.6	3.6		3.3		2.3
	C15 H33 O9 P	Full match	No results	No results	No match	No match	1.65	388.187	389.194	21.762	277317	25							Multiple matches found	DDA for preferred ion		[M+H]+1	143352	209872	46420.6	15.3036	57.9219	112.324	0.221	-2.18	0.732919	1	2.9	3.3	1.8	1.4	2.3	2	0.8	2.7	1.1	0.4
	C20 H51 N8 O4 P	Full match	No results	No results	No results	No results	2.74	498.378	499.386	7.746	462431	0							No matches found	DDA for preferred ion		[M+H]+1	212979	385969	77185.2	34.3735	71.9422	122.561	0.2	-2.32	0.693578	1	4.5	5.9	6.9	3.9	5.8	4.6	3.8	5.4	2.5	3.8
	C20 H37 N3 O5	Full match	No results	No results	No results	No results	0.87	399.274	400.281	8.245	94573.5	0							No matches found	DDA for preferred ion		[M+H]+1	44755.9	88044	16651.7	31.9595	73.9223	112.576	0.189	-2.4	0.793641	1	3.2	5.4			3.6	1.4		4	4.9
	C34 H63 N2 O4 P S	Full match	No results	No results	No results	No results	1.34	626.425	627.433	10.508	1.33369e+06	0							No matches found	DDA for preferred ion		[M+H]+1	584609	998467	138365	28.7267	75.331	129.084	0.139	-2.85	0.793372	1	4.5	7	5	5.8	5.6	5.2	5.2	5.6	1.7	2.9
	C20 H36 N2 O6	Full match	No results	No results	No results	No results	0.97	400.258	401.265	9.369	1.14509e+06	0							No matches found	DDA for preferred ion		[M+H]+1	563664	1.03771e+06	121198	33.3456	73.8705	132.405	0.117	-3.1	0.732364	1	5.1	5.4	7.8	5.9	6.4	4.8	3.6	6.4	4.8	3.6
	C35 H76 N6 O7 S	Full match	No results	No results	No results	No results	-4.05	724.547	363.281	9.016	740190	0							No matches found	DDA for preferred ion		[M+2H]+2	359675	510852	40110.4	29.5615	84.2404	151.682	0.079	-3.67	0.800188	1	6	6	4.3	4.7	5.6	6.4		6		3
