# Supplementary material for: Chemical capture of diazo metabolites reveals biosynthetic hydrazone oxidation
Source: Nature. 2026 Feb 4;652(8109):517–25. doi: 10.1038/s41586-025-10079-x (PMC13061610; doi:10.1038/s41586-025-10079-x)
Supplement: Supplementary file 13 — Source Data Extended Data Fig. 6 [file 41586_2025_10079_MOESM13_ESM.xlsx]

## Sheet: ED 6B
EIC 163.1077 m/z
8 std.			Full reaction			–enzyme			–FAD			–lysine			–reductant
X(Minutes)	Y(Counts)		X(Minutes)	Y(Counts)		X(Minutes)	Y(Counts)		X(Minutes)	Y(Counts)		X(Minutes)	Y(Counts)		X(Minutes)	Y(Counts)
0.054	0		0.046	0		0.053	0		0.049	0		0.051	0		0.058	0
0.066	0		0.058	0		0.064	0		0.061	0		0.063	0		0.07	0
0.078	0		0.07	0		0.076	0		0.072	0		0.074	0		0.082	0
0.09	0		0.081	0		0.088	0		0.084	0		0.086	0		0.094	0
0.101	0		0.093	0		0.1	0		0.096	0		0.098	0		0.105	0
0.113	0		0.105	0		0.112	0		0.108	0		0.11	0		0.117	0
0.125	0		0.117	0		0.123	0		0.12	0		0.122	0		0.129	0
0.137	0		0.129	0		0.135	0		0.131	0		0.133	0		0.141	0
0.149	0		0.14	0		0.147	0		0.143	0		0.145	0		0.153	0
0.161	0		0.152	0		0.159	0		0.155	0		0.157	0		0.165	0
0.172	0		0.164	0		0.171	0		0.167	0		0.169	0		0.176	0
0.184	0		0.176	0		0.182	0		0.179	0		0.181	0		0.188	0
0.196	0		0.188	0		0.194	0		0.191	0		0.193	0		0.2	0
0.208	0		0.199	0		0.206	0		0.202	0		0.204	0		0.212	0
0.22	0		0.211	0		0.218	0		0.214	0		0.216	0		0.224	0
0.231	0		0.223	0		0.23	0		0.226	0		0.228	0		0.235	0
0.243	0		0.235	0		0.242	0		0.238	0		0.24	0		0.247	0
0.255	0		0.247	0		0.253	0		0.25	0		0.252	0		0.259	0
0.267	0		0.259	0		0.265	0		0.261	0		0.263	0		0.271	0
0.279	0		0.27	0		0.277	0		0.273	0		0.275	0		0.283	0
0.29	0		0.282	0		0.289	0		0.285	0		0.287	0		0.295	0
0.302	0		0.294	0		0.301	0		0.297	0		0.299	0		0.306	0
0.314	0		0.306	0		0.312	0		0.309	0		0.311	0		0.318	0
0.326	0		0.318	0		0.324	0		0.32	0		0.322	0		0.33	0
0.338	0		0.329	0		0.336	0		0.332	0		0.334	0		0.342	0
0.35	0		0.341	0		0.348	0		0.344	0		0.346	0		0.354	0
0.361	0		0.353	0		0.36	0		0.356	0		0.358	0		0.365	0
0.373	0		0.365	0		0.371	0		0.368	0		0.37	0		0.377	0
0.385	0		0.377	0		0.383	0		0.38	0		0.382	0		0.389	0
0.397	0		0.388	0		0.395	0		0.391	0		0.393	0		0.401	0
0.409	0		0.4	0		0.407	0		0.403	0		0.405	0		0.413	0
0.42	0		0.412	0		0.419	0		0.415	0		0.417	0		0.425	0
0.432	0		0.424	0		0.431	0		0.427	0		0.429	0		0.436	0
0.444	0		0.436	0		0.442	0		0.439	0		0.441	0		0.448	0
0.456	0		0.448	0		0.454	0		0.45	0		0.452	0		0.46	0
0.468	0		0.459	0		0.466	0		0.462	0		0.464	0		0.472	0
0.48	0		0.471	0		0.478	0		0.474	0		0.476	0		0.484	0
0.491	0		0.483	0		0.49	0		0.486	0		0.488	0		0.495	0
0.503	0		0.495	0		0.501	0		0.498	0		0.5	0		0.507	0
0.515	0		0.507	0		0.513	0		0.51	0		0.511	0		0.519	0
0.527	0		0.518	0		0.525	0		0.521	0		0.523	0		0.531	0
0.539	0		0.53	0		0.537	0		0.533	0		0.535	0		0.543	0
0.55	0		0.542	0		0.549	0		0.545	0		0.547	0		0.554	0
0.562	0		0.554	0		0.561	0		0.557	0		0.559	0		0.566	0
0.574	0		0.566	0		0.572	0		0.569	0		0.571	0		0.578	0
0.586	0		0.578	0		0.584	0		0.58	0		0.582	0		0.59	0
0.598	0		0.589	0		0.596	0		0.592	0		0.594	0		0.602	0
0.609	0		0.601	0		0.608	0		0.604	0		0.606	0		0.614	0
0.621	0		0.613	0		0.62	0		0.616	0		0.618	0		0.625	0
0.633	0		0.625	0		0.631	0		0.628	0		0.63	0		0.637	0
0.645	0		0.637	0		0.643	0		0.639	0		0.641	0		0.649	0
0.657	0		0.648	0		0.655	0		0.651	0		0.653	0		0.661	0
0.669	0		0.66	0		0.667	0		0.663	0		0.665	0		0.673	0
0.68	0		0.672	0		0.679	0		0.675	0		0.677	0		0.684	0
0.692	0		0.684	0		0.69	0		0.687	0		0.689	0		0.696	0
0.704	0		0.696	0		0.702	0		0.699	0		0.701	0		0.708	0
0.716	0		0.707	0		0.714	0		0.71	0		0.712	0		0.72	0
0.728	0		0.719	0		0.726	0		0.722	0		0.724	0		0.732	0
0.739	0		0.731	0		0.738	0		0.734	0		0.736	0		0.743	0
0.751	0		0.743	0		0.75	0		0.746	0		0.748	0		0.755	0
0.763	0		0.755	0		0.761	0		0.758	0		0.76	0		0.767	0
0.775	0		0.767	0		0.773	0		0.769	0		0.771	0		0.779	0
0.787	0		0.778	0		0.785	0		0.781	0		0.783	0		0.791	0
0.799	0		0.79	0		0.797	0		0.793	0		0.795	0		0.803	0
0.81	0		0.802	0		0.809	0		0.805	0		0.807	0		0.814	0
0.822	0		0.814	0		0.82	0		0.817	0		0.819	0		0.826	0
0.834	0		0.826	0		0.832	0		0.829	0		0.83	0		0.838	0
0.846	0		0.837	0		0.844	0		0.84	0		0.842	0		0.85	0
0.858	0		0.849	0		0.856	0		0.852	0		0.854	0		0.862	0
0.869	0		0.861	0		0.868	0		0.864	0		0.866	0		0.873	0
0.881	0		0.873	0		0.88	0		0.876	0		0.878	0		0.885	0
0.893	0		0.885	0		0.891	0		0.888	0		0.89	0		0.897	0
0.905	0		0.897	0		0.903	0		0.899	0		0.901	0		0.909	0
0.917	0		0.908	0		0.915	0		0.911	0		0.913	0		0.921	0
0.928	0		0.92	0		0.927	0		0.923	0		0.925	0		0.933	0
0.94	0		0.932	0		0.939	0		0.935	0		0.937	0		0.944	0
0.952	0		0.944	0		0.95	0		0.947	0		0.949	0		0.956	0
0.964	0		0.956	0		0.962	0		0.958	0		0.96	0		0.968	0
0.976	0		0.967	0		0.974	0		0.97	0		0.972	0		0.98	0
0.988	0		0.979	0		0.986	0		0.982	0		0.984	0		0.992	0
0.999	0		0.991	0		0.998	0		0.994	0		0.996	0		1.003	0
1.011	0		1.003	0		1.009	0		1.006	0		1.008	0		1.015	0
1.023	0		1.015	0		1.021	0		1.018	0		1.02	0		1.027	0
1.035	0		1.026	0		1.033	0		1.029	0		1.031	0		1.039	0
1.047	0		1.038	0		1.045	0		1.041	0		1.043	0		1.051	0
1.058	0		1.05	0		1.057	0		1.053	0		1.055	0		1.062	0
1.07	0		1.062	0		1.069	0		1.065	0		1.067	0		1.074	0
1.082	0		1.074	0		1.08	0		1.077	0		1.079	0		1.086	0
1.094	0		1.086	0		1.092	0		1.088	0		1.09	0		1.098	0
1.106	0		1.097	0		1.104	0		1.1	0		1.102	0		1.11	0
1.117	0		1.109	0		1.116	0		1.112	0		1.114	0		1.122	0
1.129	0		1.121	0		1.128	0		1.124	0		1.126	0		1.133	0
1.141	0		1.133	0		1.139	0		1.136	0		1.138	0		1.145	0
1.153	0		1.145	0		1.151	0		1.147	0		1.149	0		1.157	0
1.165	0		1.156	0		1.163	0		1.159	0		1.161	0		1.169	0
1.177	0		1.168	0		1.175	0		1.171	0		1.173	0		1.181	0
1.188	0		1.18	0		1.187	0		1.183	0		1.185	0		1.192	0
1.2	0		1.192	0		1.198	0		1.195	0		1.197	0		1.204	0
1.212	0		1.204	0		1.21	0		1.207	0		1.209	0		1.216	0
1.224	0		1.215	0		1.222	0		1.218	0		1.22	0		1.228	0
1.236	0		1.227	0		1.234	0		1.23	0		1.232	0		1.24	0
1.247	0		1.239	0		1.246	0		1.242	0		1.244	0		1.252	0
1.259	0		1.251	0		1.258	0		1.254	0		1.256	0		1.263	0
1.271	0		1.263	0		1.269	0		1.266	0		1.268	0		1.275	0
1.283	0		1.275	0		1.281	0		1.277	0		1.279	0		1.287	0
1.295	0		1.286	0		1.293	0		1.289	0		1.291	0		1.299	0
1.307	0		1.298	0		1.305	0		1.301	0		1.303	0		1.311	0
1.318	0		1.31	0		1.317	0		1.313	0		1.315	0		1.322	0
1.33	0		1.322	0		1.328	0		1.325	0		1.327	0		1.334	0
1.342	0		1.334	0		1.34	0		1.337	0		1.338	0		1.346	0
1.354	0		1.345	0		1.352	0		1.348	0		1.35	0		1.358	0
1.366	0		1.357	0		1.364	0		1.36	0		1.362	0		1.37	0
1.377	0		1.369	0		1.376	0		1.372	0		1.374	0		1.381	0
1.389	0		1.381	0		1.388	0		1.384	0		1.386	0		1.393	0
1.401	0		1.393	0		1.399	0		1.396	0		1.398	0		1.405	0
1.413	0		1.405	0		1.411	0		1.407	0		1.409	0		1.417	0
1.425	0		1.416	0		1.423	0		1.419	0		1.421	0		1.429	0
1.436	0		1.428	0		1.435	0		1.431	0		1.433	0		1.441	0
1.448	0		1.44	0		1.447	0		1.443	0		1.445	0		1.452	0
1.46	0		1.452	0		1.458	0		1.455	0		1.457	0		1.464	0
1.472	0		1.464	0		1.47	0		1.466	0		1.468	0		1.476	0
1.484	0		1.475	0		1.482	0		1.478	0		1.48	0		1.488	0
1.496	0		1.487	0		1.494	0		1.49	0		1.492	0		1.5	0
1.507	0		1.499	0		1.506	0		1.502	0		1.504	0		1.511	0
1.519	0		1.511	0		1.517	0		1.514	0		1.516	0		1.523	0
1.531	0		1.523	0		1.529	0		1.526	0		1.528	0		1.535	0
1.543	0		1.534	0		1.541	0		1.537	0		1.539	0		1.547	0
1.555	0		1.546	0		1.553	0		1.549	0		1.551	0		1.559	0
1.566	0		1.558	0		1.565	0		1.561	0		1.563	0		1.57	0
1.578	0		1.57	0		1.577	0		1.573	0		1.575	0		1.582	0
1.59	0		1.582	0		1.588	0		1.585	0		1.587	0		1.594	0
1.602	0		1.594	0		1.6	0		1.596	0		1.598	0		1.606	0
1.614	0		1.605	0		1.612	0		1.608	0		1.61	0		1.618	0
1.625	0		1.617	0		1.624	0		1.62	0		1.622	0		1.63	0
1.637	0		1.629	0		1.636	0		1.632	0		1.634	0		1.641	0
1.649	0		1.641	0		1.647	0		1.644	0		1.646	0		1.653	0
1.661	0		1.653	0		1.659	0		1.656	0		1.657	0		1.665	0
1.673	0		1.664	0		1.671	0		1.667	0		1.669	0		1.677	0
1.685	0		1.676	0		1.683	0		1.679	0		1.681	0		1.689	0
1.696	0		1.688	0		1.695	0		1.691	0		1.693	0		1.7	0
1.708	0		1.7	0		1.706	0		1.703	0		1.705	0		1.712	0
1.72	0		1.712	0		1.718	0		1.715	0		1.717	0		1.724	0
1.732	0		1.723	0		1.73	0		1.726	0		1.728	0		1.736	0
1.744	0		1.735	0		1.742	0		1.738	0		1.74	0		1.748	0
1.755	0		1.747	0		1.754	0		1.75	0		1.752	0		1.76	0
1.767	0		1.759	0		1.766	0		1.762	0		1.764	0		1.771	0
1.779	0		1.771	0		1.777	0		1.774	0		1.776	0		1.783	0
1.791	0		1.783	0		1.789	0		1.785	0		1.787	0		1.795	0
1.803	0		1.794	0		1.801	0		1.797	0		1.799	0		1.807	0
1.815	0		1.806	0		1.813	0		1.809	0		1.811	0		1.819	0
1.826	0		1.818	0		1.825	0		1.821	0		1.823	0		1.83	0
1.838	0		1.83	0		1.836	0		1.833	0		1.835	0		1.842	0
1.85	0		1.842	0		1.848	0		1.845	0		1.846	0		1.854	0
1.862	0		1.853	0		1.86	0		1.856	0		1.858	0		1.866	0
1.874	0		1.865	0		1.872	0		1.868	0		1.87	0		1.878	0
1.885	0		1.877	0		1.884	0		1.88	0		1.882	0		1.889	0
1.897	0		1.889	0		1.896	0		1.892	0		1.894	0		1.901	0
1.909	0		1.901	0		1.907	0		1.904	0		1.906	0		1.913	0
1.921	0		1.913	0		1.919	0		1.915	0		1.917	0		1.925	0
1.933	0		1.924	0		1.931	0		1.927	0		1.929	0		1.937	0
1.944	0		1.936	0		1.943	0		1.939	0		1.941	0		1.949	0
1.956	0		1.948	0		1.955	0		1.951	0		1.953	0		1.96	0
1.968	0		1.96	0		1.966	0		1.963	0		1.965	0		1.972	0
1.98	0		1.972	0		1.978	0		1.974	0		1.976	0		1.984	0
1.992	0		1.983	0		1.99	0		1.986	0		1.988	0		1.996	0
2.004	0		1.995	0		2.002	0		1.998	0		2	0		2.008	0
2.015	0		2.007	0		2.014	0		2.01	0		2.012	0		2.019	0
2.027	0		2.019	0		2.025	0		2.022	0		2.024	0		2.031	0
2.056	0		2.031	0		2.054	0		2.034	0		2.059	0		2.06	0
2.072	0		2.054	0		2.071	0		2.062	0		2.071	0		2.076	0
2.089	0		2.066	0		2.087	0		2.079	0		2.083	0		2.093	0
2.106	0		2.078	0		2.104	0		2.095	0		2.095	0		2.11	0
2.122	0		2.09	0		2.121	0		2.112	0		2.106	0		2.126	0
2.139	0		2.102	0		2.137	0		2.129	0		2.118	260.032		2.143	0
2.156	0		2.113	0		2.154	0		2.145	0		2.13	320.909		2.16	0
2.172	0		2.125	0		2.171	0		2.162	0		2.142	0		2.176	0
2.189	0		2.137	0		2.187	0		2.179	0		2.154	0		2.193	0
2.206	0		2.149	0		2.204	0		2.195	0.338803		2.165	0		2.21	224.878
2.222	0		2.161	0		2.22	0		2.212	1.43248		2.177	0		2.226	0
2.239	0		2.172	0		2.237	0		2.229	4.85179		2.189	0		2.243	0
2.256	0		2.184	0		2.254	0		2.245	13.1639		2.201	0		2.26	0
2.272	0		2.196	0		2.27	428.357		2.262	28.6114		2.213	0		2.276	0
2.289	0		2.208	0		2.287	0		2.279	49.8153		2.225	0		2.293	0
2.305	0		2.22	0		2.304	0		2.295	69.4796		2.236	0		2.31	234.36
2.322	0		2.232	0		2.32	0		2.312	78.1715		2.248	0		2.326	0
2.339	0		2.243	0.454823		2.337	0		2.328	72.5296		2.26	0		2.343	607.606
2.355	0		2.255	1.92302		2.354	915.182		2.345	61.341		2.272	0		2.359	0
2.372	0		2.267	6.51325		2.37	0		2.362	62.8821		2.284	0		2.376	539.94
2.389	0		2.279	18.3241		2.387	930.036		2.378	96.3596		2.295	0		2.393	0
2.405	0		2.291	41.1672		2.404	0		2.395	170.185		2.307	0		2.409	0
2.422	0		2.302	76.2157		2.42	0		2.412	271.062		2.319	0		2.426	0
2.439	0		2.314	118.618		2.437	0		2.428	361.905		2.331	0		2.443	0
2.455	0		2.326	159.3		2.454	0		2.445	399.186		2.343	443.658		2.459	0
2.472	0		2.338	189.806		2.47	0		2.462	363		2.355	434.87		2.476	0
2.489	0		2.35	203.269		2.487	0		2.478	271.737		2.366	0		2.493	0
2.505	0		2.362	196.747		2.504	0		2.495	167.223		2.378	533.289		2.509	0
2.522	0		2.373	175.521		2.52	0		2.512	84.421		2.39	449.003		2.526	0
2.539	0		2.385	154.752		2.537	0		2.528	34.8757		2.402	0		2.543	0
2.555	0		2.397	148.114		2.554	0		2.545	11.7584		2.414	0		2.559	0
2.572	0		2.409	152.865		2.57	0		2.562	3.12392		2.425	0		2.576	0
2.589	0		2.421	151.31		2.587	0		2.578	0.560321		2.437	0		2.593	0
2.605	0		2.432	129.823		2.604	0		2.595	0		2.449	0		2.609	0
2.622	0		2.444	91.7551		2.62	0		2.612	0		2.461	0		2.626	0
2.639	0		2.456	52.3248		2.637	0		2.628	0.570831		2.473	0		2.643	0
2.655	0		2.468	24.0743		2.654	0		2.645	2.41351		2.485	0		2.659	0
2.672	0		2.48	8.87301		2.67	0		2.662	8.17453		2.496	0		2.676	0
2.689	0.669727		2.492	2.61974		2.687	0		2.678	22.1792		2.508	0		2.693	0
2.705	2.83165		2.503	0.619606		2.703	0		2.695	48.2058		2.52	0		2.709	0
2.722	9.59076		2.515	0		2.72	0		2.712	83.9312		2.532	0		2.726	0
2.738	26.0217		2.527	0		2.737	674.412		2.728	117.062		2.544	0		2.743	0
2.755	56.5574		2.539	0.490714		2.753	607.008		2.745	130.792		2.555	0		2.759	0
2.772	98.4722		2.551	2.07477		2.77	0		2.762	117.062		2.567	0		2.776	0
2.788	137.888		2.562	7.02722		2.787	0		2.778	83.9312		2.579	0		2.793	0
2.805	155.755		2.574	19.0663		2.803	0		2.795	48.6179		2.591	0		2.809	0
2.822	145.631		2.586	41.4401		2.82	0		2.811	23.9217		2.603	0		2.826	0
2.838	122.092		2.598	72.1513		2.837	0		2.828	14.0765		2.615	0		2.842	0
2.855	111.211		2.61	100.633		2.853	0		2.845	18.4267		2.626	0		2.859	0
2.872	131.057		2.621	112.436		2.87	0		2.861	35.375		2.638	0		2.876	0
2.888	179.259		2.633	100.633		2.887	0		2.878	60.5976		2.65	0		2.892	0
2.905	237.531		2.645	72.1513		2.903	0		2.895	84.8557		2.662	0		2.909	0
2.922	283.559		2.657	41.4401		2.92	0		2.911	95.8586		2.674	0		2.926	0
2.938	301.323		2.669	19.0663		2.937	0		2.928	89.3534		2.685	0		2.942	0
2.955	286.19		2.681	7.02722		2.953	0		2.945	73.7167		2.697	0		2.959	0
2.972	243.544		2.692	2.07477		2.97	0		2.961	63.3182		2.709	0		2.976	0
2.988	185.883		2.704	0.490714		2.987	0		2.978	65.659		2.721	0		2.992	0
3.005	128.496		2.716	0		3.003	0		2.995	75.1452		2.733	0		3.009	0
3.022	84.9985		2.728	0		3.02	0		3.011	79.1071		2.745	0		3.026	0
3.038	64.4375		2.74	0.758731		3.037	0		3.028	69.6554		2.756	0		3.042	0
3.055	68.1758		2.751	3.73685		3.053	0		3.045	49.6458		2.768	0		3.059	0
3.072	87.5994		2.763	13.1015		3.07	0		3.061	28.5141		2.78	0		3.076	0
3.088	108.874		2.775	37.616		3.087	0		3.078	13.1191		2.792	0		3.092	0
3.105	118.715		2.787	87.0005		3.103	0		3.095	4.83529		2.804	0		3.109	0
3.122	112.351		2.799	164.275		3.12	0		3.111	1.42761		2.815	0		3.126	0
3.138	96.3323		2.811	255.208		3.137	0		3.128	0.33765		2.827	0		3.142	0
3.155	82.794		2.822	330.263		3.153	0		3.145	0		2.839	0		3.159	0
3.172	79.8941		2.834	361.444		3.17	0		3.161	0		2.851	0		3.176	0
3.188	84.3596		2.846	342.063		3.186	0		3.178	0		2.863	0		3.192	0
3.205	84.8656		2.858	288.925		3.203	0		3.195	0		2.874	0		3.209	0
3.221	73.2429		2.87	229.109		3.22	0		3.211	0		2.886	0		3.226	0
3.238	51.9317		2.881	183.122		3.236	0		3.228	0		2.898	0		3.242	0
3.255	29.6624		2.893	154.542		3.253	0		3.245	0		2.91	0		3.259	0
3.271	13.6475		2.905	132.406		3.27	0		3.261	0		2.922	0		3.276	0
3.288	5.03002		2.917	104.852		3.286	0		3.278	0		2.934	0		3.292	0
3.305	1.97592		2.929	71.4015		3.303	0		3.294	0		2.945	0		3.309	0
3.321	2.42646		2.941	40.2061		3.32	0		3.311	0		2.957	0		3.325	0
3.338	7.0287		2.952	18.2399		3.336	0		3.328	0		2.969	0		3.342	0
3.355	19.0703		2.964	6.72261		3.353	0		3.344	0		2.981	0		3.359	0
3.371	41.4488		2.976	1.98484		3.37	0		3.361	0		2.993	0		3.375	0
3.388	72.1665		2.988	0.469443		3.386	0		3.378	0		3.004	0		3.392	0
3.405	100.654		3	0		3.403	0		3.394	0		3.016	0		3.409	0
3.421	112.459		3.011	0.406337		3.42	0		3.411	0		3.028	0		3.425	0
3.438	100.654		3.023	1.71802		3.436	0		3.428	0		3.04	0		3.442	0
3.455	72.1665		3.035	5.81891		3.453	0		3.444	0		3.052	0		3.459	0
3.471	41.4488		3.047	16.1716		3.47	0		3.461	0		3.064	0		3.475	0
3.488	19.0703		3.059	35.937		3.486	0		3.478	0		3.075	0		3.492	0
3.505	7.0287		3.071	65.2402		3.503	0		3.494	0		3.087	0		3.509	0
3.521	2.07521		3.082	98.5685		3.52	0		3.511	0		3.099	245.166		3.525	0
3.538	0.490817		3.094	126.903		3.536	0		3.528	0		3.111	0		3.542	0
3.555	0		3.106	144.476		3.553	0		3.544	0		3.123	0		3.559	0
3.571	0		3.118	151.261		3.57	0		3.561	0		3.134	0		3.575	0
3.588	0		3.13	150.108		3.586	0		3.578	0		3.146	0		3.592	0
3.605	0		3.141	143.007		3.603	0		3.594	0		3.158	0		3.609	0
3.621	0		3.153	129.922		3.619	0		3.611	0		3.17	0		3.625	0
3.638	0		3.165	109.744		3.636	0		3.628	0		3.182	0		3.642	0
3.655	0		3.177	82.9985		3.653	0		3.644	0		3.194	0		3.659	0
3.671	0		3.189	54.0222		3.669	0		3.661	0		3.205	0		3.675	0
3.688	0		3.201	29.4939		3.686	0		3.678	0		3.217	0		3.692	0
3.704	0		3.212	13.6556		3.703	0		3.694	0		3.229	0		3.709	0
3.721	0		3.224	6.62218		3.719	0		3.711	0		3.241	0		3.725	0
3.738	0		3.236	8.09803		3.736	0		3.728	0		3.253	0		3.742	0
3.754	0		3.248	18.9418		3.753	0		3.744	0		3.264	0		3.758	0
3.771	0		3.26	41.8958		3.769	0		3.761	0		3.276	0		3.775	0
3.788	0		3.271	76.8619		3.786	0		3.777	0		3.288	0		3.792	0
3.804	0		3.283	115.716		3.803	0		3.794	0		3.3	0		3.808	0
3.821	0		3.295	144.111		3.819	0		3.811	0		3.312	0		3.825	0
3.838	0		3.307	149.657		3.836	0		3.827	0		3.324	0		3.842	0
3.854	0		3.319	130.4		3.853	0		3.844	0		3.335	0		3.858	0
3.871	0		3.33	95.5692		3.869	0		3.861	0		3.347	0		3.875	0
3.888	0		3.342	58.7937		3.886	0		3.877	0		3.359	0		3.892	0
3.904	0		3.354	30.183		3.903	0		3.894	0		3.371	0		3.908	0
3.921	0		3.366	12.8285		3.919	0		3.911	0		3.383	0		3.925	0
3.938	0		3.378	4.47781		3.936	0		3.927	0		3.394	0		3.942	0
3.954	0		3.39	1.18968		3.953	0		3.944	0		3.406	0		3.958	0
3.971	0		3.401	0.281376		3.969	0		3.961	0		3.418	0		3.975	0
3.988	0		3.413	0		3.986	0		3.977	0		3.43	0		3.992	0
4.004	0		3.425	0		4.003	0		3.994	0		3.442	0		4.008	0
4.021	0		3.437	0		4.019	0		4.011	0		3.454	0		4.025	0
4.038	0		3.449	0		4.036	0		4.027	0		3.465	0		4.042	0
4.054	0		3.46	0		4.053	0		4.044	0		3.477	0		4.058	0
4.071	0		3.472	0		4.069	0		4.061	0		3.489	0		4.075	0
4.088	0		3.484	0		4.086	0		4.077	0		3.501	0		4.092	0
4.104	0		3.496	0		4.102	0		4.094	0		3.513	0		4.108	0
4.121	0		3.508	0		4.119	0		4.111	0		3.524	0		4.125	0
4.137	0.264166		3.52	0		4.136	0		4.127	0		3.536	0		4.142	0
4.154	1.11691		3.531	0		4.152	0		4.144	0		3.548	0		4.158	0
4.171	3.78296		3.543	0		4.169	0		4.161	0		3.56	0		4.175	0
4.187	10.2639		3.555	0		4.186	0		4.177	0		3.572	0		4.192	0
4.204	22.3084		3.567	0		4.202	0		4.194	0		3.583	0		4.208	0
4.221	38.8412		3.579	0		4.219	0		4.21	0		3.595	0		4.225	0
4.237	54.1735		3.59	0		4.236	0		4.227	0		3.607	0		4.241	0
4.254	60.5273		3.602	0		4.252	0		4.244	0		3.619	0		4.258	0
4.271	54.1735		3.614	0		4.269	0		4.26	0		3.631	0		4.275	0
4.287	38.8412		3.626	0		4.286	221.694		4.277	0		3.643	0		4.291	0
4.304	22.3084		3.638	0		4.302	0		4.294	0		3.654	0		4.308	0
4.321	10.2639		3.65	0		4.319	0		4.31	0		3.666	0		4.325	0
4.337	3.78296		3.661	0		4.336	0		4.327	0		3.678	0		4.341	0
4.354	1.11691		3.673	0		4.352	0		4.344	0		3.69	0		4.358	0
4.371	0.264166		3.685	0		4.369	0		4.36	0		3.702	0		4.375	0
4.387	0		3.697	0		4.386	0		4.377	0		3.713	0		4.391	0
4.404	0		3.709	0		4.402	0		4.394	0		3.725	0		4.408	0
4.421	0		3.72	0		4.419	0		4.41	0		3.737	0		4.425	0
4.437	0		3.732	0		4.436	0		4.427	0		3.749	0		4.441	0
4.454	0		3.744	0		4.452	0		4.444	0		3.761	0		4.458	0
4.471	0		3.756	0		4.469	0		4.46	0		3.773	0		4.475	0
4.487	0		3.768	0		4.486	0		4.477	0		3.784	0		4.491	0
4.504	0		3.78	0		4.502	0		4.494	0		3.796	0		4.508	0
4.521	0		3.791	0		4.519	0		4.51	0		3.808	0		4.525	0
4.526	0		3.803	0		4.524	0		4.527	0		3.82	0		4.53	0
4.544	0		3.815	0		4.542	0		4.533	0		3.832	0		4.548	0
4.549	0		3.827	0		4.547	0		4.55	0		3.843	0		4.553	0
4.567	0		3.839	0		4.565	0		4.556	0		3.855	0		4.571	0
4.572	0		3.85	0		4.57	0		4.573	0		3.867	0		4.576	0
4.589	0		3.862	0		4.588	0		4.579	0		3.879	0		4.594	0
4.595	0		3.874	0		4.593	0		4.596	0		3.891	0		4.599	0
4.612	0		3.886	0		4.611	0		4.602	0		3.903	0		4.617	0
4.618	0		3.898	0		4.616	0		4.619	0		3.914	0		4.622	0
4.635	0		3.91	0		4.634	0		4.624	0		3.926	0		4.64	0
4.641	0		3.921	0		4.639	0		4.642	0		3.938	0		4.645	0
4.658	0		3.933	0		4.657	0		4.647	0		3.95	0		4.663	0
4.664	0		3.945	0		4.662	0		4.665	0		3.962	0		4.668	0
4.681	0		3.957	0		4.68	0		4.67	0		3.973	0		4.685	0
4.687	0		3.969	0		4.685	0		4.688	0		3.985	0		4.691	0
4.704	0		3.98	0		4.703	228.064		4.693	0		3.997	0		4.708	0
4.71	0		3.992	0		4.708	0		4.711	0		4.009	0		4.714	0
4.727	0		4.004	0		4.726	0		4.716	0		4.021	0		4.731	0
4.733	0		4.016	0		4.731	0		4.734	0		4.033	0		4.737	0
4.75	0		4.028	0		4.749	0		4.739	0		4.044	0		4.754	0
4.756	0		4.039	0		4.754	0		4.757	0		4.056	0		4.76	0
4.773	0		4.051	0		4.772	0		4.762	0		4.068	0		4.777	0
4.779	0		4.063	0		4.777	0		4.78	0		4.08	0		4.783	0
4.796	0		4.075	0		4.795	0		4.785	0		4.092	0		4.8	0
4.802	0		4.087	0		4.8	0		4.803	0		4.103	0		4.806	0
4.819	0		4.099	0		4.818	0		4.808	0		4.115	0		4.823	0
4.825	0		4.11	0		4.823	0		4.826	0		4.127	0		4.829	0
4.842	0		4.122	0		4.841	0		4.831	0		4.139	0		4.846	0
4.848	0		4.134	0		4.846	0		4.849	0		4.151	0		4.852	0
4.865	0		4.146	0		4.864	0		4.854	0		4.163	0		4.869	0
4.871	0		4.158	0		4.869	0		4.872	0		4.174	0		4.875	0
4.888	0		4.169	0		4.887	0		4.877	0		4.186	0		4.892	0
4.894	0		4.181	0		4.892	0		4.895	0		4.198	0		4.898	0
4.911	0		4.193	0		4.91	0		4.9	0		4.21	0		4.915	0
4.917	0		4.205	0		4.915	0		4.918	0		4.222	0		4.921	0
4.934	0		4.217	0		4.933	0		4.923	0		4.233	0		4.938	0
4.94	0		4.229	0		4.938	0		4.941	0		4.245	0		4.944	0
4.957	0		4.24	0		4.956	0		4.946	0		4.257	0		4.961	0
4.963	0		4.252	0		4.961	0		4.964	0		4.269	0		4.967	0
4.98	0		4.264	0		4.979	0		4.969	0		4.281	0		4.984	0
4.986	0		4.276	0		4.984	0		4.987	0		4.292	0		4.99	0
5.003	0		4.288	0		5.001	0		4.992	0		4.304	0		5.007	0
5.009	0		4.299	0		5.007	0		5.01	0		4.316	0		5.013	0
5.026	0		4.311	0		5.024	0		5.015	0		4.328	0		5.03	0
5.032	0		4.323	0		5.03	0		5.033	0		4.34	0		5.036	0
5.049	0		4.335	0		5.047	0		5.038	0		4.352	0		5.053	0
5.055	0		4.347	0		5.053	0		5.056	0		4.363	0		5.059	0
5.072	0		4.359	0		5.07	0		5.061	0		4.375	0		5.076	0
5.078	0		4.37	0		5.076	0		5.078	0		4.387	0		5.082	0
5.095	0		4.382	0		5.093	0		5.084	0		4.399	0		5.099	0
5.101	0		4.394	0		5.099	0		5.101	0		4.411	0		5.105	0
5.118	0		4.406	0		5.116	0		5.107	0		4.422	0		5.122	0
5.124	0		4.418	0		5.122	0		5.124	0		4.434	0		5.128	0
5.141	0		4.429	0		5.139	0		5.13	0		4.446	0		5.145	0
5.147	0		4.441	0		5.145	0		5.147	0		4.458	0		5.151	0
5.164	0		4.453	0		5.162	0		5.153	0		4.47	0		5.168	0
5.17	0		4.465	0		5.168	0		5.17	0		4.482	0		5.174	0
5.187	0		4.477	0		5.185	0		5.176	0		4.493	0		5.191	0
5.193	0		4.489	0		5.191	0		5.193	0		4.505	0		5.197	0
5.21	0		4.5	0		5.208	0		5.199	0		4.517	0		5.214	0
5.216	0		4.512	0		5.214	0		5.216	0		4.529	0		5.22	0
5.233	0		4.524	0		5.231	0		5.222	0		4.542	0		5.237	0
5.239	0		4.537	0		5.237	0		5.239	0		4.554	0		5.243	0
5.256	0		4.549	0		5.254	0		5.245	0		4.566	0		5.26	0
5.262	0		4.561	0		5.26	0		5.262	0		4.578	0		5.266	0
5.279	0		4.573	0		5.277	0		5.268	0		4.591	0		5.283	0
5.285	0		4.586	0		5.283	0		5.285	0		4.603	0		5.289	0
5.302	0		4.598	0		5.3	0		5.291	0		4.615	0		5.306	0
5.307	0		4.611	0.0224561		5.306	0		5.308	0		4.627	0		5.312	0
5.325	0		4.623	0.0949461		5.323	0		5.314	0		4.64	0		5.329	0
5.33	0		4.635	0.321581		5.329	0		5.331	0		4.652	0		5.335	0
5.348	0		4.647	0.872516		5.346	0		5.337	0		4.665	0		5.352	0
5.353	0		4.66	1.89639		5.352	0		5.354	0		4.677	0		5.358	0
5.371	0		4.672	3.3018		5.369	0		5.36	0		4.689	0		5.375	0
5.376	0		4.684	4.60517		5.375	0		5.377	0		4.701	0		5.381	0
5.394	0		4.696	5.14529		5.392	0		5.383	0		4.714	0		5.398	0
5.399	0		4.709	4.60517		5.398	0		5.4	0		4.726	0		5.404	0
5.417	0		4.721	3.3018		5.415	0		5.406	0		4.738	0		5.421	0
5.422	0		4.734	1.89639		5.421	0		5.423	0		4.75	0		5.427	0
5.44	0.0174597		4.746	0.872516		5.438	0		5.429	0		4.763	0		5.444	0
5.445	0.0738207		4.758	0.321581		5.444	0		5.446	0		4.775	0		5.45	0
5.463	0.250029		4.77	0.0949461		5.461	0		5.452	0		4.788	0		5.467	0
5.468	0.678382		4.783	0.0224561		5.467	0		5.469	0		4.8	0		5.473	0
5.486	1.47444		4.795	0		5.484	0		5.475	0		4.812	0		5.49	0
5.491	2.56715		4.807	0		5.49	0		5.492	0		4.824	0		5.496	34.3266
5.509	3.58052		4.819	0		5.507	0		5.498	0		4.837	0		5.513	0
5.514	4.00047		4.832	0		5.513	0		5.515	0		4.849	0		5.519	0
5.532	3.58052		4.844	0		5.53	0		5.521	0		4.861	0		5.536	0
5.537	2.56715		4.857	0		5.536	0		5.538	0		4.873	0		5.542	0
5.555	1.47444		4.869	0		5.553	0		5.544	0		4.886	0		5.559	0
5.56	0.678382		4.881	0		5.559	0		5.561	0		4.898	0		5.565	0
5.578	0.250029		4.893	0		5.576	0		5.567	0		4.91	0		5.582	0
5.583	0.0738207		4.906	0		5.582	0		5.584	0.0180811		4.923	0		5.588	0
5.601	0.0174597		4.918	0		5.599	0		5.59	0.0764483		4.935	0		5.605	0
5.606	0		4.93	0		5.605	0		5.607	0.258929		4.947	0		5.611	0
5.624	0		4.942	0		5.622	0		5.613	0.702528		4.96	0		5.628	0
5.629	0		4.955	0		5.628	0		5.63	1.52692		4.972	0		5.633	0
5.647	0		4.967	0		5.645	0		5.636	2.65853		4.984	0		5.651	0
5.652	0		4.98	0		5.651	0		5.653	3.70796		4.996	0		5.656	0
5.67	0		4.992	0		5.668	0		5.659	4.14286		5.009	0		5.674	0
5.675	0.249807		5.004	0		5.674	0		5.676	3.70796		5.021	0		5.679	0
5.693	1.0562		5.016	0		5.691	0		5.682	2.65853		5.033	0		5.697	0
5.698	3.57733		5.029	0		5.697	0		5.699	1.52692		5.046	0		5.702	0
5.716	9.70604		5.041	0		5.714	0		5.705	0.702528		5.058	0		5.72	0
5.721	21.3915		5.053	0		5.72	0		5.722	0.258929		5.07	0		5.725	0
5.739	37.9801		5.065	0		5.737	0		5.728	0.0764483		5.083	0		5.743	0
5.744	55.6914		5.078	0.0181495		5.743	0		5.745	0.0180811		5.095	0		5.748	0
5.762	69.6909		5.09	0.0767373		5.76	0		5.751	0		5.107	0		5.766	0
5.767	79.7844		5.103	0.259908		5.766	0		5.768	0		5.119	0		5.771	0
5.785	90.4135		5.115	0.705184		5.783	0		5.774	0		5.132	0		5.789	0
5.79	105.548		5.127	1.5327		5.789	0		5.791	0		5.144	0		5.794	0
5.808	123.338		5.139	2.66858		5.806	0		5.797	0		5.156	0		5.812	0
5.813	137.816		5.152	3.72198		5.812	0		5.814	0		5.168	0		5.817	0
5.831	143.493		5.164	4.15852		5.829	0		5.82	0		5.181	0		5.835	0
5.836	137.125		5.176	3.72198		5.835	0		5.837	0		5.193	0		5.84	0
5.854	117.791		5.188	2.66858		5.852	0		5.843	0		5.206	0		5.858	0
5.859	88.7923		5.201	1.5327		5.858	0		5.86	0		5.218	0		5.863	0
5.877	57.528		5.213	0.705184		5.875	0		5.866	0		5.23	0		5.881	0
5.882	32.8288		5.225	0.259908		5.881	0		5.883	0		5.242	0		5.886	0
5.9	19.9481		5.238	0.0767373		5.898	0		5.889	0		5.255	0		5.904	0
5.905	19.2188		5.25	0.0181495		5.904	0		5.906	0		5.267	0		5.909	0
5.922	26.4897		5.262	0		5.921	0		5.912	0		5.279	0		5.927	0
5.928	35.6961		5.275	0		5.927	0		5.929	0		5.291	0		5.932	0
5.945	40.4763		5.287	0		5.944	0		5.935	0		5.304	0		5.95	0
5.951	39.4392		5.299	0		5.95	0		5.952	0		5.316	0		5.955	0
5.968	36.9917		5.311	0		5.967	0		5.958	0		5.329	0		5.973	242.569
5.974	40.1873		5.324	0		5.973	0		5.975	0		5.341	0		5.978	0
5.991	51.4683		5.336	0		5.99	0		5.981	0		5.353	0		5.996	0
5.997	64.9659		5.348	0		5.996	0		5.998	0		5.365	0		6.001	0
6.014	70.5722		5.361	0		6.013	0		6.004	0		5.378	0		6.019	0
6.02	63.1192		5.373	0		6.018	0		6.021	0		5.39	0		6.024	0
6.037	46.6474		5.385	0		6.036	0		6.027	0		5.402	0		6.042	0
6.043	31.9232		5.398	0		6.041	0		6.044	0		5.414	0		6.047	0
6.06	28.6098		5.41	0		6.059	0		6.05	0		5.427	0		6.065	0
6.066	41.3965		5.422	0		6.064	0		6.067	0		5.439	0		6.07	0
6.083	67.237		5.434	0		6.082	0		6.072	0		5.452	0		6.088	0
6.089	98.1182		5.447	0		6.087	0		6.09	0		5.464	0		6.093	0
6.106	125.446		5.459	0		6.105	0		6.095	0		5.476	0		6.11	0
6.112	150.58		5.471	0		6.11	0		6.113	0		5.488	0		6.116	0
6.129	183.279		5.484	0		6.128	0		6.118	0		5.501	0		6.133	0
6.135	230.959		5.496	0		6.133	0		6.136	0		5.513	0		6.139	0
6.152	284.372		5.508	0		6.151	0		6.141	0		5.525	0		6.156	0
6.158	329.686		5.521	0		6.156	0		6.159	0		5.537	0		6.162	0
6.175	364.589		5.533	0		6.174	0		6.164	0		5.55	0		6.179	0
6.181	416.495		5.545	0		6.179	28.4491		6.182	0		5.562	0		6.185	0
6.198	519.771		5.557	0		6.197	0		6.187	0		5.575	0		6.202	0
6.204	690.767		5.57	0		6.202	0		6.205	0		5.587	0		6.208	0
6.221	904.218		5.582	0		6.22	0		6.21	0		5.599	0		6.225	0
6.227	1127.25		5.594	0		6.225	0		6.228	0		5.611	0		6.231	0
6.244	1339.6		5.607	0		6.243	0		6.233	0.280821		5.624	0		6.248	0
6.25	1555.25		5.619	0		6.248	0		6.251	1.18733		5.636	0		6.254	0
6.267	1789.53		5.631	0		6.266	0		6.256	4.02146		5.648	0		6.271	0
6.273	2059.21		5.644	0		6.271	0		6.274	10.9111		5.66	0		6.277	0
6.29	2356.78		5.656	0		6.289	0		6.279	24.0422		5.673	0		6.294	244.349
6.296	2680.74		5.668	0		6.294	0		6.297	42.6741		5.685	0		6.3	0
6.313	3021.77		5.68	0		6.312	0		6.302	62.6631		5.697	0		6.317	0
6.319	3400.63		5.693	0		6.317	34		6.32	78.6956		5.71	24.125		6.323	0
6.336	3829.45		5.705	0		6.334	0		6.325	90.7645		5.722	0		6.34	0
6.342	4340.51		5.717	0		6.34	0		6.342	104.429		5.734	0		6.346	0
6.359	4931.33		5.729	0		6.357	0		6.348	123.463		5.747	0		6.363	0
6.365	5611.88		5.742	0		6.363	0		6.365	142.704		5.759	0		6.369	0
6.382	6355.95		5.754	0		6.38	0		6.371	150.357		5.771	0		6.386	0
6.388	7158.73		5.767	0		6.386	0		6.388	137.812		5.783	0		6.392	0
6.405	7977.13		5.779	0		6.403	0		6.394	107.844		5.796	0		6.409	0
6.41	8804.87		5.791	0		6.409	0		6.411	72.532		5.808	0		6.415	0
6.428	9609.87		5.803	0		6.426	0		6.417	48.201		5.82	0		6.432	0
6.433	10397.7		5.816	0		6.432	0		6.434	46.9409		5.833	20.7788		6.438	0
6.451	11144.7		5.828	0		6.449	0		6.44	75.5888		5.845	0		6.455	0
6.456	11782.1		5.84	0		6.455	0		6.457	132.076		5.857	0		6.461	0
6.474	12081.6		5.852	0		6.472	0		6.463	201.958		5.87	0		6.478	0
6.479	11855.9		5.865	0		6.478	0		6.48	259.403		5.882	0		6.484	0
6.497	11134.5		5.877	0		6.495	434.818		6.486	279.858		5.894	0		6.501	0
6.502	10529		5.89	0		6.501	0		6.503	253.931		5.906	0		6.507	0
6.52	10861		5.902	0		6.518	0		6.509	193.531		5.919	0		6.524	0
6.525	12634.5		5.914	0		6.524	0		6.526	123.232		5.931	0		6.53	0
6.543	15458.9		5.926	0		6.541	0		6.532	66.1321		5.943	0		6.547	0
6.548	18531.3		5.939	0		6.547	0		6.549	32.8295		5.955	0		6.552	0
6.566	21137.2		5.951	0		6.564	0		6.555	26.4958		5.968	0		6.57	0
6.571	23159.4		5.963	0		6.57	0		6.572	48.9726		5.98	0		6.575	0
6.589	24736.9		5.975	0		6.587	0		6.578	106.128		5.993	0		6.593	0
6.594	26143.3		5.988	0		6.593	31.5956		6.595	197.065		6.005	0		6.598	0
6.612	27422.4		6	0		6.61	0		6.601	303.74		6.017	0		6.616	0
6.617	28598.7		6.013	0		6.616	0		6.618	389.275		6.029	0		6.621	0
6.634	29609		6.025	0		6.633	0		6.624	418.906		6.042	0		6.639	0
6.64	30568.5		6.037	0		6.639	0		6.641	381.862		6.054	0		6.644	0
6.657	31535		6.049	0		6.656	0		6.647	304.836		6.066	0		6.662	0
6.663	32678.1		6.062	0		6.662	0		6.664	236.677		6.078	0		6.667	0
6.68	33940.8		6.074	0.358511		6.679	0		6.67	224.635		6.091	0		6.685	0
6.686	35342.4		6.086	1.51581		6.685	0		6.687	286.571		6.103	0		6.69	0
6.703	36752		6.098	5.13402		6.702	489.245		6.693	399.912		6.116	0		6.708	0
6.709	38263.3		6.111	13.9297		6.708	0		6.71	510.668		6.128	0		6.713	0
6.726	39850		6.123	31.1724		6.725	0		6.716	569.824		6.14	0		6.731	0
6.732	41720.5		6.136	56.5044		6.731	0		6.733	561.569		6.152	0		6.736	0
6.749	43891.4		6.148	87.2442		6.748	450.804		6.739	522.277		6.165	0		6.754	0
6.755	46658.9		6.16	120.714		6.754	0		6.756	509.53		6.177	0		6.759	0
6.772	50115.4		6.172	162.743		6.771	0		6.762	566.229		6.189	0		6.777	0
6.778	54686.3		6.185	222.492		6.777	0		6.779	688.328		6.201	30.1875		6.782	0
6.795	60443.6		6.197	302.387		6.794	0		6.785	844.327		6.214	0		6.799	0
6.801	67686.3		6.209	388.358		6.8	0		6.802	998.98		6.226	0		6.805	0
6.818	76175.7		6.221	463.557		6.817	0		6.807	1144.68		6.238	0		6.822	0
6.824	85965.4		6.234	520.594		6.822	0		6.825	1288		6.251	0		6.828	0
6.841	96610.1		6.246	569.607		6.84	370.904		6.83	1448.32		6.263	0		6.845	0
6.847	108143		6.259	623.393		6.845	0		6.848	1628.13		6.275	0		6.851	0
6.864	120121		6.271	691.512		6.863	0		6.853	1818.35		6.288	0		6.868	0
6.87	132754		6.283	771.776		6.868	0		6.871	1993.37		6.3	0		6.874	0
6.887	145781		6.295	860.827		6.886	0		6.876	2138.39		6.312	0		6.891	0
6.893	159515		6.308	951.991		6.891	23.125		6.894	2246.08		6.324	0		6.897	12.225
6.91	173419		6.32	1040.29		6.909	0		6.899	2323.34		6.337	0		6.914	475.781
6.916	187213		6.332	1114.8		6.914	0		6.917	2367.73		6.349	0		6.92	0
6.933	199710		6.344	1168.43		6.932	427.055		6.922	2377.34		6.361	0		6.937	0
6.939	210483		6.357	1196.17		6.937	0		6.94	2343.99		6.373	0		6.943	0
6.956	218805		6.369	1195.51		6.955	506.134		6.945	2266.78		6.386	0		6.96	0
6.962	224946		6.382	1154.96		6.96	0		6.963	2142.7		6.398	0		6.966	23.0417
6.979	228560		6.394	1070.6		6.978	425.596		6.968	1973.37		6.411	202.565		6.983	0
6.985	229819		6.406	956.979		6.983	0		6.986	1753.26		6.423	0		6.989	0
7.002	228106		6.418	868.004		7.001	0		6.991	1489.82		6.435	0		7.006	0
7.008	223555		6.431	863.487		7.006	0		7.009	1204.07		6.447	0		7.012	0
7.025	215932		6.443	959.622		7.024	0		7.014	952.861		6.46	266.103		7.029	0
7.031	206013		6.455	1091.55		7.029	0		7.032	793.531		6.472	0		7.035	0
7.048	194104		6.467	1169.88		7.047	0		7.037	752.921		6.484	0		7.052	0
7.054	181126		6.48	1149.26		7.052	0		7.055	792.296		6.496	0		7.058	0
7.071	167159		6.492	1086.74		7.07	0		7.06	844.141		6.509	0		7.075	0
7.077	152756		6.504	1086.78		7.075	0		7.078	847.307		6.521	0		7.081	0
7.094	137844		6.517	1222.82		7.093	0		7.083	782.615		6.533	0		7.098	0
7.1	123095		6.529	1466.65		7.098	37.125		7.1	661.906		6.546	0		7.104	0
7.117	108696		6.541	1732.37		7.116	0		7.106	525.429		6.558	0		7.121	453.365
7.123	95368.1		6.554	1941.95		7.121	0		7.123	415.701		6.57	0		7.127	0
7.14	83118.1		6.566	2086.9		7.138	0		7.129	355.422		6.583	0		7.144	0
7.146	72263.7		6.578	2198.61		7.144	31.1429		7.146	331.439		6.595	0		7.15	0
7.163	62544.8		6.59	2320.61		7.161	0		7.152	314.199		6.607	0		7.167	0
7.169	54084.3		6.603	2456.55		7.167	20.125		7.169	283.63		6.619	0		7.173	0
7.186	46601.2		6.615	2601.66		7.184	0		7.175	246.605		6.632	0		7.19	0
7.191	40168		6.627	2750.25		7.19	0		7.192	218.17		6.644	0		7.196	0
7.209	34539.3		6.64	2941.08		7.207	0		7.198	205.793		6.656	0		7.213	0
7.214	29753.3		6.652	3213.88		7.213	33.25		7.215	200.505		6.668	0		7.219	0
7.232	25615.5		6.664	3618.3		7.23	0		7.221	194.667		6.681	0		7.236	531.498
7.237	22155.8		6.677	4145.66		7.236	18.4712		7.238	191.115		6.693	0		7.242	0
7.255	19218		6.689	4783.92		7.253	0		7.244	195.694		6.706	252.108		7.259	0
7.26	16787.7		6.701	5494.53		7.259	0		7.261	202.602		6.718	0		7.265	0
7.278	14694		6.713	6293.03		7.276	0		7.267	197.996		6.73	0		7.282	0
7.283	12890.3		6.726	7181.3		7.282	0		7.284	172.218		6.742	0		7.288	0
7.301	11256.1		6.738	8176.04		7.299	0		7.29	129.43		6.755	0		7.305	0
7.306	9801.69		6.75	9221.82		7.305	0		7.307	82.9027		6.767	0		7.31	0
7.324	8492.32		6.762	10254.9		7.322	0		7.313	45.3705		6.779	0		7.328	0
7.329	7371.05		6.775	11163.1		7.328	0		7.33	21.3099		6.791	0		7.333	0
7.347	6412.08		6.787	11873.8		7.345	0		7.336	8.74422		6.804	0		7.351	0
7.352	5616.28		6.8	12316.7		7.351	0		7.353	3.1059		6.816	0		7.356	0
7.37	4926.49		6.812	12499.7		7.368	0		7.359	1.045		6.828	0		7.374	0
7.375	4327.69		6.824	12434.8		7.374	0		7.376	0.235434		6.841	0		7.379	0
7.393	3789.81		6.836	12156.8		7.391	0		7.382	0.517685		6.853	0		7.397	0
7.398	3314.37		6.849	11650.7		7.397	0		7.399	1.91135		6.865	0		7.402	0
7.416	2863.49		6.861	10945.6		7.414	0		7.405	6.41803		6.878	0		7.42	0
7.421	2414.27		6.873	10087.2		7.42	0		7.422	17.4134		6.89	0		7.425	0
7.439	1951.71		6.885	9178.13		7.437	0		7.428	37.8476		6.902	0		7.443	0
7.444	1535.99		6.898	8268.4		7.443	30.875		7.445	65.8965		6.914	0		7.448	0
7.462	1245.84		6.91	7397.87		7.46	0		7.451	91.9087		6.927	0		7.466	0
7.467	1135.15		6.923	6552.57		7.466	0		7.468	102.688		6.939	0		7.471	0
7.484	1159.77		6.935	5752.7		7.483	0		7.474	91.9087		6.951	0		7.489	0
7.49	1233.33		6.947	5002.25		7.489	0		7.491	65.8965		6.963	0		7.494	0
7.507	1277.67		6.959	4321.42		7.506	0		7.497	38.0842		6.976	0		7.512	0
7.513	1269.92		6.972	3673.72		7.512	0		7.514	18.4138		6.988	0		7.517	0
7.53	1207.59		6.984	3038.47		7.529	0		7.52	9.80612		7.001	0		7.535	0
7.536	1099.74		6.996	2406.32		7.535	0		7.537	11.0875		7.013	0		7.54	0
7.553	956.223		7.008	1857.05		7.552	0		7.543	20.7923		7.025	0		7.558	0
7.559	818.247		7.021	1481.18		7.558	0		7.56	36.3272		7.037	0		7.563	0
7.576	742.431		7.033	1329.83		7.575	0		7.566	53.7359		7.05	0		7.581	0
7.582	766.727		7.045	1333.33		7.581	0		7.583	68.3644		7.062	0		7.586	0
7.599	869.892		7.058	1378.61		7.598	0		7.589	79.2841		7.074	0		7.604	0
7.605	1000.11		7.07	1372.79		7.604	0		7.606	88.3523		7.086	41.125		7.609	0
7.622	1106.46		7.082	1295.28		7.621	0		7.612	94.6898		7.099	0		7.627	0
7.628	1172.82		7.095	1155.06		7.627	0		7.629	92.6651		7.111	0		7.632	0
7.645	1202.04		7.107	970.86		7.644	0		7.634	78.0981		7.123	0		7.649	0
7.651	1210.97		7.119	754.067		7.65	0		7.652	54.5657		7.136	0		7.655	24.1023
7.668	1210.13		7.131	527.769		7.667	0		7.657	31.0018		7.148	0		7.672	0
7.674	1207.46		7.144	324.974		7.673	0		7.675	14.1549		7.16	0		7.678	0
7.691	1201.9		7.156	175.778		7.69	0		7.68	5.21703		7.173	0		7.695	0
7.697	1193.97		7.168	85.2898		7.696	0		7.698	1.54032		7.185	0		7.701	0
7.714	1180.98		7.181	40.9498		7.713	0		7.703	0.364308		7.197	0		7.718	0
7.72	1166.69		7.193	20.7205		7.718	0		7.721	0.0107666		7.209	0		7.724	0
7.737	1150.42		7.205	11.4245		7.736	0		7.726	0.0455221		7.222	0		7.741	0
7.743	1134.77		7.218	5.6116		7.741	0		7.744	0.154183		7.234	0		7.747	0
7.76	1116.13		7.23	2.54856		7.759	603.513		7.749	0.41833		7.246	0		7.764	0
7.766	1086.7		7.242	0.939316		7.764	0		7.767	0.909227		7.258	0		7.77	0
7.783	1026.79		7.254	0.277331		7.782	0		7.772	1.58306		7.271	0		7.787	0
7.789	927.112		7.267	0.0655928		7.787	0		7.79	2.20796		7.283	0		7.793	0
7.806	798.952		7.279	0		7.805	0		7.795	2.46692		7.296	0		7.81	0
7.812	688.511		7.291	0		7.81	0		7.813	2.20796		7.308	0		7.816	0
7.829	642.922		7.304	0		7.828	0		7.818	1.58306		7.32	0		7.833	0
7.835	678.847		7.316	0		7.833	0		7.836	0.909227		7.332	0		7.839	0
7.852	759.991		7.328	0		7.851	0		7.841	0.41833		7.345	0		7.856	0
7.858	838.082		7.341	0		7.856	0		7.859	0.154183		7.357	0		7.862	0
7.875	884.796		7.353	0		7.874	0		7.864	0.0455221		7.369	0		7.879	0
7.881	908.425		7.365	0		7.879	0		7.882	0.0107666		7.381	0		7.885	0
7.898	924.46		7.377	0		7.897	0		7.887	0		7.394	0		7.902	0
7.904	937.731		7.39	0		7.902	0		7.905	0		7.406	0		7.908	37.3636
7.921	930.268		7.402	0		7.92	433.654		7.91	0		7.418	0		7.925	0
7.927	879.571		7.415	0		7.925	0		7.927	0		7.431	0		7.931	0
7.944	778.125		7.427	0		7.943	0		7.933	0		7.443	0		7.948	0
7.95	658.004		7.439	0		7.948	0		7.95	0		7.455	0		7.954	0
7.967	572.339		7.451	0		7.966	297.121		7.956	0		7.468	0		7.971	0
7.972	563.838		7.464	0		7.971	0		7.973	0		7.48	0		7.977	0
7.99	627.739		7.476	0.332932		7.989	0		7.979	0		7.492	0		7.994	0
7.995	722.91		7.488	1.40766		7.994	0		7.996	0		7.504	0		8	0
8.013	794.555		7.5	4.76772		8.012	0		8.002	0		7.517	0		8.017	391.813
8.018	808.543		7.513	12.9358		8.017	22.5625		8.019	0		7.529	0		8.023	0
8.036	761.545		7.525	28.1156		8.034	0		8.025	0		7.541	0		8.04	0
8.041	689.151		7.538	48.9521		8.04	21.3214		8.042	0		7.553	0		8.046	0
8.059	633.904		7.55	68.2757		8.057	0		8.048	0		7.566	0		8.063	0
8.064	613.938		7.562	76.2835		8.063	0		8.065	0		7.578	0		8.069	0
8.082	610.387		7.574	68.2757		8.08	0		8.071	0		7.591	0		8.086	0
8.087	611.45		7.587	48.9521		8.086	0		8.088	0		7.603	0		8.092	0
8.105	633.17		7.599	28.1156		8.103	0		8.094	0		7.615	0		8.109	0
8.11	702.059		7.611	12.9358		8.109	0		8.111	0		7.627	0		8.115	0
8.128	808.082		7.623	4.76772		8.126	0		8.117	0		7.64	0		8.132	0
8.133	916.285		7.636	1.40766		8.132	0		8.134	0		7.652	32.5		8.137	0
8.151	993.821		7.648	0.332932		8.149	0		8.14	0		7.664	0		8.155	0
8.156	1030.02		7.661	0.0247462		8.155	0		8.157	0		7.676	0		8.16	0
8.174	1019.93		7.673	0.104629		8.172	0		8.163	0		7.689	0		8.178	0
8.179	963.429		7.685	0.354375		8.178	0		8.18	0		7.701	0		8.183	0
8.197	870.191		7.697	0.961494		8.195	0		8.186	0		7.713	0		8.201	0
8.202	784.022		7.71	2.11734		8.201	0		8.203	0		7.726	0		8.206	0
8.22	759.631		7.722	3.75504		8.218	0		8.209	0		7.738	0		8.224	465.08
8.225	824.366		7.734	5.46945		8.224	0		8.226	0		7.75	0		8.229	28.2841
8.243	945.442		7.746	6.74079		8.241	0		8.232	0		7.763	0		8.247	0
8.248	1068.01		7.759	7.43699		8.247	0		8.249	0		7.775	0		8.252	0
8.265	1151.63		7.771	7.83808		8.264	0		8.255	0		7.787	0		8.27	0
8.271	1197.13		7.783	8.24092		8.27	0		8.272	0		7.799	0		8.275	0
8.288	1220.07		7.796	8.91199		8.287	0		8.278	0		7.812	344.282		8.293	0
8.294	1241.77		7.808	10.1762		8.293	0		8.295	0		7.824	16.125		8.298	0
8.311	1270.03		7.82	13.4644		8.31	0		8.301	0		7.836	0		8.316	0
8.317	1305.63		7.833	20.9507		8.316	0		8.318	0		7.848	0		8.321	0
8.334	1337.33		7.845	34.2296		8.333	0		8.324	0		7.861	0		8.339	0
8.34	1359.9		7.857	51.9964		8.339	0		8.341	0		7.873	0		8.344	0
8.357	1372.32		7.869	68.6697		8.356	0		8.347	0		7.886	0		8.362	0
8.363	1389.94		7.882	76.4005		8.362	0		8.364	0		7.898	0		8.367	0
8.38	1421.72		7.894	72.2813		8.379	0		8.37	0		7.91	0		8.385	0
8.386	1473.38		7.906	62.3666		8.385	0		8.387	0		7.922	0		8.39	0
8.403	1533.83		7.918	57.3896		8.402	0		8.393	0		7.935	0		8.408	0
8.409	1598.92		7.931	62.8872		8.408	50.4712		8.41	0		7.947	0		8.413	0
8.426	1665.32		7.943	73.5055		8.425	0		8.415	0		7.959	0		8.43	0
8.432	1739.31		7.956	77.7294		8.431	0		8.433	0		7.971	0		8.436	0
8.449	1812.71		7.968	68.4656		8.448	0		8.438	0		7.984	0		8.453	0
8.455	1874.91		7.98	48.8428		8.454	0		8.456	0		7.996	0		8.459	0
8.472	1908.3		7.992	28.4559		8.471	0		8.461	0		8.009	0		8.476	0
8.478	1918.34		8.005	14.7214		8.477	0		8.479	0		8.021	0		8.482	0
8.495	1921.89		8.017	10.7111		8.494	0		8.484	0		8.033	0		8.499	0
8.501	1947.44		8.029	17.1428		8.5	0		8.502	0		8.045	28.3214		8.505	0
8.518	1999.41		8.041	34.0025		8.517	0		8.507	0		8.058	0		8.522	0
8.524	2067.84		8.054	58.4338		8.522	0		8.525	0		8.07	0		8.528	0
8.541	2124.48		8.066	82.3852		8.54	0		8.53	0		8.082	0		8.545	0
8.547	2155.45		8.079	94.6269		8.545	0		8.548	0.00830569		8.094	0		8.551	0
8.564	2155.55		8.091	88.9835		8.563	0		8.553	0.0351171		8.107	0		8.568	0
8.57	2122.16		8.103	69.0684		8.568	0		8.571	0.118941		8.119	0		8.574	0
8.587	2027.8		8.115	45.2782		8.586	0		8.576	0.322711		8.131	0		8.591	0
8.593	1836.89		8.128	26.7054		8.591	0		8.594	0.701403		8.144	0		8.597	0
8.61	1529.74		8.14	18.6155		8.609	0		8.599	1.22121		8.156	0		8.614	0
8.616	1165.53		8.152	23.5365		8.614	0		8.617	1.70328		8.168	40.125		8.62	0
8.633	865.856		8.164	42.3166		8.632	0		8.622	1.90305		8.181	0		8.637	0
8.639	770.232		8.177	71.0993		8.637	0		8.64	1.70328		8.193	46.1607		8.643	0
8.656	929.138		8.189	98.9895		8.655	0		8.645	1.22121		8.205	0		8.66	0
8.662	1282.35		8.201	111.708		8.66	0		8.662	0.701403		8.217	0		8.666	0
8.679	1682.51		8.214	104.507		8.678	0		8.668	0.322711		8.23	0		8.683	0
8.684	2006.17		8.226	87.6195		8.683	0		8.685	0.118941		8.242	0		8.689	0
8.702	2198.55		8.238	79.715		8.701	0		8.691	0.0351171		8.254	0		8.706	0
8.707	2286.63		8.251	92.7728		8.706	12.3472		8.708	0.00830569		8.266	0		8.712	0
8.725	2313.37		8.263	123.499		8.724	0		8.714	0		8.279	0		8.729	0
8.73	2323.01		8.275	155.96		8.729	0		8.731	0		8.291	29.2663		8.735	0
8.748	2340.21		8.287	173.615		8.746	0		8.737	0		8.304	0		8.752	0
8.753	2376.98		8.3	170.081		8.752	0		8.754	0		8.316	0		8.758	0
8.771	2420.3		8.312	152.628		8.769	0		8.76	0		8.328	0		8.775	0
8.776	2453.47		8.324	133.435		8.775	0		8.777	0		8.34	0		8.781	0
8.794	2453.35		8.336	118.444		8.792	0		8.783	0		8.353	0		8.798	0
8.799	2418.62		8.349	103.425		8.798	0		8.8	0		8.365	0		8.804	0
8.817	2354.18		8.361	82.2674		8.815	0		8.806	0		8.377	0		8.821	0
8.822	2271.81		8.374	55.8379		8.821	0		8.823	0		8.389	0		8.826	0
8.84	2157.69		8.386	31.3257		8.838	0		8.829	0.280559		8.402	0		8.844	0
8.845	1994.01		8.398	14.1879		8.844	0		8.846	1.18622		8.414	0		8.849	0
8.863	1776.12		8.41	5.29701		8.861	0		8.852	4.01772		8.426	0		8.867	0
8.868	1575.13		8.423	1.84091		8.867	0		8.869	10.9009		8.439	0		8.872	0
8.885	1495.17		8.435	1.19314		8.884	0		8.875	23.6928		8.451	0		8.89	0
8.891	1606.74		8.447	1.81227		8.89	0		8.892	41.2516		8.463	0		8.895	0
8.908	1862.63		8.459	3.15534		8.907	0		8.898	57.5354		8.476	0		8.913	0
8.914	2155.57		8.472	4.40089		8.913	0		8.915	64.2835		8.488	0		8.918	0
8.931	2383.37		8.484	4.91706		8.93	0		8.921	57.5354		8.5	0		8.936	0
8.937	2515.05		8.497	4.40089		8.936	0		8.938	41.2516		8.512	0		8.941	0
8.954	2559.55		8.509	3.15534		8.953	0		8.944	23.6928		8.525	0		8.959	0
8.96	2557.85		8.521	1.81227		8.959	0		8.961	10.9009		8.537	0		8.964	0
8.977	2540.2		8.533	0.833813		8.976	0		8.967	4.01772		8.549	0		8.982	0
8.983	2528.27		8.546	0.346512		8.982	0		8.984	1.18622		8.561	27.0833		8.987	0
9	2519.2		8.558	0.611428		8.999	0		8.99	0.280559		8.574	0		9.005	0
9.006	2515.41		8.57	2.12535		9.005	0		9.007	0		8.586	0		9.01	0
9.023	2517.42		8.582	7.17442		9.022	0		9.012	0		8.599	0		9.027	0
9.029	2536.56		8.595	19.356		9.028	0		9.03	0		8.611	0		9.033	0
9.046	2560.96		8.607	42.9707		9.045	0		9.035	0		8.623	0		9.05	0
9.052	2579.57		8.619	78.9737		9.051	0		9.053	0.0124073		8.635	0		9.056	0
9.069	2574.41		8.631	120.989		9.068	0		9.058	0.0524588		8.648	0		9.073	0
9.075	2549.47		8.644	155.519		9.074	0		9.076	0.177677		8.66	14.025		9.079	0
9.092	2507.98		8.656	168.442		9.091	0		9.081	0.482075		8.672	0		9.096	0
9.098	2467.56		8.669	153.803		9.097	0		9.099	1.04778		8.684	28.7812		9.102	0
9.115	2433.17		8.681	118.38		9.114	0		9.104	1.82428		8.697	0		9.119	0
9.121	2414.49		8.693	77.2561		9.12	0		9.122	2.54441		8.709	0		9.125	0
9.138	2405.15		8.705	46.4542		9.137	0		9.127	2.84283		8.721	0		9.142	0
9.144	2410.56		8.718	35.6854		9.142	0		9.145	2.55452		8.733	0		9.148	0
9.161	2428.12		8.73	48.7388		9.16	0		9.15	1.86706		8.746	0		9.165	0
9.167	2463.64		8.742	83.242		9.165	0		9.168	1.19266		8.758	18.4083		9.171	0
9.184	2504.44		8.754	131.999		9.183	0		9.173	0.875172		8.771	0		9.188	0
9.189	2544.79		8.767	182.652		9.188	0		9.19	1.03206		8.783	0		9.194	0
9.207	2571.08		8.779	224.543		9.206	0		9.196	1.54003		8.795	0		9.211	0
9.212	2583.27		8.792	251.67		9.211	0		9.213	2.08719		8.807	0		9.217	0
9.23	2573.18		8.804	264.311		9.229	0		9.219	2.31812		8.82	0		9.234	0
9.235	2546.24		8.816	265.336		9.234	0		9.236	2.07478		8.832	0		9.24	0
9.253	2503.37		8.828	257.91		9.252	373.806		9.242	1.48757		8.844	0		9.257	0
9.258	2455.95		8.841	243.458		9.257	0		9.259	0.854384		8.856	0		9.263	0
9.276	2402.79		8.853	222.438		9.275	0		9.265	0.393097		8.869	0		9.28	0
9.281	2348.8		8.865	196.302		9.28	17.125		9.282	0.144883		8.881	0		9.286	0
9.299	2287.46		8.877	170.682		9.298	0		9.288	0.0427763		8.893	0		9.303	0
9.304	2224.18		8.89	151.932		9.303	0		9.305	0.0101172		8.905	0		9.309	0
9.322	2159.76		8.902	140.944		9.32	0		9.311	0		8.918	0		9.326	0
9.327	2117.6		8.914	129.515		9.326	0		9.328	0		8.93	0		9.332	0
9.344	2115.54		8.926	111.993		9.343	0		9.334	0		8.943	0		9.349	0
9.35	2166.14		8.939	92.8701		9.349	26.0625		9.351	0		8.955	0		9.354	0
9.367	2243.31		8.951	85.6831		9.366	0		9.357	0		8.967	0		9.372	0
9.373	2315.07		8.964	98.7248		9.372	0		9.374	0		8.979	0		9.377	0
9.39	2349.27		8.976	127.05		9.389	0		9.38	0		8.992	0		9.395	0
9.396	2347.59		8.988	154.033		9.395	0		9.397	0		9.004	0		9.4	0
9.413	2320.22		9	162.848		9.412	0		9.403	0		9.016	0		9.418	0
9.419	2292.99		9.013	146.512		9.418	0		9.42	0		9.028	0		9.423	0
9.436	2277.57		9.025	111.319		9.435	0		9.426	0		9.041	0		9.441	0
9.442	2284.56		9.037	70.7753		9.441	0		9.443	0		9.053	0		9.446	0
9.459	2308.17		9.049	37.3341		9.458	0		9.449	0		9.065	0		9.464	0
9.465	2342.81		9.062	16.2036		9.464	0		9.466	0		9.077	0		9.469	0
9.482	2387.2		9.074	5.73995		9.481	0		9.472	0		9.09	0		9.487	0
9.488	2470.36		9.086	1.57451		9.487	0		9.489	0		9.102	0		9.492	0
9.505	2638.68		9.099	0.372394		9.504	0		9.495	0		9.115	0		9.509	0
9.511	2930.44		9.111	0		9.51	0		9.512	0		9.127	0		9.515	16.0114
9.528	3322.84		9.123	0		9.527	0		9.518	0		9.139	0		9.532	0
9.545	3739.17		9.136	0		9.544	0		9.535	0		9.151	0		9.549	0
9.561	4089.84		9.148	0		9.56	0		9.551	0		9.164	0		9.566	0
9.578	4334.14		9.16	0		9.577	0		9.568	0		9.176	0		9.582	0
9.595	4473.43		9.172	0		9.594	0		9.585	0		9.188	0		9.599	0
9.611	4531.56		9.185	0		9.61	0		9.601	0		9.2	0		9.616	0
9.628	4527.32		9.197	0.586185		9.627	0		9.618	0		9.213	0		9.632	0
9.645	4486.79		9.209	2.47843		9.644	0		9.635	0		9.225	0		9.649	0
9.661	4429.59		9.221	8.39441		9.66	0		9.651	0		9.237	0		9.666	0
9.678	4372.42		9.234	22.7758		9.677	0		9.668	0		9.249	0		9.682	0
9.695	4301.09		9.246	49.5025		9.694	0		9.685	0		9.262	0		9.699	0
9.711	4177.79		9.259	86.1888		9.71	0		9.701	0		9.274	0		9.716	0
9.728	3954.96		9.271	120.211		9.727	0		9.718	0		9.287	0		9.732	0
9.745	3617.85		9.283	134.311		9.744	0		9.735	0.394271		9.299	0		9.749	0
9.761	3220.16		9.295	120.621		9.76	0		9.751	1.66701		9.311	0		9.766	0
9.778	2877.2		9.308	87.9213		9.777	0		9.768	5.64612		9.323	0		9.782	0
9.795	2710.1		9.32	55.8391		9.794	0		9.785	15.3191		9.336	0		9.799	0
9.811	2775.31		9.332	40.6782		9.81	0		9.801	33.2956		9.348	0		9.816	0
9.828	3030.02		9.344	49.7091		9.827	671.321		9.818	57.971		9.36	0		9.832	0
9.845	3361.5		9.357	80.9349		9.844	0		9.835	80.8547		9.372	0		9.849	0
9.861	3657.69		9.369	124.191		9.86	0		9.851	90.3379		9.385	0		9.866	0
9.878	3859.66		9.381	162.789		9.877	0		9.868	80.8547		9.397	0		9.882	0
9.895	3961.92		9.393	180.131		9.894	0		9.885	57.971		9.409	0		9.899	0
9.911	3984.88		9.406	167.62		9.91	0		9.901	33.2956		9.421	0		9.915	0
9.928	3952.92		9.418	130.703		9.927	0		9.918	15.3191		9.434	0		9.932	0
9.945	3901.77		9.431	84.8222		9.943	0		9.935	5.64612		9.446	0		9.949	0
9.961	3865.23		9.443	45.4413		9.96	0		9.951	1.66701		9.459	0		9.965	0
9.978	3862.97		9.455	19.9399		9.977	0		9.968	0.394271		9.471	0		9.982	0
9.994	3883.42		9.467	7.12042		9.993	0		9.985	0		9.483	0		9.999	0
10.011	3883.78		9.48	1.98131		10.01	0		10.001	0		9.495	0		10.015	0
10.028	3817.88		9.492	0.468608		10.027	0		10.018	0		9.508	0		10.032	0
10.044	3666.12		9.504	0		10.043	0		10.034	0		9.52	0		10.049	0
10.061	3457.35		9.516	0.399467		10.06	0		10.051	0		9.532	0		10.065	0
10.078	3268.84		9.529	1.68897		10.077	0		10.068	0		9.544	0		10.082	0
10.094	3185.08		9.541	5.72052		10.093	0		10.084	0		9.556	0		10.099	0
10.111	3227.9		9.552	15.521		10.11	0		10.101	0		9.568	0		10.115	0
10.128	3339.07		9.564	33.7344		10.127	0		10.118	0		9.579	0		10.132	0
10.144	3424.59		9.576	58.7349		10.143	0		10.134	0		9.591	0		10.149	0
10.161	3420.04		9.588	81.9202		10.16	0		10.151	0		9.603	0		10.165	0
10.178	3309.68		9.6	91.5283		10.177	0		10.168	0		9.615	0		10.182	0
10.194	3125.94		9.612	81.9202		10.193	0		10.184	0		9.627	0		10.199	0
10.211	2948.07		9.623	58.7349		10.21	0		10.201	0		9.639	0		10.215	0
10.228	2875.43		9.635	34.1068		10.227	644.297		10.218	0		9.65	0		10.232	0
10.244	2959.73		9.647	17.0958		10.243	0		10.234	0		9.662	0		10.249	0
10.261	3167.19		9.659	11.0544		10.26	0		10.251	0		9.674	0		10.265	0
10.278	3404.26		9.671	16.6156		10.277	0		10.268	0		9.686	0		10.282	0
10.294	3590.46		9.682	33.7763		10.293	0		10.284	0		9.698	0		10.299	0
10.311	3699.03		9.694	61.2772		10.31	0		10.301	0		9.709	0		10.315	0
10.328	3745.33		9.706	94.0526		10.327	0		10.318	0		9.721	322.154		10.332	0
10.344	3758.68		9.718	123.746		10.343	0		10.334	0		9.733	0		10.349	0
10.361	3763.97		9.73	143.25		10.36	0		10.351	0		9.745	0		10.365	0
10.378	3770.57		9.742	148.027		10.377	0		10.368	0		9.757	0		10.382	0
10.394	3775.91		9.753	135.655		10.393	0		10.384	0		9.769	0		10.398	0
10.411	3766.35		9.765	107.734		10.41	0		10.401	0		9.78	0		10.415	0
10.428	3729.41		9.777	72.2009		10.426	0		10.418	0		9.792	0		10.432	0
10.444	3663.22		9.789	39.9799		10.443	0		10.434	0.41883		9.804	0		10.448	0
10.461	3582.83		9.801	18.0424		10.46	0		10.451	1.77084		9.816	0		10.465	0
10.477	3512.47		9.812	6.51256		10.476	0		10.468	5.99782		9.828	297.344		10.482	0
10.494	3469.18		9.824	1.92282		10.493	0		10.484	16.6979		9.839	318.571		10.498	520.234
10.511	3452.25		9.836	0.874091		10.51	0		10.501	37.5774		9.851	236.031		10.515	0
10.527	3448.72		9.848	1.7729		10.526	0		10.517	69.4069		9.863	0		10.532	0
10.544	3448.18		9.86	6.00477		10.543	584.34		10.534	108.297		9.875	0		10.548	0
10.561	3450.8		9.872	16.7429		10.56	0		10.551	147.854		9.887	0		10.565	459.805
10.577	3465.22		9.883	37.3164		10.576	0		10.567	183.169		9.899	0		10.582	0
10.594	3494.85		9.895	68.1082		10.593	0		10.584	209.332		9.91	0		10.598	0
10.611	3528.73		9.907	103.504		10.61	0		10.601	217.286		9.922	0		10.615	0
10.627	3547.41		9.919	134.141		10.626	0		10.617	197.905		9.934	0		10.632	0
10.644	3538.08		9.931	152.747		10.643	0		10.634	153.367		9.946	0		10.648	0
10.661	3501.98		9.942	156.128		10.66	0		10.651	99.6027		9.958	0		10.665	0
10.677	3449.47		9.954	145.594		10.676	0		10.667	56.1518		9.969	0		10.682	0
10.694	3393.35		9.966	127.469		10.693	0		10.684	34.008		9.981	0		10.698	0
10.711	3348.82		9.978	113.012		10.71	0		10.701	33.5523		9.993	0		10.715	0
10.727	3328.54		9.99	110.759		10.726	0		10.717	47.1715		10.005	0		10.732	0
10.744	3336.79		10.001	116.85		10.743	0		10.734	63.1788		10.017	0		10.748	0
10.761	3368.2		10.013	117.477		10.76	560.174		10.751	70.1278		10.029	0		10.765	0
10.777	3411.83		10.025	102.95		10.776	0		10.767	62.7661		10.04	0		10.782	0
10.794	3454.56		10.037	78.5771		10.793	0		10.784	45.0019		10.052	0		10.798	0
10.811	3481.74		10.049	60.2822		10.81	0		10.801	25.8468		10.064	0		10.815	0
10.827	3480.99		10.061	61.2295		10.826	0		10.817	11.892		10.076	0		10.832	0
10.844	3453.07		10.072	80.8838		10.843	0		10.834	4.38298		10.088	0		10.848	0
10.861	3416.19		10.084	105.217		10.859	0		10.851	1.29407		10.099	0		10.865	0
10.877	3392.44		10.096	115.762		10.876	0		10.867	0.306066		10.111	0		10.881	0
10.894	3390.3		10.108	103.178		10.893	0		10.884	0		10.123	0		10.898	0
10.911	3403.27		10.12	73.9763		10.909	0		10.901	0		10.135	0		10.915	0
10.927	3423.82		10.131	42.4882		10.926	0		10.917	0		10.147	0		10.931	0
10.944	3446.97		10.143	19.5486		10.943	0		10.934	0		10.158	0		10.948	0
10.96	3467.7		10.155	7.20497		10.959	0		10.95	0		10.17	0		10.965	0
10.977	3468.39		10.167	2.12725		10.976	0		10.967	0		10.182	0		10.981	0
10.994	3422.85		10.179	0.503126		10.993	0		10.984	0		10.194	0		10.998	0
11.01	3308.92		10.191	0		11.009	0		11	0		10.206	0		11.015	0
11.027	3133.3		10.202	0		11.026	0		11.017	0		10.218	0		11.031	0
11.044	2947.07		10.214	0		11.043	0		11.034	0		10.229	0		11.048	0
11.06	2829.39		10.226	0		11.059	0		11.05	0		10.241	0		11.065	0
11.077	2829.99		10.238	0		11.076	0		11.067	0		10.253	0		11.081	0
11.094	2926.78		10.25	0		11.093	0		11.084	0		10.265	430.556		11.098	0
11.11	3051.1		10.261	0		11.109	0		11.1	0		10.277	0		11.115	0
11.127	3150.89		10.273	0.558826		11.126	0		11.117	0		10.288	0		11.131	0
11.144	3221.25		10.285	2.36276		11.143	0		11.134	0		10.3	0		11.148	0
11.16	3281.01		10.297	8.00261		11.159	0		11.15	0		10.312	0		11.165	0
11.177	3340.27		10.309	21.7127		11.176	0		11.167	0		10.324	0		11.181	0
11.194	3392.32		10.321	47.192		11.193	0		11.184	0		10.336	0		11.198	0
11.21	3424.66		10.332	82.166		11.209	655.011		11.2	0		10.348	0		11.215	0
11.227	3438.47		10.344	114.601		11.226	477.48		11.217	0		10.359	0		11.231	0
11.244	3439.5		10.356	128.042		11.243	0		11.234	0		10.371	0		11.248	0
11.26	3431.31		10.368	115.173		11.259	0		11.25	0		10.383	0		11.265	0
11.277	3412.01		10.38	84.5846		11.276	0		11.267	0		10.395	0		11.281	0
11.294	3381.87		10.391	55.9942		11.293	0		11.284	0		10.407	397.186		11.298	0
11.31	3348.31		10.403	46.5196		11.309	0		11.3	0		10.418	0		11.315	0
11.327	3325.59		10.415	65.052		11.326	0		11.317	0		10.43	0		11.331	0
11.344	3323.36		10.427	110.19		11.342	0		11.334	0		10.442	0		11.348	0
11.36	3338.54		10.439	169.422		11.359	0		11.35	0		10.454	0		11.364	0
11.377	3362.73		10.451	220.829		11.376	0		11.367	0		10.466	0		11.381	0
11.393	3394.29		10.462	242.503		11.392	0		11.384	0		10.478	0		11.398	0
11.41	3436.28		10.474	223.986		11.409	0		11.4	0		10.489	0		11.414	0
11.427	3485.4		10.486	173.502		11.426	0		11.417	0		10.501	0		11.431	0
11.443	3530.19		10.498	112.469		11.442	0		11.433	0		10.513	367.512		11.448	0
11.46	3559.86		10.51	61.7807		11.459	0		11.45	0		10.525	0		11.464	0
11.477	3574.21		10.521	33.0289		11.476	0		11.467	0		10.537	0		11.481	0
11.493	3581.65		10.533	28.0092		11.492	0		11.483	0		10.548	0		11.498	0
11.51	3587.1		10.545	43.2137		11.509	641.189		11.5	0		10.56	0		11.514	0
11.527	3588.27		10.557	71.3559		11.526	0		11.517	0		10.572	0		11.531	0
11.543	3582.9		10.569	98.6717		11.542	0		11.533	0		10.584	0		11.548	0
11.56	3572.66		10.581	110.245		11.559	546.694		11.55	0.415138		10.596	0		11.564	374.829
11.577	3557.56		10.592	98.6717		11.576	0		11.567	1.75523		10.608	0		11.581	0
11.593	3535.5		10.604	70.7454		11.592	0		11.583	5.94494		10.619	0		11.598	0
11.61	3510.4		10.616	41.2523		11.609	0		11.6	16.1299		10.631	0		11.614	0
11.627	3496.99		10.628	21.3151		11.626	0		11.617	35.0578		10.643	0		11.631	0
11.643	3509.3		10.64	15.7651		11.642	0		11.633	61.0392		10.655	0		11.648	0
11.66	3546.75		10.651	26.1136		11.659	660.191		11.65	85.134		10.667	0		11.664	0
11.677	3591.33		10.663	52.8166		11.676	0		11.667	95.1191		10.678	0		11.681	0
11.693	3621.89		10.675	91.1213		11.692	0		11.683	85.134		10.69	357.238		11.698	0
11.71	3631.36		10.687	127.582		11.709	0		11.7	61.0392		10.702	0		11.714	0
11.727	3626.85		10.699	144.072		11.726	0		11.717	35.0578		10.714	0		11.731	0
11.743	3615.94		10.71	134.12		11.742	0		11.733	16.4527		10.726	0		11.748	0
11.76	3594.12		10.722	110.194		11.759	0		11.75	7.30972		10.738	0		11.764	0
11.777	3555.94		10.734	93.7892		11.776	0		11.767	6.81745		10.749	0		11.781	0
11.793	3508.44		10.746	96.2545		11.792	0		11.783	14.8162		10.761	0		11.797	0
11.81	3470.93		10.758	110.094		11.809	0		11.8	33.9111		10.773	0		11.814	0
11.827	3456.59		10.77	117.43		11.825	0		11.817	66.0463		10.785	0		11.831	0
11.843	3459.77		10.781	109.201		11.842	0		11.833	108.41		10.797	0		11.847	0
11.86	3462.2		10.793	93.652		11.859	0		11.85	152.396		10.808	0		11.864	0
11.876	3452.87		10.805	88.6012		11.875	0		11.867	186.323		10.82	0		11.881	0
11.893	3442.14		10.817	102.326		11.892	0		11.883	200.357		10.832	0		11.897	0
11.91	3450.88		10.829	127.092		11.909	0		11.9	190.159		10.844	0		11.914	0
11.926	3487.57		10.84	146.925		11.925	0		11.916	158.447		10.856	0		11.931	0
11.943	3534.77		10.852	153.402		11.942	0		11.933	114.477		10.867	405.736		11.947	0
11.96	3562.54		10.864	150.145		11.959	733.481		11.95	70.5883		10.879	0		11.964	0
11.976	3557.34		10.876	142.738		11.975	0		11.966	36.5652		10.891	0		11.981	0
11.993	3534.75		10.888	128.802		11.992	0		11.983	15.6368		10.903	0		11.997	0
12.01	3520.44		10.9	103.975		12.009	0		12	5.51768		10.915	0		12.014	0
12.026	3518.97		10.911	71.2093		12.025	626.379		12.016	1.49925		10.927	0		12.031	0
12.043	3509.3		10.923	40.1094		12.042	0		12.033	0.354594		10.938	344.699		12.047	0
12.06	3470.76		10.935	18.1998		12.059	608.828		12.05	0		10.95	0		12.064	0
12.076	3395.36		10.947	7.2236		12.075	0		12.066	0		10.962	0		12.081	0
12.093	3280.14		10.959	4.16111		12.092	535.554		12.083	0		10.974	0		12.097	0
12.11	3120.18		10.97	7.85416		12.109	0		12.1	0		10.986	0		12.114	0
12.126	2928.61		10.982	20.4821		12.125	0		12.116	0		10.997	0		12.131	0
12.143	2762.81		10.994	45.4276		12.142	0		12.133	0		11.009	0		12.147	0
12.16	2705.33		11.006	82.1771		12.159	0		12.15	0		11.021	0		12.164	0
12.176	2795.8		11.018	122.981		12.175	0		12.166	0		11.033	0		12.181	0
12.193	2990.26		11.03	156.058		12.192	0		12.183	0		11.045	0		12.197	0
12.21	3197.11		11.041	172.904		12.209	794.005		12.2	0		11.057	0		12.214	0
12.226	3346.62		11.053	173.445		12.225	0		12.216	0		11.068	0		12.231	0
12.243	3422.58		11.065	163.396		12.242	0		12.233	0.486285		11.08	0		12.247	0
12.26	3441.32		11.077	150.732		12.259	0		12.25	2.05605		11.092	0		12.264	0
12.276	3419.87		11.089	142.536		12.275	0		12.266	6.9638		11.104	0		12.28	0
12.293	3367.47		11.1	139.08		12.292	0		12.283	18.8942		11.116	0		12.297	0
12.31	3292.15		11.112	135.124		12.309	0		12.3	41.066		11.127	0		12.314	0
12.326	3211.83		11.124	128.347		12.325	0		12.316	71.5001		11.139	344		12.33	0
12.343	3145.89		11.136	126.148		12.342	0		12.333	99.7243		11.151	0		12.347	0
12.359	3107.7		11.148	135.896		12.359	0		12.349	111.421		11.163	0		12.364	0
12.376	3102.88		11.16	151.69		12.375	0		12.366	99.7243		11.175	0		12.38	0
12.393	3126.64		11.171	155.758		12.392	0		12.383	71.5001		11.187	0		12.397	0
12.409	3162.67		11.183	135.356		12.408	0		12.399	41.066		11.198	0		12.414	0
12.426	3192.7		11.195	96.089		12.425	0		12.416	18.8942		11.21	0		12.43	0
12.443	3211.08		11.207	54.9177		12.442	0		12.433	6.9638		11.222	0		12.447	0
12.459	3226.46		11.219	25.2673		12.458	0		12.449	2.05605		11.234	0		12.464	0
12.476	3249.71		11.23	9.3127		12.475	0		12.466	0.486285		11.246	0		12.48	0
12.493	3279.27		11.242	2.74956		12.492	0		12.483	0		11.257	0		12.497	0
12.509	3299.18		11.254	0.65031		12.508	0		12.499	0		11.269	0		12.514	0
12.526	3289.99		11.266	0		12.525	0		12.516	0		11.281	0		12.53	0
12.543	3244.41		11.278	0		12.542	0		12.533	0		11.293	0		12.547	0
12.559	3175.27		11.29	0		12.558	0		12.549	0.391914		11.305	0		12.564	0
12.576	3111.36		11.301	0		12.575	0		12.566	1.65704		11.317	0		12.58	0
12.593	3081.43		11.313	0.451202		12.592	0		12.583	5.61237		11.328	0		12.597	0
12.609	3096.96		11.325	1.90771		12.608	0		12.599	15.2275		11.34	0		12.614	0
12.626	3146.39		11.337	6.46139		12.625	0		12.616	33.0965		11.352	0		12.63	0
12.643	3206.11		11.349	17.5311		12.642	0		12.633	57.6244		11.364	0		12.647	0
12.659	3254.08		11.36	38.1033		12.658	0		12.649	80.3713		11.376	0		12.664	0
12.676	3275.63		11.372	66.3417		12.675	0		12.666	89.7978		11.387	0		12.68	0
12.693	3262.02		11.384	93.0131		12.692	0		12.683	80.3713		11.399	0		12.697	0
12.709	3210.96		11.396	105.426		12.708	0		12.699	57.6244		11.411	0		12.714	0
12.726	3130.38		11.408	100.023		12.725	718.346		12.716	33.0965		11.423	0		12.73	0
12.743	3039.31		11.419	87.5368		12.742	0		12.733	15.2275		11.435	0		12.747	0
12.759	2959.69		11.431	87.6827		12.758	0		12.749	5.61237		11.447	0		12.763	0
12.776	2904.33		11.443	113.252		12.775	649.471		12.766	1.65704		11.458	0		12.78	0
12.792	2859.41		11.455	162.161		12.792	0		12.783	0.391914		11.47	0		12.797	0
12.809	2786.9		11.467	219.309		12.808	0		12.799	0		11.482	398.785		12.813	404.08
12.826	2648.42		11.479	266.045		12.825	527.22		12.816	0		11.494	0		12.83	0
12.842	2443.01		11.49	287.922		12.841	0		12.832	0		11.506	0		12.847	0
12.859	2217.77		11.502	277.951		12.858	0		12.849	0		11.517	0		12.863	0
12.876	2025.04		11.514	237.466		12.875	0		12.866	0.493165		11.529	0		12.88	0
12.892	1868.66		11.526	177.664		12.891	605.023		12.882	2.08514		11.541	0		12.897	0
12.909	1703.6		11.538	118.556		12.908	0		12.899	7.06232		11.553	0		12.913	0
12.926	1506.29		11.549	80.9319		12.925	0		12.916	19.1615		11.565	0		12.93	0
12.942	1319.18		11.561	75.8462		12.941	0		12.932	41.647		11.576	0		12.947	0
12.959	1203.68		11.573	100.934		12.958	0		12.949	72.5117		11.588	0		12.963	0
12.976	1155.42		11.585	140.931		12.975	0		12.966	101.135		11.6	0		12.98	0
12.992	1096.23		11.597	177.393		12.991	0		12.982	112.997		11.612	0		12.997	0
13.009	952.099		11.609	196.75		13.008	0		12.999	101.135		11.624	0		13.013	0
13.026	721.118		11.62	194.768		13.025	0		13.016	72.5117		11.636	0		13.03	0
13.054	467.792		11.632	171.866		13.053	0		13.032	41.647		11.647	0		13.058	0
13.066	259.652		11.644	132.777		13.065	0		13.061	19.1615		11.659	0		13.07	0
13.078	126.311		11.656	87.4409		13.077	0		13.073	7.06232		11.671	0		13.082	0
13.09	60.6913		11.668	48.5768		13.089	0		13.084	2.08514		11.683	0		13.094	0
13.101	42.18		11.679	24.2409		13.1	0		13.096	0.493165		11.695	0		13.106	0
13.113	51.8979		11.691	16.9626		13.112	0		13.108	0		11.706	0		13.117	0
13.125	72.6599		11.703	27.3633		13.124	0		13.12	0		11.718	0		13.129	0
13.137	90.5711		11.715	55.0601		13.136	0		13.132	0		11.73	0		13.141	0
13.149	96.8794		11.727	94.9269		13.148	0		13.144	0		11.742	0		13.153	0
13.16	93.7371		11.739	132.399		13.159	0		13.155	0		11.754	0		13.165	0
13.172	88.5432		11.75	147.927		13.171	0		13.167	0		11.766	0		13.177	0
13.184	85.0304		11.762	132.399		13.183	0		13.179	0		11.777	0		13.188	0
13.196	79.4609		11.774	94.9269		13.195	0		13.191	0		11.789	0		13.2	0
13.208	68.0135		11.786	54.5212		13.207	0		13.203	0		11.801	0		13.212	0
13.22	53.8338		11.798	25.0849		13.219	0		13.214	0		11.813	0		13.224	0
13.231	44.8762		11.809	9.24546		13.23	0		13.226	0		11.825	0		13.236	0
13.243	45.5279		11.821	2.7297		13.242	0		13.238	0		11.836	0		13.247	0
13.255	51.5984		11.833	0.645615		13.254	0		13.25	0		11.848	0		13.259	0
13.267	54.1364		11.845	0		13.266	0		13.262	0		11.86	0		13.271	0
13.279	47.6224		11.857	0		13.278	0		13.273	0		11.872	0		13.283	0
13.29	33.9302		11.869	0		13.289	0		13.285	0		11.884	0		13.295	0
13.302	19.4878		11.88	0		13.301	0		13.297	0		11.896	0		13.307	0
13.314	8.9662		11.892	0		13.313	0		13.309	0		11.907	334.296		13.318	0
13.326	3.30465		11.904	0		13.325	0		13.321	0		11.919	0		13.33	0
13.338	0.975691		11.916	0.570666		13.337	0		13.333	0		11.931	0		13.342	0
13.349	0.230765		11.928	2.41282		13.349	0		13.344	0		11.943	0		13.354	0
13.361	0		11.939	8.80476		13.36	0		13.356	0		11.955	0		13.366	0
13.373	0		11.951	24.8474		13.372	0		13.368	0		11.966	0		13.377	0
13.385	0		11.963	57.2509		13.384	0		13.38	0		11.978	0		13.389	0
13.397	0		11.975	108.486		13.396	0		13.392	0		11.99	0		13.401	0
13.409	0		11.987	170.45		13.408	0		13.403	0		12.002	0		13.413	0
13.42	0		11.999	223.767		13.419	0		13.415	0		12.014	0		13.425	0
13.432	0		12.01	246.757		13.431	0		13.427	0		12.026	0		13.436	0
13.444	0		12.022	228.85		13.443	0		13.439	0		12.037	0		13.448	0
13.456	0		12.034	178.65		13.455	0		13.451	0		12.049	0		13.46	0
13.468	0		12.046	118.273		13.467	0		13.462	0		12.061	0		13.472	0
13.479	0		12.058	72.054		13.478	0		13.474	0		12.073	0		13.484	0
13.491	0		12.069	55.3729		13.49	0		13.486	0		12.085	0		13.496	0
13.503	0		12.081	71.8464		13.502	0		13.498	0		12.096	0		13.507	0
13.515	0		12.093	112.321		13.514	0		13.51	0		12.108	0		13.519	0
13.527	0		12.105	158.035		13.526	0		13.522	0		12.12	0		13.531	0
13.539	0		12.117	188.001		13.538	0		13.533	0		12.132	0		13.543	0
13.55	0		12.128	194.645		13.549	0		13.545	0		12.144	0		13.555	0
13.562	0		12.14	185.486		13.561	0		13.557	0		12.155	0		13.566	0
13.574	0		12.152	170.595		13.573	0		13.569	0		12.167	0		13.578	0
13.586	0		12.164	150.064		13.585	0		13.581	0		12.179	0		13.59	0
13.598	0		12.176	119.369		13.597	0		13.592	0		12.191	0		13.602	0
13.609	0		12.188	81.1737		13.608	0		13.604	0		12.203	0		13.614	0
13.621	0		12.199	45.5786		13.62	0		13.616	0		12.215	0		13.625	0
13.633	0		12.211	20.6344		13.632	0		13.628	0		12.226	0		13.637	0
13.645	0		12.223	7.60516		13.644	0		13.64	0		12.238	0		13.649	0
13.657	0		12.235	2.24541		13.656	0		13.652	0		12.25	0		13.661	0
13.668	0		12.247	0.531071		13.668	0		13.663	0		12.262	0		13.673	0
13.68	0		12.258	0		13.679	0		13.675	0		12.274	0		13.685	0
13.692	0		12.27	0		13.691	0		13.687	0		12.285	0		13.696	0
13.704	0		12.282	0		13.703	0		13.699	0		12.297	0		13.708	0
13.716	0		12.294	0		13.715	0		13.711	0		12.309	0		13.72	0
13.728	0		12.306	0		13.727	0		13.722	0		12.321	0		13.732	0
13.739	0		12.318	0		13.738	0		13.734	0		12.333	0		13.744	0
13.751	0		12.329	0		13.75	0		13.746	0		12.345	0		13.755	0
13.763	0		12.341	0		13.762	0		13.758	0		12.356	0		13.767	0
13.775	0		12.353	0		13.774	0		13.77	0		12.368	0		13.779	0
13.787	0		12.365	0		13.786	0		13.781	0		12.38	0		13.791	0
13.798	0		12.377	0		13.797	0		13.793	0		12.392	0		13.803	0
13.81	0		12.388	0		13.809	0		13.805	0		12.404	0		13.815	0
13.822	0		12.4	0		13.821	0		13.817	0		12.415	0		13.826	0
13.834	0		12.412	0.613697		13.833	0		13.829	0		12.427	0		13.838	0
13.846	0		12.424	2.59476		13.845	0		13.841	0		12.439	0		13.85	0
13.857	0		12.436	8.78839		13.857	0		13.852	0		12.451	0		13.862	0
13.869	0		12.448	23.8447		13.868	0		13.864	0		12.463	0		13.874	0
13.881	0		12.459	51.8258		13.88	0		13.876	0		12.475	0		13.885	0
13.893	0		12.471	90.234		13.892	0		13.888	0		12.486	0		13.897	0
13.905	0		12.483	125.853		13.904	0		13.9	0		12.498	0		13.909	0
13.917	0		12.495	140.614		13.916	0		13.911	0		12.51	0		13.921	0
13.928	0		12.507	125.853		13.927	0		13.923	0		12.522	0		13.933	0
13.94	0		12.518	90.234		13.939	0		13.935	0		12.534	0		13.944	0
13.952	0		12.53	51.8258		13.951	0		13.947	0		12.545	0		13.956	0
13.964	0		12.542	23.8447		13.963	0		13.959	0		12.557	0		13.968	0
13.976	0		12.554	8.78839		13.975	0		13.971	0		12.569	0		13.98	0
13.987	0		12.566	2.59476		13.986	0		13.982	0		12.581	0		13.992	0
13.999	0		12.578	0.613697		13.998	0		13.994	0		12.593	0
			12.589	0								12.605	0
			12.601	0								12.616	0
			12.613	0								12.628	0
			12.625	0.59146								12.64	0
			12.637	2.50074								12.652	0
			12.648	8.46994								12.664	0
			12.66	22.9807								12.675	0
			12.672	49.9479								12.687	0
			12.684	86.9644								12.699	0
			12.696	121.293								12.711	0
			12.707	135.519								12.723	0
			12.719	121.293								12.735	0
			12.731	86.9644								12.746	0
			12.743	50.5746								12.758	0
			12.755	25.6306								12.77	0
			12.767	17.4451								12.782	0
			12.778	26.8522								12.794	0
			12.79	53.5186								12.805	0
			12.802	92.1516								12.817	0
			12.814	129.155								12.829	0
			12.826	146.252								12.841	0
			12.837	137.503								12.853	0
			12.849	116.502								12.865	0
			12.861	105.853								12.876	0
			12.873	116.5								12.888	0
			12.885	137.499								12.9	0
			12.897	146.248								12.912	0
			12.908	129.151								12.924	0
			12.92	92.1489								12.935	0
			12.932	52.9256								12.947	0
			12.944	24.3508								12.959	0
			12.956	8.97489								12.971	0
			12.967	2.64982								12.983	0
			12.979	0.626721								12.995	0
			12.991	0								13.006	0
			13.003	0								13.018	0
			13.015	0								13.03	0
			13.027	0								13.054	0
			13.05	0								13.065	0
			13.062	0								13.077	0
			13.074	0								13.089	0
			13.086	0								13.101	0
			13.097	0								13.113	0
			13.109	0								13.124	0
			13.121	0								13.136	212.992
			13.133	0								13.148	0
			13.145	0								13.16	0
			13.157	0								13.172	0
			13.168	0								13.184	0
			13.18	0								13.195	0
			13.192	0								13.207	0
			13.204	0								13.219	0
			13.216	0								13.231	0
			13.227	0								13.243	0
			13.239	0								13.254	0
			13.251	0								13.266	0
			13.263	0								13.278	0
			13.275	0								13.29	0
			13.286	0								13.302	0
			13.298	0								13.314	0
			13.31	0								13.325	0
			13.322	0								13.337	0
			13.334	0								13.349	0
			13.346	0								13.361	0
			13.357	0								13.373	0
			13.369	0								13.384	0
			13.381	0								13.396	0
			13.393	0								13.408	0
			13.405	0								13.42	0
			13.416	0								13.432	0
			13.428	0								13.443	0
			13.44	0								13.455	0
			13.452	0								13.467	0
			13.464	0								13.479	0
			13.475	0								13.491	0
			13.487	0								13.503	0
			13.499	0								13.514	0
			13.511	0								13.526	0
			13.523	0								13.538	0
			13.535	0								13.55	0
			13.546	0								13.562	0
			13.558	0								13.573	0
			13.57	0								13.585	0
			13.582	0								13.597	0
			13.594	0								13.609	0
			13.605	0								13.621	0
			13.617	0								13.633	0
			13.629	0								13.644	0
			13.641	0								13.656	0
			13.653	0								13.668	0
			13.665	0								13.68	0
			13.676	0								13.692	0
			13.688	0								13.703	0
			13.7	0								13.715	0
			13.712	0								13.727	0
			13.724	0								13.739	0
			13.735	0								13.751	0
			13.747	0								13.762	0
			13.759	0								13.774	0
			13.771	0								13.786	0
			13.783	0								13.798	0
			13.794	0								13.81	0
			13.806	0								13.822	0
			13.818	0								13.833	0
			13.83	0								13.845	0
			13.842	0								13.857	0
			13.854	0								13.869	0
			13.865	0								13.881	0
			13.877	0								13.892	0
			13.889	0								13.904	0
			13.901	0								13.916	0
			13.913	0								13.928	0
			13.924	0								13.94	0
			13.936	0								13.951	0
			13.948	0								13.963	0
			13.96	0								13.975	0
			13.972	0								13.987	0
			13.983	0								13.999	0
			13.995	0

## Sheet: ED 6C
MS/MS 163.1077
8 std.			Full reaction
X(Thomsons)	Y(Counts)		X(Thomsons)	Y(Counts)
30.0018	1.46154		30.0057	3.51042
30.0113	2.0684		30.0078	1.71307
30.0142	0.993421		30.0102	2.68006
30.0192	0.701754		30.0172	2.27083
30.0248	2.8562		30.0204	1.88095
30.029	0.632895		30.0318	18.174
30.0325	21.3975		30.035	1.86111
30.0354	7.06311		30.0453	3.55
30.0418	2.78289		30.0472	6.06782
30.0442	2.86294		30.051	1.52083
30.0472	1.70865		30.0662	4.03663
30.0501	2.21096		30.0709	4.34535
30.0526	3.80138		30.0741	4.02024
30.0577	2		30.0917	2.49337
30.0612	0.690789		30.0935	1.67014
30.064	1.74442		30.1014	1.63021
30.0676	1.60044		30.1067	2.75149
30.0743	3.18415		30.1178	1.58449
30.0763	0.899123		30.1222	1.60701
30.081	0.901316		30.1303	7.96445
30.0852	2.27047		30.1339	2.03002
30.094	1.68609		30.1425	4.64329
30.0971	0.684809		30.1462	1.83631
30.0995	1.01316		30.15	2.50833
30.1022	2.87327		30.1525	2.00551
30.1075	2.01079		30.1564	2.23157
30.113	1.15789		30.1585	1.60417
30.1149	0.848684		30.1643	1.69444
30.1166	2.03326		30.1709	1.67708
30.1233	3.62974		30.1752	1.78926
30.1258	3.28891		30.1798	1.75521
30.1292	1.96696		30.1859	1.5
30.131	0.949561		30.1921	2.1875
30.1347	2.34503		30.2018	1.75298
30.1412	1.93781		30.2087	1.87973
30.1433	0.846491		30.2159	1.9216
30.1485	1.09868		30.2301	2.76562
30.1515	0.930556		30.2398	2.00069
30.1565	0.822368		30.2482	1.77022
30.1587	2.96886		30.2581	2.28403
30.1705	0.901316		30.2664	4.51736
30.1728	1.48465		30.2737	2.54427
30.1761	2.42462		30.2784	6.40949
30.1785	1.09474		30.2848	1.95387
30.1814	1.7788		30.2964	2.9537
30.1835	3.16182		30.3011	6.06509
30.1869	1.16974		30.3072	1.75069
30.1936	1.05263		30.31	2.02022
30.1995	1.33553		30.3138	1.69034
30.2015	0.844298		30.3221	1.83333
30.2085	0.732656		30.3277	3.51562
30.2102	1.78947		30.335	1.75
30.2199	2.02442		30.3608	2.18542
30.2292	0.947368		30.3688	2.25069
30.2368	0.960526		30.3722	4.32157
30.2441	0.634868		30.3815	1.91875
30.2501	0.801316		30.3869	2.37774
30.2526	1.58678		30.3986	2.59524
30.2631	0.742225		30.4104	4.57676
30.2654	1.04699		30.4174	2.51042
30.2672	0.894737		30.4205	2.23333
30.2758	1.10789		30.4224	2.0119
30.2807	0.736842		30.4288	3.89947
30.2964	3.79799		30.4317	2.25045
30.2991	0.703947		30.4408	1.59673
30.3067	0.766148		30.4583	1.61458
30.3114	1.08194		30.4623	2.42857
30.3217	2.77219		30.4711	1.76042
30.3247	3.177		30.473	1.66747
30.3272	1.40954		30.4816	1.68029
30.3309	0.970865		30.4847	2.12054
30.3405	1.07091		30.4899	5.01711
30.3427	1.11184		30.4961	1.82292
30.3473	0.791353		30.5035	2.26736
30.3491	1.12865		30.5059	2.61161
30.3513	2.27652		30.5101	2.19792
30.3539	1.72003		30.5125	2.26042
30.3691	1.61294		30.5151	3.54464
30.3726	0.792105		30.5247	1.77083
30.3748	0.81878		30.5427	6.11742
30.3866	2.29459		30.5453	1.92188
30.3952	0.685526		30.5518	2.30208
30.3995	0.740132		30.5622	3.66875
30.4034	1.54605		30.5708	3.64335
30.4067	1.34737		30.581	1.96107
30.4117	2.00971		30.5909	2.33413
30.4216	0.980263		30.6042	1.68029
30.4271	0.743421		30.6151	4.20089
30.4367	1.17105		30.6291	1.50347
30.4421	0.583333		30.6412	3.54848
30.4464	1.85855		30.644	1.74107
30.4557	1.34211		30.6626	1.50116
30.4599	0.747368		30.6689	2.83395
30.4665	0.631579		30.6813	2.38297
30.4688	1.17939		30.6832	2.7508
30.4762	2.60432		30.6937	4.16698
30.4825	0.688596		30.6973	1.78926
30.4845	0.621053		30.7095	1.58681
30.4865	1.6375		30.7112	2.26042
30.4884	0.855263		30.7159	2.61736
30.4932	1.62688		30.7193	1.58681
30.4965	2.09719		30.7228	1.63095
30.5069	0.819079		30.7291	2.6956
30.5105	1.12354		30.7327	2.16927
30.5151	0.703947		30.7395	2.02003
30.5182	0.835526		30.748	1.69444
30.5274	2.04522		30.7561	1.85355
30.5367	0.685526		30.7594	1.62973
30.5476	0.791667		30.763	1.66747
30.553	1.69925		30.7731	4.65843
30.5558	0.792763		30.7783	1.65625
30.5576	0.638158		30.7821	1.52003
30.5619	0.790205		30.7891	4.55625
30.57	1.10599		30.7989	3.44001
30.5752	0.86038		30.8093	1.67014
30.5785	0.754386		30.8136	1.9
30.5857	0.738158		30.8178	1.52894
30.5881	0.819079		30.8247	6.46212
30.5962	0.881579		30.8324	1.5375
30.6003	0.796053		30.8503	1.82292
30.6044	0.924812		30.8564	1.87973
30.6064	0.749494		30.8789	2.29427
30.6151	2.32256		30.8819	1.6875
30.6178	0.63231		30.8868	3.00061
30.6212	1.18421		30.8886	2.04167
30.6241	1.91009		30.8942	2
30.6283	2.61463		30.8981	2.00208
30.6313	1.15789		30.9005	1.58542
30.6332	0.907895		30.9122	2.51042
30.6406	1.99503		30.9215	4.19061
30.6432	0.684809		30.9241	1.70417
30.646	1.52127		30.9316	1.61227
30.656	0.947368		30.9398	1.74178
30.6619	1.01316		30.9499	1.96429
30.6652	1.01053		30.9618	1.67188
30.6688	1.26389		30.9669	2.13889
30.6736	0.68515		30.9722	1.84375
30.6762	0.8		30.9751	2.79427
30.6821	1.70863		30.9774	1.75625
30.6849	1.48684		30.9913	2.19048
30.6876	1.21591		30.9976	2.1875
30.6936	1.19371		31.001	3.82751
30.6999	2.75261		31.0049	1.75625
30.7051	2.53964		31.0097	1.66747
30.7078	1.53415		31.0271	3.5706
30.7118	0.794028		31.0303	1.50149
30.7165	1.69267		31.04	2.00069
30.7271	2.33929		31.0471	4.18858
30.7307	3.24044		31.0624	1.69669
30.7336	0.649123		31.0791	2.36458
30.7446	1.72198		31.0811	1.66667
30.7539	0.982456		31.099	1.6226
30.7741	0.684211		31.111	4.76392
30.7759	1.0148		31.1217	1.92708
30.7789	0.842611		31.1243	1.58631
30.7819	1.90731		31.1371	1.90774
30.7848	2.0833		31.1405	4.10417
30.7939	0.90334		31.1443	2.84259
30.7958	3.22322		31.146	2.25095
30.8002	1.01827		31.1557	1.52003
30.803	1.91908		31.1602	2.04167
30.8074	0.894737		31.1686	1.58403
30.8139	0.737782		31.1834	1.5
30.8277	1.25658		31.2109	1.68029
30.83	1.05314		31.2183	1.75521
30.8319	1.10855		31.2279	2.03002
30.8377	1.66228		31.2363	1.8602
30.8407	0.707707		31.2402	1.98958
30.8442	0.848684		31.2478	1.92708
30.8503	1.03509		31.2516	5.13393
30.8602	0.792763		31.2592	1.85417
30.862	0.739035		31.2659	1.73333
30.8675	0.831579		31.2682	2.02344
30.8693	0.976974		31.2776	1.83403
30.8769	0.797932		31.2816	3.28125
30.8805	0.671053		31.2897	1.59375
30.8879	0.690789		31.2925	6.40139
30.9009	0.75		31.2981	2.1276
30.9028	2.47388		31.3048	1.89824
30.9054	0.948308		31.3087	2.59173
30.9125	0.769737		31.3157	1.6
30.9147	4.14923		31.3263	1.83449
30.9193	1.72939		31.3607	2.12774
30.923	1.89533		31.3654	1.54167
30.9299	1.90205		31.3726	3.52431
30.9378	0.906579		31.3783	4.35166
30.9439	0.740132		31.3858	3.36756
30.9465	0.690789		31.3892	6.69067
30.9504	0.792763		31.3949	2.53403
30.9599	1.10599		31.3978	3.64187
30.9669	1.42966		31.401	2.64335
30.9702	1.36423		31.4065	3.73532
30.9819	1.03655		31.4153	2.50833
30.9923	3.11697		31.419	1.75231
30.9952	1.05482		31.4224	5.7711
30.9991	1.62739		31.4347	1.75417
31.0012	1.95489		31.444	3.98593
31.0134	0.901316		31.4478	3.48252
31.0165	0.703947		31.4506	1.91927
31.0187	3.31639		31.4618	1.50208
31.027	0.849624		31.4689	3.71559
31.0293	0.760338		31.4713	1.61458
31.0315	1.62141		31.4735	2.33885
31.0369	0.903509		31.4779	1.94669
31.0391	0.796053		31.4857	3.77778
31.0451	1.04844		31.4966	2.60417
31.0529	1.92178		31.5001	1.5375
31.0628	0.796053		31.5098	2.63787
31.0649	1.4695		31.5153	1.58885
31.0718	0.743421		31.5209	1.72338
31.0753	0.895335		31.5247	1.84722
31.0782	0.743421		31.5334	3.21114
31.0846	0.950658		31.5406	3.96239
31.0893	0.960526		31.5621	2.00551
31.0926	0.739035		31.5669	2.00721
31.0993	1.05263		31.5692	1.60417
31.1029	0.79386		31.5723	1.79762
31.1065	2.46241		31.5758	1.86343
31.1094	2.28349		31.5867	4.35218
31.1129	1.11387		31.5933	2.01389
31.1182	2.17939		31.5957	4.4951
31.1198	0.690789		31.6	1.70417
31.122	0.632895		31.6078	4.42456
31.1246	0.889098		31.614	2.59466
31.1288	1.69375		31.6241	2.53002
31.1386	2.22675		31.6287	2.33383
31.1427	2.64338		31.6321	1.75521
31.1497	2.55263		31.6448	1.75
31.154	0.789474		31.6505	1.78926
31.1558	0.740132		31.6612	1.84375
31.1619	2.25164		31.6657	1.58854
31.1678	2.51991		31.6746	2.5651
31.1698	0.739035		31.6832	1.71354
31.1745	0.797932		31.6868	1.67083
31.1832	0.845395		31.6961	2.08403
31.187	2.9067		31.7197	1.75852
31.1904	4.05442		31.7225	1.92292
31.1962	0.807749		31.7278	1.68056
31.1989	2.69035		31.7322	2.1102
31.2053	0.632895		31.7368	3.64931
31.2097	1.66667		31.7417	2.72454
31.2147	0.797932		31.7457	2.01362
31.2238	0.822368		31.7589	1.87973
31.2301	0.982456		31.7674	3.86512
31.2322	0.837919		31.7802	1.75347
31.2413	1.85774		31.7848	2.28926
31.2454	0.809211		31.7899	1.84722
31.2504	0.843045		31.8055	4.37153
31.2526	1.23402		31.8156	3.27083
31.2546	1.21053		31.8221	2.26736
31.2589	1.38596		31.8266	3.75721
31.2618	1.36842		31.8293	1.77778
31.2654	2.3698		31.8316	2.18037
31.2696	0.740132		31.8417	1.70417
31.2751	1.41491		31.8522	3.88437
31.2805	2.07895		31.854	2.33681
31.2836	1.68531		31.8632	4.30208
31.29	0.796053		31.8704	1.75116
31.307	2.92168		31.8795	4.3723
31.3097	0.960526		31.9038	1.84375
31.3149	0.842611		31.9139	1.52083
31.3218	0.692669		31.9182	1.60701
31.328	1.36184		31.9295	1.60208
31.3309	0.632895		31.9386	1.93199
31.334	2.44167		31.9444	1.64005
31.3378	1.65311		31.9519	3.96544
31.3403	0.853947		31.9585	1.66875
31.3495	2.47648		31.9675	6.06808
31.3531	1.03509		31.9732	3.68006
31.3554	0.843045		31.9832	3.96181
31.3619	1.53164		31.9862	2.67361
31.3639	1.05307		31.995	3.77921
31.3782	3.1473		32.004	1.50298
31.384	0.794856		32.0103	2.17083
31.3952	0.745301		32.0129	2.23958
31.399	0.738158		32.0162	2.42708
31.4028	0.940789		32.0206	2.04963
31.406	1.93797		32.0361	2
31.4091	0.748684		32.0515	2.59054
31.4118	0.684211		32.0564	2.26389
31.4143	1.11387		32.0616	3.27988
31.4211	0.745614		32.0651	4.17312
31.4242	1.02368		32.0692	3.95312
31.4346	0.903196		32.0739	4.44219
31.4366	1.0086		32.0833	1.87973
31.4466	1.00219		32.0955	2.02344
31.4506	1.77861		32.103	1.69034
31.4534	0.796053		32.1088	2.19444
31.4632	0.791667		32.1126	5.02976
31.4676	2.57858		32.1183	1.50347
31.4733	0.632519		32.1205	2.36458
31.4771	1.38743		32.1252	1.68542
31.4789	1.53492		32.1381	1.6
31.482	1.47907		32.1544	4.40463
31.489	0.861842		32.1591	1.58449
31.4943	0.632895		32.1628	5.7457
31.4979	2.6345		32.1671	1.66667
31.5063	1.125		32.1722	1.83681
31.5104	2.42783		32.1771	5.34865
31.5132	0.739035		32.1834	1.66667
31.5193	0.743421		32.1866	1.75116
31.5221	1.39322		32.1885	1.75347
31.53	1.11184		32.198	1.86736
31.5419	1.7908		32.2099	2.42857
31.5475	1.84985		32.2118	2.37083
31.5502	2.65789		32.221	4.35671
31.5684	1.55373		32.2271	2.05556
31.5715	2.01316		32.2332	1.75347
31.5811	0.755117		32.2351	3.91815
31.5838	2.59757		32.2423	1.91667
31.5893	0.905263		32.247	1.84524
31.5989	1.70113		32.2618	2.42014
31.6065	1.95439		32.2697	1.8151
31.6145	0.807018		32.2715	1.75521
31.624	2.59846		32.2737	1.83333
31.628	1.25164		32.276	2.23333
31.6389	1.15371		32.286	2.86458
31.6422	0.802632		32.2881	1.67218
31.6455	1.36842		32.2899	2.27778
31.6473	1.65132		32.2959	4.05161
31.6569	1.10108		32.3045	2.08395
31.6659	0.6875		32.3139	1.70593
31.668	0.916228		32.3245	1.5651
31.6715	1.16009		32.3269	1.51875
31.6755	0.789474		32.3306	3.39107
31.6793	1.40351		32.3364	1.625
31.687	1.90182		32.3385	9.63125
31.6912	2.46462		32.3407	2.58681
31.7016	0.847488		32.3475	2.27083
31.7147	0.741228		32.3521	2.08333
31.7246	0.907895		32.3555	1.59524
31.7269	1.17285		32.3669	1.8375
31.7303	0.951754		32.3843	4.59081
31.7361	2.14671		32.3907	1.71354
31.7441	0.853947		32.3943	1.77003
31.7479	0.965643		32.406	1.66747
31.7538	0.81878		32.4192	2.08333
31.7615	1.70921		32.4236	2.21307
31.7657	1.2636		32.429	1.66761
31.7712	0.789474		32.4338	5.03385
31.7754	1.02632		32.4452	2.19353
31.7785	0.651316		32.4569	1.61458
31.7819	0.980263		32.4592	1.70387
31.7836	1.85056		32.4699	1.5875
31.789	3.13699		32.4836	1.68333
31.7929	2.14895		32.5018	1.95417
31.7996	0.756579		32.5167	6.11806
31.8048	0.949561		32.52	1.64005
31.8084	0.948308		32.5226	1.83333
31.8113	2.94846		32.528	2.02083
31.8194	3.32594		32.5321	1.85
31.8235	1.00658		32.5376	1.67014
31.8326	0.807749		32.5591	5.55104
31.8379	1.74033		32.5768	5.02462
31.8421	1.01754		32.5899	2.00493
31.8476	0.842703		32.5932	2.33523
31.8493	1.65526		32.5952	2.10701
31.8545	3.18836		32.5971	2.2964
31.8704	1.76165		32.6003	2.02367
31.8789	1.42763		32.6069	3.27519
31.882	0.957895		32.6129	2.00149
31.8849	0.75		32.615	1.93542
31.8891	1.47588		32.6232	1.92708
31.8923	0.763158		32.6359	1.83449
31.8945	0.743421		32.6408	2.75069
31.9052	1.63947		32.6435	1.75116
31.9168	0.703947		32.6495	4.13445
31.9193	4.3356		32.6529	2.18333
31.9223	2.49123		32.6576	1.58681
31.9268	1.06109		32.6945	1.80208
31.9392	0.726316		32.713	1.79762
31.9443	1.73757		32.7288	3.90152
31.9477	1.19371		32.7381	2.50231
31.9497	0.741228		32.7408	1.65
31.9559	0.760338		32.7544	2.25721
31.9579	0.747368		32.7598	1.52003
31.9624	1.69408		32.7618	1.96307
31.9652	0.696053		32.7684	2.38021
31.9734	2.6982		32.7725	8.13244
31.9771	0.809211		32.7756	2.13095
31.988	0.748684		32.7913	1.59673
31.9904	0.79386		32.795	1.67708
31.9931	0.754386		32.7994	2.25521
31.9962	1.80583		32.8123	1.50095
32.011	1.95943		32.8206	1.84259
32.013	1.18139		32.8231	1.91667
32.0165	1.60855		32.8289	1.75
32.0196	1.55789		32.8388	1.58333
32.025	2.83127		32.8406	2.09375
32.0277	1.89474		32.8426	1.61227
32.0363	1.84284		32.8542	2.05556
32.0446	0.842836		32.865	1.50208
32.0499	1.65508		32.8731	2.34673
32.0756	1.52162		32.8819	2.125
32.0817	3.57937		32.8867	1.66667
32.0914	0.766148		32.8981	1.75116
32.0952	0.843045		32.9042	3.41667
32.1014	0.740132		32.9082	1.50347
32.11	0.699163		32.9153	2.77827
32.1206	0.936842		32.9306	2.37336
32.1246	2.35756		32.9411	1.67708
32.1291	1.9828		32.9436	2.34696
32.1353	0.807018		32.9501	2.01667
32.1394	0.751794		32.9535	2.19048
32.1424	0.894737		32.9839	3.70437
32.1467	0.825292		32.99	1.72917
32.1496	0.807018		32.9934	1.64005
32.1521	1.69617		32.9983	3.95312
32.1574	0.743421		33.0049	1.61227
32.1678	1.7902		33.016	1.68006
32.1711	1.63026		33.0206	3.32465
32.1811	2.76495		33.0284	3.46875
32.1936	1.88947		33.0354	2.25298
32.2014	2.00439		33.0452	3.56408
32.2065	0.846491		33.0558	3.14057
32.2121	0.655075		33.0592	1.54167
32.214	0.848684		33.0697	2.11736
32.2179	1.92481		33.0766	1.75694
32.2217	2.6836		33.0834	4.26204
32.2286	1.42807		33.0914	5.54896
32.2393	0.743421		33.1014	5.19423
32.2493	1.03582		33.1166	1.58333
32.255	0.792763		33.1242	1.99337
32.2629	0.906579		33.1303	8.8363
32.2726	0.720029		33.1372	2.09375
32.283	0.842105		33.1426	1.90748
32.2878	0.844737		33.1503	2.94792
32.3013	1.44605		33.1582	2.33827
32.3123	1.68734		33.1698	4.1875
32.3159	0.790205		33.1764	1.66747
32.3212	2.12018		33.1826	4.19861
32.328	0.81297		33.1939	1.66004
32.3322	0.684211		33.1971	1.6875
32.3437	0.842836		33.2097	4.69048
32.3465	1.32895		33.2166	3.94097
32.3517	2.60197		33.2199	2.10417
32.3571	1.53509		33.2219	2.53125
32.3615	0.790205		33.2261	3.35208
32.3649	0.842105		33.2297	1.59186
32.3757	1.70175		33.2378	2
32.3781	0.686842		33.2404	1.63889
32.3865	1.32237		33.2435	2.3776
32.392	0.664474		33.2526	1.92292
32.3994	2.50921		33.257	1.86736
32.408	0.75		33.263	3.43125
32.4118	1.42763		33.2759	1.75149
32.4209	0.903509		33.2797	1.54762
32.4249	2.64536		33.2828	1.58542
32.4386	3.78879		33.3061	2.76371
32.445	0.690789		33.313	5.72173
32.4542	2.27287		33.3301	2.25347
32.4582	0.844737		33.3378	2.34524
32.46	1.36842		33.3513	5.01632
32.4695	1.91447		33.356	1.87973
32.4806	1.67924		33.3683	1.9375
32.4845	1.59211		33.3907	2.1716
32.4911	0.790205		33.3981	2.11458
32.4968	3.74018		33.409	5.79404
32.5008	2.09261		33.414	3.33494
32.5024	0.796053		33.4174	1.83395
32.5065	0.807749		33.4294	2.11736
32.5119	1.31798		33.4341	3.93552
32.5213	0.696053		33.4416	1.95069
32.5387	1.5298		33.451	5.36181
32.5417	1.50921		33.4581	1.72338
32.5462	1.51974		33.4678	4.59375
32.5534	1.4788		33.4706	1.58681
32.5566	2.2731		33.4747	1.70069
32.5705	0.850564		33.477	1.92708
32.5769	2.52		33.4798	2.0119
32.5799	1.00051		33.4979	4.35
32.5844	0.982456		33.5001	3.82589
32.5862	0.68515		33.5038	1.83854
32.5897	0.737782		33.5149	6.91195
32.5928	0.688596		33.5222	2.17083
32.595	2.0641		33.5274	2
32.6055	0.831579		33.5293	1.75852
32.6138	0.831579		33.532	1.9367
32.6193	0.737782		33.5349	4.17857
32.6215	1.65132		33.5389	1.75208
32.6361	1.22149		33.5482	4.8354
32.6488	0.790789		33.5548	7.45818
32.6509	0.790789		33.5616	1.58403
32.6535	0.889098		33.5645	1.72338
32.6596	2.72792		33.5802	1.90774
32.6645	1.39211		33.59	3.41667
32.667	1.67657		33.5976	5.76344
32.6715	0.754386		33.6203	4.84201
32.6855	1.00538		33.6236	1.71667
32.6938	1.43586		33.626	1.59524
32.6969	1.37829		33.6283	1.8149
32.7036	2.05556		33.6465	4.50149
32.705	2.11701		33.6545	2.85764
32.7184	1.48553		33.6597	1.59673
32.7412	0.684942		33.7017	4.01261
32.7443	3.00399		33.7039	1.71354
32.7517	1.02931		33.7118	1.71354
32.7545	1.37154		33.7274	4.22433
32.77	1.09474		33.7308	2.2037
32.7721	1.6864		33.7386	1.58681
32.7815	1.43728		33.745	2.04762
32.7835	1.02149		33.7533	1.57414
32.7888	1.17105		33.7561	1.83449
32.791	0.952751		33.7724	4.11736
32.8083	0.742225		33.7818	1.72917
32.8103	0.685526		33.7955	2.16004
32.814	1.8746		33.7978	1.92361
32.8213	2.38341		33.8062	3.09865
32.8236	0.737782		33.8086	3.34896
32.8275	1.67987		33.8133	2.00298
32.8353	2.47428		33.8163	1.72222
32.84	0.738158		33.8217	1.83681
32.845	3.44617		33.8236	2.10337
32.8477	2.21053		33.8297	1.75417
32.8549	3.07091		33.8324	2.04427
32.8582	0.791667		33.8379	1.51339
32.8666	1.5812		33.8491	3.62188
32.8748	2.3938		33.86	1.83449
32.8806	0.989474		33.8678	5.76939
32.8861	0.844298		33.8762	2.03009
32.8968	1.00846		33.8856	2.74321
32.8991	0.912281		33.8907	1.51875
32.9017	1.92178		33.8983	1.76042
32.9058	1.61029		33.9118	1.69345
32.911	2.72926		33.9174	2.34673
32.9133	1.70482		33.9535	1.58413
32.9231	0.951754		33.9563	3.35852
32.9263	0.685526		33.9695	1.59375
32.9295	2.07713		33.9758	1.75
32.9361	2.62387		33.9807	3.16964
32.9396	1.00439		33.9896	1.59028
32.95	1.62105		33.9966	1.97222
32.9564	0.748684		34	1.64005
32.9644	0.740132		34.0079	2.5
32.9674	0.739474		34.0211	3.60913
32.9781	2.66345		34.0301	2.63095
32.984	0.631579		34.0331	1.58449
32.9861	0.766148		34.0381	3.52973
32.9891	1.15883		34.0434	2.20833
32.9933	2.96452		34.0472	1.80208
32.9957	2.42807		34.0516	3.43598
33.0039	1.43402		34.0573	1.66667
33.0156	0.685526		34.0644	1.94444
33.0219	0.632895		34.0733	1.75061
33.025	2.08224		34.0829	2.87042
33.0309	1.04699		34.0991	3.65833
33.0421	2.93465		34.1065	3.87269
33.0512	1.13006		34.112	1.83333
33.0557	3.02442		34.1201	2.04735
33.0646	0.592105		34.1391	1.58542
33.0727	2.21842		34.1525	3.13244
33.0791	1.48647		34.1675	7.00665
33.0832	1.97293		34.1716	3.01875
33.0888	0.79386		34.1892	3.34583
33.0934	1.65789		34.191	2.33428
33.0954	1.20472		34.2011	1.83681
33.1126	1.17067		34.2046	1.58333
33.1169	1.92485		34.2169	3.31895
33.1242	1.29825		34.227	3.60684
33.1287	1.46805		34.2319	2.26532
33.1347	3.33012		34.2368	2.50721
33.1395	0.843421		34.2401	1.58681
33.1488	0.828947		34.2424	1.81667
33.1541	1.02368		34.2443	5.88259
33.1624	0.748684		34.247	1.84722
33.17	1.76096		34.249	2.37083
33.1818	4.05624		34.2599	1.59673
33.1899	1.82785		34.2731	1.95417
33.1994	1.24013		34.2814	3.59933
33.2191	3.7014		34.2912	1.72338
33.2234	0.819079		34.2974	4.00347
33.2278	2.0511		34.2994	3.61189
33.2311	0.844737		34.3074	2.25
33.2378	1.32034		34.3119	3.25
33.2451	0.763158		34.3242	3.19246
33.2483	1.39638		34.3336	2.04762
33.2523	1.75		34.3421	2.03403
33.2538	2.17784		34.3468	3.5186
33.2614	0.801316		34.3547	1.66927
33.2675	1.85595		34.3687	1.79167
33.2743	1.37105		34.376	2.53009
33.2769	3.75658		34.3838	3.51511
33.2813	0.696053		34.3914	6.16163
33.2843	0.798246		34.4053	1.75
33.2939	0.790414		34.4077	2.88095
33.2962	1.13534		34.4124	1.84375
33.2993	1.54605		34.4176	1.60701
33.3068	0.754386		34.4251	1.73157
33.3112	0.855263		34.4289	1.58449
33.3144	2.39539		34.4318	2.13889
33.3179	0.696053		34.437	1.76875
33.3217	0.707707		34.4498	2.96875
33.3363	0.807018		34.4565	2.07414
33.3394	2.86754		34.4623	1.73333
33.3423	1.63158		34.4644	1.91747
33.3461	1.11711		34.4745	2.33631
33.3504	1.00329		34.483	1.75208
33.3578	0.971053		34.5095	3.60486
33.3617	2.81948		34.5186	1.91721
33.3637	1.47632		34.5254	1.9216
33.3699	1.1875		34.5327	1.87083
33.3777	1.6062		34.5361	1.77894
33.3852	3.89766		34.5452	5.87591
33.389	1.39159		34.5474	1.91667
33.3946	1.79246		34.5504	1.83413
33.3985	3.33615		34.5553	1.99107
33.4071	1.21126		34.56	3.13958
33.4131	1.80977		34.5668	1.62054
33.415	1.06528		34.5692	1.92857
33.4237	0.790789		34.5813	1.89005
33.4257	0.854757		34.595	3.00347
33.4317	1.87829		34.6019	1.93403
33.4389	0.73744		34.6214	1.8149
33.4524	1.21711		34.6427	4.62305
33.4555	0.684211		34.6463	2.27022
33.4626	1.06316		34.6674	1.93056
33.469	1.53537		34.6729	2.58594
33.4804	0.895468		34.6803	1.71354
33.4878	0.924342		34.7041	3.14137
33.4927	1.05307		34.7079	2
33.4966	2.562		34.7122	2.6
33.5033	1.85526		34.7145	2.04427
33.5163	1.03444		34.7286	1.9537
33.5238	0.844298		34.7476	1.58449
33.5282	0.863596		34.7561	2.2803
33.5373	1.58026		34.7613	1.71875
33.5443	2.23289		34.7692	4.03154
33.5554	1		34.7846	1.75095
33.5606	1.21053		34.7975	1.70417
33.5628	0.701754		34.7996	2.0651
33.5669	0.79386		34.806	1.59054
33.5733	1.29825		34.808	1.89824
33.5765	1.36278		34.8263	2.40774
33.5861	0.960526		34.836	2.08631
33.5918	2.15471		34.8448	1.80625
33.5947	0.664474		34.8516	3.91875
33.6052	1.17763		34.8559	3.91004
33.6098	1.06579		34.8621	1.79427
33.6199	1.25		34.8644	2.18056
33.6272	1.21272		34.8669	3.62649
33.6327	0.953947		34.8822	1.53125
33.636	0.809211		34.8855	1.77778
33.6485	5.31579		34.8877	2.96007
33.6547	1.72647		34.8898	1.78125
33.6595	0.743421		34.8958	3.90317
33.6636	3.63231		34.9059	3.80208
33.67	1.48872		34.9128	1.51339
33.6722	1.05592		34.9182	2.23333
33.6811	1.05592		34.9233	2.51042
33.6936	1.3937		34.9307	1.78125
33.6987	1.71711		34.934	2.02894
33.7023	0.845395		34.9381	5.56435
33.7051	1.09211		34.9418	6.03194
33.7076	0.737573		34.9531	2.08542
33.7191	0.790414		34.965	2.1875
33.7315	1.42105		34.969	4.29441
33.7353	0.81297		34.9737	2.08333
33.7427	1.10526		34.9795	1.70069
33.7479	3.33609		34.9889	2.25069
33.7513	0.952751		34.994	2.08594
33.7607	0.743421		35.0004	1.55556
33.764	0.972166		35.0122	2.29002
33.7815	0.717105		35.0145	4.03704
33.7839	0.960526		35.0172	1.83403
33.7879	0.84666		35.0245	1.60337
33.7908	0.745301		35.0361	5.48438
33.7941	0.906579		35.043	1.66736
33.7976	2.35056		35.0455	2.17388
33.8043	0.846491		35.0522	1.58482
33.8094	0.739035		35.0593	1.71429
33.8152	3.90943		35.0617	1.87973
33.8175	0.971053		35.064	4.43561
33.823	0.947967		35.0678	2.4359
33.825	1.34649		35.0745	1.91004
33.831	1.07237		35.0853	2.03125
33.8401	0.861842		35.1036	2.36736
33.8445	1.8756		35.1157	2.27367
33.8485	0.953947		35.1214	2.20669
33.8516	1.77193		35.135	2.39005
33.8628	1.67368		35.1454	1.71307
33.8658	0.755117		35.1552	2.03403
33.8685	0.740132		35.1709	3.03788
33.8801	1.31623		35.1785	3.85694
33.8874	1.90283		35.1858	3.94511
33.8965	0.690789		35.1938	4.8742
33.9015	1.89841		35.1963	2.02894
33.909	0.866903		35.2104	1.68542
33.9114	0.855263		35.2184	3.83681
33.9169	0.947368		35.2214	1.59028
33.9215	0.813158		35.2337	2.54688
33.9257	0.760526		35.237	2.40748
33.935	0.741228		35.2603	2.00095
33.9418	1.28853		35.2652	1.93333
33.944	0.633772		35.2863	1.67388
33.9469	1.71955		35.2926	2.4367
33.9616	3.62303		35.3015	2.08403
33.9657	1.33114		35.3148	1.94345
33.9683	0.732656		35.324	4.28083
33.9712	0.807018		35.3624	3.7508
33.9805	1.05428		35.3689	2.44676
33.9825	0.798246		35.3724	1.86736
33.9917	1.67696		35.3883	2.05625
33.995	0.846491		35.4001	2.30453
34.0017	1.87536		35.4077	1.58333
34.0051	1.01184		35.4133	1.82292
34.0106	0.741228		35.4154	1.65625
34.0137	1.65132		35.4285	1.67188
34.0156	1.16635		35.4451	1.83854
34.0224	3.02412		35.4557	1.58333
34.0285	1.42165		35.4701	1.55671
34.0337	0.819079		35.4807	1.71875
34.0449	3.92782		35.4857	3.75816
34.0498	1.10855		35.488	3.25789
34.0533	2.20549		35.4933	4.06294
34.0597	1.31579		35.4986	1.75069
34.0645	1.9057		35.502	2.50208
34.0679	2.0696		35.508	4.26042
34.0711	1.82613		35.5151	2.39005
34.0747	3.36284		35.5172	1.75625
34.0793	1.69956		35.5399	1.58958
34.0875	1.9748		35.5443	8.6002
34.0922	1.1872		35.5496	1.52894
34.0941	0.720029		35.5657	2.25208
34.0984	2.93656		35.5685	2.37121
34.1026	0.986842		35.5813	1.58854
34.107	1.21316		35.5864	1.59375
34.1108	0.710526		35.5912	3.59871
34.1147	1.13534		35.5938	1.94048
34.1168	0.684717		35.5993	1.66667
34.1203	2.99509		35.6058	1.71354
34.127	2.31798		35.6155	2.00551
34.1411	1.16009		35.6188	1.91667
34.1502	0.638158		35.6276	4.77772
34.1538	1.42156		35.6352	3.68353
34.1625	0.685526		35.6377	2.33333
34.1662	0.738158		35.6413	3.28924
34.1698	2.33383		35.6433	1.85208
34.177	0.755117		35.6553	2.16716
34.1842	2.59091		35.6623	2.05787
34.1876	1.47368		35.6682	1.8726
34.1898	0.748684		35.6857	2.1875
34.1932	1.18139		35.6944	1.58449
34.1985	1.83279		35.7004	1.55671
34.2016	4.28378		35.7032	6.29748
34.2082	2.03801		35.7147	4.31927
34.2175	0.852632		35.7193	1.59375
34.2208	0.959211		35.7227	2.55556
34.2267	0.692669		35.7301	1.6956
34.2324	1.24013		35.7413	3.35565
34.2346	1.00967		35.7458	1.76339
34.2367	3.40264		35.7504	1.61458
34.2398	0.631579		35.7665	2.02003
34.2464	0.737782		35.7703	1.66667
34.249	0.907895		35.791	2.00721
34.259	5.21678		35.7954	2.5767
34.2658	1.97761		35.7978	1.66667
34.2767	3.52673		35.8004	2.02083
34.2821	0.843045		35.805	4.27494
34.2861	1.53515		35.8084	5.6201
34.2893	0.871711		35.8172	3.95899
34.2919	1.95073		35.8215	5.91319
34.2999	2.94955		35.8341	2.09573
34.3079	0.848684		35.8474	2.02367
34.3119	1.5531		35.8515	2.62002
34.3153	1.63428		35.8564	2.50055
34.3257	2.38596		35.8711	3.25
34.3296	0.828947		35.8758	1.76042
34.3324	2.5933		35.8859	2.41964
34.3391	0.844737		35.892	4.0076
34.3449	1.4886		35.8977	2.25417
34.3518	2.19378		35.9155	3.61111
34.356	0.68515		35.9289	1.58631
34.3586	1.05482		35.9337	2.10337
34.3671	2.30468		35.9439	1.69792
34.3767	1.11404		35.9502	1.94444
34.384	0.611842		35.9534	1.75852
34.3904	1.64539		35.9581	2.50347
34.4006	0.75		35.9625	3.84635
34.4027	1.83792		35.9667	1.92519
34.4047	1.75877		35.9688	1.58449
34.4102	0.947368		35.9772	1.58428
34.4125	1.15833		35.9846	2.3151
34.4146	0.930556		35.9972	3.34573
34.4192	0.871412		36.0125	3.5005
34.4212	1.59868		36.0155	1.58681
34.4256	0.911654		36.0217	1.8244
34.4366	0.865601		36.025	1.76667
34.4445	2.56579		36.0322	1.77367
34.4572	2.1875		36.0346	2.75926
34.463	0.797932		36.0383	3.43429
34.465	1.14737		36.0405	2.09696
34.4674	3.08081		36.0434	1.94034
34.476	1.21316		36.0545	2.73177
34.478	1.00752		36.071	4.10185
34.4879	2.30952		36.0832	6.07809
34.5045	0.903196		36.0851	1.73157
34.5082	2.64474		36.0918	2.26667
34.5154	1.00439		36.0985	3.97743
34.5223	1.23532		36.112	1.67083
34.5294	1.66746		36.1222	4.39137
34.5322	1.13661		36.1245	2.50521
34.5409	1.16886		36.1296	2.33594
34.5453	0.751794		36.1384	2.17857
34.549	1.05336		36.151	6.15753
34.5584	3.10486		36.1703	1.70833
34.5608	0.769737		36.1733	2.94444
34.5633	1.53947		36.1876	4.92292
34.5675	0.684211		36.1925	5.3526
34.5766	2.1804		36.1989	2.42218
34.5846	1.47462		36.2012	2.82008
34.5879	0.736842		36.2086	3.47261
34.6043	0.877193		36.2143	1.75116
34.6092	1.02632		36.2243	3.38542
34.6141	0.743421		36.2302	4.00947
34.6235	1.60244		36.2414	2.58681
34.628	0.964912		36.2499	1.67708
34.6409	0.802632		36.2526	2.83379
34.6444	1.99522		36.2638	1.72222
34.6506	0.684211		36.2695	1.94345
34.655	0.868421		36.2738	3.76273
34.6615	1.76364		36.2778	4.23681
34.6688	0.743421		36.2911	2.13297
34.6729	1.21591		36.2992	1.67083
34.6752	0.894737		36.3047	2.08542
34.6777	1.05263		36.3134	5.57292
34.6878	5.20191		36.3201	3.00347
34.6918	1.49937		36.3233	3.7964
34.7108	0.822368		36.3305	2.00694
34.7181	0.857057		36.3494	2.48485
34.7204	0.751794		36.3622	5.13829
34.7301	2.31794		36.3715	5.35776
34.7353	2.13553		36.3931	1.66964
34.7388	1.70132		36.4036	1.58333
34.7423	1.15863		36.4115	1.98958
34.7465	2.28465		36.4155	4.60556
34.7494	1.56938		36.4194	5.87942
34.7576	2.94039		36.4234	2.29427
34.7619	0.865601		36.4315	2.00069
34.766	0.78998		36.439	1.70387
34.7688	2.00789		36.4429	2.20387
34.7726	2.81527		36.4486	1.7619
34.7747	0.950658		36.4517	3.96108
34.7806	0.918233		36.4555	1.66667
34.7847	0.842703		36.4584	3.46287
34.7942	0.756579		36.4617	2.15
34.8083	1.5307		36.4721	1.72338
34.8133	1.10965		36.4781	1.51389
34.8186	0.789474		36.4806	2.10701
34.8222	0.632519		36.4894	1.70417
34.8326	0.804426		36.4976	5.2171
34.8367	2.06372		36.5011	1.67292
34.8454	2.62726		36.505	1.59673
34.8569	3.63343		36.5135	7.92441
34.8626	3.71448		36.5187	1.51042
34.8656	1.74718		36.5228	6.27199
34.8832	2.07763		36.5288	1.69034
34.8955	1.48684		36.5328	2.02894
34.8982	0.797932		36.5439	2.12054
34.9046	2.09497		36.5493	1.93006
34.9117	2.23544		36.5599	1.75694
34.9221	0.888932		36.5677	2.28926
34.9265	1.55789		36.5763	2.28403
34.9305	0.797932		36.5813	1.58854
34.9376	0.948308		36.5851	1.87083
34.9433	1.63158		36.5944	2.12083
34.9497	2.53764		36.5986	2.75061
34.9541	0.785287		36.6169	1.82511
34.9578	0.790205		36.6238	1.94792
34.9613	2.69507		36.6327	4.17779
34.9805	0.911654		36.6511	2.17708
34.9853	1.52691		36.6548	2.25
34.9956	0.684211		36.665	1.68056
35.0096	1.89342		36.6705	3.62856
35.0137	1.85729		36.6734	3.66951
35.0225	1.21898		36.682	1.76532
35.0251	0.807749		36.6853	2.18006
35.0313	0.896053		36.6877	1.58854
35.0356	1.22556		36.6906	5.50347
35.0375	0.868421		36.7108	1.83681
35.04	2.47763		36.713	1.89824
35.0475	0.989474		36.7234	1.79688
35.065	2.05144		36.7352	5.55042
35.0692	1.08194		36.743	4.91764
35.0762	0.824561		36.752	1.5008
35.0878	1.72368		36.7604	3.85324
35.0918	0.970865		36.7753	1.7964
35.0957	0.760338		36.7852	2.25
35.1005	2.60639		36.7885	4.21131
35.1027	0.697368		36.7909	3.70069
35.1095	0.685526		36.7942	1.67188
35.1126	1.9788		36.801	3.09466
35.1178	0.703947		36.8041	1.92519
35.1227	0.835526		36.8098	2.08681
35.1248	0.798246		36.8145	3.37257
35.1391	1.50755		36.8193	3.53423
35.1422	2.26341		36.821	1.5372
35.1577	1.47462		36.8324	1.58333
35.1607	1.11711		36.8437	1.93006
35.1655	1.69486		36.852	1.59375
35.1699	0.685526		36.8586	2.08333
35.1744	0.690789		36.8844	3.83333
35.1866	1.47556		36.8959	2.39844
35.1898	1.6156		36.901	2.27003
35.1991	2.02553		36.9131	1.6867
35.2044	0.760526		36.9209	2.37121
35.2077	0.760526		36.9259	2.34375
35.2137	1.79605		36.931	1.95669
35.2241	0.964286		36.9426	2.10553
35.2269	0.894737		36.9446	1.67708
35.2297	1.56781		36.947	2.49107
35.2381	2.59357		36.9501	1.88958
35.2432	2.21184		36.9578	2.19792
35.247	0.797932		36.961	2.4375
35.2509	0.769737		36.9739	1.75521
35.2607	0.953947		36.9778	3.78409
35.2633	2.13876		36.9905	4.13075
35.2654	1.48158		36.9964	2.02083
35.2707	0.685526		37.0089	2.09186
35.2738	2.76495		37.0137	3.63542
35.2771	3.90917		37.0302	1.91667
35.2817	0.88421		37.037	4.41776
35.2844	0.790414		37.051	1.84375
35.2943	1.00094		37.0556	3.40179
35.2967	1.75094		37.0614	1.60677
35.3007	1.45036		37.068	3.09375
35.3045	1.90992		37.0726	1.67708
35.3071	1.84305		37.0791	1.75208
35.3113	2.29334		37.0819	2.41667
35.315	1.05263		37.0848	1.73177
35.322	2.75245		37.0907	1.77083
35.3275	0.813158		37.1019	4.15341
35.3312	0.671053		37.1251	1.85069
35.3342	0.688596		37.1272	1.59375
35.3373	1.05263		37.1293	2.21875
35.3393	1.16328		37.1323	4.3287
35.3424	1.80789		37.1374	1.5875
35.3481	0.696053		37.1424	3.86012
35.3568	1.44474		37.152	4.4275
35.3606	1.24342		37.1551	3.36742
35.3669	1.26904		37.1625	3.68472
35.3715	1.47368		37.1678	3.3745
35.3775	1.15132		37.179	3.20461
35.3834	1.8433		37.1951	1.58403
35.3869	1.05263		37.1978	2.06481
35.3904	1.52675		37.204	1.60069
35.394	2.9097		37.2101	1.65
35.3992	1.98507		37.2124	1.68056
35.4034	2.9953		37.2162	1.5
35.411	1.6356		37.2197	1.91736
35.4168	1.47807		37.2219	1.68333
35.4239	1.95933		37.2328	2.00347
35.4301	0.804426		37.2437	2.56002
35.4408	0.819079		37.2521	1.65
35.4437	1.00094		37.2633	2.2619
35.4498	1.08772		37.2669	4.29048
35.4545	0.81297		37.2818	2.09265
35.4654	1.16635		37.2868	1.75694
35.47	0.809211		37.3193	4.68542
35.4849	2.60641		37.326	1.92014
35.4924	0.723684		37.3349	4.44247
35.4943	0.970865		37.3397	5.30208
35.5008	0.807018		37.3527	1.98333
35.5029	0.754386		37.3548	1.84375
35.505	1.51196		37.3601	2.35677
35.5096	2.60996		37.3651	4.37996
35.5121	1.33114		37.3748	3.52963
35.5164	1.58355		37.3821	1.5464
35.5208	1.65307		37.4012	2.42292
35.5235	0.983187		37.4086	1.6956
35.528	0.850564		37.4184	1.72222
35.5334	0.953947		37.4211	2.18333
35.541	0.866903		37.4333	1.71307
35.5434	1.11184		37.4537	1.83681
35.5516	2.13041		37.4675	1.62083
35.5544	0.989474		37.4764	1.93006
35.5571	1.05702		37.4887	2.27344
35.56	0.6875		37.4977	1.67857
35.5705	1.05323		37.5002	3.2163
35.5729	0.877924		37.5086	4.76797
35.5763	1.1057		37.5134	1.59375
35.58	0.934211		37.5235	1.80208
35.5897	0.740132		37.5289	6.83182
35.5969	1		37.5437	1.85337
35.6002	0.86579		37.5458	2.03704
35.6057	1.84342		37.5504	2.36736
35.6176	0.819079		37.5555	1.72222
35.6281	0.717105		37.5586	2.01042
35.6319	2.99781		37.5638	1.7872
35.6381	1.42105		37.5929	4.05347
35.6427	0.881579		37.6013	1.73333
35.6461	1.92857		37.6059	1.76339
35.6533	0.796053		37.6155	1.68029
35.6554	1.75073		37.6324	2.34375
35.6578	1.78224		37.637	4.58356
35.6616	0.736842		37.6428	1.83681
35.6661	2.7488		37.6541	4.98177
35.6703	2.0299		37.6696	1.76875
35.6735	1.11278		37.6753	2.53403
35.676	3.37989		37.6921	3.08542
35.6865	0.831579		37.6992	1.51042
35.6979	1.80451		37.7033	1.55556
35.7003	0.807018		37.7084	1.84722
35.7148	3.03983		37.7175	5.19754
35.7169	0.790789		37.7301	4.84722
35.7189	0.929825		37.736	1.95833
35.7254	2.68778		37.7397	6.64219
35.7281	2.0119		37.7454	3.33542
35.7306	1.05336		37.7516	5.50873
35.7365	0.664474		37.7551	1.97222
35.7619	1.22105		37.7667	2.25417
35.7754	0.790414		37.7821	1.77679
35.7802	0.582237		37.7843	1.66747
35.7895	1.66165		37.7872	1.76042
35.7959	0.894737		37.7961	1.6875
35.7985	0.776316		37.8089	2.16815
35.8027	1.64766		37.8125	1.91667
35.8054	1.3106		37.8155	2.83333
35.8081	2.22337		37.8208	4.11138
35.8121	1.77895		37.8246	1.75694
35.8276	1.54825		37.8279	2.12054
35.8315	0.871711		37.8331	2.5649
35.8335	2.18252		37.8508	3.87668
35.8384	1.81404		37.8542	1.89583
35.8427	0.688765		37.8705	1.61458
35.8506	0.971053		37.8763	2.33333
35.8544	0.737782		37.8784	1.84375
35.8672	1.89972		37.883	1.94345
35.874	0.86579		37.8856	3.53588
35.8769	1.21401		37.8945	3.67218
35.8796	1.74013		37.8997	3.86627
35.8825	0.736842		37.9145	1.83333
35.8871	0.756579		37.9231	2.13021
35.8898	2.21053		37.9314	1.66761
35.896	0.631579		37.9365	4.30682
35.902	1.69759		37.9396	1.9456
35.9065	1.00132		37.9675	3.55
35.9141	1.00658		37.9699	8.13958
35.9174	1.04844		37.9733	1.89824
35.9241	0.976675		37.977	1.68542
35.9306	0.947967		37.9828	2.00231
35.9339	1.00039		37.9866	1.91927
35.9361	0.766148		37.9924	1.73333
35.9405	2.13074		37.9982	1.75852
35.9457	2.37602		38.0266	6.88634
35.9498	0.848684		38.0341	5.01581
35.9581	0.842105		38.0472	4.08681
35.9636	1.05801		38.0537	1.66815
35.9693	0.726316		38.0631	1.61458
35.9741	0.802632		38.0717	2.58449
35.9836	3.19023		38.0764	2.11111
35.9924	0.690789		38.0807	2.50521
35.9992	0.797932		38.0876	1.83333
36.0061	1.5		38.0931	4.58519
36.0113	1.75088		38.1014	1.5
36.0213	0.909774		38.1062	2
36.0236	1.98582		38.1264	2.01389
36.0261	1.25152		38.1391	3.87054
36.0297	0.828947		38.1569	1.75
36.0332	1.11387		38.1595	1.62973
36.0375	0.843045		38.1754	2.00069
36.0486	1.03509		38.1815	1.67708
36.0529	0.804426		38.1859	7.60524
36.0554	4.48268		38.1943	2.08542
36.0594	1.6334		38.1968	2.36343
36.0619	2.53888		38.2127	2.11227
36.0713	0.960526		38.2169	1.66782
36.0738	0.90012		38.2193	4.73194
36.0772	0.952751		38.2242	3.38116
36.0829	1.54868		38.2275	1.95669
36.0889	0.859649		38.2397	2.39005
36.0995	1.06316		38.2459	1.7508
36.1064	0.77193		38.2525	2.21094
36.1119	2.48981		38.2619	2.00298
36.1144	0.924342		38.2893	1.75069
36.1235	1.98191		38.2975	3.0869
36.1311	0.769737		38.3217	1.92708
36.14	0.875		38.3267	1.91667
36.1436	0.638158		38.3331	1.65
36.1457	2.68222		38.3415	1.84696
36.1598	1.63728		38.3457	1.66736
36.1668	1.44262		38.3595	3.84792
36.1696	2.00389		38.3626	1.67014
36.1759	0.6875		38.3692	1.92519
36.1788	1.25897		38.3757	5.62798
36.1814	1.00132		38.3923	1.75208
36.192	0.899292		38.4036	4.01346
36.1959	1.06767		38.4127	1.72222
36.2006	0.796053		38.4173	2.08681
36.2031	0.868421		38.4248	2.11227
36.2109	1.47763		38.4379	3.70565
36.2163	0.688596		38.4457	1.5
36.2198	1.35234		38.4496	5.33866
36.2225	1.06109		38.4621	2.10069
36.2247	1.26389		38.4666	1.70069
36.2284	0.899123		38.4822	1.71354
36.2429	2.85877		38.4892	4.17431
36.2506	1.94891		38.4936	1.55625
36.2557	1.42293		38.4986	1.63542
36.2603	1.10108		38.516	4.08978
36.2657	2.04605		38.5217	3.91951
36.2698	0.844298		38.5279	2.83523
36.2726	0.918421		38.5317	1.75149
36.2786	0.844298		38.5374	1.86458
36.281	1.15132		38.5501	1.81667
36.2864	0.807018		38.5638	1.58449
36.2911	1.02368		38.5713	1.6226
36.294	1.15789		38.5753	3.83949
36.3028	0.742225		38.5862	1.73333
36.3129	2.88218		38.5975	3.44792
36.3166	0.578947		38.603	1.83413
36.3194	0.964912		38.6094	2.08681
36.326	2.19281		38.6158	3.46239
36.3353	1.65263		38.6225	2.68542
36.3427	1.67368		38.6312	3.10357
36.3588	0.924043		38.6363	1.89824
36.3636	2.00478		38.6414	2.04762
36.3664	1.01827		38.6444	2.33403
36.3713	1.68828		38.6635	1.77367
36.3781	4.33845		38.6665	1.83681
36.382	0.801316		38.6736	1.59696
36.3901	2.32237		38.681	2.19792
36.3994	0.850564		38.703	2.00852
36.4053	0.806391		38.7066	2.26042
36.4075	1.79167		38.7292	1.79688
36.4133	1.61608		38.7451	3.5375
36.416	2.10731		38.7553	1.91667
36.419	1.85314		38.768	1.85
36.428	2.5896		38.7739	4.32669
36.4358	1.24561		38.793	4.49659
36.4379	1.3738		38.8013	1.875
36.4454	0.739035		38.8213	2.59375
36.4486	1.63383		38.8361	2.25
36.4584	0.756579		38.8404	1.56667
36.4706	0.720029		38.8426	1.52778
36.473	1.26366		38.8494	2.30453
36.4752	1.81429		38.8549	2.08413
36.479	0.769737		38.8599	3.84673
36.4812	2.01041		38.864	1.79427
36.4848	0.741228		38.8728	1.88542
36.4908	2.76842		38.8806	3.9142
36.4942	2.39568		38.8839	2.46307
36.4994	0.852632		38.8867	3.01667
36.5022	0.930263		38.8953	3.97083
36.5095	0.736842		38.8982	1.93029
36.5166	1.64474		38.9025	1.58403
36.525	1.64079		38.9065	2.19034
36.5275	1.29246		38.9201	2.03403
36.5301	0.804426		38.9259	3.66667
36.5386	0.855263		38.9293	1.75069
36.5433	1.67434		38.9409	1.74107
36.5473	1.65965		38.9443	1.93006
36.5542	2.79666		38.9503	6.72103
36.5638	1.37688		38.953	1.66964
36.5702	0.843421		38.9553	6.59823
36.5751	1.80796		38.9616	1.63021
36.5777	0.865601		38.9684	5.81296
36.5817	1.63252		38.975	2.63095
36.5911	1.95921		38.9916	7.13112
36.6046	0.792763		39.0094	3.68939
36.6124	1.79041		39.0121	3.51012
36.6162	1.90132		39.0243	8.26928
36.634	2.13661		39.0271	2.01667
36.6404	1.71053		39.0303	2.00116
36.6456	0.633772		39.0352	2.17708
36.6533	1.6375		39.0393	3.54765
36.6605	1.72085		39.0432	2.04963
36.6656	1.26535		39.0496	2.62351
36.6699	1.0006		39.0539	1.67361
36.6742	1.18421		39.0744	3.59722
36.6765	0.743421		39.0864	4.10747
36.6816	0.796053		39.0896	2.5
36.685	3.15685		39.0944	1.77022
36.6972	1.41525		39.1013	1.79167
36.7016	0.924812		39.104	1.58333
36.7082	1.85197		39.1145	3.88472
36.715	1.63487		39.1186	1.75417
36.7173	3.21147		39.1333	2.44444
36.7276	2.91322		39.1479	2.24107
36.7303	0.801316		39.1557	1.77679
36.7364	0.831579		39.1672	1.83681
36.7423	1.04211		39.1759	1.58681
36.7481	2.22024		39.1824	1.78125
36.7644	0.852632		39.1908	1.77679
36.7667	3.31774		39.2045	1.74081
36.7732	2.5971		39.2091	4.09767
36.7793	2.69737		39.2136	5.31728
36.7828	2.48837		39.2215	2.43199
36.7872	3.14729		39.2268	2.08681
36.792	0.842105		39.2336	2.34375
36.7983	2.39442		39.2362	1.55556
36.8042	1.95219		39.2387	2.5464
36.8079	1.64474		39.2409	1.91782
36.8198	0.790414		39.247	5.34844
36.8284	1.71513		39.2603	1.86227
36.8317	4.48125		39.2658	1.85337
36.8344	0.848684		39.2749	1.51667
36.8385	0.973684		39.2777	1.6956
36.8432	0.802632		39.2828	1.8125
36.8504	2.65648		39.2931	3.34259
36.8564	0.84666		39.3057	1.6867
36.8621	2.62228		39.3124	1.75061
36.8653	1.10599		39.3226	1.50694
36.8777	0.894737		39.3379	2.13889
36.8801	1.24635		39.3667	3.25324
36.8854	0.804426		39.3709	2.75095
36.8888	0.871711		39.3877	1.5651
36.8922	0.965643		39.3902	6.11144
36.9001	0.845395		39.3998	6.31018
36.9062	0.748684		39.4176	4.94228
36.9111	2.27714		39.4249	3.17969
36.9166	1.00846		39.445	1.8375
36.9277	1.08553		39.4582	3.56667
36.943	1.02368		39.4769	4.36367
36.9544	0.903509		39.481	5.62424
36.9605	2.16029		39.4871	2.92708
36.9662	1.04844		39.4894	3.47043
36.9694	0.88421		39.4979	1.53403
36.9715	3.25548		39.5032	2.09259
36.9786	1.63396		39.5128	1.5372
36.9931	1.86316		39.5157	3.00551
36.9969	1.27283		39.5225	1.76339
37.0013	0.973684		39.5313	1.89583
37.0075	0.951754		39.5401	3.45032
37.01	2.15941		39.5542	4.37616
37.0201	2.61483		39.5598	3.0928
37.0275	2.06454		39.563	1.83482
37.0334	1.63421		39.568	3.69963
37.0393	2.84436		39.581	3.83413
37.0509	1.54041		39.5852	3.36398
37.0618	2.84962		39.5963	1.76042
37.0806	1.00329		39.6127	1.92708
37.0826	0.73744		39.6169	2.69697
37.0879	1.69518		39.6269	4.68758
37.0924	0.907895		39.6329	2.24107
37.0973	0.819079		39.6407	3.54167
37.0993	1.87675		39.6605	5.00116
37.1031	1.84284		39.6707	4.30224
37.1061	2.12799		39.6789	4.02797
37.1091	0.843421		39.6894	2.09375
37.1132	0.983187		39.6983	4.63125
37.1159	0.796053		39.7137	2.2624
37.1182	0.755117		39.7245	3.89137
37.1219	1.80878		39.7333	1.75055
37.1249	2.10197		39.7375	1.60417
37.1315	0.95614		39.74	2.00069
37.1409	1.00846		39.7457	5.0218
37.1468	2.00992		39.7781	5.94015
37.153	1.95192		39.786	2.08333
37.1562	0.686842		39.7985	3.30833
37.1615	2.06579		39.8128	1.66875
37.1704	0.791667		39.8242	1.5
37.1766	1.21096		39.8499	6.36254
37.1822	0.692669		39.8652	5.41778
37.1846	0.790789		39.8922	3.83631
37.2008	0.696053		39.898	1.84696
37.2071	0.737782		39.9019	1.69034
37.2097	0.930556		39.9223	1.75149
37.2161	1.6379		39.9281	1.92361
37.2187	2.33534		39.9319	1.76042
37.2285	2.33026		39.9401	2.04762
37.2372	1.42251		39.9435	1.98177
37.2454	1.34059		39.9623	1.83542
37.2524	0.959211		39.971	1.86227
37.2546	0.737782		39.9828	3.38352
37.2585	5.39817		39.9862	3.83542
37.2631	0.688596		40.019	2.25208
37.2705	0.578947		40.029	4.05787
37.2748	2.3781		40.0433	2.69676
37.2919	1.74024		40.0519	1.75208
37.2969	0.736842		40.0559	2.54762
37.2992	0.960526		40.0781	4.18893
37.3042	0.740132		40.0882	6.05357
37.3069	0.590789		40.0936	2.16728
37.3131	1.94854		40.0961	1.87083
37.3267	1.92763		40.1108	2.0119
37.3308	0.797932		40.1174	1.83542
37.3327	1.59722		40.122	1.88021
37.3427	0.736842		40.132	1.67218
37.3452	1.18129		40.1379	4.83037
37.3503	1.63383		40.1464	5.48306
37.3534	0.90012		40.1501	1.66782
37.3567	0.947755		40.16	2.0744
37.3615	1.65965		40.1668	1.91761
37.3648	1.10108		40.1794	4.04407
37.3701	2.68684		40.1902	5.39861
37.3739	0.743421		40.2077	1.63021
37.3764	1.05921		40.2157	1.51389
37.3786	1.23983		40.2209	2.13297
37.3879	1.51316		40.2244	3.59792
37.3921	2.21053		40.2351	2.67708
37.4045	1.10789		40.2373	2.37054
37.4128	1.53397		40.2426	2.31667
37.4173	0.655075		40.2492	1.59375
37.4201	2.10225		40.2538	1.86227
37.4272	1		40.2594	1.76667
37.4382	1.66834		40.2637	3.31815
37.4479	1.85451		40.2682	2.10714
37.4614	0.865601		40.2782	1.58428
37.4642	0.73744		40.283	1.62083
37.4691	2.44331		40.2907	1.66815
37.4749	1.71292		40.3005	1.97292
37.4864	3.56767		40.3056	2.25149
37.4887	2.22105		40.3134	2.97292
37.4992	1.55686		40.3175	2.24337
37.5067	2.22178		40.3281	5.28819
37.5085	1.86491		40.3356	1.84696
37.514	1.91687		40.3416	1.78125
37.5179	1.43289		40.3462	2.20069
37.5228	0.850564		40.36	2.85677
37.5278	0.84666		40.3709	1.63095
37.5356	1.67434		40.3756	2.28125
37.5376	0.713816		40.3791	3.54315
37.5472	2.16389		40.3838	2.4537
37.557	0.918233		40.393	2.51339
37.5632	1.98026		40.3971	4.21635
37.572	1.00455		40.4084	1.59673
37.5759	0.906579		40.4117	1.91667
37.5829	2.82186		40.4217	2.24337
37.5918	1.64145		40.4274	2.22338
37.5966	1.95539		40.4343	3.31944
37.6036	1.42137		40.4453	2.27686
37.6067	0.883097		40.4483	1.75
37.6129	2.84305		40.4591	1.92083
37.6156	0.909689		40.4674	3.54444
37.6284	0.73744		40.4702	2.66782
37.6418	2.81901		40.4806	3.725
37.6554	1.43289		40.4913	2.85606
37.6631	1.51798		40.5066	3.27778
37.6801	1.14638		40.5124	1.5
37.683	0.899292		40.5181	2.7516
37.6927	0.707707		40.5244	3.84074
37.6974	1.05451		40.5338	1.51042
37.6998	0.943182		40.536	2.0119
37.7023	0.79386		40.5403	3.58191
37.705	0.807018		40.5436	2.25408
37.7075	1.38728		40.5514	1.81667
37.7216	0.797932		40.5647	1.77083
37.7381	0.790414		40.5803	1.5
37.7481	0.824561		40.5832	4.26458
37.7559	0.738158		40.5921	2.375
37.7638	0.868421		40.5981	1.75208
37.7685	0.745301		40.607	4.63268
37.7724	2.81078		40.6185	8.23548
37.7755	1.63947		40.6555	1.59673
37.7839	1.12007		40.6611	1.75
37.7941	0.802632		40.6734	5.52431
37.7971	0.748684		40.6773	4.97917
37.8067	2.31096		40.6807	1.84375
37.8109	2.45186		40.6893	1.67708
37.8158	0.790205		40.6931	1.66004
37.8212	1		40.6978	2.17113
37.8233	1.39181		40.7039	1.58403
37.828	0.686404		40.7062	2.0767
37.8306	2.37955		40.71	1.51875
37.8455	1.25164		40.7287	3.33333
37.8481	2.33741		40.7333	1.70417
37.86	1.53477		40.7421	2.59259
37.8633	0.745301		40.7474	1.58333
37.8651	1.93402		40.7544	2.01042
37.8686	2.07895		40.7625	1.67361
37.879	1.67617		40.7693	1.97917
37.8832	0.842105		40.7724	1.81667
37.8857	1.80263		40.7768	1.58958
37.8994	0.791667		40.7842	1.91667
37.9047	0.685526		40.7989	1.50095
37.9086	3.71267		40.8156	1.76042
37.9138	2.34722		40.8198	1.55556
37.9201	1.01316		40.826	4.74671
37.9244	2.25702		40.8357	1.66964
37.9286	1.10108		40.8385	3.77115
37.9325	1.00658		40.8419	2.55625
37.941	1.53947		40.8456	1.87083
37.9486	0.740132		40.8516	1.73157
37.952	1.79605		40.8604	4.44444
37.9642	2.98526		40.8819	1.92292
37.9819	2.45395		40.8911	1.58958
37.9916	0.843045		40.9043	2.86111
37.9952	1.90148		40.9082	2.57008
38.0032	1.52851		40.9134	2.59054
38.0092	1.00967		40.9157	4.95343
38.0235	0.895243		40.9209	2.0464
38.0338	0.845395		40.9278	1.89005
38.0373	1.48465		40.9372	1.85701
38.0436	1.93056		40.9397	2.06667
38.0477	0.801316		40.9709	2.37336
38.0562	1.68959		40.982	2.76042
38.0621	0.850564		40.985	1.58333
38.0666	1.66447		40.9898	2.22222
38.072	1.63889		40.9976	1.92361
38.0773	2.86942		41.0042	6.27022
38.0845	0.871711		41.0159	2.61111
38.0933	0.696053		41.0276	2.59722
38.0966	1.57692		41.0375	24.0427
38.0996	3.87297		41.0403	5.50055
38.1077	2.13757		41.0497	4.68727
38.1115	1.42325		41.0544	5.93473
38.1165	0.825292		41.0689	4.4142
38.1276	0.831579		41.0741	1.52083
38.1344	2.20789		41.0805	3.61806
38.1415	1.07091		41.0855	1.8776
38.1453	1.48684		41.0904	1.67083
38.1492	0.747368		41.0939	1.58333
38.1531	0.739474		41.1085	3.67014
38.1566	0.790414		41.113	3.75347
38.1596	1.42149		41.1212	4.52855
38.163	1.02931		41.1619	1.75521
38.1693	2.60451		41.1693	1.76389
38.1719	2.52126		41.1821	1.77367
38.1749	0.79386		41.1892	4.26875
38.183	0.901316		41.1983	2.23177
38.1855	1.16118		41.21	2.09186
38.1937	2.62664		41.2147	1.79688
38.1975	0.843421		41.2214	1.83594
38.2117	2.33603		41.2298	2.04427
38.2175	0.738158		41.2383	5.5873
38.2204	1.75987		41.2547	2.08333
38.2238	0.661184		41.2585	1.86667
38.2265	1.07412		41.2642	2.02344
38.232	1.32331		41.2757	4.72338
38.2356	0.918421		41.2954	1.66667
38.2381	0.965643		41.3075	2.21307
38.2415	1.43092		41.3162	1.8726
38.2606	0.801316		41.3234	1.92388
38.2639	0.950658		41.3287	1.58333
38.2667	0.638158		41.3336	2.24107
38.2721	1.70789		41.3453	1.58428
38.2748	0.855263		41.3541	2.44792
38.2772	1.07613		41.3606	2.60208
38.2829	0.845395		41.368	1.59375
38.2917	1.49013		41.3708	1.95593
38.2938	3.33685		41.3747	1.75721
38.297	1.43728		41.3779	2.79002
38.3208	0.685526		41.3824	2.25045
38.324	1.52485		41.3927	1.61458
38.3296	1.78665		41.4106	2.01042
38.3348	1.72086		41.4152	4.02576
38.3388	1.92617		41.4241	1.59375
38.3518	1.17105		41.4359	1.60714
38.3592	1.65602		41.447	1.83854
38.3626	0.927632		41.4589	3.24519
38.3705	1.74781		41.4639	8.47145
38.3755	1.47368		41.4817	4.04894
38.3859	4.02586		41.4868	1.68333
38.3891	0.89055		41.5043	7.594
38.3918	0.790414		41.5128	6.58613
38.3957	1.95502		41.5161	1.83681
38.4015	1.21096		41.5235	1.75149
38.404	0.760526		41.5274	1.78403
38.4135	0.76164		41.5342	1.50521
38.4214	0.835526		41.5381	1.66761
38.4245	1.67257		41.5517	7.99156
38.4339	0.921053		41.5568	3.51227
38.4367	0.737573		41.5764	1.95069
38.4529	1.42434		41.5788	2.45
38.4556	1.42149		41.5853	3.69792
38.4596	2.11284		41.5918	2.09028
38.462	0.79386		41.5978	1.75347
38.4643	1.77924		41.6037	3.46635
38.4784	0.962406		41.6216	2.92593
38.4958	0.911654		41.6266	5.52679
38.5045	0.919534		41.6303	1.84696
38.517	1.10526		41.6389	2.59375
38.5245	1.54981		41.6646	1.58681
38.5333	1.26579		41.6784	1.79167
38.5365	1.21508		41.6906	3.26538
38.5541	0.802632		41.7022	6.1225
38.561	1.93778		41.7128	7.96875
38.5666	2.48696		41.7159	1.60714
38.5775	1.84276		41.725	1.60337
38.5816	0.798246		41.7353	1.75069
38.5853	0.747368		41.7465	2.33542
38.5909	0.837919		41.7754	2.57511
38.595	0.86038		41.7876	2.17388
38.5973	2.95658		41.7953	1.91667
38.6015	3.61059		41.817	1.50149
38.6035	0.912281		41.8289	2.36458
38.6091	1.65789		41.8481	2.17014
38.6113	1.01316		41.8509	2.52219
38.6141	1.82346		41.8558	4.26637
38.6198	1.59298		41.8715	4.14232
38.6234	1.53665		41.8754	1.8726
38.6263	2.5742		41.8806	2.16782
38.632	0.964912		41.8966	2.94494
38.6388	2.89686		41.9012	4.01736
38.6426	0.814271		41.9035	1.61227
38.6496	1.52895		41.9158	1.75149
38.6541	1.1875		41.9227	5.36458
38.6576	1.79211		41.9453	1.71429
38.6611	1.03947		41.9479	4.03125
38.6646	1.53333		41.9626	2.33403
38.6669	0.967105		41.9656	1.5375
38.6697	1.02368		41.9732	1.5464
38.6757	1.05921		41.9997	1.92014
38.6816	0.736842		42.0293	11.7178
38.6847	2.68745		42.0364	44.3837
38.6938	1.5248		42.039	1.51042
38.7009	0.807749		42.0463	2.92388
38.7044	1.37431		42.0503	3.08333
38.7147	1.89605		42.0546	2.6956
38.7179	1.73178		42.0584	5.26019
38.7208	0.804426		42.0636	2.86243
38.7303	0.844298		42.0746	1.66667
38.7325	1.07164		42.0789	1.85
38.7401	0.831579		42.0971	2.59466
38.7438	1.85357		42.1288	1.66667
38.7498	0.894737		42.1423	4.20069
38.7568	3.25044		42.1497	3.91927
38.7747	1.75658		42.1536	1.85208
38.7825	1.01053		42.1695	1.6875
38.785	1.82237		42.1887	1.91898
38.7929	2.54793		42.1911	2.08333
38.8036	0.789474		42.1975	3.55723
38.8108	0.791667		42.2076	1.75417
38.8133	0.924342		42.2099	2.0649
38.818	1.82613		42.2175	5.05991
38.8309	1.87273		42.2246	1.6
38.8344	0.972166		42.2323	1.88889
38.8427	0.79386		42.2378	3.3163
38.8472	0.824561		42.2463	1.84028
38.8501	2.43849		42.251	1.95417
38.8536	0.738158		42.2535	3.67537
38.8582	2.00784		42.262	1.85337
38.8634	1.09362		42.2651	1.86111
38.866	1.79167		42.2844	1.75521
38.8786	0.866903		42.3285	3.42593
38.8985	0.949561		42.334	3.54755
38.9054	1.2193		42.3383	2.34704
38.9083	1.01754		42.3524	4.18482
38.9116	0.845395		42.378	2.00347
38.9162	1.13006		42.3921	3.33544
38.9222	1.80428		42.4014	4.26309
38.9289	3.1367		42.4178	1.86111
38.9343	1.69925		42.437	3.43326
38.9499	0.835526		42.4522	2.30556
38.9523	0.957895		42.4662	1.67857
38.9547	1.10855		42.4699	3.35227
38.9586	2.43954		42.4756	1.84054
38.9719	0.965643		42.4821	2.05671
38.9771	0.825292		42.4898	1.7875
38.995	1.62039		42.4938	1.59375
38.9985	0.736842		42.4988	1.65625
39.0058	2.32061		42.5066	4.61269
39.0125	2.41268		42.5202	8.16284
39.0233	2.3451		42.5302	3.8753
39.0264	7.26335		42.5436	4.16264
39.0317	1.2641		42.5474	1.62083
39.0402	1.21096		42.5511	4.8409
39.049	3.94591		42.5616	1.68403
39.0631	0.89055		42.565	2.53926
39.0703	0.766447		42.5731	5.96812
39.0817	1.15789		42.5822	5.62778
39.0886	4.08981		42.5857	3.85634
39.1104	1.61477		42.5877	1.59375
39.1148	0.738158		42.611	1.73333
39.1198	1.05719		42.6199	1.50417
39.1256	0.738158		42.6242	1.67361
39.1418	0.842836		42.6312	2.16815
39.1467	1.05921		42.6349	4.86376
39.1511	0.702485		42.6419	1.59722
39.164	0.976974		42.6458	3.35347
39.1674	0.982456		42.6546	1.75069
39.1723	0.789474		42.6638	2.11012
39.1764	0.86579		42.6692	2.17708
39.1841	0.815789		42.6789	2.27367
39.1876	1.21711		42.683	2.01362
39.1963	0.965643		42.6895	1.66815
39.1984	1.44737		42.7043	6.38442
39.2031	0.843421		42.7124	2.50298
39.2052	1.61696		42.7161	2.33333
39.2135	0.790789		42.7212	3.53746
39.219	0.790789		42.7259	1.95593
39.2244	2.06673		42.7298	2.15748
39.2288	1.02368		42.7339	3.7267
39.2349	4.7293		42.7458	2.34524
39.2614	0.86579		42.7503	2.01339
39.2676	1.16388		42.7631	2.52367
39.2715	1.00348		42.7708	4.23444
39.2775	0.853947		42.7807	1.70417
39.289	2.70943		42.7884	1.8
39.2933	1.1062		42.7945	2.5651
39.2965	0.740132		42.8026	1.83333
39.3017	1.10526		42.8061	2.17708
39.3053	1.50512		42.8164	2.10701
39.3235	0.898026		42.8215	3.95139
39.3276	2.40706		42.8284	1.67708
39.3366	1.93454		42.8435	1.70417
39.3426	0.776316		42.8508	5.34704
39.3564	2.05374		42.8625	1.68006
39.3626	2.36511		42.8788	3.60574
39.378	0.899292		42.9052	1.74337
39.3838	0.782895		42.912	1.58395
39.3913	0.98836		42.9337	5.09452
39.3963	0.739474		42.9402	3.50721
39.4032	2.0656		42.944	2.18542
39.4091	0.740132		42.9586	1.66782
39.4175	2.87297		42.9646	2.34524
39.4263	1.42105		42.9754	1.68029
39.4288	1.60197		42.9807	2.38021
39.4329	0.965643		42.9833	4.55625
39.4468	0.736842		42.9866	1.9375
39.4494	0.940789		42.9894	1.75926
39.4548	0.730263		43.0041	2.1867
39.4631	2.11245		43.0176	6.94861
39.466	1.37632		43.0214	8.38442
39.4803	1.23684		43.0247	2.35208
39.4837	1.73279		43.0301	2.12054
39.4861	1.30998		43.0349	4.51111
39.489	0.964912		43.041	2.0651
39.4952	1.16842		43.0463	6.95949
39.5001	2.98179		43.0527	1.66667
39.5071	0.697368		43.0566	5.83428
39.5113	0.760338		43.0647	1.67361
39.5216	3.28119		43.0677	3.21875
39.5268	1.66228		43.0706	3.5026
39.5321	0.738158		43.0926	1.70593
39.536	1.29323		43.1174	1.60208
39.5405	1.11372		43.1203	1.94345
39.5455	0.776316		43.1306	2.16004
39.5477	1.87799		43.1365	3.94358
39.5557	0.747368		43.1463	4.2971
39.5586	0.690789		43.1526	2.11458
39.5614	1.22368		43.161	4.27604
39.5748	1.17544		43.1723	6.46354
39.5872	2.42171		43.1818	3.41256
39.5948	0.824561		43.1842	2
39.5976	0.855263		43.1929	1.84696
39.6123	0.90334		43.1995	3.88295
39.6213	0.754386		43.2082	2.14844
39.6393	0.960526		43.2315	1.91667
39.6444	1.5939		43.2422	3.49754
39.6522	0.807018		43.2553	4.88333
39.6554	0.686404		43.2663	2.0744
39.6611	2.51025		43.2692	4.18561
39.6646	1.16842		43.2844	1.84722
39.6675	1.375		43.2884	3.70431
39.6729	1.82529		43.292	1.75625
39.6766	1.32237		43.2946	1.9375
39.6822	1.00094		43.2995	2.27083
39.6964	1.26347		43.3035	2.50641
39.7048	1.3451		43.3133	2.85764
39.7069	0.763158		43.318	1.54167
39.7223	2.02561		43.3217	1.83681
39.7422	1.26316		43.3338	1.66761
39.7448	1.29112		43.3411	2.28002
39.7531	1.70451		43.361	3.31704
39.7564	0.741228		43.3647	1.88297
39.7593	0.819079		43.371	5.51725
39.7627	0.797932		43.389	1.58958
39.7655	2.01447		43.4072	1.95417
39.7678	0.895677		43.4269	3.67614
39.7701	2.74561		43.432	1.6875
39.7736	1.95395		43.4417	1.68056
39.7774	1.55921		43.479	1.84375
39.7824	0.854757		43.4824	1.60417
39.7846	1.17617		43.4858	2.33631
39.7919	2.04276		43.4891	3.19048
39.796	0.962406		43.4957	1.86458
39.8004	0.736842		43.5053	1.61227
39.8073	2.65963		43.5104	5.83472
39.8108	0.745301		43.5145	1.78002
39.8212	1.5739		43.5297	2.26042
39.8245	1.93139		43.5333	4.18783
39.8308	0.855263		43.5441	2.11012
39.8364	0.901316		43.553	3.28002
39.8404	0.842105		43.5578	1.66927
39.8425	0.741228		43.5626	1.78125
39.8449	0.881579		43.5809	1.75149
39.8494	0.736842		43.5906	1.70833
39.8554	1.27632		43.6059	1.86012
39.8629	1.57186		43.6141	1.66004
39.8667	0.717105		43.6213	1.87083
39.8725	1.02931		43.6307	3.77778
39.8783	2.43509		43.6385	1.70387
39.8909	1.91243		43.6409	1.95417
39.8971	1.41586		43.646	3.919
39.902	0.737782		43.6614	1.71354
39.9094	1.00164		43.6638	6.90188
39.9232	0.703947		43.6667	3.41264
39.9364	0.796053		43.6829	2.26667
39.9393	0.930556		43.7231	1.83428
39.9417	0.802632		43.7288	2.08403
39.9495	0.790205		43.7321	1.63021
39.9582	0.901316		43.7437	2.75694
39.9609	0.745301		43.7465	1.68403
39.9644	2.22368		43.7499	1.83681
39.9713	1.00219		43.755	1.65
39.9739	1.0235		43.7604	3.28009
39.9764	0.797932		43.7648	3.9838
39.9907	2.32695		43.775	2.25149
39.9932	0.688596		43.7868	5.71409
40.0053	0.859649		43.7903	2.59167
40.0103	0.819079		43.7982	2.6412
40.0207	1.1062		43.8481	1.7212
40.0306	0.763158		43.851	2.67218
40.0333	0.684211		43.8582	2.03125
40.0362	1.87763		43.8769	1.69034
40.0411	1.27632		43.8899	2.70593
40.0544	1.48026		43.8975	1.52894
40.0586	2.66007		43.9101	1.58542
40.0722	1.40395		43.9176	1.58631
40.0781	1.62105		43.9216	1.50149
40.082	1.22368		43.9252	4.71699
40.0885	1.38252		43.9291	1.50521
40.0932	1.57059		43.9321	2.14844
40.1005	1.64393		43.9377	1.73157
40.1053	1.90658		43.9435	2.18939
40.1122	0.855263		43.9557	2.16736
40.1339	0.751794		43.9599	2
40.1372	0.790205		43.971	2
40.1504	1.05921		43.9747	2.02778
40.1566	0.756579		43.9807	2.67292
40.1608	0.790414		43.9935	1.59375
40.1642	1.51483		44.0044	1.64824
40.1745	0.701754		44.0084	3.35532
40.18	0.769737		44.0116	4.41728
40.1893	1.71053		44.0212	1.58449
40.1936	1.00329		44.024	2.09375
40.1967	3.44154		44.0288	1.75095
40.2029	0.634211		44.0333	2.50069
40.2119	1.83333		44.0369	2.1226
40.2174	1.16053		44.0496	211.967
40.2239	1.825		44.053	37.0036
40.2311	1.73465		44.0578	8.5464
40.2352	1.44173		44.0606	28.0864
40.2397	0.859023		44.063	18.9196
40.2421	2.62895		44.0665	8.0235
40.2501	0.79386		44.0694	10.4276
40.2724	1.58772		44.0722	14.2405
40.2843	1.21053		44.0746	15.8834
40.2866	0.850564		44.0807	3.97917
40.2891	0.638158		44.0842	10.7908
40.2978	1.00538		44.0876	11.545
40.3026	1.93872		44.0898	4.33464
40.3053	1.10526		44.0957	3.92537
40.3084	1.45113		44.0981	1.61227
40.3145	0.634211		44.1011	1.83333
40.319	2.08732		44.1052	2.66667
40.3242	1.28684		44.1098	2.63333
40.3289	3.11554		44.1125	4.46117
40.3379	0.688596		44.1188	6.78307
40.3413	1.91196		44.123	2.45593
40.3611	0.953947		44.128	7.01468
40.3668	0.756579		44.1313	1.625
40.3767	2.7607		44.1344	1.59028
40.383	2.60374		44.1401	3.99454
40.4044	2.27632		44.1465	5.94199
40.4095	1.21401		44.1537	2.39967
40.4159	2.65285		44.1599	4.27841
40.4243	0.894737		44.1757	1.58854
40.4294	1.9735		44.1803	2.33383
40.4331	1.43083		44.1846	4.95671
40.4387	0.686404		44.1964	1.87054
40.4471	0.828947		44.2035	2.2964
40.4635	2.95181		44.2068	1.83681
40.4781	0.865601		44.2121	2.25694
40.4804	0.912281		44.2178	1.77003
40.4927	0.748684		44.2215	3.87576
40.5113	0.861842		44.2345	1.73958
40.5156	0.79386		44.25	1.79688
40.5182	1.52632		44.2535	1.75069
40.5264	1.01974		44.2659	4.10844
40.5295	1.59795		44.2695	3.97204
40.5375	1.88515		44.2719	1.50721
40.5418	0.738158		44.2843	2.12083
40.5517	1.90132		44.3233	2.43037
40.557	0.766447		44.3447	1.5
40.5615	1.32117		44.3547	2.11012
40.565	3.22113		44.3571	1.91667
40.5682	0.822368		44.3631	2.78009
40.5725	1.28212		44.3745	2.5
40.5773	1.89737		44.3797	3.5456
40.582	0.844298		44.383	2.41667
40.5965	2.72368		44.3858	3.65179
40.6056	0.738158		44.3906	1.85069
40.6089	2.78545		44.3974	2.54167
40.625	1.62171		44.4061	2.25
40.63	2.75714		44.4095	2.53704
40.6355	2.35044		44.4135	2.08854
40.6419	0.696053		44.4181	2.16667
40.6444	0.792763		44.4336	1.62973
40.653	1.21053		44.4463	2.25116
40.6611	0.656377		44.4554	4.67708
40.6666	2.48289		44.4747	1.8726
40.6706	0.855263		44.4809	2.16667
40.6754	0.790414		44.4904	1.75625
40.6835	0.702485		44.4981	1.75208
40.6911	3.62214		44.5012	6.33983
40.6936	1.6875		44.5176	1.58854
40.7012	2.10819		44.5424	3.53125
40.7087	0.78998		44.5824	4.91747
40.7122	1.97872		44.5924	2.08413
40.716	1.47368		44.6012	1.9
40.7272	0.737782		44.61	4.60764
40.7318	0.703947		44.6289	2.2526
40.7451	0.947368		44.6328	1.58333
40.7514	0.850564		44.6656	2.58333
40.7548	1.00538		44.6802	1.65
40.7594	0.88421		44.7018	3.57338
40.7727	1.97667		44.706	3.83929
40.7748	0.789474		44.7322	2.59375
40.7803	1.97368		44.7398	1.58681
40.7894	1.6864		44.7619	2.25
40.7939	1.57476		44.7712	4.86405
40.8	2.43816		44.7777	1.78403
40.8027	3.22888		44.798	2.483
40.8077	1.66382		44.8025	1.58449
40.8193	0.686404		44.8052	1.70833
40.822	2.15179		44.8164	1.9375
40.828	0.737782		44.8203	1.60417
40.8322	0.633772		44.8239	1.7163
40.8358	0.791667		44.8308	3.6369
40.843	0.790205		44.8364	1.88889
40.8517	1.11579		44.8411	4.44458
40.8556	0.790789		44.8454	3.75625
40.8663	0.696053		44.8501	1.73177
40.8737	1.83083		44.8627	2.27367
40.8784	0.855263		44.8662	2.42292
40.8838	1.42763		44.879	2.10417
40.8906	0.739035		44.8835	3.96944
40.8932	0.801316		44.8896	4.44554
40.9016	0.96002		44.9021	2.28125
40.906	0.836466		44.9128	2.11458
40.9132	2.68711		44.9161	2.75
40.9157	0.986842		44.9218	1.75417
40.9329	2.27193		44.9247	2.26667
40.9461	0.842105		44.9389	1.77367
40.9501	1.05921		44.9634	1.60355
40.9534	3.29232		44.969	1.72222
40.9663	0.790072		44.9834	3.10193
40.9691	2.05487		44.9942	1.64005
40.9736	1.17486		45.0005	2.0375
40.9772	0.845395		45.0042	1.58681
40.9818	1.53909		45.0067	2.12351
40.9858	1.64025		45.0293	2.53403
40.9975	2.32632		45.0349	6.25833
41.0052	1.48158		45.0382	2.2619
41.0163	1.2202		45.049	2.69669
41.0233	2.02444		45.0713	1.9375
41.0259	0.907895		45.0826	2.10208
41.0342	5.66923		45.0948	1.73157
41.039	15.6405		45.0985	1.71307
41.0432	3.80921		45.1131	2.2
41.05	1.44455		45.1187	2.78333
41.0559	2.55643		45.1231	1.83333
41.0591	1.54127		45.1293	1.77367
41.0614	3.07632		45.132	2.02344
41.0733	0.790205		45.1356	1.75
41.0779	2.46531		45.1451	2.16004
41.0874	1.84436		45.1622	3.13442
41.0957	0.791667		45.1674	3.37708
41.0996	0.741228		45.1735	2.58827
41.103	1.68553		45.1779	3.51927
41.109	1.47757		45.1829	2.16728
41.1259	0.894737		45.1857	1.96354
41.1364	0.794856		45.1887	3.58542
41.1414	1.16228		45.1952	1.9456
41.1461	2.55963		45.2035	4.01961
41.1515	1.08194		45.2085	2.0303
41.1569	0.743421		45.2161	1.92083
41.1655	0.686404		45.2268	2.23157
41.1761	1.75439		45.2379	2.20669
41.1787	0.953947		45.2433	2.09054
41.1825	0.792105		45.2477	1.93029
41.1857	1.27632		45.2513	2.16667
41.1921	2.69378		45.2607	3.69129
41.2112	1.79934		45.2652	3.92668
41.2158	1.62661		45.2681	1.75116
41.2203	0.717105		45.2784	1.85
41.2234	1.86798		45.2823	2.60208
41.227	0.843421		45.2879	2.84375
41.236	0.684211		45.2908	1.62083
41.2521	2.17644		45.2969	3.20312
41.2602	0.738158		45.3149	7.13686
41.2649	0.701754		45.3185	1.50116
41.2673	1.00094		45.3222	1.53403
41.2736	0.801316		45.3244	6.5777
41.2772	1.43289		45.3322	1.83333
41.2807	0.657895		45.3368	1.80625
41.2885	0.995813		45.3393	2.12054
41.3052	1.47807		45.3458	1.75208
41.3148	0.778947		45.3508	2.2163
41.3172	0.737782		45.3767	1.66964
41.3259	0.703947		45.3829	2.00347
41.3407	0.976974		45.3865	1.66728
41.3449	1.67293		45.3995	8.21517
41.3574	0.848684		45.4057	6.35764
41.3624	1.17105		45.4161	3.72024
41.3678	2.79349		45.4358	2.26042
41.3804	0.789474		45.4432	1.93006
41.3833	1.11278		45.4639	3.66856
41.3859	0.631579		45.4675	4.10701
41.3955	1.11065		45.4723	1.59375
41.3987	2.70395		45.4778	1.83333
41.4049	1.03008		45.4821	2.1
41.4093	1.68823		45.4871	4.76136
41.4148	0.877924		45.5015	4.71032
41.418	0.906579		45.513	1.61012
41.422	1.94167		45.5225	1.83333
41.433	0.789474		45.5273	1.94792
41.445	0.95614		45.5305	3.89338
41.4547	1.94962		45.5381	1.83594
41.4593	1.16009		45.5458	1.91667
41.465	1.46805		45.5493	2.97436
41.4691	0.632895		45.553	1.60417
41.478	2.39342		45.5577	1.7619
41.4801	1.09946		45.5909	2.09722
41.4879	0.842105		45.6002	3.6323
41.4912	2.85526		45.6038	1.84375
41.5048	0.742225		45.6106	5.6342
41.5181	1.07237		45.6134	1.60701
41.5268	0.754386		45.6435	2.4367
41.5319	1.48038		45.6563	2.7803
41.5475	2.74933		45.6604	1.52344
41.5522	1.82279		45.6674	4.21932
41.5601	1.92637		45.6723	2.83403
41.5708	3.43835		45.6855	5.12662
41.5785	1.26711		45.7033	3.33379
41.5839	2.54459		45.7373	3.78075
41.5887	1.93578		45.7404	1.65774
41.5958	0.685526		45.7473	3.88186
41.5991	3.90182		45.7563	1.75521
41.6105	0.736842		45.7641	1.67708
41.6162	1.54254		45.7714	1.58449
41.6227	0.819079		45.7898	3.37589
41.6361	1.55263		45.7936	2.13297
41.6411	0.828947		45.799	2.47917
41.6456	0.794856		45.8063	1.78125
41.651	0.951754		45.81	1.75347
41.6536	0.919534		45.8142	1.58681
41.6571	2.38666		45.8186	1.70833
41.6615	0.837919		45.8272	1.9
41.6663	1.77632		45.8352	3.85069
41.6724	0.90012		45.8439	4.92292
41.679	0.740132		45.8516	1.59375
41.6829	2.86919		45.8637	1.71429
41.691	0.982456		45.8853	1.64824
41.7027	2.0666		45.8936	1.76362
41.7077	1.11842		45.898	3.52024
41.713	1.81433		45.9042	1.75
41.7167	1.21316		45.913	3.58154
41.7203	0.949561		45.92	2.67014
41.733	1.95073		45.9313	1.5875
41.737	0.948099		45.9371	5.49684
41.7404	2.04474		45.9419	1.77894
41.7439	0.8		45.9468	4.42708
41.7481	0.631579		45.9622	1.77679
41.7523	2.13772		45.9743	1.66782
41.7574	1.83062		45.9771	2.71107
41.7635	0.702485		45.9849	3.68229
41.7705	0.895468		45.9947	1.59673
41.7749	1.60658		46.0027	2.47669
41.7808	3.22331		46.0056	1.58449
41.7922	1.83026		46.0117	1.68199
41.7966	1.21112		46.0147	1.68029
41.8035	3.59289		46.0222	4.33428
41.8068	1.79722		46.0293	9.39514
41.8123	1.36184		46.0335	2.69034
41.8156	1.04699		46.0396	6.52103
41.8212	0.855263		46.0535	6.00377
41.8309	0.848684		46.0726	1.84673
41.8372	1.68734		46.0819	1.67014
41.8424	2.60808		46.0904	1.61227
41.8468	0.684809		46.107	1.92388
41.8505	0.684211		46.1158	3.71458
41.8584	1.86059		46.1215	1.92708
41.8625	1.6485		46.1364	1.6867
41.8753	3.54605		46.1396	1.94792
41.882	0.794856		46.147	5.92862
41.8864	2.60981		46.1584	1.66782
41.8975	2.48559		46.1865	2.59375
41.9046	0.790072		46.2076	3.67639
41.9105	1.94124		46.2116	2.20069
41.9141	0.792763		46.2163	1.62083
41.9221	1.24013		46.2205	5.125
41.9308	2.76128		46.2266	1.58449
41.9399	0.842836		46.2429	1.52083
41.9444	0.754386		46.3022	2.6875
41.9499	1.90424		46.3075	2.02679
41.9578	0.980263		46.3193	1.85
41.9603	0.703947		46.3332	2.9712
41.9704	1.35673		46.3368	1.70833
41.979	1.52705		46.3404	2.25
41.9837	0.976974		46.3456	1.94676
41.9863	0.809211		46.3502	2.33333
41.9976	0.686404		46.3791	1.77367
42.0031	0.909689		46.3882	1.99107
42.0067	0.802632		46.395	1.67361
42.0126	0.843045		46.3978	1.71429
42.0213	3.43153		46.4158	2.06667
42.0259	2.1485		46.428	3.63281
42.0292	5.10272		46.4339	4.09034
42.0312	4.58684		46.4382	2.01736
42.0345	20.7205		46.4424	1.58333
42.038	9.09005		46.4457	1.6956
42.0437	9.28094		46.4629	4.99306
42.0474	2.54605		46.4693	1.67361
42.0521	5.92231		46.478	1.8149
[truncated: 37,974 more rows]
