# Supplementary material for: Chemical capture of diazo metabolites reveals biosynthetic hydrazone oxidation
Source: Nature. 2026 Feb 4;652(8109):517–25. doi: 10.1038/s41586-025-10079-x (PMC13061610; doi:10.1038/s41586-025-10079-x)
Supplement: Supplementary file 14 — Source Data Extended Data Fig. 7 [file 41586_2025_10079_MOESM14_ESM.xlsx]

## Sheet: ED 7B
EIC 220.1292 m/z
Dob3			–8			empty plasmid
X(Minutes)	Y(Counts)		X(Minutes)	Y(Counts)		X(Minutes)	Y(Counts)
0.065	0		0.066	0		0.063	0
0.082	0		0.082	0		0.08	0
0.098	0		0.099	0		0.096	0
0.115	0		0.116	0		0.113	0
0.132	0		0.132	0		0.129	0
0.148	0		0.149	0		0.146	0
0.165	0		0.165	0		0.162	0
0.181	0		0.182	0		0.179	0
0.198	0		0.198	0		0.196	0
0.214	0		0.215	0		0.212	0
0.231	0		0.232	0		0.229	0
0.248	0		0.248	0		0.245	0
0.264	0		0.265	0		0.262	0
0.281	0		0.281	0		0.278	0
0.297	0		0.298	0		0.295	0
0.314	0		0.314	0		0.312	0
0.33	0		0.331	0		0.328	0
0.347	0		0.348	0		0.345	0
0.364	0		0.364	0		0.361	0
0.38	0		0.381	0		0.378	0
0.397	0		0.397	0		0.394	0
0.413	0		0.414	0		0.411	0
0.43	0		0.43	0		0.428	0
0.446	0		0.447	0		0.444	0
0.463	0		0.464	0		0.461	0
0.48	0		0.48	0		0.477	0
0.496	0		0.497	0		0.494	0
0.513	0		0.513	0		0.51	0
0.529	0		0.53	0		0.527	0
0.546	0		0.546	0		0.544	0
0.562	0		0.563	0		0.56	0
0.579	0		0.58	0		0.577	0
0.596	0		0.596	0		0.593	0
0.612	0		0.613	0		0.61	0
0.629	0		0.629	0		0.626	0
0.645	0		0.646	0		0.643	0
0.662	0		0.662	0		0.66	0
0.678	0		0.679	0		0.676	0
0.695	0		0.696	0		0.693	0
0.712	0		0.712	0		0.709	0
0.728	0		0.729	0		0.726	0
0.745	0		0.745	0		0.742	0
0.761	0		0.762	0		0.759	0
0.778	0		0.778	0		0.776	0
0.794	0		0.795	0		0.792	0
0.811	0		0.812	0		0.809	0
0.828	0		0.828	0		0.825	0
0.844	0		0.845	0		0.842	0
0.861	0		0.861	0		0.858	0
0.877	0		0.878	0		0.875	0
0.894	0		0.894	0		0.892	0
0.91	0		0.911	0		0.908	0
0.927	0		0.928	0		0.925	0
0.944	0		0.944	0		0.941	0
0.96	0		0.961	0		0.958	0
0.977	0		0.977	0		0.974	0
0.993	0		0.994	0		0.991	0
1.01	0		1.01	0		1.008	0
1.027	0		1.027	0		1.024	0
1.043	0		1.044	0		1.041	0
1.06	0		1.06	0		1.057	0
1.076	0		1.077	0		1.074	0
1.093	0		1.093	0		1.09	0
1.109	0		1.11	0		1.107	0
1.126	0		1.126	0		1.124	0
1.143	0		1.143	0		1.14	0
1.159	0		1.16	0		1.157	0
1.176	0		1.176	0		1.173	0
1.192	0		1.193	0		1.19	0
1.209	0		1.209	0		1.206	0
1.225	0		1.226	0		1.223	0
1.242	0		1.242	0		1.24	0
1.259	0		1.259	0		1.256	0
1.275	0		1.276	0		1.273	0
1.292	0		1.292	0		1.289	0
1.308	0		1.309	0		1.306	0
1.325	0		1.325	0		1.322	0
1.341	0		1.342	0		1.339	0
1.358	0		1.358	0		1.356	0
1.375	0		1.375	0		1.372	0
1.391	0		1.392	0		1.389	0
1.408	0		1.408	0		1.405	0
1.424	0		1.425	0		1.422	0
1.441	0		1.441	0		1.439	0
1.457	0		1.458	0		1.455	0
1.474	0		1.474	0		1.472	0
1.491	0		1.491	0		1.488	0
1.507	0		1.508	0		1.505	0
1.524	0		1.524	0		1.521	0
1.54	0		1.541	0		1.538	0
1.557	0		1.557	0		1.555	0
1.573	0		1.574	0		1.571	0
1.59	0		1.59	0		1.588	0
1.607	0		1.607	0		1.604	0
1.623	0		1.624	0		1.621	0
1.64	0		1.64	0		1.637	0
1.656	0		1.657	0		1.654	0
1.673	0		1.673	0		1.671	0
1.689	0		1.69	0		1.687	0
1.706	0		1.706	0		1.704	0
1.723	0		1.723	0		1.72	0
1.739	0		1.74	0		1.737	0
1.756	0		1.756	0		1.753	0
1.772	0		1.773	0		1.77	0
1.789	0		1.789	0		1.787	0
1.805	0		1.806	225.44		1.803	0
1.822	0		1.822	0		1.82	0
1.839	0		1.839	214.302		1.836	0
1.855	0		1.856	0		1.853	0
1.872	0		1.872	0		1.869	0
1.888	0		1.889	0		1.886	0
1.905	0		1.905	0		1.903	0
1.921	0		1.922	0		1.919	0
1.938	0		1.938	0		1.936	0
1.955	0		1.955	0		1.952	0
1.971	0		1.972	0		1.969	0
1.988	0		1.988	0		1.985	0
2.004	0		2.005	0		2.002	0
2.021	0		2.021	0		2.019	0
2.037	0		2.038	0		2.035	0
2.054	0		2.054	0		2.052	0
2.071	0		2.071	0		2.068	0
2.087	0		2.088	0		2.085	0
2.104	0		2.104	0		2.101	0
2.12	0		2.121	0		2.118	0
2.137	0		2.137	0		2.135	0
2.153	0		2.154	0		2.151	0
2.17	0		2.17	0		2.168	0
2.187	0		2.187	0		2.184	0
2.203	0		2.204	0		2.201	0
2.22	0		2.22	0		2.217	0
2.236	0		2.237	0		2.234	0
2.253	0		2.253	0		2.251	0
2.269	0		2.27	0		2.267	0
2.286	0		2.287	0		2.284	0
2.303	0		2.303	0		2.3	0
2.319	0		2.32	0		2.317	0
2.336	0		2.336	0		2.333	0
2.352	0		2.353	0		2.35	0
2.369	0		2.369	0		2.367	0
2.385	0		2.386	0		2.383	0
2.402	0		2.403	0		2.4	0
2.419	0		2.419	0		2.416	0
2.435	0		2.436	0		2.433	0
2.452	0		2.452	0		2.449	0
2.468	0		2.469	0		2.466	0
2.485	0		2.485	0		2.483	0
2.501	0		2.502	0		2.499	0
2.518	0		2.519	0		2.516	0
2.535	0		2.535	0		2.532	0
2.551	0		2.552	0		2.549	0
2.568	0		2.568	0		2.565	0
2.584	0		2.585	0		2.582	0
2.601	0		2.601	0		2.599	0
2.617	0		2.618	0		2.615	0
2.634	0		2.635	0		2.632	0
2.651	0		2.651	0		2.648	0
2.667	0		2.668	0		2.665	0
2.684	0		2.684	0		2.681	0
2.7	0		2.701	0		2.698	0
2.717	0		2.717	0		2.715	0
2.733	0		2.734	0		2.731	0
2.75	0		2.751	0		2.748	0
2.767	0		2.767	0		2.764	0
2.783	0		2.784	0		2.781	0
2.8	0		2.8	0		2.797	0
2.816	0		2.817	0		2.814	0
2.833	0		2.833	0		2.831	0
2.849	0		2.85	0		2.847	0
2.866	0		2.867	208.285		2.864	0
2.883	0		2.883	0		2.88	0
2.899	0		2.9	0		2.897	0
2.916	0		2.916	0		2.913	0
2.932	0		2.933	0		2.93	0
2.949	0		2.949	0		2.947	0
2.965	0		2.966	0		2.963	223.225
2.982	0		2.983	0		2.98	0
2.999	0		2.999	0		2.996	0
3.015	0		3.016	0		3.013	0
3.032	0		3.032	0		3.029	0
3.048	0		3.049	0		3.046	0
3.065	0		3.065	0		3.063	0
3.081	0		3.082	0		3.079	0
3.098	0		3.099	0		3.096	0
3.115	0		3.115	0		3.112	0
3.131	0		3.132	0		3.129	0
3.148	0		3.148	0		3.145	0
3.164	0		3.165	0		3.162	0
3.181	0		3.181	0		3.179	0
3.198	0		3.198	0		3.195	0
3.214	0		3.215	0		3.212	0
3.231	0		3.231	0		3.228	0
3.247	0		3.248	0		3.245	0
3.264	0		3.264	0		3.261	0
3.28	0		3.281	0		3.278	0
3.297	0		3.297	0		3.295	0
3.314	0		3.314	0		3.311	0
3.33	0		3.331	0		3.328	0
3.347	0		3.347	0		3.344	0
3.363	0		3.364	0		3.361	0
3.38	0		3.38	0		3.377	0
3.396	0		3.397	0		3.394	0
3.413	0		3.413	0		3.411	0
3.43	0		3.43	0		3.427	0
3.446	0		3.447	0		3.444	0
3.463	0		3.463	0		3.46	0
3.479	0		3.48	0		3.477	0
3.496	0		3.496	0		3.493	0
3.512	0		3.513	0		3.51	0
3.529	0		3.529	0		3.527	0
3.546	0		3.546	0		3.543	0
3.562	0		3.563	0		3.56	0
3.579	0		3.579	0		3.576	0
3.595	0		3.596	0		3.593	0
3.612	0		3.612	0		3.609	0
3.628	0		3.629	0		3.626	0
3.645	0		3.645	0		3.643	0
3.662	0		3.662	0		3.659	0
3.678	0		3.679	0		3.676	0
3.695	0		3.695	0		3.692	0
3.711	0		3.712	0		3.709	0
3.728	0		3.728	0		3.726	0
3.744	0		3.745	0		3.742	0
3.761	0		3.761	0		3.759	0
3.778	0		3.778	0		3.775	0
3.794	0		3.795	0		3.792	0
3.811	0		3.811	0		3.808	0
3.827	0		3.828	0		3.825	0
3.844	0		3.844	0		3.842	0
3.86	0		3.861	0		3.858	0
3.877	0		3.877	0		3.875	0
3.894	0		3.894	0		3.891	0
3.91	0		3.911	0		3.908	0
3.927	0		3.927	0		3.924	0
3.943	0		3.944	0		3.941	0
3.96	0		3.96	0		3.958	0
3.976	0		3.977	0		3.974	0
3.993	0		3.993	0		3.991	0
4.01	0		4.01	0		4.007	0
4.026	0		4.027	0		4.024	0
4.043	0		4.043	0		4.04	0
4.059	0		4.06	0		4.057	0
4.076	0		4.076	0		4.074	0
4.092	0		4.093	0		4.09	0
4.109	0		4.109	0		4.107	0
4.126	0		4.126	0		4.123	0
4.142	0		4.143	0		4.14	0
4.159	0		4.159	0		4.156	0
4.175	0		4.176	0		4.173	0
4.192	0		4.192	0		4.19	0
4.208	0		4.209	0		4.206	0
4.225	0		4.225	0		4.223	0
4.242	0		4.242	0		4.239	0
4.258	0.165593		4.259	0		4.256	0
4.275	0.700138		4.275	0		4.272	0
4.291	2.37135		4.292	0		4.289	0
4.308	6.43398		4.308	0		4.306	0
4.324	13.9841		4.325	0		4.322	0
4.341	24.3477		4.341	0		4.339	0
4.358	33.9587		4.358	0		4.355	0
4.374	37.9417		4.375	0		4.372	0
4.391	33.9587		4.391	0		4.388	0
4.407	24.3477		4.408	0		4.405	0
4.424	13.9841		4.424	0		4.422	0
4.44	6.43398		4.441	0		4.438	0
4.457	2.37135		4.458	0		4.455	0
4.474	0.700138		4.474	0		4.471	0
4.49	0.165593		4.491	0		4.488	0
4.507	0		4.507	0		4.504	0
4.523	0		4.524	0		4.521	0
4.54	0		4.54	0		4.538	0
4.556	0		4.557	0		4.554	0
4.573	0		4.574	0		4.571	0
4.59	0		4.59	0		4.587	0
4.606	0		4.607	0		4.604	0
4.623	0		4.623	0		4.62	0
4.639	0		4.64	0		4.637	0
4.656	0		4.656	0		4.654	0
4.672	0		4.673	0		4.67	0
4.689	0		4.69	0		4.687	0
4.706	0		4.706	0		4.703	0
4.722	0		4.723	0		4.72	0
4.739	0		4.739	0		4.736	0
4.755	0		4.756	0		4.753	0
4.772	0		4.772	0		4.77	0
4.788	0		4.789	0		4.786	0
4.805	0		4.806	0		4.803	0
4.822	0		4.822	0		4.819	0
4.838	0		4.839	0		4.836	0
4.855	0		4.855	0		4.852	0
4.871	0		4.872	0		4.869	0
4.888	0		4.888	0		4.886	0
4.904	0		4.905	0		4.902	0
4.921	0		4.922	0		4.919	0
4.938	0		4.938	0		4.935	0
4.954	0		4.955	0		4.952	0
4.971	0		4.971	0		4.968	0
4.987	0		4.988	0		4.985	0
5.004	0		5.004	0		5.002	0
5.02	0		5.021	0		5.018	0
5.037	0		5.038	0		5.035	0
5.054	0		5.054	0		5.051	0
5.07	0		5.071	0		5.068	0
5.087	0		5.087	0		5.084	0
5.103	0		5.104	0		5.101	0
5.12	0		5.12	0		5.118	0
5.136	0		5.137	0		5.134	0
5.153	0		5.154	0		5.151	0
5.17	0		5.17	0		5.167	0
5.186	0		5.187	0		5.184	0
5.203	0		5.203	0		5.2	0
5.219	0		5.22	0		5.217	0
5.236	0		5.236	0		5.234	0
5.252	0		5.253	0		5.25	0
5.269	0		5.27	0		5.267	0
5.286	0		5.286	0		5.283	0
5.302	0		5.303	0		5.3	0
5.319	0		5.319	0		5.317	0
5.335	0		5.336	0		5.333	0
5.352	0		5.352	0		5.35	0
5.369	0		5.369	0		5.366	227.371
5.385	0		5.386	0		5.383	0
5.402	0		5.402	0		5.399	0
5.418	0		5.419	0		5.416	0
5.435	0		5.435	0		5.433	0
5.451	0		5.452	0		5.449	0
5.468	0		5.468	0		5.466	0
5.485	0		5.485	0		5.482	0
5.501	0		5.502	0		5.499	0
5.518	0		5.518	0		5.515	0
5.534	0		5.535	0		5.532	0
5.551	0		5.551	0		5.549	0
5.567	0		5.568	0		5.565	0
5.584	0		5.584	0		5.582	0
5.601	0		5.601	0		5.598	0
5.617	0		5.618	0		5.615	0
5.634	0		5.634	0		5.631	0
5.65	0		5.651	0		5.648	0
5.667	0		5.667	0		5.665	0
5.683	0		5.684	0		5.681	0
5.7	0		5.7	0		5.698	0
5.717	0		5.717	0		5.714	0
5.733	0		5.734	0		5.731	0
5.75	0		5.75	0		5.747	0
5.766	0		5.767	0		5.764	0
5.783	0		5.783	0		5.781	0
5.799	0		5.8	0		5.797	0
5.816	0		5.816	0		5.814	0
5.833	0.178191		5.833	0		5.83	0
5.849	0.753403		5.85	0		5.847	0
5.866	2.55176		5.866	0		5.863	0
5.882	6.92346		5.883	0		5.88	0
5.899	15.0479		5.899	0		5.897	0
5.915	26.2		5.916	0		5.913	0
5.932	36.5423		5.932	0		5.93	0
5.949	40.8282		5.949	0		5.946	0
5.965	36.5423		5.966	0		5.963	0
5.982	26.2		5.982	0		5.979	0
5.998	15.0479		5.999	0		5.996	0
6.015	6.92346		6.015	0		6.013	0
6.031	2.55176		6.032	0		6.029	0
6.048	0.753403		6.048	0		6.046	0
6.065	0.178191		6.065	0		6.062	0
6.081	0		6.082	0		6.079	0
6.098	0		6.098	0		6.095	0
6.114	0		6.115	0		6.112	0
6.131	0		6.131	0		6.129	0
6.147	0		6.148	0		6.145	0
6.164	0		6.164	0		6.162	0
6.181	0		6.181	0		6.178	0
6.197	0		6.198	0		6.195	0
6.214	0		6.214	0		6.211	0
6.23	0		6.231	0		6.228	0
6.247	0		6.247	0		6.245	0
6.263	0		6.264	0		6.261	0
6.28	0		6.28	0		6.278	0
6.297	0		6.297	0		6.294	0
6.313	0		6.314	0		6.311	0
6.33	0		6.33	0		6.327	0
6.346	0		6.347	0		6.344	0
6.363	0		6.363	0		6.361	0
6.379	0		6.38	0		6.377	0
6.396	0		6.396	0		6.394	0
6.413	0		6.413	0		6.41	0
6.429	0		6.43	242.155		6.427	0
6.446	0		6.446	0		6.443	0
6.462	0		6.463	0		6.46	0
6.479	0		6.479	0		6.477	0
6.495	0		6.496	0		6.493	0
6.512	0		6.512	0		6.51	0
6.529	0		6.529	0		6.526	0
6.545	0		6.546	0		6.543	0
6.562	0		6.562	0		6.559	0
6.578	0		6.579	0		6.576	0
6.595	0		6.595	0		6.593	0
6.611	0		6.612	0		6.609	0
6.628	0		6.629	0		6.626	0
6.645	0		6.645	0		6.642	0
6.661	0		6.662	0		6.659	0
6.678	0		6.678	0		6.675	0
6.694	0		6.695	0		6.692	0
6.711	0		6.711	0		6.709	0
6.727	0		6.728	0		6.725	0
6.744	0		6.745	0		6.742	0
6.761	0		6.761	0		6.758	0
6.777	0		6.778	0		6.775	0
6.794	0		6.794	0		6.791	0
6.81	0		6.811	0		6.808	0
6.827	0		6.827	0		6.825	0
6.843	0		6.844	0		6.841	0
6.86	0		6.861	0		6.858	0
6.877	0		6.877	0		6.874	0
6.893	0		6.894	0		6.891	0
6.91	0		6.91	0		6.907	0
6.926	0		6.927	0		6.924	0
6.943	0		6.943	0		6.941	0
6.959	0		6.96	0		6.957	0
6.976	0		6.977	0		6.974	0
6.993	0		6.993	0		6.99	0
7.009	0		7.01	0		7.007	0
7.026	0		7.026	0		7.023	0
7.042	0		7.043	0		7.04	0
7.059	0		7.059	0		7.057	0
7.075	0		7.076	0		7.073	0
7.092	0		7.093	0		7.09	0
7.109	0		7.109	0		7.106	0
7.125	0		7.126	0		7.123	0
7.142	0		7.142	0		7.139	0
7.158	0		7.159	0		7.156	0
7.175	0		7.175	0		7.173	0
7.191	0		7.192	0		7.189	0
7.208	0		7.209	0		7.206	0
7.225	0		7.225	0		7.222	0
7.241	0		7.242	0		7.239	0
7.258	0		7.258	0		7.255	0
7.274	0		7.275	0		7.272	0
7.291	0		7.291	0		7.289	0
7.307	0		7.308	0		7.305	0
7.324	0		7.325	0		7.322	0
7.341	0		7.341	0		7.338	0
7.357	0		7.358	0		7.355	0
7.374	0		7.374	0		7.371	0
7.39	0		7.391	0		7.388	0
7.407	0		7.407	0		7.405	0
7.423	0		7.424	0		7.421	0
7.44	0		7.441	0		7.438	0
7.457	0		7.457	0		7.454	0
7.473	0		7.474	0		7.471	0
7.49	0		7.49	0		7.488	0
7.506	0		7.507	0		7.504	0
7.523	0		7.523	0		7.521	0
7.54	0		7.54	0		7.537	0
7.556	0		7.557	0		7.554	0
7.573	0		7.573	0		7.57	0
7.589	0		7.59	0		7.587	0
7.606	0		7.606	0		7.604	0
7.622	0		7.623	0		7.62	0
7.639	0		7.639	0		7.637	0
7.656	0		7.656	0		7.653	0
7.672	0		7.673	0		7.67	0
7.689	0		7.689	0		7.686	0
7.705	0		7.706	0		7.703	0
7.722	0		7.722	0		7.72	0
7.738	0		7.739	0		7.736	0
7.755	0		7.755	0		7.753	0
7.772	0		7.772	0		7.769	0
7.788	0		7.789	0		7.786	0
7.805	0		7.805	0		7.802	0
7.821	0		7.822	0		7.819	0
7.838	0		7.838	0		7.836	0
7.854	0		7.855	0		7.852	0
7.871	0		7.871	0		7.869	0
7.888	0		7.888	0		7.885	0
7.904	0		7.905	0		7.902	0
7.921	0		7.921	0		7.918	0
7.937	0		7.938	0		7.935	0
7.954	0		7.954	0		7.952	0
7.97	0.323738		7.971	0		7.968	0
7.987	1.36879		7.987	0		7.985	0
8.004	4.63606		8.004	0		8.001	0
8.02	12.5786		8.021	0		8.018	0
8.053	27.3392		8.049	0		8.034	0
8.07	47.6003		8.061	0		8.063	0
8.087	66.3902		8.073	0		8.075	0
8.103	74.1769		8.084	0		8.086	0
8.12	66.6642		8.096	0		8.098	0
8.137	48.7587		8.108	0		8.11	0
8.153	31.2628		8.12	0		8.122	0
8.17	23.2241		8.132	222.013		8.134	0
8.187	28.077		8.144	0		8.146	0
8.203	42.9362		8.155	0		8.157	0
8.22	60.8542		8.167	0		8.169	0
8.237	74.5612		8.179	385.345		8.181	0
8.253	82.0145		8.191	232.076		8.193	0
8.27	85.7889		8.203	0		8.205	0
8.287	88.4196		8.214	0		8.216	0
8.303	88.5108		8.226	0		8.228	0
8.32	84.3228		8.238	0		8.24	0
8.336	77.4464		8.25	0		8.252	0
8.353	70.0928		8.262	0		8.264	0
8.37	61.1759		8.273	0		8.275	0
8.386	48.5503		8.285	0		8.287	0
8.403	32.9779		8.297	0		8.299	0
8.42	18.7641		8.309	0		8.311	0
8.436	9.46032		8.321	0		8.323	0
8.453	6.76061		8.333	0		8.335	0
8.47	11.192		8.344	0		8.346	0
8.486	23.4755		8.356	0		8.358	0
8.503	43.3538		8.368	0		8.37	0
8.52	68.6715		8.38	0		8.382	0
8.536	95.7918		8.392	0		8.394	0
8.553	121.616		8.403	0		8.405	0
8.57	141.913		8.415	323.081		8.417	0
8.586	149.16		8.427	0		8.429	0
8.603	136.461		8.439	0		8.441	0
8.62	105.448		8.451	0		8.453	307.042
8.636	67.4838		8.463	274.604		8.465	218.012
8.653	35.3696		8.474	0		8.476	0
8.67	15.0411		8.486	0		8.488	0
8.686	5.5869		8.498	0		8.5	230.282
8.703	3.03564		8.51	0		8.512	311.859
8.72	5.60217		8.522	0		8.524	0
8.736	14.4629		8.533	0		8.535	244.756
8.753	31.4346		8.545	0		8.547	0
8.769	54.7308		8.557	0		8.559	0
8.786	76.3354		8.569	0		8.571	0
8.803	85.2886		8.581	0		8.583	0
8.819	76.3354		8.593	239.869		8.595	0
8.836	55.0564		8.604	0		8.606	0
8.853	33.1318		8.616	0		8.618	0
8.869	20.4805		8.628	0		8.63	0
8.886	22.8696		8.64	233.756		8.642	0
8.903	42.7853		8.652	0		8.654	0
8.919	79.5905		8.663	0		8.665	0
8.936	125.513		8.675	0		8.677	208.641
8.953	165.965		8.687	214.225		8.689	0
8.969	185.779		8.699	0		8.701	0
8.986	180.295		8.711	0		8.713	203.136
9.003	157.596		8.723	0		8.724	0
9.019	132.707		8.734	428.259		8.736	0
9.036	117.39		8.746	0		8.748	0
9.053	113.806		8.758	0		8.76	0
9.069	117.528		8.77	0		8.772	0
9.086	126.67		8.782	0		8.784	283.464
9.103	144.929		8.793	0		8.795	359.644
9.119	175.831		8.805	0		8.807	0
9.136	214.18		8.817	0		8.819	0
9.153	254.545		8.829	0		8.831	0
9.169	296.529		8.841	0		8.843	0
9.175	347.897		8.853	0		8.854	0
9.192	412.869		8.864	0		8.866	251.562
9.198	495.779		8.876	0		8.878	0
9.215	596.913		8.888	205.08		8.89	0
9.221	720.871		8.9	0		8.902	0
9.238	865.714		8.912	0		8.914	313.184
9.244	1038.14		8.923	0		8.925	0
9.261	1243.25		8.935	330.52		8.937	0
9.267	1494.43		8.947	0		8.949	0
9.284	1790.17		8.959	0		8.961	0
9.29	2129.44		8.971	0		8.973	0
9.307	2494.54		8.982	0		8.984	0
9.313	2882.26		8.994	0		8.996	0
9.33	3284.35		9.006	0		9.008	0
9.336	3717.76		9.018	276.15		9.02	252.004
9.353	4181.94		9.03	286.001		9.032	0
9.358	4676.29		9.042	0		9.044	220.464
9.376	5166.93		9.053	0		9.055	0
9.381	5648.76		9.065	0		9.067	0
9.399	6113.59		9.077	0		9.079	0
9.404	6583.18		9.089	0		9.091	0
9.422	7043.56		9.101	0		9.103	0
9.427	7505.07		9.112	0		9.114	0
9.445	7957.16		9.124	323.161		9.126	0
9.45	8424.04		9.136	0		9.138	380.929
9.468	8890.51		9.148	0		9.15	349.025
9.473	9364.21		9.16	0		9.162	0
9.491	9813.57		9.172	0		9.174	0
9.496	10242.2		9.184	0		9.186	0
9.514	10617		9.196	0		9.198	234.347
9.519	10948.8		9.208	0		9.21	0
9.536	11219		9.221	0		9.223	238.001
9.542	11459.2		9.233	0		9.235	0
9.559	11661.1		9.245	0		9.247	0
9.565	11854.4		9.257	0		9.259	0
9.582	12016.6		9.27	0		9.272	0
9.588	12154.1		9.282	0		9.284	0
9.605	12214.7		9.294	0		9.296	0
9.611	12181.5		9.306	27.875		9.308	0
9.628	12008.3		9.319	0		9.321	0
9.634	11733.5		9.331	0		9.333	0
9.651	11392.8		9.344	0		9.346	0
9.657	11063.9		9.356	0		9.358	0
9.674	10742.9		9.368	0		9.37	0
9.68	10430.7		9.38	0		9.382	0
9.697	10084.6		9.393	0		9.395	0
9.703	9714.3		9.405	0		9.407	0
9.72	9300.97		9.417	246.225		9.419	0
9.726	8864.23		9.429	0		9.431	0
9.743	8387.8		9.442	0		9.444	0
9.749	7900.38		9.454	0		9.456	0
9.766	7406.61		9.466	0		9.468	297.757
9.772	6937.35		9.478	0		9.48	0
9.789	6477.22		9.491	0		9.493	0
9.795	6036.48		9.503	0		9.505	0
9.812	5606.65		9.515	0		9.518	0
9.818	5209.44		9.528	0		9.53	0
9.835	4831.36		9.54	264.922		9.542	0
9.841	4480.69		9.552	0		9.554	0
9.858	4151.38		9.565	361.287		9.567	0
9.863	3868.81		9.577	0		9.579	0
9.881	3632.96		9.589	0		9.591	0
9.886	3438.94		9.601	0		9.603	0
9.904	3243.91		9.614	399.533		9.616	0
9.909	3021.3		9.626	0		9.628	0
9.927	2754.54		9.638	392.041		9.64	0
9.932	2471.55		9.65	23.225		9.652	38.0083
9.95	2201.77		9.663	0		9.665	0
9.955	1978.76		9.675	0		9.677	0
9.973	1804.48		9.687	280.574		9.69	0
9.978	1674.41		9.699	0		9.702	0
9.996	1569.1		9.712	0		9.714	398.639
10.001	1480.4		9.724	0		9.726	0
10.019	1394.64		9.737	288.205		9.739	298.183
10.024	1308.36		9.749	0		9.751	0
10.042	1213.59		9.761	0		9.763	0
10.047	1108.05		9.773	0		9.775	0
10.065	983.593		9.786	0		9.788	0
10.07	835.284		9.798	0		9.8	0
10.088	660.023		9.81	233.229		9.812	0
10.093	479.395		9.822	0		9.824	0
10.11	331.57		9.835	0		9.837	0
10.116	259.706		9.847	0		9.849	0
10.133	275.751		9.859	0		9.861	382.823
10.139	356.087		9.871	0		9.874	0
10.156	449.169		9.884	0		9.886	0
10.162	512.826		9.896	0		9.898	0
10.179	530.202		9.908	0		9.911	283.302
10.185	514.728		9.921	0		9.923	0
10.202	487.05		9.933	0		9.935	0
10.208	462.196		9.945	54.875		9.947	65.7604
10.225	442.66		9.958	0		9.96	0
10.231	426.553		9.97	0		9.972	0
10.248	412.784		9.982	0		9.984	0
10.254	400.323		9.994	23.225		9.996	0
10.271	381.211		10.007	330.704		10.009	0
10.277	345.451		10.019	0		10.021	0
10.294	286.776		10.031	0		10.033	0
10.3	214.775		10.043	0		10.046	0
10.317	150.484		10.056	0		10.058	0
10.323	117.691		10.068	0		10.07	0
10.34	125.569		10.08	211.226		10.083	0
10.346	167.099		10.092	0		10.095	0
10.363	222.385		10.105	0		10.107	0
10.369	274.275		10.117	0		10.119	0
10.386	313.478		10.13	0		10.132	314.826
10.392	340.996		10.142	0		10.144	0
10.409	359.035		10.154	313.229		10.156	0
10.415	367.507		10.166	39.3911		10.168	0
10.432	362.744		10.179	0		10.181	0
10.438	340.958		10.191	0		10.193	0
10.455	301.331		10.203	0		10.205	0
10.46	249.246		10.215	0		10.218	0
10.478	194.825		10.228	222.92		10.23	0
10.483	150.715		10.24	27		10.242	0
10.501	124.135		10.252	233.077		10.255	361.89
10.506	112.426		10.264	40.375		10.267	0
10.524	103.486		10.277	0		10.279	0
10.529	87.5549		10.289	0		10.291	0
10.547	63.8205		10.301	0		10.304	0
10.552	40.076		10.314	0		10.316	0
10.57	23.4007		10.326	372.305		10.328	0
10.575	17.9378		10.338	72.125		10.34	0
10.593	24.7942		10.351	267.238		10.353	0
10.598	43.1709		10.363	0		10.365	70.8848
10.616	67.8011		10.375	0		10.377	0
10.621	88.5691		10.387	0		10.39	42.2917
10.638	94.7665		10.4	313.365		10.402	0
10.644	84.6446		10.412	0		10.414	0
10.661	67.4399		10.424	0		10.427	329.128
10.667	55.8876		10.436	0		10.439	0
10.684	55.7603		10.449	0		10.451	0
10.69	61.9869		10.461	0		10.463	0
10.707	64.1834		10.473	0		10.476	0
10.713	56.0081		10.485	34.0833		10.488	0
10.73	39.7572		10.498	0		10.5	299.893
10.736	22.7816		10.51	0		10.512	40.7284
10.753	10.4692		10.522	0		10.525	0
10.759	4.29337		10.535	0		10.537	0
10.776	2.99667		10.547	0		10.55	269.406
10.782	6.56506		10.559	0		10.562	0
10.799	17.0822		10.572	0		10.574	0
10.805	37.1277		10.584	0		10.586	0
10.822	64.6431		10.596	0		10.599	0
10.828	90.1605		10.608	0		10.611	0
10.845	100.735		10.621	0		10.623	226.682
10.851	90.1605		10.633	16.4464		10.635	0
10.868	64.6431		10.645	0		10.648	0
10.874	37.456		10.657	35.3472		10.66	0
10.891	18.4701		10.67	0		10.672	0
10.897	11.4449		10.682	0		10.684	0
10.914	16.5081		10.694	0		10.697	0
10.919	35.0168		10.706	56.7788		10.709	0
10.937	67.5307		10.719	231.804		10.721	0
10.942	111.438		10.731	0		10.734	29.25
10.96	158.127		10.743	0		10.746	0
10.965	196.21		10.756	0		10.758	0
10.983	215.343		10.768	0		10.771	0
10.988	209.434		10.78	97.0682		10.783	0
11.006	178.986		10.793	0		10.795	0
11.011	132.349		10.805	0		10.807	91.1645
11.029	83.1861		10.817	0		10.82	0
11.034	43.7254		10.829	78.6923		10.832	17
11.052	18.9087		10.842	0		10.844	0
11.057	6.71889		10.854	0		10.856	68.8443
11.074	1.85141		10.866	0		10.869	0
11.08	0.437885		10.878	0		10.881	55.0083
11.097	0		10.891	0		10.893	0
11.103	0.221399		10.903	0		10.906	0
11.12	1.21327		10.915	211.92		10.918	0
11.126	4.34244		10.927	0		10.93	0
11.143	12.5716		10.94	0		10.943	0
11.149	29.6878		10.952	15.0625		10.955	0
11.166	56.897		10.965	0		10.967	0
11.172	89.7381		10.977	27.5625		10.979	0
11.189	117.903		10.989	0		10.992	0
11.206	133.674		11.001	25.4464		11.004	0
11.223	138.708		11.014	0		11.016	0
11.239	142.648		11.026	0		11.028	0
11.256	152.206		11.038	0		11.041	0
11.273	165.156		11.05	0		11.053	66.8935
11.289	173.748		11.063	0		11.065	0
11.306	172.989		11.075	0		11.077	0
11.322	163.15		11.087	0		11.09	258.613
11.339	147.16		11.099	0		11.102	0
11.356	127.928		11.112	0		11.115	0
11.372	109.075		11.124	0		11.127	0
11.389	96.3214		11.136	0		11.139	0
11.406	93.4733		11.148	0		11.151	0
11.422	98.6282		11.161	0		11.164	0
11.439	106.045		11.173	0		11.176	0
11.456	108.381		11.186	0		11.187	0
11.472	100.192		11.197	0		11.199	0
11.489	80.309		11.209	0		11.211	0
11.506	54.2292		11.221	0		11.223	0
11.522	30.4335		11.233	200.593		11.235	0
11.539	15.2582		11.245	0		11.246	245.939
11.556	11.1266		11.256	0		11.258	0
11.572	20.0401		11.268	0		11.27	368.013
11.589	46.2097		11.28	0		11.282	0
11.606	93.1096		11.292	211.195		11.294	0
11.622	156.686		11.304	0		11.305	0
11.639	221.367		11.316	0		11.317	0
11.656	268.357		11.327	0		11.329	0
11.672	288.182		11.339	0		11.341	0
11.689	285.77		11.351	0		11.353	0
11.706	271.034		11.363	0		11.365	237.191
11.722	249.73		11.375	0		11.376	0
11.739	225.166		11.386	0		11.388	0
11.756	203.436		11.398	0		11.4	0
11.772	190.777		11.41	0		11.412	0
11.789	186.727		11.422	0		11.424	0
11.805	182.502		11.434	0		11.435	236.546
11.822	169		11.446	0		11.447	0
11.839	145.028		11.457	0		11.459	318.899
11.855	116.579		11.469	0		11.471	209.43
11.872	90.5358		11.481	0		11.483	319.023
11.889	71.5254		11.493	0		11.495	369.992
11.905	63.7366		11.505	0		11.506	0
11.922	71.095		11.516	0		11.518	0
11.939	92.464		11.528	0		11.53	0
11.955	120.116		11.54	0		11.542	256.455
11.972	142.02		11.552	0		11.554	281.028
11.989	147.373		11.564	0		11.565	0
12.005	131.986		11.575	0		11.577	252.454
12.022	101.875		11.587	0		11.589	0
12.039	70.5166		11.599	0		11.601	0
12.055	50.7662		11.611	0		11.613	257.361
12.072	47.7909		11.623	0		11.625	0
12.089	57.7393		11.635	0		11.636	0
12.105	72.7538		11.646	0		11.648	0
12.122	85.4203		11.658	0		11.66	0
12.139	90.6879		11.67	0		11.672	0
12.155	85.1911		11.682	0		11.684	0
12.172	68.8254		11.694	0		11.695	0
12.189	46.9558		11.705	0		11.707	0
12.205	27.4229		11.717	0		11.719	271.875
12.222	16.6992		11.729	0		11.731	0
12.238	17.902		11.741	0		11.743	0
12.255	31.3804		11.753	0		11.755	0
12.272	54.33		11.765	0		11.766	0
12.288	79.662		11.776	0		11.778	0
12.305	98.6052		11.788	0		11.79	0
12.322	105.598		11.8	0		11.802	294.504
12.338	102.062		11.812	299.225		11.814	315.685
12.355	94.4267		11.824	0		11.825	0
12.372	90.3004		11.835	0		11.837	0
12.388	94.7671		11.847	0		11.849	210.814
12.405	105.87		11.859	0		11.861	0
12.422	113.572		11.871	0		11.873	0
12.438	106.974		11.883	0		11.884	0
12.455	84.5334		11.895	0		11.896	206.008
12.472	54.8306		11.906	0		11.908	0
12.488	28.9156		11.918	0		11.92	0
12.505	12.4025		11.93	0		11.932	0
12.522	4.30505		11.942	0		11.944	0
12.55	1.20812		11.954	0		11.955	335.438
12.562	0.22579		11.965	0		11.967	0
12.574	0		11.977	0		11.979	0
12.586	0		11.989	0		11.991	0
12.597	0		12.001	0		12.003	0
12.609	0		12.013	364.729		12.014	412.556
12.621	0		12.025	0		12.026	0
12.633	0		12.036	0		12.038	0
12.645	0		12.048	0		12.05	0
12.656	0		12.06	0		12.062	248.19
12.668	0		12.072	0		12.074	0
12.68	0		12.084	0		12.085	0
12.692	0		12.095	0		12.097	0
12.704	0		12.107	0		12.109	0
12.715	0		12.119	0		12.121	0
12.727	0		12.131	0		12.133	0
12.739	0		12.143	0		12.144	0
12.751	0		12.154	0		12.156	0
12.763	0		12.166	0		12.168	0
12.775	0		12.178	0		12.18	0
12.786	0		12.19	238.585		12.192	0
12.798	0		12.202	0		12.204	0
12.81	0		12.214	0		12.215	0
12.822	0		12.225	0		12.227	220.737
12.834	0		12.237	209.855		12.239	234.778
12.845	0		12.249	268.059		12.251	0
12.857	0		12.261	0		12.263	267.819
12.869	0		12.273	0		12.274	0
12.881	0		12.284	209.311		12.286	0
12.893	0		12.296	0		12.298	0
12.905	0		12.308	263.867		12.31	0
12.916	0		12.32	256.021		12.322	341.509
12.928	0		12.332	0		12.334	0
12.94	0		12.344	0		12.345	0
12.952	0		12.355	0		12.357	0
12.964	0		12.367	0		12.369	0
12.975	0		12.379	0		12.381	275.023
12.987	0		12.391	0		12.393	0
12.999	0		12.403	0		12.404	0
13.011	0		12.414	0		12.416	0
13.023	0		12.426	0		12.428	0
13.034	0		12.438	0		12.44	0
13.046	0		12.45	0		12.452	0
13.058	0		12.462	0		12.464	0
13.07	0		12.474	0		12.475	0
13.082	0		12.485	0		12.487	0
13.094	0		12.497	0		12.499	0
13.105	0		12.509	0		12.511	201.032
13.117	0		12.521	0		12.523	0
13.129	0		12.533	0		12.558	0
13.141	0		12.556	0		12.57	0
13.153	0		12.568	0		12.582	0
13.164	0		12.58	0		12.593	0
13.176	0		12.592	0		12.605	0
13.188	0		12.604	0		12.617	0
13.2	0		12.615	0		12.629	0
13.212	0		12.627	0		12.641	0
13.224	0		12.639	0		12.653	0
13.235	0		12.651	0		12.664	0
13.247	0		12.663	0		12.676	0
13.259	0		12.674	0		12.688	0
13.271	0		12.686	0		12.7	0
13.283	0		12.698	0		12.712	0
13.294	0		12.71	0		12.723	0
13.306	0		12.722	0		12.735	0
13.318	0		12.733	0		12.747	0
13.33	0		12.745	0		12.759	0
13.342	0		12.757	0		12.771	270.562
13.353	0		12.769	0		12.783	0
13.365	0		12.781	0		12.794	0
13.377	0		12.793	0		12.806	0
13.389	0		12.804	0		12.818	0
13.401	0		12.816	0		12.83	0
13.413	0		12.828	0		12.842	0
13.424	0		12.84	0		12.853	0
13.436	0		12.852	0		12.865	0
13.448	0		12.863	0		12.877	0
13.46	0		12.875	0		12.889	0
13.472	0		12.887	0		12.901	0
13.483	0		12.899	0		12.912	0
13.495	0		12.911	0		12.924	0
13.507	0		12.923	0		12.936	0
13.519	0		12.934	0		12.948	0
13.531	0		12.946	0		12.96	0
13.542	0		12.958	0		12.972	0
13.554	0		12.97	0		12.983	0
13.566	0		12.982	0		12.995	0
13.578	0		12.993	209.225		13.007	0
13.59	0		13.005	0		13.019	0
13.602	0		13.017	0		13.031	0
13.613	0		13.029	0		13.042	0
13.625	0		13.041	0		13.054	0
13.637	0		13.052	0		13.066	0
13.649	0		13.064	0		13.078	0
13.661	0		13.076	0		13.09	0
13.672	0		13.088	0		13.101	0
13.684	0		13.1	0		13.113	0
13.696	0		13.112	0		13.125	0
13.708	0		13.123	0		13.137	0
13.72	0		13.135	0		13.149	0
13.732	0		13.147	0		13.161	0
13.743	0		13.159	0		13.172	0
13.755	0		13.171	0		13.184	0
13.767	0		13.182	0		13.196	0
13.779	0		13.194	221.64		13.208	0
13.791	0		13.206	0		13.22	0
13.802	0		13.218	0		13.231	0
13.814	0		13.23	0		13.243	0
13.826	0		13.241	0		13.255	0
13.838	0		13.253	0		13.267	0
13.85	0		13.265	0		13.279	0
13.861	0		13.277	0		13.291	0
13.873	0		13.289	0		13.302	0
13.885	0		13.301	0		13.314	0
13.897	0		13.312	0		13.326	0
13.909	0		13.324	0		13.338	0
13.921	0		13.336	0		13.35	0
13.932	0		13.348	0		13.361	0
13.944	0		13.36	0		13.373	0
13.956	0		13.371	0		13.385	0
13.968	0		13.383	0		13.397	0
13.98	0		13.395	0		13.409	0
13.991	0		13.407	0		13.42	0
			13.419	0		13.432	0
			13.431	0		13.444	0
			13.442	0		13.456	0
			13.454	0		13.468	0
			13.466	0		13.48	0
			13.478	0		13.491	0
			13.49	0		13.503	0
			13.501	0		13.515	0
			13.513	0		13.527	0
			13.525	0		13.539	0
			13.537	0		13.55	0
			13.549	0		13.562	0
			13.56	0		13.574	0
			13.572	0		13.586	0
			13.584	0		13.598	0
			13.596	0		13.61	0
			13.608	0		13.621	0
			13.62	0		13.633	0
			13.631	0		13.645	0
			13.643	0		13.657	0
			13.655	0		13.669	0
			13.667	0		13.68	0
			13.679	0		13.692	0
			13.69	0		13.704	0
			13.702	0		13.716	0
			13.714	0		13.728	0
			13.726	0		13.739	0
			13.738	0		13.751	0
			13.749	0		13.763	0
			13.761	0		13.775	0
			13.773	0		13.787	0
			13.785	0		13.799	0
			13.797	0		13.81	0
			13.809	0		13.822	0
			13.82	0		13.834	0
			13.832	0		13.846	0
			13.844	0		13.858	0
			13.856	0		13.869	0
			13.868	0		13.881	0
			13.879	0		13.893	0
			13.891	0		13.905	0
			13.903	0		13.917	0
			13.915	0		13.928	0
			13.927	0		13.94	0
			13.939	0		13.952	0
			13.95	0		13.964	0
			13.962	0		13.976	0
			13.974	0		13.988	0
			13.986	0		13.999	0
			13.998	0

## Sheet: ED 7C
MS/MS 220.1292 m/z
X(Thomsons)	Y(Counts)
30.0029	2.14779
30.0051	0.369841
30.0073	0.317073
30.009	0.676829
30.0112	0.265244
30.0142	0.621806
30.0174	0.637805
30.0201	2.17053
30.0224	0.672866
30.0264	0.220122
30.0301	0.761585
30.0322	0.603005
30.0353	0.763066
30.0377	0.964286
30.0402	0.69187
30.042	0.341463
30.0444	0.280488
30.0468	1.53803
30.0515	0.317412
30.0542	1.08377
30.0589	0.593931
30.0694	0.466802
30.0723	0.881098
30.075	0.41507
30.0787	0.301152
30.0806	1.16311
30.0858	1.33198
30.0899	0.309282
30.0979	0.60061
30.1002	0.715244
30.1025	0.27378
30.1052	0.585705
30.1071	0.298781
30.1094	0.981707
30.1118	0.298781
30.1136	0.574042
30.1165	0.580183
30.1208	0.904573
30.123	1.23831
30.1262	1.05366
30.1281	0.665989
30.1309	0.374323
30.1327	0.773035
30.1359	0.283537
30.1389	0.658537
30.1448	0.768838
30.1489	0.373984
30.1542	0.694106
30.1569	0.772967
30.1672	0.442944
30.171	0.931911
30.1732	0.341463
30.1778	0.368348
30.1814	1.04709
30.1829	1.01973
30.1859	0.319568
30.1878	0.842886
30.1915	0.616962
30.1936	0.271341
30.197	0.477352
30.1994	0.850102
30.2059	1.23923
30.2117	0.601219
30.214	0.539024
30.2171	0.545732
30.2198	0.926455
30.2219	0.416667
30.2245	0.594106
30.2276	0.569444
30.2297	0.497822
30.2316	0.46385
30.2366	0.685569
30.2395	0.597561
30.2422	1.02855
30.2485	0.497764
30.2507	0.640244
30.2543	0.369774
30.2566	0.24939
30.2589	0.539228
30.2618	1.0376
30.2685	0.296603
30.2705	0.868293
30.2745	1.33664
30.2792	0.670028
30.2809	0.806911
30.2842	0.750726
30.2868	0.344512
30.2891	1.25636
30.2924	1.28902
30.2956	0.24939
30.2998	1.25136
30.3023	0.262195
30.306	0.693089
30.3089	0.271341
30.3107	1.1365
30.3156	0.341899
30.3177	0.779878
30.32	1.43063
30.3227	0.672764
30.3269	0.219948
30.3302	0.221545
30.334	1.5217
30.3386	0.821646
30.3429	0.77827
30.347	1.20528
30.3497	0.768293
30.3517	0.672154
30.3543	0.24939
30.3574	0.371951
30.3592	0.234756
30.361	0.304878
30.3646	0.271341
30.3689	0.689024
30.3712	0.317412
30.3736	0.237805
30.3811	2.14088
30.3839	1.21921
30.3895	0.256098
30.3924	0.977642
30.3977	0.327962
30.4007	0.889228
30.4038	1.10343
30.4061	1.05684
30.4102	0.390244
30.4133	0.338415
30.4156	0.564895
30.4175	0.342073
30.4209	0.761179
30.4236	0.757622
30.4267	0.390679
30.4311	0.824506
30.4351	1.09534
30.4385	0.642276
30.4411	0.683106
30.4449	1.32348
30.4471	0.700566
30.4493	0.220122
30.453	0.911179
30.4568	0.254878
30.4586	1.05392
30.4605	0.661924
30.4633	0.708266
30.4662	0.955478
30.471	0.420732
30.4772	0.276423
30.4789	0.894678
30.4807	0.889058
30.4833	0.344512
30.4854	0.695122
30.4886	0.464939
30.492	0.682927
30.4958	1.00745
30.4996	0.320993
30.5015	0.439363
30.5047	1.59561
30.5108	2.02977
30.5136	0.503049
30.5158	0.813285
30.5222	1.01786
30.5246	0.9714
30.5308	1.45112
30.534	0.810976
30.5395	0.909368
30.5434	0.9
30.5458	0.671167
30.5501	0.741289
30.5557	1.58245
30.5575	0.521274
30.56	0.233232
30.5631	0.325203
30.565	0.493293
30.5679	0.279181
30.5715	0.893631
30.5782	0.317683
30.5817	0.298171
30.5853	1.58458
30.5957	0.673171
30.5995	0.49939
30.6035	0.219948
30.6064	0.971545
30.6092	1.8901
30.6123	1.08528
30.6154	0.620257
30.6194	0.24418
30.6228	0.702574
30.6272	0.368348
30.63	1.15569
30.6326	0.649898
30.6374	0.347561
30.6403	1.05074
30.6436	1.40746
30.6454	0.371341
30.6478	0.643496
30.6508	1.32053
30.6551	0.701219
30.6577	0.329268
30.6599	0.488821
30.6626	0.550813
30.6652	0.64939
30.6675	0.655183
30.6722	0.538618
30.6763	0.752033
30.6785	0.756301
30.6869	1.68377
30.69	0.562331
30.6941	0.247822
30.6963	0.294715
30.6992	0.317308
30.7111	0.338415
30.714	1.03603
30.7162	0.367886
30.7188	0.252033
30.7227	0.530488
30.7276	0.406707
30.7293	0.317683
30.7316	0.731707
30.7352	0.554268
30.74	0.984627
30.7416	0.833426
30.7463	0.362805
30.7487	0.390244
30.7508	0.327962
30.7536	1.07967
30.762	1.21616
30.7641	0.24939
30.7677	0.611281
30.7713	0.691057
30.7739	0.220528
30.7795	1.77833
30.7825	0.272213
30.7851	0.771341
30.7867	0.244919
30.7889	0.245935
30.7907	0.298171
30.7934	0.243902
30.7962	1.28927
30.7978	0.71748
30.8005	0.824695
30.8042	1.92406
30.8078	0.268293
30.8112	0.930488
30.8142	1.12927
30.8196	0.982114
30.8266	0.685976
30.8308	1.01016
30.8355	0.322561
30.8378	0.742209
30.84	1.46529
30.8433	1.45614
30.846	0.603659
30.8487	0.425523
30.851	1.20357
30.8537	0.65
30.8556	0.784408
30.863	0.53824
30.8716	0.866667
30.8741	1.04276
30.8761	0.769817
30.8787	1.02744
30.8805	0.344512
30.8826	0.78644
30.8852	0.349593
30.8903	0.864024
30.8948	1.36527
30.8974	0.243902
30.9001	0.222561
30.9074	1.31657
30.9114	0.345383
30.9149	0.746516
30.9177	0.323171
30.9211	1.62813
30.9229	0.621806
30.9256	1.05375
30.9323	0.545122
30.9346	1.03685
30.937	1.43154
30.9408	0.220122
30.9434	0.57288
30.9465	0.932104
30.9501	0.811986
30.9524	0.552846
30.9546	0.575305
30.9607	0.739072
30.9639	0.560976
30.9662	0.934959
30.9676	1.6025
30.9697	0.245935
30.9717	0.279181
30.9744	0.618293
30.9775	0.463415
30.9803	0.503049
30.9878	1.11832
30.9896	0.597271
30.9933	1.20331
30.9982	1.27165
31.0026	0.858159
31.0057	1.67281
31.0075	0.379435
31.0122	0.25
31.0147	0.270325
31.0177	0.43946
31.0209	0.293118
31.0238	0.268902
31.0268	0.891463
31.0297	1.15915
31.0359	0.320122
31.039	0.284892
31.0437	0.550305
31.0482	0.610705
31.051	0.319106
31.0534	1.87496
31.0582	1.49624
31.0619	0.880517
31.0638	0.368902
31.0661	0.874667
31.071	0.222561
31.0735	0.269309
31.0772	0.268902
31.08	1.39939
31.0858	0.403825
31.088	0.220122
31.0922	0.885163
31.0949	0.270325
31.0973	0.708426
31.1024	1.01037
31.1042	0.691396
31.1096	1.08711
31.1117	0.300813
31.1152	0.667615
31.118	0.68885
31.1233	0.695122
31.127	0.692073
31.1313	1.21977
31.1366	1.27718
31.1399	0.56446
31.1429	0.810976
31.1451	0.464024
31.1487	0.678862
31.1534	0.467402
31.156	1.03552
31.1601	1.26863
31.1622	0.786924
31.1659	0.798546
31.1683	0.244919
31.1701	0.595383
31.1724	0.50813
31.1753	0.220528
31.1775	0.670732
31.1799	0.244338
31.1845	0.882985
31.1882	0.295732
31.1908	1.08852
31.195	0.276423
31.1977	0.317683
31.2018	0.276423
31.2041	0.660151
31.2078	0.928963
31.2132	0.933629
31.2158	0.854268
31.2184	0.431233
31.2204	0.521951
31.223	0.269309
31.2291	1.29965
31.2315	0.366463
31.2362	1.13923
31.2427	0.919207
31.2482	0.539634
31.25	0.406843
31.2522	0.268293
31.2573	0.221545
31.2595	0.332317
31.2657	1.31172
31.2691	1.14959
31.2747	1.14024
31.2783	1.03943
31.2815	0.739614
31.287	0.757143
31.2893	0.968496
31.2931	1.20969
31.2946	0.742276
31.2984	0.257622
31.3011	0.518293
31.3046	0.523374
31.3072	0.366463
31.3089	1.33463
31.3134	0.293022
31.3183	1.1813
31.3204	0.222561
31.3231	0.268293
31.3274	0.938347
31.3306	0.515679
31.3342	0.684451
31.337	0.401132
31.3388	0.847561
31.3416	0.893293
31.3439	1.08232
31.347	0.272213
31.353	0.353659
31.3555	0.244338
31.3578	1.16138
31.3605	0.346341
31.3661	0.650915
31.3691	0.253049
31.3719	0.368902
31.3785	0.24939
31.3826	0.440041
31.3867	0.740447
31.3908	0.245427
31.3965	0.335366
31.3985	0.369774
31.4006	0.95935
31.4038	1.49212
31.407	1.04201
31.4106	0.524826
31.4135	0.691463
31.4186	0.294715
31.4215	0.243902
31.4248	0.97561
31.4317	0.567683
31.439	0.417683
31.442	0.495935
31.4443	0.625
31.4465	0.621661
31.4501	0.631969
31.4566	1.03623
31.4616	0.914228
31.4649	0.91602
31.4677	0.764228
31.4698	0.317683
31.4725	0.586411
31.4797	0.268728
31.4827	0.244512
31.4857	1.27143
31.4878	0.97815
31.4918	0.414634
31.4938	0.542683
31.4968	1.154
31.5005	0.575131
31.5029	1.19817
31.5098	0.25
31.5118	1.47154
31.5154	0.762195
31.5199	0.480691
31.5249	0.503049
31.5272	0.8125
31.5292	0.702962
31.5333	0.36687
31.5385	1.95391
31.5428	0.561314
31.5466	1.58953
31.5526	1.27361
31.5541	0.917448
31.5571	0.221545
31.5591	0.294207
31.5685	0.84939
31.5725	0.309282
31.5747	1.26045
31.5801	0.835366
31.5825	1.80874
31.5862	0.270325
31.5883	0.888937
31.5911	0.473577
31.5937	0.928936
31.5982	0.417683
31.6022	0.905996
31.6059	0.233232
31.6077	0.439634
31.6125	0.991972
31.6153	0.220528
31.6178	0.254791
31.6216	1.03963
31.6245	0.835366
31.628	0.862805
31.6324	1.3891
31.6362	0.843167
31.6385	0.441519
31.6412	0.319106
31.6449	0.735021
31.6488	0.744919
31.6529	0.366131
31.6568	0.99668
31.6597	1.03408
31.6654	1.30819
31.6704	0.495935
31.6727	0.394164
31.6756	0.268293
31.6803	0.390679
31.6844	0.706707
31.6884	1.24954
31.6914	0.344512
31.6944	0.276423
31.6972	0.781874
31.7042	0.728659
31.7069	0.879607
31.7092	0.670732
31.7187	1.22503
31.723	0.298781
31.7265	1.13025
31.7294	0.323171
31.7319	0.895325
31.7381	1.0481
31.7408	1.11179
31.7431	0.279181
31.7449	0.368902
31.747	0.888618
31.7489	0.807927
31.753	0.682927
31.7552	0.685976
31.759	0.519164
31.7619	0.470344
31.7673	0.88082
31.7724	1.40767
31.7783	1.47785
31.7803	0.502541
31.7829	0.293699
31.7853	0.25
31.7892	0.865515
31.7926	0.440549
31.7956	0.365854
31.7973	1.06236
31.8014	0.512195
31.8038	0.243902
31.8056	0.390854
31.8115	0.619241
31.8155	0.655923
31.817	0.588753
31.8192	0.384146
31.823	0.897188
31.8283	1.18225
31.8324	0.303571
31.8364	0.269817
31.8392	1.35951
31.8429	0.700428
31.8457	0.612398
31.8491	1.23181
31.8543	1.01423
31.8593	2.07773
31.8634	1.43869
31.8762	0.77439
31.8787	0.269817
31.881	0.927591
31.884	0.637631
31.8869	1.26145
31.8897	0.244512
31.8933	0.897213
31.8982	1.3485
31.905	0.841463
31.9078	0.729472
31.9107	0.268902
31.9157	0.589431
31.9191	0.659146
31.923	0.279181
31.9265	0.634582
31.9287	1.16405
31.9329	0.946429
31.9368	1.83098
31.9452	0.487805
31.9477	1.00366
31.9513	1.63191
31.9551	0.520935
31.9615	0.219512
31.9667	1.42652
31.969	0.756436
31.9737	1.65722
31.9771	0.491792
31.98	1.22536
31.984	0.569512
31.9861	0.366289
31.989	0.344512
31.9918	1.87785
31.9967	0.897474
32.0014	1.37246
32.0071	0.243902
32.0097	1.77991
32.0162	1.13511
32.0206	0.875436
32.0231	0.220528
32.0254	0.47561
32.0298	0.682317
32.0345	0.576219
32.0373	1.13249
32.0396	0.512805
32.0419	0.539634
32.0443	1.06707
32.0499	0.664363
32.0542	0.746661
32.0571	0.246951
32.0591	0.464939
32.0614	0.859093
32.065	0.487805
32.0708	1.16987
32.0732	0.85061
32.0764	0.905765
32.0815	0.698171
32.0846	0.512472
32.0895	0.259146
32.0952	0.667683
32.0978	0.791667
32.1028	2.58301
32.1051	1.05615
32.1109	1.70398
32.1152	0.396341
32.1173	0.506098
32.1195	0.223432
32.1226	0.519309
32.1257	1.64268
32.1291	1.08208
32.1326	0.665854
32.1349	1.31032
32.1368	0.307927
32.1398	0.789024
32.1423	0.22561
32.1455	0.270325
32.1474	1.13437
32.1491	0.965909
32.1515	1.47546
32.1551	0.322561
32.1569	0.271341
32.1598	1.49465
32.1634	0.492886
32.1657	0.25
32.1698	0.950203
32.1712	0.253049
32.1736	0.268293
32.1761	0.780923
32.179	0.98794
32.1842	0.767877
32.1916	1.14939
32.1986	0.612805
32.2035	0.692944
32.2082	0.495645
32.2103	0.855793
32.2155	0.24939
32.2181	0.320993
32.2226	0.219512
32.2267	0.314024
32.2287	1.11301
32.2347	1.52047
32.2378	1.29167
32.2404	0.49939
32.2469	1.22087
32.251	0.322561
32.2572	2.11571
32.2612	0.25
32.2633	1.13101
32.2659	1.43415
32.2706	0.398374
32.2753	1.36131
32.2806	0.690549
32.2833	0.65752
32.2894	0.599963
32.2922	0.996748
32.2945	0.637195
32.3006	1.14919
32.3026	0.78811
32.3079	1.13806
32.3112	0.245935
32.316	0.607927
32.3207	0.809756
32.3272	0.639566
32.3299	1.71244
32.3323	0.414634
32.338	1.00711
32.3428	0.792683
32.3452	0.415244
32.35	1.02526
32.354	1.35906
32.3589	0.494512
32.3632	0.732143
32.3657	0.671458
32.3709	0.817944
32.373	0.366463
32.3779	0.880488
32.3818	0.986716
32.3841	0.81083
32.3903	1.03472
32.3949	0.491463
32.3968	0.644648
32.3997	1.1279
32.4024	0.6644
32.4051	0.963269
32.4083	1.02892
32.4149	0.810366
32.4232	0.53689
32.4251	0.471545
32.4294	0.521951
32.4351	0.295732
32.4377	0.538618
32.4413	0.472561
32.446	0.599963
32.4498	1.24207
32.4518	0.489634
32.4579	0.5527
32.4627	0.564024
32.4716	0.84065
32.4732	1.01364
32.4762	0.246951
32.4786	0.231707
32.4834	0.772474
32.487	1.44851
32.4924	0.298781
32.495	1.38022
32.4991	0.985772
32.5031	0.293699
32.5064	0.956736
32.5096	0.694854
32.5135	0.314024
32.5183	0.372783
32.5213	0.620122
32.5281	0.811914
32.5314	0.954139
32.535	0.41565
32.5374	0.835501
32.5409	0.244919
32.5435	1.08028
32.5461	0.889228
32.5495	0.944832
32.5545	1.20122
32.5573	0.245935
32.5592	0.27378
32.5615	0.567073
32.5675	0.279181
32.5723	0.38485
32.5771	1.40983
32.5833	0.772474
32.5875	0.585801
32.592	0.222561
32.5949	1.16846
32.5984	0.936382
32.6007	0.565041
32.6067	0.47439
32.6118	1.04329
32.6148	0.503049
32.6179	0.268293
32.6243	0.220122
32.6261	0.243902
32.6284	0.954724
32.6313	1.0622
32.6362	1.11026
32.64	0.353659
32.6437	0.896341
32.6475	0.219512
32.651	2.51423
32.6549	0.713415
32.6582	0.259146
32.6609	0.441519
32.664	0.66182
32.6671	0.497822
32.6717	1.5118
32.6748	0.822968
32.6792	0.985366
32.6823	0.320122
32.6845	0.517131
32.6895	0.594774
32.6934	0.390679
32.6963	0.721037
32.6998	0.591289
32.7095	0.257622
32.7177	1.1838
32.7208	0.950203
32.7225	0.653117
32.7248	0.269817
32.7271	1.11026
32.7299	0.903049
32.7347	1.05488
32.744	1.00755
32.7504	0.601742
32.7532	1.12395
32.7564	0.668293
32.7643	0.366289
32.7662	1.05006
32.7688	0.306402
32.771	1.27124
32.7742	0.759146
32.7786	1.18083
32.7805	0.396341
32.7866	0.789973
32.7887	0.271341
32.7909	1.7456
32.7943	0.660163
32.7979	0.862361
32.8013	1.88291
32.804	0.911614
32.8082	1.21836
32.8123	0.439024
32.8154	0.294207
32.8172	0.243902
32.8198	1.34861
32.8221	0.513937
32.8252	0.245935
32.8278	0.834991
32.8304	0.712398
32.8399	0.919038
32.8426	0.409756
32.848	0.565505
32.8517	0.780488
32.8553	1.66306
32.861	0.469512
32.8643	0.641115
32.8682	0.551829
32.871	0.376742
32.8735	0.670035
32.8755	0.227642
32.8805	0.593902
32.8906	0.919309
32.8937	0.911992
32.8963	0.611789
32.8987	0.252033
32.9025	1.27996
32.9065	0.665549
32.9103	0.901132
32.9144	0.646545
32.9184	0.554878
32.9213	0.55662
32.9245	0.945122
32.9286	0.80813
32.932	0.537195
32.9357	0.513066
32.9389	0.225
32.942	1.04668
32.9442	0.367378
32.946	0.666057
32.9484	0.546545
32.9511	0.503557
32.9527	0.292683
32.9559	0.844512
32.9614	0.271341
32.964	0.491192
32.9659	0.842073
32.9682	1.06565
32.9722	0.272213
32.9768	0.277439
32.9792	0.664973
32.9821	1.22933
32.9841	0.317073
32.9884	0.559035
32.9909	0.317509
32.9938	1.21842
32.9958	1.41433
32.999	0.710569
33.0061	0.222561
33.0093	0.320993
33.012	0.268902
33.015	1.94498
33.0186	0.576829
33.0253	0.822256
33.0304	0.712456
33.0328	0.993902
33.0353	0.610366
33.0373	0.440041
33.0395	0.848916
33.0415	0.39939
33.0439	1.37482
33.0469	0.366289
33.0518	0.931911
33.0562	0.277439
33.0583	0.244919
33.0629	1.18072
33.0662	1.00521
33.0683	0.894425
33.0721	0.293699
33.0741	1.12652
33.077	0.489024
33.0827	1.39573
33.0914	0.784475
33.0942	0.991979
33.097	0.712398
33.0999	0.496341
33.1028	0.506801
33.1089	0.373984
33.1133	1.21602
33.1167	1.0179
33.1206	1.18313
33.1241	0.512631
33.1294	0.695315
33.1318	0.360976
33.1383	0.295732
33.1416	0.41507
33.1452	0.246951
33.1481	0.564634
33.1504	0.330793
33.153	0.317412
33.156	0.296603
33.162	0.253049
33.1661	0.268902
33.1688	0.240854
33.1725	0.320122
33.1755	0.231707
33.1785	0.971341
33.182	0.940549
33.1853	1.24732
33.1875	0.641463
33.1902	1.17107
33.1929	0.487805
33.1953	0.542683
33.1983	0.472561
33.2002	1.39797
33.205	0.244919
33.2078	1.85253
33.2117	0.575203
33.218	0.918206
33.2215	1.39878
33.2248	1.47542
33.2282	0.618902
33.2326	0.842073
33.2345	0.488144
33.2382	0.222561
33.2409	0.837811
33.243	0.244919
33.2448	0.518293
33.2467	0.824368
33.2512	0.321951
33.2571	0.890462
33.2603	1.24036
33.2648	1.94939
33.2706	2.1169
33.2741	2.22116
33.2824	2.00555
33.2856	0.591899
33.289	0.812602
33.2932	0.403963
33.2957	1.98996
33.3025	0.512534
33.3066	0.878049
33.3094	0.597271
33.315	0.666667
33.3181	0.73435
33.3205	0.367378
33.3243	0.34248
33.3265	0.797117
33.3316	0.846138
33.3341	0.243902
33.3371	0.651423
33.3391	0.586672
33.341	0.468902
33.3446	0.593835
33.3469	0.376829
33.3486	0.80935
33.3527	0.566463
33.3612	0.525915
33.366	1.22371
33.3691	1.16405
33.3721	0.268902
33.3746	1.02831
33.3779	0.322561
33.3817	1.40429
33.3852	1.52154
33.3902	0.470122
33.3944	0.639024
33.4	0.562602
33.4027	0.347561
33.4074	0.269817
33.4102	1.06606
33.4123	0.978963
33.4168	1.99742
33.4198	0.618835
33.423	0.770427
33.4265	0.378049
33.428	0.708841
33.431	0.318089
33.4342	0.697256
33.4395	0.737805
33.4425	0.826074
33.4473	0.341741
33.4518	0.629404
33.4582	0.525116
33.4601	0.246951
33.4626	0.504268
33.4658	0.221545
33.469	0.51243
33.4709	0.319106
33.4733	0.634756
33.4761	0.260501
33.4785	0.523374
33.4827	0.320122
33.4858	0.695325
33.489	1.73071
33.4905	1.21251
33.4958	0.318089
33.4976	0.494817
33.5005	0.416745
33.5034	1.06707
33.5061	0.547256
33.5083	1.13977
33.5125	0.418699
33.5185	0.961518
33.5228	2.3712
33.5256	0.572561
33.5295	0.829878
33.5325	0.34248
33.5369	0.222561
33.5413	0.425523
33.5431	0.307927
33.5457	0.219948
33.5484	1.25189
33.5506	0.568496
33.5579	0.24939
33.56	0.537602
33.5625	0.768902
33.5678	0.523781
33.5713	0.803373
33.5729	0.512398
33.5761	0.518293
33.5796	1.01159
33.5813	0.276423
33.5851	1.5291
33.5899	0.614111
33.5945	0.246951
33.5991	0.537805
33.6045	1.28537
33.6102	0.63969
33.6127	0.883537
33.6178	0.875194
33.6206	0.342683
33.6232	0.594512
33.6258	0.243902
33.6279	0.8479
33.6313	1.20908
33.6338	0.465447
33.6373	0.952439
33.6427	1.53801
33.647	0.298781
33.651	0.318598
33.653	1.42279
33.6552	1.02988
33.6575	0.820122
33.6647	0.538618
33.6692	0.219512
33.6709	0.643902
33.6811	0.590854
33.6869	0.378049
33.6896	0.220528
33.6918	0.566986
33.6943	0.243902
33.6971	0.395732
33.7014	0.664634
33.7037	0.561411
33.7075	0.664024
33.7159	0.845381
33.7192	0.244512
33.7208	0.81475
33.7248	1.15836
33.7281	0.294715
33.7319	1.5855
33.7357	1.21037
33.74	1.03339
33.7419	0.347561
33.7449	0.889228
33.7478	0.268293
33.7526	0.543118
33.7553	0.46748
33.7576	0.317683
33.7608	0.776945
33.7646	0.996951
33.7684	1.07552
33.7732	0.715854
33.7771	0.641986
33.7806	0.431233
33.7824	0.664634
33.7852	1.40386
33.7873	0.376742
33.7909	0.794106
33.7944	0.367378
33.7965	0.591463
33.7997	0.243902
33.8018	0.852033
33.8098	1.24473
33.8123	0.277439
33.8164	0.537805
33.819	0.448171
33.8213	0.828659
33.8246	0.687602
33.8286	1.2301
33.8325	0.489837
33.8355	0.898374
33.8401	0.808875
33.8476	0.452744
33.8496	0.294715
33.8541	0.586382
33.8573	0.808362
33.8596	0.936789
33.8642	0.748577
33.866	0.301829
33.8685	0.871951
33.8719	1.59229
33.8741	0.731911
33.8766	0.317683
33.8809	0.76626
33.8832	1.0506
33.8904	0.533537
33.8951	0.293118
33.8983	0.668118
33.9025	0.550203
33.9053	0.219512
33.9095	0.403963
33.9118	1.69774
33.9137	1.64755
33.9179	0.966294
33.9222	2.01311
33.9274	1.07988
33.9298	0.520935
33.9373	0.41565
33.9401	0.624283
33.9451	0.53252
33.9468	0.868496
33.9496	0.635948
33.9531	0.487805
33.9558	1.25341
33.9607	0.317073
33.9637	1.33435
33.9668	0.895732
33.9699	0.490854
33.9752	0.227642
33.9774	0.317073
33.982	0.222561
33.9843	2.13476
33.9892	0.449913
33.9916	2.57056
33.9942	0.31735
33.9977	0.317412
34.0023	1.1311
34.0058	0.929167
34.0099	1.73294
34.0159	0.268902
34.0196	0.604384
34.0214	1.473
34.0273	0.856562
34.0303	0.417683
34.0326	0.270325
34.0351	0.744919
34.0384	0.271341
34.0439	0.664973
34.0485	0.638647
34.0553	0.605691
34.0611	0.441057
34.0647	2.21716
34.0728	0.826558
34.0765	0.697561
34.0795	0.632317
34.0842	3.16675
34.0976	0.738821
34.1008	0.330654
34.1046	1.10874
34.1068	0.219512
34.1096	0.564024
34.1119	0.341463
34.1147	0.244919
34.1172	0.569106
34.1209	0.604384
34.1238	1.15854
34.1285	1.72779
34.1333	0.953455
34.1356	1.16619
34.138	0.51626
34.1408	0.551321
34.1444	0.626386
34.1491	1.26965
34.1511	0.295732
34.1553	0.516115
34.1592	1.00175
34.1653	0.343496
34.1697	0.680987
34.1788	1.02561
34.1827	1.23394
34.1845	0.637631
34.1878	1.05429
34.1906	1.14278
34.1932	1.14858
34.1967	0.393293
34.1988	0.303571
34.201	1.31911
34.2032	0.357724
34.2055	0.461474
34.2092	1.54233
34.2159	0.963552
34.2228	0.961237
34.2265	0.736237
34.2281	0.219512
34.23	0.367378
34.2328	0.982317
34.2361	0.883117
34.2403	0.921951
34.2452	0.245935
34.2496	1.54038
34.2562	0.371341
34.26	1.06972
34.2617	0.601626
34.2642	0.320993
34.2662	0.282012
34.2684	0.521603
34.2711	0.835247
34.274	0.866725
34.2789	1.19098
34.2815	0.252033
34.2863	0.280488
34.2891	0.515244
34.2938	1.02439
34.2969	0.245935
34.3001	0.597561
34.3034	0.7457
34.3056	0.77568
34.3132	0.472561
34.3157	0.41565
34.3185	0.541159
34.3237	0.726996
34.3262	0.269309
34.3295	0.293699
34.3324	1.33657
34.3355	0.346951
34.3384	1.87012
34.3407	0.639228
34.3459	0.747459
34.3484	0.358062
34.3531	0.6644
34.3565	0.221545
34.3589	1.66168
34.3625	0.298171
34.3651	1.25583
34.3706	0.685976
34.3732	0.277439
34.3781	0.503049
34.3814	0.694512
34.3835	0.391768
34.3862	0.988415
34.3923	0.542683
34.3955	0.64007
34.399	1.80752
34.4058	1.04878
34.41	0.247822
34.4122	0.540505
34.4209	1.29167
34.4255	1.80633
34.43	0.498693
34.4319	0.244512
34.4341	0.390583
34.4369	0.994207
34.4437	1.55809
34.4474	0.93682
34.4498	0.998916
34.4517	1.04912
34.4545	0.619774
34.4586	1.24985
34.4632	0.567905
34.4657	0.46748
34.4686	1.43293
34.4716	0.471951
34.475	0.368902
34.4774	0.230401
34.4822	0.932927
34.4844	0.245935
34.488	0.492741
34.4916	0.722271
34.4963	1.00457
34.4992	1.61781
34.5017	0.466463
34.5034	0.668902
34.5078	0.695122
34.5131	0.862021
34.5163	0.24939
34.5243	0.765679
34.5269	1.13095
34.5291	0.328049
34.5347	0.545732
34.5437	0.882549
34.5456	0.219512
34.5507	0.390244
34.5532	1.96521
34.557	0.708161
34.5605	0.420732
34.5679	1.99638
34.5774	0.81896
34.5811	0.927846
34.5845	1.1182
34.5869	0.549652
34.5891	0.298171
34.5925	1.18327
34.5947	0.341463
34.6007	0.256098
34.6039	0.253049
34.6104	1.61585
34.6149	0.645325
34.6181	1.18893
34.6213	0.844258
34.6261	0.329268
34.6281	1.18984
34.6315	1.53296
34.6367	0.320993
34.6396	1.0119
34.6431	0.983062
34.6454	0.317683
34.6489	0.293902
34.6537	0.323171
34.6562	0.271341
34.6581	0.86257
34.6627	0.985434
34.6659	0.243902
34.6696	0.220528
34.6714	1.40049
34.6768	1.40389
34.6812	0.219512
34.6849	1.5185
34.6878	0.271341
34.6905	0.234756
34.6932	0.439363
34.6985	1.02575
34.7026	2.06467
34.7058	0.855275
34.7085	1.38283
34.7104	0.270325
34.7165	1.23498
34.7198	0.572616
34.7214	0.822009
34.7259	0.883188
34.7312	0.762805
34.7331	0.326219
34.736	0.469919
34.7409	0.547909
34.7485	1.61054
34.751	0.268728
34.7556	1.06301
34.7591	1.02846
34.7628	0.545122
34.7659	0.656359
34.7725	0.301152
34.7791	0.634756
34.7837	0.490854
34.7862	0.244919
34.7882	0.219512
34.7911	1.06283
34.794	0.514228
34.7994	0.467334
34.8071	0.268902
34.8099	0.271341
34.8119	0.628049
34.8156	0.957317
34.8177	0.253049
34.8215	0.373984
34.8305	0.995935
34.8346	0.252033
34.8379	0.745645
34.8441	1.10772
34.8473	0.90694
34.8521	1.34993
34.8614	1.54454
34.8649	0.502033
34.8695	0.293293
34.8727	0.475
34.8781	1.11951
34.882	0.600055
34.8852	1.90618
34.8921	0.533537
34.8988	0.319568
34.9033	0.781098
34.9073	0.593902
34.9096	0.953591
34.9136	0.702352
34.9258	1.39222
34.9284	1.07165
34.934	1.23315
34.9398	1.85922
34.9435	1.17622
34.9463	2.09013
34.9585	0.221545
34.962	0.270325
34.9694	0.876524
34.9721	1.13211
34.977	0.317073
34.9821	0.243902
34.986	1.56768
34.9881	0.402439
34.9903	1.18028
34.9977	1.28374
35.0027	0.871159
35.0059	0.244241
35.0082	0.244512
35.0102	0.301829
35.0127	1.02171
35.0174	0.961309
35.0208	2.77555
35.0251	0.320993
35.0292	1.21921
35.0327	1.11764
35.0356	0.265244
35.0383	1.22782
35.0432	0.440549
35.0488	0.366463
35.0504	0.790041
35.0532	1.42659
35.0556	0.268902
35.0582	1.38476
35.0649	1.21487
35.0671	0.707317
35.0725	0.280488
35.0762	0.597561
35.0787	0.504065
35.0829	2.13059
35.0869	1.26855
35.0896	0.818089
35.0932	0.320122
35.0966	0.966125
35.0993	0.591463
35.1052	0.468902
35.1078	0.227642
35.1105	0.246951
35.1195	0.494309
35.1217	1.16335
35.1251	1.0299
35.1271	0.365854
35.1332	0.455623
35.1367	0.322561
35.1439	0.342073
35.1476	1.03698
35.1507	0.648781
35.1537	0.586382
35.1572	1.71385
35.1595	0.292683
35.1621	0.715041
35.1639	0.618496
35.1681	1.27134
35.1723	0.256098
35.176	0.27378
35.1798	0.542683
35.1827	1.10569
35.1956	0.320122
35.1995	0.562021
35.2024	0.473577
35.2045	0.24939
35.2102	0.27439
35.2122	0.518699
35.215	0.509146
35.2235	0.327962
35.2255	0.428354
35.2295	1.79672
35.2353	0.731292
35.241	0.523374
35.2436	1.30366
35.2464	0.817799
35.249	0.520732
35.2523	0.596951
35.2592	0.614286
35.2629	0.712737
35.2659	0.598287
35.268	0.542448
35.27	0.27378
35.2736	1.0061
35.2755	0.415854
35.2794	0.317683
35.2826	0.588415
35.29	0.934887
35.2952	0.34248
35.3018	0.64007
35.3047	0.246951
35.3111	0.300813
35.3135	0.512805
35.3191	2.27811
35.321	0.881707
35.3247	1.04081
35.3272	1.3128
35.3321	0.981199
35.3374	0.268293
35.3417	0.712805
35.347	0.565549
35.3515	1.12398
35.3531	1.62488
35.3561	0.246951
35.3599	0.872561
35.3622	0.365854
35.3646	1.46479
35.3681	0.488082
35.3705	0.604573
35.376	0.535569
35.3782	1.3247
35.3825	1.33008
35.3861	1.55531
35.3898	0.746037
35.3938	0.817944
35.4012	0.526132
35.406	0.963821
35.4085	0.298781
35.4117	0.915854
35.414	0.493902
35.4179	0.536585
35.4209	0.296603
35.4241	0.788211
35.4267	0.523374
35.4314	0.594512
35.4344	0.22561
35.4365	1.02541
35.4455	0.317509
35.4481	0.520935
35.4537	1.40481
35.458	0.981918
35.4644	0.524826
35.4676	0.268293
35.4715	1.15237
35.476	1.02185
35.4784	0.717886
35.4848	0.660366
35.4874	0.458043
35.4895	0.320122
35.4928	0.541115
35.4957	0.259146
35.5002	0.828252
35.5054	0.788383
35.5082	0.933798
35.5125	1.09733
35.5157	1.17457
35.519	1.34011
35.523	0.838269
35.5261	0.297561
35.529	1.35427
35.5322	0.98011
35.5349	1.25095
35.5368	0.693902
35.5394	0.219512
35.5424	0.586992
35.5479	0.75122
35.5525	0.582317
35.5579	1.41606
35.5619	0.415244
35.5639	1.26507
35.5689	0.536585
35.5732	0.621951
35.5756	0.715883
35.5778	0.343496
35.5805	1.11416
35.5836	0.66137
35.5881	0.344512
35.5906	1.06068
35.5932	0.891075
35.5969	0.904472
35.5998	0.879663
35.6023	1.08118
35.6089	0.65983
35.6136	0.219512
35.6157	0.420497
35.6219	1.72909
35.6258	0.611789
35.6334	0.97561
35.6349	1.00651
35.6383	0.300813
35.6413	0.539634
35.6449	0.221545
35.6501	1.12866
35.6531	0.219512
35.6584	0.562805
35.6648	1.12839
35.67	1.17073
35.6728	0.394231
35.6749	1.22226
35.6801	0.24939
35.6827	0.693815
35.6884	0.466463
35.6914	1.16463
35.6944	1.11331
35.6972	0.349593
35.7025	2.00106
35.7069	0.247822
35.7092	1.28049
35.7126	0.574594
35.7146	0.27378
35.7171	0.563618
35.7193	0.318089
35.7233	1.12737
35.7259	1.59168
35.7287	0.841463
35.7324	1.03394
35.7369	0.668022
35.7405	0.804588
35.7451	0.301829
35.7505	0.635671
35.7528	0.756714
35.7556	0.432927
35.7591	0.621748
35.761	1.317
35.7633	0.493757
35.7687	1.29678
35.7749	0.789634
35.7787	1.00915
35.7808	0.419512
35.7833	1.04268
35.7861	0.27439
35.7885	1.21098
35.7926	0.614837
35.7947	0.323171
35.8048	0.491725
35.8077	1.08537
35.8113	1.47104
35.8158	0.935283
35.819	1.0752
35.822	0.41565
35.8246	1.80649
35.8302	0.220528
35.8327	0.54065
35.8364	0.454268
35.8411	1.42121
35.8468	2.00395
35.8503	1.23785
35.8536	0.244919
35.8562	0.244512
35.8594	0.320993
35.8656	0.254791
35.8687	0.919272
35.8715	0.345383
35.8748	0.518022
35.8771	1.32886
35.8827	0.271341
35.8857	1.57866
35.8884	0.97973
35.8961	0.545122
35.9005	0.733062
35.9042	0.745704
35.9096	0.25
35.9116	1.16536
35.9134	0.494512
35.916	0.466899
35.9199	1.72141
35.9239	1.01795
35.9275	0.367886
35.9321	0.294207
35.9342	0.599593
35.9364	0.594106
35.9445	1.27059
35.9484	1.07927
35.9506	0.664634
35.9554	1.07541
35.9631	0.294715
35.9665	1.88614
35.9732	0.64939
35.9764	1.01505
35.982	0.368902
35.9863	0.768293
35.99	1.69712
35.9975	0.770122
36.0014	1.00244
36.0035	0.392276
36.0066	0.659485
36.0094	0.5
36.011	0.518293
36.0165	0.222561
36.024	0.832317
36.0262	0.888618
36.0301	0.704268
36.0327	0.390679
36.0349	0.276423
36.0385	0.60061
36.0435	0.276423
36.0464	0.292683
36.051	1.55426
36.0532	0.907157
36.0557	0.537602
36.0616	1.11585
36.0654	0.562602
36.0685	1.36172
36.0707	0.565041
36.0742	0.268902
36.0767	0.888066
36.0815	1.30264
36.0851	0.549216
36.0882	1.26408
36.0916	0.599695
36.0937	0.557927
36.0955	0.615854
36.0982	0.268631
36.1007	0.676176
36.1068	0.488144
36.1115	0.733062
36.1143	1.02091
36.1205	0.950203
36.1238	0.543514
36.1257	1.92799
36.1287	0.567683
36.1313	0.297561
36.1349	0.82561
36.1378	0.782114
36.1428	0.553184
36.1458	0.592683
36.1499	0.245935
36.1551	0.599695
36.1616	0.897358
36.1644	0.27439
36.1665	0.296603
36.1687	0.488821
36.173	1.40148
36.1778	0.585801
36.1802	1.22786
36.1836	0.222561
36.1883	0.341463
36.1969	0.924797
36.1996	1.04492
36.2032	2.28913
36.2078	1.41226
36.2138	0.548077
36.2169	0.722561
36.2208	1.42993
36.2266	1.03594
36.229	0.936862
36.2329	1.93894
36.2356	0.222561
36.2401	1.38397
36.2435	1.20698
36.2467	0.298171
36.2499	0.537195
36.2541	0.268631
36.2628	0.853997
36.2684	1
36.2723	0.732753
36.2747	0.648882
36.2795	0.376742
36.2835	0.271341
36.2865	2.26878
36.291	0.840232
36.2944	0.740115
36.2986	0.412694
36.3023	0.443089
36.3046	0.805155
36.3075	0.493902
36.3104	0.610366
36.3134	1.33415
36.3149	0.957317
36.3185	0.245427
36.3214	0.320993
36.3295	0.683972
36.3337	1.6212
36.3354	0.67167
36.3388	0.531707
36.3416	0.738821
36.3444	0.414837
36.3479	1.56502
36.3505	0.985366
36.3547	0.245427
36.3567	0.645374
36.3619	0.672764
36.364	1.46879
36.3684	0.664024
36.3703	0.244512
36.3738	0.988821
36.378	0.298171
36.3809	1.66753
36.3843	0.488676
36.3873	1.51551
36.3906	1.7416
36.3942	0.300813
36.401	0.763676
36.4036	1.50407
36.4071	0.317509
36.4102	0.588415
36.4133	0.643225
36.4156	0.620732
36.4185	1.97038
36.4227	0.440041
36.4284	1.39233
36.4304	0.286585
36.434	0.6644
36.4367	0.244512
36.4406	0.751016
36.4447	1.24107
36.4505	0.90935
36.4534	1.24739
36.4598	0.390244
36.465	1.48069
36.4676	0.295732
36.4699	0.889566
36.4739	0.283537
36.4759	0.422764
36.4793	1.74027
36.4871	0.988821
36.4922	0.537805
36.4967	0.567944
36.499	0.799594
36.5046	0.268902
36.509	0.808943
36.5115	0.367073
36.5146	0.538618
36.5217	1.22764
36.5256	0.743902
36.5277	0.347561
36.5301	0.643801
36.5349	0.452605
36.5373	0.72561
36.5398	0.599085
36.5436	0.253049
36.5464	0.620427
36.5539	0.763937
36.5581	0.543089
36.5611	1.37825
36.5645	1.95609
36.5671	0.344948
36.5702	0.417683
36.5781	0.817335
36.5831	0.663328
36.5868	0.951219
36.5903	0.511179
36.5931	0.317509
36.596	0.517276
36.5979	0.246951
36.6019	0.317073
36.6058	0.795383
36.6096	1.07608
36.6135	0.460976
36.6176	1.22171
36.6248	0.542073
36.6279	1.72993
36.6324	0.344512
36.6344	1.47447
36.6391	1.0748
36.6433	1.00009
36.6518	1.73469
36.6548	0.565549
36.657	0.488821
36.6604	0.567509
36.6655	1.1622
36.6676	0.732317
36.6747	1.52971
36.6772	0.574913
36.6798	0.553659
36.682	0.692073
36.6847	0.381098
36.6874	0.219948
36.6921	0.346951
36.6953	0.862195
36.6986	1.03099
36.701	0.838415
36.7083	0.341463
36.7123	0.856984
36.7189	0.244512
36.7231	0.67167
36.7254	0.724303
36.7296	1.19822
36.7344	0.552962
36.7431	1.9845
36.7482	0.63544
36.7507	0.737805
36.7549	0.521341
36.7574	0.762195
36.7614	1.71319
36.7649	0.55813
36.7682	0.276423
36.7747	1.52729
36.7766	1.02584
36.7787	0.306402
36.7819	0.220528
36.7853	0.342073
36.7899	1.02929
36.7937	0.648066
36.7962	0.330793
36.7984	1.00335
36.8046	0.293699
36.807	0.530488
36.8137	0.820122
36.8169	0.617886
36.8201	0.517073
36.8234	0.318293
36.826	0.546748
36.8281	0.336585
36.8319	1.74221
36.8355	0.269309
36.8396	0.619512
36.842	0.621806
36.8443	1.01867
36.8467	1.39172
36.8503	0.420732
36.8539	0.804462
36.858	0.458021
36.864	0.596341
36.8679	0.829268
36.8706	0.463753
36.8744	1.36903
36.8772	0.794106
36.8819	0.325203
36.8847	0.751016
36.8869	0.472561
36.8895	0.775
36.8921	0.831301
36.8952	0.243902
36.8979	0.680894
36.8999	0.24878
36.902	0.811034
36.9098	1.63295
36.914	0.423103
36.917	0.989329
36.9208	0.518293
36.9245	1.06132
36.928	1.05335
36.93	1.44248
36.9398	1.23171
36.9422	0.245935
36.9473	1.42001
36.9536	0.60061
36.955	0.668118
36.9588	1.08828
36.9687	1.09892
36.9712	0.515244
36.9748	0.398713
36.9785	1.49238
36.983	1.18375
36.9863	0.317073
36.9887	0.464431
36.9964	0.539634
36.9991	1.02988
37.0022	0.575203
37.0068	0.542683
37.0131	1.11199
37.0155	0.371341
37.0178	0.268293
37.028	0.268902
37.0341	1.20635
37.0395	0.466463
37.0422	0.919411
37.0501	0.378049
37.0585	1.41016
37.0621	0.469512
37.0677	1.54007
37.0719	0.295732
37.0739	0.268293
37.0788	0.953862
37.0842	0.841159
37.0859	0.220528
37.0882	1.15447
37.0944	0.282012
37.1002	1.25583
37.1047	0.253049
37.1076	0.897866
37.1109	1.05296
37.114	0.662892
37.1176	1.04972
37.1214	1.27073
37.1273	0.672764
37.1329	0.905081
37.1355	0.417129
37.1414	0.686585
37.1458	0.673077
37.1517	1.24701
37.1565	0.269817
37.1599	0.996341
37.1672	0.391768
37.1698	0.341463
37.172	0.368348
37.1742	1.27628
37.1764	0.589286
37.1815	0.420732
37.1861	0.833537
37.189	1.09478
37.1909	0.358062
37.1949	0.743757
37.2	0.760163
37.2047	0.518147
37.209	0.540244
37.212	0.24939
37.2146	0.569715
37.2192	0.79065
37.2236	1.48476
37.229	1.01597
37.2327	0.81446
37.2353	0.971951
37.2372	0.596951
37.2418	0.349593
37.2508	0.396341
37.2529	1.25793
37.2562	1.84434
37.2631	0.617886
37.2675	0.885017
37.2728	0.52439
37.2759	0.219512
37.2781	0.271341
37.2808	0.27439
37.2832	0.489329
37.2877	0.913696
37.291	0.830139
37.2993	0.395732
37.3028	0.368902
37.3096	0.63946
37.3117	0.984035
37.3153	0.922067
37.3191	1.4315
37.3223	0.349593
37.3253	0.390854
37.3273	0.767886
37.3298	0.269309
37.3324	0.293293
37.3345	1.31199
37.3369	1.16707
37.3417	0.474303
37.3439	0.589431
37.348	0.769164
37.3524	0.320122
37.3607	0.220528
37.3658	0.837834
37.3681	0.253049
37.3756	0.791839
37.3797	0.982656
37.3818	1.18275
37.3857	0.349593
37.3881	0.295732
37.3914	0.682927
37.394	0.394309
37.3972	1.2867
37.4016	0.477642
[truncated: 45,872 more rows]
