# Supplementary material for: Chemical capture of diazo metabolites reveals biosynthetic hydrazone oxidation
Source: Nature. 2026 Feb 4;652(8109):517–25. doi: 10.1038/s41586-025-10079-x (PMC13061610; doi:10.1038/s41586-025-10079-x)
Supplement: Supplementary file 15 — Source Data Extended Data Fig. 8 [file 41586_2025_10079_MOESM15_ESM.xlsx]

## Sheet: ED 8B
EIC 191.0662 m/z
Full reaction			–succinyl-CoA			–DobB			–10
X(Minutes)	Y(Counts)		X(Minutes)	Y(Counts)		X(Minutes)	Y(Counts)		X(Minutes)	Y(Counts)
0.054	0		0.061	0		0.045	0		0.066	0
0.066	3		0.078	0		0.057	0		0.082	0
0.078	0		0.094	0		0.068	0		0.099	0
0.09	0		0.111	0		0.08	0		0.115	0
0.101	0		0.127	0		0.092	0		0.132	0
0.113	0		0.144	0		0.104	0		0.148	0
0.125	0		0.16	0		0.116	0		0.165	0
0.137	0		0.177	0		0.128	0		0.182	0
0.149	0		0.194	0		0.139	0		0.198	0
0.16	0		0.21	2		0.151	0		0.215	0
0.172	0		0.227	0		0.163	10		0.231	0
0.184	0		0.243	0		0.175	3		0.248	0
0.196	0		0.26	0		0.187	0		0.265	0
0.208	0		0.276	0		0.198	0		0.281	0
0.219	0		0.293	0		0.21	0		0.298	0
0.231	0		0.31	0		0.222	0		0.314	0
0.243	0		0.326	0		0.234	0		0.331	0
0.255	0		0.343	0		0.246	0		0.347	0
0.267	0		0.359	0		0.257	0		0.364	0
0.279	0		0.376	1		0.269	0		0.381	0
0.29	0		0.393	0		0.281	0		0.397	0
0.302	0		0.409	0		0.293	0		0.414	0
0.314	0		0.426	0		0.305	0		0.43	0
0.326	0		0.442	0		0.317	0		0.447	0
0.338	0		0.459	0		0.328	0		0.463	0
0.349	0		0.475	0		0.34	0		0.48	0
0.361	0		0.492	0		0.352	0		0.497	0
0.373	0		0.509	0		0.364	0		0.513	0
0.385	0		0.525	0		0.376	0		0.53	0
0.397	0		0.542	1		0.387	0		0.546	0
0.409	0		0.558	0		0.399	0		0.563	0
0.42	0		0.575	51		0.411	0		0.579	0
0.432	0		0.591	0		0.423	0		0.596	0
0.444	0		0.608	0		0.435	0		0.613	0
0.456	0		0.625	0		0.447	0		0.629	0
0.468	0		0.641	0		0.458	0		0.646	0
0.479	0		0.658	0		0.47	0		0.662	0
0.491	0		0.674	0		0.482	0		0.679	0
0.503	0		0.691	0		0.494	0		0.696	0
0.515	0		0.708	7		0.506	0		0.712	0
0.527	0		0.724	0		0.517	0		0.729	0
0.538	0		0.741	0		0.529	1		0.745	0
0.55	0		0.757	0		0.541	0		0.762	0
0.562	0		0.774	0		0.553	0		0.778	0
0.574	0		0.79	0		0.565	0		0.795	0
0.586	0		0.807	4		0.576	0		0.812	0
0.598	12		0.824	0		0.588	0		0.828	0
0.609	0		0.84	0		0.6	0		0.845	0
0.621	0		0.857	8		0.612	0		0.861	0
0.633	0		0.873	0		0.624	0		0.878	0
0.645	4		0.89	0		0.636	0		0.894	2
0.657	4		0.906	0		0.647	0		0.911	0
0.668	0		0.923	0		0.659	0		0.928	0
0.68	0		0.94	0		0.671	0		0.944	0
0.692	0		0.956	0		0.683	0		0.961	0
0.704	0		0.973	0		0.695	0		0.977	0
0.716	0		0.989	0		0.706	0		0.994	0
0.728	0		1.006	0		0.718	0		1.011	0
0.739	0		1.022	0		0.73	1		1.027	0
0.751	0		1.039	0		0.742	0		1.044	0
0.763	0		1.056	0		0.754	0		1.06	0
0.775	0		1.072	0		0.766	0		1.077	0
0.787	0		1.089	0		0.777	0		1.093	6
0.798	0		1.105	0		0.789	0		1.11	0
0.81	0		1.122	0		0.801	0		1.127	0
0.822	24		1.139	0		0.813	0		1.143	0
0.834	0		1.155	2		0.825	0		1.16	0
0.846	0		1.172	0		0.836	0		1.176	0
0.857	1		1.188	0		0.848	23		1.193	0
0.869	0		1.205	0		0.86	0		1.209	0
0.881	0		1.221	0		0.872	0		1.226	0
0.893	0		1.238	2		0.884	0		1.243	0
0.905	0		1.255	0		0.895	0		1.259	0
0.917	0		1.271	0		0.907	0		1.276	0
0.928	0		1.288	3		0.919	0		1.292	0
0.94	0		1.304	0		0.931	0		1.309	0
0.952	0		1.321	0		0.943	0		1.325	0
0.964	0		1.337	0		0.955	0		1.342	0
0.976	0		1.354	0		0.966	0		1.359	0
0.987	1		1.371	0		0.978	0		1.375	0
0.999	0		1.387	8		0.99	0		1.392	0
1.011	0		1.404	0		1.002	0		1.408	0
1.023	0		1.42	0		1.014	4		1.425	0
1.035	0		1.437	0		1.025	0		1.442	0
1.047	0		1.453	2		1.037	0		1.458	0
1.058	0		1.47	0		1.049	0		1.475	0
1.07	0		1.487	0		1.061	0		1.491	0
1.082	0		1.503	0		1.073	0		1.508	0
1.094	0		1.52	0		1.085	0		1.524	4
1.106	0		1.536	0		1.096	0		1.541	0
1.117	0		1.553	0		1.108	0		1.558	0
1.129	0		1.57	0		1.12	0		1.574	0
1.141	0		1.586	0		1.132	0		1.591	0
1.153	0		1.603	0		1.144	0		1.607	0
1.165	0		1.619	4		1.155	0		1.624	0
1.176	0		1.636	0		1.167	0		1.64	0
1.188	0		1.652	0		1.179	0		1.657	0
1.2	0		1.669	0		1.191	0		1.674	0
1.212	0		1.686	2		1.203	0		1.69	0
1.224	0		1.702	0		1.214	0		1.707	0
1.236	0		1.719	0		1.226	0		1.723	0
1.247	0		1.735	0		1.238	0		1.74	0
1.259	0		1.752	0		1.25	0		1.756	10
1.271	0		1.768	0		1.262	0		1.773	0
1.283	0		1.785	0		1.274	0		1.79	5
1.295	0		1.802	0		1.285	0		1.806	0
1.306	0		1.818	0		1.297	0		1.823	0
1.318	0		1.835	0		1.309	0		1.839	0
1.33	0		1.851	0		1.321	0		1.856	0
1.342	0		1.868	2		1.333	0		1.873	0
1.354	0		1.885	0		1.344	0		1.889	0
1.366	0		1.901	0		1.356	0		1.906	0
1.377	0		1.918	0		1.368	0		1.922	0
1.389	4		1.934	0		1.38	0		1.939	0
1.401	0		1.951	0		1.392	0		1.955	0
1.413	0		1.967	5		1.404	0		1.972	0
1.425	0		1.984	0		1.415	0		1.989	0
1.436	0		2.001	0		1.427	0		2.005	0
1.448	0		2.017	0		1.439	0		2.022	0
1.46	0		2.034	0		1.451	0		2.05	0
1.472	0		2.062	0		1.463	0		2.062	59
1.484	0		2.074	3		1.474	0		2.074	191
1.495	0		2.086	276		1.486	0		2.086	110
1.507	0		2.098	147		1.498	0		2.097	94
1.519	0		2.109	109		1.51	0		2.109	82
1.531	0		2.121	115		1.522	0		2.121	100
1.543	0		2.133	110		1.533	0		2.133	152
1.555	4		2.145	87		1.545	0		2.145	95
1.566	0		2.157	51		1.557	0		2.156	49
1.578	0		2.168	193		1.569	12		2.168	211
1.59	0		2.18	59		1.581	0		2.18	100
1.602	0		2.192	121		1.593	0		2.192	133
1.614	0		2.204	123		1.604	0		2.204	100
1.625	0		2.216	183		1.616	0		2.216	73
1.637	0		2.228	69		1.628	0		2.227	138
1.649	2		2.239	122		1.64	0		2.239	46
1.661	0		2.251	91		1.652	0		2.251	132
1.673	0		2.263	214		1.663	0		2.263	65
1.685	0		2.275	87		1.675	0		2.275	152
1.696	0		2.287	153		1.687	0		2.286	131
1.708	11		2.298	135		1.699	0		2.298	87
1.72	0		2.31	61		1.711	0		2.31	169
1.732	0		2.322	124		1.723	0		2.322	134
1.744	0		2.334	89		1.734	0		2.334	235
1.755	0		2.346	78		1.746	0		2.345	50
1.767	0		2.358	106		1.758	0		2.357	166
1.779	0		2.369	180		1.77	0		2.369	85
1.791	0		2.381	189		1.782	0		2.381	114
1.803	0		2.393	146		1.793	0		2.393	136
1.814	0		2.405	66		1.805	0		2.405	204
1.826	0		2.417	103		1.817	0		2.416	80
1.838	0		2.428	37		1.829	0		2.428	150
1.85	2		2.44	226		1.841	0		2.44	96
1.862	0		2.452	64		1.852	0		2.452	120
1.874	0		2.464	132		1.864	0		2.464	210
1.885	0		2.476	179		1.876	0		2.475	40
1.897	0		2.487	58		1.888	0		2.487	244
1.909	0		2.499	125		1.9	0		2.499	158
1.921	0		2.511	155		1.912	0		2.511	77
1.933	0		2.523	140		1.923	0		2.523	118
1.944	0		2.535	145		1.935	0		2.535	102
1.956	0		2.547	86		1.947	0		2.546	121
1.968	0		2.558	172		1.959	0		2.558	220
1.98	0		2.57	169		1.971	0		2.57	109
1.992	0		2.582	94		1.982	0		2.582	96
2.004	0		2.594	197		1.994	0		2.594	53
2.015	0		2.606	122		2.006	0		2.605	152
2.027	0		2.617	91		2.018	0		2.617	79
2.051	0		2.629	124		2.03	0		2.629	90
2.063	69		2.641	129		2.053	0		2.641	109
2.074	221		2.653	118		2.065	37		2.653	90
2.086	120		2.665	110		2.077	288		2.664	278
2.098	76		2.677	83		2.089	123		2.676	205
2.11	43		2.688	94		2.101	67		2.688	175
2.122	113		2.7	103		2.112	184		2.7	97
2.133	170		2.712	173		2.124	149		2.712	74
2.145	78		2.724	109		2.136	122		2.724	123
2.157	152		2.736	70		2.148	42		2.735	253
2.169	56		2.747	52		2.16	153		2.747	143
2.181	49		2.759	133		2.171	231		2.759	90
2.193	97		2.771	101		2.183	44		2.771	79
2.204	95		2.783	243		2.195	150		2.783	106
2.216	27		2.795	141		2.207	155		2.794	142
2.228	78		2.806	275		2.219	133		2.806	229
2.24	74		2.818	173		2.231	113		2.818	210
2.252	66		2.83	233		2.242	164		2.83	165
2.263	55		2.842	185		2.254	102		2.842	109
2.275	54		2.854	48		2.266	63		2.854	59
2.287	55		2.866	65		2.278	134		2.865	145
2.299	82		2.877	101		2.29	100		2.877	232
2.311	26		2.889	82		2.301	111		2.889	76
2.323	134		2.901	58		2.313	93		2.901	76
2.334	96		2.913	107		2.325	173		2.913	79
2.346	23		2.925	100		2.337	124		2.924	53
2.358	123		2.936	99		2.349	157		2.936	88
2.37	104		2.948	50		2.361	121		2.948	44
2.382	73		2.96	76		2.372	185		2.96	43
2.393	97		2.972	20		2.384	114		2.972	58
2.405	37		2.984	94		2.396	118		2.984	41
2.417	104		2.996	81		2.408	79		2.995	27
2.429	67		3.007	43		2.42	171		3.007	120
2.441	71		3.019	96		2.431	186		3.019	39
2.453	41		3.031	34		2.443	60		3.031	59
2.464	168		3.043	23		2.455	96		3.043	39
2.476	48		3.055	25		2.467	138		3.054	63
2.488	178		3.066	50		2.479	95		3.066	134
2.5	154		3.078	20		2.491	177		3.078	89
2.512	89		3.09	30		2.502	247		3.09	6
2.523	32		3.102	35		2.514	132		3.102	29
2.535	31		3.114	18		2.526	60		3.113	53
2.547	74		3.125	18		2.538	128		3.125	73
2.559	37		3.137	65		2.55	161		3.137	25
2.571	118		3.149	56		2.561	154		3.149	55
2.582	103		3.161	50		2.573	129		3.161	66
2.594	172		3.173	33		2.585	36		3.173	134
2.606	218		3.185	100		2.597	64		3.184	57
2.618	52		3.196	52		2.609	81		3.196	43
2.63	110		3.208	16		2.62	91		3.208	41
2.642	80		3.22	26		2.632	176		3.22	33
2.653	56		3.232	32		2.644	144		3.232	23
2.665	54		3.244	16		2.656	171		3.243	26
2.677	89		3.255	30		2.668	153		3.255	25
2.689	52		3.267	73		2.68	81		3.267	56
2.701	91		3.279	31		2.691	76		3.279	74
2.712	141		3.291	74		2.703	98		3.291	19
2.724	73		3.303	47		2.715	114		3.303	28
2.736	21		3.315	76		2.727	121		3.314	25
2.748	49		3.326	57		2.739	86		3.326	68
2.76	81		3.338	84		2.75	165		3.338	56
2.772	90		3.35	76		2.762	155		3.35	76
2.783	141		3.362	53		2.774	103		3.362	68
2.795	50		3.374	95		2.786	152		3.373	166
2.807	205		3.385	49		2.798	120		3.385	160
2.819	104		3.397	129		2.81	153		3.397	92
2.831	181		3.409	173		2.821	90		3.409	127
2.842	132		3.421	126		2.833	85		3.421	253
2.854	65		3.433	168		2.845	108		3.432	138
2.866	233		3.444	308		2.857	163		3.444	141
2.878	173		3.456	199		2.869	65		3.456	258
2.89	211		3.468	224		2.88	80		3.468	170
2.901	162		3.48	153		2.892	36		3.48	277
2.913	39		3.492	211		2.904	100		3.492	217
2.925	61		3.504	269		2.916	67		3.503	169
2.937	83		3.515	236		2.928	37		3.515	234
2.949	144		3.527	250		2.939	25		3.527	252
2.961	94		3.539	205		2.951	43		3.539	230
2.972	104		3.551	410		2.963	86		3.551	529
2.984	50		3.563	559		2.975	48		3.562	352
2.996	35		3.574	403		2.987	46		3.574	590
3.008	34		3.586	661		2.999	62		3.586	837
3.02	78		3.598	482		3.01	57		3.598	914
3.031	82		3.61	559		3.022	26		3.61	948
3.043	76		3.622	935		3.034	22		3.622	952
3.055	34		3.634	1085		3.046	56		3.633	1223
3.067	49		3.645	1414		3.058	22		3.645	888
3.079	92		3.657	1191		3.069	21		3.657	1254
3.091	60		3.669	1237		3.081	19		3.669	1815
3.102	39		3.681	1565		3.093	27		3.681	1558
3.114	47		3.693	1211		3.105	46		3.692	1076
3.126	31		3.704	1717		3.117	29		3.704	1962
3.138	44		3.716	1330		3.129	24		3.716	1765
3.15	51		3.728	2101		3.14	19		3.728	1561
3.161	102		3.74	1694		3.152	65		3.74	2191
3.173	44		3.752	2044		3.164	81		3.751	2141
3.185	32		3.763	1936		3.176	31		3.763	1920
3.197	32		3.775	1795		3.188	25		3.775	2138
3.209	98		3.787	2358		3.199	59		3.787	2544
3.22	68		3.799	1962		3.211	23		3.799	2267
3.232	57		3.811	1587		3.223	17		3.811	2431
3.244	33		3.823	1869		3.235	41		3.822	2180
3.256	35		3.834	1594		3.247	53		3.834	2613
3.268	100		3.846	1730		3.258	46		3.846	1621
3.28	84		3.858	1850		3.27	30		3.858	2035
3.291	47		3.87	2279		3.282	17		3.87	1755
3.303	43		3.882	2073		3.294	29		3.881	1984
3.315	73		3.893	2239		3.306	84		3.893	2224
3.327	66		3.905	2221		3.318	53		3.905	1778
3.339	96		3.917	2142		3.329	57		3.917	1983
3.35	103		3.929	2242		3.341	81		3.929	1931
3.362	202		3.941	1623		3.353	60		3.941	1332
3.374	76		3.953	2387		3.365	47		3.952	1803
3.386	120		3.964	2613		3.377	100		3.964	1734
3.398	354		3.976	2349		3.388	113		3.976	1569
3.41	86		3.988	1839		3.4	162		3.988	1236
3.421	89		4	2309		3.412	185		4	1357
3.433	105		4.012	1689		3.424	150		4.011	1568
3.445	362		4.023	2333		3.436	156		4.023	1637
3.457	146		4.035	2464		3.448	156		4.035	1069
3.469	86		4.047	2535		3.459	106		4.047	1366
3.48	205		4.059	3176		3.471	228		4.059	781
3.492	334		4.071	2482		3.483	124		4.07	870
3.504	228		4.082	3364		3.495	313		4.082	1276
3.516	458		4.094	3386		3.507	249		4.094	1005
3.528	363		4.106	4816		3.518	416		4.106	673
3.539	446		4.118	4805		3.53	434		4.118	1027
3.551	655		4.13	7373		3.542	521		4.13	775
3.563	606		4.142	7807		3.554	502		4.141	625
3.575	523		4.153	10442		3.566	567		4.153	517
3.587	605		4.165	12361		3.577	455		4.165	824
3.599	441		4.177	16261		3.589	630		4.177	578
3.61	1074		4.189	21760		3.601	624		4.189	790
3.622	873		4.201	24352		3.613	746		4.2	500
3.634	1234		4.212	27948		3.625	912		4.212	732
3.646	1171		4.224	31990		3.637	906		4.224	397
3.658	1577		4.236	35570		3.648	1254		4.236	434
3.669	1776		4.248	38183		3.66	1366		4.248	479
3.681	1950		4.26	41556		3.672	1069		4.26	481
3.693	1550		4.272	43939		3.684	1387		4.271	539
3.705	2277		4.283	52712		3.696	1344		4.283	658
3.717	2149		4.295	56953		3.707	1662		4.295	641
3.729	2523		4.307	58413		3.719	1942		4.307	516
3.74	2267		4.319	63579		3.731	1699		4.319	290
3.752	2485		4.331	68654		3.743	1671		4.33	907
3.764	3010		4.342	69515		3.755	2233		4.342	671
3.776	2713		4.354	74323		3.767	2467		4.354	425
3.788	2935		4.366	81407		3.778	1953		4.366	447
3.799	2600		4.378	81616		3.79	2085		4.378	541
3.811	2969		4.39	84972		3.802	1785		4.389	675
3.823	2622		4.401	85418		3.814	2558		4.401	626
3.835	3141		4.413	86288		3.826	2338		4.413	408
3.847	3377		4.425	88072		3.837	1976		4.425	446
3.858	2855		4.437	82885		3.849	2092		4.437	398
3.87	3218		4.449	83033		3.861	1733		4.449	419
3.882	3250		4.461	80109		3.873	2320		4.46	459
3.894	3163		4.472	74749		3.885	1942		4.472	540
3.906	2969		4.484	71871		3.896	2130		4.484	543
3.918	2390		4.496	68634		3.908	1722		4.496	466
3.929	3555		4.508	60541		3.92	1561		4.508	468
3.941	2773		4.52	62415		3.932	1551		4.519	470
3.953	2575		4.531	54812		3.944	1699		4.531	352
3.965	2617		4.543	51236		3.956	1206		4.543	715
3.977	3800		4.555	49686		3.967	1151		4.555	405
3.988	2658		4.567	45240		3.979	1555		4.567	610
4	3103		4.579	41693		3.991	1150		4.579	222
4.012	3477		4.591	40563		4.003	1229		4.59	269
4.024	3669		4.602	38642		4.015	1425		4.602	417
4.036	3115		4.614	33650		4.026	987		4.614	462
4.048	3746		4.626	31242		4.038	1584		4.626	355
4.059	3351		4.638	28321		4.05	1480		4.638	471
4.071	4515		4.65	24971		4.062	998		4.649	437
4.083	5261		4.661	22871		4.074	1302		4.661	760
4.095	5502		4.673	21853		4.086	1002		4.673	270
4.107	6721		4.685	20639		4.097	1270		4.685	513
4.118	9088		4.697	17238		4.109	1623		4.697	308
4.13	10349		4.709	14923		4.121	1157		4.708	379
4.142	13136		4.721	14420		4.133	1521		4.72	281
4.154	14558		4.732	11427		4.145	1371		4.732	651
4.166	17510		4.744	10980		4.156	1985		4.744	424
4.177	21921		4.756	9780		4.168	1885		4.756	484
4.189	25288		4.768	8463		4.18	2467		4.768	261
4.201	29636		4.78	7077		4.192	2645		4.779	379
4.213	31664		4.791	6824		4.204	2712		4.791	292
4.225	37838		4.803	6434		4.215	2316		4.803	247
4.237	41956		4.815	6481		4.227	3261		4.815	488
4.248	44997		4.827	5234		4.239	3510		4.827	500
4.26	47363		4.839	4815		4.251	3500		4.838	464
4.272	59636		4.85	5281		4.263	3863		4.85	396
4.284	63701		4.862	4433		4.275	5000		4.862	512
4.296	67641		4.874	3289		4.286	4565		4.874	169
4.307	71818		4.886	3821		4.298	4754		4.886	495
4.319	79160		4.898	2474		4.31	4445		4.898	354
4.331	78646		4.91	3073		4.322	4977		4.909	288
4.343	86684		4.921	2725		4.334	5324		4.921	311
4.355	90741		4.933	2898		4.345	6143		4.933	363
4.367	95286		4.945	2810		4.357	5986		4.945	437
4.378	97039		4.957	2451		4.369	7041		4.957	267
4.39	107081		4.969	2622		4.381	4966		4.968	245
4.402	104752		4.98	1595		4.393	5879		4.98	402
4.414	103650		4.992	1702		4.405	6869		4.992	431
4.426	104992		5.004	1927		4.416	6451		5.004	381
4.437	104780		5.016	2222		4.428	7113		5.016	180
4.449	99843		5.028	2192		4.44	5238		5.027	469
4.461	99746		5.04	1375		4.452	5710		5.039	383
4.473	95181		5.051	1492		4.464	5069		5.051	292
4.485	90947		5.063	1928		4.475	4414		5.063	382
4.496	86713		5.075	1339		4.487	5513		5.075	470
4.508	80856		5.087	1460		4.499	4637		5.087	370
4.52	74706		5.099	1634		4.511	4565		5.098	690
4.532	75252		5.11	1137		4.523	4526		5.11	237
4.544	65507		5.122	1156		4.535	4226		5.122	316
4.556	63498		5.134	1116		4.546	4380		5.134	216
4.567	60876		5.146	1126		4.558	3352		5.146	226
4.579	54191		5.158	879		4.57	3564		5.157	264
4.591	49102		5.169	1233		4.582	3002		5.169	302
4.603	47542		5.181	1062		4.594	2936		5.181	224
4.615	41908		5.193	937		4.605	2904		5.193	297
4.626	38401		5.205	846		4.617	2920		5.205	207
4.638	35912		5.217	995		4.629	3070		5.217	177
4.65	31569		5.229	565		4.641	3112		5.228	344
4.662	31297		5.24	1251		4.653	3416		5.24	456
4.674	27853		5.252	706		4.664	4647		5.252	390
4.686	23740		5.264	761		4.676	5325		5.264	259
4.697	22759		5.276	956		4.688	5950		5.276	299
4.709	20689		5.288	1073		4.7	7963		5.287	503
4.721	18648		5.299	891		4.712	9782		5.299	181
4.733	17770		5.311	1082		4.724	10321		5.311	278
4.745	16777		5.323	949		4.735	11895		5.323	155
4.756	12886		5.335	915		4.747	12482		5.335	382
4.768	11476		5.347	982		4.759	11550		5.347	199
4.78	11362		5.359	795		4.771	12891		5.358	335
4.792	10929		5.37	758		4.783	14106		5.37	316
4.804	8706		5.382	797		4.794	13114		5.382	279
4.815	7764		5.394	522		4.806	12475		5.394	219
4.827	8476		5.406	568		4.818	13945		5.406	631
4.839	7006		5.418	781		4.83	13661		5.417	300
4.851	6558		5.429	787		4.842	12628		5.429	273
4.863	5748		5.441	556		4.854	11937		5.441	246
4.875	4913		5.453	655		4.865	12393		5.453	333
4.886	6041		5.465	654		4.877	12586		5.465	323
4.898	4032		5.477	753		4.889	10394		5.476	373
4.91	3648		5.488	887		4.901	10946		5.488	339
4.922	4449		5.5	902		4.913	9994		5.5	210
4.934	4069		5.512	901		4.924	9011		5.512	390
4.945	3170		5.524	585		4.936	9908		5.524	296
4.957	3596		5.536	834		4.948	6658		5.536	634
4.969	3462		5.548	535		4.96	7729		5.547	445
4.981	3025		5.559	750		4.972	7038		5.559	181
4.993	2818		5.571	704		4.983	5306		5.571	291
5.005	2766		5.583	820		4.995	5697		5.583	450
5.016	2374		5.595	549		5.007	5733		5.595	303
5.028	2121		5.607	461		5.019	4627		5.606	185
5.04	2264		5.618	550		5.031	4897		5.618	478
5.052	2459		5.63	647		5.043	4350		5.63	387
5.064	1840		5.642	503		5.054	4189		5.642	207
5.075	1828		5.654	363		5.066	3582		5.654	451
5.087	2055		5.666	672		5.078	2745		5.666	258
5.099	2097		5.678	532		5.09	3010		5.677	424
5.111	1986		5.689	507		5.102	3381		5.689	233
5.123	1840		5.701	574		5.113	2793		5.701	390
5.135	1881		5.713	687		5.125	2521		5.713	322
5.146	1630		5.725	704		5.137	1807		5.725	218
5.158	1716		5.737	464		5.149	1858		5.736	339
5.17	1729		5.748	309		5.161	1934		5.748	344
5.182	1630		5.76	710		5.173	1524		5.76	300
5.194	1800		5.772	541		5.184	1076		5.772	319
5.205	2052		5.784	745		5.196	1109		5.784	447
5.217	1747		5.796	531		5.208	1238		5.795	277
5.229	1880		5.807	460		5.22	850		5.807	325
5.241	1411		5.819	416		5.232	1227		5.819	410
5.253	1414		5.831	575		5.243	709		5.831	435
5.264	1303		5.843	917		5.255	773		5.843	263
5.276	1806		5.855	666		5.267	470		5.855	342
5.288	1764		5.867	515		5.279	803		5.866	242
5.3	1529		5.878	393		5.291	801		5.878	317
5.312	1533		5.89	380		5.302	509		5.89	175
5.324	1483		5.902	801		5.314	554		5.902	243
5.335	1178		5.914	319		5.326	509		5.914	236
5.347	1444		5.926	496		5.338	348		5.925	202
5.359	1343		5.937	513		5.35	569		5.937	112
5.371	1528		5.949	524		5.362	365		5.949	194
5.383	988		5.961	692		5.373	697		5.961	248
5.394	1010		5.973	397		5.385	303		5.973	148
5.406	1195		5.985	422		5.397	531		5.985	185
5.418	1202		5.997	289		5.409	489		5.996	129
5.43	1373		6.008	512		5.421	404		6.008	133
5.442	1119		6.02	834		5.432	394		6.02	251
5.454	1164		6.032	422		5.444	623		6.032	87
5.465	908		6.044	88		5.456	330		6.044	161
5.477	1292		6.056	385		5.468	265		6.055	254
5.489	1488		6.067	394		5.48	345		6.067	60
5.501	1285		6.079	201		5.492	510		6.079	93
5.513	1565		6.091	401		5.503	297		6.091	272
5.524	1354		6.103	323		5.515	402		6.103	228
5.536	1531		6.115	384		5.527	204		6.114	135
5.548	989		6.126	305		5.539	474		6.126	202
5.56	1046		6.138	328		5.551	214		6.138	75
5.572	1117		6.15	246		5.562	277		6.15	256
5.583	878		6.162	498		5.574	492		6.162	265
5.595	754		6.174	261		5.586	325		6.174	279
5.607	1191		6.186	390		5.598	221		6.185	162
5.619	956		6.197	442		5.61	266		6.197	189
5.631	1391		6.209	277		5.621	306		6.209	221
5.643	1085		6.221	314		5.633	295		6.221	144
5.654	511		6.233	339		5.645	135		6.233	265
5.666	761		6.245	500		5.657	207		6.244	330
5.678	1007		6.256	599		5.669	476		6.256	235
5.69	975		6.268	281		5.681	412		6.268	179
5.702	661		6.28	240		5.692	400		6.28	158
5.713	1128		6.292	262		5.704	237		6.292	199
5.725	843		6.304	498		5.716	617		6.304	294
5.737	927		6.316	362		5.728	123		6.315	261
5.749	897		6.327	388		5.74	178		6.327	294
5.761	1060		6.339	139		5.751	354		6.339	206
5.773	648		6.351	244		5.763	329		6.351	208
5.784	746		6.363	294		5.775	342		6.363	197
5.796	1174		6.375	285		5.787	379		6.374	220
5.808	929		6.386	251		5.799	302		6.386	212
5.82	678		6.398	319		5.811	440		6.398	202
5.832	691		6.41	260		5.822	172		6.41	273
5.843	743		6.422	150		5.834	397		6.422	298
5.855	660		6.434	291		5.846	352		6.433	190
5.867	708		6.445	360		5.858	227		6.445	199
5.879	832		6.457	280		5.87	166		6.457	193
5.891	657		6.469	362		5.881	141		6.469	348
5.902	631		6.481	372		5.893	371		6.481	169
5.914	880		6.493	670		5.905	89		6.493	368
5.926	791		6.505	270		5.917	331		6.504	323
5.938	428		6.516	350		5.929	239		6.516	193
5.95	704		6.528	365		5.941	166		6.528	238
5.962	419		6.54	235		5.952	209		6.54	104
5.973	466		6.552	307		5.964	234		6.552	168
5.985	623		6.564	308		5.976	321		6.563	246
5.997	815		6.575	380		5.988	236		6.575	274
6.009	624		6.587	357		6	219		6.587	397
6.021	514		6.599	174		6.011	146		6.599	253
6.032	529		6.611	176		6.023	132		6.611	265
6.044	772		6.623	266		6.035	108		6.623	320
6.056	626		6.635	623		6.047	165		6.634	276
6.068	377		6.646	298		6.059	248		6.646	137
6.08	638		6.658	340		6.071	320		6.658	408
6.092	620		6.67	200		6.082	160		6.67	723
6.103	501		6.682	382		6.094	213		6.682	401
6.115	412		6.694	340		6.106	173		6.693	241
6.127	641		6.705	474		6.118	145		6.705	328
6.139	728		6.717	315		6.13	186		6.717	465
6.151	821		6.729	369		6.141	166		6.729	513
6.162	750		6.741	499		6.153	161		6.741	378
6.174	629		6.753	233		6.165	124		6.752	354
6.186	656		6.764	342		6.177	220		6.764	343
6.198	398		6.776	152		6.189	258		6.776	222
6.21	484		6.788	539		6.2	127		6.788	220
6.221	589		6.8	514		6.212	103		6.8	253
6.233	341		6.812	332		6.224	114		6.812	355
6.245	541		6.824	271		6.236	136		6.823	190
6.257	575		6.835	338		6.248	197		6.835	272
6.269	402		6.847	228		6.26	129		6.847	232
6.281	673		6.859	358		6.271	129		6.859	445
6.292	582		6.871	374		6.283	96		6.871	251
6.304	562		6.883	228		6.295	124		6.882	158
6.316	677		6.894	322		6.307	114		6.894	273
6.328	459		6.906	282		6.319	185		6.906	363
6.34	457		6.918	380		6.33	201		6.918	271
6.351	617		6.93	376		6.342	294		6.93	180
6.363	606		6.942	146		6.354	276		6.942	237
6.375	434		6.954	361		6.366	189		6.953	249
6.387	647		6.965	358		6.378	161		6.965	204
6.399	726		6.977	299		6.39	198		6.977	191
6.411	987		6.989	363		6.401	237		6.989	180
6.422	472		7.001	153		6.413	349		7.001	364
6.434	413		7.013	435		6.425	143		7.012	217
6.446	508		7.024	149		6.437	253		7.024	130
6.458	475		7.036	190		6.449	221		7.036	237
6.47	565		7.048	408		6.46	68		7.048	278
6.481	446		7.06	212		6.472	152		7.06	286
6.493	696		7.072	214		6.484	246		7.071	168
6.505	609		7.084	329		6.496	133		7.083	206
6.517	514		7.095	241		6.508	130		7.095	193
6.529	652		7.107	227		6.519	135		7.107	220
6.541	396		7.119	307		6.531	73		7.119	385
6.552	466		7.131	362		6.543	121		7.131	112
6.564	494		7.143	280		6.555	132		7.142	155
6.576	404		7.154	206		6.567	224		7.154	225
6.588	739		7.166	164		6.579	114		7.166	203
6.6	458		7.178	375		6.59	303		7.178	226
6.611	649		7.19	165		6.602	144		7.19	196
6.623	393		7.202	175		6.614	334		7.201	153
6.635	450		7.213	111		6.626	136		7.213	160
6.647	419		7.225	116		6.638	180		7.225	270
6.659	569		7.237	283		6.649	310		7.237	159
6.671	597		7.249	291		6.661	255		7.249	229
6.682	561		7.261	333		6.673	383		7.261	220
6.694	502		7.273	232		6.685	604		7.272	180
6.706	406		7.284	307		6.697	185		7.284	225
6.718	648		7.296	237		6.709	427		7.296	199
6.73	432		7.308	367		6.72	462		7.308	164
6.741	543		7.32	288		6.732	544		7.32	134
6.753	717		7.332	247		6.744	250		7.331	181
6.765	502		7.343	170		6.756	775		7.343	204
6.777	507		7.355	150		6.768	162		7.355	178
6.789	491		7.367	299		6.779	307		7.367	207
6.8	619		7.379	259		6.791	507		7.379	153
6.812	549		7.391	283		6.803	392		7.39	118
6.824	700		7.403	486		6.815	279		7.402	281
6.836	621		7.414	212		6.827	306		7.414	216
6.848	602		7.426	309		6.838	279		7.426	127
6.86	726		7.438	228		6.85	332		7.438	161
6.871	374		7.45	261		6.862	251		7.45	249
6.883	381		7.462	266		6.874	185		7.461	113
6.895	372		7.473	264		6.886	178		7.473	125
6.907	493		7.485	428		6.898	451		7.485	149
6.919	519		7.497	196		6.909	552		7.497	268
6.93	575		7.509	101		6.921	154		7.509	114
6.942	482		7.521	337		6.933	357		7.52	272
6.954	430		7.532	152		6.945	278		7.532	181
6.966	573		7.544	198		6.957	195		7.544	254
6.978	356		7.556	124		6.968	146		7.556	145
6.99	390		7.568	200		6.98	386		7.568	166
7.001	410		7.58	244		6.992	163		7.58	207
7.013	436		7.592	203		7.004	90		7.591	266
7.025	405		7.603	279		7.016	406		7.603	212
7.037	613		7.615	159		7.028	110		7.615	253
7.049	338		7.627	149		7.039	106		7.627	143
7.06	380		7.639	319		7.051	249		7.639	104
7.072	362		7.651	201		7.063	493		7.65	103
7.084	414		7.662	418		7.075	120		7.662	274
7.096	541		7.674	265		7.087	176		7.674	235
7.108	334		7.686	156		7.098	273		7.686	263
7.119	398		7.698	251		7.11	206		7.698	88
7.131	432		7.71	151		7.122	252		7.709	261
7.143	416		7.722	93		7.134	274		7.721	265
7.155	523		7.733	359		7.146	147		7.733	157
7.167	434		7.745	324		7.157	148		7.745	197
7.179	235		7.757	97		7.169	58		7.757	191
7.19	443		7.769	153		7.181	166		7.769	174
7.202	692		7.781	314		7.193	94		7.78	126
7.214	501		7.792	83		7.205	63		7.792	199
7.226	587		7.804	149		7.217	141		7.804	106
7.238	525		7.816	291		7.228	67		7.816	138
7.249	420		7.828	279		7.24	153		7.828	129
7.261	540		7.84	199		7.252	183		7.839	145
7.273	529		7.852	303		7.264	103		7.851	192
7.285	302		7.863	97		7.276	223		7.863	187
7.297	249		7.875	130		7.287	122		7.875	176
7.309	498		7.887	196		7.299	162		7.887	189
7.32	611		7.899	96		7.311	194		7.899	139
7.332	239		7.911	180		7.323	153		7.91	176
7.344	336		7.922	345		7.335	283		7.922	154
7.356	368		7.934	103		7.347	214		7.934	219
7.368	361		7.946	158		7.358	184		7.946	159
7.379	485		7.958	189		7.37	66		7.958	113
7.391	462		7.97	170		7.382	382		7.969	299
7.403	214		7.981	201		7.394	173		7.981	195
7.415	480		7.993	179		7.406	179		7.993	208
7.427	447		8.005	170		7.417	164		8.005	157
7.438	139		8.017	172		7.429	145		8.017	151
7.45	369		8.029	337		7.441	84		8.029	138
7.462	410		8.041	160		7.453	110		8.04	187
7.474	382		8.052	105		7.465	199		8.052	128
7.486	318		8.064	250		7.476	102		8.064	192
7.498	415		8.076	233		7.488	295		8.076	272
7.509	498		8.088	243		7.5	154		8.088	167
7.521	512		8.1	144		7.512	252		8.099	178
7.533	290		8.111	186		7.524	120		8.111	236
7.545	347		8.123	250		7.536	172		8.123	168
7.557	332		8.135	297		7.547	230		8.135	149
7.568	457		8.147	143		7.559	116		8.147	100
7.58	385		8.159	372		7.571	191		8.158	169
7.592	208		8.171	115		7.583	174		8.17	94
7.604	262		8.182	152		7.595	106		8.182	181
7.616	458		8.194	167		7.606	357		8.194	263
7.628	356		8.206	207		7.618	155		8.206	217
7.639	537		8.218	186		7.63	125		8.218	220
7.651	513		8.23	125		7.642	136		8.229	101
7.663	209		8.241	115		7.654	41		8.241	191
7.675	368		8.253	288		7.666	194		8.253	127
7.687	234		8.265	95		7.677	129		8.265	118
7.698	190		8.277	168		7.689	241		8.277	167
7.71	329		8.289	151		7.701	65		8.288	177
7.722	499		8.3	102		7.713	113		8.3	170
7.734	489		8.312	203		7.725	163		8.312	107
7.746	557		8.324	158		7.736	116		8.324	154
7.758	337		8.336	155		7.748	203		8.336	264
7.769	445		8.348	176		7.76	143		8.348	192
7.781	269		8.36	362		7.772	96		8.359	111
7.793	571		8.371	337		7.784	252		8.371	110
7.805	290		8.383	107		7.796	93		8.383	164
7.817	348		8.395	273		7.807	89		8.395	339
7.828	279		8.407	357		7.819	148		8.407	151
7.84	443		8.419	127		7.831	114		8.418	155
7.852	284		8.43	240		7.843	282		8.43	287
7.864	409		8.442	111		7.855	204		8.442	185
7.876	411		8.454	266		7.866	178		8.454	267
7.887	219		8.466	112		7.878	155		8.466	140
7.899	304		8.478	178		7.89	175		8.477	149
7.911	284		8.49	105		7.902	122		8.489	152
7.923	267		8.501	378		7.914	83		8.501	252
7.935	410		8.513	75		7.925	92		8.513	116
7.947	446		8.525	223		7.937	45		8.525	255
7.958	309		8.537	158		7.949	189		8.537	119
7.97	454		8.549	108		7.961	172		8.548	178
7.982	369		8.56	130		7.973	125		8.56	120
7.994	208		8.572	115		7.985	172		8.572	160
8.006	260		8.584	150		7.996	75		8.584	183
8.017	492		8.596	180		8.008	108		8.596	214
8.029	286		8.608	155		8.02	193		8.607	213
8.041	420		8.619	128		8.032	227		8.619	65
8.053	458		8.631	138		8.044	79		8.631	92
8.065	291		8.643	475		8.055	92		8.643	183
8.077	185		8.655	302		8.067	180		8.655	239
8.088	333		8.667	273		8.079	154		8.667	187
8.1	389		8.679	125		8.091	130		8.678	175
8.112	281		8.69	247		8.103	142		8.69	213
8.124	245		8.702	385		8.115	98		8.702	107
8.136	409		8.714	84		8.126	113		8.714	175
8.147	334		8.726	91		8.138	122		8.726	122
8.159	324		8.738	159		8.15	181		8.737	202
8.171	181		8.749	165		8.162	183		8.749	139
8.183	327		8.761	258		8.174	151		8.761	162
8.195	290		8.773	117		8.185	124		8.773	167
8.206	205		8.785	182		8.197	259		8.785	114
8.218	419		8.797	197		8.209	178		8.796	115
8.23	302		8.809	113		8.221	290		8.808	91
8.242	264		8.82	147		8.233	235		8.82	172
8.254	257		8.832	375		8.244	262		8.832	216
8.266	347		8.844	167		8.256	159		8.844	153
8.277	296		8.856	168		8.268	148		8.856	155
8.289	324		8.868	135		8.28	98		8.867	53
8.301	422		8.879	100		8.292	97		8.879	143
8.313	207		8.891	244		8.304	110		8.891	199
8.325	221		8.903	129		8.315	150		8.903	144
8.336	327		8.915	133		8.327	64		8.915	119
8.348	257		8.927	210		8.339	71		8.926	120
8.36	223		8.938	239		8.351	99		8.938	132
8.372	177		8.95	131		8.363	100		8.95	359
8.384	424		8.962	239		8.374	87		8.962	133
8.396	261		8.974	182		8.386	270		8.974	129
8.407	216		8.986	90		8.398	129		8.986	132
8.419	543		8.998	189		8.41	153		8.997	183
8.431	176		9.009	100		8.422	71		9.009	141
8.443	341		9.021	195		8.434	171		9.021	147
8.455	245		9.033	156		8.445	112		9.033	137
8.466	152		9.045	199		8.457	129		9.045	119
8.478	154		9.057	202		8.469	138		9.056	100
8.49	288		9.068	163		8.481	222		9.068	181
8.502	224		9.08	113		8.493	260		9.08	122
8.514	335		9.092	246		8.504	409		9.092	203
8.525	297		9.104	112		8.516	47		9.104	351
8.537	233		9.116	115		8.528	176		9.116	170
8.549	356		9.128	232		8.54	156		9.127	90
8.561	260		9.139	93		8.552	177		9.139	289
8.573	278		9.151	128		8.563	105		9.151	247
8.585	272		9.163	232		8.575	89		9.163	86
8.596	242		9.175	208		8.587	108		9.175	149
8.608	314		9.187	300		8.599	55		9.186	210
8.62	381		9.198	158		8.611	79		9.198	114
8.632	278		9.21	283		8.623	42		9.21	103
8.644	187		9.222	151		8.634	195		9.222	158
8.655	214		9.234	160		8.646	149		9.234	164
8.667	251		9.246	138		8.658	138		9.245	169
8.679	257		9.257	156		8.67	173		9.257	151
8.691	347		9.269	134		8.682	108		9.269	161
8.703	460		9.281	241		8.693	246		9.281	233
8.715	305		9.293	199		8.705	128		9.293	94
8.726	232		9.305	160		8.717	106		9.305	294
8.738	153		9.317	73		8.729	50		9.316	98
8.75	215		9.328	235		8.741	202		9.328	164
8.762	172		9.34	257		8.753	87		9.34	195
8.774	259		9.352	199		8.764	171		9.352	178
8.785	373		9.364	144		8.776	59		9.364	152
8.797	207		9.376	216		8.788	84		9.375	114
8.809	358		9.387	202		8.8	108		9.387	234
8.821	268		9.399	139		8.812	187		9.399	147
8.833	276		9.411	241		8.823	273		9.411	193
8.844	272		9.423	195		8.835	191		9.423	113
8.856	132		9.435	228		8.847	131		9.435	95
8.868	139		9.447	250		8.859	191		9.446	161
8.88	356		9.458	128		8.871	126		9.458	187
8.892	380		9.47	125		8.882	141		9.47	156
8.904	414		9.482	112		8.894	168		9.482	156
8.915	280		9.494	152		8.906	144		9.494	220
8.927	460		9.506	67		8.918	231		9.505	202
8.939	561		9.517	123		8.93	163		9.517	118
8.951	463		9.529	135		8.942	146		9.529	280
8.963	346		9.541	263		8.953	146		9.541	223
8.974	282		9.553	196		8.965	101		9.553	104
8.986	284		9.565	206		8.977	134		9.565	292
8.998	184		9.576	92		8.989	194		9.576	164
9.01	311		9.588	169		9.001	87		9.588	286
9.022	198		9.6	219		9.012	46		9.6	146
9.034	454		9.612	121		9.024	158		9.612	87
9.045	245		9.624	174		9.036	172		9.624	54
9.057	189		9.636	324		9.048	48		9.635	199
9.069	155		9.647	187		9.06	174		9.647	90
9.081	334		9.659	107		9.072	192		9.659	142
9.093	210		9.671	97		9.083	116		9.671	261
9.104	230		9.683	119		9.095	23		9.683	284
9.116	161		9.695	158		9.107	129		9.694	105
9.128	213		9.706	154		9.119	108		9.706	195
9.14	335		9.718	42		9.131	163		9.718	104
9.152	360		9.73	59		9.142	113		9.73	128
9.163	356		9.742	126		9.154	161		9.742	181
9.175	259		9.754	397		9.166	98		9.754	122
9.187	262		9.766	200		9.178	199		9.765	117
9.199	323		9.777	88		9.19	92		9.777	80
9.211	274		9.789	113		9.201	192		9.789	200
9.223	280		9.801	86		9.213	243		9.801	169
9.234	322		9.813	237		9.225	79		9.813	165
9.246	320		9.825	98		9.237	89		9.824	63
9.258	178		9.836	219		9.249	62		9.836	89
9.27	332		9.848	252		9.261	126		9.848	172
9.282	254		9.86	140		9.272	168		9.86	199
9.293	174		9.872	215		9.284	163		9.872	201
9.305	192		9.884	136		9.296	161		9.884	144
9.317	323		9.895	105		9.308	133		9.895	140
9.329	253		9.907	137		9.32	178		9.907	227
9.341	438		9.919	159		9.331	186		9.919	90
9.353	260		9.931	122		9.343	180		9.931	135
9.364	243		9.943	140		9.355	127		9.943	146
9.376	286		9.955	88		9.367	120		9.954	120
9.388	166		9.966	191		9.379	140		9.966	139
9.4	300		9.978	152		9.391	126		9.978	130
9.412	350		9.99	134		9.402	121		9.99	132
9.423	227		10.002	209		9.414	164		10.002	214
9.435	379		10.014	121		9.426	177		10.013	150
9.447	222		10.025	365		9.438	119		10.025	131
9.459	161		10.037	80		9.45	131		10.037	254
9.471	347		10.049	284		9.461	107		10.049	142
9.482	275		10.061	111		9.473	113		10.061	145
9.494	139		10.073	136		9.485	253		10.073	253
9.506	294		10.085	158		9.497	178		10.084	127
9.518	286		10.096	194		9.509	132		10.096	119
9.53	188		10.108	130		9.52	173		10.108	153
9.542	161		10.12	141		9.532	222		10.12	115
9.553	266		10.132	178		9.544	59		10.132	83
9.565	309		10.144	166		9.556	189		10.143	183
9.577	127		10.155	211		9.568	65		10.155	70
9.589	222		10.167	106		9.58	149		10.167	107
9.601	343		10.179	81		9.591	164		10.179	179
9.612	206		10.191	219		9.603	42		10.191	141
9.624	129		10.203	116		9.615	147		10.203	255
9.636	222		10.214	237		9.627	81		10.214	133
9.648	291		10.226	179		9.639	124		10.226	100
9.66	155		10.238	247		9.65	100		10.238	137
9.672	136		10.25	172		9.662	65		10.25	160
9.683	190		10.262	213		9.674	152		10.262	238
9.695	312		10.274	152		9.686	94		10.273	132
9.707	317		10.285	147		9.698	115		10.285	237
9.719	88		10.297	107		9.71	86		10.297	85
9.731	283		10.309	218		9.721	104		10.309	73
9.742	166		10.321	178		9.733	140		10.321	105
9.754	184		10.333	91		9.745	114		10.332	97
9.766	376		10.344	135		9.757	169		10.344	239
9.778	120		10.356	221		9.769	110		10.356	71
9.79	178		10.368	85		9.78	102		10.368	114
9.801	110		10.38	52		9.792	91		10.38	64
9.813	184		10.392	235		9.804	173		10.392	161
9.825	311		10.404	148		9.816	151		10.403	74
9.837	253		10.415	135		9.828	77		10.415	160
9.849	196		10.427	115		9.839	53		10.427	171
9.861	304		10.439	137		9.851	217		10.439	105
9.872	172		10.451	209		9.863	106		10.451	143
9.884	317		10.463	144		9.875	187		10.462	175
9.896	150		10.474	123		9.887	127		10.474	86
9.908	175		10.486	150		9.899	146		10.486	113
9.92	186		10.498	109		9.91	55		10.498	171
9.931	206		10.51	140		9.922	141		10.51	100
9.943	127		10.522	156		9.934	48		10.522	279
9.955	395		10.534	84		9.946	221		10.533	294
9.967	216		10.545	236		9.958	123		10.545	112
9.979	219		10.557	113		9.969	45		10.557	178
9.991	268		10.569	150		9.981	104		10.569	108
10.002	262		10.581	134		9.993	91		10.581	115
10.014	287		10.593	122		10.005	238		10.592	97
10.026	282		10.604	267		10.017	90		10.604	138
10.038	269		10.616	76		10.029	226		10.616	125
10.05	306		10.628	156		10.04	151		10.628	70
10.061	344		10.64	214		10.052	68		10.64	74
10.073	228		10.652	230		10.064	204		10.651	8
10.085	111		10.663	157		10.076	92		10.663	120
10.097	172		10.675	37		10.088	130		10.675	231
10.109	354		10.687	160		10.099	133		10.687	199
10.12	190		10.699	252		10.111	223		10.699	134
10.132	186		10.711	116		10.123	179		10.711	139
10.144	106		10.723	78		10.135	163		10.722	170
10.156	220		10.734	254		10.147	210		10.734	110
10.168	138		10.746	37		10.159	131		10.746	75
10.18	349		10.758	136		10.17	85		10.758	148
10.191	264		10.77	199		10.182	126		10.77	67
10.203	222		10.782	159		10.194	179		10.781	138
10.215	177		10.793	114		10.206	97		10.793	63
10.227	203		10.805	197		10.218	118		10.805	66
10.239	221		10.817	157		10.229	67		10.817	119
10.25	190		10.829	239		10.241	137		10.829	72
10.262	115		10.841	119		10.253	88		10.841	148
10.274	81		10.853	154		10.265	54		10.852	88
10.286	257		10.864	84		10.277	128		10.864	91
10.298	209		10.876	293		10.288	132		10.876	120
10.31	398		10.888	47		10.3	106		10.888	187
10.321	239		10.9	154		10.312	129		10.9	65
10.333	262		10.912	179		10.324	240		10.911	103
10.345	240		10.923	79		10.336	97		10.923	116
10.357	188		10.935	131		10.348	89		10.935	67
10.369	171		10.947	34		10.359	41		10.947	66
10.38	141		10.959	104		10.371	35		10.959	138
10.392	248		10.971	81		10.383	128		10.97	108
10.404	349		10.982	154		10.395	96		10.982	129
10.416	237		10.994	237		10.407	62		10.994	161
10.428	113		11.006	252		10.418	65		11.006	61
10.44	242		11.018	111		10.43	136		11.018	115
10.451	225		11.03	114		10.442	107		11.03	70
10.463	182		11.042	191		10.454	56		11.041	196
10.475	245		11.053	111		10.466	102		11.053	148
10.487	213		11.065	229		10.478	41		11.065	100
10.499	161		11.077	287		10.489	52		11.077	67
10.51	209		11.089	153		10.501	152		11.089	110
10.522	107		11.101	129		10.513	155		11.1	77
10.534	348		11.112	345		10.525	74		11.112	279
10.546	187		11.124	301		10.537	98		11.124	231
10.558	158		11.136	382		10.548	46		11.136	374
10.569	251		11.148	496		10.56	45		11.148	257
10.581	225		11.16	410		10.572	62		11.16	282
10.593	287		11.172	321		10.584	117		11.171	371
10.605	117		11.183	507		10.596	50		11.183	407
10.617	185		11.195	366		10.607	273		11.195	288
10.629	84		11.207	216		10.619	194		11.207	243
10.64	230		11.219	255		10.631	80		11.219	354
10.652	203		11.231	232		10.643	132		11.23	179
10.664	140		11.242	347		10.655	73		11.242	228
10.676	279		11.254	213		10.667	130		11.254	285
10.688	272		11.266	631		10.678	36		11.266	261
10.699	194		11.278	219		10.69	44		11.278	233
10.711	123		11.29	702		10.702	23		11.289	301
10.723	71		11.301	160		10.714	70		11.301	337
10.735	287		11.313	558		10.726	85		11.313	395
10.747	106		11.325	438		10.737	121		11.325	160
10.759	176		11.337	328		10.749	52		11.337	296
10.77	134		11.349	689		10.761	85		11.349	325
10.782	165		11.361	650		10.773	35		11.36	479
10.794	518		11.372	377		10.785	119		11.372	492
10.806	154		11.384	654		10.797	28		11.384	357
10.818	269		11.396	667		10.808	48		11.396	266
10.829	160		11.408	516		10.82	92		11.408	244
10.841	143		11.42	195		10.832	131		11.419	575
10.853	206		11.431	806		10.844	148		11.431	474
10.865	163		11.443	323		10.856	114		11.443	594
10.877	273		11.455	320		10.867	141		11.455	562
10.888	335		11.467	537		10.879	107		11.467	558
10.9	102		11.479	514		10.891	76		11.479	604
10.912	132		11.491	520		10.903	84		11.49	638
10.924	137		11.502	610		10.915	47		11.502	305
10.936	263		11.514	452		10.926	108		11.514	474
10.948	263		11.526	380		10.938	47		11.526	434
10.959	226		11.538	588		10.95	53		11.538	738
10.971	173		11.55	551		10.962	38		11.549	421
10.983	175		11.561	585		10.974	131		11.561	662
10.995	157		11.573	388		10.986	58		11.573	613
11.007	160		11.585	709		10.997	214		11.585	315
11.018	392		11.597	624		11.009	94		11.597	431
11.03	270		11.609	339		11.021	146		11.608	581
11.042	305		11.62	371		11.033	117		11.62	281
11.054	302		11.632	627		11.045	29		11.632	743
11.066	305		11.644	424		11.056	224		11.644	322
11.078	224		11.656	657		11.068	156		11.656	147
11.089	172		11.668	450		11.08	64		11.668	356
11.101	326		11.68	431		11.092	152		11.679	394
11.113	460		11.691	386		11.104	114		11.691	448
11.125	274		11.703	326		11.116	406		11.703	421
11.137	361		11.715	308		11.127	229		11.715	360
11.148	538		11.727	629		11.139	285		11.727	591
11.16	443		11.739	446		11.151	497		11.738	349
11.172	216		11.75	578		11.163	467		11.75	486
11.184	558		11.762	369		11.175	350		11.762	323
11.196	202		11.774	803		11.186	204		11.774	427
11.207	644		11.786	223		11.198	239		11.786	352
11.219	411		11.798	346		11.21	101		11.798	254
11.231	596		11.81	575		11.222	541		11.809	442
11.243	296		11.821	382		11.234	317		11.821	129
11.255	503		11.833	413		11.245	457		11.833	314
11.267	348		11.845	854		11.257	307		11.845	457
11.278	392		11.857	436		11.269	303		11.857	358
11.29	247		11.869	373		11.281	496		11.868	187
11.302	523		11.88	211		11.293	172		11.88	260
11.314	545		11.892	338		11.305	468		11.892	558
11.326	356		11.904	383		11.316	445		11.904	506
11.337	345		11.916	510		11.328	321		11.916	441
11.349	329		11.928	537		11.34	238		11.928	312
11.361	490		11.939	624		11.352	381		11.939	436
11.373	718		11.951	251		11.364	380		11.951	477
11.385	375		11.963	285		11.375	575		11.963	318
11.397	630		11.975	334		11.387	280		11.975	392
11.408	590		11.987	259		11.399	423		11.987	380
11.42	804		11.999	402		11.411	285		11.998	333
11.432	794		12.01	348		11.423	204		12.01	223
11.444	384		12.022	286		11.435	359		12.022	463
11.456	517		12.034	398		11.446	538		12.034	297
11.467	632		12.058	69		11.458	448		12.057	47
11.479	917		12.069	98		11.47	420		12.069	24
11.491	437		12.081	163		11.482	458		12.081	47
11.503	450		12.093	350		11.494	649		12.093	100
11.515	845		12.105	177		11.505	716		12.105	329
11.526	515		12.117	112		11.517	747		12.117	137
11.538	473		12.129	41		11.529	635		12.128	145
11.55	684		12.14	73		11.541	668		12.14	143
11.562	390		12.152	158		11.553	905		12.152	247
11.574	812		12.164	92		11.564	546		12.164	182
11.586	864		12.176	189		11.576	331		12.176	158
11.597	724		12.188	146		11.588	418		12.187	339
11.609	469		12.199	76		11.6	722		12.199	434
11.621	802		12.211	259		11.612	356		12.211	317
11.633	411		12.223	213		11.624	439		12.223	176
11.645	726		12.235	166		11.635	409		12.235	203
11.656	369		12.247	358		11.647	558		12.247	123
11.668	570		12.258	215		11.659	536		12.258	130
11.68	458		12.27	252		11.671	585		12.27	203
11.692	662		12.282	93		11.683	452		12.282	194
11.704	452		12.294	363		11.694	494		12.294	218
11.716	413		12.306	275		11.706	382		12.306	277
11.727	344		12.318	137		11.718	364		12.317	402
11.739	217		12.329	296		11.73	295		12.329	94
11.751	431		12.341	291		11.742	356		12.341	160
11.763	376		12.353	263		11.754	284		12.353	299
11.775	576		12.365	326		11.765	507		12.365	141
11.786	368		12.377	530		11.777	680		12.376	167
11.798	570		12.388	446		11.789	598		12.388	478
11.81	696		12.4	457		11.801	571		12.4	706
11.822	563		12.412	498		11.813	337		12.412	425
11.834	266		12.424	3		11.824	353		12.424	431
11.845	330		12.436	0		11.836	567		12.436	0
11.857	262		12.448	0		11.848	449		12.447	0
11.869	374		12.459	0		11.86	278		12.459	0
11.881	359		12.471	0		11.872	171		12.471	4
11.893	559		12.483	1		11.883	263		12.483	3
11.905	333		12.495	0		11.895	336		12.495	0
11.916	222		12.507	0		11.907	414		12.506	0
11.928	354		12.518	0		11.919	185		12.518	0
11.94	223		12.53	0		11.931	253		12.53	1
11.952	458		12.542	5		11.943	250		12.542	0
11.964	453		12.554	0		11.954	282		12.554	0
11.975	302		12.566	0		11.966	347		12.566	2
11.987	315		12.577	0		11.978	336		12.577	0
11.999	173		12.589	3		11.99	234		12.589	0
12.011	327		12.601	0		12.002	248		12.601	0
12.023	285		12.613	0		12.013	632		12.613	0
12.035	430		12.625	0		12.025	654		12.625	0
12.058	48		12.637	0		12.049	203		12.636	6
12.07	101		12.648	0		12.061	61		12.648	0
12.082	23		12.66	0		12.073	237		12.66	0
12.094	109		12.672	0		12.084	148		12.672	0
12.105	104		12.684	0		12.096	211		12.684	0
12.117	148		12.696	0		12.108	190		12.695	0
12.129	79		12.707	0		12.12	141		12.707	3
12.141	103		12.719	1		12.132	99		12.719	0
12.153	170		12.731	0		12.143	219		12.731	0
12.164	64		12.743	6		12.155	143		12.743	0
12.176	61		12.755	0		12.167	81		12.755	0
12.188	143		12.767	0		12.179	111		12.766	0
12.2	161		12.778	0		12.191	207		12.778	0
12.212	189		12.79	0		12.202	61		12.79	0
12.224	133		12.802	0		12.214	326		12.802	0
12.235	282		12.814	0		12.226	114		12.814	2
12.247	119		12.826	0		12.238	287		12.825	1
12.259	134		12.837	0		12.25	122		12.837	0
12.271	89		12.849	4		12.262	203		12.849	0
12.283	169		12.861	0		12.273	150		12.861	0
12.294	151		12.873	0		12.285	141		12.873	0
12.306	157		12.885	0		12.297	365		12.885	0
12.318	128		12.897	1		12.309	360		12.896	0
12.33	315		12.908	0		12.321	96		12.908	0
12.342	84		12.92	1		12.332	280		12.92	0
12.354	81		12.932	0		12.344	258		12.932	0
12.365	195		12.944	3		12.356	378		12.944	0
12.377	126		12.956	0		12.368	563		12.955	4
12.389	238		12.967	0		12.38	419		12.967	3
12.401	133		12.979	2		12.392	483		12.979	0
12.413	317		12.991	0		12.403	182		12.991	0
12.424	206		13.003	0		12.415	2		13.003	0
12.436	233		13.015	0		12.427	0		13.014	0
12.448	383		13.026	0		12.439	0		13.026	4
12.46	216		13.038	4		12.451	1		13.038	0
12.472	514		13.05	0		12.462	0		13.05	0
12.483	0		13.062	0		12.474	0		13.062	0
12.495	0		13.074	0		12.486	0		13.074	0
12.507	0		13.086	0		12.498	0		13.085	0
12.519	0		13.097	0		12.51	0		13.097	0
12.531	0		13.109	0		12.522	0		13.109	0
12.543	0		13.121	0		12.533	0		13.121	0
12.554	4		13.133	0		12.545	0		13.133	0
12.566	0		13.145	0		12.557	0		13.144	0
12.578	1		13.156	0		12.569	0		13.156	3
12.59	0		13.168	0		12.581	0		13.168	0
12.602	0		13.18	10		12.592	0		13.18	0
12.613	1		13.192	0		12.604	0		13.192	0
12.625	0		13.204	0		12.616	0		13.204	0
12.637	0		13.216	0		12.628	5		13.215	0
12.649	0		13.227	0		12.64	0		13.227	0
12.661	0		13.239	0		12.651	0		13.239	0
12.673	0		13.251	0		12.663	0		13.251	0
12.684	0		13.263	0		12.675	0		13.263	0
12.696	0		13.275	0		12.687	0		13.274	0
12.708	0		13.286	0		12.699	0		13.286	0
12.72	0		13.298	0		12.711	0		13.298	0
12.732	0		13.31	0		12.722	0		13.31	0
12.743	0		13.322	1		12.734	0		13.322	0
12.755	0		13.334	0		12.746	6		13.333	0
12.767	0		13.345	0		12.758	3		13.345	0
12.779	0		13.357	0		12.77	2		13.357	0
12.791	1		13.369	0		12.781	0		13.369	2
12.803	0		13.381	0		12.793	0		13.381	0
12.814	0		13.393	0		12.805	0		13.393	0
12.826	0		13.405	0		12.817	0		13.404	3
12.838	0		13.416	0		12.829	0		13.416	0
12.85	0		13.428	0		12.841	0		13.428	0
12.862	0		13.44	0		12.852	0		13.44	0
12.873	0		13.452	0		12.864	0		13.452	0
12.885	0		13.464	0		12.876	2		13.463	0
12.897	0		13.475	0		12.888	0		13.475	0
12.909	0		13.487	0		12.9	0		13.487	0
12.921	0		13.499	0		12.911	4		13.499	0
12.932	0		13.511	0		12.923	0		13.511	0
12.944	0		13.523	0		12.935	0		13.523	0
12.956	0		13.535	0		12.947	0		13.534	0
12.968	0		13.546	2		12.959	2		13.546	0
12.98	3		13.558	0		12.97	0		13.558	0
12.992	0		13.57	0		12.982	0		13.57	0
13.003	0		13.582	3		12.994	0		13.582	0
13.015	0		13.594	0		13.006	3		13.593	0
13.027	0		13.605	0		13.018	0		13.605	0
13.039	0		13.617	0		13.03	0		13.617	0
13.051	0		13.629	0		13.041	0		13.629	2
13.062	0		13.641	0		13.053	0		13.641	0
13.074	3		13.653	2		13.065	2		13.652	0
13.086	0		13.664	0		13.077	0		13.664	0
13.098	0		13.676	0		13.089	0		13.676	0
13.11	0		13.688	0		13.1	0		13.688	0
13.122	0		13.7	0		13.112	0		13.7	0
13.133	0		13.712	0		13.124	0		13.712	2
13.145	0		13.724	0		13.136	0		13.723	0
13.157	0		13.735	0		13.148	0		13.735	0
13.169	0		13.747	0		13.16	0		13.747	0
13.181	0		13.759	0		13.171	2		13.759	0
13.192	0		13.771	3		13.183	0		13.771	0
13.204	0		13.783	0		13.195	0		13.782	2
13.216	4		13.794	0		13.207	0		13.794	0
13.228	2		13.806	2		13.219	0		13.806	0
13.24	1		13.818	0		13.23	0		13.818	0
13.251	0		13.83	0		13.242	0		13.83	0
13.263	0		13.842	0		13.254	2		13.842	0
13.275	0		13.854	0		13.266	0		13.853	0
13.287	0		13.865	0		13.278	0		13.865	0
13.299	0		13.877	0		13.289	0		13.877	0
13.311	3		13.889	0		13.301	0		13.889	0
13.322	0		13.901	0		13.313	1		13.901	0
13.334	1		13.913	0		13.325	0		13.912	0
13.346	0		13.924	0		13.337	0		13.924	0
13.358	0		13.936	0		13.349	0		13.936	0
13.37	0		13.948	0		13.36	0		13.948	0
13.381	0		13.96	0		13.372	2		13.96	0
13.393	0		13.972	0		13.384	0		13.971	0
13.405	0		13.983	0		13.396	0		13.983	0
13.417	0		13.995	0		13.408	0		13.995	0
13.429	0		14.007	0		13.419	0		14.007	0
13.441	0		14.019	0		13.431	0		14.019	0
13.452	0		14.031	5		13.443	0		14.031	0
13.464	0		14.043	0		13.455	0		14.042	0
13.476	0		14.054	0		13.467	0		14.054	0
13.488	0		14.066	0		13.479	1		14.066	0
13.5	0		14.078	1		13.49	0		14.078	0
13.511	3		14.09	2		13.502	0		14.09	0
13.523	0		14.102	0		13.514	0		14.101	0
13.535	0		14.113	0		13.526	0		14.113	0
13.547	0		14.125	0		13.538	0		14.125	0
13.559	0		14.137	0		13.549	0		14.137	0
13.57	0		14.149	0		13.561	0		14.149	0
13.582	0		14.161	0		13.573	0		14.161	0
13.594	1		14.173	0		13.585	0		14.172	2
13.606	0		14.184	0		13.597	0		14.184	0
13.618	0		14.196	0		13.609	1		14.196	0
13.63	0		14.208	0		13.62	0		14.208	2
13.641	0		14.22	0		13.632	0		14.22	0
13.653	0		14.232	0		13.644	0		14.231	0
13.665	0		14.243	0		13.656	0		14.243	0
13.677	0		14.255	0		13.668	0		14.255	2
13.689	1		14.267	0		13.679	0		14.267	0
13.7	0		14.279	1		13.691	0		14.279	0
13.712	0		14.291	0		13.703	0		14.291	1
13.724	0		14.302	0		13.715	0		14.302	0
13.736	0		14.314	0		13.727	0		14.314	0
13.748	2		14.326	0		13.739	0		14.326	0
13.76	0		14.338	1		13.75	0		14.338	0
13.771	0		14.35	0		13.762	0		14.35	0
13.783	0		14.362	0		13.774	0		14.361	0
13.795	0		14.373	0		13.786	0		14.373	0
13.807	0		14.385	0		13.798	0		14.385	0
13.819	0		14.397	0		13.809	0		14.397	0
13.83	0		14.409	0		13.821	0		14.409	0
13.842	0		14.421	0		13.833	0		14.42	0
13.854	0		14.432	0		13.845	0		14.432	0
13.866	0		14.444	5		13.857	0		14.444	0
13.878	0		14.456	0		13.868	0		14.456	0
13.889	0		14.468	0		13.88	0		14.468	0
13.901	0		14.48	0		13.892	0		14.48	0
13.913	0		14.492	0		13.904	0		14.491	0
13.925	0		14.503	0		13.916	0		14.503	0
13.937	0		14.515	0		13.928	0		14.515	0
13.949	0		14.527	0		13.939	0		14.527	0
13.96	0		14.539	0		13.951	0		14.539	0
13.972	0		14.551	0		13.963	0		14.55	3
13.984	0		14.562	0		13.975	0		14.562	1
13.996	0		14.574	4		13.987	0		14.574	0
14.008	0		14.586	2		13.998	0		14.586	0
14.019	0		14.598	0		14.01	0		14.598	0
14.031	0		14.61	0		14.022	0		14.61	0
14.043	1		14.622	0		14.034	0		14.621	2
14.055	0		14.633	0		14.046	0		14.633	0
14.067	0		14.645	0		14.058	0		14.645	0
14.079	0		14.657	4		14.069	0		14.657	0
14.09	0		14.669	0		14.081	0		14.669	0
14.102	0		14.681	0		14.093	0		14.68	0
14.114	5		14.692	0		14.105	0		14.692	0
14.126	0		14.704	0		14.117	0		14.704	0
14.138	0		14.716	0		14.128	0		14.716	0
14.149	0		14.728	0		14.14	0		14.728	0
14.161	1		14.74	0		14.152	0		14.739	0
14.173	0		14.752	0		14.164	0		14.751	0
14.185	0		14.763	0		14.176	0		14.763	0
14.197	0		14.775	0		14.187	0		14.775	0
14.208	0		14.787	5		14.199	0		14.787	0
14.22	0		14.799	0		14.211	0		14.799	0
14.232	0		14.811	0		14.223	0		14.81	3
14.244	0		14.822	0		14.235	0		14.822	0
14.256	0		14.834	0		14.247	0		14.834	0
14.268	0		14.846	0		14.258	0		14.846	0
14.279	0		14.858	0		14.27	0		14.858	0
14.291	0		14.87	0		14.282	0		14.869	0
14.303	0		14.881	0		14.294	0		14.881	0
14.315	0		14.893	0		14.306	0		14.893	0
14.327	0		14.905	0		14.317	0		14.905	0
14.338	0		14.917	0		14.329	0		14.917	1
14.35	0		14.929	3		14.341	0		14.929	0
14.362	0		14.941	0		14.353	0		14.94	0
14.374	0		14.952	0		14.365	1		14.952	0
14.386	0		14.964	0		14.377	0		14.964	0
14.398	0		14.976	0		14.388	0		14.976	0
14.409	0		14.988	0		14.4	0		14.988	0
14.421	2		15	5		14.412	0		14.999	0
14.433	0		15.011	0		14.424	5		15.011	0
14.445	0		15.023	1		14.436	0		15.023	0
14.457	0		15.035	0		14.447	0		15.035	0
14.468	0		15.047	0		14.459	0		15.047	0
14.48	0		15.059	9		14.471	4		15.058	0
14.492	0		15.071	0		14.483	0		15.07	0
14.504	0		15.082	0		14.495	0		15.082	0
14.516	0		15.094	0		14.506	0		15.094	0
14.527	19		15.106	0		14.518	0		15.106	0
14.539	0		15.118	0		14.53	0		15.118	1
14.551	0		15.13	0		14.542	0		15.129	0
14.563	0		15.141	0		14.554	0		15.141	0
14.575	0		15.153	0		14.566	0		15.153	0
14.587	0		15.165	0		14.577	0		15.165	0
14.598	0		15.177	0		14.589	0		15.177	0
14.61	1		15.189	0		14.601	0		15.188	0
14.622	0		15.2	0		14.613	0		15.2	3
14.634	0		15.212	0		14.625	1		15.212	0
14.646	0		15.224	0		14.636	0		15.224	0
14.657	0		15.236	0		14.648	0		15.236	0
14.669	0		15.248	0		14.66	0		15.248	1
14.681	0		15.26	0		14.672	0		15.259	0
14.693	0		15.271	4		14.684	0		15.271	0
14.705	0		15.283	0		14.696	3		15.283	0
14.717	0		15.295	0		14.707	0		15.295	0
14.728	0		15.307	0		14.719	0		15.307	0
14.74	0		15.319	0		14.731	0		15.318	0
14.752	0		15.33	0		14.743	0		15.33	0
14.764	0		15.342	0		14.755	0		15.342	0
14.776	0		15.354	0		14.766	0		15.354	0
14.787	2		15.366	0		14.778	0		15.366	0
14.799	0		15.378	0		14.79	0		15.377	0
14.811	0		15.39	0		14.802	0		15.389	0
14.823	0		15.401	0		14.814	0		15.401	0
14.835	0		15.413	0		14.825	0		15.413	0
14.846	0		15.425	0		14.837	0		15.425	0
14.858	0		15.437	0		14.849	0		15.437	0
14.87	0		15.449	0		14.861	0		15.448	0
14.882	1		15.46	0		14.873	0		15.46	0
14.894	0		15.472	0		14.885	0		15.472	0
14.906	0		15.484	0		14.896	0		15.484	0
14.917	0		15.496	0		14.908	0		15.496	0
14.929	0		15.508	0		14.92	0		15.507	0
14.941	0		15.52	1		14.932	0		15.519	0
14.953	0		15.531	0		14.944	0		15.531	0
14.965	0		15.543	13		14.955	0		15.543	0
14.976	0		15.555	0		14.967	0		15.555	0
14.988	2		15.567	0		14.979	0		15.567	0
15	0		15.579	0		14.991	0		15.578	0
15.012	0		15.59	0		15.003	0		15.59	0
15.024	0		15.602	0		15.015	0		15.602	0
15.036	0		15.614	0		15.026	0		15.614	0
15.047	0		15.626	0		15.038	0		15.626	0
15.059	0		15.638	0		15.05	0		15.637	0
15.071	0		15.649	0		15.062	0		15.649	0
15.083	0		15.661	0		15.074	1		15.661	0
15.095	0		15.673	0		15.085	13		15.673	0
15.106	0		15.685	0		15.097	0		15.685	0
15.118	0		15.697	0		15.109	0		15.696	0
15.13	2		15.709	0		15.121	0		15.708	0
15.142	0		15.72	0		15.133	0		15.72	0
15.154	0		15.732	0		15.144	0		15.732	0
15.166	0		15.744	0		15.156	0		15.744	0
15.177	0		15.756	1		15.168	0		15.756	0
15.189	0		15.768	0		15.18	0		15.767	0
15.201	0		15.779	0		15.192	0		15.779	0
15.213	0		15.791	0		15.204	0		15.791	0
15.225	0		15.803	0		15.215	0		15.803	0
15.236	0		15.815	0		15.227	0		15.815	3
15.248	0		15.827	0		15.239	0		15.826	0
15.26	0		15.839	0		15.251	0		15.838	1
15.272	0		15.85	0		15.263	0		15.85	0
15.284	0		15.862	0		15.274	0		15.862	0
15.295	0		15.874	0		15.286	0		15.874	0
15.307	0		15.886	0		15.298	0		15.886	0
15.319	0		15.898	0		15.31	0		15.897	0
15.331	0		15.909	0		15.322	0		15.909	0
15.343	0		15.921	0		15.334	0		15.921	1
15.355	0		15.933	0		15.345	0		15.933	0
15.366	0		15.945	0		15.357	0		15.945	0
15.378	0		15.957	1		15.369	0		15.956	0
15.39	0		15.968	0		15.381	0		15.968	0
15.402	0		15.98	0		15.393	0		15.98	0
15.414	0		15.992	0		15.404	2		15.992	0
15.425	0		16.004	0		15.416	0		16.004	0
15.437	0		16.016	0		15.428	0		16.015	0
15.449	0		16.028	0		15.44	0		16.027	2
15.461	0		16.039	6		15.452	0		16.039	0
15.473	0		16.051	0		15.464	0		16.051	0
15.485	2		16.063	0		15.475	0		16.063	0
15.496	0		16.075	0		15.487	0		16.075	2
15.508	0		16.087	0		15.499	0		16.086	0
15.52	0		16.098	0		15.511	0		16.098	4
15.532	0		16.11	0		15.523	0		16.11	0
15.544	0		16.122	0		15.534	0		16.122	0
15.555	0		16.134	0		15.546	0		16.134	1
15.567	1		16.146	19		15.558	0		16.145	0
15.579	0		16.158	0		15.57	0		16.157	0
15.591	0		16.169	1		15.582	4		16.169	0
15.603	0		16.181	0		15.593	0		16.181	3
15.614	0		16.193	0		15.605	0		16.193	0
15.626	0		16.205	0		15.617	0		16.205	4
15.638	0		16.217	0		15.629	0		16.216	0
15.65	0		16.228	0		15.641	0		16.228	0
15.662	0		16.24	3		15.653	0		16.24	0
15.674	0		16.252	0		15.664	0		16.252	0
15.685	0		16.264	0		15.676	0		16.264	0
15.697	0		16.276	0		15.688	0		16.275	1
15.709	0		16.287	0		15.7	0		16.287	0
15.721	0		16.299	0		15.712	0		16.299	0
15.733	0		16.311	0		15.723	0		16.311	0
15.744	0		16.323	0		15.735	0		16.323	0
15.756	0		16.335	0		15.747	0		16.334	0
15.768	0		16.347	0		15.759	0		16.346	6
15.78	0		16.358	0		15.771	0		16.358	0
15.792	0		16.37	0		15.783	0		16.37	0
15.804	0		16.382	0		15.794	0		16.382	0
15.815	0		16.394	0		15.806	0		16.394	0
15.827	0		16.406	0		15.818	0		16.405	0
15.839	0		16.417	0		15.83	0		16.417	2
15.851	0		16.429	0		15.842	0		16.429	0
15.863	0		16.441	0		15.853	0		16.441	0
15.874	0		16.453	3		15.865	0		16.453	0
15.886	0		16.465	0		15.877	0		16.464	0
15.898	0		16.477	0		15.889	0		16.476	0
15.91	0		16.488	0		15.901	0		16.488	0
15.922	0		16.5	0		15.912	0		16.5	0
15.933	0		16.512	0		15.924	0		16.512	0
15.945	0		16.524	0		15.936	0		16.524	0
15.957	0		16.536	0		15.948	0		16.535	0
15.969	0		16.547	0		15.96	2		16.547	0
15.981	0		16.559	0		15.972	0		16.559	0
15.993	0		16.571	0		15.983	0		16.571	0
16.004	0		16.583	0		15.995	0		16.583	0
16.016	0		16.595	0		16.007	0		16.594	1
16.028	0		16.606	0		16.019	3		16.606	0
16.04	0		16.618	0		16.031	0		16.618	0
16.052	0		16.63	0		16.042	0		16.63	0
16.063	0		16.642	0		16.054	0		16.642	0
16.075	0		16.654	0		16.066	0		16.654	0
16.087	0		16.666	0		16.078	0		16.665	0
16.099	0		16.677	0		16.09	0		16.677	0
16.111	0		16.689	0		16.102	0		16.689	0
16.123	0		16.701	0		16.113	0		16.701	0
16.134	0		16.713	0		16.125	0		16.713	0
16.146	0		16.725	0		16.137	0		16.724	0
16.158	2		16.736	0		16.149	0		16.736	0
16.17	0		16.748	0		16.161	0		16.748	0
16.182	0		16.76	0		16.172	0		16.76	0
16.193	0		16.772	0		16.184	0		16.772	0
16.205	0		16.784	0		16.196	0		16.784	0
16.217	0		16.796	0		16.208	0		16.795	0
16.229	0		16.807	0		16.22	0		16.807	0
16.241	3		16.819	0		16.231	0		16.819	0
16.252	0		16.831	0		16.243	0		16.831	0
16.264	0		16.843	1		16.255	0		16.843	0
16.276	0		16.855	0		16.267	0		16.854	0
16.288	0		16.866	0		16.279	0		16.866	0
16.3	0		16.878	0		16.291	0		16.878	0
16.312	0		16.89	0		16.302	0		16.89	0
16.323	0		16.902	0		16.314	0		16.902	0
16.335	0		16.914	0		16.326	0		16.913	0
16.347	0		16.925	0		16.338	0		16.925	0
16.359	0		16.937	0		16.35	0		16.937	0
16.371	0		16.949	0		16.361	0		16.949	0
16.382	5		16.961	0		16.373	1		16.961	0
16.394	0		16.973	0		16.385	0		16.973	0
16.406	0		16.985	0		16.397	0		16.984	0
16.418	0		16.996	0		16.409	0		16.996	0
16.43	0		17.008	0		16.421	0		17.008	0
16.442	0		17.02	0		16.432	0		17.02	0
16.453	0		17.032	0		16.444	0		17.032	0
16.465	0		17.044	0		16.456	0		17.043	0
16.477	0		17.055	0		16.468	0		17.055	0
16.489	0		17.067	0		16.48	0		17.067	0
16.501	0		17.079	0		16.491	0		17.079	0
16.512	0		17.091	0		16.503	0		17.091	0
16.524	0		17.103	0		16.515	0		17.103	0
16.536	0		17.115	0		16.527	3		17.114	3
16.548	1		17.126	0		16.539	0		17.126	1
16.56	0		17.138	0		16.55	0		17.138	2
16.571	0		17.15	0		16.562	0		17.15	0
16.583	0		17.162	0		16.574	0		17.162	0
16.595	0		17.174	0		16.586	0		17.173	0
16.607	0		17.185	0		16.598	0		17.185	0
16.619	0		17.197	0		16.61	0		17.197	0
16.631	0		17.209	0		16.621	0		17.209	0
16.642	0		17.221	0		16.633	0		17.221	0
16.654	0		17.233	0		16.645	0		17.232	0
16.666	5		17.244	0		16.657	0		17.244	0
16.678	0		17.256	0		16.669	0		17.256	0
16.69	0		17.268	0		16.68	0		17.268	0
16.701	0		17.28	0		16.692	0		17.28	0
16.713	0		17.292	0		16.704	0		17.292	0
16.725	0		17.304	2		16.716	0		17.303	0
16.737	0		17.315	0		16.728	0		17.315	0
16.749	0		17.327	0		16.74	2		17.327	0
16.761	0		17.339	0		16.751	0		17.339	0
16.772	0		17.351	0		16.763	0		17.351	0
16.784	0		17.363	0		16.775	0		17.362	0
16.796	0		17.374	0		16.787	0		17.374	0
16.808	0		17.386	0		16.799	0		17.386	0
16.82	0		17.398	0		16.81	0		17.398	0
16.831	0		17.41	0		16.822	0		17.41	0
16.843	0		17.422	0		16.834	7		17.422	0
16.855	0		17.434	0		16.846	0		17.433	0
16.867	0		17.445	0		16.858	0		17.445	0
16.879	0		17.457	0		16.869	0		17.457	0
16.89	0		17.469	0		16.881	0		17.469	0
16.902	0		17.481	0		16.893	0		17.481	0
16.914	0		17.493	0		16.905	0		17.492	0
16.926	0		17.504	0		16.917	0		17.504	0
16.938	0		17.516	0		16.929	0		17.516	0
16.95	0		17.528	0		16.94	3		17.528	0
16.961	0		17.54	0		16.952	0		17.54	0
16.973	0		17.552	0		16.964	1		17.552	0
16.985	2		17.563	0		16.976	0		17.563	0
16.997	0		17.575	0		16.988	0		17.575	0
17.009	0		17.587	0		16.999	0		17.587	0
17.02	0		17.599	0		17.011	0		17.599	0
17.032	0		17.611	24		17.023	1		17.611	0
17.044	0		17.623	0		17.035	0		17.622	0
17.056	0		17.634	0		17.047	0		17.634	0
17.068	0		17.646	1		17.059	0		17.646	0
17.08	0		17.658	0		17.07	0		17.658	0
17.091	0		17.67	0		17.082	0		17.67	0
17.103	0		17.682	0		17.094	0		17.681	0
17.115	0		17.693	0		17.106	8		17.693	0
17.127	0		17.705	0		17.118	0		17.705	3
17.139	0		17.717	0		17.129	0		17.717	0
17.15	0		17.729	0		17.141	1		17.729	0
17.162	0		17.741	0		17.153	0		17.741	0
17.174	0		17.753	0		17.165	0		17.752	0
17.186	0		17.764	0		17.177	0		17.764	0
17.198	0		17.776	0		17.188	0		17.776	0
17.209	0		17.788	0		17.2	0		17.788	0
17.221	0		17.8	0		17.212	0		17.8	0
17.233	0		17.812	0		17.224	0		17.811	0
17.245	0		17.823	0		17.236	0		17.823	0
17.257	0		17.835	0		17.248	0		17.835	0
17.269	0		17.847	0		17.259	0		17.847	0
17.28	0		17.859	0		17.271	0		17.859	0
17.292	0		17.871	0		17.283	0		17.871	19
17.304	0		17.882	0		17.295	0		17.882	0
17.316	0		17.894	0		17.307	0		17.894	0
17.328	0		17.906	0		17.318	0		17.906	0
17.339	0		17.918	0		17.33	0		17.918	0
17.351	0		17.93	0		17.342	0		17.93	0
17.363	0		17.942	0		17.354	0		17.941	0
17.375	0		17.953	0		17.366	2		17.953	0
17.387	0		17.965	0		17.378	3		17.965	0
17.399	0		17.977	0		17.389	0		17.977	0
17.41	0		17.989	0		17.401	0		17.989	0
17.422	4		18.001	0		17.413	20		18	0
17.434	0					17.425	0
17.446	3					17.437	2
17.458	0					17.448	0
17.469	6					17.46	0
17.481	0					17.472	0
17.493	0					17.484	1
17.505	0					17.496	0
17.517	0					17.507	0
17.528	0					17.519	0
17.54	0					17.531	0
17.552	0					17.543	0
17.564	0					17.555	0
17.576	0					17.567	0
17.588	0					17.578	0
17.599	0					17.59	0
17.611	0					17.602	0
17.623	0					17.614	0
17.635	0					17.626	0
17.647	0					17.637	0
17.658	0					17.649	0
17.67	0					17.661	0
17.682	0					17.673	0
17.694	0					17.685	0
17.706	0					17.697	0
17.718	0					17.708	0
17.729	0					17.72	0
17.741	0					17.732	0
17.753	0					17.744	0
17.765	0					17.756	0
17.777	0					17.767	0
17.788	0					17.779	0
17.8	0					17.791	2
17.812	0					17.803	0
17.824	0					17.815	0
17.836	0					17.827	0
17.848	0					17.838	0
17.859	0					17.85	0
17.871	0					17.862	0
17.883	0					17.874	0
17.895	0					17.886	0
17.907	0					17.897	0
17.918	0					17.909	0
17.93	0					17.921	0
17.942	0					17.933	0
17.954	0					17.945	0
17.966	0					17.956	0
17.977	4					17.968	0
17.989	0					17.98	0
18.001	0					17.992	0

## Sheet: ED 8D
MS/MS 191.0662 m/z
Full reaction, 4.3 min			No enzyme, 4.3 min			No enzyme 4.7 min			Full reaction, 3.7 min			No enzyme, 3.7 min
X(Thomsons)	Y(Counts)		X(Thomsons)	Y(Counts)		X(Thomsons)	Y(Counts)		X(Thomsons)	Y(Counts)		X(Thomsons)	Y(Counts)
29.996	0		29.996	0		29.996	0		29.9961	0		29.996	0
29.9975	0		29.9975	0		29.9976	0		29.9976	0		29.9976	0
29.9991	1.09091		29.9991	2.27273		29.9991	0.833333		29.9992	4.66667		29.9991	5.09091
30.0007	1.45455		30.0007	0.636364		30.0007	1.5		30.0008	5.33333		30.0007	4.09091
30.0023	1.81818		30.0023	0.727273		30.0023	1.5		30.0023	4.55556		30.0023	4
30.0038	1.90909		30.0038	1.18182		30.0038	1.5		30.0039	4.55556		30.0039	4.72727
30.0054	2.36364		30.0054	1.90909		30.0054	1.5		30.0055	4.88889		30.0054	7.09091
30.007	2.81818		30.007	2.27273		30.007	0.666667		30.0071	3.22222		30.007	6.27273
30.0085	3.27273		30.0085	2.18182		30.0085	1.83333		30.0086	2.77778		30.0086	6.36364
30.0101	2.81818		30.0101	3.45455		30.0101	2.16667		30.0102	5.44444		30.0101	6.09091
30.0117	3		30.0117	3.18182		30.0117	1.83333		30.0118	7.77778		30.0117	5.36364
30.0132	2.54545		30.0132	3.18182		30.0133	2.16667		30.0133	8.77778		30.0133	5.90909
30.0148	2.09091		30.0148	2.18182		30.0148	1.66667		30.0149	5.33333		30.0148	5.81818
30.0164	1.63636		30.0164	1.54545		30.0164	1		30.0165	6		30.0164	5.54545
30.018	1.63636		30.018	1.09091		30.018	1		30.018	5.88889		30.018	5.54545
30.0195	2.54545		30.0195	2.27273		30.0195	1.5		30.0196	4		30.0196	5.63636
30.0211	2		30.0211	3.36364		30.0211	1.66667		30.0212	4.88889		30.0211	5.90909
30.0227	1.63636		30.0227	3.09091		30.0227	0.833333		30.0228	5.55556		30.0227	6
30.0242	1.72727		30.0242	1.63636		30.0242	0.333333		30.0243	6.88889		30.0243	4.90909
30.0258	3		30.0258	1.81818		30.0258	0.333333		30.0259	5.66667		30.0258	3.63636
30.0274	3.27273		30.0274	2		30.0274	0.5		30.0275	4.22222		30.0274	3.72727
30.029	2.72727		30.029	1.45455		30.029	1.33333		30.029	4.22222		30.029	4.27273
30.0305	2.45455		30.0305	0.909091		30.0305	1.66667		30.0306	5.44444		30.0305	5.18182
30.0321	2.09091		30.0321	2		30.0321	3.16667		30.0322	4.66667		30.0321	7
30.0337	2.45455		30.0337	2.18182		30.0337	2.83333		30.0338	2.66667		30.0337	6.90909
30.0352	2.72727		30.0352	2		30.0352	1.83333		30.0353	3.88889		30.0353	5.18182
30.0368	2.36364		30.0368	2.18182		30.0368	0.666667		30.0369	5.11111		30.0368	4.45455
30.0384	2.09091		30.0384	2.27273		30.0384	0.833333		30.0385	4.55556		30.0384	5.45455
30.0399	3		30.0399	1.54545		30.04	2		30.04	3.66667		30.04	5.18182
30.0415	4.72727		30.0415	1.45455		30.0415	3.83333		30.0416	4.44444		30.0415	3.81818
30.0431	3.81818		30.0431	1.90909		30.0431	4.5		30.0432	4.11111		30.0431	3.09091
30.0447	2.54545		30.0447	2.27273		30.0447	3.33333		30.0447	4.55556		30.0447	4.18182
30.0462	1.45455		30.0462	1.72727		30.0462	1.66667		30.0463	4.88889		30.0463	5.36364
30.0478	0.818182		30.0478	1.36364		30.0478	1.16667		30.0479	6.88889		30.0478	6.27273
30.0494	2.27273		30.0494	1.72727		30.0494	2.16667		30.0495	7.55556		30.0494	5.63636
30.0509	3.45455		30.0509	2.90909		30.051	2.16667		30.051	6		30.051	6.27273
30.0525	3.09091		30.0525	2.90909		30.0525	3.5		30.0526	5.88889		30.0525	4.09091
30.0541	2.18182		30.0541	1.36364		30.0541	3.16667		30.0542	6.11111		30.0541	3.18182
30.0557	1.63636		30.0557	1.18182		30.0557	3.16667		30.0557	4.44444		30.0557	4.18182
30.0572	1.63636		30.0572	2.63636		30.0572	2.83333		30.0573	3.66667		30.0573	5.27273
30.0588	1.72727		30.0588	2.90909		30.0588	1.5		30.0589	3.33333		30.0588	5.72727
30.0604	2		30.0604	2.54545		30.0604	0.666667		30.0605	4.22222		30.0604	5.54545
30.0619	1.27273		30.0619	2.27273		30.062	1.16667		30.062	5.77778		30.062	6.09091
30.0635	1.63636		30.0635	2.27273		30.0635	2.66667		30.0636	4.33333		30.0635	5.81818
30.0651	1.81818		30.0651	1.27273		30.0651	3.66667		30.0652	6.77778		30.0651	5.36364
30.0667	2.81818		30.0667	1.36364		30.0667	4.83333		30.0667	7		30.0667	4.90909
30.0682	3.09091		30.0682	1.54545		30.0682	3.66667		30.0683	4.77778		30.0683	6.72727
30.0698	3.27273		30.0698	1.18182		30.0698	1.66667		30.0699	4		30.0698	5.54545
30.0714	2.81818		30.0714	0.727273		30.0714	2.16667		30.0715	2.44444		30.0714	4.45455
30.0729	2.54545		30.0729	1		30.073	1.83333		30.073	3.44444		30.073	4.09091
30.0745	2.63636		30.0745	1.81818		30.0745	1.5		30.0746	3		30.0745	4.18182
30.0761	2.81818		30.0761	1.36364		30.0761	2		30.0762	2.44444		30.0761	1.90909
30.0777	2.90909		30.0777	1		30.0777	2.5		30.0777	3.77778		30.0777	3.72727
30.0792	3.63636		30.0792	2.18182		30.0792	3		30.0793	5		30.0793	4.09091
30.0808	3.27273		30.0808	3.63636		30.0808	3.16667		30.0809	5.33333		30.0808	4
30.0824	2.72727		30.0824	4.27273		30.0824	2.66667		30.0825	4.44444		30.0824	4.27273
30.0839	2.54545		30.0839	3		30.084	2.16667		30.084	3.77778		30.084	4.81818
30.0855	2.72727		30.0855	3.36364		30.0855	1.16667		30.0856	3.66667		30.0855	5
30.0871	2.90909		30.0871	3		30.0871	1.16667		30.0872	5.77778		30.0871	4.45455
30.0887	2.63636		30.0887	2.27273		30.0887	0.5		30.0888	6		30.0887	5
30.0902	2.72727		30.0902	1.54545		30.0902	1.5		30.0903	5.11111		30.0903	4.36364
30.0918	3.54545		30.0918	1.72727		30.0918	2.83333		30.0919	4		30.0918	4
30.0934	3.81818		30.0934	1.72727		30.0934	2.83333		30.0935	6.33333		30.0934	5.72727
30.095	3.18182		30.095	2.09091		30.095	1.83333		30.095	5.55556		30.095	5
30.0965	1.63636		30.0965	2.45455		30.0965	2		30.0966	6.55556		30.0966	5.45455
30.0981	1.27273		30.0981	2.27273		30.0981	2		30.0982	7.11111		30.0981	5.90909
30.0997	1		30.0997	1.63636		30.0997	1.66667		30.0998	6.55556		30.0997	6.45455
30.1012	1.45455		30.1012	2.90909		30.1013	1.16667		30.1013	4.77778		30.1013	5.90909
30.1028	2.45455		30.1028	3.36364		30.1028	2.16667		30.1029	4.55556		30.1028	5.90909
30.1044	3		30.1044	2.90909		30.1044	3.5		30.1045	5.44444		30.1044	4.27273
30.106	3.27273		30.106	2.09091		30.106	3.66667		30.106	7		30.106	6.63636
30.1075	3.27273		30.1075	2.09091		30.1075	1.66667		30.1076	6.44444		30.1076	6.63636
30.1091	2.81818		30.1091	2.63636		30.1091	1		30.1092	4.22222		30.1091	6.27273
30.1107	2.63636		30.1107	1.90909		30.1107	1.66667		30.1108	4.66667		30.1107	6.81818
30.1123	3		30.1123	2.09091		30.1123	2.16667		30.1123	4.11111		30.1123	7.90909
30.1138	2		30.1138	1.18182		30.1138	1.33333		30.1139	4.88889		30.1139	6.54545
30.1154	1.54545		30.1154	1		30.1154	1.33333		30.1155	4.77778		30.1154	5.27273
30.117	2.09091		30.117	1.54545		30.117	1.16667		30.1171	5.33333		30.117	5.09091
30.1185	2.54545		30.1185	0.909091		30.1186	1.5		30.1186	5.55556		30.1186	5
30.1201	3.09091		30.1201	0.909091		30.1201	2.33333		30.1202	5.88889		30.1201	5.54545
30.1217	2.18182		30.1217	0.545455		30.1217	2		30.1218	6		30.1217	6.36364
30.1233	1.27273		30.1233	1.09091		30.1233	2		30.1233	4.55556		30.1233	7.27273
30.1248	2.36364		30.1248	1.81818		30.1248	4		30.1249	4.22222		30.1249	6.63636
30.1264	3		30.1264	2.90909		30.1264	4.33333		30.1265	3.44444		30.1264	5.36364
30.128	2.27273		30.128	2.45455		30.128	3		30.1281	4.33333		30.128	4.36364
30.1296	1.81818		30.1296	2.72727		30.1296	0.5		30.1296	5.77778		30.1296	4.72727
30.1311	1.90909		30.1311	1.90909		30.1311	1.33333		30.1312	5.77778		30.1312	5.81818
30.1327	1.09091		30.1327	1.63636		30.1327	2.16667		30.1328	4		30.1327	3.09091
30.1343	1.36364		30.1343	2		30.1343	3.16667		30.1344	3.44444		30.1343	4.45455
30.1358	2.81818		30.1358	2		30.1359	3.83333		30.1359	3.11111		30.1359	4.81818
30.1374	3.09091		30.1374	1.72727		30.1374	4		30.1375	4.11111		30.1374	4.63636
30.139	2.36364		30.139	1.72727		30.139	3.66667		30.1391	4.22222		30.139	5.54545
30.1406	2.27273		30.1406	1.81818		30.1406	2.83333		30.1407	4.44444		30.1406	5.72727
30.1421	3.81818		30.1421	1.63636		30.1422	2.33333		30.1422	3.88889		30.1422	4.27273
30.1437	3.09091		30.1437	1.90909		30.1437	3		30.1438	5.33333		30.1437	4.18182
30.1453	2.09091		30.1453	1.27273		30.1453	2.83333		30.1454	5.44444		30.1453	3.54545
30.1469	1.45455		30.1469	2.27273		30.1469	1.5		30.147	4.22222		30.1469	3.63636
30.1484	1.54545		30.1484	2.45455		30.1484	2.83333		30.1485	3.77778		30.1485	3.72727
30.15	1.72727		30.15	2		30.15	3.5		30.1501	3.77778		30.15	3.63636
30.1516	2		30.1516	2.81818		30.1516	2.66667		30.1517	3.77778		30.1516	6.18182
30.1532	2.27273		30.1532	2.54545		30.1532	1.33333		30.1532	2.55556		30.1532	6.36364
30.1547	2		30.1547	1.09091		30.1547	1.66667		30.1548	3.44444		30.1548	6
30.1563	1.18182		30.1563	2.54545		30.1563	1.83333		30.1564	4.55556		30.1563	3.72727
30.1579	1.27273		30.1579	3.54545		30.1579	1.66667		30.158	4.66667		30.1579	3.27273
30.1595	1.63636		30.1595	2.90909		30.1595	1		30.1595	5		30.1595	2.63636
30.161	2.72727		30.161	1.72727		30.161	1.66667		30.1611	3.66667		30.1611	3.09091
30.1626	2.81818		30.1626	2		30.1626	2		30.1627	1.66667		30.1626	5.27273
30.1642	2.27273		30.1642	2.45455		30.1642	2		30.1643	3.11111		30.1642	5.36364
30.1657	1.90909		30.1657	1.72727		30.1658	1		30.1658	4.44444		30.1658	5.81818
30.1673	1.45455		30.1673	1.36364		30.1673	1.16667		30.1674	5.11111		30.1674	4.36364
30.1689	2.36364		30.1689	1.54545		30.1689	0.5		30.169	5.66667		30.1689	4.18182
30.1705	1.81818		30.1705	2.36364		30.1705	1		30.1706	4		30.1705	5.18182
30.172	0.909091		30.172	2.09091		30.1721	3.16667		30.1721	4.66667		30.1721	4.36364
30.1736	0.0909091		30.1736	0.636364		30.1736	3.66667		30.1737	5.55556		30.1736	4.36364
30.1752	1.18182		30.1752	0.181818		30.1752	2		30.1753	5.55556		30.1752	3.54545
30.1768	2.36364		30.1768	0.272727		30.1768	0.666667		30.1769	5.33333		30.1768	2.72727
30.1783	3.27273		30.1783	0.272727		30.1784	0.833333		30.1784	5.66667		30.1784	3.18182
30.1799	3		30.1799	1.18182		30.1799	2.5		30.18	5.88889		30.1799	3.27273
30.1815	2.09091		30.1815	2.54545		30.1815	4.66667		30.1816	5.33333		30.1815	3.63636
30.1831	1.18182		30.1831	2.54545		30.1831	4.83333		30.1832	4.66667		30.1831	3.45455
30.1846	1.72727		30.1846	2.18182		30.1847	3.83333		30.1847	5.33333		30.1847	4.45455
30.1862	2.09091		30.1862	2.54545		30.1862	1.16667		30.1863	7.44444		30.1862	4.36364
30.1878	1.63636		30.1878	2.09091		30.1878	0.833333		30.1879	6.88889		30.1878	3.81818
30.1894	1.09091		30.1894	1.54545		30.1894	0.166667		30.1895	6.22222		30.1894	3.27273
30.1909	1.72727		30.1909	1.81818		30.191	0.333333		30.191	6		30.191	4.81818
30.1925	1.90909		30.1925	1.45455		30.1925	2.16667		30.1926	5.33333		30.1925	5.45455
30.1941	2.72727		30.1941	1.90909		30.1941	3.83333		30.1942	3.44444		30.1941	4.36364
30.1957	3.18182		30.1957	1.81818		30.1957	4.66667		30.1958	4.33333		30.1957	6.18182
30.1972	3.27273		30.1972	1.90909		30.1973	5.5		30.1973	3.66667		30.1973	5.27273
30.1988	2.09091		30.1988	1.81818		30.1988	3.5		30.1989	5.77778		30.1988	2.54545
30.2004	1.81818		30.2004	1.45455		30.2004	2.16667		30.2005	6.77778		30.2004	2.63636
30.202	2.45455		30.202	1.36364		30.202	2.16667		30.2021	7		30.202	2.45455
30.2035	2.72727		30.2035	1.90909		30.2036	2.83333		30.2036	5.66667		30.2036	2.63636
30.2051	2.18182		30.2051	3.72727		30.2051	4		30.2052	5.11111		30.2051	3
30.2067	1.54545		30.2067	6		30.2067	2.5		30.2068	3.66667		30.2067	4
30.2083	2		30.2083	5.81818		30.2083	1.16667		30.2084	3.11111		30.2083	4.27273
30.2098	1.81818		30.2098	5.18182		30.2099	1.5		30.2099	4		30.2099	4.72727
30.2114	1.72727		30.2114	3		30.2114	1.66667		30.2115	4.33333		30.2114	6.72727
30.213	1.81818		30.213	2.45455		30.213	1.83333		30.2131	6.11111		30.213	7.27273
30.2146	2		30.2146	1.09091		30.2146	1		30.2147	6.77778		30.2146	7.45455
30.2161	3.36364		30.2161	1.27273		30.2162	2.33333		30.2162	5.55556		30.2162	7.54545
30.2177	3.18182		30.2177	2		30.2177	2.16667		30.2178	6		30.2177	6.45455
30.2193	3.09091		30.2193	2.45455		30.2193	2		30.2194	6.88889		30.2193	4.63636
30.2209	2.36364		30.2209	3		30.2209	2.16667		30.221	6.66667		30.2209	3.36364
30.2224	1.81818		30.2224	2.45455		30.2225	1.16667		30.2225	4.66667		30.2225	4.90909
30.224	1.18182		30.224	1.81818		30.224	1		30.2241	3.55556		30.224	5.90909
30.2256	2.18182		30.2256	1.36364		30.2256	0.666667		30.2257	3.33333		30.2256	5.18182
30.2272	2.36364		30.2272	2.72727		30.2272	0.833333		30.2273	3.44444		30.2272	3.72727
30.2287	2.54545		30.2287	2.72727		30.2288	0.833333		30.2288	4.22222		30.2288	5.18182
30.2303	1.90909		30.2303	2.09091		30.2303	0.833333		30.2304	4.77778		30.2304	5.54545
30.2319	1.72727		30.2319	1.72727		30.2319	0.5		30.232	6		30.2319	4.63636
30.2335	1.45455		30.2335	1.36364		30.2335	0.5		30.2336	5.77778		30.2335	3.09091
30.2351	1.09091		30.2351	1.54545		30.2351	1		30.2351	5.66667		30.2351	3.63636
30.2366	1.09091		30.2366	1.27273		30.2366	0.833333		30.2367	3.44444		30.2367	4
30.2382	1.36364		30.2382	1.45455		30.2382	0.666667		30.2383	4.22222		30.2382	4.36364
30.2398	3.72727		30.2398	1.81818		30.2398	1.16667		30.2399	4.22222		30.2398	5.09091
30.2414	5		30.2414	1.81818		30.2414	0.5		30.2414	4.77778		30.2414	5.90909
30.2429	4		30.2429	1.63636		30.2429	0.333333		30.243	6.11111		30.243	5.90909
30.2445	2.81818		30.2445	1.27273		30.2445	2.16667		30.2446	7		30.2445	5.81818
30.2461	1.90909		30.2461	1.72727		30.2461	2.5		30.2462	6.66667		30.2461	6.36364
30.2477	1.90909		30.2477	2.54545		30.2477	1.83333		30.2478	4.88889		30.2477	5.18182
30.2492	2.81818		30.2492	1.90909		30.2492	1.16667		30.2493	5.11111		30.2493	6.45455
30.2508	2.63636		30.2508	2.18182		30.2508	0.833333		30.2509	5.33333		30.2508	7.81818
30.2524	1.81818		30.2524	2.45455		30.2524	2.5		30.2525	5.22222		30.2524	6.81818
30.254	2.45455		30.254	3		30.254	5.66667		30.2541	5.77778		30.254	5.81818
30.2555	1.18182		30.2555	1.36364		30.2556	6.5		30.2556	8.33333		30.2556	8.09091
30.2571	2.27273		30.2571	2.36364		30.2571	5		30.2572	6.66667		30.2571	6.90909
30.2587	2.81818		30.2587	2.63636		30.2587	2		30.2588	5.44444		30.2587	4.45455
30.2603	3.18182		30.2603	2.27273		30.2603	0.666667		30.2604	3.11111		30.2603	3.90909
30.2618	2.54545		30.2619	1.18182		30.2619	0.666667		30.2619	3.66667		30.2619	5.36364
30.2634	1.63636		30.2634	2.18182		30.2634	2		30.2635	3.33333		30.2635	6.18182
30.265	2.27273		30.265	2		30.265	3.33333		30.2651	3.55556		30.265	5.36364
30.2666	1.72727		30.2666	1.45455		30.2666	2.66667		30.2667	5		30.2666	5.09091
30.2682	1.54545		30.2682	1		30.2682	2.33333		30.2682	5.77778		30.2682	6.63636
30.2697	1.72727		30.2697	1.27273		30.2697	4.5		30.2698	6.22222		30.2698	7.63636
30.2713	1.90909		30.2713	2.27273		30.2713	2.16667		30.2714	4.66667		30.2713	7.18182
30.2729	2.09091		30.2729	2.09091		30.2729	1.5		30.273	4.66667		30.2729	5.45455
30.2745	2.27273		30.2745	1.27273		30.2745	1.33333		30.2746	5.55556		30.2745	3.18182
30.276	2.09091		30.276	1.72727		30.2761	1.5		30.2761	4.77778		30.2761	3.36364
30.2776	3		30.2776	3.54545		30.2776	1.66667		30.2777	2.11111		30.2776	2.90909
30.2792	4.18182		30.2792	4		30.2792	2		30.2793	3.11111		30.2792	2.72727
30.2808	3.54545		30.2808	2.36364		30.2808	1.66667		30.2809	3.88889		30.2808	3
30.2824	2.36364		30.2824	1.18182		30.2824	2.16667		30.2824	4.55556		30.2824	3.81818
30.2839	2.45455		30.2839	2.27273		30.2839	2.5		30.284	5.66667		30.284	4.54545
30.2855	2.09091		30.2855	1.72727		30.2855	2		30.2856	6		30.2855	6
30.2871	1.81818		30.2871	1.90909		30.2871	0.5		30.2872	5.77778		30.2871	5
30.2887	0.818182		30.2887	1.81818		30.2887	0.5		30.2887	3		30.2887	3
30.2902	1.18182		30.2902	2.63636		30.2902	1		30.2903	3.77778		30.2903	3
30.2918	1.81818		30.2918	2.45455		30.2918	1.16667		30.2919	3.77778		30.2918	3.18182
30.2934	2.90909		30.2934	1.45455		30.2934	1		30.2935	5.11111		30.2934	4.36364
30.295	3.45455		30.295	2		30.295	1.5		30.2951	3.66667		30.295	4.81818
30.2965	3.09091		30.2965	1.63636		30.2966	1.83333		30.2966	5.22222		30.2966	3.81818
30.2981	2		30.2981	1.54545		30.2981	1.5		30.2982	7.44444		30.2982	5.09091
30.2997	1.90909		30.2997	1.18182		30.2997	0.666667		30.2998	8.55556		30.2997	5.36364
30.3013	2		30.3013	1.54545		30.3013	0.666667		30.3014	6.44444		30.3013	6.09091
30.3029	2.36364		30.3029	2.18182		30.3029	1.33333		30.3029	7.22222		30.3029	5.90909
30.3044	2.18182		30.3044	2.90909		30.3044	1.66667		30.3045	5.22222		30.3045	5.90909
30.306	3.27273		30.306	2.27273		30.306	1.16667		30.3061	4		30.306	5.81818
30.3076	3.36364		30.3076	2.18182		30.3076	2.83333		30.3077	5.44444		30.3076	3.18182
30.3092	3.27273		30.3092	1.09091		30.3092	1		30.3093	7.33333		30.3092	4.54545
30.3107	2.63636		30.3107	1.18182		30.3108	1.16667		30.3108	7.11111		30.3108	5.54545
30.3123	2.54545		30.3123	2.27273		30.3123	1.5		30.3124	6.33333		30.3124	6.45455
30.3139	2.54545		30.3139	2.90909		30.3139	1.16667		30.314	5		30.3139	6.81818
30.3155	2.36364		30.3155	3.63636		30.3155	1.83333		30.3156	4.22222		30.3155	6.36364
30.3171	2		30.3171	3.63636		30.3171	1.16667		30.3171	5.77778		30.3171	6.09091
30.3186	2.72727		30.3186	3.45455		30.3186	1		30.3187	7.55556		30.3187	4
30.3202	3		30.3202	4.09091		30.3202	2.66667		30.3203	5.33333		30.3202	3.36364
30.3218	2.90909		30.3218	3.81818		30.3218	1.83333		30.3219	4.55556		30.3218	3.09091
30.3234	3.09091		30.3234	2.45455		30.3234	1		30.3235	4.44444		30.3234	4.63636
30.3249	1.54545		30.325	3.09091		30.325	0.666667		30.325	4.88889		30.325	5.54545
30.3265	1.18182		30.3265	3.36364		30.3265	1.33333		30.3266	4.88889		30.3266	5.90909
30.3281	1.54545		30.3281	3.27273		30.3281	1.66667		30.3282	3.22222		30.3281	4.54545
30.3297	1.72727		30.3297	2.72727		30.3297	1		30.3298	3.11111		30.3297	4.45455
30.3313	0.909091		30.3313	2.36364		30.3313	1.5		30.3314	5.11111		30.3313	5.27273
30.3328	1.18182		30.3328	1.18182		30.3329	2.66667		30.3329	6.44444		30.3329	6.18182
30.3344	2.27273		30.3344	1.45455		30.3344	2.5		30.3345	5.33333		30.3344	5.90909
30.336	2.81818		30.336	2.36364		30.336	3.16667		30.3361	5.88889		30.336	5.54545
30.3376	2.18182		30.3376	3.09091		30.3376	2.83333		30.3377	6.22222		30.3376	4.18182
30.3392	0.818182		30.3392	4.18182		30.3392	2.83333		30.3392	7		30.3392	2.18182
30.3407	0.727273		30.3407	4.18182		30.3407	2.5		30.3408	4.66667		30.3408	2.45455
30.3423	0.727273		30.3423	1.54545		30.3423	2.5		30.3424	5.55556		30.3423	2
30.3439	0.727273		30.3439	0.636364		30.3439	3		30.344	5.88889		30.3439	1.63636
30.3455	0.454545		30.3455	1		30.3455	2.33333		30.3456	4.66667		30.3455	2.27273
30.3471	2.45455		30.3471	1.36364		30.3471	1.66667		30.3471	6		30.3471	4.09091
30.3486	2.54545		30.3486	1.81818		30.3486	1.33333		30.3487	7.88889		30.3487	5.54545
30.3502	2.27273		30.3502	2.90909		30.3502	1.5		30.3503	7.66667		30.3502	5.63636
30.3518	1.72727		30.3518	3.54545		30.3518	1.16667		30.3519	5.66667		30.3518	5.63636
30.3534	1.09091		30.3534	2.27273		30.3534	1		30.3535	4.22222		30.3534	5.36364
30.3549	1		30.3549	1.45455		30.355	0.833333		30.355	4.55556		30.355	5.18182
30.3565	1.90909		30.3565	1.45455		30.3565	0.833333		30.3566	5.44444		30.3566	4.18182
30.3581	2.54545		30.3581	0.909091		30.3581	3.33333		30.3582	5.55556		30.3581	4.54545
30.3597	1.36364		30.3597	1.54545		30.3597	3.16667		30.3598	5.66667		30.3597	5.63636
30.3613	0.363636		30.3613	1.36364		30.3613	3.5		30.3614	5		30.3613	5.81818
30.3628	0.909091		30.3628	0.818182		30.3629	2.83333		30.3629	4.77778		30.3629	4.63636
30.3644	1.54545		30.3644	0.363636		30.3644	2.83333		30.3645	4.55556		30.3644	3
30.366	2.45455		30.366	1.18182		30.366	1.83333		30.3661	5.55556		30.366	1.90909
30.3676	3.27273		30.3676	2		30.3676	1		30.3677	5.66667		30.3676	3.27273
30.3692	2.27273		30.3692	1.90909		30.3692	0.833333		30.3692	5.11111		30.3692	3.27273
30.3707	1.36364		30.3707	2.27273		30.3707	0.666667		30.3708	5.33333		30.3708	4.81818
30.3723	1.27273		30.3723	2.72727		30.3723	1		30.3724	5.22222		30.3723	5.63636
30.3739	2.45455		30.3739	3		30.3739	0.666667		30.374	4.77778		30.3739	5.18182
30.3755	2.27273		30.3755	1.63636		30.3755	2.16667		30.3756	4.33333		30.3755	5.45455
30.3771	1.90909		30.3771	2.27273		30.3771	2.16667		30.3771	4.44444		30.3771	5.09091
30.3786	2.72727		30.3786	2.81818		30.3786	2.83333		30.3787	6.22222		30.3787	4.63636
30.3802	3.63636		30.3802	2.90909		30.3802	3.5		30.3803	5.11111		30.3802	4.45455
30.3818	2.90909		30.3818	2.90909		30.3818	2.16667		30.3819	4.88889		30.3818	4.81818
30.3834	1.90909		30.3834	1.90909		30.3834	1.5		30.3835	3.44444		30.3834	5
30.385	1.18182		30.385	1.81818		30.385	1.33333		30.385	2.44444		30.385	5
30.3865	0.818182		30.3865	3.72727		30.3865	0.666667		30.3866	4		30.3866	5
30.3881	1		30.3881	3.81818		30.3881	0.666667		30.3882	5.11111		30.3881	3.18182
30.3897	2		30.3897	2.90909		30.3897	2.33333		30.3898	5.88889		30.3897	5.27273
30.3913	2.09091		30.3913	2.63636		30.3913	2.33333		30.3914	5.22222		30.3913	4.18182
30.3929	1.18182		30.3929	2.27273		30.3929	2		30.3929	4.33333		30.3929	4.09091
30.3944	0.818182		30.3944	2.63636		30.3944	2.66667		30.3945	3.77778		30.3945	5.09091
30.396	0.818182		30.396	2.36364		30.396	3.33333		30.3961	6.66667		30.396	5.90909
30.3976	1.27273		30.3976	2.18182		30.3976	1.83333		30.3977	6.55556		30.3976	5.72727
30.3992	1.36364		30.3992	0.454545		30.3992	1.5		30.3993	5.66667		30.3992	6
30.4008	1.90909		30.4008	1.54545		30.4008	3		30.4008	5.33333		30.4008	6
30.4023	2.18182		30.4023	2.09091		30.4023	3.66667		30.4024	5.33333		30.4024	6.81818
30.4039	2.81818		30.4039	2.36364		30.4039	4.83333		30.404	5.22222		30.4039	5.36364
30.4055	3.45455		30.4055	2.54545		30.4055	3.83333		30.4056	3.77778		30.4055	5.09091
30.4071	2.09091		30.4071	3.72727		30.4071	2.16667		30.4072	3.88889		30.4071	6
30.4087	2.54545		30.4087	4.90909		30.4087	2		30.4087	4		30.4087	7
30.4102	3.81818		30.4102	3.45455		30.4102	1.83333		30.4103	4.77778		30.4103	6.72727
30.4118	3.63636		30.4118	2.90909		30.4118	1.83333		30.4119	6.11111		30.4118	4.36364
30.4134	3.45455		30.4134	2.36364		30.4134	1.5		30.4135	7.11111		30.4134	3.18182
30.415	3.36364		30.415	2.18182		30.415	1.83333		30.4151	6.55556		30.415	4.27273
30.4166	2.90909		30.4166	1.36364		30.4166	1.83333		30.4167	5.22222		30.4166	6.36364
30.4181	3.18182		30.4181	1.45455		30.4182	1.66667		30.4182	3.66667		30.4182	7.27273
30.4197	3.09091		30.4197	2.45455		30.4197	2.5		30.4198	4		30.4198	5.36364
30.4213	1.45455		30.4213	3.27273		30.4213	2.5		30.4214	4.77778		30.4213	4.09091
30.4229	0.636364		30.4229	3.27273		30.4229	1.5		30.423	6.11111		30.4229	3.63636
30.4245	0.363636		30.4245	2.54545		30.4245	1.33333		30.4246	7.22222		30.4245	3.81818
30.426	1.09091		30.426	2.45455		30.4261	1.5		30.4261	8.77778		30.4261	4.45455
30.4276	2		30.4276	2.63636		30.4276	2.83333		30.4277	7.66667		30.4277	3.54545
30.4292	3.18182		30.4292	3		30.4292	3.16667		30.4293	7.66667		30.4292	4.36364
30.4308	2.81818		30.4308	2.27273		30.4308	1.83333		30.4309	6.33333		30.4308	5.54545
30.4324	1.63636		30.4324	1.81818		30.4324	2.16667		30.4325	6.88889		30.4324	6.09091
30.434	1.63636		30.434	1.90909		30.434	3.83333		30.434	4.22222		30.434	6.27273
30.4355	1.09091		30.4355	3		30.4355	3.66667		30.4356	4.44444		30.4356	5.90909
30.4371	1.09091		30.4371	2.90909		30.4371	3		30.4372	3		30.4371	6.27273
30.4387	0.818182		30.4387	1.63636		30.4387	1.16667		30.4388	3.11111		30.4387	6.90909
30.4403	0.818182		30.4403	2.72727		30.4403	0.5		30.4404	3.33333		30.4403	6.81818
30.4419	0.909091		30.4419	2.72727		30.4419	1.16667		30.4419	5		30.4419	7.81818
30.4434	1.72727		30.4434	2.45455		30.4434	0.833333		30.4435	5		30.4435	7.27273
30.445	1.72727		30.445	1.45455		30.445	1.5		30.4451	4.77778		30.445	5.72727
30.4466	1.36364		30.4466	1.81818		30.4466	1.33333		30.4467	5.55556		30.4466	4.72727
30.4482	2.36364		30.4482	1.36364		30.4482	0.5		30.4483	6.22222		30.4482	5.63636
30.4498	2.63636		30.4498	2.72727		30.4498	0.5		30.4499	6.44444		30.4498	8.63636
30.4513	2.18182		30.4513	3.09091		30.4514	0.333333		30.4514	6		30.4514	7.63636
30.4529	1.54545		30.4529	2.45455		30.4529	0.5		30.453	6.11111		30.453	5.36364
30.4545	1.63636		30.4545	1.63636		30.4545	0.333333		30.4546	7.44444		30.4545	5.81818
30.4561	3		30.4561	1.54545		30.4561	1		30.4562	7		30.4561	5.54545
30.4577	3		30.4577	1.09091		30.4577	0.833333		30.4578	4.77778		30.4577	5.81818
30.4593	1		30.4593	1.81818		30.4593	0.833333		30.4593	4.44444		30.4593	5.63636
30.4608	1.09091		30.4608	1.72727		30.4608	1		30.4609	4.11111		30.4609	7.36364
30.4624	1.54545		30.4624	1.27273		30.4624	1.5		30.4625	5.22222		30.4624	6.81818
30.464	1.81818		30.464	3.81818		30.464	2.16667		30.4641	6.22222		30.464	4.90909
30.4656	2.09091		30.4656	4		30.4656	0.5		30.4657	5.88889		30.4656	4.18182
30.4672	1.72727		30.4672	2.27273		30.4672	0		30.4673	5.88889		30.4672	5.45455
30.4687	1.45455		30.4687	1.63636		30.4688	0.166667		30.4688	4.11111		30.4688	4.72727
30.4703	1		30.4703	2.54545		30.4703	1.16667		30.4704	2.55556		30.4704	6.72727
30.4719	1.90909		30.4719	2.81818		30.4719	2.5		30.472	2.55556		30.4719	6.90909
30.4735	1.36364		30.4735	3.18182		30.4735	1.83333		30.4736	4.22222		30.4735	7.63636
30.4751	0.909091		30.4751	2.90909		30.4751	1.33333		30.4752	6.22222		30.4751	6.90909
30.4767	0.636364		30.4767	2.72727		30.4767	2.33333		30.4767	8.11111		30.4767	6.45455
30.4782	0.818182		30.4782	1.63636		30.4783	1.16667		30.4783	8		30.4783	6.45455
30.4798	2.18182		30.4798	1.63636		30.4798	2.33333		30.4799	6.44444		30.4799	4.90909
30.4814	2.63636		30.4814	1.72727		30.4814	2.5		30.4815	4.77778		30.4814	4.72727
30.483	1.63636		30.483	2.45455		30.483	2.33333		30.4831	4.44444		30.483	5
30.4846	1.09091		30.4846	2		30.4846	2.33333		30.4847	4.66667		30.4846	4.81818
30.4862	1.54545		30.4862	1.36364		30.4862	1.33333		30.4862	3.77778		30.4862	4.72727
30.4877	2.45455		30.4877	0.727273		30.4877	1		30.4878	2.66667		30.4878	5.45455
30.4893	2.18182		30.4893	1.09091		30.4893	1.66667		30.4894	3.44444		30.4893	7.36364
30.4909	1.27273		30.4909	2.18182		30.4909	1.16667		30.491	4.55556		30.4909	8.09091
30.4925	1.81818		30.4925	3.72727		30.4925	1.83333		30.4926	4.22222		30.4925	6.90909
30.4941	1.36364		30.4941	3.18182		30.4941	2.66667		30.4942	5.55556		30.4941	3.18182
30.4956	1.09091		30.4956	1.81818		30.4957	2.33333		30.4957	5		30.4957	5
30.4972	0.363636		30.4972	0.818182		30.4972	1		30.4973	4.55556		30.4973	5.27273
30.4988	0.545455		30.4988	1.18182		30.4988	2.5		30.4989	3.77778		30.4988	5.18182
30.5004	1.27273		30.5004	1.63636		30.5004	2.83333		30.5005	4.66667		30.5004	3.63636
30.502	2.18182		30.502	2.45455		30.502	3		30.5021	5.22222		30.502	3
30.5036	3.18182		30.5036	2.81818		30.5036	2.16667		30.5037	4.44444		30.5036	3.54545
30.5051	2.63636		30.5051	3.27273		30.5052	1.5		30.5052	3.77778		30.5052	3.27273
30.5067	1.54545		30.5067	3		30.5067	1.83333		30.5068	4		30.5068	3.09091
30.5083	0.636364		30.5083	1.36364		30.5083	1.66667		30.5084	4		30.5083	4.90909
30.5099	1.63636		30.5099	1.27273		30.5099	0.833333		30.51	4.44444		30.5099	5.72727
30.5115	3.18182		30.5115	1.27273		30.5115	1.33333		30.5116	5.66667		30.5115	7.09091
30.5131	3.54545		30.5131	1.36364		30.5131	1.33333		30.5132	5.33333		30.5131	5.27273
30.5146	4.09091		30.5146	1.81818		30.5147	0.5		30.5147	4.11111		30.5147	4.45455
30.5162	2.27273		30.5162	2.45455		30.5162	1.16667		30.5163	5.88889		30.5163	5.90909
30.5178	2.45455		30.5178	1.81818		30.5178	3.16667		30.5179	6.33333		30.5178	6.09091
30.5194	2.72727		30.5194	1		30.5194	4		30.5195	5.77778		30.5194	5.72727
30.521	2		30.521	1.27273		30.521	3.5		30.5211	3		30.521	4.81818
30.5226	1		30.5226	3.27273		30.5226	2.16667		30.5227	3.22222		30.5226	5
30.5241	0.363636		30.5241	3.09091		30.5242	2		30.5242	3.44444		30.5242	4.63636
30.5257	1.18182		30.5257	2.45455		30.5257	1.33333		30.5258	4.33333		30.5258	3.81818
30.5273	0.909091		30.5273	2.54545		30.5273	1.83333		30.5274	4.22222		30.5273	4.63636
30.5289	0.363636		30.5289	4		30.5289	0.666667		30.529	4.11111		30.5289	6.45455
30.5305	0.909091		30.5305	3.63636		30.5305	2.33333		30.5306	3.11111		30.5305	7.09091
30.5321	1.09091		30.5321	3.18182		30.5321	4.5		30.5322	2.55556		30.5321	7.54545
30.5336	0.909091		30.5336	2.45455		30.5337	4.66667		30.5337	2.88889		30.5337	7
30.5352	0.909091		30.5352	2		30.5352	1.5		30.5353	4		30.5353	6
30.5368	0.818182		30.5368	1.18182		30.5368	0.666667		30.5369	4		30.5368	4
30.5384	1.72727		30.5384	1.27273		30.5384	1.66667		30.5385	4.11111		30.5384	3
30.54	1.90909		30.54	1.81818		30.54	3.33333		30.5401	3.88889		30.54	3.90909
30.5416	1.09091		30.5416	2.63636		30.5416	3.5		30.5417	2.88889		30.5416	4.90909
30.5431	0.727273		30.5432	2.36364		30.5432	2.83333		30.5432	4.88889		30.5432	6.45455
30.5447	0.636364		30.5447	1.81818		30.5447	1.16667		30.5448	6.33333		30.5448	5.27273
30.5463	1.54545		30.5463	1.81818		30.5463	2		30.5464	6.77778		30.5463	3.45455
30.5479	1.90909		30.5479	2.09091		30.5479	2.83333		30.548	5.77778		30.5479	4.63636
30.5495	2.36364		30.5495	3.90909		30.5495	2.66667		30.5496	6.11111		30.5495	5.36364
30.5511	2.36364		30.5511	3.90909		30.5511	2.66667		30.5512	8.11111		30.5511	5
30.5527	2.27273		30.5527	3.18182		30.5527	1.66667		30.5527	7.22222		30.5527	5.27273
30.5542	2.54545		30.5542	2.81818		30.5542	2.66667		30.5543	5.33333		30.5543	5.81818
30.5558	1.63636		30.5558	2.27273		30.5558	1.66667		30.5559	5		30.5559	6
30.5574	1.72727		30.5574	1.72727		30.5574	1.5		30.5575	4.88889		30.5574	5.63636
30.559	2		30.559	2.09091		30.559	1.33333		30.5591	4		30.559	5.09091
30.5606	2.45455		30.5606	1.72727		30.5606	1.83333		30.5607	4.22222		30.5606	4.45455
30.5622	1.81818		30.5622	1.90909		30.5622	1.16667		30.5623	4.22222		30.5622	6.09091
30.5637	0.636364		30.5637	1.81818		30.5638	1		30.5638	4.77778		30.5638	6.72727
30.5653	0.727273		30.5653	2.18182		30.5653	1.5		30.5654	4.44444		30.5654	5.45455
30.5669	1.27273		30.5669	2.27273		30.5669	2.5		30.567	5.33333		30.5669	2.81818
30.5685	2.09091		30.5685	2.27273		30.5685	1.33333		30.5686	6.55556		30.5685	3.54545
30.5701	2.54545		30.5701	2.45455		30.5701	0.666667		30.5702	6.77778		30.5701	4
30.5717	2.72727		30.5717	2.81818		30.5717	0.833333		30.5718	7.77778		30.5717	4.72727
30.5733	2.72727		30.5733	3.27273		30.5733	0.833333		30.5733	4.33333		30.5733	5
30.5748	1		30.5748	2.81818		30.5748	0.5		30.5749	3.33333		30.5749	4.27273
30.5764	1.09091		30.5764	1.45455		30.5764	1.16667		30.5765	5.77778		30.5765	4.09091
30.578	2.18182		30.578	0.636364		30.578	1.83333		30.5781	5.11111		30.578	5.54545
30.5796	3		30.5796	1.27273		30.5796	1.16667		30.5797	4.88889		30.5796	6.45455
30.5812	2.90909		30.5812	1.54545		30.5812	1		30.5813	7.11111		30.5812	8.18182
30.5828	2.45455		30.5828	2.27273		30.5828	0.333333		30.5829	7.11111		30.5828	7.09091
30.5843	1.90909		30.5843	1.81818		30.5844	0		30.5844	5.11111		30.5844	4.81818
30.5859	1.81818		30.5859	2.09091		30.5859	2.16667		30.586	6		30.586	4.81818
30.5875	1.09091		30.5875	2.36364		30.5875	2.83333		30.5876	5.11111		30.5875	4.63636
30.5891	1.81818		30.5891	2.18182		30.5891	2.83333		30.5892	4.66667		30.5891	2.81818
30.5907	2.18182		30.5907	1.36364		30.5907	3		30.5908	4.33333		30.5907	3.27273
30.5923	3.18182		30.5923	1.45455		30.5923	1.83333		30.5924	5.22222		30.5923	3.45455
30.5939	1.81818		30.5939	1.63636		30.5939	1		30.5939	5.22222		30.5939	4.90909
30.5954	2.18182		30.5954	1.36364		30.5955	0.5		30.5955	5.33333		30.5955	4.09091
30.597	3.45455		30.597	1.54545		30.597	1.16667		30.5971	3.33333		30.5971	4.27273
30.5986	3.27273		30.5986	2.18182		30.5986	1		30.5987	3.88889		30.5986	3.81818
30.6002	2.09091		30.6002	1.81818		30.6002	0.833333		30.6003	4.55556		30.6002	3.63636
30.6018	1.36364		30.6018	1.90909		30.6018	1.16667		30.6019	5.55556		30.6018	3.72727
30.6034	0.636364		30.6034	2.45455		30.6034	1.5		30.6035	5.66667		30.6034	3.45455
30.605	1.54545		30.605	3		30.605	1.83333		30.605	3.77778		30.605	3.63636
30.6065	2.45455		30.6065	3		30.6066	1.33333		30.6066	3.33333		30.6066	4.45455
30.6081	2.27273		30.6081	2.54545		30.6081	0.833333		30.6082	3.22222		30.6082	7.90909
30.6097	1.63636		30.6097	1.81818		30.6097	1.16667		30.6098	4.88889		30.6097	7.72727
30.6113	2.18182		30.6113	2.36364		30.6113	2.66667		30.6114	4.44444		30.6113	7.54545
30.6129	2.09091		30.6129	2.18182		30.6129	2.66667		30.613	4.22222		30.6129	5.90909
30.6145	3.36364		30.6145	2.27273		30.6145	2.66667		30.6146	2.11111		30.6145	5.27273
30.6161	3.54545		30.6161	3		30.6161	1.83333		30.6161	3.33333		30.6161	6.63636
30.6176	2.72727		30.6176	3.09091		30.6177	1.5		30.6177	4		30.6177	5.63636
30.6192	1		30.6192	3.72727		30.6192	1.16667		30.6193	4.22222		30.6193	4.36364
30.6208	1.09091		30.6208	3.45455		30.6208	0.166667		30.6209	5.11111		30.6208	4.63636
30.6224	0.909091		30.6224	2.90909		30.6224	0.333333		30.6225	3.77778		30.6224	5.09091
30.624	1.81818		30.624	2.81818		30.624	1.5		30.6241	3.77778		30.624	5.54545
30.6256	2.45455		30.6256	2.36364		30.6256	2		30.6257	3.44444		30.6256	4.45455
30.6272	2.54545		30.6272	2.90909		30.6272	3		30.6272	3.44444		30.6272	4.45455
30.6287	1.72727		30.6287	2.81818		30.6288	2.5		30.6288	3.11111		30.6288	4.18182
30.6303	1.36364		30.6303	2.18182		30.6303	1.5		30.6304	3.55556		30.6304	4
30.6319	1.09091		30.6319	2		30.6319	2.16667		30.632	3.44444		30.6319	4.18182
30.6335	1.27273		30.6335	2.18182		30.6335	2.5		30.6336	2.44444		30.6335	4.63636
30.6351	1.90909		30.6351	2.09091		30.6351	1.16667		30.6352	1.77778		30.6351	4.36364
30.6367	1.72727		30.6367	2.45455		30.6367	0.666667		30.6368	2.66667		30.6367	5.27273
30.6383	1		30.6383	1.90909		30.6383	1.66667		30.6384	4.22222		30.6383	5.45455
30.6398	1.09091		30.6399	2.18182		30.6399	2.33333		30.6399	5.88889		30.6399	6.63636
30.6414	2.90909		30.6414	1.81818		30.6414	2.5		30.6415	5.88889		30.6415	4.63636
30.643	3.18182		30.643	1.90909		30.643	2.33333		30.6431	6.55556		30.6431	5.63636
30.6446	1.45455		30.6446	2.90909		30.6446	2.5		30.6447	5.66667		30.6446	5.90909
30.6462	1.63636		30.6462	2.18182		30.6462	2.66667		30.6463	4.88889		30.6462	6.72727
30.6478	1.36364		30.6478	1.72727		30.6478	1.5		30.6479	3.44444		30.6478	5.27273
30.6494	2.09091		30.6494	2		30.6494	1.5		30.6495	3		30.6494	6.27273
30.651	1.81818		30.651	3.63636		30.651	3.33333		30.651	3.66667		30.651	6.36364
30.6525	1.90909		30.6525	4.18182		30.6526	3.33333		30.6526	5.88889		30.6526	5.81818
30.6541	2.90909		30.6541	3		30.6541	3		30.6542	6.55556		30.6542	5.18182
30.6557	3.54545		30.6557	2.81818		30.6557	2.33333		30.6558	4		30.6557	4.72727
30.6573	3.18182		30.6573	2		30.6573	2.66667		30.6574	4.55556		30.6573	3.45455
30.6589	2.81818		30.6589	2.72727		30.6589	3.33333		30.659	6.44444		30.6589	4.36364
30.6605	2.36364		30.6605	1.81818		30.6605	3.16667		30.6606	6.22222		30.6605	3.45455
30.6621	2.45455		30.6621	2		30.6621	3.5		30.6622	6		30.6621	4.18182
30.6637	2.54545		30.6637	1.09091		30.6637	1.33333		30.6637	7.33333		30.6637	4.81818
30.6652	1.54545		30.6652	0.909091		30.6652	1.33333		30.6653	5.22222		30.6653	6.36364
30.6668	1		30.6668	1.63636		30.6668	1.16667		30.6669	4.77778		30.6669	6.09091
30.6684	1.09091		30.6684	2.27273		30.6684	1.66667		30.6685	4.11111		30.6684	5.81818
30.67	2.54545		30.67	2.81818		30.67	2.16667		30.6701	4.55556		30.67	6.54545
30.6716	3.27273		30.6716	2.18182		30.6716	3.16667		30.6717	5.11111		30.6716	4
30.6732	2.18182		30.6732	2.45455		30.6732	2.5		30.6733	7.33333		30.6732	2.63636
30.6748	1.72727		30.6748	2.72727		30.6748	2.16667		30.6749	7.66667		30.6748	3.72727
30.6763	2		30.6764	1.90909		30.6764	2		30.6764	6.44444		30.6764	4.72727
30.6779	1.63636		30.6779	1		30.6779	1.83333		30.678	5.55556		30.678	4.45455
30.6795	2.90909		30.6795	2		30.6795	0.666667		30.6796	4.33333		30.6796	5
30.6811	4.72727		30.6811	2.36364		30.6811	0.833333		30.6812	3.77778		30.6811	4.63636
30.6827	5.27273		30.6827	2.09091		30.6827	1.33333		30.6828	5.11111		30.6827	4.45455
30.6843	2.81818		30.6843	1.63636		30.6843	1.16667		30.6844	4.88889		30.6843	4.18182
30.6859	1		30.6859	2.09091		30.6859	0.5		30.686	3.33333		30.6859	4.09091
30.6875	1.45455		30.6875	1.81818		30.6875	1.66667		30.6876	2.44444		30.6875	4.18182
30.6891	1.18182		30.6891	1.63636		30.6891	1.66667		30.6891	2.77778		30.6891	5.45455
30.6906	1		30.6906	1.63636		30.6906	2.33333		30.6907	4.44444		30.6907	4.09091
30.6922	1.90909		30.6922	2.45455		30.6922	3.66667		30.6923	4.22222		30.6923	5.54545
30.6938	2		30.6938	2.18182		30.6938	3.5		30.6939	6		30.6938	4.81818
30.6954	2.27273		30.6954	2.18182		30.6954	3.83333		30.6955	7		30.6954	3.54545
30.697	3.09091		30.697	2.45455		30.697	3.83333		30.6971	6.33333		30.697	3.63636
30.6986	2.90909		30.6986	2.09091		30.6986	3.66667		30.6987	5.55556		30.6986	3.72727
30.7002	1.54545		30.7002	1.90909		30.7002	1.83333		30.7003	4.88889		30.7002	4.90909
30.7018	1.72727		30.7018	1.90909		30.7018	0.833333		30.7018	6.55556		30.7018	6.18182
30.7033	2.54545		30.7033	2.54545		30.7034	0.666667		30.7034	4.88889		30.7034	5.36364
30.7049	2.36364		30.7049	2.54545		30.7049	1.33333		30.705	5.66667		30.705	5.90909
30.7065	1.90909		30.7065	2.18182		30.7065	3.33333		30.7066	5.66667		30.7065	6.63636
30.7081	1.54545		30.7081	3.45455		30.7081	5.5		30.7082	5.66667		30.7081	5.63636
30.7097	2		30.7097	4.09091		30.7097	5		30.7098	4		30.7097	4.18182
30.7113	2.45455		30.7113	3.90909		30.7113	2.5		30.7114	3.77778		30.7113	3.36364
30.7129	1.63636		30.7129	3		30.7129	1.83333		30.713	4.55556		30.7129	3.27273
30.7145	1.45455		30.7145	2.27273		30.7145	1.5		30.7146	6		30.7145	3.90909
30.716	1.18182		30.716	1.45455		30.7161	2		30.7161	5.55556		30.7161	4.54545
30.7176	2.54545		30.7176	0.818182		30.7176	3.83333		30.7177	4.66667		30.7177	5
30.7192	4.09091		30.7192	1.45455		30.7192	4.33333		30.7193	3.55556		30.7193	4.81818
30.7208	3.63636		30.7208	1.45455		30.7208	4.33333		30.7209	3.88889		30.7208	5.54545
30.7224	3.63636		30.7224	1.27273		30.7224	2.66667		30.7225	4.33333		30.7224	4.27273
30.724	2.72727		30.724	1.18182		30.724	1.5		30.7241	5.44444		30.724	3.72727
30.7256	2.18182		30.7256	1.63636		30.7256	2.66667		30.7257	5.44444		30.7256	4.45455
30.7272	1.72727		30.7272	2.54545		30.7272	1		30.7273	3.66667		30.7272	5.45455
30.7288	2		30.7288	2.81818		30.7288	0.666667		30.7288	2.55556		30.7288	5.54545
30.7303	3.27273		30.7303	2.36364		30.7304	1		30.7304	3.22222		30.7304	4.81818
30.7319	2.54545		30.7319	2.18182		30.7319	2.5		30.732	3		30.732	5
30.7335	1.36364		30.7335	1.63636		30.7335	3.5		30.7336	3		30.7336	4.36364
30.7351	0.909091		30.7351	1.09091		30.7351	4		30.7352	5		30.7351	5.63636
30.7367	2.18182		30.7367	1.27273		30.7367	2.5		30.7368	5.22222		30.7367	6.09091
30.7383	4		30.7383	1.81818		30.7383	1.5		30.7384	4.11111		30.7383	5.45455
30.7399	2.45455		30.7399	1.45455		30.7399	0.666667		30.74	4.22222		30.7399	5.27273
30.7415	0.636364		30.7415	1.18182		30.7415	1.83333		30.7416	6.22222		30.7415	4.36364
30.7431	0.636364		30.7431	1.90909		30.7431	2.66667		30.7431	7.33333		30.7431	3.09091
30.7446	1.09091		30.7446	2.27273		30.7447	2.33333		30.7447	5.66667		30.7447	4.27273
30.7462	2.27273		30.7462	3.36364		30.7462	2.5		30.7463	3.22222		30.7463	5.45455
30.7478	2		30.7478	3.27273		30.7478	3		30.7479	2.11111		30.7479	5.54545
30.7494	2		30.7494	2.63636		30.7494	2.5		30.7495	3.11111		30.7494	4.72727
30.751	2.09091		30.751	1.81818		30.751	3		30.7511	5.66667		30.751	4.27273
30.7526	2.81818		30.7526	2		30.7526	2.33333		30.7527	5.33333		30.7526	3.63636
30.7542	2.27273		30.7542	2.54545		30.7542	2.5		30.7543	5.88889		30.7542	5.63636
30.7558	1.72727		30.7558	2.09091		30.7558	1.83333		30.7559	5.66667		30.7558	7.36364
30.7574	1.54545		30.7574	2.54545		30.7574	1.5		30.7575	4.55556		30.7574	8
30.759	2.45455		30.759	2.09091		30.759	1		30.759	3.77778		30.759	5.54545
30.7605	2.81818		30.7605	3.18182		30.7606	1.33333		30.7606	4.66667		30.7606	5.72727
30.7621	2.54545		30.7621	3.63636		30.7621	1.83333		30.7622	4.55556		30.7622	4.54545
30.7637	2.18182		30.7637	3.45455		30.7637	2.5		30.7638	3.33333		30.7637	4.09091
30.7653	1.72727		30.7653	2.90909		30.7653	1.66667		30.7654	3.66667		30.7653	4.90909
30.7669	2.45455		30.7669	2.18182		30.7669	1.33333		30.767	3.33333		30.7669	6.18182
30.7685	2.90909		30.7685	1.45455		30.7685	1.66667		30.7686	4.22222		30.7685	5.90909
30.7701	3		30.7701	0.636364		30.7701	1.83333		30.7702	6.11111		30.7701	5.27273
30.7717	2.18182		30.7717	1		30.7717	1.33333		30.7718	4.11111		30.7717	5.54545
30.7733	1.18182		30.7733	2.09091		30.7733	2		30.7734	4.55556		30.7733	5.45455
30.7749	2.36364		30.7749	2		30.7749	2		30.7749	3.88889		30.7749	5.36364
30.7764	2.81818		30.7764	2.81818		30.7764	1.66667		30.7765	6		30.7765	4.54545
30.778	1.45455		30.778	2.36364		30.778	2.66667		30.7781	6.11111		30.7781	5.36364
30.7796	1.54545		30.7796	2.36364		30.7796	2		30.7797	5.22222		30.7796	5.36364
30.7812	1.72727		30.7812	2		30.7812	1.33333		30.7813	3.88889		30.7812	4.18182
30.7828	1.72727		30.7828	2.81818		30.7828	1		30.7829	6.77778		30.7828	3.45455
30.7844	1.90909		30.7844	3.81818		30.7844	0.833333		30.7845	6.44444		30.7844	5.63636
30.786	2		30.786	2.54545		30.786	1.66667		30.7861	5.33333		30.786	4.72727
30.7876	2.27273		30.7876	0.909091		30.7876	1.66667		30.7877	4.88889		30.7876	6
30.7892	1.54545		30.7892	1.36364		30.7892	1.16667		30.7893	6.11111		30.7892	6.45455
30.7908	1.18182		30.7908	2.09091		30.7908	0.833333		30.7908	6.22222		30.7908	7.09091
30.7923	1.18182		30.7923	2		30.7924	0.833333		30.7924	7.22222		30.7924	7.72727
30.7939	1		30.7939	1.45455		30.7939	0.833333		30.794	3.88889		30.794	6.72727
30.7955	1.27273		30.7955	1.18182		30.7955	1.16667		30.7956	2.77778		30.7956	6.09091
30.7971	1.18182		30.7971	1.54545		30.7971	2.5		30.7972	3		30.7971	5.63636
30.7987	1.18182		30.7987	2.09091		30.7987	4		30.7988	3.77778		30.7987	4.90909
30.8003	1.27273		30.8003	2.36364		30.8003	4.33333		30.8004	5.88889		30.8003	4.90909
30.8019	2		30.8019	1.63636		30.8019	2		30.802	5.22222		30.8019	8
30.8035	1.18182		30.8035	1.81818		30.8035	2.5		30.8036	4.88889		30.8035	8.09091
30.8051	1.09091		30.8051	1.90909		30.8051	2.66667		30.8052	3		30.8051	5.90909
30.8067	1.27273		30.8067	1.63636		30.8067	1.5		30.8067	2.44444		30.8067	4.90909
30.8082	2.54545		30.8083	2.45455		30.8083	0.833333		30.8083	2.88889		30.8083	4
30.8098	2.63636		30.8098	1.81818		30.8098	2.16667		30.8099	4.11111		30.8099	4.45455
30.8114	2.09091		30.8114	1		30.8114	0.666667		30.8115	4.33333		30.8115	4.27273
30.813	1.09091		30.813	0.545455		30.813	0.166667		30.8131	4.88889		30.8131	4.27273
30.8146	1.27273		30.8146	0.363636		30.8146	1.5		30.8147	6.77778		30.8146	3.81818
30.8162	1.90909		30.8162	1		30.8162	2		30.8163	5.66667		30.8162	3.54545
30.8178	2.09091		30.8178	2.54545		30.8178	2.5		30.8179	6.88889		30.8178	2.81818
30.8194	1.90909		30.8194	3.36364		30.8194	2.16667		30.8195	4.66667		30.8194	2.81818
30.821	2.09091		30.821	3.18182		30.821	1.5		30.8211	4.88889		30.821	3.36364
30.8226	2.36364		30.8226	1.81818		30.8226	0.833333		30.8227	4.33333		30.8226	3.81818
30.8242	2.72727		30.8242	1.45455		30.8242	0.5		30.8243	4.11111		30.8242	4
30.8258	2.36364		30.8258	1.45455		30.8258	2		30.8258	4.11111		30.8258	5
30.8273	2.45455		30.8273	0.727273		30.8274	2.66667		30.8274	4.11111		30.8274	5.72727
30.8289	2.09091		30.8289	1.09091		30.8289	2.16667		30.829	4		30.829	5.09091
30.8305	2.18182		30.8305	1.81818		30.8305	1.5		30.8306	2.66667		30.8306	5.63636
30.8321	2.72727		30.8321	1.27273		30.8321	1.83333		30.8322	2.66667		30.8321	5.54545
30.8337	1.63636		30.8337	1.63636		30.8337	3.16667		30.8338	3.11111		30.8337	7.09091
30.8353	1.90909		30.8353	1.72727		30.8353	2.5		30.8354	2.66667		30.8353	8.54545
30.8369	2.09091		30.8369	2.36364		30.8369	2.33333		30.837	2.77778		30.8369	7.72727
30.8385	2.18182		30.8385	3.27273		30.8385	2.83333		30.8386	4.11111		30.8385	5.72727
30.8401	2.36364		30.8401	4		30.8401	2		30.8402	5.55556		30.8401	4.72727
30.8417	3.09091		30.8417	3.27273		30.8417	1.33333		30.8418	4.77778		30.8417	6.54545
30.8433	2.81818		30.8433	2.18182		30.8433	1		30.8433	4.44444		30.8433	5.54545
30.8448	2.09091		30.8449	2.09091		30.8449	1		30.8449	3.66667		30.8449	3
30.8464	2.09091		30.8464	2		30.8465	1		30.8465	4		30.8465	2.90909
30.848	1.27273		30.848	2.36364		30.848	2.16667		30.8481	4.22222		30.8481	4.09091
30.8496	1		30.8496	2.90909		30.8496	3		30.8497	5.66667		30.8497	5.54545
30.8512	1.18182		30.8512	3.45455		30.8512	2.66667		30.8513	5		30.8512	6.54545
30.8528	1.09091		30.8528	4.18182		30.8528	1.83333		30.8529	3.55556		30.8528	8.09091
30.8544	2		30.8544	3.72727		30.8544	2		30.8545	3.22222		30.8544	6.27273
30.856	1.81818		30.856	3.72727		30.856	1.5		30.8561	4.22222		30.856	4.54545
30.8576	3.36364		30.8576	3.63636		30.8576	1.66667		30.8577	3.55556		30.8576	3.72727
30.8592	3.27273		30.8592	2.45455		30.8592	1.16667		30.8593	3.22222		30.8592	5
30.8608	3.45455		30.8608	2.09091		30.8608	1.16667		30.8609	3.11111		30.8608	5.18182
30.8624	3.18182		30.8624	3.09091		30.8624	2		30.8625	4.88889		30.8624	6.18182
30.864	1.72727		30.864	2.54545		30.864	3		30.864	5.77778		30.864	5.36364
30.8655	1.54545		30.8655	1.45455		30.8656	3		30.8656	7.44444		30.8656	4.63636
30.8671	2.27273		30.8671	2		30.8671	2		30.8672	6.22222		30.8672	3.09091
30.8687	2.45455		30.8687	3.36364		30.8687	3.16667		30.8688	7.11111		30.8688	3.90909
30.8703	1.72727		30.8703	3.18182		30.8703	2.5		30.8704	5.66667		30.8704	3.09091
30.8719	1.72727		30.8719	3.18182		30.8719	3		30.872	4.11111		30.8719	2.45455
30.8735	2.54545		30.8735	4.63636		30.8735	1.16667		30.8736	3.33333		30.8735	3.90909
30.8751	3.54545		30.8751	4.72727		30.8751	0.833333		30.8752	4.77778		30.8751	4
30.8767	3.18182		30.8767	3.90909		30.8767	0.833333		30.8768	4.66667		30.8767	4.45455
30.8783	2.81818		30.8783	2.18182		30.8783	1.66667		30.8784	2.55556		30.8783	4.63636
30.8799	1.45455		30.8799	1.72727		30.8799	2.66667		30.88	2.88889		30.8799	6.36364
30.8815	1.18182		30.8815	2.81818		30.8815	1.83333		30.8816	2.22222		30.8815	5.36364
30.8831	1.54545		30.8831	2.54545		30.8831	1.16667		30.8832	3.77778		30.8831	4.36364
30.8847	1.63636		30.8847	2.36364		30.8847	0.666667		30.8847	4.44444		30.8847	6.36364
30.8863	2.18182		30.8863	2.36364		30.8863	2.33333		30.8863	5.22222		30.8863	8.09091
30.8878	1.90909		30.8878	2.54545		30.8879	2.16667		30.8879	4.77778		30.8879	7.54545
30.8894	1.81818		30.8894	1.81818		30.8894	2.16667		30.8895	4.44444		30.8895	7.09091
30.891	1.36364		30.891	1.90909		30.891	2.16667		30.8911	6.22222		30.8911	6.63636
30.8926	1.72727		30.8926	2		30.8926	1.5		30.8927	7.88889		30.8927	5.09091
30.8942	2.09091		30.8942	2		30.8942	2.33333		30.8943	6.22222		30.8942	3.81818
30.8958	1.81818		30.8958	2.54545		30.8958	2.83333		30.8959	5.33333		30.8958	4.27273
30.8974	1		30.8974	2.27273		30.8974	3.5		30.8975	4.77778		30.8974	5.27273
30.899	0.909091		30.899	3.09091		30.899	4		30.8991	4.44444		30.899	6
30.9006	0.909091		30.9006	2.09091		30.9006	3.16667		30.9007	3.44444		30.9006	4.45455
30.9022	0.636364		30.9022	2		30.9022	2.33333		30.9023	4.44444		30.9022	3.72727
30.9038	1.45455		30.9038	1.18182		30.9038	1.16667		30.9039	7.55556		30.9038	3
30.9054	2.09091		30.9054	0.909091		30.9054	0.333333		30.9055	7.44444		30.9054	3.45455
30.907	2.18182		30.907	1.36364		30.907	0.5		30.9071	6.33333		30.907	4.18182
30.9086	1.81818		30.9086	2.27273		30.9086	2.83333		30.9086	6.22222		30.9086	4.09091
30.9101	2.09091		30.9101	2.90909		30.9102	3.83333		30.9102	6.88889		30.9102	5.45455
30.9117	2.09091		30.9117	2.18182		30.9118	1.5		30.9118	8.66667		30.9118	6.27273
30.9133	2.18182		30.9133	2		30.9133	0		30.9134	7.88889		30.9134	5.45455
30.9149	2.09091		30.9149	1.09091		30.9149	1.33333		30.915	7.66667		30.915	5.18182
30.9165	2		30.9165	0.909091		30.9165	2.83333		30.9166	6.77778		30.9166	6.27273
30.9181	3.81818		30.9181	0.909091		30.9181	4.5		30.9182	6.66667		30.9181	6.27273
30.9197	3.54545		30.9197	2		30.9197	3.5		30.9198	6.11111		30.9197	6.72727
30.9213	3		30.9213	2.18182		30.9213	1.66667		30.9214	3.55556		30.9213	5.81818
30.9229	1.54545		30.9229	1.90909		30.9229	2.16667		30.923	4.11111		30.9229	5.27273
30.9245	1.45455		30.9245	1.54545		30.9245	2.66667		30.9246	3.66667		30.9245	5.27273
30.9261	2.18182		30.9261	1.27273		30.9261	3		30.9262	4.44444		30.9261	6
30.9277	3.09091		30.9277	2.90909		30.9277	2.83333		30.9278	6.44444		30.9277	5.90909
30.9293	3.18182		30.9293	4		30.9293	1.33333		30.9294	6		30.9293	5.81818
30.9309	3		30.9309	3.27273		30.9309	1		30.931	5.44444		30.9309	7.54545
30.9325	3.36364		30.9325	2.09091		30.9325	0.833333		30.9326	4.88889		30.9325	6.81818
30.9341	2.90909		30.9341	2.45455		30.9341	2		30.9341	5.11111		30.9341	7.81818
30.9356	2.90909		30.9356	2.54545		30.9357	2.66667		30.9357	5.55556		30.9357	7.90909
30.9372	3.27273		30.9372	2.36364		30.9373	3.16667		30.9373	7		30.9373	6.27273
30.9388	3.18182		30.9388	2.27273		30.9388	2.16667		30.9389	6.88889		30.9389	6.09091
30.9404	4		30.9404	2.09091		30.9404	2		30.9405	6.66667		30.9405	5
30.942	4.90909		30.942	1.81818		30.942	2.5		30.9421	6.22222		30.9421	4.63636
30.9436	5.72727		30.9436	1.54545		30.9436	2.33333		30.9437	6.66667		30.9436	3.72727
30.9452	3.54545		30.9452	1.36364		30.9452	2.5		30.9453	6.66667		30.9452	3.90909
30.9468	2.81818		30.9468	1.45455		30.9468	2.33333		30.9469	7.33333		30.9468	3.90909
30.9484	1.72727		30.9484	1.45455		30.9484	2		30.9485	6.22222		30.9484	3.63636
30.95	1.63636		30.95	0.909091		30.95	0.833333		30.9501	4.77778		30.95	3.63636
30.9516	1.54545		30.9516	1.45455		30.9516	0.666667		30.9517	5.44444		30.9516	5.27273
30.9532	2.36364		30.9532	1.45455		30.9532	1.16667		30.9533	6.22222		30.9532	4.90909
30.9548	2.54545		30.9548	1.90909		30.9548	1		30.9549	6.33333		30.9548	5.09091
30.9564	3.45455		30.9564	1.72727		30.9564	1		30.9565	6.88889		30.9564	4.27273
30.958	3.45455		30.958	1.90909		30.958	1.83333		30.9581	7.22222		30.958	4.54545
30.9596	3.36364		30.9596	2.36364		30.9596	2.16667		30.9597	6		30.9596	4.09091
30.9612	2.45455		30.9612	2.72727		30.9612	1.66667		30.9613	7.11111		30.9612	3.36364
30.9628	2.36364		30.9628	2.63636		30.9628	1.33333		30.9628	6.55556		30.9628	4.54545
30.9643	2.09091		30.9644	2.63636		30.9644	1.5		30.9644	5.88889		30.9644	6.63636
30.9659	3.09091		30.9659	1.45455		30.966	0.5		30.966	5.55556		30.966	6.63636
30.9675	2.81818		30.9675	1.18182		30.9675	0.833333		30.9676	4.55556		30.9676	7
30.9691	2.54545		30.9691	1.18182		30.9691	1.33333		30.9692	5.55556		30.9692	7.72727
30.9707	1.81818		30.9707	1.36364		30.9707	3.33333		30.9708	6		30.9708	5.09091
30.9723	1.81818		30.9723	1		30.9723	3.33333		30.9724	6.44444		30.9724	2.72727
30.9739	1.90909		30.9739	0.818182		30.9739	2.16667		30.974	5.11111		30.9739	4.27273
30.9755	2.18182		30.9755	0.909091		30.9755	1		30.9756	3.11111		30.9755	4.90909
30.9771	1.72727		30.9771	1.18182		30.9771	2.83333		30.9772	3.44444		30.9771	3.72727
30.9787	2		30.9787	1.90909		30.9787	4		30.9788	3.44444		30.9787	2.72727
30.9803	1.27273		30.9803	3.09091		30.9803	3.5		30.9804	4.88889		30.9803	3.18182
30.9819	0.909091		30.9819	3.27273		30.9819	2		30.982	5.55556		30.9819	2.72727
30.9835	0.545455		30.9835	2.27273		30.9835	1.83333		30.9836	6.22222		30.9835	3.18182
30.9851	1.54545		30.9851	1.90909		30.9851	2.66667		30.9852	6.44444		30.9851	2.81818
30.9867	2.18182		30.9867	1.54545		30.9867	1.83333		30.9868	6		30.9867	2.63636
30.9883	2		30.9883	1.09091		30.9883	2.33333		30.9884	5.11111		30.9883	4.18182
30.9899	2.72727		30.9899	1.36364		30.9899	1.5		30.99	4.11111		30.9899	4.45455
30.9915	2.36364		30.9915	2		30.9915	1		30.9916	5.66667		30.9915	3.90909
30.9931	2.18182		30.9931	2.45455		30.9931	0.333333		30.9932	6.22222		30.9931	3.54545
30.9947	2.36364		30.9947	2.45455		30.9947	2.16667		30.9948	4.33333		30.9947	3.54545
30.9963	2.54545		30.9963	2.54545		30.9963	4.5		30.9963	3.33333		30.9963	4
30.9979	3.72727		30.9979	2.72727		30.9979	4.5		30.9979	3.55556		30.9979	6.18182
30.9994	3.81818		30.9994	3.18182		30.9995	1.83333		30.9995	4.66667		30.9995	6
31.001	2.54545		31.001	2.54545		31.0011	0.5		31.0011	4.88889		31.0011	4.63636
31.0026	1.72727		31.0026	1.54545		31.0026	0.5		31.0027	5.11111		31.0027	4.90909
31.0042	1.27273		31.0042	1.90909		31.0042	0.5		31.0043	5		31.0043	5.45455
31.0058	1.36364		31.0058	2		31.0058	1.33333		31.0059	4.88889		31.0059	5.45455
31.0074	1.90909		31.0074	2.27273		31.0074	1.83333		31.0075	4.55556		31.0075	4.90909
31.009	2.36364		31.009	2.09091		31.009	1.33333		31.0091	5.44444		31.0091	5.09091
31.0106	2.72727		31.0106	1.36364		31.0106	1.66667		31.0107	4.88889		31.0106	6.18182
31.0122	2		31.0122	2.72727		31.0122	0.5		31.0123	5.33333		31.0122	5.54545
31.0138	2.63636		31.0138	2.72727		31.0138	0.5		31.0139	4.66667		31.0138	4.72727
31.0154	2.63636		31.0154	2.63636		31.0154	1.33333		31.0155	4		31.0154	2.81818
31.017	2.72727		31.017	1.63636		31.017	1.16667		31.0171	3.77778		31.017	3.63636
31.0186	3.09091		31.0186	3.18182		31.0186	2.16667		31.0187	5.11111		31.0186	4.63636
31.0202	3.09091		31.0202	3.09091		31.0202	2.33333		31.0203	5.22222		31.0202	5.45455
31.0218	3.36364		31.0218	3		31.0218	1.5		31.0219	4.11111		31.0218	5.72727
31.0234	2.45455		31.0234	2.45455		31.0234	1		31.0235	4.44444		31.0234	4.27273
31.025	1.72727		31.025	2.54545		31.025	2.16667		31.0251	5.22222		31.025	4.72727
31.0266	1.54545		31.0266	2.09091		31.0266	2.33333		31.0267	4.55556		31.0266	6.54545
31.0282	1.09091		31.0282	2		31.0282	2.33333		31.0283	3.44444		31.0282	7
31.0298	1.54545		31.0298	1.54545		31.0298	4.66667		31.0299	5.55556		31.0298	7.27273
31.0314	2.72727		31.0314	2		31.0314	4.5		31.0315	8.11111		31.0314	6.63636
31.033	2.27273		31.033	2.90909		31.033	3		31.0331	7.88889		31.033	5.36364
31.0346	1.81818		31.0346	3.72727		31.0346	2.83333		31.0347	7		31.0346	5
31.0362	2.36364		31.0362	3.09091		31.0362	2.5		31.0363	2.88889		31.0362	4.45455
31.0378	2.18182		31.0378	3.63636		31.0378	2.33333		31.0378	1.88889		31.0378	4.90909
31.0394	1.72727		31.0394	3.54545		31.0394	0.833333		31.0394	3.66667		31.0394	4.36364
31.041	1.63636		31.041	3.45455		31.041	0.666667		31.041	3.88889		31.041	5.09091
31.0425	2.54545		31.0425	2.36364		31.0426	0.333333		31.0426	3.44444		31.0426	5
31.0441	2.72727		31.0441	1.90909		31.0442	0.166667		31.0442	3.33333		31.0442	4.90909
31.0457	2.18182		31.0457	2.18182		31.0458	0.5		31.0458	2		31.0458	5.27273
31.0473	2.63636		31.0473	2.27273		31.0473	1.33333		31.0474	3.44444		31.0474	5.54545
31.0489	2.90909		31.0489	2.09091		31.0489	1.16667		31.049	4.66667		31.049	4.45455
31.0505	1.81818		31.0505	2.72727		31.0505	0.666667		31.0506	3.88889		31.0506	4.36364
31.0521	1.27273		31.0521	2.09091		31.0521	1.83333		31.0522	4.44444		31.0522	4.54545
31.0537	1.54545		31.0537	1.81818		31.0537	2.16667		31.0538	4.11111		31.0538	4.36364
31.0553	2.63636		31.0553	1.36364		31.0553	1.83333		31.0554	3.11111		31.0554	6.54545
31.0569	2.63636		31.0569	0.909091		31.0569	3.16667		31.057	2.66667		31.057	6.63636
31.0585	2.36364		31.0585	1.54545		31.0585	4.33333		31.0586	4.11111		31.0585	4.81818
31.0601	1.81818		31.0601	1.54545		31.0601	4.5		31.0602	3.77778		31.0601	4.09091
31.0617	1.45455		31.0617	1		31.0617	4		31.0618	4.66667		31.0617	3.81818
31.0633	1.45455		31.0633	1.09091		31.0633	2.66667		31.0634	3.88889		31.0633	3.72727
31.0649	1.72727		31.0649	1.36364		31.0649	2.33333		31.065	3		31.0649	4.54545
31.0665	2.18182		31.0665	2		31.0665	1.66667		31.0666	3.11111		31.0665	4.81818
31.0681	1.27273		31.0681	2.54545		31.0681	2		31.0682	3.66667		31.0681	5.27273
31.0697	1.90909		31.0697	3.09091		31.0697	3		31.0698	4.66667		31.0697	4.81818
31.0713	1.36364		31.0713	2.63636		31.0713	2.66667		31.0714	4.66667		31.0713	2.63636
31.0729	2		31.0729	2.54545		31.0729	2.33333		31.073	4.33333		31.0729	3.72727
31.0745	4		31.0745	1.27273		31.0745	1.66667		31.0746	2.66667		31.0745	3.27273
31.0761	3.81818		31.0761	1.27273		31.0761	2.33333		31.0762	4.44444		31.0761	4.18182
31.0777	2.09091		31.0777	1.63636		31.0777	3.16667		31.0778	6.44444		31.0777	5
31.0793	0.909091		31.0793	2.72727		31.0793	2		31.0794	7.44444		31.0793	6.18182
31.0809	1.36364		31.0809	3.18182		31.0809	1.83333		31.081	8.22222		31.0809	5.90909
31.0825	2.36364		31.0825	3		31.0825	3.16667		31.0826	6.22222		31.0825	6.72727
31.0841	3.81818		31.0841	2.18182		31.0841	3.16667		31.0842	5.33333		31.0841	6.63636
31.0857	4.09091		31.0857	2.81818		31.0857	1.83333		31.0858	5.88889		31.0857	6.09091
31.0873	3.45455		31.0873	3.18182		31.0873	1		31.0874	8.55556		31.0873	5.63636
31.0889	3		31.0889	4		31.0889	1.33333		31.089	8		31.0889	5.90909
31.0905	2.54545		31.0905	3.09091		31.0905	1.66667		31.0906	7		31.0905	4.63636
31.0921	2.81818		31.0921	1.45455		31.0921	2.33333		31.0922	5.77778		31.0921	3.54545
31.0937	2.18182		31.0937	1.09091		31.0937	1.5		31.0938	7.77778		31.0937	4.18182
31.0953	1.90909		31.0953	2.27273		31.0953	3.5		31.0954	8		31.0953	3.54545
31.0969	1.72727		31.0969	1.72727		31.0969	3.5		31.097	7.66667		31.0969	5.18182
31.0985	1.54545		31.0985	0.909091		31.0985	2.33333		31.0986	7.66667		31.0985	3.81818
31.1001	1.18182		31.1001	1.45455		31.1001	1.66667		31.1002	6.66667		31.1001	5.54545
31.1017	1.54545		31.1017	2		31.1017	1		31.1018	5.88889		31.1017	4.90909
31.1033	2.54545		31.1033	2.36364		31.1033	0.5		31.1034	5.22222		31.1033	4.45455
31.1049	2.63636		31.1049	2.27273		31.1049	1.83333		31.1049	5.33333		31.1049	5.18182
31.1065	2.36364		31.1065	1.27273		31.1065	1.66667		31.1065	6.11111		31.1065	7.09091
31.1081	2.27273		31.1081	1.81818		31.1081	2.16667		31.1081	6.11111		31.1081	6.54545
31.1097	3.45455		31.1097	2.36364		31.1097	2.16667		31.1097	6		31.1097	4.72727
31.1113	2.63636		31.1113	2		31.1113	2.16667		31.1113	4.66667		31.1113	5.18182
31.1129	2.27273		31.1129	1.81818		31.1129	1		31.1129	3.88889		31.1129	5.54545
31.1144	2.27273		31.1145	3.18182		31.1145	2.16667		31.1145	4.66667		31.1145	4.63636
31.116	2.09091		31.116	3.18182		31.1161	1.66667		31.1161	6.22222		31.1161	5
31.1176	2.54545		31.1176	2.81818		31.1177	0.666667		31.1177	5.33333		31.1177	5.36364
31.1192	1.90909		31.1192	2.27273		31.1193	0		31.1193	5		31.1193	4.27273
31.1208	1		31.1208	1.90909		31.1209	0.666667		31.1209	3.11111		31.1209	4.54545
31.1224	0.454545		31.1224	2.27273		31.1225	3.66667		31.1225	2.88889		31.1225	5.18182
31.124	0.909091		31.124	3.36364		31.1241	4.66667		31.1241	3.11111		31.1241	6.18182
31.1256	1.18182		31.1256	4.09091		31.1257	4		31.1257	2.22222		31.1257	5.63636
31.1272	1.36364		31.1272	2.36364		31.1273	2		31.1273	2.55556		31.1273	6.90909
31.1288	1.36364		31.1288	2.09091		31.1288	1.16667		31.1289	4.55556		31.1289	8.45455
31.1304	1.45455		31.1304	2.63636		31.1304	1.33333		31.1305	5		31.1305	8.27273
31.132	3		31.132	4.36364		31.132	1.5		31.1321	5.33333		31.1321	7.18182
31.1336	4.90909		31.1336	4.72727		31.1336	2.5		31.1337	7.22222		31.1337	5.72727
31.1352	3.63636		31.1352	3.18182		31.1352	3.16667		31.1353	8		31.1353	5.72727
31.1368	1.90909		31.1368	1.18182		31.1368	3.16667		31.1369	7.44444		31.1369	5.09091
31.1384	2.18182		31.1384	1.36364		31.1384	3.83333		31.1385	5.66667		31.1385	5.09091
31.14	2.72727		31.14	1.27273		31.14	2		31.1401	2.55556		31.1401	5.09091
31.1416	2.36364		31.1416	1.36364		31.1416	1.5		31.1417	2.22222		31.1417	5.72727
31.1432	1.90909		31.1432	1.36364		31.1432	0.5		31.1433	3.33333		31.1433	5.81818
31.1448	2		31.1448	2.27273		31.1448	0.833333		31.1449	5.33333		31.1449	5.27273
31.1464	2		31.1464	2.09091		31.1464	1.33333		31.1465	6.33333		31.1465	5.27273
31.148	3		31.148	0.818182		31.148	2.16667		31.1481	6.66667		31.1481	3.90909
31.1496	2.54545		31.1496	1.09091		31.1496	2.83333		31.1497	6		31.1497	2.45455
31.1512	2.45455		31.1512	3.09091		31.1512	3.16667		31.1513	4.44444		31.1513	2.72727
31.1528	2.18182		31.1528	3.18182		31.1528	2.5		31.1529	2.66667		31.1529	4.09091
31.1544	2.18182		31.1544	2.27273		31.1544	2		31.1545	2.44444		31.1545	5.27273
31.156	1.81818		31.156	4.36364		31.156	1		31.1561	2.77778		31.1561	5.90909
31.1576	3.63636		31.1576	5.36364		31.1576	0.666667		31.1577	4.11111		31.1577	7.09091
31.1592	3		31.1592	4.63636		31.1592	1.33333		31.1593	4.33333		31.1593	6.72727
31.1608	2.81818		31.1608	2.09091		31.1608	3.66667		31.1609	3.55556		31.1609	6.09091
31.1624	2.81818		31.1624	2.18182		31.1624	3.33333		31.1625	3.66667		31.1625	5.36364
31.164	2.90909		31.164	2.54545		31.164	1.66667		31.1641	4		31.1641	6.36364
31.1656	1.90909		31.1656	2.90909		31.1656	1.5		31.1657	5.88889		31.1657	6.36364
31.1672	1.54545		31.1672	2.90909		31.1672	3		31.1673	6.33333		31.1673	4.72727
31.1688	0.909091		31.1688	2.45455		31.1688	1.83333		31.1689	7.11111		31.1689	2.18182
31.1704	0.909091		31.1704	2.45455		31.1704	2.33333		31.1705	7.44444		31.1705	2.27273
31.172	1.45455		31.172	1.18182		31.172	2.16667		31.1721	5.77778		31.1721	2.36364
31.1736	1.45455		31.1736	0.909091		31.1736	21.3333		31.1737	5.88889		31.1737	3.72727
31.1752	1.36364		31.1752	1.45455		31.1752	22		31.1753	6.77778		31.1753	5.90909
31.1768	0.454545		31.1768	2.72727		31.1768	19.1667		31.1769	5.44444		31.1769	7.81818
31.1784	0.454545		31.1784	2.72727		31.1784	1.83333		31.1785	5.22222		31.1785	7.09091
31.18	0.363636		31.18	1.63636		31.18	1.16667		31.1801	4.11111		31.1801	5.27273
31.1816	1.36364		31.1816	1.81818		31.1816	1.66667		31.1817	3.11111		31.1817	4.45455
31.1832	1.27273		31.1832	2.81818		31.1832	2.16667		31.1833	3.55556		31.1833	3.09091
31.1848	1.18182		31.1848	2.63636		31.1848	2.83333		31.1849	5		31.1849	3.63636
31.1864	2		31.1864	1.90909		31.1864	3.66667		31.1865	5.22222		31.1865	4.81818
31.188	2.45455		31.188	2.27273		31.188	4.5		31.1881	4.66667		31.1881	6
31.1896	2.36364		31.1896	1.54545		31.1896	4.5		31.1897	2.77778		31.1897	6.81818
31.1912	3.36364		31.1912	1		31.1912	2.33333		31.1913	3.66667		31.1913	7.72727
31.1928	4.18182		31.1928	1.54545		31.1928	2.16667		31.1929	5.22222		31.1929	7.09091
31.1944	3.54545		31.1944	2.18182		31.1944	1.66667		31.1945	5.66667		31.1945	4.72727
31.196	1.72727		31.196	2.54545		31.196	1		31.1961	6.11111		31.1961	4.36364
31.1976	0.545455		31.1976	1.90909		31.1976	1.16667		31.1977	5.33333		31.1977	6.09091
31.1992	1.09091		31.1992	2.63636		31.1992	2		31.1993	5.11111		31.1993	7
31.2008	1.81818		31.2008	2.54545		31.2009	2.66667		31.2009	5		31.2009	7
31.2024	2.63636		31.2024	3.54545		31.2025	1.66667		31.2025	5		31.2025	6
31.204	2.54545		31.204	4.54545		31.2041	1.5		31.2041	4.88889		31.2041	4.63636
31.2056	2.90909		31.2056	4.45455		31.2057	2.83333		31.2057	3.11111		31.2057	3.18182
31.2072	2.36364		31.2072	2.81818		31.2073	2.83333		31.2073	4.22222		31.2073	3.18182
31.2088	2.18182		31.2088	2.54545		31.2089	2.5		31.2089	4.66667		31.2089	4.09091
31.2104	2.54545		31.2104	2.09091		31.2105	1.33333		31.2105	7		31.2105	7.54545
31.212	2.90909		31.2121	1		31.2121	1.5		31.2121	5.88889		31.2121	8.36364
31.2137	2.45455		31.2137	1.63636		31.2137	2.33333		31.2137	3		31.2137	7.18182
31.2153	2.09091		31.2153	1.27273		31.2153	2.16667		31.2153	2.11111		31.2153	3.09091
31.2169	2.63636		31.2169	1.45455		31.2169	1.5		31.2169	2.66667		31.2169	4.27273
31.2185	1.72727		31.2185	2.18182		31.2185	1		31.2185	4.88889		31.2185	4.90909
31.2201	2.36364		31.2201	2.72727		31.2201	0.666667		31.2201	5.88889		31.2201	5.18182
31.2217	1.72727		31.2217	1.45455		31.2217	2.5		31.2217	6.77778		31.2217	5.18182
31.2233	1.36364		31.2233	1.09091		31.2233	3.83333		31.2234	8.33333		31.2233	5.09091
31.2249	1.36364		31.2249	1.09091		31.2249	2.33333		31.225	9.33333		31.2249	5.81818
31.2265	2.09091		31.2265	1.90909		31.2265	3.16667		31.2266	7.55556		31.2265	4.18182
31.2281	2.90909		31.2281	1.45455		31.2281	5.5		31.2282	5.55556		31.2281	4.27273
31.2297	2.72727		31.2297	1.54545		31.2297	6.16667		31.2298	4.22222		31.2297	5.18182
31.2313	3.09091		31.2313	2.18182		31.2313	2.83333		31.2314	4.11111		31.2313	5.54545
31.2329	3.72727		31.2329	2.54545		31.2329	0.833333		31.233	4.22222		31.2329	5.54545
31.2345	3.54545		31.2345	2.45455		31.2345	0.5		31.2346	3.77778		31.2345	5.36364
31.2361	3		31.2361	1.72727		31.2361	1.66667		31.2362	4.44444		31.2361	5.36364
31.2377	2.27273		31.2377	1.63636		31.2377	1.83333		31.2378	3.88889		31.2377	5.54545
31.2393	2.36364		31.2393	1.63636		31.2393	1.66667		31.2394	4.33333		31.2393	5.72727
31.2409	2.54545		31.2409	1.36364		31.2409	1.83333		31.241	3.88889		31.2409	6.45455
31.2425	1.63636		31.2425	1.45455		31.2425	3		31.2426	3.88889		31.2425	7.81818
31.2441	1.81818		31.2441	1.63636		31.2441	3.66667		31.2442	4.22222		31.2441	7.18182
31.2457	1.63636		31.2457	1.81818		31.2457	2.83333		31.2458	4.77778		31.2457	6.72727
31.2473	1.72727		31.2473	1.90909		31.2473	2.83333		31.2474	3.33333		31.2473	5.90909
31.2489	2.81818		31.2489	2.81818		31.2489	2.33333		31.249	1.88889		31.2489	4.36364
31.2505	3.54545		31.2505	3.36364		31.2505	3.33333		31.2506	1.88889		31.2505	4.54545
31.2521	3.63636		31.2521	3		31.2521	3		31.2522	3.55556		31.2521	6.18182
31.2537	3.36364		31.2537	2.72727		31.2537	2		31.2538	3.22222		31.2537	7.54545
31.2553	2.72727		31.2553	2.54545		31.2553	1.16667		31.2554	2.11111		31.2553	9.09091
31.2569	2.09091		31.2569	2.72727		31.2569	1		31.257	3.77778		31.2569	7.27273
31.2585	1.72727		31.2585	3.72727		31.2585	1		31.2586	4.66667		31.2585	5.45455
31.2601	1.36364		31.2601	3.72727		31.2601	1.5		31.2602	4.44444		31.2601	4.63636
31.2617	1.36364		31.2617	2.45455		31.2617	1.5		31.2618	5.11111		31.2617	5.36364
31.2633	1		31.2633	1.54545		31.2633	1.33333		31.2634	6.55556		31.2633	6.54545
31.2649	1.72727		31.2649	1.45455		31.2649	1.16667		31.265	6.33333		31.2649	8.18182
31.2665	2.27273		31.2665	1.81818		31.2665	3.16667		31.2666	6.88889		31.2665	6.72727
31.2681	2.63636		31.2681	1.54545		31.2681	4		31.2682	6.33333		31.2681	4.90909
31.2697	1.90909		31.2697	2.54545		31.2697	3.33333		31.2698	5.33333		31.2698	5.18182
31.2713	1.63636		31.2713	1.90909		31.2713	2.16667		31.2714	5.88889		31.2714	4.18182
31.2729	2		31.2729	2.45455		31.2729	1.83333		31.273	4.22222		31.273	3.81818
31.2745	1.81818		31.2745	2.81818		31.2745	1.83333		31.2746	2.44444		31.2746	5.18182
31.2761	2.63636		31.2761	1.90909		31.2761	2.16667		31.2762	3.77778		31.2762	4.81818
31.2777	1.63636		31.2777	0.727273		31.2777	2.16667		31.2778	4.66667		31.2778	4.27273
31.2793	2.54545		31.2793	1		31.2793	3		31.2794	5.77778		31.2794	3
31.2809	3.54545		31.2809	0.545455		31.2809	4.16667		31.281	6.55556		31.281	3.90909
31.2825	3.45455		31.2825	1		31.2826	1.83333		31.2826	7.66667		31.2826	5.27273
31.2841	2.54545		31.2841	1.63636		31.2842	2.5		31.2842	5.33333		31.2842	5.18182
31.2857	2.81818		31.2858	1.63636		31.2858	2.5		31.2858	4.44444		31.2858	4
31.2874	3.36364		31.2874	1.90909		31.2874	2.33333		31.2874	2.88889		31.2874	3.36364
31.289	2.18182		31.289	2		31.289	2.33333		31.289	4		31.289	5
31.2906	2		31.2906	3.09091		31.2906	1.66667		31.2907	5.11111		31.2906	7.09091
31.2922	3.81818		31.2922	2.54545		31.2922	1.83333		31.2923	5.22222		31.2922	7.36364
31.2938	2.63636		31.2938	1.27273		31.2938	1		31.2939	5.33333		31.2938	5.18182
31.2954	1.54545		31.2954	2.09091		31.2954	1.5		31.2955	5.55556		31.2954	5.09091
31.297	3		31.297	2.54545		31.297	0.5		31.2971	5.44444		31.297	5.18182
31.2986	3.45455		31.2986	2.45455		31.2986	1		31.2987	4.44444		31.2986	5.18182
31.3002	4.09091		31.3002	2		31.3002	1.66667		31.3003	3.33333		31.3002	4.81818
31.3018	2.54545		31.3018	2.72727		31.3018	2		31.3019	3.22222		31.3018	4.36364
31.3034	2		31.3034	3		31.3034	1.66667		31.3035	3.44444		31.3034	3.90909
31.305	1.18182		31.305	2.18182		31.305	0.333333		31.3051	2.88889		31.305	4.90909
31.3066	1.90909		31.3066	0.909091		31.3066	0.666667		31.3067	4.33333		31.3066	8.18182
31.3082	3.27273		31.3082	2		31.3082	2		31.3083	5.44444		31.3082	8.81818
31.3098	2.54545		31.3098	2.09091		31.3098	1.66667		31.3099	5.55556		31.3098	6.90909
31.3114	1.54545		31.3114	1.45455		31.3114	1.5		31.3115	5.11111		31.3114	4.63636
31.313	1.18182		31.313	2		31.313	2		31.3131	4.77778		31.313	3.90909
31.3146	1.27273		31.3146	2.63636		31.3146	2.5		31.3147	6.22222		31.3146	3.90909
31.3162	1.36364		31.3162	1.36364		31.3162	1.5		31.3163	5.22222		31.3162	4.81818
31.3178	1.18182		31.3178	2.18182		31.3178	1.16667		31.3179	5.44444		31.3179	6.45455
31.3194	0.818182		31.3194	2.36364		31.3194	2.16667		31.3195	6		31.3195	6.18182
31.321	1.36364		31.321	1.27273		31.321	2		31.3211	5.77778		31.3211	4.45455
31.3226	1.63636		31.3226	1.45455		31.3226	2.83333		31.3227	5.22222		31.3227	5.18182
31.3242	1.27273		31.3242	2.18182		31.3242	1.66667		31.3243	5.44444		31.3243	5.54545
31.3258	2.09091		31.3258	2.27273		31.3259	1.83333		31.3259	4.88889		31.3259	3.54545
31.3274	3.36364		31.3274	1.72727		31.3275	1.5		31.3275	4.66667		31.3275	2.36364
31.329	3.45455		31.3291	1.54545		31.3291	1.66667		31.3291	5.88889		31.3291	3.27273
31.3307	3.09091		31.3307	2.09091		31.3307	3		31.3307	6.22222		31.3307	4.36364
31.3323	3.81818		31.3323	1.90909		31.3323	2.16667		31.3324	5.88889		31.3323	4.63636
31.3339	3.81818		31.3339	1.81818		31.3339	2		31.334	6.55556		31.3339	6
31.3355	2.81818		31.3355	2.54545		31.3355	1.33333		31.3356	5.77778		31.3355	5.81818
31.3371	1.72727		31.3371	3.09091		31.3371	1.33333		31.3372	4.55556		31.3371	5.54545
31.3387	2.72727		31.3387	2.36364		31.3387	1.33333		31.3388	5		31.3387	5.27273
31.3403	2.63636		31.3403	2.72727		31.3403	1.5		31.3404	6.11111		31.3403	5.09091
31.3419	3		31.3419	2.18182		31.3419	2.66667		31.342	4.88889		31.3419	3.54545
31.3435	2.54545		31.3435	1.54545		31.3435	3.16667		31.3436	3.55556		31.3435	2.81818
31.3451	1.72727		31.3451	1.81818		31.3451	2.5		31.3452	3.22222		31.3451	3
31.3467	1.81818		31.3467	2.18182		31.3467	0.666667		31.3468	3.88889		31.3467	3.81818
31.3483	2.81818		31.3483	2.81818		31.3483	0.333333		31.3484	5.33333		31.3483	4.72727
31.3499	2.81818		31.3499	2.27273		31.3499	1.16667		31.35	5		31.3499	7.09091
31.3515	2.45455		31.3515	1.63636		31.3515	0.333333		31.3516	3.55556		31.3515	7.45455
31.3531	2.18182		31.3531	1.09091		31.3531	1.5		31.3532	3.66667		31.3531	6.72727
31.3547	2.72727		31.3547	1.90909		31.3547	2.66667		31.3548	5.55556		31.3548	5.45455
31.3563	2.72727		31.3563	1.90909		31.3563	2		31.3564	6.11111		31.3564	4.81818
31.3579	2.81818		31.3579	1.09091		31.3579	1.83333		31.358	6.33333		31.358	4.63636
31.3595	2.45455		31.3595	1.27273		31.3595	2.33333		31.3596	5		31.3596	3.90909
31.3611	2.45455		31.3611	1.63636		31.3612	2.33333		31.3612	4.33333		31.3612	2.27273
31.3627	1.18182		31.3627	1.90909		31.3628	0.666667		31.3628	4.22222		31.3628	3.54545
31.3644	0.727273		31.3644	2.09091		31.3644	2.33333		31.3644	5.11111		31.3644	4.27273
31.366	1.72727		31.366	1.72727		31.366	2.83333		31.366	4.33333		31.366	3.90909
31.3676	1.81818		31.3676	2.18182		31.3676	3.5		31.3677	4		31.3676	2.54545
31.3692	2.36364		31.3692	1.45455		31.3692	3		31.3693	4.55556		31.3692	2.54545
31.3708	2.54545		31.3708	1.36364		31.3708	2.83333		31.3709	3.88889		31.3708	3.63636
31.3724	2.36364		31.3724	1.90909		31.3724	3.5		31.3725	5.33333		31.3724	5.45455
31.374	3		31.374	1.72727		31.374	2.83333		31.3741	3.77778		31.374	6.90909
31.3756	3.45455		31.3756	2.45455		31.3756	2.16667		31.3757	2.66667		31.3756	6.81818
31.3772	3.18182		31.3772	3.36364		31.3772	1.66667		31.3773	4.55556		31.3772	6.18182
31.3788	2		31.3788	3.45455		31.3788	3		31.3789	4.11111		31.3788	4.90909
31.3804	2.45455		31.3804	2.27273		31.3804	3.66667		31.3805	3.88889		31.3804	5.45455
31.382	2.90909		31.382	1.81818		31.382	3.66667		31.3821	4.88889		31.382	5.36364
31.3836	2.90909		31.3836	0.909091		31.3836	2.33333		31.3837	4		31.3836	4.81818
31.3852	3.18182		31.3852	0.727273		31.3852	1.33333		31.3853	2.77778		31.3853	4.27273
31.3868	2.72727		31.3868	0.636364		31.3868	0.666667		31.3869	2		31.3869	8.27273
31.3884	1.90909		31.3884	1.72727		31.3884	1.16667		31.3885	3.33333		31.3885	9.45455
31.39	2.18182		31.39	2		31.39	2		31.3901	6.22222		31.3901	8.09091
31.3916	2.09091		31.3916	2		31.3917	3.16667		31.3917	6.55556		31.3917	4.90909
31.3933	1.81818		31.3933	1.18182		31.3933	3.5		31.3933	6.33333		31.3933	4.81818
31.3949	1.45455		31.3949	0.272727		31.3949	3.5		31.395	5		31.3949	4.36364
31.3965	1.63636		31.3965	0.727273		31.3965	1.33333		31.3966	3.11111		31.3965	4.09091
31.3981	1.27273		31.3981	1.63636		31.3981	0.5		31.3982	3.22222		31.3981	6.45455
31.3997	1.90909		31.3997	2.72727		31.3997	0.666667		31.3998	3.66667		31.3997	5.81818
31.4013	1.81818		31.4013	3.18182		31.4013	1.5		31.4014	3.44444		31.4013	6
31.4029	1.18182		31.4029	2.27273		31.4029	1.33333		31.403	3.66667		31.4029	6.27273
31.4045	1.27273		31.4045	2		31.4045	1.66667		31.4046	4.22222		31.4045	6.90909
31.4061	2.63636		31.4061	1.81818		31.4061	1.33333		31.4062	4.11111		31.4061	6.81818
31.4077	3.54545		31.4077	1.81818		31.4077	1.83333		31.4078	4.88889		31.4077	5.81818
31.4093	3		31.4093	2.63636		31.4093	3		31.4094	5.44444		31.4093	5.54545
31.4109	2.18182		31.4109	3.45455		31.4109	3.16667		31.411	5.66667		31.4109	6.36364
31.4125	2		31.4125	3		31.4125	2.5		31.4126	4.77778		31.4126	7.36364
31.4141	1.72727		31.4141	1.63636		31.4141	1.33333		31.4142	3.33333		31.4142	6.09091
31.4157	2.27273		31.4157	1.18182		31.4157	1.33333		31.4158	3.77778		31.4158	4.90909
31.4173	1.54545		31.4173	2.18182		31.4174	1.5		31.4174	3.33333		31.4174	3.90909
31.419	2.45455		31.419	2.54545		31.419	2.16667		31.419	4.33333		31.419	3
31.4206	3		31.4206	1.72727		31.4206	2.33333		31.4207	5.66667		31.4206	3.81818
31.4222	3.90909		31.4222	0.909091		31.4222	1.5		31.4223	5.55556		31.4222	4.18182
31.4238	3.90909		31.4238	1.90909		31.4238	1.16667		31.4239	5.55556		31.4238	4
31.4254	2.90909		31.4254	2.63636		31.4254	2.66667		31.4255	5.11111		31.4254	4.81818
31.427	2.27273		31.427	2.45455		31.427	6		31.4271	4.88889		31.427	3.90909
31.4286	2.63636		31.4286	2		31.4286	6.33333		31.4287	5.88889		31.4286	4.27273
31.4302	3.18182		31.4302	1.81818		31.4302	4.16667		31.4303	5.77778		31.4302	3.63636
31.4318	3.18182		31.4318	1.81818		31.4318	3.83333		31.4319	5.77778		31.4318	3.36364
31.4334	2.45455		31.4334	2		31.4334	3.83333		31.4335	6.66667		31.4334	3.63636
31.435	2.18182		31.435	1.81818		31.435	4		31.4351	8.33333		31.435	4.36364
31.4366	1.54545		31.4366	1.72727		31.4366	3.16667		31.4367	7.66667		31.4367	5
31.4382	1.18182		31.4382	1.72727		31.4382	3		31.4383	6		31.4383	5.36364
31.4398	0.545455		31.4398	1.81818		31.4398	3		31.4399	5		31.4399	7.45455
31.4414	1.18182		31.4414	2.18182		31.4415	2.16667		31.4415	4.11111		31.4415	7.18182
31.4431	1.54545		31.4431	2		31.4431	2		31.4431	4.44444		31.4431	4
31.4447	1.18182		31.4447	2.27273		31.4447	2		31.4448	7.22222		31.4447	3.54545
31.4463	1.54545		31.4463	2.45455		31.4463	3.83333		31.4464	8.11111		31.4463	4.09091
31.4479	2.27273		31.4479	2.63636		31.4479	4.16667		31.448	6.22222		31.4479	6.36364
31.4495	2.81818		31.4495	3.09091		31.4495	2.33333		31.4496	5.44444		31.4495	7.36364
31.4511	3.90909		31.4511	4.54545		31.4511	1.33333		31.4512	6.11111		31.4511	6.18182
31.4527	4.18182		31.4527	4.27273		31.4527	2.16667		31.4528	7.11111		31.4527	4.54545
31.4543	2.81818		31.4543	3		31.4543	2.16667		31.4544	5.44444		31.4543	5.27273
31.4559	2.18182		31.4559	1.72727		31.4559	3.66667		31.456	4		31.4559	6.63636
31.4575	1.45455		31.4575	2.45455		31.4575	2.5		31.4576	5.11111		31.4576	6.27273
31.4591	2.27273		31.4591	3		31.4591	2.83333		31.4592	6		31.4592	6.90909
31.4607	3		31.4607	2.72727		31.4607	2.33333		31.4608	5.44444		31.4608	5.09091
31.4623	2.45455		31.4623	2.36364		31.4624	1.33333		31.4624	4.77778		31.4624	6.27273
31.464	1.09091		31.464	2.18182		31.464	3.33333		31.464	3.66667		31.464	5.09091
31.4656	0.636364		31.4656	3.27273		31.4656	3.66667		31.4657	2.88889		31.4656	5.36364
31.4672	0.818182		31.4672	4.09091		31.4672	3		31.4673	5		31.4672	5.36364
31.4688	1		31.4688	3.63636		31.4688	2.83333		31.4689	5.77778		31.4688	5.18182
31.4704	0.727273		31.4704	3.27273		31.4704	1.5		31.4705	4.33333		31.4704	5
31.472	1.72727		31.472	2		31.472	1.33333		31.4721	5.22222		31.472	4.81818
31.4736	1.72727		31.4736	2.36364		31.4736	0.5		31.4737	7.55556		31.4736	6.09091
31.4752	1.81818		31.4752	3.27273		31.4752	0.833333		31.4753	6.44444		31.4752	5.72727
31.4768	1.72727		31.4768	3.63636		31.4768	1.33333		31.4769	4.11111		31.4768	4.36364
31.4784	1.63636		31.4784	1.63636		31.4784	1.16667		31.4785	4.77778		31.4785	4.63636
31.48	1.45455		31.48	1.63636		31.48	1.83333		31.4801	6.66667		31.4801	3.72727
31.4816	1.36364		31.4816	1.72727		31.4816	3.66667		31.4817	6.88889		31.4817	4.36364
31.4832	1.90909		31.4832	3		31.4833	2.66667		31.4833	6.22222		31.4833	5.54545
31.4849	2.36364		31.4849	3.27273		31.4849	1.83333		31.4849	6.33333		31.4849	7.36364
31.4865	1.45455		31.4865	3.81818		31.4865	1.33333		31.4866	6.66667		31.4865	7.36364
31.4881	1.36364		31.4881	1.81818		31.4881	3		31.4882	5		31.4881	5.72727
31.4897	2.27273		31.4897	1		31.4897	4		31.4898	5.11111		31.4897	5.09091
31.4913	2.36364		31.4913	2.36364		31.4913	2		31.4914	5.88889		31.4913	5.27273
31.4929	3.81818		31.4929	3.18182		31.4929	0.5		31.493	4.66667		31.4929	7.27273
31.4945	4.27273		31.4945	3.27273		31.4945	0.833333		31.4946	4.22222		31.4945	7.72727
31.4961	3.09091		31.4961	3.72727		31.4961	1.66667		31.4962	5.44444		31.4961	6.54545
31.4977	1.45455		31.4977	2.90909		31.4977	2		31.4978	6.11111		31.4978	3.63636
31.4993	2.09091		31.4993	1.54545		31.4993	3.16667		31.4994	5.44444		31.4994	4.09091
31.5009	3.18182		31.5009	2.18182		31.5009	2.16667		31.501	3.33333		31.501	5
31.5025	3.18182		31.5025	3.09091		31.5026	2.33333		31.5026	4		31.5026	5.09091
31.5042	2.63636		31.5042	2.36364		31.5042	3.16667		31.5042	5.44444		31.5042	2.90909
31.5058	2.45455		31.5058	1.81818		31.5058	2.16667		31.5059	6.22222		31.5058	2.63636
31.5074	1.63636		31.5074	2		31.5074	2.16667		31.5075	6.11111		31.5074	3.72727
31.509	2.18182		31.509	2.09091		31.509	2.83333		31.5091	6		31.509	5
31.5106	1.90909		31.5106	2.54545		31.5106	2.83333		31.5107	5.11111		31.5106	4.81818
31.5122	2.27273		31.5122	3.45455		31.5122	3.33333		31.5123	5.33333		31.5122	4.63636
31.5138	2		31.5138	2.45455		31.5138	3.83333		31.5139	4.44444		31.5138	5.09091
31.5154	1.27273		31.5154	2.27273		31.5154	2.5		31.5155	5.22222		31.5154	4.36364
31.517	1.45455		31.517	1.81818		31.517	3.83333		31.5171	5.55556		31.5171	3.90909
31.5186	1.54545		31.5186	1.09091		31.5186	2.83333		31.5187	5.33333		31.5187	2.72727
31.5202	1.90909		31.5202	0.909091		31.5203	1.5		31.5203	5.88889		31.5203	3.09091
31.5219	1.27273		31.5219	1.36364		31.5219	1.16667		31.5219	8		31.5219	4.09091
31.5235	1.09091		31.5235	1.63636		31.5235	1.33333		31.5236	7.88889		31.5235	5.27273
31.5251	2.36364		31.5251	1.63636		31.5251	0.666667		31.5252	6.22222		31.5251	5.45455
31.5267	3.36364		31.5267	1.45455		31.5267	1.33333		31.5268	5.33333		31.5267	5.09091
31.5283	3.45455		31.5283	2.18182		31.5283	2.16667		31.5284	5.77778		31.5283	4.81818
31.5299	3.45455		31.5299	1.27273		31.5299	3.16667		31.53	4.55556		31.5299	4.81818
31.5315	3.09091		31.5315	1.09091		31.5315	3		31.5316	4.33333		31.5315	6.63636
31.5331	2.45455		31.5331	0.818182		31.5331	2.5		31.5332	4		31.5331	8
31.5347	3.09091		31.5347	0.909091		31.5347	2.66667		31.5348	5.22222		31.5348	6.90909
31.5363	2.09091		31.5363	1.63636		31.5363	2.16667		31.5364	6		31.5364	5.27273
31.5379	2.36364		31.5379	2.36364		31.538	1		31.538	5.44444		31.538	4.63636
31.5396	1.18182		31.5396	2.63636		31.5396	1.66667		31.5397	6.11111		31.5396	5.90909
31.5412	1.27273		31.5412	2.45455		31.5412	1.33333		31.5413	5.33333		31.5412	7.09091
31.5428	1.18182		31.5428	2.27273		31.5428	1.83333		31.5429	4.11111		31.5428	7.09091
31.5444	1.54545		31.5444	2.18182		31.5444	1.66667		31.5445	4.66667		31.5444	5.27273
31.546	1.54545		31.546	1.81818		31.546	1		31.5461	3.66667		31.546	5.63636
31.5476	1.45455		31.5476	1.54545		31.5476	1.16667		31.5477	3.88889		31.5476	6.36364
31.5492	1.45455		31.5492	1.36364		31.5492	1.33333		31.5493	5.88889		31.5492	7.27273
31.5508	1.81818		31.5508	2.72727		31.5508	1.83333		31.5509	6.77778		31.5509	6.27273
31.5524	2.36364		31.5524	3.27273		31.5524	1.5		31.5525	7.55556		31.5525	4.36364
31.554	2.36364		31.554	2.36364		31.5541	3.16667		31.5541	6.44444		31.5541	3.90909
31.5557	1.81818		31.5557	1.27273		31.5557	3.16667		31.5557	5.77778		31.5557	4.18182
31.5573	2.27273		31.5573	0.818182		31.5573	3		31.5574	6.77778		31.5573	4.54545
31.5589	2.18182		31.5589	1.27273		31.5589	2.33333		31.559	4.66667		31.5589	6.18182
31.5605	2.45455		31.5605	2.09091		31.5605	2.83333		31.5606	2.11111		31.5605	7.72727
31.5621	2.27273		31.5621	2.90909		31.5621	4.16667		31.5622	3.66667		31.5621	6.09091
31.5637	1.90909		31.5637	3.09091		31.5637	4.16667		31.5638	4.33333		31.5637	6.90909
31.5653	1.54545		31.5653	2		31.5653	3.66667		31.5654	6.11111		31.5653	6.63636
31.5669	1.27273		31.5669	1.81818		31.5669	4.16667		31.567	7.11111		31.567	6.27273
31.5685	1.45455		31.5685	1.72727		31.5685	4.16667		31.5686	7.22222		31.5686	4.81818
31.5701	1.27273		31.5701	1.09091		31.5702	3.83333		31.5702	5.44444		31.5702	5.90909
31.5718	2		31.5718	1.27273		31.5718	4.5		31.5719	5.11111		31.5718	5.90909
31.5734	2.36364		31.5734	2.63636		31.5734	4.16667		31.5735	3.88889		31.5734	5.18182
31.575	2.63636		31.575	2.54545		31.575	3.66667		31.5751	3.55556		31.575	5.18182
31.5766	2.45455		31.5766	1.54545		31.5766	2.66667		31.5767	4.33333		31.5766	4.54545
31.5782	3		31.5782	1.72727		31.5782	1.66667		31.5783	3.22222		31.5782	3.09091
31.5798	1.81818		31.5798	1.18182		31.5798	2.16667		31.5799	3.44444		31.5798	5
31.5814	2.09091		31.5814	1.54545		31.5814	0.333333		31.5815	4		31.5815	5
31.583	3.81818		31.583	2.63636		31.583	0.333333		31.5831	5.55556		31.5831	5.72727
31.5846	3.18182		31.5846	3.09091		31.5847	0.666667		31.5847	4.55556		31.5847	5.63636
31.5863	1.81818		31.5863	1.81818		31.5863	0.666667		31.5863	2.77778		31.5863	5.18182
31.5879	2.36364		31.5879	1.18182		31.5879	0.666667		31.588	2.88889		31.5879	4.27273
31.5895	3.18182		31.5895	1.63636		31.5895	1.33333		31.5896	4.88889		31.5895	4
31.5911	3.63636		31.5911	2.18182		31.5911	3.5		31.5912	5.77778		31.5911	4.36364
31.5927	2.63636		31.5927	1.81818		31.5927	4.33333		31.5928	5.55556		31.5927	4.72727
31.5943	2.81818		31.5943	1.81818		31.5943	2.5		31.5944	4		31.5943	5.18182
31.5959	3		31.5959	1.45455		31.5959	1		31.596	3.66667		31.5959	6.18182
31.5975	1.72727		31.5975	2.54545		31.5975	3.16667		31.5976	3.66667		31.5976	4.81818
31.5991	1.72727		31.5991	1.81818		31.5992	3.33333		31.5992	4		31.5992	2.54545
31.6008	2		31.6008	1.72727		31.6008	2.33333		31.6008	4.77778		31.6008	3
31.6024	2		31.6024	2.09091		31.6024	1.66667		31.6025	4.44444		31.6024	4
31.604	1.90909		31.604	2.63636		31.604	1.66667		31.6041	6		31.604	5.45455
31.6056	1.18182		31.6056	3.09091		31.6056	1.16667		31.6057	6.11111		31.6056	5.81818
31.6072	1.09091		31.6072	1.63636		31.6072	1.83333		31.6073	6.22222		31.6072	5.18182
31.6088	2.36364		31.6088	2.18182		31.6088	1.33333		31.6089	3.66667		31.6088	4.54545
31.6104	2.36364		31.6104	2.63636		31.6104	1.83333		31.6105	3.11111		31.6105	4.72727
31.612	2		31.612	3.63636		31.612	1.66667		31.6121	4.44444		31.6121	7.72727
31.6136	2.90909		31.6136	2		31.6137	1.16667		31.6137	5.44444		31.6137	8.09091
31.6153	2.54545		31.6153	1.72727		31.6153	0.5		31.6153	5.22222		31.6153	7.72727
31.6169	2.45455		31.6169	2.09091		31.6169	0		31.617	5.22222		31.6169	5.45455
31.6185	2		31.6185	3		31.6185	0.333333		31.6186	3.22222		31.6185	4.09091
31.6201	2.27273		31.6201	2.81818		31.6201	0.5		31.6202	1.22222		31.6201	4
31.6217	2.27273		31.6217	1.54545		31.6217	0.833333		31.6218	3.44444		31.6217	4.54545
31.6233	2.72727		31.6233	1.27273		31.6233	0.833333		31.6234	5.11111		31.6233	5.90909
31.6249	3.72727		31.6249	2.18182		31.6249	3		31.625	6.66667		31.625	6.72727
31.6265	3.90909		31.6265	3.09091		31.6265	5		31.6266	6.66667		31.6266	5.18182
31.6281	3		31.6281	3.27273		31.6282	5.33333		31.6282	5.55556		31.6282	5
31.6298	2		31.6298	1.81818		31.6298	4		31.6299	5.77778		31.6298	5.54545
31.6314	1		31.6314	1.81818		31.6314	1.5		31.6315	6		31.6314	6.45455
31.633	1.54545		31.633	2		31.633	1.33333		31.6331	6.11111		31.633	6.54545
31.6346	1.90909		31.6346	1.63636		31.6346	1		31.6347	4		31.6346	6.45455
31.6362	1.72727		31.6362	1.18182		31.6362	0.833333		31.6363	3.77778		31.6362	5.72727
31.6378	2.81818		31.6378	1.36364		31.6378	1		31.6379	6.44444		31.6379	4.27273
31.6394	4.81818		31.6394	3.36364		31.6394	1.16667		31.6395	6.33333		31.6395	4.45455
31.641	3.54545		31.641	4.45455		31.6411	1.66667		31.6411	6.11111		31.6411	3.81818
31.6427	3.45455		31.6427	4.72727		31.6427	1.33333		31.6428	4.11111		31.6427	4.54545
31.6443	2.72727		31.6443	3.63636		31.6443	2.5		31.6444	4.22222		31.6443	5.63636
31.6459	2		31.6459	2.45455		31.6459	3.33333		31.646	2.66667		31.6459	6.09091
31.6475	1.72727		31.6475	2.72727		31.6475	4.16667		31.6476	4.55556		31.6475	5.27273
31.6491	2.45455		31.6491	2.90909		31.6491	1.5		31.6492	7.77778		31.6491	4.36364
31.6507	3.09091		31.6507	2.45455		31.6507	1.66667		31.6508	9.22222		31.6507	4
31.6523	3.27273		31.6523	2.63636		31.6523	2.33333		31.6524	7.77778		31.6524	5.09091
31.6539	2.18182		31.6539	2.27273		31.654	2.16667		31.654	6.44444		31.654	4.90909
31.6556	1.90909		31.6556	2.63636		31.6556	1.16667		31.6556	4.88889		31.6556	4.63636
31.6572	1.36364		31.6572	2.72727		31.6572	1.83333		31.6573	3		31.6572	5.54545
31.6588	1.36364		31.6588	1.36364		31.6588	2.5		31.6589	3.22222		31.6588	5.90909
31.6604	1.36364		31.6604	1.63636		31.6604	3		31.6605	4		31.6604	6.36364
31.662	4		31.662	1.36364		31.662	1		31.6621	5.88889		31.662	4.45455
31.6636	5.27273		31.6636	0.545455		31.6636	0.5		31.6637	5.33333		31.6637	3.27273
31.6652	3.81818		31.6652	1.90909		31.6652	0.666667		31.6653	5.88889		31.6653	4
31.6668	2.09091		31.6668	2.54545		31.6669	0.666667		31.6669	6		31.6669	3.45455
31.6685	1		31.6685	2.54545		31.6685	1.83333		31.6686	5		31.6685	4
31.6701	0.818182		31.6701	1.18182		31.6701	1.83333		31.6702	4.22222		31.6701	4.18182
31.6717	1.36364		31.6717	1.63636		31.6717	2.66667		31.6718	2.88889		31.6717	3.81818
31.6733	1.45455		31.6733	2.18182		31.6733	2.66667		31.6734	2.77778		31.6733	3
31.6749	1		31.6749	1.54545		31.6749	2.83333		31.675	4.11111		31.6749	2.90909
31.6765	0.727273		31.6765	2.72727		31.6765	4.83333		31.6766	5.77778		31.6766	3.63636
31.6781	1.63636		31.6781	3.18182		31.6781	3		31.6782	5.66667		31.6782	3.54545
31.6797	3.81818		31.6798	2.72727		31.6798	2.16667		31.6798	4.77778		31.6798	5
31.6814	3.90909		31.6814	2.54545		31.6814	2.33333		31.6815	5.22222		31.6814	4.09091
31.683	3.45455		31.683	1.81818		31.683	2.16667		31.6831	5.11111		31.683	3.63636
31.6846	1.81818		31.6846	1.81818		31.6846	2.16667		31.6847	5.33333		31.6846	3.72727
31.6862	1.54545		31.6862	1.72727		31.6862	3.33333		31.6863	5.44444		31.6862	4.09091
31.6878	1.81818		31.6878	2.45455		31.6878	2.5		31.6879	4		31.6878	4.63636
31.6894	1.90909		31.6894	3.27273		31.6894	0.833333		31.6895	2.44444		31.6895	4.90909
31.691	2.45455		31.691	3.18182		31.6911	1.5		31.6911	2.88889		31.6911	4.63636
31.6927	2.81818		31.6927	1.72727		31.6927	1.5		31.6928	5.77778		31.6927	4.63636
31.6943	2.09091		31.6943	1.81818		31.6943	1.66667		31.6944	5.88889		31.6943	5.36364
31.6959	2.18182		31.6959	2.18182		31.6959	2		31.696	3.88889		31.6959	5.72727
31.6975	2.45455		31.6975	2.54545		31.6975	2		31.6976	2.33333		31.6975	5.72727
31.6991	1.54545		31.6991	2.18182		31.6991	1		31.6992	1.44444		31.6991	5.18182
31.7007	1.45455		31.7007	2		31.7007	1		31.7008	2.11111		31.7008	5.45455
31.7023	1.63636		31.7023	2.45455		31.7023	1.33333		31.7024	3		31.7024	5.27273
31.704	1.54545		31.704	2.63636		31.704	1.16667		31.704	4.88889		31.704	5.36364
31.7056	1.90909		31.7056	2.18182		31.7056	1.33333		31.7057	5.11111		31.7056	5.45455
31.7072	2.81818		31.7072	2.63636		31.7072	2		31.7073	6		31.7072	4.45455
31.7088	4.09091		31.7088	2.09091		31.7088	2.16667		31.7089	4.55556		31.7088	3.54545
31.7104	2.72727		31.7104	1.72727		31.7104	2.33333		31.7105	5.11111		31.7104	4.81818
31.712	1.63636		31.712	2.18182		31.712	2.83333		31.7121	5.66667		31.7121	6.90909
31.7136	1		31.7136	2		31.7136	2.66667		31.7137	5.88889		31.7137	6.90909
31.7153	1.36364		31.7153	2.09091		31.7153	2.83333		31.7153	5.66667		31.7153	5.18182
31.7169	3.27273		31.7169	1.90909		31.7169	2.66667		31.717	3.33333		31.7169	5.63636
31.7185	3.54545		31.7185	1.90909		31.7185	3.16667		31.7186	3.55556		31.7185	7.63636
31.7201	2.81818		31.7201	2		31.7201	2.5		31.7202	3.77778		31.7201	5.36364
31.7217	1.72727		31.7217	1.36364		31.7217	2.66667		31.7218	6		31.7217	4.81818
31.7233	1.72727		31.7233	1.09091		31.7233	1.83333		31.7234	5.44444		31.7234	5.27273
31.7249	1.90909		31.7249	2.09091		31.7249	2.33333		31.725	6.33333		31.725	5.36364
31.7265	1.63636		31.7266	2.90909		31.7266	1.5		31.7266	4.66667		31.7266	6.09091
31.7282	2.63636		31.7282	2.63636		31.7282	0.666667		31.7283	4.55556		31.7282	5.63636
31.7298	3.09091		31.7298	2.72727		31.7298	1.33333		31.7299	4.11111		31.7298	5.90909
31.7314	4.18182		31.7314	2.09091		31.7314	3.33333		31.7315	3		31.7314	7.09091
31.733	3.45455		31.733	1.45455		31.733	3.16667		31.7331	2.66667		31.733	7.54545
31.7346	2.54545		31.7346	1.36364		31.7346	2.33333		31.7347	3.66667		31.7347	6.45455
31.7362	2.54545		31.7362	2.18182		31.7362	2.33333		31.7363	4.33333		31.7363	5.36364
31.7379	1.81818		31.7379	1.90909		31.7379	3.83333		31.7379	5.11111		31.7379	5.54545
31.7395	1.45455		31.7395	0.545455		31.7395	5		31.7396	6		31.7395	6.72727
31.7411	1.72727		31.7411	1.63636		31.7411	3.66667		31.7412	7		31.7411	7.27273
31.7427	2.54545		31.7427	2.09091		31.7427	3.33333		31.7428	5		31.7427	5.63636
31.7443	3.72727		31.7443	2.27273		31.7443	2.33333		31.7444	5.22222		31.7443	4.18182
31.7459	3.36364		31.7459	1.45455		31.7459	1.33333		31.746	5.55556		31.746	3.18182
31.7475	1.36364		31.7475	1.63636		31.7475	1.33333		31.7476	6.44444		31.7476	3.27273
31.7492	1.27273		31.7492	2.54545		31.7492	2.66667		31.7492	7.22222		31.7492	3.90909
31.7508	1.63636		31.7508	2.63636		31.7508	2.5		31.7509	7.55556		31.7508	4.54545
31.7524	2.90909		31.7524	2		31.7524	2.5		31.7525	7.44444		31.7524	7
31.754	3.27273		31.754	1.81818		31.754	2		31.7541	5.22222		31.754	8.72727
31.7556	2.72727		31.7556	1.81818		31.7556	0.666667		31.7557	6.33333		31.7556	7.27273
31.7572	2.63636		31.7572	1.72727		31.7572	0.333333		31.7573	6.11111		31.7573	5.36364
31.7588	2.81818		31.7588	2.36364		31.7589	1.33333		31.7589	4.44444		31.7589	3.81818
31.7605	2.72727		31.7605	3.45455		31.7605	2		31.7606	5.11111		31.7605	2.90909
31.7621	2.63636		31.7621	3		31.7621	1.16667		31.7622	5.77778		31.7621	2.63636
31.7637	1.90909		31.7637	1.90909		31.7637	0.5		31.7638	5.44444		31.7637	2.27273
31.7653	2.09091		31.7653	2.36364		31.7653	1		31.7654	6.77778		31.7653	3.45455
31.7669	1.18182		31.7669	3.36364		31.7669	1.33333		31.767	5		31.767	6.90909
31.7685	1.09091		31.7685	2.81818		31.7685	0.666667		31.7686	3.22222		31.7686	8.45455
31.7702	0.727273		31.7702	2.09091		31.7702	1.66667		31.7702	2.33333		31.7702	7.54545
31.7718	1		31.7718	2.27273		31.7718	1.66667		31.7719	3.55556		31.7718	3.45455
31.7734	1		31.7734	2.09091		31.7734	1.83333		31.7735	4.11111		31.7734	3.27273
31.775	2.36364		31.775	2.54545		31.775	3		31.7751	4.77778		31.775	3.90909
31.7766	2.27273		31.7766	2.63636		31.7766	2.33333		31.7767	4.88889		31.7766	4.72727
31.7782	2.09091		31.7782	1.54545		31.7782	2.16667		31.7783	3.55556		31.7783	5.09091
31.7798	2.54545		31.7798	2.09091		31.7799	1.33333		31.7799	3.55556		31.7799	6.18182
31.7815	2.09091		31.7815	2.90909		31.7815	1.33333		31.7816	4.44444		31.7815	6.54545
31.7831	1.90909		31.7831	2.81818		31.7831	0.666667		31.7832	5.88889		31.7831	5.36364
31.7847	2.27273		31.7847	2.36364		31.7847	1.33333		31.7848	5.33333		31.7847	4.36364
31.7863	2.54545		31.7863	1.45455		31.7863	1.5		31.7864	3.88889		31.7863	5.27273
31.7879	2.27273		31.7879	0.909091		31.7879	1.33333		31.788	3.77778		31.788	5
31.7895	1.72727		31.7895	1.18182		31.7896	1.83333		31.7896	3.44444		31.7896	4.81818
31.7912	1.54545		31.7912	1.18182		31.7912	1.33333		31.7913	3.22222		31.7912	4
31.7928	1.81818		31.7928	2.45455		31.7928	1.83333		31.7929	4.33333		31.7928	5.81818
31.7944	1.36364		31.7944	2.63636		31.7944	2.5		31.7945	6.22222		31.7944	6
31.796	1.27273		31.796	1.63636		31.796	3.5		31.7961	5.11111		31.796	5.63636
31.7976	1.90909		31.7976	1.90909		31.7976	2.66667		31.7977	3.22222		31.7977	5.54545
31.7992	2.27273		31.7992	2.81818		31.7992	2.33333		31.7993	3.55556		31.7993	5
31.8009	1.90909		31.8009	2.63636		31.8009	3.5		31.8009	4.22222		31.8009	6.45455
31.8025	3.27273		31.8025	1.45455		31.8025	3.16667		31.8026	4.55556		31.8025	5.27273
31.8041	3.63636		31.8041	1.18182		31.8041	2.33333		31.8042	3		31.8041	4
31.8057	3.27273		31.8057	0.909091		31.8057	2.33333		31.8058	2.55556		31.8057	3
31.8073	2.36364		31.8073	0.636364		31.8073	1.33333		31.8074	2.77778		31.8074	4.45455
31.8089	2.90909		31.8089	1.09091		31.8089	1.33333		31.809	3.11111		31.809	5.36364
31.8106	3.27273		31.8106	2.63636		31.8106	1.16667		31.8106	3.22222		31.8106	4.90909
31.8122	2.72727		31.8122	2.63636		31.8122	1.83333		31.8123	5.11111		31.8122	3.27273
31.8138	3.27273		31.8138	1.45455		31.8138	2.16667		31.8139	4.88889		31.8138	3.90909
31.8154	4.27273		31.8154	0.454545		31.8154	2.33333		31.8155	4.66667		31.8154	4.63636
31.817	4.27273		31.817	0.909091		31.817	2.5		31.8171	4.11111		31.8171	4.63636
31.8186	2.18182		31.8186	0.727273		31.8186	3		31.8187	5.22222		31.8187	6.45455
31.8203	1.72727		31.8203	1.09091		31.8203	2.66667		31.8203	4.44444		31.8203	5.81818
31.8219	1.54545		31.8219	0.909091		31.8219	2.16667		31.822	3.44444		31.8219	6.45455
31.8235	1.90909		31.8235	0.636364		31.8235	2.16667		31.8236	3.44444		31.8235	5.09091
31.8251	1.81818		31.8251	1.09091		31.8251	2.33333		31.8252	3.55556		31.8251	4.27273
31.8267	1.36364		31.8267	1.72727		31.8267	2.5		31.8268	5.22222		31.8268	4.36364
31.8283	1.63636		31.8283	1.27273		31.8283	1.33333		31.8284	6.33333		31.8284	4.54545
31.83	2.54545		31.83	1.45455		31.83	1.83333		31.83	5.33333		31.83	3.18182
31.8316	3.27273		31.8316	1.45455		31.8316	2.33333		31.8317	3.33333		31.8316	3.81818
31.8332	3		31.8332	1.72727		31.8332	2		31.8333	2.77778		31.8332	5.27273
31.8348	2		31.8348	1.63636		31.8348	1.33333		31.8349	3.66667		31.8348	4.45455
31.8364	2.27273		31.8364	4		31.8364	1.66667		31.8365	4.66667		31.8365	4.90909
31.838	2.09091		31.838	3.27273		31.838	1.83333		31.8381	5		31.8381	6.09091
31.8397	2.63636		31.8397	2.90909		31.8397	1.5		31.8398	5.22222		31.8397	6.72727
31.8413	3.09091		31.8413	2.90909		31.8413	2.33333		31.8414	6.11111		31.8413	6.45455
31.8429	2.36364		31.8429	2.54545		31.8429	2.5		31.843	5		31.8429	5.72727
31.8445	1.63636		31.8445	1.27273		31.8445	2.33333		31.8446	4.55556		31.8445	6
31.8461	2		31.8461	1.45455		31.8461	1		31.8462	5.77778		31.8462	6.63636
31.8477	2.54545		31.8477	2		31.8478	3.16667		31.8478	6.88889		31.8478	5.54545
31.8494	1.63636		31.8494	1.63636		31.8494	5		31.8495	7.88889		31.8494	5.27273
31.851	2		31.851	1.63636		31.851	4.33333		31.8511	8.11111		31.851	4.72727
31.8526	2.18182		31.8526	2.18182		31.8526	2.66667		31.8527	7.11111		31.8526	4.09091
31.8542	2.36364		31.8542	2.63636		31.8542	1.83333		31.8543	5.88889		31.8542	6.45455
31.8558	1.81818		31.8558	2.18182		31.8558	1.33333		31.8559	4.22222		31.8559	6.54545
31.8574	1.72727		31.8575	1.36364		31.8575	0.666667		31.8575	4.33333		31.8575	5.90909
31.8591	1.72727		31.8591	1.27273		31.8591	1.5		31.8592	4.33333		31.8591	6.36364
31.8607	1.63636		31.8607	1.72727		31.8607	3		31.8608	5.33333		31.8607	7.63636
31.8623	1.36364		31.8623	1.81818		31.8623	3.83333		31.8624	6.44444		31.8623	5.54545
31.8639	0.818182		31.8639	1.72727		31.8639	3.33333		31.864	8.33333		31.864	5.90909
31.8655	0.727273		31.8655	2.27273		31.8655	3.16667		31.8656	6.88889		31.8656	5.36364
31.8672	1		31.8672	3.18182		31.8672	1.66667		31.8673	6.11111		31.8672	5.90909
31.8688	1		31.8688	2.27273		31.8688	2		31.8689	4.77778		31.8688	4.63636
31.8704	1.54545		31.8704	1.81818		31.8704	2.66667		31.8705	4.44444		31.8704	3.81818
31.872	2.09091		31.872	1.09091		31.872	1.66667		31.8721	5.44444		31.872	3.63636
31.8736	2.45455		31.8736	1.54545		31.8736	0.833333		31.8737	4.22222		31.8737	3.09091
31.8752	1.27273		31.8752	0.909091		31.8753	0.5		31.8753	4.22222		31.8753	3.63636
31.8769	1.18182		31.8769	0.909091		31.8769	1.33333		31.877	4.22222		31.8769	4.72727
31.8785	1.81818		31.8785	0.909091		31.8785	1		31.8786	3.55556		31.8785	4.54545
31.8801	2.27273		31.8801	0.636364		31.8801	0.5		31.8802	3.88889		31.8801	4.09091
31.8817	2.72727		31.8817	1.27273		31.8817	1		31.8818	3		31.8818	4.81818
31.8833	3.54545		31.8833	2.72727		31.8833	2		31.8834	3.22222		31.8834	6.45455
31.885	2.63636		31.885	3.09091		31.885	2.16667		31.8851	3.88889		31.885	5.27273
31.8866	3.36364		31.8866	1.54545		31.8866	1		31.8867	3.55556		31.8866	5.18182
31.8882	2.27273		31.8882	2.81818		31.8882	0.833333		31.8883	4.55556		31.8882	6.27273
31.8898	2.45455		31.8898	3.45455		31.8898	0.666667		31.8899	5.88889		31.8898	7.27273
31.8914	2.63636		31.8914	3.18182		31.8914	0.5		31.8915	4.88889		31.8915	5.45455
31.893	3		31.8931	2.72727		31.8931	2.66667		31.8931	3.66667		31.8931	4
31.8947	3.09091		31.8947	2.72727		31.8947	3.83333		31.8948	4		31.8947	3.27273
31.8963	2.54545		31.8963	2.36364		31.8963	2.5		31.8964	3.22222		31.8963	4.90909
31.8979	1.72727		31.8979	1		31.8979	1		31.898	3.11111		31.8979	5.45455
31.8995	2.18182		31.8995	1.09091		31.8995	1.16667		31.8996	5.11111		31.8996	4.45455
31.9011	2.63636		31.9011	1.09091		31.9012	0.833333		31.9012	6.11111		31.9012	4.45455
31.9028	2.63636		31.9028	1.90909		31.9028	0.333333		31.9029	5.44444		31.9028	3
31.9044	2.09091		31.9044	1.36364		31.9044	1		31.9045	3.88889		31.9044	3.36364
31.906	1		31.906	1.36364		31.906	1.33333		31.9061	4.33333		31.906	3.27273
31.9076	1		31.9076	0.909091		31.9076	1		31.9077	4.77778		31.9077	4.72727
31.9092	1.72727		31.9092	2.72727		31.9092	1.5		31.9093	4.66667		31.9093	6.90909
31.9109	2.09091		31.9109	4.54545		31.9109	1.16667		31.911	3.55556		31.9109	6.54545
31.9125	3		31.9125	4.36364		31.9125	1.33333		31.9126	2.88889		31.9125	5
31.9141	3.09091		31.9141	2.90909		31.9141	1.16667		31.9142	3		31.9141	4.54545
31.9157	2.63636		31.9157	2		31.9157	2		31.9158	4.88889		31.9157	4.81818
31.9173	1		31.9173	1.09091		31.9173	2.16667		31.9174	6.11111		31.9174	5.54545
31.919	1.54545		31.919	2		31.919	2.66667		31.919	6.11111		31.919	5.27273
31.9206	2.27273		31.9206	3.27273		31.9206	2.5		31.9207	9.11111		31.9206	4.63636
31.9222	2.27273		31.9222	3.09091		31.9222	1.16667		31.9223	11.4444		31.9222	4.36364
31.9238	1.45455		31.9238	1.54545		31.9238	2		31.9239	9.11111		31.9238	4.90909
31.9254	2.27273		31.9254	1.36364		31.9254	1.83333		31.9255	4.44444		31.9255	5.72727
31.927	3		31.9271	1.45455		31.9271	2.33333		31.9271	2.66667		31.9271	3.90909
31.9287	3.63636		31.9287	1.63636		31.9287	2.33333		31.9288	3.44444		31.9287	3.81818
31.9303	3.27273		31.9303	1.72727		31.9303	1.66667		31.9304	3.33333		31.9303	3.81818
31.9319	2.45455		31.9319	2.27273		31.9319	1.66667		31.932	4.11111		31.9319	4.36364
31.9335	2.45455		31.9335	2.81818		31.9335	1.33333		31.9336	3.88889		31.9336	6
31.9351	2.81818		31.9351	3.18182		31.9352	0.666667		31.9352	3.88889		31.9352	6.72727
31.9368	2.36364		31.9368	2.18182		31.9368	0.333333		31.9369	3.22222		31.9368	5.09091
31.9384	1.54545		31.9384	3		31.9384	1.83333		31.9385	3.55556		31.9384	4
31.94	1.18182		31.94	3.09091		31.94	2.33333		31.9401	4		31.94	4
31.9416	1.18182		31.9416	2.63636		31.9416	3.16667		31.9417	4.88889		31.9417	3.72727
31.9432	1.81818		31.9432	1.90909		31.9433	4.16667		31.9433	3.55556		31.9433	4.36364
31.9449	2.63636		31.9449	2.09091		31.9449	3.83333		31.945	4.44444		31.9449	4.36364
31.9465	3		31.9465	2.72727		31.9465	4		31.9466	4.88889		31.9465	5.72727
31.9481	3.81818		31.9481	2.90909		31.9481	3.66667		31.9482	5.11111		31.9481	4.54545
31.9497	4.18182		31.9497	2.45455		31.9497	3.66667		31.9498	5.11111		31.9498	5.18182
31.9513	4.72727		31.9513	1.18182		31.9514	2.5		31.9514	5.22222		31.9514	5.90909
31.953	3.36364		31.953	1.63636		31.953	1.16667		31.9531	4.55556		31.953	6.18182
31.9546	3		31.9546	2.45455		31.9546	1		31.9547	3.77778		31.9546	4.72727
31.9562	1.72727		31.9562	2		31.9562	0.333333		31.9563	4.33333		31.9562	4.63636
31.9578	1.36364		31.9578	2.09091		31.9578	0.5		31.9579	4.33333		31.9579	5.81818
31.9594	1.63636		31.9594	1.90909		31.9595	1		31.9595	4.22222		31.9595	4.81818
31.9611	2.54545		31.9611	2.72727		31.9611	1.66667		31.9612	6.22222		31.9611	4.27273
31.9627	2.54545		31.9627	2.72727		31.9627	1.5		31.9628	7.33333		31.9627	4.09091
31.9643	1.72727		31.9643	1.63636		31.9643	1		31.9644	4.66667		31.9643	4.18182
31.9659	1.36364		31.9659	2.09091		31.9659	0.333333		31.966	2.66667		31.966	6.09091
31.9675	0.727273		31.9676	2.72727		31.9676	1.33333		31.9676	1.88889		31.9676	5.90909
31.9692	0.818182		31.9692	2.18182		31.9692	2.16667		31.9693	2.11111		31.9692	5.36364
31.9708	2		31.9708	2.36364		31.9708	1.16667		31.9709	3.22222		31.9708	4.27273
31.9724	2.63636		31.9724	2		31.9724	0.666667		31.9725	4.33333		31.9724	3.72727
31.974	2.81818		31.974	2.36364		31.974	1.5		31.9741	6.44444		31.9741	4.27273
31.9757	2.54545		31.9757	2.54545		31.9757	1.16667		31.9757	8.11111		31.9757	4.63636
31.9773	2.18182		31.9773	2.09091		31.9773	1		31.9774	8.33333		31.9773	4.54545
31.9789	1.90909		31.9789	1.45455		31.9789	2.5		31.979	7.77778		31.9789	4.90909
31.9805	1.54545		31.9805	0.545455		31.9805	4.66667		31.9806	5.44444		31.9805	6.45455
31.9821	2.36364		31.9821	0.818182		31.9821	3.33333		31.9822	4.11111		31.9822	6.81818
31.9838	3.18182		31.9838	1.63636		31.9838	2		31.9839	4.11111		31.9838	5.90909
31.9854	2.90909		31.9854	2.81818		31.9854	0.666667		31.9855	4.44444		31.9854	5.45455
31.987	3		31.987	2.27273		31.987	2		31.9871	3.66667		31.987	6.54545
31.9886	3.18182		31.9886	1.36364		31.9886	3.33333		31.9887	3.44444		31.9887	5.09091
31.9902	3.27273		31.9902	1.18182		31.9902	3.16667		31.9903	4.88889		31.9903	5
31.9919	2.63636		31.9919	1.90909		31.9919	1.66667		31.992	4.66667		31.9919	4.81818
31.9935	1.81818		31.9935	2		31.9935	2.83333		31.9936	4.11111		31.9935	4.36364
31.9951	2		31.9951	2.27273		31.9951	3.83333		31.9952	4.22222		31.9951	4.27273
31.9967	1.72727		31.9967	1.72727		31.9967	4.66667		31.9968	6.22222		31.9968	3.81818
31.9983	1.54545		31.9983	2.72727		31.9984	4.5		31.9984	6.77778		31.9984	5.45455
32	2.36364		32	4		32	2.66667		32.0001	7.22222		32	5.81818
32.0016	2.09091		32.0016	4.36364		32.0016	0.833333		32.0017	8.11111		32.0016	4.90909
32.0032	2.63636		32.0032	4.27273		32.0032	0.666667		32.0033	7.11111		32.0032	4.90909
32.0048	2.36364		32.0048	2.90909		32.0048	0.5		32.0049	6.55556		32.0049	7.09091
32.0065	1.81818		32.0065	2.36364		32.0065	0.5		32.0065	5.11111		32.0065	6.72727
32.0081	1.18182		32.0081	2.54545		32.0081	1		32.0082	5.88889		32.0081	5
32.0097	2.81818		32.0097	2.45455		32.0097	0.333333		32.0098	5.77778		32.0097	3.90909
32.0113	3.09091		32.0113	2.09091		32.0113	0.666667		32.0114	6.44444		32.0113	6
32.0129	2.72727		32.0129	1.72727		32.0129	1.16667		32.013	6.22222		32.013	4.63636
32.0146	1.90909		32.0146	1.54545		32.0146	1.83333		32.0147	4.33333		32.0146	3.72727
32.0162	3.45455		32.0162	1.63636		32.0162	1.66667		32.0163	3.33333		32.0162	2.81818
32.0178	2.72727		32.0178	2.18182		32.0178	0.5		32.0179	4		32.0178	3.72727
32.0194	2.63636		32.0194	2.27273		32.0194	0		32.0195	5.88889		32.0195	5.45455
32.021	2.90909		32.021	1.45455		32.0211	0.833333		32.0211	6.33333		32.0211	4.45455
32.0227	2.09091		32.0227	0.727273		32.0227	2.66667		32.0228	5.77778		32.0227	4.90909
32.0243	1.90909		32.0243	0.727273		32.0243	2.66667		32.0244	5.77778		32.0243	5.63636
32.0259	2.63636		32.0259	0.454545		32.0259	3.33333		32.026	6		32.0259	6.09091
32.0275	1.63636		32.0275	1		32.0275	3		32.0276	8.66667		32.0276	4.63636
32.0292	1.36364		32.0292	1.36364		32.0292	3.5		32.0293	8.66667		32.0292	5.81818
32.0308	2.18182		32.0308	2.36364		32.0308	2.5		32.0309	6		32.0308	4.18182
32.0324	1.72727		32.0324	2.09091		32.0324	2.16667		32.0325	6.33333		32.0324	4.09091
32.034	1.54545		32.034	2.45455		32.034	3.33333		32.0341	6.77778		32.0341	4.63636
32.0356	1.63636		32.0356	1.81818		32.0357	5		32.0357	6		32.0357	5.27273
32.0373	1.63636		32.0373	2		32.0373	3.83333		32.0374	3.77778		32.0373	4.63636
32.0389	1.18182		32.0389	2.27273		32.0389	3.33333		32.039	4		32.0389	4.90909
32.0405	1		32.0405	1.81818		32.0405	1.83333		32.0406	5.55556		32.0405	3.63636
32.0421	1.09091		32.0421	2.45455		32.0421	0.333333		32.0422	4.22222		32.0422	3.72727
32.0438	1.36364		32.0438	3.54545		32.0438	0.166667		32.0439	3.44444		32.0438	5.09091
32.0454	1.36364		32.0454	3.72727		32.0454	0.666667		32.0455	4		32.0454	7.45455
32.047	1.27273		32.047	2.54545		32.047	0.5		32.0471	3.11111		32.047	6.54545
32.0486	1.45455		32.0486	1.45455		32.0486	1.33333		32.0487	1.66667		32.0487	5.54545
32.0502	2.09091		32.0502	2.72727		32.0503	1.33333		32.0503	4.22222		32.0503	5.09091
32.0519	2.90909		32.0519	4.09091		32.0519	1.83333		32.052	4.22222		32.0519	4
32.0535	2.72727		32.0535	5.45455		32.0535	2		32.0536	4		32.0535	4.63636
32.0551	3.36364		32.0551	3.36364		32.0551	0.5		32.0552	4.66667		32.0551	7.27273
32.0567	3.54545		32.0567	2.45455		32.0567	1.33333		32.0568	6.11111		32.0568	8.27273
32.0584	4.27273		32.0584	2.63636		32.0584	1.83333		32.0585	6.33333		32.0584	10.5455
32.06	4.18182		32.06	3.45455		32.06	2.5		32.0601	4.33333		32.06	8.72727
32.0616	3.63636		32.0616	3.18182		32.0616	3.5		32.0617	5.88889		32.0616	6.54545
32.0632	2.54545		32.0632	2.36364		32.0632	3		32.0633	7.11111		32.0633	4
32.0649	1.72727		32.0649	1.27273		32.0649	2.33333		32.0649	5.22222		32.0649	4.90909
32.0665	1.54545		32.0665	0.545455		32.0665	2.66667		32.0666	5.55556		32.0665	6.36364
32.0681	1.72727		32.0681	0.545455		32.0681	2.83333		32.0682	6		32.0681	7.81818
32.0697	1.81818		32.0697	1.09091		32.0697	2.33333		32.0698	8.77778		32.0698	7.27273
32.0713	2		32.0713	1.27273		32.0714	2.33333		32.0714	7.22222		32.0714	4.54545
32.073	1.45455		32.073	1.54545		32.073	2.5		32.0731	4.88889		32.073	4.36364
32.0746	1.90909		32.0746	2.72727		32.0746	2.66667		32.0747	4.22222		32.0746	5
32.0762	1.45455		32.0762	2.90909		32.0762	1.5		32.0763	3.44444		32.0762	7.27273
32.0778	1.09091		32.0778	2.45455		32.0778	2.83333		32.0779	3.33333		32.0779	6.90909
32.0795	1.09091		32.0795	2.09091		32.0795	3.33333		32.0796	4.44444		32.0795	4.54545
32.0811	2.36364		32.0811	2.81818		32.0811	3.16667		32.0812	4.11111		32.0811	2.72727
32.0827	3.45455		32.0827	2.72727		32.0827	2.16667		32.0828	4.44444		32.0827	4.72727
32.0843	3.45455		32.0843	2.72727		32.0843	2.5		32.0844	7.66667		32.0844	5.63636
32.086	1.72727		32.086	3.36364		32.086	4.5		32.0861	8.11111		32.086	4.63636
32.0876	0.636364		32.0876	3.18182		32.0876	5		32.0877	7.44444		32.0876	3.63636
32.0892	1.54545		32.0892	1.81818		32.0892	3.5		32.0893	4.44444		32.0892	4.18182
32.0908	3.09091		32.0908	2.18182		32.0908	4.33333		32.0909	4.22222		32.0909	4.54545
32.0925	3.72727		32.0925	2.54545		32.0925	2.83333		32.0925	5.44444		32.0925	3.72727
32.0941	3.27273		32.0941	2.18182		32.0941	2.16667		32.0942	5		32.0941	2.36364
32.0957	2.45455		32.0957	3.27273		32.0957	1.5		32.0958	6.33333		32.0957	2.45455
32.0973	1.18182		32.0973	3.81818		32.0973	0.833333		32.0974	5.22222		32.0974	2.72727
32.0989	1.36364		32.0989	2.81818		32.099	1.66667		32.099	6.11111		32.099	2.81818
32.1006	2.72727		32.1006	2.45455		32.1006	4		32.1007	5.66667		32.1006	3.81818
32.1022	2.72727		32.1022	1.72727		32.1022	3.66667		32.1023	4.44444		32.1022	4.54545
32.1038	3.27273		32.1038	1.54545		32.1038	1.16667		32.1039	4.33333		32.1038	5.27273
32.1054	2.90909		32.1054	0.727273		32.1054	1.33333		32.1055	3.77778		32.1055	5.45455
32.1071	2.90909		32.1071	1		32.1071	1.83333		32.1072	5.11111		32.1071	3.90909
32.1087	2.81818		32.1087	2.09091		32.1087	2.66667		32.1088	4.44444		32.1087	3.27273
32.1103	2		32.1103	2.09091		32.1103	2		32.1104	5.44444		32.1103	3.72727
32.1119	1.90909		32.1119	2.36364		32.1119	1.5		32.112	4.44444		32.112	5.27273
32.1136	2.18182		32.1136	1.90909		32.1136	1.66667		32.1137	3.33333		32.1136	6.18182
32.1152	1.81818		32.1152	1.90909		32.1152	2.33333		32.1153	3.33333		32.1152	7.09091
32.1168	1.45455		32.1168	1.72727		32.1168	2.33333		32.1169	4.22222		32.1168	5
32.1184	1.27273		32.1184	1.72727		32.1184	1.5		32.1185	2.88889		32.1185	4.45455
32.1201	1.90909		32.1201	0.909091		32.1201	2.16667		32.1202	3.55556		32.1201	3.90909
32.1217	2.63636		32.1217	0.363636		32.1217	2.16667		32.1218	4.11111		32.1217	5.09091
32.1233	3.54545		32.1233	1.27273		32.1233	0.666667		32.1234	3.77778		32.1233	6.09091
32.1249	2.36364		32.1249	1.54545		32.1249	2		32.125	3		32.125	6.63636
32.1266	0.909091		32.1266	2.63636		32.1266	3.5		32.1267	2		32.1266	6.54545
32.1282	0.727273		32.1282	4.18182		32.1282	4.16667		32.1283	3.22222		32.1282	6.90909
32.1298	0.909091		32.1298	3.09091		32.1298	2		32.1299	4.88889		32.1298	8
32.1314	0.636364		32.1314	1.72727		32.1314	1.5		32.1315	6.77778		32.1315	6.90909
32.1331	1.18182		32.1331	1.09091		32.1331	0.833333		32.1331	4.66667		32.1331	6.45455
32.1347	1.09091		32.1347	1.54545		32.1347	0.5		32.1348	3.22222		32.1347	6.18182
32.1363	1.90909		32.1363	0.727273		32.1363	0.833333		32.1364	5.55556		32.1363	6.54545
32.1379	1.54545		32.1379	1.18182		32.1379	3.83333		32.138	8.22222		32.138	5.81818
32.1396	2.09091		32.1396	1.27273		32.1396	5.5		32.1396	8.11111		32.1396	5
32.1412	2.45455		32.1412	1.63636		32.1412	6.5		32.1413	5.55556		32.1412	5.81818
32.1428	2.63636		32.1428	1.81818		32.1428	4.66667		32.1429	4.77778		32.1428	6.72727
32.1444	2.27273		32.1444	1.81818		32.1444	2		32.1445	3.44444		32.1445	6
32.1461	1.27273		32.1461	2.54545		32.1461	1		32.1461	4.44444		32.1461	4.90909
32.1477	1.36364		32.1477	3.18182		32.1477	0.833333		32.1478	6		32.1477	3.54545
32.1493	2.18182		32.1493	2.90909		32.1493	0.833333		32.1494	6.22222		32.1493	4.09091
32.1509	3.90909		32.1509	3.18182		32.1509	2		32.151	7.88889		32.151	6
32.1526	4.09091		32.1526	2.09091		32.1526	2.33333		32.1526	8		32.1526	6.90909
32.1542	3.72727		32.1542	2.09091		32.1542	3		32.1543	5.66667		32.1542	5.81818
32.1558	2.90909		32.1558	1.09091		32.1558	2.83333		32.1559	6.88889		32.1558	7.09091
32.1574	1.90909		32.1574	0.909091		32.1574	2.66667		32.1575	8.22222		32.1575	8.45455
32.1591	1		32.1591	1.63636		32.1591	2		32.1591	6.66667		32.1591	7.54545
32.1607	0.545455		32.1607	2.54545		32.1607	1.66667		32.1608	6.11111		32.1607	4.90909
32.1623	1.09091		32.1623	2.45455		32.1623	0.5		32.1624	6.66667		32.1623	3.36364
32.1639	2.18182		32.1639	2.54545		32.1639	1.33333		32.164	5.22222		32.164	4.18182
32.1656	2.45455		32.1656	2.27273		32.1656	1.5		32.1657	5.66667		32.1656	4.27273
32.1672	2.81818		32.1672	1.81818		32.1672	1.66667		32.1673	5		32.1672	4.18182
32.1688	3		32.1688	1.09091		32.1688	3.16667		32.1689	6.55556		32.1688	4.63636
32.1704	2.72727		32.1704	1.90909		32.1704	2.83333		32.1705	6.44444		32.1705	4.90909
32.1721	2.81818		32.1721	1.81818		32.1721	2.16667		32.1722	3.44444		32.1721	2.72727
32.1737	3.36364		32.1737	0.818182		32.1737	2.16667		32.1738	2.44444		32.1737	3.63636
32.1753	3		32.1753	2.27273		32.1753	2.33333		32.1754	4.88889		32.1753	5
32.1769	1.63636		32.1769	2.54545		32.1769	1.5		32.177	7.11111		32.177	6
32.1786	1.36364		32.1786	3.09091		32.1786	2.66667		32.1787	5.77778		32.1786	5.45455
32.1802	1.81818		32.1802	1.90909		32.1802	3		32.1803	4.66667		32.1802	5.18182
32.1818	2.63636		32.1818	2.54545		32.1818	2.33333		32.1819	4.77778		32.1818	5.90909
32.1834	2.72727		32.1834	3.54545		32.1834	1		32.1835	4.66667		32.1835	5.09091
32.1851	2.18182		32.1851	4.09091		32.1851	0.5		32.1852	3.55556		32.1851	4
32.1867	2		32.1867	3		32.1867	1.33333		32.1868	3.11111		32.1867	3.90909
32.1883	2		32.1883	1.27273		32.1883	3.33333		32.1884	3.88889		32.1884	4.45455
32.1899	1.81818		32.1899	0.909091		32.19	4		32.19	3.66667		32.19	4.09091
32.1916	1.81818		32.1916	1.54545		32.1916	3.16667		32.1917	3.44444		32.1916	5.45455
32.1932	1.72727		32.1932	0.818182		32.1932	2.66667		32.1933	3.88889		32.1932	5.90909
32.1948	1.45455		32.1948	1		32.1948	2.66667		32.1949	4.66667		32.1949	6.45455
32.1964	1.63636		32.1964	1.72727		32.1965	1.33333		32.1965	5.55556		32.1965	7.81818
32.1981	2.18182		32.1981	2.27273		32.1981	1.33333		32.1982	5.22222		32.1981	6.45455
32.1997	2.72727		32.1997	1.63636		32.1997	1.33333		32.1998	4.77778		32.1997	5.27273
32.2013	2.81818		32.2013	1.81818		32.2013	1		32.2014	4.88889		32.2014	3.36364
32.203	2.27273		32.203	1.63636		32.203	1.5		32.203	3.11111		32.203	2.18182
32.2046	1.72727		32.2046	1.27273		32.2046	2.33333		32.2047	2.66667		32.2046	2.09091
32.2062	2.54545		32.2062	1.45455		32.2062	2.33333		32.2063	2.22222		32.2062	3
32.2078	3.63636		32.2078	1.72727		32.2078	2.33333		32.2079	2.77778		32.2079	4.18182
32.2095	3.72727		32.2095	1.45455		32.2095	3.5		32.2096	3.44444		32.2095	4.90909
32.2111	2.18182		32.2111	1.18182		32.2111	2.33333		32.2112	3.55556		32.2111	4.36364
32.2127	2.18182		32.2127	1.45455		32.2127	3.5		32.2128	3		32.2127	4.09091
32.2143	2.27273		32.2143	1.81818		32.2143	2.83333		32.2144	3.44444		32.2144	6.54545
32.216	1.45455		32.216	2.45455		32.216	1.33333		32.2161	3.22222		32.216	7.27273
32.2176	1.81818		32.2176	2.63636		32.2176	0		32.2177	4.33333		32.2176	7.18182
32.2192	3.18182		32.2192	3.18182		32.2192	0.166667		32.2193	5.44444		32.2193	5.63636
32.2208	3.45455		32.2208	3.18182		32.2209	0.833333		32.2209	4.88889		32.2209	5.72727
32.2225	3.18182		32.2225	2.90909		32.2225	1.66667		32.2226	5		32.2225	6.09091
32.2241	2.72727		32.2241	2.63636		32.2241	2		32.2242	5.11111		32.2241	4.27273
32.2257	1.72727		32.2257	2.63636		32.2257	2.16667		32.2258	6.33333		32.2258	4.90909
32.2274	1.81818		32.2274	3		32.2274	2.16667		32.2275	5		32.2274	5.27273
32.229	1.81818		32.229	3.36364		32.229	2.5		32.2291	4.88889		32.229	4.72727
32.2306	2.09091		32.2306	4.36364		32.2306	3		32.2307	4.33333		32.2306	3.81818
32.2322	2.09091		32.2322	3.27273		32.2322	1.33333		32.2323	6.33333		32.2323	3.45455
32.2339	2.90909		32.2339	2.72727		32.2339	0.666667		32.234	6		32.2339	4.63636
32.2355	2.18182		32.2355	2.18182		32.2355	1.33333		32.2356	4.66667		32.2355	4.45455
32.2371	1.81818		32.2371	2.63636		32.2371	1.66667		32.2372	4.44444		32.2372	4.36364
32.2387	1.09091		32.2387	1.81818		32.2388	1.5		32.2388	3.55556		32.2388	4.45455
32.2404	1.27273		32.2404	1.27273		32.2404	1.5		32.2405	3.11111		32.2404	7.81818
32.242	1.72727		32.242	0.727273		32.242	1.16667		32.2421	3.66667		32.242	8.18182
32.2436	2.72727		32.2436	1.54545		32.2436	1.83333		32.2437	5.77778		32.2437	6.09091
32.2453	3.18182		32.2453	2.27273		32.2453	1		32.2454	6.44444		32.2453	4.63636
32.2469	2.81818		32.2469	2.45455		32.2469	1.33333		32.247	5.33333		32.2469	3.81818
32.2485	1.36364		32.2485	1.36364		32.2485	2.16667		32.2486	3.88889		32.2485	5.27273
32.2501	0.909091		32.2501	1.63636		32.2501	1		32.2502	5.66667		32.2502	5.09091
32.2518	0.636364		32.2518	0.636364		32.2518	1.33333		32.2519	6.66667		32.2518	3.63636
32.2534	0.818182		32.2534	0.272727		32.2534	2.66667		32.2535	5.44444		32.2534	4.36364
32.255	1.90909		32.255	0.636364		32.255	3.33333		32.2551	3.11111		32.2551	4.72727
32.2567	3.18182		32.2567	1.45455		32.2567	3.5		32.2567	2.88889		32.2567	4.36364
32.2583	2.45455		32.2583	2.54545		32.2583	3.33333		32.2584	4.22222		32.2583	4.63636
32.2599	0.909091		32.2599	2.18182		32.2599	2.16667		32.26	4.55556		32.2599	4.36364
32.2615	1.09091		32.2615	2.45455		32.2615	1.66667		32.2616	4.88889		32.2616	5.72727
32.2632	1.27273		32.2632	3		32.2632	2.33333		32.2633	4		32.2632	5.36364
32.2648	1.18182		32.2648	2.63636		32.2648	3.5		32.2649	4.88889		32.2648	4.27273
32.2664	1.72727		32.2664	2.63636		32.2664	3		32.2665	5.11111		32.2665	4
32.268	1.54545		32.268	2.63636		32.2681	2.16667		32.2681	4.22222		32.2681	3.63636
32.2697	1.27273		32.2697	3.09091		32.2697	2		32.2698	4.33333		32.2697	3.45455
32.2713	1.36364		32.2713	3.36364		32.2713	2.66667		32.2714	6.88889		32.2713	4.27273
32.2729	1.72727		32.2729	2.45455		32.2729	2.33333		32.273	7.66667		32.273	6.36364
32.2746	2.90909		32.2746	2.72727		32.2746	2.16667		32.2747	8		32.2746	6.27273
32.2762	3		32.2762	2.63636		32.2762	1.66667		32.2763	7.88889		32.2762	7.18182
32.2778	2		32.2778	1.54545		32.2778	2.16667		32.2779	7.66667		32.2778	6.63636
32.2794	2.09091		32.2794	1.63636		32.2795	2.16667		32.2795	6.11111		32.2795	4.63636
32.2811	2.45455		32.2811	2.09091		32.2811	2		32.2812	4		32.2811	4.63636
32.2827	2.27273		32.2827	2.63636		32.2827	2.16667		32.2828	3.22222		32.2827	4.36364
32.2843	2.09091		32.2843	2.90909		32.2843	3.16667		32.2844	3		32.2844	3.36364
32.286	2.27273		32.286	2.63636		32.286	3.66667		32.2861	3.88889		32.286	4.36364
32.2876	2.54545		32.2876	2.72727		32.2876	2		32.2877	4.22222		32.2876	3.63636
32.2892	3.81818		32.2892	2.36364		32.2892	1.66667		32.2893	4.66667		32.2892	3.72727
32.2908	4.63636		32.2908	1.54545		32.2909	2		32.2909	6.22222		32.2909	2.45455
32.2925	4.27273		32.2925	1.09091		32.2925	2		32.2926	4.44444		32.2925	4.54545
32.2941	4.45455		32.2941	2.09091		32.2941	2.16667		32.2942	3.88889		32.2941	5.18182
32.2957	4.18182		32.2957	2.81818		32.2957	1.16667		32.2958	3.66667		32.2958	4.27273
32.2974	3.27273		32.2974	2.72727		32.2974	1.66667		32.2975	4.77778		32.2974	4.90909
32.299	3.09091		32.299	3.54545		32.299	1.5		32.2991	4.11111		32.299	5.72727
32.3006	2.54545		32.3006	3.63636		32.3006	3.66667		32.3007	5.33333		32.3006	7.54545
32.3022	2.45455		32.3022	2.54545		32.3023	3.33333		32.3023	5.55556		32.3023	6.27273
32.3039	1.18182		32.3039	1.63636		32.3039	2.66667		32.304	4.22222		32.3039	7.09091
32.3055	1.72727		32.3055	1.54545		32.3055	1.66667		32.3056	5.22222		32.3055	6.72727
32.3071	1.81818		32.3071	2.45455		32.3071	3		32.3072	6		32.3072	6.63636
32.3088	2.09091		32.3088	2.36364		32.3088	3.83333		32.3089	5		32.3088	6.36364
32.3104	1.90909		32.3104	1.54545		32.3104	4.16667		32.3105	5.77778		32.3104	6.90909
32.312	0.818182		32.312	1.63636		32.312	2.83333		32.3121	5.55556		32.3121	5.45455
32.3136	1.18182		32.3136	2.36364		32.3137	1.83333		32.3137	7		32.3137	4.90909
32.3153	2		32.3153	1.81818		32.3153	3.33333		32.3154	5.77778		32.3153	5.81818
32.3169	2.72727		32.3169	1.81818		32.3169	4.83333		32.317	4.55556		32.3169	8.18182
32.3185	3.09091		32.3185	2.09091		32.3185	6.33333		32.3186	3.33333		32.3186	8.18182
32.3202	2.18182		32.3202	2.63636		32.3202	4		32.3203	4		32.3202	7.54545
32.3218	1.27273		32.3218	1.81818		32.3218	3.83333		32.3219	3.33333		32.3218	6.81818
32.3234	0.909091		32.3234	2		32.3234	2.66667		32.3235	2.66667		32.3235	5.63636
32.3251	0.636364		32.3251	2.27273		32.3251	3.66667		32.3252	3.55556		32.3251	4.36364
32.3267	0.818182		32.3267	2.18182		32.3267	3.66667		32.3268	4		32.3267	4.45455
32.3283	0.818182		32.3283	2.90909		32.3283	2		32.3284	4.44444		32.3283	5.09091
32.3299	1.63636		32.3299	3.45455		32.33	2.66667		32.33	4.11111		32.33	7.90909
32.3316	2.45455		32.3316	3.72727		32.3316	2.66667		32.3317	5.11111		32.3316	7.90909
32.3332	3.72727		32.3332	4.27273		32.3332	3.66667		32.3333	3.77778		32.3332	7.09091
32.3348	4.27273		32.3348	3.27273		32.3348	1.5		32.3349	4.33333		32.3349	5.63636
32.3365	3.36364		32.3365	1.36364		32.3365	1.16667		32.3366	4.66667		32.3365	5.09091
32.3381	2.63636		32.3381	1.63636		32.3381	0.833333		32.3382	3.44444		32.3381	4.45455
32.3397	3.72727		32.3397	1.36364		32.3397	0.833333		32.3398	4.55556		32.3398	4.27273
32.3414	3.45455		32.3414	1.72727		32.3414	0.5		32.3414	6		32.3414	5.09091
32.343	2.27273		32.343	2.09091		32.343	1.33333		32.3431	6.11111		32.343	6.36364
32.3446	2.27273		32.3446	1.09091		32.3446	1.66667		32.3447	3.88889		32.3446	7.90909
32.3462	2.36364		32.3462	1.54545		32.3463	1.83333		32.3463	4.22222		32.3463	7.27273
32.3479	1.45455		32.3479	2.54545		32.3479	1.66667		32.348	3.77778		32.3479	6
32.3495	1.63636		32.3495	2.27273		32.3495	2.66667		32.3496	4.55556		32.3495	3.45455
32.3511	1.63636		32.3511	1.81818		32.3511	2.66667		32.3512	4.66667		32.3512	3.36364
32.3528	2		32.3528	1.45455		32.3528	2.66667		32.3529	6		32.3528	4.54545
32.3544	1.27273		32.3544	2.81818		32.3544	2.16667		32.3545	7		32.3544	3.81818
32.356	1.72727		32.356	3.90909		32.356	0.666667		32.3561	6.55556		32.3561	2.90909
32.3577	1.54545		32.3577	3.54545		32.3577	1.66667		32.3577	6.77778		32.3577	3.09091
32.3593	2.09091		32.3593	2.90909		32.3593	2.66667		32.3594	6.44444		32.3593	3.45455
32.3609	2.63636		32.3609	3.09091		32.3609	3.66667		32.361	4.33333		32.3609	3.90909
32.3625	2.72727		32.3625	3.09091		32.3626	5.16667		32.3626	3.33333		32.3626	5.81818
32.3642	2.18182		32.3642	2.18182		32.3642	4		32.3643	3.77778		32.3642	7.63636
32.3658	2.09091		32.3658	1.63636		32.3658	1.83333		32.3659	2.66667		32.3658	8
32.3674	1.63636		32.3674	1.81818		32.3674	1.16667		32.3675	2.88889		32.3675	5.90909
32.3691	1.54545		32.3691	2.63636		32.3691	1.5		32.3692	4.66667		32.3691	5.81818
32.3707	1.54545		32.3707	2.54545		32.3707	2.5		32.3708	7.11111		32.3707	4.90909
32.3723	2.18182		32.3723	2.09091		32.3723	2.5		32.3724	6.22222		32.3724	5
32.374	2.90909		32.374	2.54545		32.374	2.33333		32.3741	4.88889		32.374	5.72727
32.3756	2.72727		32.3756	2.45455		32.3756	3.66667		32.3757	4.66667		32.3756	5.36364
32.3772	2.90909		32.3772	1.72727		32.3772	4.66667		32.3773	5		32.3773	5
32.3789	3.09091		32.3789	1.54545		32.3789	4.16667		32.3789	4		32.3789	5.54545
32.3805	2.72727		32.3805	1.63636		32.3805	2.66667		32.3806	3.55556		32.3805	5.63636
32.3821	1.54545		32.3821	1.81818		32.3821	2		32.3822	3.44444		32.3821	5.81818
32.3837	1.27273		32.3837	1.27273		32.3838	1.16667		32.3838	5.33333		32.3838	6.36364
32.3854	1.18182		32.3854	1.36364		32.3854	0.833333		32.3855	5		32.3854	3.81818
32.387	1.18182		32.387	1.63636		32.387	0.5		32.3871	5.11111		32.387	4.09091
32.3886	1.90909		32.3886	2.54545		32.3886	0.833333		32.3887	7.11111		32.3887	3.45455
32.3903	2		32.3903	2.81818		32.3903	0.333333		32.3904	7		32.3903	2.81818
32.3919	1.81818		32.3919	3.36364		32.3919	1		32.392	4.33333		32.3919	3.72727
32.3935	2.09091		32.3935	2.90909		32.3935	1.33333		32.3936	4		32.3936	6.72727
32.3952	1.63636		32.3952	3.09091		32.3952	1.33333		32.3953	4.33333		32.3952	7.18182
32.3968	1.90909		32.3968	1.81818		32.3968	2.33333		32.3969	4.77778		32.3968	6.27273
32.3984	2.18182		32.3984	1.90909		32.3984	3.16667		32.3985	4.88889		32.3985	4.36364
32.4001	1.36364		32.4001	1.27273		32.4001	2.5		32.4002	5.22222		32.4001	6.72727
32.4017	1		32.4017	1.81818		32.4017	1.33333		32.4018	4.77778		32.4017	7.90909
32.4033	1.54545		32.4033	1.27273		32.4033	1		32.4034	4.33333		32.4034	6.18182
32.405	2.81818		32.405	1.72727		32.405	0.833333		32.405	4.22222		32.405	5.18182
32.4066	3.36364		32.4066	1.81818		32.4066	1.16667		32.4067	4.66667		32.4066	4.81818
32.4082	3.09091		32.4082	1.90909		32.4082	1.83333		32.4083	7.11111		32.4082	3.09091
32.4098	1.18182		32.4098	1.45455		32.4099	1.66667		32.4099	7.11111		32.4099	2.63636
32.4115	0.909091		32.4115	1.54545		32.4115	1.5		32.4116	6		32.4115	4.72727
32.4131	1.09091		32.4131	1.36364		32.4131	1.16667		32.4132	5.44444		32.4131	6.09091
32.4147	2.36364		32.4147	1.45455		32.4148	1.33333		32.4148	4.77778		32.4148	4.63636
32.4164	2.36364		32.4164	1.90909		32.4164	0.833333		32.4165	5.55556		32.4164	5.63636
32.418	1.81818		32.418	1.90909		32.418	0.666667		32.4181	5.66667		32.418	6.90909
32.4196	2.09091		32.4196	1.81818		32.4196	1.33333		32.4197	4.88889		32.4197	5.90909
32.4213	2.54545		32.4213	1.90909		32.4213	2.33333		32.4214	6		32.4213	6.54545
32.4229	2.63636		32.4229	3.27273		32.4229	2.33333		32.423	5.22222		32.4229	6.18182
32.4245	1.63636		32.4245	2.45455		32.4245	2.33333		32.4246	5.88889		32.4246	4.27273
32.4262	1.18182		32.4262	1.27273		32.4262	2.16667		32.4263	4.77778		32.4262	3.27273
32.4278	1.27273		32.4278	0.909091		32.4278	1.16667		32.4279	4.55556		32.4278	2.72727
32.4294	1.54545		32.4294	1.45455		32.4294	1.33333		32.4295	5.11111		32.4295	2.81818
32.4311	2.36364		32.4311	1.63636		32.4311	3.16667		32.4312	3.22222		32.4311	3.09091
32.4327	2.54545		32.4327	2.27273		32.4327	2.66667		32.4328	3		32.4327	4
32.4343	2.72727		32.4343	1.18182		32.4343	2.33333		32.4344	3.77778		32.4344	5.81818
32.436	1.54545		32.436	1		32.436	2.16667		32.4361	4.88889		32.436	5.63636
32.4376	0.909091		32.4376	1		32.4376	1.16667		32.4377	4.88889		32.4376	4.72727
32.4392	1.45455		32.4392	1.27273		32.4392	1.66667		32.4393	3.55556		32.4393	5
32.4409	2.18182		32.4409	1.36364		32.4409	3.16667		32.441	5.44444		32.4409	6.36364
32.4425	2		32.4425	1.72727		32.4425	3.66667		32.4426	7.22222		32.4425	4.63636
32.4441	1.45455		32.4441	1.81818		32.4441	3		32.4442	6.33333		32.4442	3.81818
32.4458	0.909091		32.4458	2.45455		32.4458	2.66667		32.4458	5.66667		32.4458	3.27273
32.4474	1.54545		32.4474	2.27273		32.4474	0.833333		32.4475	3.33333		32.4474	3.72727
32.449	3		32.449	2.45455		32.449	1		32.4491	3.22222		32.4491	3.27273
32.4507	3.72727		32.4507	2.54545		32.4507	0.666667		32.4507	1.77778		32.4507	3.18182
32.4523	2.72727		32.4523	1.54545		32.4523	1.33333		32.4524	1.66667		32.4523	4.18182
32.4539	2.18182		32.4539	1.90909		32.4539	1		32.454	1.66667		32.4539	5.27273
32.4555	1.36364		32.4556	1.63636		32.4556	1		32.4556	1.88889		32.4556	4
32.4572	1.63636		32.4572	1.18182		32.4572	1.66667		32.4573	2.44444		32.4572	5.18182
32.4588	1		32.4588	1.18182		32.4588	2.16667		32.4589	3.55556		32.4588	5.72727
32.4604	1.09091		32.4604	1.45455		32.4605	2.33333		32.4605	3.22222		32.4605	5.81818
32.4621	1.18182		32.4621	1.72727		32.4621	3.16667		32.4622	3.88889		32.4621	4.90909
32.4637	1.27273		32.4637	1.45455		32.4637	2.66667		32.4638	4.88889		32.4637	4.63636
32.4653	1		32.4653	0.909091		32.4654	1.5		32.4654	4.66667		32.4654	5
32.467	1.45455		32.467	1.18182		32.467	2.16667		32.4671	3.77778		32.467	6.45455
32.4686	1.45455		32.4686	1.81818		32.4686	1.33333		32.4687	5.11111		32.4686	6.09091
32.4702	1.81818		32.4702	2		32.4703	2		32.4703	7		32.4703	6.09091
32.4719	2.09091		32.4719	1.90909		32.4719	2.16667		32.472	6.55556		32.4719	6.63636
32.4735	2.27273		32.4735	1.63636		32.4735	1.33333		32.4736	7.11111		32.4735	6.18182
32.4751	2.63636		32.4751	2.18182		32.4752	1		32.4752	7.44444		32.4752	5.72727
32.4768	1.72727		32.4768	1.63636		32.4768	0.666667		32.4769	5.88889		32.4768	5.54545
32.4784	2.09091		32.4784	0.818182		32.4784	1.5		32.4785	5.11111		32.4784	4.90909
32.48	1.81818		32.48	1.81818		32.4801	2.66667		32.4801	4.22222		32.4801	6.36364
32.4817	2		32.4817	2.81818		32.4817	3.5		32.4818	4.88889		32.4817	6.72727
32.4833	3.09091		32.4833	2.45455		32.4833	3		32.4834	5.44444		32.4833	6.63636
32.4849	3		32.4849	1.63636		32.485	2.16667		32.485	3.77778		32.485	6.54545
32.4866	2.45455		32.4866	3.27273		32.4866	2		32.4867	2.77778		32.4866	5.27273
32.4882	2		32.4882	3.54545		32.4882	1.83333		32.4883	5.55556		32.4882	4.63636
32.4898	2.45455		32.4898	1.54545		32.4899	0.666667		32.4899	10.2222		32.4899	5.09091
32.4915	2.27273		32.4915	1.18182		32.4915	0.833333		32.4916	9.44444		32.4915	3.90909
32.4931	1.45455		32.4931	1.81818		32.4931	0.333333		32.4932	6.11111		32.4931	3.36364
32.4947	2.45455		32.4948	2.54545		32.4948	2		32.4948	6.44444		32.4948	4
32.4964	2.72727		32.4964	2.72727		32.4964	4.16667		32.4965	4.77778		32.4964	4.09091
32.498	3.45455		32.498	3.18182		32.498	3.5		32.4981	6		32.4981	3.18182
32.4997	2.54545		32.4997	2.36364		32.4997	1.66667		32.4997	6.33333		32.4997	4.54545
32.5013	2.54545		32.5013	2.09091		32.5013	0.5		32.5014	7		32.5013	5.18182
32.5029	4.09091		32.5029	2.72727		32.5029	2		32.503	5		32.503	4.63636
32.5046	4.45455		32.5046	3.27273		32.5046	2		32.5046	3.33333		32.5046	5.27273
32.5062	3.54545		32.5062	2.54545		32.5062	2.5		32.5063	4.22222		32.5062	4.63636
32.5078	3.27273		32.5078	0.818182		32.5078	1.33333		32.5079	4.88889		32.5079	6.45455
32.5095	1.72727		32.5095	0.727273		32.5095	0.333333		32.5096	5.77778		32.5095	6.09091
32.5111	2.09091		32.5111	2.09091		32.5111	0.166667		32.5112	6.22222		32.5111	6.09091
32.5127	2.72727		32.5127	2.63636		32.5127	1.5		32.5128	5.66667		32.5128	5.54545
32.5144	3.27273		32.5144	3		32.5144	3.66667		32.5145	5.11111		32.5144	7.36364
32.516	3.27273		32.516	2.36364		32.516	5		32.5161	4.22222		32.516	7.36364
32.5176	2.90909		32.5176	1.54545		32.5176	4.16667		32.5177	6.22222		32.5177	5.45455
32.5193	1.72727		32.5193	1.27273		32.5193	3.66667		32.5194	6.44444		32.5193	2.90909
32.5209	1.27273		32.5209	1.18182		32.5209	2.66667		32.521	4.77778		32.5209	3.09091
32.5225	2.18182		32.5225	3.54545		32.5225	1.16667		32.5226	2.33333		32.5226	3.81818
32.5242	3.54545		32.5242	5.09091		32.5242	1.5		32.5243	2.22222		32.5242	4.81818
32.5258	3.63636		32.5258	4.54545		32.5258	1.33333		32.5259	3.77778		32.5258	4.36364
32.5274	3.45455		32.5274	2.63636		32.5274	2.5		32.5275	4.33333		32.5275	4.18182
32.5291	1.90909		32.5291	2.63636		32.5291	3		32.5292	4.22222		32.5291	5.18182
32.5307	1.45455		32.5307	2		32.5307	2		32.5308	3.88889		32.5307	5.09091
32.5323	1.63636		32.5323	1.81818		32.5323	0.5		32.5324	3.33333		32.5324	5.27273
32.534	2.36364		32.534	1.72727		32.534	1		32.5341	2.88889		32.534	5
32.5356	2.81818		32.5356	1.36364		32.5356	1.33333		32.5357	2.66667		32.5356	4.63636
32.5372	3.18182		32.5372	1.90909		32.5373	1.66667		32.5373	2.11111		32.5373	3.90909
32.5389	2.90909		32.5389	2.36364		32.5389	3.33333		32.539	3.55556		32.5389	3.54545
32.5405	2.36364		32.5405	2		32.5405	3.33333		32.5406	3.66667		32.5405	5.45455
32.5421	2.27273		32.5421	1.81818		32.5422	3.33333		32.5422	5.88889		32.5422	6
32.5438	1.63636		32.5438	1.36364		32.5438	2.16667		32.5439	5.55556		32.5438	6.63636
32.5454	1.63636		32.5454	1.45455		32.5454	0.666667		32.5455	4.77778		32.5455	4.72727
32.5471	2		32.5471	2.36364		32.5471	0.833333		32.5471	5.66667		32.5471	4.72727
32.5487	2.54545		32.5487	2.18182		32.5487	1.83333		32.5488	6.55556		32.5487	5
32.5503	2.54545		32.5503	2.45455		32.5503	2		32.5504	5		32.5504	6.27273
32.552	2.18182		32.552	2.27273		32.552	1.66667		32.5521	2.55556		32.552	5.27273
32.5536	2.54545		32.5536	1.09091		32.5536	2.16667		32.5537	3.22222		32.5536	3.72727
32.5552	3.54545		32.5552	1.54545		32.5552	2.5		32.5553	2.11111		32.5553	2.54545
32.5569	4.09091		32.5569	2.09091		32.5569	1.66667		32.557	2.55556		32.5569	3.72727
32.5585	2.72727		32.5585	3		32.5585	1.16667		32.5586	4.33333		32.5585	5
32.5601	2		32.5601	4		32.5601	2.16667		32.5602	4.22222		32.5602	5.18182
32.5618	1.36364		32.5618	3.27273		32.5618	2.66667		32.5619	4.77778		32.5618	5.45455
32.5634	2		32.5634	2		32.5634	2		32.5635	2.55556		32.5634	4.81818
32.565	2		32.565	1.27273		32.5651	3		32.5651	2.55556		32.5651	5.54545
32.5667	2.09091		32.5667	0.0909091		32.5667	5.33333		32.5668	3.11111		32.5667	5.81818
32.5683	0.909091		32.5683	1		32.5683	4.16667		32.5684	4.55556		32.5683	6
32.5699	0.909091		32.5699	2		32.57	2		32.57	5.44444		32.57	7.36364
32.5716	1		32.5716	2.18182		32.5716	1.16667		32.5717	6		32.5716	7.27273
32.5732	1.45455		32.5732	2		32.5732	1.16667		32.5733	5.44444		32.5733	5.72727
32.5749	2.18182		32.5749	2.90909		32.5749	0.5		32.575	2.66667		32.5749	4.72727
32.5765	1.63636		32.5765	3.36364		32.5765	0.833333		32.5766	4.77778		32.5765	4.54545
32.5781	1.45455		32.5781	2.72727		32.5781	0.833333		32.5782	5		32.5782	5.54545
32.5798	1.63636		32.5798	3.27273		32.5798	1.83333		32.5799	3.44444		32.5798	5.45455
32.5814	1.81818		32.5814	2.54545		32.5814	2.66667		32.5815	4.88889		32.5814	6.90909
32.583	2.90909		32.583	1.90909		32.583	3.16667		32.5831	5.55556		32.5831	6.81818
32.5847	2.18182		32.5847	1.81818		32.5847	2.5		32.5848	4.33333		32.5847	6.90909
32.5863	1.90909		32.5863	2.54545		32.5863	2		32.5864	3.77778		32.5863	7
32.5879	0.818182		32.5879	2		32.588	1.83333		32.588	3.22222		32.588	6.09091
32.5896	1		32.5896	1.36364		32.5896	1.5		32.5897	5.22222		32.5896	6.63636
32.5912	1.72727		32.5912	0.545455		32.5912	2.5		32.5913	6.33333		32.5912	5.72727
32.5929	2.72727		32.5929	1.36364		32.5929	2.83333		32.5929	6.55556		32.5929	5.36364
32.5945	2.45455		32.5945	1.45455		32.5945	4.66667		32.5946	5.11111		32.5945	5.81818
32.5961	2.09091		32.5961	1.72727		32.5961	5.33333		32.5962	4.66667		32.5962	5.90909
32.5978	1.27273		32.5978	1.63636		32.5978	4.16667		32.5979	6.11111		32.5978	4.18182
32.5994	1.27273		32.5994	1.63636		32.5994	3		32.5995	4.77778		32.5994	3.63636
32.601	0.818182		32.601	1.27273		32.601	3		32.6011	4.22222		32.6011	4.18182
32.6027	0.909091		32.6027	1.63636		32.6027	2.33333		32.6028	5		32.6027	4.63636
32.6043	1.63636		32.6043	1.54545		32.6043	1.66667		32.6044	5.33333		32.6043	6.63636
32.6059	1.90909		32.6059	1.72727		32.606	0.666667		32.606	4.11111		32.606	8.18182
32.6076	2.81818		32.6076	1.90909		32.6076	0.5		32.6077	3.11111		32.6076	7.90909
32.6092	2.18182		32.6092	2.72727		32.6092	1.5		32.6093	3.88889		32.6093	5.18182
32.6109	1.45455		32.6109	2.18182		32.6109	2		32.6109	2.77778		32.6109	5.36364
32.6125	1.63636		32.6125	1.63636		32.6125	2		32.6126	2.44444		32.6125	6
32.6141	2.90909		32.6141	2.90909		32.6141	2.16667		32.6142	3.66667		32.6142	4.18182
32.6158	1.90909		32.6158	4.27273		32.6158	3.16667		32.6159	4.33333		32.6158	3.09091
32.6174	1.18182		32.6174	4.09091		32.6174	3.83333		32.6175	2.66667		32.6174	4.27273
32.619	2.27273		32.619	2.63636		32.619	3.5		32.6191	2.33333		32.6191	6.36364
32.6207	2.18182		32.6207	1.18182		32.6207	2.33333		32.6208	2.88889		32.6207	6.90909
32.6223	1.36364		32.6223	0.909091		32.6223	1.83333		32.6224	2.77778		32.6223	3.90909
32.6239	0.909091		32.6239	1.36364		32.624	2.66667		32.624	3.77778		32.624	4.63636
32.6256	1.54545		32.6256	2.09091		32.6256	2.83333		32.6257	5.11111		32.6256	6.36364
32.6272	2.18182		32.6272	2.18182		32.6272	1.33333		32.6273	6		32.6273	7.18182
32.6289	2.54545		32.6289	1.90909		32.6289	1.66667		32.629	4.77778		32.6289	6.90909
32.6305	1.54545		32.6305	1.54545		32.6305	1.83333		32.6306	4.66667		32.6305	6.36364
32.6321	0.909091		32.6321	2.63636		32.6321	0.666667		32.6322	5.44444		32.6322	5.18182
32.6338	1		32.6338	2.36364		32.6338	0.666667		32.6339	5.22222		32.6338	5.54545
32.6354	1.54545		32.6354	2.45455		32.6354	1.16667		32.6355	4.66667		32.6354	5.09091
32.637	1.09091		32.637	1.36364		32.6371	2.66667		32.6371	5.55556		32.6371	4.63636
32.6387	1		32.6387	1.27273		32.6387	2.66667		32.6388	5.11111		32.6387	4.72727
32.6403	0.909091		32.6403	2.54545		32.6403	3.33333		32.6404	3.66667		32.6404	3.90909
32.642	1		32.642	3.54545		32.642	3.33333		32.6421	4.55556		32.642	4.63636
32.6436	1.09091		32.6436	3.09091		32.6436	3.83333		32.6437	5.11111		32.6436	4.54545
32.6452	1.45455		32.6452	1.18182		32.6452	3.16667		32.6453	6.22222		32.6453	3.81818
32.6469	2.81818		32.6469	0.454545		32.6469	3		32.647	6.22222		32.6469	3.18182
32.6485	2.54545		32.6485	1.63636		32.6485	1.33333		32.6486	5.11111		32.6485	2.18182
32.6501	2.27273		32.6501	1.36364		32.6502	1.66667		32.6502	3.88889		32.6502	2
32.6518	2		32.6518	1.36364		32.6518	1.66667		32.6519	4.22222		32.6518	3.54545
32.6534	2.54545		32.6534	1.27273		32.6534	1.83333		32.6535	3.11111		32.6535	4.36364
32.6551	2.27273		32.6551	2.18182		32.6551	1.5		32.6552	3.88889		32.6551	4.54545
32.6567	2.54545		32.6567	2.27273		32.6567	1.5		32.6568	5.44444		32.6567	4.54545
32.6583	1.90909		32.6583	1.27273		32.6583	2.33333		32.6584	6.55556		32.6584	4.90909
32.66	1.36364		32.66	1.27273		32.66	3.16667		32.6601	5		32.66	4
32.6616	1.45455		32.6616	1.81818		32.6616	3.83333		32.6617	3.77778		32.6616	3.54545
32.6633	1.81818		32.6633	2		32.6633	3.16667		32.6633	3.22222		32.6633	3.27273
32.6649	1.27273		32.6649	1.27273		32.6649	2		32.665	3		32.6649	5.27273
32.6665	1.18182		32.6665	0.727273		32.6665	2		32.6666	3.33333		32.6666	5.63636
32.6682	0.909091		32.6682	1.81818		32.6682	2.16667		32.6683	4.33333		32.6682	4
32.6698	0.727273		32.6698	2.27273		32.6698	2.33333		32.6699	5.33333		32.6698	3.54545
32.6714	1.18182		32.6714	1.72727		32.6714	2		32.6715	5.66667		32.6715	4.81818
32.6731	1.18182		32.6731	0.909091		32.6731	7.5		32.6732	5.33333		32.6731	5
32.6747	0.909091		32.6747	1.09091		32.6747	8.83333		32.6748	5.22222		32.6748	5.63636
32.6764	1.36364		32.6764	1.81818		32.6764	7		32.6765	4.66667		32.6764	5.09091
32.678	1.81818		32.678	1.90909		32.678	1.33333		32.6781	6		32.678	4.72727
32.6796	2.36364		32.6796	1.09091		32.6796	2.16667		32.6797	5.66667		32.6797	4.27273
32.6813	2.45455		32.6813	0.818182		32.6813	1.66667		32.6814	4.44444		32.6813	4.45455
32.6829	2.81818		32.6829	0.727273		32.6829	0.5		32.683	4.55556		32.6829	5.09091
32.6845	1.45455		32.6845	1.45455		32.6846	0.333333		32.6846	5		32.6846	4.18182
32.6862	1.81818		32.6862	1.45455		32.6862	0		32.6863	5.22222		32.6862	3.63636
32.6878	2.18182		32.6878	2		32.6878	0.166667		32.6879	4.66667		32.6879	4.27273
32.6895	2.09091		32.6895	2.36364		32.6895	1.83333		32.6896	3.22222		32.6895	5.18182
32.6911	1.09091		32.6911	2.27273		32.6911	2.83333		32.6912	3.88889		32.6911	6
32.6927	1.18182		32.6927	2.81818		32.6928	4		32.6928	5.11111		32.6928	5.36364
32.6944	1.18182		32.6944	2.81818		32.6944	5.16667		32.6945	3.77778		32.6944	6.81818
32.696	1.54545		32.696	2.18182		32.696	4.16667		32.6961	2.66667		32.6961	8.54545
32.6977	1.45455		32.6977	2.36364		32.6977	1.16667		32.6978	3.77778		32.6977	8.18182
32.6993	2.63636		32.6993	1.45455		32.6993	1.16667		32.6994	5.11111		32.6993	5.90909
32.7009	4.27273		32.7009	0.909091		32.7009	2.83333		32.701	6.22222		32.701	6.81818
32.7026	4.27273		32.7026	1.27273		32.7026	2.33333		32.7027	4.88889		32.7026	5.63636
32.7042	2.36364		32.7042	1.45455		32.7042	2.66667		32.7043	4.11111		32.7042	4.90909
32.7059	0.545455		32.7059	1.81818		32.7059	1.66667		32.7059	4		32.7059	4.81818
32.7075	1.63636		32.7075	3.45455		32.7075	1		32.7076	4.66667		32.7075	4.18182
32.7091	2.27273		32.7091	3.63636		32.7091	0.833333		32.7092	2.88889		32.7092	4.36364
32.7108	2.54545		32.7108	3.09091		32.7108	1.33333		32.7109	2.55556		32.7108	2.81818
32.7124	2.36364		32.7124	1.09091		32.7124	2		32.7125	3.88889		32.7124	2.18182
32.714	1.36364		32.714	1.36364		32.7141	2		32.7141	4.11111		32.7141	2.90909
32.7157	2.27273		32.7157	2		32.7157	1.16667		32.7158	4.11111		32.7157	3
32.7173	2.36364		32.7173	1.27273		32.7173	0.5		32.7174	4.44444		32.7174	3.45455
32.719	2.18182		32.719	1.09091		32.719	0.666667		32.7191	5.11111		32.719	4.63636
32.7206	2.09091		32.7206	1.45455		32.7206	1.16667		32.7207	6.55556		32.7206	5.18182
32.7222	1.72727		32.7222	3.36364		32.7223	1.83333		32.7223	5		32.7223	3.81818
32.7239	2		32.7239	3.18182		32.7239	2		32.724	3.66667		32.7239	4.90909
32.7255	2		32.7255	2.45455		32.7255	2.16667		32.7256	2.55556		32.7256	6.18182
32.7272	1.18182		32.7272	1.81818		32.7272	2.83333		32.7273	2.33333		32.7272	6.18182
32.7288	1.45455		32.7288	2.36364		32.7288	3.5		32.7289	4		32.7288	5.63636
32.7304	2		32.7304	1.90909		32.7305	4.66667		32.7305	4.22222		32.7305	5.54545
32.7321	2.27273		32.7321	1.27273		32.7321	3.83333		32.7322	5.77778		32.7321	5.09091
32.7337	1.63636		32.7337	0.818182		32.7337	4.5		32.7338	6.11111		32.7338	4.90909
32.7354	1.18182		32.7354	1.36364		32.7354	4.16667		32.7355	5.88889		32.7354	4.36364
32.737	0.818182		32.737	2.72727		32.737	3.83333		32.7371	5.55556		32.737	4.90909
32.7386	1.09091		32.7386	2.18182		32.7387	4		32.7387	4.77778		32.7387	5.09091
32.7403	1.36364		32.7403	1.27273		32.7403	3.5		32.7404	2.88889		32.7403	4.45455
32.7419	1.90909		32.7419	0.454545		32.7419	2.5		32.742	4.66667		32.742	5.18182
32.7436	1.27273		32.7436	0.636364		32.7436	1.16667		32.7437	5.55556		32.7436	7.45455
32.7452	1.09091		32.7452	1.18182		32.7452	0.833333		32.7453	6.33333		32.7452	6
32.7468	1.90909		32.7468	3.54545		32.7469	1.5		32.7469	4.88889		32.7469	5.18182
32.7485	3		32.7485	3.36364		32.7485	2		32.7486	4		32.7485	4.27273
32.7501	3.09091		32.7501	2.90909		32.7501	2.33333		32.7502	4		32.7502	4.36364
32.7518	2.27273		32.7518	2.54545		32.7518	1.5		32.7519	4.55556		32.7518	4.18182
32.7534	1.90909		32.7534	2.45455		32.7534	1		32.7535	3.55556		32.7534	4.63636
32.755	2.36364		32.755	2.18182		32.7551	0.666667		32.7551	5.88889		32.7551	5.45455
32.7567	2.09091		32.7567	2.27273		32.7567	1.66667		32.7568	7.33333		32.7567	4.36364
32.7583	1.36364		32.7583	2.36364		32.7583	3		32.7584	7.44444		32.7584	3.45455
32.76	2.36364		32.76	2.18182		32.76	2.5		32.7601	5.77778		32.76	5.45455
32.7616	3		32.7616	1.54545		32.7616	1.66667		32.7617	4.88889		32.7616	6.90909
32.7632	3.90909		32.7632	1.27273		32.7633	1.16667		32.7633	3.33333		32.7633	5.18182
32.7649	3.27273		32.7649	1.27273		32.7649	1.33333		32.765	2.77778		32.7649	4.45455
32.7665	3		32.7665	1.18182		32.7665	0.833333		32.7666	4.77778		32.7666	3.54545
32.7682	1.63636		32.7682	2.09091		32.7682	0.5		32.7683	6.11111		32.7682	3.36364
32.7698	0.909091		32.7698	2.54545		32.7698	0.333333		32.7699	5.44444		32.7698	3.72727
32.7715	0.909091		32.7715	2.81818		32.7715	0.666667		32.7715	3.66667		32.7715	3.72727
32.7731	1.18182		32.7731	2.18182		32.7731	2.16667		32.7732	2.88889		32.7731	4.72727
32.7747	1.90909		32.7747	2.63636		32.7747	2.66667		32.7748	4.66667		32.7748	4
32.7764	2.81818		32.7764	1.18182		32.7764	2.5		32.7765	4.44444		32.7764	2.45455
32.778	3.63636		32.778	1.63636		32.778	0.833333		32.7781	4.33333		32.778	3
32.7797	4.09091		32.7797	3		32.7797	1		32.7798	5.22222		32.7797	4.72727
32.7813	2.81818		32.7813	2.81818		32.7813	1		32.7814	7.11111		32.7813	5.90909
32.7829	2		32.7829	2.63636		32.7829	2.5		32.783	6.11111		32.783	5.45455
32.7846	2.27273		32.7846	2.72727		32.7846	2.83333		32.7847	6.77778		32.7846	5.45455
32.7862	2.90909		32.7862	3		32.7862	2.66667		32.7863	5		32.7863	5.27273
32.7879	2.45455		32.7879	2.81818		32.7879	2.5		32.788	3.55556		32.7879	5.45455
32.7895	2.81818		32.7895	2.54545		32.7895	1.66667		32.7896	3.22222		32.7895	5.81818
32.7911	2.09091		32.7911	1.54545		32.7912	1.5		32.7912	5		32.7912	4.54545
32.7928	3.45455		32.7928	1.09091		32.7928	1.33333		32.7929	7		32.7928	4.18182
32.7944	3.72727		32.7944	1.54545		32.7944	2.66667		32.7945	6.55556		32.7945	3.72727
32.7961	2.72727		32.7961	2.27273		32.7961	3.5		32.7962	5.11111		32.7961	2.72727
32.7977	3		32.7977	3.09091		32.7977	2.5		32.7978	5.77778		32.7977	3.45455
32.7993	2.90909		32.7994	2		32.7994	0.833333		32.7994	7		32.7994	3.36364
32.801	2.18182		32.801	0.818182		32.801	0.666667		32.8011	5.66667		32.801	4.27273
32.8026	1.09091		32.8026	2.27273		32.8026	1.33333		32.8027	5		32.8027	6.63636
32.8043	1.09091		32.8043	3		32.8043	1.66667		32.8044	4.55556		32.8043	7.09091
32.8059	1.63636		32.8059	2.27273		32.8059	3		32.806	3.33333		32.8059	5.09091
32.8076	2		32.8076	2.09091		32.8076	5.16667		32.8077	3.22222		32.8076	4.09091
32.8092	2.54545		32.8092	3.18182		32.8092	6.16667		32.8093	4.33333		32.8092	4.54545
32.8108	2.36364		32.8108	1.81818		32.8108	4.16667		32.8109	4.66667		32.8109	6.09091
32.8125	1.36364		32.8125	1.18182		32.8125	1.83333		32.8126	4.33333		32.8125	5.09091
32.8141	1.27273		32.8141	0.909091		32.8141	1.83333		32.8142	3.11111		32.8142	4.72727
32.8158	2.27273		32.8158	1.63636		32.8158	1.66667		32.8159	2.11111		32.8158	3.81818
32.8174	3.18182		32.8174	2.63636		32.8174	3		32.8175	2.77778		32.8174	3.54545
32.819	2.90909		32.8191	3.36364		32.8191	2.83333		32.8191	2.44444		32.8191	3.27273
32.8207	2		32.8207	3.36364		32.8207	1.16667		32.8208	3.88889		32.8207	5.90909
32.8223	1.90909		32.8223	1.54545		32.8223	1.16667		32.8224	5.77778		32.8224	6.36364
32.824	1.63636		32.824	1.63636		32.824	1.33333		32.8241	5.44444		32.824	5.90909
32.8256	0.909091		32.8256	2.18182		32.8256	0.5		32.8257	3.88889		32.8257	4.72727
32.8273	1.09091		32.8273	2.54545		32.8273	1		32.8274	3.44444		32.8273	3.09091
32.8289	1.36364		32.8289	1.45455		32.8289	1.66667		32.829	4.11111		32.8289	3.90909
32.8305	2.27273		32.8305	0.454545		32.8306	1.33333		32.8306	4.77778		32.8306	4.90909
32.8322	3.09091		32.8322	1.18182		32.8322	1		32.8323	4.22222		32.8322	6.45455
32.8338	3.54545		32.8338	1.54545		32.8338	1		32.8339	3.22222		32.8339	6.63636
32.8355	4.27273		32.8355	1.63636		32.8355	1.33333		32.8356	3.88889		32.8355	6
32.8371	2.18182		32.8371	1.72727		32.8371	1.33333		32.8372	4.88889		32.8371	5.36364
32.8388	1.90909		32.8388	1.45455		32.8388	1.83333		32.8389	4.33333		32.8388	4.72727
32.8404	1.90909		32.8404	0.818182		32.8404	1.16667		32.8405	3.11111		32.8404	5.54545
32.842	2.27273		32.842	1.36364		32.842	1.16667		32.8421	3.11111		32.8421	6
32.8437	3.09091		32.8437	1.90909		32.8437	1.5		32.8438	4.11111		32.8437	6.27273
32.8453	2.72727		32.8453	2.90909		32.8453	1.83333		32.8454	4.44444		32.8454	6.18182
32.847	2.36364		32.847	3.54545		32.847	2.5		32.8471	4.55556		32.847	6.18182
32.8486	1.72727		32.8486	3.18182		32.8486	2.66667		32.8487	4.33333		32.8486	5.72727
32.8503	2.63636		32.8503	1.54545		32.8503	1.5		32.8504	3.44444		32.8503	4.54545
32.8519	2.09091		32.8519	1.54545		32.8519	0.666667		32.852	4.11111		32.8519	4.18182
32.8535	1.36364		32.8535	2.18182		32.8535	1		32.8536	5.66667		32.8536	5.36364
32.8552	1.63636		32.8552	3.18182		32.8552	1.33333		32.8553	5.22222		32.8552	5.81818
32.8568	1.81818		32.8568	3.45455		32.8568	1.83333		32.8569	4.11111		32.8569	5.27273
32.8585	2.18182		32.8585	3.18182		32.8585	2.83333		32.8586	2.22222		32.8585	5.54545
32.8601	1.72727		32.8601	2.45455		32.8601	3.83333		32.8602	1.77778		32.8601	6.90909
32.8618	1.36364		32.8618	2.09091		32.8618	4.16667		32.8619	3.55556		32.8618	6.45455
32.8634	2.36364		32.8634	1.81818		32.8634	3.83333		32.8635	4.11111		32.8634	5.72727
32.865	2.72727		32.865	2.27273		32.865	3.33333		32.8651	3.55556		32.8651	5.90909
32.8667	2.72727		32.8667	2.54545		32.8667	1.5		32.8668	3.22222		32.8667	5.54545
32.8683	3.36364		32.8683	1.90909		32.8683	1		32.8684	4.11111		32.8684	6
32.87	2		32.87	1.81818		32.87	0.666667		32.8701	4.77778		32.87	5
32.8716	1.09091		32.8716	2.18182		32.8716	0.833333		32.8717	3.66667		32.8716	4.45455
32.8733	1.90909		32.8733	2.27273		32.8733	1.33333		32.8734	5.66667		32.8733	6.27273
32.8749	2.09091		32.8749	2.54545		32.8749	1.5		32.875	6.55556		32.8749	5.54545
32.8765	1.63636		32.8765	3.09091		32.8766	2.16667		32.8766	7.88889		32.8766	5.36364
32.8782	0.636364		32.8782	2.90909		32.8782	3.33333		32.8783	7.33333		32.8782	4.54545
32.8798	1.90909		32.8798	2.90909		32.8798	2.5		32.8799	5.44444		32.8799	4.54545
32.8815	2.63636		32.8815	2.09091		32.8815	0.5		32.8816	3.11111		32.8815	4.81818
32.8831	2.63636		32.8831	1.81818		32.8831	0.5		32.8832	4		32.8832	4.90909
32.8848	3.54545		32.8848	1.45455		32.8848	1		32.8849	5.22222		32.8848	5
32.8864	3.54545		32.8864	1.90909		32.8864	0.333333		32.8865	4.66667		32.8864	5.72727
32.888	3.27273		32.888	2		32.8881	0		32.8881	5.88889		32.8881	5.63636
32.8897	2.09091		32.8897	1.27273		32.8897	2.66667		32.8898	4.88889		32.8897	4.27273
32.8913	2.27273		32.8913	1.18182		32.8913	4.33333		32.8914	4.55556		32.8914	3.45455
32.893	2.09091		32.893	1.81818		32.893	3.5		32.8931	6.55556		32.893	4
32.8946	2.63636		32.8946	1.45455		32.8946	2		32.8947	8.88889		32.8947	4.27273
32.8963	3		32.8963	0.636364		32.8963	0.833333		32.8964	9.33333		32.8963	5.54545
32.8979	2.90909		32.8979	1.54545		32.8979	1.33333		32.898	6.22222		32.8979	5.18182
32.8996	2.27273		32.8996	3.09091		32.8996	2.5		32.8997	3		32.8996	5.90909
32.9012	2.18182		32.9012	2.72727		32.9012	2.83333		32.9013	4.77778		32.9012	6.54545
32.9028	1.81818		32.9028	2.81818		32.9029	3.83333		32.9029	4.33333		32.9029	6.18182
32.9045	1.18182		32.9045	2.18182		32.9045	4		32.9046	6.11111		32.9045	5.27273
32.9061	1.36364		32.9061	1.81818		32.9061	4.33333		32.9062	7		32.9062	4.27273
32.9078	1.90909		32.9078	1.81818		32.9078	3		32.9079	6.66667		32.9078	3.36364
32.9094	2.09091		32.9094	2.45455		32.9094	1.83333		32.9095	4.55556		32.9095	4.09091
32.9111	1.27273		32.9111	3.09091		32.9111	1.5		32.9112	5.11111		32.9111	5
32.9127	1.45455		32.9127	3.90909		32.9127	0.666667		32.9128	5.22222		32.9127	4.81818
32.9144	2.27273		32.9144	5.09091		32.9144	1.16667		32.9144	6.66667		32.9144	4.09091
32.916	3.18182		32.916	3.90909		32.916	1.16667		32.9161	5.11111		32.916	6
32.9176	3.09091		32.9176	2.09091		32.9176	0.833333		32.9177	3.88889		32.9177	5.45455
32.9193	3.63636		32.9193	1.27273		32.9193	0.666667		32.9194	5.44444		32.9193	4.45455
32.9209	3.18182		32.9209	0.818182		32.9209	0.5		32.921	5.77778		32.921	4.09091
32.9226	2.90909		32.9226	1.81818		32.9226	0.666667		32.9227	4.66667		32.9226	4.45455
32.9242	2.45455		32.9242	2.72727		32.9242	2.33333		32.9243	5.33333		32.9243	4
32.9259	1.54545		32.9259	2.45455		32.9259	2.83333		32.926	5.77778		32.9259	3.63636
32.9275	2		32.9275	1.09091		32.9275	2.5		32.9276	4.88889		32.9275	4.45455
32.9292	1.72727		32.9292	1.90909		32.9292	1.5		32.9292	3.77778		32.9292	6.36364
32.9308	3.18182		32.9308	2.18182		32.9308	1.83333		32.9309	2.88889		32.9308	7.09091
32.9324	2.54545		32.9324	2		32.9325	2.33333		32.9325	3.22222		32.9325	5.09091
32.9341	2.09091		32.9341	1.36364		32.9341	2.16667		32.9342	4.33333		32.9341	3.63636
32.9357	1.27273		32.9357	1.54545		32.9357	1.83333		32.9358	6.77778		32.9358	4.72727
32.9374	2		32.9374	2.27273		32.9374	1.66667		32.9375	8		32.9374	4.54545
32.939	2.36364		32.939	2.63636		32.939	2		32.9391	8.66667		32.9391	4.81818
32.9407	4.36364		32.9407	3.09091		32.9407	2.33333		32.9408	7.44444		32.9407	4.63636
32.9423	4.63636		32.9423	2.36364		32.9423	2.66667		32.9424	5.22222		32.9423	5.36364
32.944	2.54545		32.944	1.27273		32.944	1.66667		32.9441	6.11111		32.944	5.63636
32.9456	1		32.9456	1.45455		32.9456	0.833333		32.9457	4.44444		32.9456	5.09091
32.9472	1.72727		32.9472	1.90909		32.9473	0.5		32.9473	4.11111		32.9473	5.90909
32.9489	2.09091		32.9489	2.45455		32.9489	1.33333		32.949	5.11111		32.9489	5.09091
32.9505	2.18182		32.9505	2.18182		32.9505	0.833333		32.9506	6		32.9506	4.27273
32.9522	1.36364		32.9522	2		32.9522	2.33333		32.9523	6.22222		32.9522	5.18182
32.9538	1.54545		32.9538	0.909091		32.9538	4.33333		32.9539	5.88889		32.9539	5.09091
32.9555	2.27273		32.9555	0.545455		32.9555	4.83333		32.9556	5.22222		32.9555	5.09091
32.9571	2.36364		32.9571	0.818182		32.9571	3.66667		32.9572	4.44444		32.9572	6.81818
32.9588	2.45455		32.9588	0.636364		32.9588	1.66667		32.9589	4.33333		32.9588	4.72727
32.9604	2.36364		32.9604	1.72727		32.9604	2		32.9605	4.22222		32.9604	4.18182
32.9621	1.63636		32.9621	2		32.9621	2.5		32.9622	6.11111		32.9621	4.72727
32.9637	1.81818		32.9637	1.90909		32.9637	2.66667		32.9638	7.44444		32.9637	4.36364
32.9653	1.81818		32.9653	1.27273		32.9654	0.833333		32.9654	6.66667		32.9654	5.90909
32.967	2.81818		32.967	0.636364		32.967	1.66667		32.9671	4.22222		32.967	5.72727
32.9686	3.18182		32.9686	1.45455		32.9686	1.83333		32.9687	1.77778		32.9687	6.18182
32.9703	3.18182		32.9703	2.36364		32.9703	1.33333		32.9704	2.55556		32.9703	6.45455
32.9719	2.36364		32.9719	2.09091		32.9719	1.16667		32.972	5.22222		32.972	6.27273
32.9736	1.45455		32.9736	3		32.9736	1.16667		32.9737	5.33333		32.9736	5.45455
32.9752	1.63636		32.9752	2.27273		32.9752	3.16667		32.9753	4.22222		32.9753	5.45455
32.9769	1.36364		32.9769	1.63636		32.9769	3		32.977	3.55556		32.9769	4.81818
32.9785	1.36364		32.9785	2.09091		32.9785	3.16667		32.9786	3.44444		32.9785	4.27273
32.9802	1.18182		32.9802	2.27273		32.9802	3.33333		32.9803	2.88889		32.9802	4
32.9818	1.54545		32.9818	3		32.9818	3		32.9819	3.22222		32.9818	4
32.9834	2.09091		32.9835	2.36364		32.9835	1.5		32.9835	4.33333		32.9835	3.72727
32.9851	2.54545		32.9851	2.90909		32.9851	2.33333		32.9852	4.22222		32.9851	3.18182
32.9867	2		32.9867	2.90909		32.9868	0.833333		32.9868	4.11111		32.9868	3.72727
32.9884	1.45455		32.9884	2.45455		32.9884	1.16667		32.9885	4.22222		32.9884	3.81818
32.99	1.36364		32.99	1.54545		32.99	2.83333		32.9901	4.44444		32.9901	3.63636
32.9917	2.90909		32.9917	1.63636		32.9917	3.66667		32.9918	6.66667		32.9917	3.45455
32.9933	3.27273		32.9933	1.81818		32.9933	3		32.9934	9.11111		32.9934	5.09091
32.995	2.45455		32.995	2.72727		32.995	2		32.9951	7.11111		32.995	4.63636
32.9966	2.27273		32.9966	2.81818		32.9966	2		32.9967	4.22222		32.9967	4.72727
32.9983	3.63636		32.9983	3.81818		32.9983	1.33333		32.9984	7.44444		32.9983	4.72727
32.9999	3.18182		32.9999	2.90909		32.9999	3		33	8.77778		32.9999	3.45455
33.0016	1.54545		33.0016	2.90909		33.0016	3.83333		33.0017	9.11111		33.0016	4.54545
33.0032	1.72727		33.0032	2.18182		33.0032	4.83333		33.0033	5.77778		33.0032	4.72727
33.0049	2.09091		33.0049	1.81818		33.0049	5.16667		33.0049	4.77778		33.0049	4.45455
33.0065	2.36364		33.0065	2.63636		33.0065	5.5		33.0066	5		33.0065	4.45455
33.0081	1.63636		33.0081	2.45455		33.0082	3.5		33.0082	5.55556		33.0082	4
33.0098	1.81818		33.0098	2.72727		33.0098	1.83333		33.0099	5.88889		33.0098	4.09091
33.0114	2.09091		33.0114	2.36364		33.0114	1.33333		33.0115	5.88889		33.0115	5.36364
33.0131	2.27273		33.0131	2		33.0131	3.66667		33.0132	5.44444		33.0131	6.36364
33.0147	2		33.0147	1.27273		33.0147	4.5		33.0148	6		33.0148	4.72727
33.0164	2.81818		33.0164	1.90909		33.0164	3.33333		33.0165	6.77778		33.0164	4.63636
33.018	3.36364		33.018	1.90909		33.018	2		33.0181	8.33333		33.0181	5.90909
33.0197	3.36364		33.0197	2.18182		33.0197	2.83333		33.0198	8		33.0197	5.81818
33.0213	4.63636		33.0213	2.18182		33.0213	3.5		33.0214	6.55556		33.0214	6.09091
33.023	4.54545		33.023	2.72727		33.023	3.16667		33.0231	5.33333		33.023	4.36364
33.0246	4.81818		33.0246	3.54545		33.0246	3.5		33.0247	4.33333		33.0246	4.36364
33.0263	2.63636		33.0263	3.36364		33.0263	3.5		33.0264	4.33333		33.0263	4.18182
33.0279	2.36364		33.0279	2.90909		33.0279	2.83333		33.028	3.88889		33.0279	5.81818
33.0296	1.27273		33.0296	3.63636		33.0296	2.33333		33.0297	5.55556		33.0296	6.36364
33.0312	2		33.0312	3		33.0312	2		33.0313	5.22222		33.0312	5.09091
33.0329	3.09091		33.0329	1.54545		33.0329	2.33333		33.0329	5.33333		33.0329	4.09091
33.0345	2.45455		33.0345	1.36364		33.0345	2.16667		33.0346	4.55556		33.0345	3.72727
33.0361	2.54545		33.0361	2.18182		33.0362	3.16667		33.0362	4.11111		33.0362	4
33.0378	2.54545		33.0378	1.72727		33.0378	3.33333		33.0379	3.55556		33.0378	5.27273
33.0394	2.81818		33.0394	1.36364		33.0394	3.16667		33.0395	4.66667		33.0395	6.45455
33.0411	2		33.0411	0.636364		33.0411	2.16667		33.0412	5.33333		33.0411	6.90909
33.0427	1.36364		33.0427	0.727273		33.0427	2		33.0428	4.55556		33.0428	7
33.0444	1.72727		33.0444	1.81818		33.0444	3.16667		33.0445	4.88889		33.0444	7
33.046	1.54545		33.046	4.09091		33.046	2.16667		33.0461	7.33333		33.0461	5.90909
33.0477	0.454545		33.0477	4.72727		33.0477	3.16667		33.0478	6		33.0477	5.81818
33.0493	1.45455		33.0493	4.09091		33.0493	3.66667		33.0494	4.66667		33.0494	5.36364
33.051	1.63636		33.051	3.45455		33.051	4.83333		33.0511	3		33.051	5
33.0526	1.81818		33.0526	3.54545		33.0526	4.83333		33.0527	3.44444		33.0527	5.45455
33.0543	1.72727		33.0543	3		33.0543	3.66667		33.0544	3.55556		33.0543	4.54545
33.0559	1.18182		33.0559	1.90909		33.0559	2.33333		33.056	3		33.056	3.63636
33.0576	1.09091		33.0576	2		33.0576	1.33333		33.0577	3.22222		33.0576	4.36364
33.0592	1.72727		33.0592	1.81818		33.0592	0.833333		33.0593	3.77778		33.0592	6.09091
33.0609	1.81818		33.0609	1.27273		33.0609	0.666667		33.061	5.22222		33.0609	6.45455
33.0625	2.81818		33.0625	1.27273		33.0625	1.5		33.0626	5.88889		33.0625	5.63636
33.0642	2.90909		33.0642	1.27273		33.0642	2.5		33.0643	6.55556		33.0642	3.81818
33.0658	2.18182		33.0658	1.45455		33.0658	3.33333		33.0659	5.22222		33.0658	4.27273
33.0675	2.81818		33.0675	0.909091		33.0675	4		33.0675	4.44444		33.0675	5.63636
33.0691	2.18182		33.0691	0.909091		33.0691	2.83333		33.0692	5.44444		33.0691	5.27273
33.0707	1.54545		33.0707	1.18182		33.0708	2.83333		33.0708	6.66667		33.0708	4.72727
33.0724	2.27273		33.0724	2.18182		33.0724	2.33333		33.0725	5.22222		33.0724	4.36364
33.074	2.09091		33.074	3.54545		33.0741	1.66667		33.0741	4.55556		33.0741	3.36364
33.0757	1.18182		33.0757	3.63636		33.0757	1.5		33.0758	4.77778		33.0757	3.27273
33.0773	0.636364		33.0773	2.54545		33.0774	1.83333		33.0774	4.77778		33.0774	5
33.079	2.09091		33.079	2.36364		33.079	3.16667		33.0791	3.77778		33.079	4.09091
33.0806	2.63636		33.0806	3.63636		33.0806	5		33.0807	3.88889		33.0807	4.27273
33.0823	3		33.0823	3.36364		33.0823	3.33333		33.0824	5.33333		33.0823	5.45455
33.0839	2.27273		33.0839	2.63636		33.0839	1.5		33.084	5.55556		33.084	6.45455
33.0856	1.09091		33.0856	2.72727		33.0856	0.833333		33.0857	5.33333		33.0856	6.54545
33.0872	1.09091		33.0872	2.27273		33.0872	0.333333		33.0873	5.22222		33.0873	5.45455
33.0889	1.81818		33.0889	1.90909		33.0889	1.33333		33.089	4.22222		33.0889	4.18182
33.0905	2.18182		33.0905	2		33.0905	1.66667		33.0906	4.44444		33.0906	4.09091
33.0922	2.27273		33.0922	1.81818		33.0922	2		33.0923	7.22222		33.0922	5.45455
33.0938	1.36364		33.0938	0.818182		33.0938	2.33333		33.0939	7.77778		33.0939	7.09091
33.0955	1.81818		33.0955	0.727273		33.0955	1.33333		33.0956	6.44444		33.0955	6.18182
33.0971	1.81818		33.0971	1.45455		33.0971	0.333333		33.0972	4.11111		33.0972	5.54545
33.0988	2.90909		33.0988	1.72727		33.0988	1.83333		33.0989	4		33.0988	5.09091
33.1004	1.63636		33.1004	3.18182		33.1004	2.83333		33.1005	3.88889		33.1005	5.36364
33.1021	2		33.1021	5		33.1021	3		33.1022	4.11111		33.1021	5
33.1037	1.27273		33.1037	4.27273		33.1037	3.5		33.1038	3.55556		33.1038	4.81818
33.1054	1.36364		33.1054	2.36364		33.1054	3.33333		33.1055	3.11111		33.1054	2.72727
33.107	0.727273		33.107	1.09091		33.107	2		33.1071	2.55556		33.1071	4
33.1087	1.18182		33.1087	1.09091		33.1087	1.16667		33.1088	3.77778		33.1087	5.90909
33.1103	1.54545		33.1103	1.72727		33.1103	1.5		33.1104	5.55556		33.1104	7.09091
33.112	2.45455		33.112	2.63636		33.112	0.833333		33.1121	7.77778		33.112	5
33.1136	2.72727		33.1136	3.18182		33.1136	0.833333		33.1137	7		33.1137	4.45455
33.1153	3.36364		33.1153	4.81818		33.1153	2.16667		33.1154	6.22222		33.1153	5.36364
33.1169	3.81818		33.1169	4.90909		33.1169	2.33333		33.117	4.77778		33.1169	4.09091
33.1186	2.90909		33.1186	3.63636		33.1186	1.16667		33.1187	2.44444		33.1186	3.36364
33.1202	1.72727		33.1202	2.90909		33.1202	1.83333		33.1203	3		33.1202	4.45455
33.1219	1.90909		33.1219	2.36364		33.1219	2.16667		33.122	4.88889		33.1219	5.63636
33.1235	2.18182		33.1235	1.09091		33.1235	1.83333		33.1236	5.77778		33.1235	5
33.1252	3		33.1252	1.36364		33.1252	2.16667		33.1253	3.88889		33.1252	5.36364
33.1268	3		33.1268	1.27273		33.1268	1.33333		33.1269	4		33.1268	4.27273
33.1285	2.63636		33.1285	2.18182		33.1285	1		33.1286	3.88889		33.1285	3.54545
33.1301	1.45455		33.1301	2		33.1301	1.66667		33.1302	3.88889		33.1301	2.54545
33.1318	2.36364		33.1318	1.72727		33.1318	2.83333		33.1319	5		33.1318	2.54545
33.1334	3.09091		33.1334	2.45455		33.1334	2.33333		33.1335	5		33.1334	3
33.1351	3.36364		33.1351	2.45455		33.1351	1.33333		33.1352	3		33.1351	4.63636
33.1367	2.81818		33.1367	2.63636		33.1367	0.5		33.1368	3		33.1367	4.45455
33.1384	1.54545		33.1384	2.36364		33.1384	1		33.1385	2.77778		33.1384	2.54545
33.14	0.909091		33.14	4		33.14	2.5		33.1401	4.77778		33.14	2.90909
33.1417	1.36364		33.1417	4		33.1417	4.16667		33.1418	7.88889		33.1417	4.54545
33.1433	1.27273		33.1433	3.90909		33.1433	3.5		33.1434	6.55556		33.1433	5.72727
33.145	3		33.145	3.45455		33.145	1.66667		33.1451	4.33333		33.145	4.36364
33.1466	2.36364		33.1466	2.45455		33.1466	1.33333		33.1467	3.66667		33.1466	3.45455
33.1483	1.45455		33.1483	2.36364		33.1483	1		33.1484	4		33.1483	5
33.1499	1		33.1499	2.09091		33.1499	1.16667		33.15	4.11111		33.1499	5.45455
33.1516	1.45455		33.1516	2.09091		33.1516	1.5		33.1517	3.77778		33.1516	6.54545
33.1532	1.36364		33.1532	1.81818		33.1532	2		33.1533	4.55556		33.1532	5.45455
33.1549	1.72727		33.1549	1.36364		33.1549	2		33.155	6.33333		33.1549	4.81818
33.1565	1.72727		33.1565	2.81818		33.1565	1.16667		33.1566	5.66667		33.1565	6.09091
33.1582	1.81818		33.1582	3.54545		33.1582	1		33.1583	4.77778		33.1582	4.90909
33.1598	1.09091		33.1598	4		33.1598	0.833333		33.1599	4		33.1598	5.09091
33.1615	1.63636		33.1615	3.72727		33.1615	0.5		33.1616	2.88889		33.1615	4.81818
33.1631	2.18182		33.1631	3.18182		33.1631	1.16667		33.1632	4.22222		33.1631	3.90909
33.1648	3.54545		33.1648	3.09091		33.1648	2.83333		33.1649	5.55556		33.1648	5
33.1664	3.72727		33.1664	2		33.1664	3.16667		33.1665	5.44444		33.1664	5.54545
33.1681	3.09091		33.1681	1.72727		33.1681	1		33.1682	5.22222		33.1681	5.36364
33.1697	1.36364		33.1697	1.54545		33.1697	0.666667		33.1698	4		33.1698	5.18182
33.1714	1.72727		33.1714	1.63636		33.1714	1		33.1715	3.22222		33.1714	4.45455
33.173	0.909091		33.173	2.27273		33.173	0.833333		33.1731	4.88889		33.1731	4.72727
33.1747	2.18182		33.1747	2.36364		33.1747	1.66667		33.1748	5.77778		33.1747	6.45455
33.1763	2.18182		33.1763	2.90909		33.1763	1.33333		33.1764	6.11111		33.1764	6.81818
33.178	2.54545		33.178	3.36364		33.178	1		33.1781	5		33.178	6.09091
33.1796	3.54545		33.1796	3.72727		33.1796	1.5		33.1797	4.33333		33.1797	5.27273
33.1813	3.36364		33.1813	4		33.1813	1.33333		33.1814	5.33333		33.1813	5.18182
33.1829	2.09091		33.1829	4.18182		33.1829	2.16667		33.183	4.22222		33.183	5.45455
33.1846	1.63636		33.1846	3		33.1846	2.66667		33.1847	4		33.1846	5.18182
33.1862	2.45455		33.1862	1.27273		33.1862	2		33.1863	4.88889		33.1863	4.63636
33.1879	2.45455		33.1879	1.18182		33.1879	0.833333		33.188	5.11111		33.1879	5.90909
33.1895	1.81818		33.1895	1.09091		33.1895	0.5		33.1896	6.88889		33.1896	3.63636
33.1912	0.909091		33.1912	1.09091		33.1912	1		33.1913	7.88889		33.1912	3.81818
33.1928	1.36364		33.1928	1.81818		33.1928	1.5		33.1929	9.44444		33.1929	5.63636
33.1945	2.09091		33.1945	1.27273		33.1945	1.83333		33.1946	9		33.1945	5.36364
33.1961	2.45455		33.1961	1.09091		33.1961	2.16667		33.1962	6.11111		33.1962	4.90909
33.1978	2.45455		33.1978	1.09091		33.1978	2.83333		33.1979	2.66667		33.1978	4.81818
33.1994	2		33.1994	1.72727		33.1994	2.66667		33.1995	3.22222		33.1995	5
33.2011	2.36364		33.2011	2.63636		33.2011	3.16667		33.2012	3.88889		33.2011	6.63636
33.2027	2.90909		33.2027	3		33.2027	3		33.2028	5		33.2028	7.45455
33.2044	3.27273		33.2044	1.54545		33.2044	2.66667		33.2045	5		33.2044	6.63636
33.206	3.09091		33.206	0.727273		33.2061	1.66667		33.2061	5		33.2061	5.45455
33.2077	2.90909		33.2077	1.27273		33.2077	1.83333		33.2078	5.66667		33.2077	5.81818
33.2093	2.72727		33.2093	2.18182		33.2094	2.66667		33.2094	4.33333		33.2094	5.36364
33.211	2.90909		33.211	3.45455		33.211	2		33.2111	3.55556		33.211	4.54545
[truncated: 247,444+ more rows]
