# Supplementary material for: Chemical capture of diazo metabolites reveals biosynthetic hydrazone oxidation
Source: Nature. 2026 Feb 4;652(8109):517–25. doi: 10.1038/s41586-025-10079-x (PMC13061610; doi:10.1038/s41586-025-10079-x)
Supplement: Supplementary file 16 — Source Data Extended Data Fig. 9 [file 41586_2025_10079_MOESM16_ESM.xlsx]

## Sheet: ED 9B
EIC 261.1267 m/z																					EIC 331.1435 m/z																					EIC 431.1595 m/z
Full reaction			–DobB			–DobA			–DobM			–DobA, DobM			–DobC			–10			Full reaction			–DobB			–DobA			–DobM			–DobA, DobM			–DobC			–10			Full reaction			–DobB			–DobA
X(Minutes)	Y(Counts)		X(Minutes)	Y(Counts)		X(Minutes)	Y(Counts)		X(Minutes)	Y(Counts)		X(Minutes)	Y(Counts)		X(Minutes)	Y(Counts)		X(Minutes)	Y(Counts)		X(Minutes)	Y(Counts)		X(Minutes)	Y(Counts)		X(Minutes)	Y(Counts)		X(Minutes)	Y(Counts)		X(Minutes)	Y(Counts)		X(Minutes)	Y(Counts)		X(Minutes)	Y(Counts)		X(Minutes)	Y(Counts)		X(Minutes)	Y(Counts)		X(Minutes)	Y(Counts)
0.044	0		0.049	0		0.052	0		0.042	0		0.048	0		0.042	0		0.048	0		0.044	0		0.049	0		0.052	0		0.042	0		0.048	0		0.042	0		0.048	0		0.044	0		0.049	0		0.052	0
0.052	0		0.057	0		0.061	0		0.05	0		0.056	0		0.05	0		0.056	0		0.052	0		0.057	0		0.061	0		0.05	0		0.056	0		0.05	0		0.056	0		0.052	0		0.057	0		0.061	0
0.061	0		0.066	0		0.069	0		0.058	0		0.065	0		0.058	0		0.064	0		0.061	0		0.066	0		0.069	0		0.058	0		0.065	0		0.058	0		0.064	0		0.061	0		0.066	0		0.069	0
0.069	0		0.074	0		0.077	0		0.067	0		0.073	0		0.067	0		0.073	0		0.069	0		0.074	0		0.077	0		0.067	0		0.073	0		0.067	0		0.073	0		0.069	0		0.074	0		0.077	0
0.077	0		0.082	0		0.086	0		0.075	0		0.081	0		0.075	0		0.081	0		0.077	0		0.082	0		0.086	0		0.075	0		0.081	0		0.075	0		0.081	0		0.077	0		0.082	0		0.086	0
0.086	0		0.091	0		0.094	0		0.083	0		0.09	0		0.083	0		0.089	237.643		0.086	0		0.091	0		0.094	0		0.083	0		0.09	0		0.083	0		0.089	0		0.086	0		0.091	0		0.094	0
0.094	0		0.099	0		0.102	0		0.092	0		0.098	0		0.092	0		0.098	0		0.094	0		0.099	0		0.102	0		0.092	0		0.098	0		0.092	0		0.098	0		0.094	0		0.099	0		0.102	0
0.102	0		0.107	0		0.111	0		0.1	0		0.106	0		0.1	0		0.106	0		0.102	0		0.107	0		0.111	0		0.1	0		0.106	0		0.1	0		0.106	0		0.102	0		0.107	0		0.111	0
0.111	0		0.116	0		0.119	0		0.108	0		0.115	0		0.108	0		0.114	0		0.111	0		0.116	0		0.119	0		0.108	0		0.115	0		0.108	0		0.114	0		0.111	0		0.116	0		0.119	0
0.119	0		0.124	0		0.127	0		0.117	0		0.123	0		0.117	0		0.123	0		0.119	0		0.124	0		0.127	0		0.117	0		0.123	0		0.117	0		0.123	0		0.119	0		0.124	0		0.127	0
0.127	0		0.132	0		0.136	0		0.125	0		0.131	0		0.125	0		0.131	0		0.127	0		0.132	0		0.136	0		0.125	0		0.131	0		0.125	0		0.131	0		0.127	0		0.132	0		0.136	0
0.136	0		0.141	0		0.144	0		0.133	0		0.14	0		0.133	0		0.139	0		0.136	0		0.141	0		0.144	0		0.133	0		0.14	0		0.133	0		0.139	0		0.136	0		0.141	0		0.144	0
0.144	0		0.149	0		0.152	0		0.142	0		0.148	0		0.142	0		0.148	0		0.144	0		0.149	0		0.152	0		0.142	0		0.148	0		0.142	0		0.148	0		0.144	0		0.149	0		0.152	0
0.152	0		0.157	0		0.161	0		0.15	0		0.156	0		0.15	0		0.156	0		0.152	0		0.157	0		0.161	0		0.15	0		0.156	0		0.15	0		0.156	0		0.152	0		0.157	0		0.161	0
0.161	0		0.166	0		0.169	0		0.158	0		0.165	0		0.158	0		0.164	0		0.161	0		0.166	0		0.169	0		0.158	0		0.165	0		0.158	0		0.164	0		0.161	0		0.166	0		0.169	0
0.169	0		0.174	0		0.177	0		0.167	0		0.173	0		0.167	0		0.173	0		0.169	0		0.174	0		0.177	0		0.167	0		0.173	0		0.167	0		0.173	0		0.169	0		0.174	0		0.177	0
0.177	0		0.182	0		0.186	0		0.175	0		0.181	0		0.175	0		0.181	0		0.177	0		0.182	0		0.186	0		0.175	0		0.181	0		0.175	0		0.181	0		0.177	0		0.182	0		0.186	0
0.186	0		0.191	0		0.194	0		0.183	0		0.19	0		0.183	0		0.189	0		0.186	0		0.191	0		0.194	0		0.183	0		0.19	0		0.183	0		0.189	0		0.186	0		0.191	0		0.194	0
0.194	0		0.199	0		0.202	0		0.191	0		0.198	0		0.192	0		0.198	0		0.194	0		0.199	0		0.202	0		0.191	0		0.198	0		0.192	0		0.198	0		0.194	0		0.199	0		0.202	0
0.202	0		0.207	0		0.211	0		0.2	0		0.206	0		0.2	0		0.206	0		0.202	0		0.207	0		0.211	0		0.2	0		0.206	0		0.2	0		0.206	0		0.202	0		0.207	0		0.211	0
0.211	0		0.216	0		0.219	0		0.208	0		0.215	0		0.208	0		0.214	0		0.211	0		0.216	0		0.219	0		0.208	0		0.215	0		0.208	0		0.214	0		0.211	0		0.216	0		0.219	0
0.219	0		0.224	0		0.227	0		0.216	0		0.223	0		0.217	0		0.223	0		0.219	0		0.224	0		0.227	0		0.216	0		0.223	0		0.217	0		0.223	0		0.219	0		0.224	0		0.227	0
0.227	0		0.232	0		0.236	0		0.225	0		0.231	0		0.225	0		0.231	0		0.227	0		0.232	0		0.236	0		0.225	0		0.231	0		0.225	0		0.231	0		0.227	0		0.232	0		0.236	0
0.236	0		0.241	0		0.244	0		0.233	0		0.24	0		0.233	0		0.239	0		0.236	0		0.241	0		0.244	0		0.233	0		0.24	0		0.233	0		0.239	0		0.236	0		0.241	0		0.244	0
0.244	0		0.249	0		0.252	0		0.241	0		0.248	0		0.242	0		0.248	0		0.244	0		0.249	0		0.252	0		0.241	0		0.248	0		0.242	0		0.248	0		0.244	0		0.249	0		0.252	0
0.252	0		0.257	0		0.261	0		0.25	0		0.256	0		0.25	0		0.256	0		0.252	0		0.257	0		0.261	0		0.25	0		0.256	0		0.25	0		0.256	0		0.252	0		0.257	0		0.261	0
0.261	0		0.266	0		0.269	0		0.258	0		0.265	0		0.258	0		0.264	0		0.261	0		0.266	0		0.269	0		0.258	0		0.265	0		0.258	0		0.264	0		0.261	0		0.266	0		0.269	0
0.269	0		0.274	0		0.277	0		0.266	0		0.273	0		0.267	0		0.273	0		0.269	0		0.274	0		0.277	0		0.266	0		0.273	0		0.267	0		0.273	0		0.269	0		0.274	0		0.277	0
0.277	0		0.282	0		0.286	0		0.275	0		0.281	0		0.275	0		0.281	0		0.277	0		0.282	0		0.286	0		0.275	0		0.281	0		0.275	0		0.281	0		0.277	0		0.282	0		0.286	0
0.286	0		0.291	0		0.294	0		0.283	0		0.29	0		0.283	0		0.289	0		0.286	0		0.291	0		0.294	0		0.283	0		0.29	0		0.283	0		0.289	0		0.286	0		0.291	0		0.294	0
0.294	0		0.299	0		0.302	0		0.291	0		0.298	0		0.292	0		0.298	0		0.294	0		0.299	0		0.302	0		0.291	0		0.298	0		0.292	0		0.298	0		0.294	0		0.299	0		0.302	0
0.302	0		0.307	0		0.31	0		0.3	0		0.306	0		0.3	0		0.306	0		0.302	0		0.307	0		0.31	0		0.3	0		0.306	0		0.3	0		0.306	0		0.302	0		0.307	0		0.31	0
0.311	0		0.316	0		0.319	0		0.308	0		0.314	0		0.308	0		0.314	0		0.311	0		0.316	0		0.319	0		0.308	0		0.314	0		0.308	0		0.314	0		0.311	0		0.316	0		0.319	0
0.319	0		0.324	0		0.327	0		0.316	0		0.323	0		0.317	0		0.323	0		0.319	0		0.324	0		0.327	0		0.316	0		0.323	0		0.317	0		0.323	0		0.319	0		0.324	0		0.327	0
0.327	0		0.332	0		0.335	0		0.325	0		0.331	0		0.325	0		0.331	0		0.327	0		0.332	0		0.335	0		0.325	0		0.331	0		0.325	0		0.331	0		0.327	0		0.332	0		0.335	0
0.336	0		0.341	0		0.344	0		0.333	0		0.339	0		0.333	0		0.339	0		0.336	0		0.341	0		0.344	0		0.333	0		0.339	0		0.333	0		0.339	0		0.336	0		0.341	0		0.344	0
0.344	0		0.349	0		0.352	0		0.341	0		0.348	0		0.342	0		0.348	0		0.344	0		0.349	0		0.352	0		0.341	0		0.348	0		0.342	0		0.348	0		0.344	0		0.349	0		0.352	0
0.352	0		0.357	0		0.36	0		0.35	0		0.356	0		0.35	0		0.356	0		0.352	0		0.357	0		0.36	0		0.35	0		0.356	0		0.35	0		0.356	0		0.352	0		0.357	0		0.36	0
0.361	0		0.366	0		0.369	0		0.358	0		0.364	0		0.358	0		0.364	0		0.361	0		0.366	0		0.369	0		0.358	0		0.364	0		0.358	0		0.364	0		0.361	0		0.366	0		0.369	0
0.369	0		0.374	0		0.377	0		0.366	0		0.373	0		0.367	0		0.373	0		0.369	0		0.374	0		0.377	0		0.366	0		0.373	0		0.367	0		0.373	0		0.369	0		0.374	0		0.377	0
0.377	0		0.382	0		0.385	0		0.375	0		0.381	0		0.375	0		0.381	0		0.377	0		0.382	0		0.385	0		0.375	0		0.381	0		0.375	0		0.381	0		0.377	0		0.382	0		0.385	0
0.386	0		0.391	0		0.394	0		0.383	0		0.389	0		0.383	0		0.389	0		0.386	0		0.391	0		0.394	0		0.383	0		0.389	0		0.383	0		0.389	0		0.386	0		0.391	0		0.394	0
0.394	0		0.399	0		0.402	0		0.391	0		0.398	0		0.392	0		0.398	0		0.394	0		0.399	0		0.402	0		0.391	0		0.398	0		0.392	0		0.398	0		0.394	0		0.399	0		0.402	0
0.402	0		0.407	0		0.41	0		0.4	0		0.406	0		0.4	0		0.406	0		0.402	0		0.407	0		0.41	0		0.4	0		0.406	0		0.4	0		0.406	0		0.402	0		0.407	0		0.41	0
0.411	0		0.416	0		0.419	0		0.408	0		0.414	0		0.408	0		0.414	0		0.411	0		0.416	0		0.419	0		0.408	0		0.414	0		0.408	0		0.414	0		0.411	0		0.416	0		0.419	0
0.419	0		0.424	0		0.427	0		0.416	0		0.423	0		0.416	0		0.423	0		0.419	0		0.424	0		0.427	0		0.416	0		0.423	0		0.416	0		0.423	0		0.419	0		0.424	0		0.427	0
0.427	0		0.432	0		0.435	0		0.425	0		0.431	0		0.425	0		0.431	0		0.427	0		0.432	0		0.435	0		0.425	0		0.431	0		0.425	0		0.431	0		0.427	0		0.432	0		0.435	0
0.436	0		0.441	0		0.444	0		0.433	0		0.439	0		0.433	0		0.439	0		0.436	0		0.441	0		0.444	0		0.433	0		0.439	0		0.433	0		0.439	0		0.436	0		0.441	0		0.444	0
0.444	0		0.449	0		0.452	0		0.441	0		0.448	0		0.441	0		0.448	0		0.444	0		0.449	0		0.452	0		0.441	0		0.448	0		0.441	0		0.448	0		0.444	0		0.449	0		0.452	0
0.452	0		0.457	0		0.46	0		0.45	0		0.456	0		0.45	0		0.456	0		0.452	0		0.457	0		0.46	0		0.45	0		0.456	0		0.45	0		0.456	0		0.452	0		0.457	0		0.46	0
0.461	0		0.466	0		0.469	0		0.458	0		0.464	0		0.458	0		0.464	0		0.461	0		0.466	0		0.469	0		0.458	0		0.464	0		0.458	0		0.464	0		0.461	0		0.466	0		0.469	0
0.469	0		0.474	0		0.477	0		0.466	0		0.473	0		0.466	0		0.473	0		0.469	0		0.474	0		0.477	0		0.466	0		0.473	0		0.466	0		0.473	0		0.469	0		0.474	0		0.477	0
0.477	0		0.482	0		0.485	0		0.475	0		0.481	0		0.475	0		0.481	0		0.477	0		0.482	0		0.485	0		0.475	0		0.481	0		0.475	0		0.481	0		0.477	0		0.482	0		0.485	0
0.486	0		0.491	0		0.494	0		0.483	0		0.489	0		0.483	0		0.489	0		0.486	0		0.491	0		0.494	0		0.483	0		0.489	0		0.483	0		0.489	0		0.486	0		0.491	0		0.494	0
0.494	0		0.499	0		0.502	0		0.491	0		0.498	0		0.491	0		0.498	0		0.494	0		0.499	0		0.502	0		0.491	0		0.498	0		0.491	0		0.498	0		0.494	0		0.499	0		0.502	0
0.502	0		0.507	0		0.51	0		0.5	0		0.506	0		0.5	0		0.506	0		0.502	0		0.507	0		0.51	0		0.5	0		0.506	0		0.5	0		0.506	0		0.502	0		0.507	0		0.51	0
0.511	0		0.516	0		0.519	0		0.508	0		0.514	0		0.508	0		0.514	0		0.511	0		0.516	0		0.519	0		0.508	0		0.514	0		0.508	0		0.514	0		0.511	0		0.516	0		0.519	0
0.519	0		0.524	0		0.527	0		0.516	0		0.523	0		0.516	0		0.523	0		0.519	0		0.524	0		0.527	0		0.516	0		0.523	0		0.516	0		0.523	0		0.519	0		0.524	0		0.527	0
0.527	0		0.532	0		0.535	0		0.525	0		0.531	0		0.525	0		0.531	0		0.527	0		0.532	0		0.535	0		0.525	0		0.531	0		0.525	0		0.531	0		0.527	0		0.532	0		0.535	0
0.536	0		0.541	0		0.544	0		0.533	0		0.539	0		0.533	0		0.539	0		0.536	0		0.541	0		0.544	0		0.533	0		0.539	0		0.533	0		0.539	0		0.536	0		0.541	0		0.544	0
0.544	0		0.549	0		0.552	0		0.541	0		0.548	0		0.541	0		0.548	0		0.544	0		0.549	0		0.552	0		0.541	0		0.548	0		0.541	0		0.548	0		0.544	0		0.549	0		0.552	0
0.552	0		0.557	0		0.56	0		0.55	0		0.556	0		0.55	0		0.556	0		0.552	0		0.557	0		0.56	0		0.55	0		0.556	0		0.55	0		0.556	0		0.552	0		0.557	0		0.56	0
0.561	0		0.566	0		0.569	0		0.558	0		0.564	0		0.558	0		0.564	0		0.561	0		0.566	0		0.569	0		0.558	0		0.564	0		0.558	0		0.564	0		0.561	0		0.566	0		0.569	0
0.569	0		0.574	0		0.577	0		0.566	0		0.573	0		0.566	0		0.573	0		0.569	0		0.574	0		0.577	0		0.566	0		0.573	0		0.566	0		0.573	0		0.569	0		0.574	0		0.577	0
0.577	0		0.582	0		0.585	0		0.575	0		0.581	0		0.575	0		0.581	0		0.577	0		0.582	0		0.585	0		0.575	0		0.581	0		0.575	0		0.581	0		0.577	0		0.582	0		0.585	0
0.586	0		0.591	0		0.594	0		0.583	0		0.589	0		0.583	0		0.589	0		0.586	0		0.591	0		0.594	0		0.583	0		0.589	0		0.583	0		0.589	0		0.586	0		0.591	0		0.594	0
0.594	0		0.599	0		0.602	0		0.591	0		0.598	0		0.591	0		0.598	0		0.594	0		0.599	0		0.602	0		0.591	0		0.598	0		0.591	0		0.598	0		0.594	0		0.599	0		0.602	0
0.602	0		0.607	0		0.61	0		0.6	0		0.606	0		0.6	0		0.606	0		0.602	0		0.607	0		0.61	0		0.6	0		0.606	0		0.6	0		0.606	0		0.602	0		0.607	0		0.61	0
0.611	0		0.616	0		0.619	0		0.608	0		0.614	0		0.608	0		0.614	0		0.611	0		0.616	0		0.619	0		0.608	0		0.614	0		0.608	0		0.614	0		0.611	0		0.616	0		0.619	0
0.619	0		0.624	0		0.627	0		0.616	0		0.623	0		0.616	0		0.623	0		0.619	0		0.624	0		0.627	0		0.616	0		0.623	0		0.616	0		0.623	0		0.619	0		0.624	0		0.627	0
0.627	0		0.632	0		0.635	0		0.625	0		0.631	0		0.625	0		0.631	0		0.627	0		0.632	0		0.635	0		0.625	0		0.631	0		0.625	0		0.631	0		0.627	0		0.632	0		0.635	0
0.636	0		0.641	0		0.644	0		0.633	0		0.639	0		0.633	0		0.639	0		0.636	0		0.641	0		0.644	0		0.633	0		0.639	0		0.633	0		0.639	0		0.636	0		0.641	0		0.644	0
0.644	0		0.649	0		0.652	0		0.641	0		0.648	0		0.641	0		0.648	0		0.644	0		0.649	0		0.652	0		0.641	0		0.648	0		0.641	0		0.648	0		0.644	0		0.649	0		0.652	0
0.652	0		0.657	0		0.66	0		0.65	0		0.656	0		0.65	0		0.656	0		0.652	0		0.657	0		0.66	0		0.65	0		0.656	0		0.65	0		0.656	0		0.652	0		0.657	0		0.66	0
0.661	0		0.665	0		0.669	0		0.658	0		0.664	0		0.658	0		0.664	0		0.661	0		0.665	0		0.669	0		0.658	0		0.664	0		0.658	0		0.664	0		0.661	0		0.665	0		0.669	0
0.669	0		0.674	0		0.677	0		0.666	0		0.673	0		0.666	0		0.673	0		0.669	0		0.674	0		0.677	0		0.666	0		0.673	0		0.666	0		0.673	0		0.669	0		0.674	0		0.677	0
0.677	0		0.682	0		0.685	0		0.675	0		0.681	0		0.675	0		0.681	0		0.677	0		0.682	0		0.685	0		0.675	0		0.681	0		0.675	0		0.681	0		0.677	0		0.682	0		0.685	0
0.686	0		0.69	0		0.694	0		0.683	0		0.689	0		0.683	0		0.689	0		0.686	0		0.69	0		0.694	0		0.683	0		0.689	0		0.683	0		0.689	0		0.686	0		0.69	0		0.694	0
0.694	0		0.699	0		0.702	0		0.691	0		0.698	0		0.691	0		0.698	0		0.694	0		0.699	0		0.702	0		0.691	0		0.698	0		0.691	0		0.698	0		0.694	0		0.699	0		0.702	0
0.702	0		0.707	0		0.71	0		0.7	0		0.706	0		0.7	0		0.706	0		0.702	0		0.707	0		0.71	0		0.7	0		0.706	0		0.7	0		0.706	0		0.702	0		0.707	0		0.71	0
0.711	0		0.715	0		0.719	0		0.708	0		0.714	0		0.708	0		0.714	0		0.711	0		0.715	0		0.719	0		0.708	0		0.714	0		0.708	0		0.714	0		0.711	0		0.715	0		0.719	0
0.719	0		0.724	0		0.727	0		0.716	0		0.723	0		0.716	0		0.723	0		0.719	0		0.724	0		0.727	0		0.716	0		0.723	0		0.716	0		0.723	0		0.719	0		0.724	0		0.727	0
0.727	0		0.732	0		0.735	0		0.725	0		0.731	0		0.725	0		0.731	0		0.727	0		0.732	0		0.735	0		0.725	0		0.731	0		0.725	0		0.731	0		0.727	0		0.732	0		0.735	0
0.736	0		0.74	0		0.744	0		0.733	0		0.739	0		0.733	0		0.739	0		0.736	0		0.74	0		0.744	0		0.733	0		0.739	0		0.733	0		0.739	0		0.736	0		0.74	0		0.744	0
0.744	0		0.749	0		0.752	0		0.741	0		0.748	0		0.741	0		0.748	0		0.744	0		0.749	0		0.752	0		0.741	0		0.748	0		0.741	0		0.748	0		0.744	0		0.749	0		0.752	0
0.752	0		0.757	0		0.76	0		0.75	0		0.756	0		0.75	0		0.756	0		0.752	0		0.757	0		0.76	0		0.75	0		0.756	0		0.75	0		0.756	0		0.752	0		0.757	0		0.76	0
0.761	0		0.765	0		0.769	0		0.758	0		0.764	0		0.758	0		0.764	0		0.761	0		0.765	0		0.769	0		0.758	0		0.764	0		0.758	0		0.764	0		0.761	0		0.765	0		0.769	0
0.769	0		0.774	0		0.777	0		0.766	0		0.773	0		0.766	0		0.773	0		0.769	0		0.774	0		0.777	0		0.766	0		0.773	0		0.766	0		0.773	0		0.769	0		0.774	0		0.777	0
0.777	219.135		0.782	0		0.785	0		0.775	0		0.781	0		0.775	0		0.781	0		0.777	0		0.782	0		0.785	0		0.775	0		0.781	0		0.775	0		0.781	0		0.777	0		0.782	0		0.785	0
0.786	0		0.79	0		0.794	0		0.783	0		0.789	0		0.783	0		0.789	0		0.786	0		0.79	0		0.794	0		0.783	0		0.789	0		0.783	0		0.789	0		0.786	0		0.79	0		0.794	0
0.794	0		0.799	0		0.802	0		0.791	0		0.798	0		0.791	0		0.798	0		0.794	0		0.799	0		0.802	0		0.791	0		0.798	0		0.791	0		0.798	0		0.794	0		0.799	0		0.802	0
0.802	0		0.807	0		0.81	0		0.8	0		0.806	0		0.8	0		0.806	0		0.802	0		0.807	0		0.81	0		0.8	0		0.806	0		0.8	0		0.806	0		0.802	0		0.807	0		0.81	0
0.811	0		0.815	0		0.819	0		0.808	0		0.814	0		0.808	0		0.814	0		0.811	0		0.815	0		0.819	0		0.808	0		0.814	0		0.808	0		0.814	0		0.811	0		0.815	0		0.819	0
0.819	0		0.824	0		0.827	0		0.816	0		0.823	0		0.816	0		0.823	0		0.819	0		0.824	0		0.827	0		0.816	0		0.823	0		0.816	0		0.823	0		0.819	0		0.824	0		0.827	0
0.827	0		0.832	0		0.835	0		0.825	0		0.831	0		0.825	0		0.831	0		0.827	0		0.832	0		0.835	0		0.825	0		0.831	0		0.825	0		0.831	0		0.827	0		0.832	0		0.835	0
0.836	0		0.84	0		0.844	0		0.833	0		0.839	0		0.833	0		0.839	0		0.836	0		0.84	0		0.844	0		0.833	0		0.839	0		0.833	0		0.839	0		0.836	0		0.84	0		0.844	0
0.844	0		0.849	0		0.852	0		0.841	0		0.848	0		0.841	0		0.848	0		0.844	0		0.849	0		0.852	0		0.841	0		0.848	0		0.841	0		0.848	0		0.844	0		0.849	0		0.852	0
0.852	0		0.857	0		0.86	0		0.85	0		0.856	0		0.85	0		0.856	0		0.852	0		0.857	0		0.86	0		0.85	0		0.856	0		0.85	0		0.856	0		0.852	0		0.857	0		0.86	0
0.861	0		0.865	0		0.869	0		0.858	0		0.864	0		0.858	0		0.864	0		0.861	0		0.865	0		0.869	0		0.858	0		0.864	0		0.858	0		0.864	0		0.861	0		0.865	0		0.869	0
0.869	0		0.874	0		0.877	0		0.866	0		0.873	0		0.866	0		0.873	0		0.869	0		0.874	0		0.877	0		0.866	0		0.873	0		0.866	0		0.873	0		0.869	0		0.874	0		0.877	0
0.877	0		0.882	0		0.885	0		0.875	0		0.881	0		0.875	0		0.881	0		0.877	0		0.882	0		0.885	0		0.875	0		0.881	0		0.875	0		0.881	0		0.877	0		0.882	0		0.885	0
0.886	0		0.89	0		0.894	0		0.883	0		0.889	0		0.883	0		0.889	0		0.886	0		0.89	0		0.894	0		0.883	0		0.889	0		0.883	0		0.889	0		0.886	0		0.89	0		0.894	0
0.894	0		0.899	0		0.902	0		0.891	0		0.898	0		0.891	0		0.898	0		0.894	0		0.899	0		0.902	0		0.891	0		0.898	0		0.891	0		0.898	0		0.894	0		0.899	0		0.902	0
0.902	0		0.907	0		0.91	0		0.9	0		0.906	0		0.9	0		0.906	0		0.902	0		0.907	0		0.91	0		0.9	0		0.906	0		0.9	0		0.906	0		0.902	0		0.907	0		0.91	0
0.911	0		0.915	0		0.919	0		0.908	0		0.914	0		0.908	0		0.914	0		0.911	0		0.915	0		0.919	0		0.908	0		0.914	0		0.908	0		0.914	0		0.911	0		0.915	0		0.919	0
0.919	0		0.924	0		0.927	0		0.916	0		0.923	0		0.916	0		0.923	0		0.919	0		0.924	0		0.927	0		0.916	0		0.923	0		0.916	0		0.923	0		0.919	0		0.924	0		0.927	0
0.927	0		0.932	0		0.935	0		0.925	0		0.931	0		0.925	0		0.931	0		0.927	0		0.932	0		0.935	0		0.925	0		0.931	0		0.925	0		0.931	0		0.927	0		0.932	0		0.935	0
0.936	0		0.94	0		0.944	0		0.933	0		0.939	0		0.933	0		0.939	0		0.936	0		0.94	0		0.944	0		0.933	0		0.939	0		0.933	0		0.939	0		0.936	0		0.94	0		0.944	0
0.944	0		0.949	0		0.952	0		0.941	0		0.948	0		0.941	0		0.948	0		0.944	0		0.949	0		0.952	0		0.941	0		0.948	0		0.941	0		0.948	0		0.944	0		0.949	0		0.952	0
0.952	0		0.957	0		0.96	0		0.95	0		0.956	0		0.95	0		0.956	0		0.952	0		0.957	0		0.96	0		0.95	0		0.956	0		0.95	0		0.956	0		0.952	0		0.957	0		0.96	0
0.961	0		0.965	0		0.969	0		0.958	0		0.964	0		0.958	0		0.964	0		0.961	0		0.965	0		0.969	0		0.958	0		0.964	0		0.958	0		0.964	0		0.961	0		0.965	0		0.969	0
0.969	0		0.974	0		0.977	0		0.966	0		0.973	0		0.966	0		0.973	0		0.969	0		0.974	0		0.977	0		0.966	0		0.973	0		0.966	0		0.973	0		0.969	0		0.974	0		0.977	0
0.977	0		0.982	0		0.985	0		0.975	0		0.981	0		0.975	0		0.981	0		0.977	0		0.982	0		0.985	0		0.975	0		0.981	0		0.975	0		0.981	0		0.977	0		0.982	0		0.985	0
0.986	0		0.99	0		0.994	0		0.983	0		0.989	0		0.983	0		0.989	0		0.986	0		0.99	0		0.994	0		0.983	0		0.989	0		0.983	0		0.989	0		0.986	0		0.99	0		0.994	0
0.994	0		0.999	0		1.002	0		0.991	0		0.998	0		0.991	0		0.998	0		0.994	0		0.999	0		1.002	0		0.991	0		0.998	0		0.991	0		0.998	0		0.994	0		0.999	0		1.002	0
1.002	0		1.007	0		1.01	0		1	0		1.006	0		1	0		1.006	0		1.002	0		1.007	0		1.01	0		1	0		1.006	0		1	0		1.006	0		1.002	0		1.007	0		1.01	0
1.011	0		1.015	0		1.019	0		1.008	0		1.014	0		1.008	0		1.014	0		1.011	0		1.015	0		1.019	0		1.008	0		1.014	0		1.008	0		1.014	0		1.011	0		1.015	0		1.019	0
1.019	0		1.024	0		1.027	0		1.016	0		1.023	0		1.016	0		1.023	0		1.019	0		1.024	0		1.027	0		1.016	0		1.023	0		1.016	0		1.023	0		1.019	0		1.024	0		1.027	0
1.027	0		1.032	0		1.035	0		1.025	0		1.031	0		1.025	0		1.031	0		1.027	0		1.032	0		1.035	0		1.025	0		1.031	0		1.025	0		1.031	0		1.027	0		1.032	0		1.035	0
1.036	0		1.04	0		1.044	0		1.033	0		1.039	0		1.033	0		1.039	0		1.036	0		1.04	0		1.044	0		1.033	0		1.039	0		1.033	0		1.039	0		1.036	0		1.04	0		1.044	0
1.044	0		1.049	0		1.052	0		1.041	0		1.048	0		1.041	0		1.048	0		1.044	0		1.049	0		1.052	0		1.041	0		1.048	0		1.041	0		1.048	0		1.044	0		1.049	0		1.052	0
1.052	0		1.057	0		1.06	0		1.05	0		1.056	0		1.05	0		1.056	0		1.052	0		1.057	0		1.06	0		1.05	0		1.056	0		1.05	0		1.056	0		1.052	0		1.057	0		1.06	0
1.061	0		1.065	0		1.069	0		1.058	0		1.064	0		1.058	0		1.064	0		1.061	0		1.065	0		1.069	0		1.058	0		1.064	0		1.058	0		1.064	0		1.061	0		1.065	0		1.069	0
1.069	0		1.074	0		1.077	0		1.066	0		1.073	0		1.066	0		1.073	0		1.069	0		1.074	0		1.077	0		1.066	0		1.073	0		1.066	0		1.073	0		1.069	0		1.074	0		1.077	0
1.077	0		1.082	0		1.085	0		1.075	0		1.081	0		1.075	0		1.081	0		1.077	0		1.082	0		1.085	0		1.075	0		1.081	0		1.075	0		1.081	0		1.077	0		1.082	0		1.085	0
1.085	0		1.09	0		1.094	0		1.083	0		1.089	0		1.083	0		1.089	0		1.085	0		1.09	0		1.094	0		1.083	0		1.089	0		1.083	0		1.089	0		1.085	0		1.09	0		1.094	0
1.094	0		1.099	0		1.102	0		1.091	0		1.098	0		1.091	0		1.098	0		1.094	0		1.099	0		1.102	0		1.091	0		1.098	0		1.091	0		1.098	0		1.094	0		1.099	0		1.102	0
1.102	0		1.107	0		1.11	0		1.1	0		1.106	0		1.1	0		1.106	0		1.102	0		1.107	0		1.11	0		1.1	0		1.106	0		1.1	0		1.106	0		1.102	0		1.107	0		1.11	0
1.11	0		1.115	0		1.119	0		1.108	0		1.114	0		1.108	0		1.114	0		1.11	0		1.115	0		1.119	0		1.108	0		1.114	0		1.108	0		1.114	0		1.11	0		1.115	0		1.119	0
1.119	0		1.124	0		1.127	0		1.116	0		1.123	0		1.116	0		1.123	0		1.119	0		1.124	0		1.127	0		1.116	0		1.123	0		1.116	0		1.123	0		1.119	0		1.124	0		1.127	0
1.127	0		1.132	0		1.135	0		1.125	0		1.131	0		1.125	0		1.131	0		1.127	0		1.132	0		1.135	0		1.125	0		1.131	0		1.125	0		1.131	0		1.127	0		1.132	0		1.135	0
1.135	0		1.14	0		1.144	0		1.133	0		1.139	0		1.133	0		1.139	0		1.135	0		1.14	0		1.144	0		1.133	0		1.139	0		1.133	0		1.139	0		1.135	0		1.14	0		1.144	0
1.144	0		1.149	207.463		1.152	0		1.141	0		1.148	0		1.141	0		1.148	0		1.144	0		1.149	0		1.152	0		1.141	0		1.148	0		1.141	0		1.148	0		1.144	0		1.149	0		1.152	0
1.152	0		1.157	0		1.16	0		1.15	0		1.156	0		1.15	0		1.156	0		1.152	0		1.157	0		1.16	0		1.15	0		1.156	0		1.15	0		1.156	0		1.152	0		1.157	0		1.16	0
1.16	0		1.165	0		1.169	0		1.158	0		1.164	0		1.158	0		1.164	0		1.16	0		1.165	0		1.169	0		1.158	0		1.164	0		1.158	0		1.164	0		1.16	0		1.165	0		1.169	0
1.169	0		1.174	0		1.177	0		1.166	0		1.173	0		1.166	0		1.173	0		1.169	0		1.174	0		1.177	0		1.166	0		1.173	0		1.166	0		1.173	0		1.169	0		1.174	0		1.177	0
1.177	0		1.182	0		1.185	0		1.175	0		1.181	0		1.175	0		1.181	0		1.177	0		1.182	0		1.185	0		1.175	0		1.181	0		1.175	0		1.181	0		1.177	0		1.182	0		1.185	0
1.185	0		1.19	0		1.194	0		1.183	0		1.189	0		1.183	0		1.189	0		1.185	0		1.19	0		1.194	0		1.183	0		1.189	0		1.183	0		1.189	0		1.185	0		1.19	0		1.194	0
1.194	0		1.199	0		1.202	0		1.191	0		1.198	0		1.191	0		1.198	0		1.194	0		1.199	0		1.202	0		1.191	0		1.198	0		1.191	0		1.198	0		1.194	0		1.199	0		1.202	0
1.202	0		1.207	0		1.21	0		1.2	0		1.206	0		1.2	0		1.206	0		1.202	0		1.207	0		1.21	0		1.2	0		1.206	0		1.2	0		1.206	0		1.202	0		1.207	0		1.21	0
1.21	0		1.215	0		1.219	0		1.208	0		1.214	0		1.208	0		1.214	0		1.21	0		1.215	0		1.219	0		1.208	0		1.214	0		1.208	0		1.214	0		1.21	0		1.215	0		1.219	0
1.219	0		1.224	0		1.227	0		1.216	0		1.223	0		1.216	0		1.223	0		1.219	0		1.224	0		1.227	0		1.216	0		1.223	0		1.216	0		1.223	0		1.219	0		1.224	0		1.227	0
1.227	0		1.232	0		1.235	0		1.225	0		1.231	0		1.225	0		1.231	0		1.227	0		1.232	0		1.235	0		1.225	0		1.231	0		1.225	0		1.231	0		1.227	0		1.232	0		1.235	0
1.235	0		1.24	0		1.244	0		1.233	0		1.239	0		1.233	0		1.239	0		1.235	0		1.24	0		1.244	0		1.233	0		1.239	0		1.233	0		1.239	0		1.235	0		1.24	0		1.244	0
1.244	0		1.249	0		1.252	0		1.241	0		1.248	0		1.241	0		1.248	0		1.244	0		1.249	0		1.252	0		1.241	0		1.248	0		1.241	0		1.248	0		1.244	0		1.249	0		1.252	0
1.252	0		1.257	0		1.26	0		1.25	0		1.256	0		1.25	0		1.256	0		1.252	0		1.257	0		1.26	0		1.25	0		1.256	0		1.25	0		1.256	0		1.252	0		1.257	0		1.26	0
1.26	0		1.265	0		1.269	0		1.258	0		1.264	0		1.258	0		1.264	0		1.26	0		1.265	0		1.269	0		1.258	0		1.264	0		1.258	0		1.264	0		1.26	0		1.265	0		1.269	0
1.269	0		1.274	0		1.277	0		1.266	0		1.273	0		1.266	0		1.273	0		1.269	0		1.274	0		1.277	0		1.266	0		1.273	0		1.266	0		1.273	0		1.269	0		1.274	0		1.277	0
1.277	0		1.282	0		1.285	0		1.275	0		1.281	0		1.275	0		1.281	0		1.277	0		1.282	0		1.285	0		1.275	0		1.281	0		1.275	0		1.281	0		1.277	0		1.282	0		1.285	0
1.285	0		1.29	0		1.294	0		1.283	0		1.289	0		1.283	0		1.289	0		1.285	0		1.29	0		1.294	0		1.283	0		1.289	0		1.283	0		1.289	0		1.285	0		1.29	0		1.294	0
1.294	0		1.299	0		1.302	0		1.291	0		1.298	0		1.291	0		1.298	0		1.294	0		1.299	0		1.302	0		1.291	0		1.298	0		1.291	0		1.298	0		1.294	0		1.299	0		1.302	0
1.302	0		1.307	0		1.31	0		1.3	0		1.306	0		1.3	0		1.306	0		1.302	0		1.307	0		1.31	0		1.3	0		1.306	0		1.3	0		1.306	0		1.302	0		1.307	0		1.31	0
1.31	0		1.315	0		1.319	0		1.308	0		1.314	0		1.308	0		1.314	0		1.31	0		1.315	0		1.319	0		1.308	0		1.314	0		1.308	0		1.314	0		1.31	0		1.315	0		1.319	0
1.319	0		1.324	0		1.327	0		1.316	0		1.323	0		1.316	0		1.323	0		1.319	0		1.324	0		1.327	0		1.316	0		1.323	0		1.316	0		1.323	0		1.319	0		1.324	0		1.327	0
1.327	0		1.332	0		1.335	0		1.325	0		1.331	0		1.325	0		1.331	0		1.327	0		1.332	0		1.335	0		1.325	0		1.331	0		1.325	0		1.331	0		1.327	0		1.332	0		1.335	0
1.335	0		1.34	0		1.344	0		1.333	0		1.339	0		1.333	0		1.339	0		1.335	0		1.34	0		1.344	0		1.333	0		1.339	0		1.333	0		1.339	0		1.335	0		1.34	0		1.344	0
1.344	0		1.349	0		1.352	0		1.341	0		1.348	0		1.341	0		1.348	0		1.344	0		1.349	0		1.352	0		1.341	0		1.348	0		1.341	0		1.348	0		1.344	0		1.349	0		1.352	0
1.352	0		1.357	0		1.36	0		1.35	0		1.356	0		1.35	0		1.356	0		1.352	0		1.357	0		1.36	0		1.35	0		1.356	0		1.35	0		1.356	0		1.352	0		1.357	0		1.36	0
1.36	0		1.365	0		1.369	0		1.358	0		1.364	0		1.358	0		1.364	0		1.36	0		1.365	0		1.369	0		1.358	0		1.364	0		1.358	0		1.364	0		1.36	0		1.365	0		1.369	0
1.369	0		1.374	0		1.377	0		1.366	0		1.373	0		1.366	0		1.373	0		1.369	0		1.374	0		1.377	0		1.366	0		1.373	0		1.366	0		1.373	0		1.369	0		1.374	0		1.377	0
1.377	0		1.382	0		1.385	0		1.375	0		1.381	0		1.375	0		1.381	0		1.377	0		1.382	0		1.385	0		1.375	0		1.381	0		1.375	0		1.381	0		1.377	0		1.382	0		1.385	0
1.385	0		1.39	0		1.394	0		1.383	0		1.389	0		1.383	0		1.389	0		1.385	0		1.39	0		1.394	0		1.383	0		1.389	0		1.383	0		1.389	0		1.385	0		1.39	0		1.394	0
1.394	0		1.399	0		1.402	0		1.391	0		1.398	0		1.391	0		1.398	0		1.394	0		1.399	0		1.402	0		1.391	0		1.398	0		1.391	0		1.398	0		1.394	0		1.399	0		1.402	0
1.402	0		1.407	0		1.41	0		1.4	0		1.406	0		1.4	0		1.406	0		1.402	0		1.407	0		1.41	0		1.4	0		1.406	0		1.4	0		1.406	0		1.402	0		1.407	0		1.41	0
1.41	0		1.415	0		1.419	0		1.408	0		1.414	0		1.408	0		1.414	0		1.41	0		1.415	0		1.419	0		1.408	0		1.414	0		1.408	0		1.414	0		1.41	0		1.415	0		1.419	0
1.419	0		1.424	0		1.427	0		1.416	0		1.423	0		1.416	0		1.423	0		1.419	0		1.424	0		1.427	0		1.416	0		1.423	0		1.416	0		1.423	0		1.419	0		1.424	0		1.427	0
1.427	0		1.432	0		1.435	0		1.425	0		1.431	0		1.425	0		1.431	0		1.427	0		1.432	0		1.435	0		1.425	0		1.431	0		1.425	0		1.431	0		1.427	0		1.432	0		1.435	0
1.435	0		1.44	0		1.444	0		1.433	0		1.439	0		1.433	0		1.439	0		1.435	0		1.44	0		1.444	0		1.433	0		1.439	0		1.433	0		1.439	0		1.435	0		1.44	0		1.444	0
1.444	0		1.449	0		1.452	0		1.441	0		1.448	0		1.441	0		1.448	0		1.444	0		1.449	0		1.452	0		1.441	0		1.448	0		1.441	0		1.448	0		1.444	0		1.449	0		1.452	0
1.452	0		1.457	0		1.46	0		1.45	0		1.456	0		1.45	0		1.456	0		1.452	0		1.457	0		1.46	0		1.45	0		1.456	0		1.45	0		1.456	0		1.452	0		1.457	0		1.46	0
1.46	0		1.465	0		1.469	0		1.458	0		1.464	0		1.458	0		1.464	0		1.46	0		1.465	0		1.469	0		1.458	0		1.464	0		1.458	0		1.464	0		1.46	0		1.465	0		1.469	0
1.469	0		1.474	0		1.477	0		1.466	0		1.473	0		1.466	0		1.473	0		1.469	0		1.474	0		1.477	0		1.466	0		1.473	0		1.466	0		1.473	0		1.469	0		1.474	0		1.477	0
1.477	0		1.482	0		1.485	0		1.475	0		1.481	0		1.475	0		1.481	0		1.477	0		1.482	0		1.485	0		1.475	0		1.481	0		1.475	0		1.481	0		1.477	0		1.482	0		1.485	0
1.485	0		1.49	0		1.494	0		1.483	0		1.489	0		1.483	0		1.489	0		1.485	0		1.49	0		1.494	0		1.483	0		1.489	0		1.483	0		1.489	0		1.485	0		1.49	0		1.494	0
1.494	0		1.499	0		1.502	0		1.491	0		1.498	0		1.491	0		1.498	0		1.494	0		1.499	0		1.502	0		1.491	0		1.498	0		1.491	0		1.498	0		1.494	0		1.499	0		1.502	0
1.502	0		1.507	0		1.51	0		1.5	0		1.506	0		1.5	0		1.506	0		1.502	0		1.507	0		1.51	0		1.5	0		1.506	0		1.5	0		1.506	0		1.502	0		1.507	0		1.51	0
1.51	0		1.515	0		1.519	0		1.508	0		1.514	0		1.508	0		1.514	0		1.51	0		1.515	0		1.519	0		1.508	0		1.514	0		1.508	0		1.514	0		1.51	0		1.515	0		1.519	0
1.519	0		1.524	0		1.527	0		1.516	0		1.523	0		1.516	0		1.523	0		1.519	0		1.524	0		1.527	0		1.516	0		1.523	0		1.516	0		1.523	0		1.519	0		1.524	0		1.527	0
1.527	0		1.532	0		1.535	0		1.525	0		1.531	0		1.525	0		1.531	0		1.527	0		1.532	0		1.535	0		1.525	0		1.531	0		1.525	0		1.531	0		1.527	0		1.532	0		1.535	0
1.535	0		1.54	0		1.544	0		1.533	0		1.539	0		1.533	0		1.539	0		1.535	0		1.54	0		1.544	0		1.533	0		1.539	0		1.533	0		1.539	0		1.535	0		1.54	0		1.544	0
1.544	0		1.549	0		1.552	0		1.541	0		1.548	0		1.541	0		1.548	0		1.544	0		1.549	0		1.552	0		1.541	0		1.548	0		1.541	0		1.548	0		1.544	0		1.549	0		1.552	0
1.552	0		1.557	0		1.56	0		1.55	0		1.556	0		1.55	0		1.556	0		1.552	0		1.557	0		1.56	0		1.55	0		1.556	0		1.55	0		1.556	0		1.552	0		1.557	0		1.56	0
1.56	0		1.565	0		1.569	0		1.558	0		1.564	0		1.558	0		1.564	0		1.56	0		1.565	0		1.569	0		1.558	0		1.564	0		1.558	0		1.564	0		1.56	0		1.565	0		1.569	0
1.569	0		1.574	0		1.577	0		1.566	0		1.573	0		1.566	0		1.573	0		1.569	0		1.574	0		1.577	0		1.566	0		1.573	0		1.566	0		1.573	0		1.569	0		1.574	0		1.577	0
1.577	0		1.582	0		1.585	0		1.575	0		1.581	0		1.575	0		1.581	0		1.577	0		1.582	0		1.585	0		1.575	0		1.581	0		1.575	0		1.581	0		1.577	0		1.582	0		1.585	0
1.585	0		1.59	0		1.594	0		1.583	0		1.589	0		1.583	0		1.589	0		1.585	0		1.59	0		1.594	0		1.583	0		1.589	0		1.583	0		1.589	0		1.585	0		1.59	0		1.594	0
1.594	0		1.599	0		1.602	0		1.591	0		1.598	0		1.591	0		1.598	0		1.594	0		1.599	0		1.602	0		1.591	0		1.598	0		1.591	0		1.598	0		1.594	0		1.599	0		1.602	0
1.602	0		1.607	0		1.61	0		1.6	0		1.606	0		1.6	0		1.606	0		1.602	0		1.607	0		1.61	0		1.6	0		1.606	0		1.6	0		1.606	0		1.602	0		1.607	0		1.61	0
1.61	0		1.615	0		1.619	0		1.608	0		1.614	0		1.608	0		1.614	0		1.61	0		1.615	0		1.619	0		1.608	0		1.614	0		1.608	0		1.614	0		1.61	0		1.615	0		1.619	0
1.619	0		1.624	0		1.627	217.05		1.616	0		1.623	0		1.616	0		1.623	0		1.619	0		1.624	0		1.627	0		1.616	0		1.623	0		1.616	0		1.623	0		1.619	0		1.624	0		1.627	0
1.627	0		1.632	0		1.635	0		1.625	0		1.631	0		1.625	0		1.631	0		1.627	0		1.632	0		1.635	0		1.625	0		1.631	0		1.625	0		1.631	0		1.627	0		1.632	0		1.635	0
1.635	0		1.64	0		1.644	0		1.633	0		1.639	0		1.633	0		1.639	0		1.635	0		1.64	0		1.644	0		1.633	0		1.639	0		1.633	0		1.639	0		1.635	0		1.64	0		1.644	0
1.644	0		1.649	0		1.652	0		1.641	0		1.648	0		1.641	0		1.648	0		1.644	0		1.649	0		1.652	0		1.641	0		1.648	0		1.641	0		1.648	0		1.644	0		1.649	0		1.652	0
1.652	0		1.657	0		1.66	0		1.65	0		1.656	0		1.65	0		1.656	0		1.652	0		1.657	0		1.66	0		1.65	0		1.656	0		1.65	0		1.656	0		1.652	0		1.657	0		1.66	0
1.66	0		1.665	0		1.669	0		1.658	0		1.664	0		1.658	0		1.664	0		1.66	0		1.665	0		1.669	0		1.658	0		1.664	0		1.658	0		1.664	0		1.66	0		1.665	0		1.669	0
1.669	0		1.674	0		1.677	0		1.666	0		1.673	0		1.666	0		1.673	0		1.669	0		1.674	0		1.677	0		1.666	0		1.673	0		1.666	0		1.673	0		1.669	0		1.674	0		1.677	0
1.677	0		1.682	0		1.685	0		1.675	0		1.681	0		1.675	0		1.681	0		1.677	0		1.682	0		1.685	0		1.675	0		1.681	0		1.675	0		1.681	0		1.677	0		1.682	0		1.685	0
1.685	0		1.69	0		1.694	0		1.683	0		1.689	0		1.683	0		1.689	0		1.685	0		1.69	0		1.694	0		1.683	0		1.689	0		1.683	0		1.689	0		1.685	0		1.69	0		1.694	0
1.694	0		1.699	0		1.702	0		1.691	0		1.698	0		1.691	0		1.698	0		1.694	0		1.699	0		1.702	0		1.691	0		1.698	0		1.691	0		1.698	0		1.694	0		1.699	0		1.702	0
1.702	0		1.707	0		1.71	0		1.7	0		1.706	0		1.7	0		1.706	0		1.702	0		1.707	0		1.71	0		1.7	0		1.706	0		1.7	0		1.706	0		1.702	0		1.707	0		1.71	0
1.71	0		1.715	0		1.719	0		1.708	0		1.714	0		1.708	0		1.714	0		1.71	0		1.715	0		1.719	0		1.708	0		1.714	0		1.708	0		1.714	0		1.71	0		1.715	0		1.719	0
1.719	0		1.724	0		1.727	0		1.716	0		1.723	0		1.716	0		1.723	0		1.719	0		1.724	0		1.727	0		1.716	0		1.723	0		1.716	0		1.723	0		1.719	0		1.724	0		1.727	0
1.727	0		1.732	0		1.735	0		1.725	0		1.731	0		1.725	0		1.731	0		1.727	0		1.732	0		1.735	0		1.725	0		1.731	0		1.725	0		1.731	0		1.727	0		1.732	0		1.735	0
1.735	0		1.74	0		1.744	0		1.733	0		1.739	0		1.733	0		1.739	0		1.735	0		1.74	0		1.744	0		1.733	0		1.739	0		1.733	0		1.739	0		1.735	0		1.74	0		1.744	0
1.744	0		1.749	0		1.752	0		1.741	0		1.748	0		1.741	0		1.748	0		1.744	0		1.749	0		1.752	0		1.741	0		1.748	0		1.741	0		1.748	0		1.744	0		1.749	0		1.752	0
1.752	0		1.757	0		1.76	0		1.75	0		1.756	0		1.75	0		1.756	0		1.752	0		1.757	0		1.76	0		1.75	0		1.756	0		1.75	0		1.756	0		1.752	0		1.757	0		1.76	0
1.76	0		1.765	0		1.769	0		1.758	0		1.764	0		1.758	0		1.764	0		1.76	0		1.765	0		1.769	0		1.758	0		1.764	0		1.758	0		1.764	0		1.76	0		1.765	0		1.769	0
1.769	0		1.774	0		1.777	0		1.766	0		1.773	0		1.766	0		1.773	0		1.769	0		1.774	0		1.777	0		1.766	0		1.773	0		1.766	0		1.773	0		1.769	0		1.774	0		1.777	0
1.777	0		1.782	0		1.785	0		1.775	0		1.781	0		1.775	0		1.781	0		1.777	0		1.782	0		1.785	0		1.775	0		1.781	0		1.775	0		1.781	0		1.777	0		1.782	0		1.785	0
1.785	0		1.79	0		1.794	0		1.783	0		1.789	0		1.783	0		1.789	0		1.785	0		1.79	0		1.794	0		1.783	0		1.789	0		1.783	0		1.789	0		1.785	0		1.79	0		1.794	0
1.794	0		1.799	0		1.802	0		1.791	0		1.798	0		1.791	0		1.798	0		1.794	0		1.799	0		1.802	0		1.791	0		1.798	0		1.791	0		1.798	0		1.794	0		1.799	0		1.802	0
1.802	0		1.807	0		1.81	0		1.8	0		1.806	0		1.8	0		1.806	0		1.802	0		1.807	0		1.81	0		1.8	0		1.806	0		1.8	0		1.806	0		1.802	0		1.807	0		1.81	0
1.81	0		1.815	0		1.819	0		1.808	0		1.814	0		1.808	0		1.814	0		1.81	0		1.815	0		1.819	0		1.808	0		1.814	0		1.808	0		1.814	0		1.81	0		1.815	0		1.819	0
1.819	0		1.824	0		1.827	0		1.816	0		1.823	0		1.816	0		1.823	0		1.819	0		1.824	0		1.827	0		1.816	0		1.823	0		1.816	0		1.823	0		1.819	0		1.824	0		1.827	0
1.827	0		1.832	0		1.835	0		1.825	0		1.831	0		1.825	0		1.831	0		1.827	0		1.832	0		1.835	0		1.825	0		1.831	0		1.825	0		1.831	0		1.827	0		1.832	0		1.835	0
1.835	0		1.84	0		1.844	0		1.833	0		1.839	0		1.833	0		1.839	0		1.835	0		1.84	0		1.844	0		1.833	0		1.839	0		1.833	0		1.839	0		1.835	0		1.84	0		1.844	0
1.844	0		1.849	0		1.852	0		1.841	0		1.848	0		1.841	0		1.848	0		1.844	0		1.849	0		1.852	0		1.841	0		1.848	0		1.841	0		1.848	0		1.844	0		1.849	0		1.852	0
1.852	0		1.857	0		1.86	0		1.85	0		1.856	0		1.85	0		1.856	0		1.852	0		1.857	0		1.86	0		1.85	0		1.856	0		1.85	0		1.856	0		1.852	0		1.857	0		1.86	0
1.86	0		1.865	0		1.869	0		1.858	0		1.864	0		1.858	0		1.864	238.657		1.86	0		1.865	0		1.869	0		1.858	0		1.864	0		1.858	0		1.864	0		1.86	0		1.865	0		1.869	0
1.869	226.225		1.874	0		1.877	0		1.866	0		1.873	0		1.866	0		1.873	0		1.869	0		1.874	0		1.877	0		1.866	0		1.873	0		1.866	0		1.873	0		1.869	0		1.874	0		1.877	0
1.877	0		1.882	0		1.885	0		1.875	0		1.881	0		1.875	0		1.881	0		1.877	0		1.882	0		1.885	0		1.875	0		1.881	0		1.875	0		1.881	0		1.877	0		1.882	0		1.885	0
1.885	0		1.89	0		1.894	0		1.883	0		1.889	0		1.883	0		1.889	0		1.885	0		1.89	0		1.894	0		1.883	0		1.889	0		1.883	0		1.889	0		1.885	0		1.89	0		1.894	0
1.894	0		1.899	0		1.902	0		1.891	0		1.898	0		1.891	0		1.898	0		1.894	0		1.899	0		1.902	0		1.891	0		1.898	0		1.891	0		1.898	0		1.894	0		1.899	0		1.902	0
1.902	0		1.907	0		1.91	0		1.9	0		1.906	0		1.9	0		1.906	0		1.902	0		1.907	0		1.91	0		1.9	0		1.906	0		1.9	0		1.906	0		1.902	0		1.907	0		1.91	0
1.91	0		1.915	0		1.919	0		1.908	0		1.914	0		1.908	0		1.914	0		1.91	0		1.915	0		1.919	0		1.908	0		1.914	0		1.908	0		1.914	0		1.91	0		1.915	0		1.919	0
1.919	0		1.924	0		1.927	0		1.916	0		1.923	0		1.916	0		1.923	222.306		1.919	0		1.924	0		1.927	0		1.916	0		1.923	0		1.916	0		1.923	0		1.919	0		1.924	0		1.927	0
1.927	0		1.932	0		1.935	0		1.925	0		1.931	0		1.925	0		1.931	0		1.927	0		1.932	0		1.935	0		1.925	0		1.931	0		1.925	0		1.931	0		1.927	0		1.932	0		1.935	0
1.935	0		1.94	0		1.944	0		1.933	0		1.939	0		1.933	0		1.939	0		1.935	0		1.94	0		1.944	0		1.933	0		1.939	0		1.933	0		1.939	0		1.935	0		1.94	0		1.944	0
1.944	0		1.949	0		1.952	0		1.941	0		1.948	0		1.941	0		1.947	0		1.944	0		1.949	0		1.952	0		1.941	0		1.948	0		1.941	0		1.947	0		1.944	0		1.949	0		1.952	0
1.952	0		1.957	0		1.96	0		1.95	0		1.956	0		1.95	0		1.956	0		1.952	0		1.957	0		1.96	0		1.95	0		1.956	0		1.95	0		1.956	0		1.952	0		1.957	0		1.96	0
1.96	0		1.965	0		1.969	0		1.958	0		1.964	0		1.958	0		1.964	0		1.96	0		1.965	0		1.969	0		1.958	0		1.964	0		1.958	0		1.964	0		1.96	0		1.965	0		1.969	0
1.969	0		1.974	0		1.977	0		1.966	0		1.973	0		1.966	0		1.972	0		1.969	0		1.974	0		1.977	0		1.966	0		1.973	0		1.966	0		1.972	0		1.969	0		1.974	0		1.977	0
1.977	0		1.982	0		1.985	0		1.975	0		1.981	0		1.975	0		1.981	0		1.977	0		1.982	0		1.985	0		1.975	0		1.981	0		1.975	0		1.981	0		1.977	0		1.982	0		1.985	0
1.985	0		1.99	0		1.994	0		1.983	0		1.989	0		1.983	0		1.989	0		1.985	0		1.99	0		1.994	0		1.983	0		1.989	0		1.983	0		1.989	0		1.985	0		1.99	0		1.994	0
1.994	0		1.999	0		2.002	0		1.991	0		1.998	0		1.991	0		1.997	0		1.994	0		1.999	0		2.002	0		1.991	0		1.998	0		1.991	0		1.997	0		1.994	0		1.999	0		2.002	0
2.002	0		2.007	0		2.01	0		2	0		2.006	0		2	0		2.006	0		2.002	0		2.007	0		2.01	0		2	0		2.006	0		2	0		2.006	0		2.002	0		2.007	0		2.01	0
2.01	0		2.015	0		2.019	0		2.008	0		2.014	0		2.008	0		2.014	0		2.01	0		2.015	0		2.019	0		2.008	0		2.014	0		2.008	0		2.014	0		2.01	0		2.015	0		2.019	0
2.019	0		2.024	0		2.027	0		2.016	0		2.023	0		2.016	0		2.022	0		2.019	0		2.024	0		2.027	0		2.016	0		2.023	0		2.016	0		2.022	0		2.019	0		2.024	0		2.027	0
2.027	0		2.032	0		2.035	0		2.025	0		2.031	0		2.025	0		2.031	0		2.027	0		2.032	0		2.035	0		2.025	0		2.031	0		2.025	0		2.031	0		2.027	0		2.032	0		2.035	0
2.055	44		2.049	16		2.052	140		2.033	0		2.051	83		2.033	0		2.051	7		2.055	0		2.049	38		2.052	27		2.033	0		2.051	0		2.033	0		2.051	81		2.055	19		2.049	0		2.052	9
2.067	82		2.057	7		2.06	50		2.05	49		2.063	6		2.053	7		2.063	169		2.067	35		2.057	12		2.06	20		2.05	3		2.063	47		2.053	27		2.063	121		2.067	0		2.057	0		2.06	0
2.079	171		2.065	31		2.069	29		2.058	70		2.075	100		2.065	0		2.075	95		2.079	266		2.065	7		2.069	0		2.058	15		2.075	284		2.065	10		2.075	114		2.079	53		2.065	0		2.069	0
2.091	83		2.074	115		2.077	120		2.066	86		2.086	50		2.077	70		2.086	143		2.091	494		2.074	105		2.077	77		2.066	84		2.086	342		2.077	132		2.086	212		2.091	9		2.074	20		2.077	18
2.103	106		2.082	247		2.085	120		2.075	67		2.098	43		2.088	64		2.098	60		2.103	247		2.082	84		2.085	54		2.075	88		2.098	148		2.088	182		2.098	142		2.103	56		2.082	33		2.085	0
2.115	51		2.09	112		2.094	112		2.083	66		2.11	12		2.1	43		2.11	139		2.115	75		2.09	120		2.094	62		2.083	33		2.11	114		2.1	118		2.11	76		2.115	26		2.09	7		2.094	16
2.126	65		2.099	115		2.102	71		2.091	88		2.122	95		2.112	64		2.122	163		2.126	93		2.099	79		2.102	64		2.091	104		2.122	93		2.112	38		2.122	105		2.126	19		2.099	0		2.102	3
2.138	105		2.107	213		2.11	70		2.1	105		2.134	61		2.124	63		2.134	61		2.138	86		2.107	65		2.11	31		2.1	63		2.134	84		2.124	59		2.134	74		2.138	4		2.107	7		2.11	36
2.15	162		2.115	4		2.119	81		2.108	126		2.146	85		2.136	62		2.145	111		2.15	3		2.115	45		2.119	40		2.108	28		2.146	77		2.136	5		2.145	44		2.15	8		2.115	22		2.119	8
2.162	25		2.124	20		2.127	14		2.116	3		2.157	109		2.148	164		2.157	162		2.162	69		2.124	33		2.127	24		2.116	27		2.157	44		2.148	36		2.157	10		2.162	50		2.124	4		2.127	5
2.174	105		2.132	77		2.135	45		2.125	37		2.169	163		2.159	9		2.169	72		2.174	24		2.132	38		2.135	14		2.125	56		2.169	15		2.159	37		2.169	44		2.174	7		2.132	6		2.135	14
2.185	212		2.14	63		2.144	94		2.133	100		2.181	111		2.171	81		2.181	38		2.185	2		2.14	19		2.144	66		2.133	97		2.181	21		2.171	24		2.181	42		2.185	1		2.14	22		2.144	13
2.197	146		2.149	17		2.152	80		2.141	101		2.193	102		2.183	78		2.193	30		2.197	34		2.149	1		2.152	28		2.141	26		2.193	28		2.183	13		2.193	32		2.197	3		2.149	10		2.152	0
2.209	250		2.157	22		2.16	35		2.15	0		2.205	154		2.195	71		2.205	54		2.209	1		2.157	8		2.16	77		2.15	7		2.205	63		2.195	55		2.205	31		2.209	15		2.157	8		2.16	7
2.221	125		2.165	14		2.169	68		2.158	39		2.216	51		2.207	131		2.216	76		2.221	19		2.165	52		2.169	19		2.158	64		2.216	6		2.207	32		2.216	17		2.221	11		2.165	8		2.169	14
2.233	68		2.174	29		2.177	150		2.166	53		2.228	118		2.218	76		2.228	74		2.233	25		2.174	34		2.177	45		2.166	15		2.228	21		2.218	19		2.228	38		2.233	18		2.174	7		2.177	10
2.244	101		2.182	88		2.185	73		2.175	7		2.24	154		2.23	32		2.24	101		2.244	48		2.182	9		2.185	31		2.175	50		2.24	7		2.23	16		2.24	64		2.244	0		2.182	32		2.185	13
2.256	149		2.19	56		2.194	110		2.183	117		2.252	45		2.242	88		2.252	59		2.256	37		2.19	4		2.194	49		2.183	25		2.252	11		2.242	20		2.252	23		2.256	12		2.19	9		2.194	4
2.268	63		2.199	20		2.202	100		2.191	72		2.264	8		2.254	86		2.264	42		2.268	21		2.199	67		2.202	7		2.191	65		2.264	18		2.254	22		2.264	54		2.268	5		2.199	12		2.202	19
2.28	159		2.207	86		2.21	82		2.199	119		2.275	3		2.266	159		2.275	53		2.28	9		2.207	48		2.21	2		2.199	32		2.275	2		2.266	1		2.275	32		2.28	28		2.207	4		2.21	3
2.292	40		2.215	29		2.219	35		2.208	51		2.287	24		2.277	72		2.287	254		2.292	13		2.215	4		2.219	10		2.208	51		2.287	0		2.277	4		2.287	24		2.292	21		2.215	31		2.219	15
2.304	152		2.224	27		2.227	22		2.216	28		2.299	54		2.289	89		2.299	25		2.304	55		2.224	15		2.227	80		2.216	17		2.299	7		2.289	67		2.299	22		2.304	48		2.224	3		2.227	21
2.315	136		2.232	58		2.235	114		2.224	155		2.311	132		2.301	94		2.311	42		2.315	48		2.232	22		2.235	33		2.224	14		2.311	14		2.301	36		2.311	31		2.315	11		2.232	1		2.235	3
2.327	24		2.24	79		2.244	104		2.233	86		2.323	70		2.313	66		2.323	76		2.327	60		2.24	14		2.244	33		2.233	11		2.323	2		2.313	58		2.323	90		2.327	67		2.24	1		2.244	25
2.339	57		2.249	86		2.252	66		2.241	66		2.335	132		2.325	110		2.334	25		2.339	54		2.249	30		2.252	15		2.241	14		2.335	9		2.325	30		2.334	42		2.339	15		2.249	11		2.252	12
2.351	137		2.257	30		2.26	103		2.249	102		2.346	72		2.337	100		2.346	107		2.351	21		2.257	10		2.26	48		2.249	9		2.346	19		2.337	15		2.346	42		2.351	0		2.257	9		2.26	3
2.363	107		2.265	33		2.269	101		2.258	25		2.358	105		2.348	50		2.358	137		2.363	0		2.265	3		2.269	34		2.258	11		2.358	13		2.348	81		2.358	21		2.363	6		2.265	21		2.269	31
2.374	82		2.274	71		2.277	102		2.266	31		2.37	84		2.36	76		2.37	157		2.374	65		2.274	12		2.277	13		2.266	15		2.37	25		2.36	41		2.37	32		2.374	46		2.274	14		2.277	11
2.386	53		2.282	32		2.285	49		2.274	31		2.382	12		2.372	20		2.382	105		2.386	8		2.282	10		2.285	15		2.274	2		2.382	9		2.372	0		2.382	23		2.386	23		2.282	12		2.285	4
2.398	151		2.29	48		2.294	101		2.283	39		2.394	64		2.384	104		2.394	152		2.398	16		2.29	45		2.294	7		2.283	22		2.394	47		2.384	25		2.394	28		2.398	27		2.29	0		2.294	9
2.41	43		2.299	57		2.302	53		2.291	83		2.405	98		2.396	11		2.405	22		2.41	32		2.299	34		2.302	8		2.291	22		2.405	18		2.396	12		2.405	8		2.41	0		2.299	2		2.302	8
2.422	48		2.307	69		2.31	115		2.299	145		2.417	141		2.407	66		2.417	126		2.422	4		2.307	24		2.31	10		2.299	8		2.417	74		2.407	36		2.417	29		2.422	19		2.307	13		2.31	4
2.434	95		2.315	77		2.318	69		2.308	45		2.429	47		2.419	152		2.429	128		2.434	8		2.315	24		2.318	30		2.308	8		2.429	10		2.419	15		2.429	5		2.434	57		2.315	2		2.318	6
2.445	128		2.324	13		2.327	194		2.316	40		2.441	80		2.431	54		2.441	76		2.445	12		2.324	6		2.327	56		2.316	80		2.441	11		2.431	28		2.441	7		2.445	28		2.324	11		2.327	2
2.457	204		2.332	48		2.335	48		2.324	63		2.453	118		2.443	89		2.453	198		2.457	6		2.332	15		2.335	49		2.324	26		2.453	22		2.443	54		2.453	28		2.457	36		2.332	18		2.335	11
2.469	111		2.34	166		2.343	37		2.333	71		2.464	54		2.455	8		2.464	166		2.469	62		2.34	7		2.343	43		2.333	29		2.464	69		2.455	29		2.464	57		2.469	44		2.34	38		2.343	4
2.481	60		2.349	12		2.352	96		2.341	136		2.476	68		2.466	27		2.476	128		2.481	21		2.349	14		2.352	33		2.341	11		2.476	55		2.466	15		2.476	38		2.481	82		2.349	7		2.352	8
2.493	90		2.357	83		2.36	107		2.349	33		2.488	161		2.478	65		2.488	129		2.493	46		2.357	16		2.36	18		2.349	32		2.488	32		2.478	32		2.488	18		2.493	77		2.357	1		2.36	6
2.504	54		2.365	67		2.368	68		2.358	81		2.5	82		2.49	13		2.5	57		2.504	37		2.365	9		2.368	25		2.358	17		2.5	70		2.49	53		2.5	38		2.504	55		2.365	34		2.368	10
2.516	116		2.374	121		2.377	54		2.366	38		2.512	93		2.502	64		2.512	76		2.516	54		2.374	68		2.377	18		2.366	14		2.512	31		2.502	15		2.512	34		2.516	45		2.374	19		2.377	6
2.528	228		2.382	51		2.385	45		2.374	51		2.524	40		2.514	57		2.523	15		2.528	39		2.382	17		2.385	18		2.374	36		2.524	22		2.514	55		2.523	34		2.528	46		2.382	14		2.385	11
2.54	68		2.39	187		2.393	139		2.383	73		2.535	88		2.526	52		2.535	94		2.54	33		2.39	14		2.393	28		2.383	7		2.535	39		2.526	51		2.535	37		2.54	130		2.39	12		2.393	6
2.552	178		2.399	74		2.402	65		2.391	62		2.547	139		2.537	26		2.547	83		2.552	34		2.399	17		2.402	0		2.391	4		2.547	34		2.537	29		2.547	52		2.552	90		2.399	14		2.402	0
2.563	110		2.407	26		2.41	54		2.399	134		2.559	76		2.549	110		2.559	69		2.563	18		2.407	13		2.41	42		2.399	21		2.559	96		2.549	18		2.559	13		2.563	66		2.407	4		2.41	8
2.575	116		2.415	179		2.418	51		2.408	13		2.571	119		2.561	85		2.571	50		2.575	27		2.415	20		2.418	20		2.408	24		2.571	5		2.561	23		2.571	52		2.575	151		2.415	5		2.418	11
2.587	88		2.424	68		2.427	99		2.416	36		2.583	261		2.573	75		2.583	206		2.587	38		2.424	10		2.427	0		2.416	23		2.583	46		2.573	23		2.583	49		2.587	67		2.424	23		2.427	12
2.599	466		2.432	102		2.435	30		2.424	41		2.594	308		2.585	161		2.594	376		2.599	38		2.432	50		2.435	36		2.424	55		2.594	92		2.585	60		2.594	61		2.599	99		2.432	0		2.435	10
2.611	772		2.44	17		2.443	21		2.433	13		2.606	719		2.596	303		2.606	636		2.611	102		2.44	15		2.443	12		2.433	73		2.606	137		2.596	49		2.606	23		2.611	71		2.44	31		2.443	31
2.623	1573		2.449	60		2.452	18		2.441	44		2.618	1121		2.608	888		2.618	1072		2.623	58		2.449	9		2.452	14		2.441	7		2.618	124		2.608	77		2.618	27		2.623	72		2.449	26		2.452	3
2.634	2095		2.457	93		2.46	50		2.449	61		2.63	2067		2.62	1657		2.63	1545		2.634	167		2.457	36		2.46	25		2.449	12		2.63	104		2.62	69		2.63	69		2.634	171		2.457	12		2.46	9
2.646	3149		2.465	25		2.468	62		2.458	90		2.642	3047		2.632	1773		2.642	2464		2.646	102		2.465	38		2.468	20		2.458	24		2.642	152		2.632	65		2.642	95		2.646	104		2.465	41		2.468	51
2.658	4523		2.474	44		2.477	55		2.466	26		2.653	4694		2.644	3112		2.653	3484		2.658	120		2.474	19		2.477	17		2.466	5		2.653	80		2.644	76		2.653	75		2.658	135		2.474	14		2.477	22
2.67	5378		2.482	26		2.485	91		2.474	23		2.665	4712		2.656	4326		2.665	4761		2.67	79		2.482	55		2.485	51		2.474	8		2.665	39		2.656	108		2.665	105		2.67	252		2.482	59		2.485	24
2.682	6700		2.49	87		2.493	27		2.483	100		2.677	5912		2.667	4685		2.677	6190		2.682	67		2.49	28		2.493	9		2.483	17		2.677	96		2.667	99		2.677	36		2.682	232		2.49	19		2.493	19
2.693	10185		2.499	131		2.502	44		2.491	48		2.689	8815		2.679	6422		2.689	7029		2.693	153		2.499	13		2.502	26		2.491	11		2.689	81		2.679	94		2.689	99		2.693	264		2.499	57		2.502	32
2.705	20476		2.507	52		2.51	12		2.499	35		2.701	17830		2.691	9868		2.701	15180		2.705	138		2.507	21		2.51	36		2.499	1		2.701	109		2.691	117		2.701	105		2.705	299		2.507	14		2.51	4
2.717	39684		2.515	31		2.518	41		2.508	83		2.713	33442		2.703	21444		2.712	31106		2.717	122		2.515	30		2.518	8		2.508	16		2.713	49		2.703	105		2.712	123		2.717	314		2.515	33		2.518	20
2.729	55531		2.524	63		2.527	120		2.516	45		2.724	49294		2.715	37727		2.724	46701		2.729	150		2.524	57		2.527	11		2.516	21		2.724	141		2.715	139		2.724	197		2.729	254		2.524	24		2.527	2
2.741	62642		2.532	91		2.535	42		2.524	15		2.736	54618		2.726	50968		2.736	51562		2.741	235		2.532	22		2.535	16		2.524	70		2.736	155		2.726	138		2.736	173		2.741	302		2.532	24		2.535	52
2.752	53396		2.54	159		2.543	75		2.533	6		2.748	46377		2.738	52189		2.748	48976		2.752	326		2.54	41		2.543	35		2.533	63		2.748	89		2.738	108		2.748	161		2.752	202		2.54	58		2.543	52
2.764	41786		2.549	58		2.552	60		2.541	70		2.76	36202		2.75	41201		2.76	36101		2.764	213		2.549	24		2.552	1		2.541	15		2.76	149		2.75	138		2.76	190		2.764	228		2.549	22		2.552	50
2.776	30971		2.557	37		2.56	28		2.549	15		2.772	29157		2.762	30495		2.772	28900		2.776	156		2.557	43		2.56	12		2.549	54		2.772	221		2.762	177		2.772	128		2.776	216		2.557	57		2.56	20
2.788	26183		2.565	16		2.568	26		2.558	90		2.783	24479		2.774	26318		2.783	22526		2.788	336		2.565	17		2.568	37		2.558	18		2.783	133		2.774	202		2.783	118		2.788	431		2.565	37		2.568	26
2.8	21762		2.574	59		2.577	99		2.566	101		2.795	19848		2.785	21893		2.795	19041		2.8	191		2.574	54		2.577	8		2.566	9		2.795	253		2.785	176		2.795	186		2.8	157		2.574	44		2.577	8
2.812	19663		2.582	102		2.585	96		2.574	48		2.807	17191		2.797	18179		2.807	16293		2.812	131		2.582	31		2.585	38		2.574	36		2.807	139		2.797	214		2.807	145		2.812	285		2.582	27		2.585	90
2.823	18685		2.59	196		2.593	162		2.583	70		2.819	16733		2.809	16507		2.819	15670		2.823	209		2.59	36		2.593	6		2.583	4		2.819	67		2.809	153		2.819	205		2.823	467		2.59	8		2.593	19
2.835	16486		2.599	342		2.602	147		2.591	152		2.831	14063		2.821	14895		2.831	15852		2.835	188		2.599	10		2.602	35		2.591	10		2.831	223		2.821	222		2.831	120		2.835	193		2.599	0		2.602	11
2.847	17022		2.607	519		2.61	255		2.599	109		2.842	15269		2.833	14234		2.842	13768		2.847	250		2.607	42		2.61	60		2.599	29		2.842	182		2.833	90		2.842	108		2.847	305		2.607	15		2.61	30
2.859	17325		2.615	804		2.618	426		2.608	177		2.854	15670		2.845	14487		2.854	14418		2.859	200		2.615	65		2.618	8		2.608	17		2.854	152		2.845	106		2.854	147		2.859	256		2.615	58		2.618	28
2.871	16198		2.624	1158		2.627	867		2.616	356		2.866	15041		2.856	13772		2.866	14432		2.871	355		2.624	46		2.627	34		2.616	89		2.866	165		2.856	122		2.866	136		2.871	281		2.624	6		2.627	46
2.882	18181		2.632	1260		2.635	919		2.624	427		2.878	15742		2.868	15371		2.878	14121		2.882	183		2.632	44		2.635	44		2.624	41		2.878	89		2.868	140		2.878	178		2.882	205		2.632	24		2.635	24
2.894	18670		2.64	2026		2.643	1642		2.633	753		2.89	16523		2.88	15209		2.89	14840		2.894	233		2.64	38		2.643	44		2.633	60		2.89	171		2.88	132		2.89	186		2.894	307		2.64	50		2.643	28
2.906	20754		2.649	2543		2.652	1675		2.641	898		2.902	16731		2.892	14786		2.902	16148		2.906	109		2.649	65		2.652	44		2.641	38		2.902	147		2.892	130		2.902	88		2.906	309		2.649	65		2.652	34
2.918	21848		2.657	2959		2.66	2366		2.649	1316		2.913	17623		2.904	16623		2.913	17973		2.918	259		2.657	58		2.66	80		2.649	33		2.913	110		2.904	107		2.913	150		2.918	188		2.657	41		2.66	34
2.93	24283		2.665	3834		2.668	2745		2.658	2000		2.925	21248		2.915	17913		2.925	19935		2.93	183		2.665	60		2.668	23		2.658	30		2.925	87		2.915	283		2.925	186		2.93	245		2.665	80		2.668	31
2.941	27860		2.673	4013		2.677	2915		2.666	2334		2.937	23949		2.927	20376		2.937	22944		2.941	301		2.673	24		2.677	58		2.666	32		2.937	126		2.927	122		2.937	156		2.941	232		2.673	68		2.677	42
2.953	36444		2.682	4452		2.685	3819		2.674	2835		2.949	30466		2.939	23868		2.949	28981		2.953	177		2.682	59		2.685	45		2.674	64		2.949	132		2.939	136		2.949	225		2.953	188		2.682	115		2.685	134
2.965	62264		2.69	6163		2.693	4750		2.683	3131		2.961	44611		2.951	31728		2.961	44099		2.965	159		2.69	74		2.693	51		2.683	103		2.961	136		2.951	210		2.961	120		2.965	276		2.69	148		2.693	92
2.977	113458		2.698	10218		2.702	7816		2.691	3762		2.972	86377		2.963	53874		2.972	91072		2.977	208		2.698	81		2.702	99		2.691	72		2.972	160		2.963	44		2.972	134		2.977	195		2.698	153		2.702	108
2.989	124461		2.707	17654		2.71	13409		2.699	4520		2.984	115572		2.974	97399		2.984	112871		2.989	164		2.707	111		2.71	47		2.699	85		2.984	149		2.974	98		2.984	167		2.989	178		2.707	126		2.71	87
3.001	122583		2.715	25989		2.718	20723		2.708	7248		2.996	103353		2.986	107240		2.996	104094		3.001	76		2.715	66		2.718	48		2.708	31		2.996	77		2.986	92		2.996	111		3.001	137		2.715	124		2.718	75
3.012	119363		2.723	32482		2.727	29273		2.716	12577		3.008	109751		2.998	108359		3.008	102651		3.012	153		2.723	108		2.727	55		2.716	59		3.008	141		2.998	45		3.008	60		3.012	86		2.723	51		2.727	96
3.024	121427		2.732	38270		2.735	34303		2.724	22507		3.02	105053		3.01	103305		3.02	105952		3.024	95		2.732	135		2.735	106		2.724	83		3.02	93		3.01	162		3.02	57		3.024	200		2.732	89		2.735	60
3.036	116109		2.74	36499		2.743	36858		2.733	26974		3.032	104671		3.022	104179		3.031	103338		3.036	73		2.74	97		2.743	81		2.733	62		3.032	65		3.022	62		3.031	65		3.036	131		2.74	59		2.743	78
3.048	112099		2.748	30665		2.752	30977		2.741	33842		3.043	99488		3.034	101355		3.043	105634		3.048	97		2.748	88		2.752	133		2.741	87		3.043	102		3.034	86		3.043	64		3.048	228		2.748	51		2.752	61
3.06	112831		2.757	24264		2.76	26505		2.749	36537		3.055	98200		3.045	97800		3.055	100491		3.06	75		2.757	89		2.76	146		2.749	105		3.055	106		3.045	72		3.055	86		3.06	69		2.757	54		2.76	73
3.071	110587		2.765	20812		2.768	22598		2.758	33940		3.067	94765		3.057	94682		3.067	95394		3.071	48		2.765	111		2.768	141		2.758	55		3.067	92		3.057	92		3.067	67		3.071	177		2.765	49		2.768	54
3.083	108078		2.773	16995		2.777	18181		2.766	26830		3.079	98927		3.069	97974		3.079	94129		3.083	66		2.773	158		2.777	71		2.766	60		3.079	107		3.069	71		3.079	73		3.083	182		2.773	47		2.777	56
3.095	101617		2.782	15020		2.785	15637		2.774	20032		3.091	87425		3.081	92380		3.091	97421		3.095	50		2.782	132		2.785	97		2.774	66		3.091	98		3.081	25		3.091	41		3.095	91		2.782	95		2.785	101
3.107	101104		2.79	12731		2.793	13657		2.783	18229		3.102	87883		3.093	87005		3.102	87903		3.107	128		2.79	92		2.793	95		2.783	55		3.102	46		3.093	59		3.102	117		3.107	150		2.79	125		2.793	83
3.119	91827		2.798	12590		2.802	12626		2.791	15696		3.114	87335		3.104	83307		3.114	85011		3.119	64		2.798	72		2.802	123		2.791	63		3.114	70		3.104	41		3.114	64		3.119	82		2.798	76		2.802	115
3.13	86142		2.807	11670		2.81	11467		2.799	13640		3.126	79668		3.116	77486		3.126	76807		3.13	91		2.807	101		2.81	49		2.799	37		3.126	162		3.116	90		3.126	85		3.13	110		2.807	99		2.81	79
3.142	86314		2.815	10360		2.818	10148		2.808	12529		3.138	72388		3.128	74793		3.138	70036		3.142	100		2.815	102		2.818	89		2.808	131		3.138	78		3.128	19		3.138	61		3.142	77		2.815	84		2.818	138
3.154	77507		2.823	10741		2.827	10610		2.816	10985		3.15	68776		3.14	68306		3.15	67448		3.154	133		2.823	75		2.827	48		2.816	38		3.15	39		3.14	107		3.15	56		3.154	190		2.823	92		2.827	45
3.166	67896		2.832	9458		2.835	9194		2.824	10104		3.161	63055		3.152	63175		3.161	62786		3.166	75		2.832	197		2.835	134		2.824	32		3.161	91		3.152	15		3.161	60		3.166	96		2.832	81		2.835	119
3.178	63173		2.84	9492		2.843	10648		2.833	9406		3.173	58040		3.163	59129		3.173	54625		3.178	92		2.84	83		2.843	123		2.833	129		3.173	58		3.163	40		3.173	24		3.178	50		2.84	139		2.843	118
3.19	55677		2.848	9317		2.852	9134		2.841	9475		3.185	51936		3.175	54521		3.185	49054		3.19	67		2.848	108		2.852	91		2.841	110		3.185	64		3.175	69		3.185	54		3.19	173		2.848	95		2.852	109
3.201	51599		2.857	10144		2.86	9583		2.849	9886		3.197	47975		3.187	49187		3.197	41998		3.201	60		2.857	56		2.86	80		2.849	38		3.197	97		3.187	52		3.197	60		3.201	96		2.857	62		2.86	63
3.213	47310		2.865	10069		2.868	9445		2.858	8994		3.209	41322		3.199	41050		3.209	35804		3.213	71		2.865	138		2.868	52		2.858	68		3.209	88		3.199	54		3.209	31		3.213	142		2.865	67		2.868	102
3.225	41376		2.873	9982		2.877	9729		2.866	9145		3.221	35055		3.211	37071		3.22	26955		3.225	41		2.873	124		2.877	84		2.866	31		3.221	50		3.211	40		3.22	81		3.225	24		2.873	86		2.877	70
3.237	35119		2.882	10642		2.885	9487		2.874	9169		3.232	30053		3.223	30585		3.232	18705		3.237	92		2.882	82		2.885	96		2.874	71		3.232	104		3.223	66		3.232	91		3.237	112		2.882	61		2.885	88
3.249	27430		2.89	10818		2.893	11464		2.883	9594		3.244	24099		3.234	26373		3.244	13617		3.249	87		2.89	199		2.893	107		2.883	75		3.244	42		3.234	60		3.244	91		3.249	153		2.89	87		2.893	106
3.26	24797		2.898	11667		2.902	10931		2.891	10052		3.256	19045		3.246	20693		3.256	9878		3.26	88		2.898	54		2.902	115		2.891	97		3.256	74		3.246	39		3.256	92		3.26	58		2.898	41		2.902	55
3.272	20422		2.907	11364		2.91	11888		2.899	9808		3.268	16363		3.258	16904		3.268	6731		3.272	73		2.907	93		2.91	63		2.899	66		3.268	67		3.258	108		3.268	100		3.272	157		2.907	66		2.91	48
3.284	15985		2.915	13769		2.918	12659		2.908	10420		3.28	13265		3.27	13602		3.28	5491		3.284	160		2.915	98		2.918	49		2.908	101		3.28	188		3.27	63		3.28	132		3.284	63		2.915	70		2.918	104
3.296	12269		2.923	14887		2.927	12353		2.916	11599		3.291	11578		3.282	11358		3.291	4289		3.296	127		2.923	79		2.927	53		2.916	54		3.291	81		3.282	64		3.291	97		3.296	71		2.923	70		2.927	42
3.308	11695		2.932	16645		2.935	14659		2.924	12233		3.303	10061		3.293	9732		3.303	2885		3.308	94		2.932	96		2.935	30		2.924	31		3.303	63		3.293	150		3.303	163		3.308	160		2.932	74		2.935	76
3.319	10027		2.94	18633		2.943	16799		2.933	13382		3.315	7751		3.305	8514		3.315	2522		3.319	126		2.94	31		2.943	45		2.933	121		3.315	83		3.305	75		3.315	139		3.319	137		2.94	60		2.943	56
3.331	7968		2.948	25578		2.952	19302		2.941	13700		3.327	6689		3.317	7172		3.327	2751		3.331	84		2.948	139		2.952	38		2.941	40		3.327	114		3.317	61		3.327	86		3.331	156		2.948	76		2.952	100
3.343	7716		2.957	40309		2.96	27953		2.949	16312		3.339	6279		3.329	5902		3.339	2323		3.343	101		2.957	114		2.96	84		2.949	56		3.339	51		3.329	95		3.339	78		3.343	163		2.957	68		2.96	39
3.355	7074		2.965	68270		2.968	41532		2.958	19333		3.35	6052		3.341	5739		3.35	1655		3.355	127		2.965	145		2.968	71		2.958	89		3.35	105		3.341	98		3.35	117		3.355	78		2.965	93		2.968	40
3.367	6193		2.973	81329		2.977	69371		2.966	25054		3.362	5255		3.352	4641		3.362	1752		3.367	63		2.973	73		2.977	87		2.966	61		3.362	62		3.352	119		3.362	78		3.367	113		2.973	48		2.977	60
3.379	4902		2.982	74888		2.985	85031		2.974	38306		3.374	4403		3.364	4264		3.374	1078		3.379	70		2.982	73		2.985	81		2.974	85		3.374	63		3.364	70		3.374	122		3.379	153		2.982	35		2.985	69
3.39	4937		2.99	78289		2.993	78071		2.983	61916		3.386	3771		3.376	3689		3.386	982		3.39	134		2.99	162		2.993	84		2.983	41		3.386	194		3.376	121		3.386	143		3.39	177		2.99	23		2.993	73
3.402	4522		2.998	75409		3.002	76608		2.991	76587		3.398	3534		3.388	2747		3.398	818		3.402	154		2.998	37		3.002	40		2.991	65		3.398	91		3.388	161		3.398	184		3.402	237		2.998	84		3.002	72
3.414	3869		3.007	78120		3.01	78783		2.999	71594		3.41	3336		3.4	2956		3.409	817		3.414	74		3.007	68		3.01	49		2.999	37		3.41	121		3.4	188		3.409	105		3.414	142		3.007	55		3.01	45
3.426	3673		3.015	76456		3.018	69404		3.008	75042		3.421	2616		3.412	2630		3.421	740		3.426	173		3.015	27		3.018	73		3.008	59		3.421	88		3.412	154		3.421	214		3.426	148		3.015	49		3.018	24
3.438	2677		3.023	71614		3.027	71640		3.016	72842		3.433	2315		3.423	2108		3.433	663		3.438	147		3.023	30		3.027	51		3.016	48		3.433	110		3.423	150		3.433	161		3.438	168		3.023	47		3.027	47
3.449	2587		3.032	69437		3.035	66436		3.024	68786		3.445	2070		3.435	1707		3.445	740		3.449	74		3.032	137		3.035	65		3.024	54		3.445	244		3.435	173		3.445	163		3.449	165		3.032	37		3.035	42
3.461	2502		3.04	68078		3.043	72055		3.033	73612		3.457	1717		3.447	1366		3.457	509		3.461	214		3.04	56		3.043	43		3.033	57		3.457	101		3.447	162		3.457	280		3.461	226		3.04	40		3.043	13
3.473	2272		3.048	65446		3.052	70039		3.041	70277		3.469	1738		3.459	1371		3.469	527		3.473	275		3.048	36		3.052	58		3.041	24		3.469	165		3.459	231		3.469	184		3.473	177		3.048	27		3.052	70
3.485	1809		3.057	69585		3.06	65369		3.049	69187		3.48	1674		3.471	1214		3.48	547		3.485	202		3.057	34		3.06	45		3.049	33		3.48	253		3.471	200		3.48	185		3.485	171		3.057	50		3.06	46
3.497	1781		3.065	65139		3.068	65214		3.058	64570		3.492	1029		3.482	1080		3.492	405		3.497	145		3.065	51		3.068	100		3.058	63		3.492	148		3.482	201		3.492	248		3.497	233		3.065	30		3.068	58
3.508	1729		3.073	68471		3.077	59125		3.066	66351		3.504	1155		3.494	801		3.504	477		3.508	284		3.073	24		3.077	51		3.066	45		3.504	190		3.494	180		3.504	236		3.508	205		3.073	100		3.077	42
3.52	1170		3.082	63400		3.085	59760		3.074	67321		3.516	1235		3.506	583		3.516	609		3.52	214		3.082	25		3.085	22		3.074	73		3.516	146		3.506	124		3.516	287		3.52	199		3.082	33		3.085	27
3.532	1369		3.09	58869		3.093	48731		3.083	60953		3.528	733		3.518	730		3.528	330		3.532	376		3.09	84		3.093	77		3.083	25		3.528	180		3.518	205		3.528	368		3.532	326		3.09	39		3.093	38
3.544	816		3.098	56907		3.102	46727		3.091	52999		3.539	1026		3.53	773		3.539	376		3.544	215		3.098	58		3.102	25		3.091	65		3.539	244		3.53	199		3.539	257		3.544	217		3.098	10		3.102	15
3.556	1184		3.107	52986		3.11	46580		3.099	51408		3.551	1213		3.541	533		3.551	254		3.556	270		3.107	33		3.11	36		3.099	88		3.551	220		3.541	234		3.551	270		3.556	321		3.107	48		3.11	18
3.568	902		3.115	53331		3.118	44809		3.108	47758		3.563	1106		3.553	594		3.563	400		3.568	356		3.115	41		3.118	49		3.108	67		3.563	216		3.553	272		3.563	223		3.568	286		3.115	18		3.118	22
3.579	882		3.123	49097		3.127	37584		3.116	44298		3.575	473		3.565	348		3.575	389		3.579	188		3.123	83		3.127	43		3.116	52		3.575	205		3.565	229		3.575	322		3.579	259		3.123	24		3.127	33
3.591	694		3.132	43973		3.135	37291		3.124	42867		3.587	709		3.577	352		3.587	242		3.591	265		3.132	12		3.135	42		3.124	79		3.587	315		3.577	212		3.587	262		3.591	285		3.132	13		3.135	33
3.603	870		3.14	43177		3.143	32637		3.133	38831		3.599	612		3.589	407		3.598	250		3.603	173		3.14	13		3.143	29		3.133	53		3.599	171		3.589	235		3.598	261		3.603	247		3.14	50		3.143	14
3.615	744		3.148	37762		3.152	30441		3.141	34854		3.61	605		3.601	360		3.61	425		3.615	202		3.148	61		3.152	56		3.141	32		3.61	230		3.601	278		3.61	312		3.615	307		3.148	52		3.152	21
3.627	858		3.157	40195		3.16	28618		3.149	33677		3.622	588		3.612	433		3.622	371		3.627	256		3.157	39		3.16	17		3.149	42		3.622	208		3.612	175		3.622	218		3.627	218		3.157	25		3.16	24
3.638	629		3.165	33630		3.168	26421		3.158	29273		3.634	614		3.624	513		3.634	338		3.638	269		3.165	107		3.168	64		3.158	26		3.634	273		3.624	229		3.634	281		3.638	317		3.165	26		3.168	24
3.65	865		3.173	30466		3.177	24569		3.166	27452		3.646	507		3.636	339		3.646	548		3.65	176		3.173	22		3.177	38		3.166	53		3.646	166		3.636	223		3.646	216		3.65	258		3.173	25		3.177	14
3.662	764		3.182	29155		3.185	21081		3.174	25388		3.658	588		3.648	214		3.658	442		3.662	202		3.182	115		3.185	5		3.174	81		3.658	190		3.648	238		3.658	207		3.662	237		3.182	18		3.185	35
3.674	734		3.19	24725		3.193	19224		3.183	23154		3.669	518		3.66	418		3.669	401		3.674	272		3.19	14		3.193	55		3.183	41		3.669	140		3.66	202		3.669	254		3.674	151		3.19	10		3.193	18
3.686	726		3.198	23125		3.202	15352		3.191	19312		3.681	640		3.671	195		3.681	321		3.686	273		3.198	27		3.202	77		3.191	17		3.681	124		3.671	255		3.681	212		3.686	151		3.198	52		3.202	2
3.698	653		3.207	18001		3.21	13052		3.199	19122		3.693	562		3.683	227		3.693	410		3.698	195		3.207	45		3.21	111		3.199	22		3.693	207		3.683	236		3.693	240		3.698	288		3.207	36		3.21	11
3.709	681		3.215	15277		3.218	10887		3.208	16602		3.705	509		3.695	252		3.705	396		3.709	240		3.215	61		3.218	63		3.208	16		3.705	229		3.695	227		3.705	190		3.709	250		3.215	59		3.218	68
3.721	415		3.223	11022		3.227	7312		3.216	12779		3.717	488		3.707	366		3.717	532		3.721	202		3.223	40		3.227	91		3.216	36		3.717	158		3.707	167		3.717	202		3.721	283		3.223	38		3.227	22
3.733	532		3.232	9872		3.235	6555		3.224	10296		3.728	451		3.719	300		3.728	380		3.733	245		3.232	91		3.235	182		3.224	29		3.728	130		3.719	261		3.728	174		3.733	230		3.232	46		3.235	59
3.745	571		3.24	7633		3.243	4376		3.233	7727		3.74	543		3.73	255		3.74	319		3.745	139		3.24	92		3.243	50		3.233	52		3.74	248		3.73	150		3.74	212		3.745	252		3.24	85		3.243	66
3.757	474		3.248	6601		3.252	3788		3.241	6832		3.752	290		3.742	276		3.752	433		3.757	123		3.248	51		3.252	65		3.241	45		3.752	369		3.742	208		3.752	115		3.757	195		3.248	104		3.252	91
3.768	410		3.257	5443		3.26	3450		3.249	5027		3.764	334		3.754	375		3.764	539		3.768	328		3.257	165		3.26	55		3.249	34		3.764	122		3.754	227		3.764	228		3.768	196		3.257	44		3.26	83
3.78	618		3.265	4732		3.268	2786		3.258	4161		3.776	409		3.766	406		3.776	446		3.78	161		3.265	91		3.268	107		3.258	126		3.776	159		3.766	202		3.776	198		3.78	237		3.265	84		3.268	48
3.792	759		3.273	3304		3.277	2201		3.266	2859		3.788	319		3.778	412		3.787	519		3.792	166		3.273	126		3.277	69		3.266	53		3.788	136		3.778	142		3.787	204		3.792	197		3.273	90		3.277	60
3.804	596		3.282	3513		3.285	1837		3.274	2755		3.799	371		3.79	257		3.799	440		3.804	191		3.282	118		3.285	97		3.274	71		3.799	182		3.79	176		3.799	161		3.804	164		3.282	108		3.285	83
3.816	693		3.29	3337		3.293	1476		3.283	1824		3.811	361		3.801	260		3.811	254		3.816	161		3.29	178		3.293	92		3.283	184		3.811	59		3.801	131		3.811	125		3.816	132		3.29	109		3.293	36
3.827	459		3.298	2483		3.302	1510		3.291	2178		3.823	291		3.813	231		3.823	315		3.827	152		3.298	152		3.302	159		3.291	121		3.823	139		3.813	128		3.823	187		3.827	180		3.298	99		3.302	85
3.839	582		3.307	2234		3.31	1426		3.299	1582		3.835	381		3.825	229		3.835	401		3.839	117		3.307	99		3.31	159		3.299	69		3.835	137		3.825	223		3.835	172		3.839	162		3.307	78		3.31	79
3.851	466		3.315	2045		3.318	1547		3.308	1446		3.847	303		3.837	401		3.847	347		3.851	113		3.315	91		3.318	149		3.308	57		3.847	158		3.837	124		3.847	99		3.851	103		3.315	66		3.318	67
3.863	286		3.323	1853		3.327	1345		3.316	1204		3.858	317		3.849	303		3.858	267		3.863	107		3.323	83		3.327	127		3.316	119		3.858	172		3.849	113		3.858	91		3.863	176		3.323	89		3.327	56
3.875	438		3.332	1826		3.335	1057		3.324	1151		3.87	339		3.86	160		3.87	421		3.875	170		3.332	46		3.335	121		3.324	83		3.87	79		3.86	143		3.87	195		3.875	192		3.332	51		3.335	79
3.887	595		3.34	1413		3.343	746		3.333	996		3.882	409		3.872	197		3.882	393		3.887	199		3.34	95		3.343	84		3.333	81		3.882	71		3.872	134		3.882	144		3.887	133		3.34	59		3.343	50
3.898	371		3.348	1167		3.352	732		3.341	816		3.894	469		3.884	235		3.894	366		3.898	94		3.348	82		3.352	148		3.341	65		3.894	130		3.884	140		3.894	113		3.898	112		3.348	84		3.352	106
3.91	585		3.357	1065		3.36	506		3.349	914		3.906	472		3.896	246		3.906	264		3.91	137		3.357	68		3.36	93		3.349	95		3.906	105		3.896	147		3.906	123		3.91	68		3.357	141		3.36	107
3.922	514		3.365	1218		3.368	603		3.358	650		3.917	605		3.908	419		3.917	275		3.922	144		3.365	127		3.368	115		3.358	87		3.917	62		3.908	64		3.917	162		3.922	112		3.365	38		3.368	51
3.934	567		3.373	839		3.377	605		3.366	622		3.929	279		3.92	285		3.929	330		3.934	165		3.373	165		3.377	115		3.366	146		3.929	124		3.92	127		3.929	77		3.934	186		3.373	80		3.377	109
3.946	468		3.382	1010		3.385	467		3.374	473		3.941	398		3.931	228		3.941	326		3.946	138		3.382	154		3.385	121		3.374	153		3.941	121		3.931	116		3.941	77		3.946	148		3.382	54		3.385	118
3.957	670		3.39	651		3.393	550		3.383	451		3.953	443		3.943	259		3.953	270		3.957	63		3.39	193		3.393	133		3.383	87		3.953	26		3.943	93		3.953	66		3.957	167		3.39	114		3.393	98
3.969	332		3.398	767		3.402	540		3.391	643		3.965	345		3.955	388		3.965	238		3.969	94		3.398	92		3.402	133		3.391	100		3.965	96		3.955	82		3.965	122		3.969	84		3.398	79		3.402	138
3.981	372		3.407	538		3.41	243		3.399	423		3.977	314		3.967	379		3.976	345		3.981	197		3.407	162		3.41	132		3.399	151		3.977	58		3.967	89		3.976	92		3.981	176		3.407	51		3.41	143
3.993	571		3.415	520		3.418	321		3.408	363		3.988	471		3.979	338		3.988	240		3.993	116		3.415	143		3.418	166		3.408	165		3.988	118		3.979	76		3.988	100		3.993	119		3.415	149		3.418	130
4.005	411		3.423	649		3.427	320		3.416	378		4	572		3.99	226		4	304		4.005	133		3.423	190		3.427	130		3.416	212		4	126		3.99	100		4	104		4.005	99		3.423	96		3.427	99
4.016	361		3.432	491		3.435	398		3.424	169		4.012	352		4.002	203		4.012	333		4.016	95		3.432	155		3.435	132		3.424	103		4.012	39		4.002	75		4.012	81		4.016	71		3.432	96		3.435	141
4.028	354		3.44	338		3.443	325		3.433	389		4.024	573		4.014	363		4.024	347		4.028	96		3.44	105		3.443	213		3.433	144		4.024	96		4.014	35		4.024	92		4.028	100		3.44	72		3.443	110
4.04	352		3.448	435		3.452	281		3.441	447		4.036	282		4.026	276		4.036	218		4.04	96		3.448	200		3.452	199		3.441	148		4.036	61		4.026	88		4.036	31		4.04	35		3.448	126		3.452	94
4.052	402		3.457	255		3.46	280		3.449	165		4.047	344		4.038	290		4.047	262		4.052	97		3.457	184		3.46	226		3.449	177		4.047	78		4.038	56		4.047	71		4.052	134		3.457	153		3.46	173
4.064	319		3.465	474		3.468	258		3.458	141		4.059	480		4.049	152		4.059	276		4.064	30		3.465	142		3.468	238		3.458	188		4.059	69		4.049	65		4.059	17		4.064	136		3.465	103		3.468	146
4.076	363		3.473	388		3.477	163		3.466	252		4.071	227		4.061	308		4.071	200		4.076	86		3.473	113		3.477	198		3.466	192		4.071	83		4.061	52		4.071	50		4.076	54		3.473	148		3.477	167
4.087	480		3.482	199		3.485	291		3.474	262		4.083	333		4.073	275		4.083	241		4.087	98		3.482	153		3.485	182		3.474	231		4.083	105		4.073	66		4.083	132		4.087	177		3.482	131		3.485	196
4.099	364		3.49	384		3.493	192		3.483	247		4.095	208		4.085	243		4.095	383		4.099	113		3.49	214		3.493	327		3.483	137		4.095	79		4.085	98		4.095	52		4.099	70		3.49	136		3.493	142
4.111	374		3.498	256		3.502	155		3.491	297		4.106	392		4.097	246		4.106	311		4.111	35		3.498	206		3.502	149		3.491	323		4.106	64		4.097	51		4.106	67		4.111	38		3.498	113		3.502	176
4.123	211		3.507	318		3.51	109		3.499	263		4.118	339		4.109	280		4.118	131		4.123	138		3.507	235		3.51	250		3.499	211		4.118	20		4.109	53		4.118	57		4.123	26		3.507	123		3.51	172
4.135	312		3.515	265		3.518	187		3.508	176		4.13	265		4.12	318		4.13	214		4.135	85		3.515	177		3.518	343		3.508	262		4.13	11		4.12	57		4.13	117		4.135	93		3.515	185		3.518	139
4.146	245		3.523	249		3.527	259		3.516	173		4.142	179		4.132	303		4.142	137		4.146	58		3.523	192		3.527	170		3.516	374		4.142	68		4.132	88		4.142	61		4.146	24		3.523	144		3.527	183
4.158	376		3.532	182		3.535	141		3.524	122		4.154	287		4.144	385		4.154	106		4.158	76		3.532	218		3.535	260		3.524	274		4.154	28		4.144	22		4.154	81		4.158	107		3.532	104		3.535	188
4.17	516		3.54	167		3.543	112		3.533	272		4.166	175		4.156	113		4.166	139		4.17	45		3.54	256		3.543	319		3.533	145		4.166	89		4.156	107		4.166	114		4.17	24		3.54	168		3.543	228
4.182	401		3.548	193		3.552	133		3.541	168		4.177	337		4.168	221		4.177	247		4.182	74		3.548	268		3.552	303		3.541	209		4.177	50		4.168	55		4.177	32		4.182	56		3.548	109		3.552	167
4.194	330		3.557	171		3.56	153		3.549	85		4.189	391		4.179	264		4.189	225		4.194	116		3.557	253		3.56	276		3.549	388		4.189	89		4.179	33		4.189	5		4.194	36		3.557	193		3.56	167
4.205	448		3.565	162		3.568	205		3.558	120		4.201	377		4.191	216		4.201	213		4.205	15		3.565	206		3.568	211		3.558	306		4.201	58		4.191	22		4.201	38		4.205	97		3.565	118		3.568	148
4.217	382		3.573	122		3.577	171		3.566	151		4.213	244		4.203	244		4.213	240		4.217	105		3.573	246		3.577	280		3.566	362		4.213	64		4.203	71		4.213	51		4.217	92		3.573	130		3.577	105
4.229	314		3.582	179		3.585	128		3.574	166		4.225	323		4.215	378		4.225	89		4.229	107		3.582	293		3.585	196		3.574	219		4.225	81		4.215	119		4.225	11		4.229	22		3.582	124		3.585	158
4.241	253		3.59	117		3.593	163		3.583	144		4.236	257		4.227	343		4.236	118		4.241	73		3.59	221		3.593	211		3.583	327		4.236	42		4.227	51		4.236	13		4.241	34		3.59	149		3.593	314
4.253	328		3.598	199		3.602	82		3.591	219		4.248	144		4.238	266		4.248	114		4.253	90		3.598	258		3.602	296		3.591	229		4.248	63		4.238	18		4.248	31		4.253	80		3.598	129		3.602	204
4.265	294		3.607	125		3.61	68		3.599	237		4.26	180		4.25	251		4.26	290		4.265	48		3.607	313		3.61	221		3.599	240		4.26	35		4.25	45		4.26	41		4.265	66		3.607	183		3.61	181
4.276	367		3.615	149		3.618	154		3.608	157		4.272	407		4.262	305		4.272	233		4.276	106		3.615	275		3.618	273		3.608	321		4.272	9		4.262	26		4.272	27		4.276	113		3.615	198		3.618	209
4.288	238		3.623	197		3.627	50		3.616	85		4.284	219		4.274	269		4.284	98		4.288	71		3.623	238		3.627	249		3.616	300		4.284	43		4.274	36		4.284	66		4.288	31		3.623	141		3.627	115
4.3	243		3.632	122		3.635	131		3.624	117		4.296	167		4.286	141		4.295	251		4.3	67		3.632	333		3.635	358		3.624	264		4.296	27		4.286	22		4.295	37		4.3	89		3.632	133		3.635	154
4.312	447		3.64	169		3.643	90		3.633	135		4.307	325		4.298	156		4.307	123		4.312	38		3.64	203		3.643	326		3.633	254		4.307	20		4.298	78		4.307	88		4.312	39		3.64	226		3.643	193
4.324	192		3.648	107		3.652	102		3.641	146		4.319	156		4.309	278		4.319	74		4.324	32		3.648	298		3.652	232		3.641	257		4.319	45		4.309	34		4.319	72		4.324	82		3.648	177		3.652	180
4.335	405		3.657	183		3.66	175		3.649	220		4.331	131		4.321	188		4.331	59		4.335	70		3.657	198		3.66	203		3.649	297		4.331	38		4.321	17		4.331	27		4.335	136		3.657	200		3.66	117
4.347	177		3.665	105		3.668	107		3.658	98		4.343	284		4.333	336		4.343	348		4.347	25		3.665	274		3.668	265		3.658	207		4.343	37		4.333	39		4.343	104		4.347	64		3.665	206		3.668	176
4.359	356		3.673	160		3.677	141		3.666	124		4.355	112		4.345	74		4.354	193		4.359	52		3.673	240		3.677	293		3.666	295		4.355	44		4.345	31		4.354	63		4.359	48		3.673	163		3.677	205
4.371	281		3.682	82		3.685	126		3.674	112		4.366	255		4.357	266		4.366	59		4.371	48		3.682	190		3.685	338		3.674	276		4.366	31		4.357	10		4.366	97		4.371	105		3.682	158		3.685	92
4.383	362		3.69	38		3.693	68		3.683	186		4.378	149		4.368	194		4.378	89		4.383	30		3.69	248		3.693	286		3.683	159		4.378	74		4.368	42		4.378	87		4.383	64		3.69	122		3.693	226
4.394	157		3.698	80		3.702	20		3.691	152		4.39	388		4.38	143		4.39	156		4.394	41		3.698	226		3.702	285		3.691	339		4.39	66		4.38	53		4.39	85		4.394	55		3.698	160		3.702	155
4.406	220		3.707	199		3.71	83		3.699	262		4.402	393		4.392	104		4.402	174		4.406	145		3.707	193		3.71	244		3.699	279		4.402	59		4.392	31		4.402	82		4.406	19		3.707	117		3.71	102
4.418	159		3.715	163		3.718	108		3.708	154		4.414	167		4.404	170		4.414	220		4.418	63		3.715	175		3.718	187		3.708	311		4.414	65		4.404	19		4.414	112		4.418	40		3.715	133		3.718	167
4.43	202		3.723	100		3.727	116		3.716	67		4.425	206		4.416	186		4.425	116		4.43	43		3.723	241		3.727	314		3.716	234		4.425	25		4.416	62		4.425	79		4.43	6		3.723	104		3.727	145
4.442	190		3.732	74		3.735	140		3.724	122		4.437	190		4.427	109		4.437	124		4.442	61		3.732	166		3.735	113		3.724	305		4.437	69		4.427	72		4.437	84		4.442	48		3.732	39		3.735	181
4.454	278		3.74	148		3.743	139		3.733	140		4.449	119		4.439	206		4.449	124		4.454	50		3.74	168		3.743	228		3.733	263		4.449	67		4.439	86		4.449	34		4.454	79		3.74	101		3.743	150
4.465	278		3.748	196		3.752	101		3.741	57		4.461	197		4.451	133		4.461	158		4.465	80		3.748	214		3.752	205		3.741	231		4.461	43		4.451	30		4.461	97		4.465	15		3.748	183		3.752	104
4.477	193		3.757	80		3.76	114		3.749	67		4.473	147		4.463	266		4.473	145		4.477	69		3.757	273		3.76	344		3.749	189		4.473	22		4.463	16		4.473	68		4.477	62		3.757	152		3.76	162
4.489	150		3.765	89		3.768	108		3.758	165		4.485	93		4.475	193		4.484	174		4.489	39		3.765	182		3.768	145		3.758	143		4.485	13		4.475	38		4.484	85		4.489	12		3.765	75		3.768	141
4.501	175		3.773	173		3.777	138		3.766	87		4.496	103		4.487	90		4.496	185		4.501	11		3.773	168		3.777	210		3.766	187		4.496	20		4.487	10		4.496	86		4.501	47		3.773	105		3.777	151
4.513	241		3.782	116		3.785	194		3.774	63		4.508	122		4.498	120		4.508	181		4.513	25		3.782	217		3.785	157		3.774	158		4.508	50		4.498	38		4.508	60		4.513	79		3.782	141		3.785	126
4.524	198		3.79	102		3.793	94		3.783	127		4.52	155		4.51	163		4.52	170		4.524	19		3.79	202		3.793	186		3.783	173		4.52	93		4.51	80		4.52	93		4.524	84		3.79	133		3.793	82
4.536	294		3.798	125		3.802	82		3.791	269		4.532	290		4.522	78		4.532	77		4.536	56		3.798	83		3.802	259		3.791	287		4.532	36		4.522	24		4.532	97		4.536	92		3.798	56		3.802	110
4.548	191		3.807	120		3.81	83		3.799	107		4.544	238		4.534	227		4.544	82		4.548	107		3.807	146		3.81	193		3.799	282		4.544	84		4.534	33		4.544	115		4.548	28		3.807	125		3.81	131
4.56	188		3.815	157		3.818	76		3.808	124		4.555	75		4.546	202		4.555	83		4.56	69		3.815	173		3.818	156		3.808	304		4.555	97		4.546	19		4.555	127		4.56	18		3.815	108		3.818	69
4.572	208		3.823	102		3.827	253		3.816	88		4.567	117		4.557	210		4.567	133		4.572	39		3.823	201		3.827	184		3.816	245		4.567	68		4.557	0		4.567	77		4.572	41		3.823	52		3.827	110
4.583	112		3.832	76		3.835	180		3.824	175		4.579	154		4.569	151		4.579	108		4.583	138		3.832	86		3.835	195		3.824	175		4.579	122		4.569	42		4.579	32		4.583	99		3.832	109		3.835	102
4.595	174		3.84	112		3.843	113		3.833	140		4.591	46		4.581	256		4.591	145		4.595	41		3.84	111		3.843	327		3.833	102		4.591	51		4.581	45		4.591	104		4.595	88		3.84	82		3.843	184
4.607	285		3.848	175		3.852	142		3.841	56		4.603	116		4.593	200		4.603	148		4.607	67		3.848	128		3.852	176		3.841	116		4.603	35		4.593	38		4.603	77		4.607	150		3.848	83		3.852	116
4.619	330		3.857	156		3.86	246		3.849	122		4.614	140		4.605	187		4.614	190		4.619	35		3.857	169		3.86	192		3.849	148		4.614	33		4.605	27		4.614	43		4.619	31		3.857	27		3.86	89
4.631	43		3.865	135		3.868	104		3.858	60		4.626	166		4.616	183		4.626	180		4.631	69		3.865	115		3.868	203		3.858	168		4.626	34		4.616	57		4.626	143		4.631	85		3.865	104		3.868	100
4.643	305		3.873	188		3.877	45		3.866	90		4.638	86		4.628	170		4.638	184		4.643	76		3.873	89		3.877	190		3.866	115		4.638	44		4.628	23		4.638	119		4.643	51		3.873	50		3.877	61
4.654	207		3.882	136		3.885	123		3.874	185		4.65	160		4.64	182		4.65	216		4.654	81		3.882	114		3.885	136		3.874	110		4.65	53		4.64	58		4.65	43		4.654	83		3.882	76		3.885	101
4.666	178		3.89	100		3.893	115		3.883	92		4.662	104		4.652	234		4.662	152		4.666	14		3.89	58		3.893	124		3.883	203		4.662	41		4.652	14		4.662	70		4.666	62		3.89	57		3.893	175
4.678	130		3.898	151		3.902	30		3.891	129		4.674	96		4.664	150		4.673	88		4.678	89		3.898	70		3.902	128		3.891	163		4.674	91		4.664	58		4.673	169		4.678	49		3.898	111		3.902	149
4.69	293		3.907	137		3.91	77		3.899	91		4.685	173		4.676	100		4.685	138		4.69	119		3.907	136		3.91	100		3.899	194		4.685	126		4.676	25		4.685	107		4.69	60		3.907	44		3.91	81
4.702	98		3.915	102		3.918	114		3.908	135		4.697	80		4.687	175		4.697	128		4.702	100		3.915	34		3.918	155		3.908	88		4.697	107		4.687	26		4.697	93		4.702	63		3.915	110		3.918	32
4.713	292		3.923	85		3.927	187		3.916	162		4.709	147		4.699	140		4.709	181		4.713	129		3.923	98		3.927	93		3.916	173		4.709	108		4.699	98		4.709	127		4.713	38		3.923	53		3.927	99
4.725	175		3.932	99		3.935	37		3.924	203		4.721	100		4.711	168		4.721	107		4.725	51		3.932	41		3.935	98		3.924	106		4.721	25		4.711	43		4.721	106		4.725	58		3.932	47		3.935	61
4.737	228		3.94	172		3.943	47		3.933	100		4.733	146		4.723	149		4.733	109		4.737	21		3.94	81		3.943	101		3.933	147		4.733	88		4.723	37		4.733	74		4.737	33		3.94	39		3.943	98
4.749	209		3.948	66		3.952	134		3.941	258		4.744	115		4.735	62		4.744	149		4.749	44		3.948	150		3.952	124		3.941	89		4.744	67		4.735	11		4.744	78		4.749	92		3.948	97		3.952	116
4.761	261		3.957	143		3.96	185		3.949	128		4.756	141		4.746	105		4.756	142		4.761	38		3.957	93		3.96	175		3.949	148		4.756	52		4.746	54		4.756	188		4.761	77		3.957	98		3.96	85
4.772	164		3.965	156		3.968	163		3.958	111		4.768	182		4.758	145		4.768	93		4.772	95		3.965	126		3.968	122		3.958	83		4.768	38		4.758	1		4.768	112		4.772	60		3.965	23		3.968	78
4.784	204		3.973	197		3.977	56		3.966	214		4.78	115		4.77	125		4.78	113		4.784	79		3.973	58		3.977	144		3.966	72		4.78	32		4.77	32		4.78	83		4.784	69		3.973	54		3.977	121
4.796	113		3.982	162		3.985	30		3.974	95		4.792	288		4.782	95		4.792	188		4.796	42		3.982	120		3.985	160		3.974	125		4.792	14		4.782	56		4.792	72		4.796	42		3.982	82		3.985	54
4.808	183		3.99	100		3.993	50		3.983	89		4.803	236		4.794	134		4.803	44		4.808	73		3.99	52		3.993	118		3.983	119		4.803	49		4.794	6		4.803	108		4.808	43		3.99	50		3.993	58
4.82	203		3.998	170		4.002	141		3.991	115		4.815	206		4.805	56		4.815	340		4.82	113		3.998	52		4.002	98		3.991	109		4.815	44		4.805	34		4.815	88		4.82	62		3.998	35		4.002	65
4.832	160		4.007	126		4.01	56		3.999	134		4.827	85		4.817	173		4.827	136		4.832	95		4.007	112		4.01	143		3.999	88		4.827	58		4.817	74		4.827	78		4.832	84		4.007	12		4.01	47
4.843	82		4.015	55		4.018	87		4.008	62		4.839	91		4.829	90		4.839	214		4.843	42		4.015	50		4.018	58		4.008	110		4.839	38		4.829	75		4.839	67		4.843	101		4.015	47		4.018	104
4.855	164		4.023	61		4.027	181		4.016	151		4.851	142		4.841	148		4.851	110		4.855	57		4.023	55		4.027	131		4.016	105		4.851	16		4.841	67		4.851	102		4.855	20		4.023	61		4.027	102
4.867	194		4.032	81		4.035	153		4.024	74		4.863	78		4.853	67		4.862	224		4.867	68		4.032	179		4.035	124		4.024	31		4.863	144		4.853	26		4.862	142		4.867	28		4.032	48		4.035	25
4.879	59		4.04	136		4.043	151		4.033	88		4.874	172		4.865	54		4.874	110		4.879	20		4.04	76		4.043	100		4.033	81		4.874	56		4.865	14		4.874	105		4.879	60		4.04	89		4.043	63
4.891	256		4.048	112		4.052	118		4.041	63		4.886	108		4.876	133		4.886	17		4.891	47		4.048	58		4.052	123		4.041	129		4.886	72		4.876	81		4.886	64		4.891	125		4.048	25		4.052	18
4.902	84		4.057	35		4.06	226		4.049	46		4.898	186		4.888	101		4.898	239		4.902	100		4.057	44		4.06	71		4.049	102		4.898	80		4.888	51		4.898	116		4.902	77		4.057	42		4.06	102
4.914	151		4.065	77		4.068	146		4.058	107		4.91	129		4.9	93		4.91	100		4.914	91		4.065	64		4.068	52		4.058	33		4.91	40		4.9	44		4.91	160		4.914	43		4.065	31		4.068	48
4.926	82		4.073	271		4.077	154		4.066	117		4.922	138		4.912	71		4.922	179		4.926	49		4.073	71		4.077	130		4.066	73		4.922	96		4.912	59		4.922	65		4.926	31		4.073	11		4.077	47
4.938	189		4.082	222		4.085	130		4.074	70		4.933	197		4.924	146		4.933	62		4.938	85		4.082	80		4.085	62		4.074	88		4.933	65		4.924	28		4.933	125		4.938	43		4.082	91		4.085	34
4.95	184		4.09	56		4.093	60		4.083	109		4.945	81		4.935	127		4.945	203		4.95	82		4.09	86		4.093	109		4.083	99		4.945	88		4.935	74		4.945	86		4.95	58		4.09	45		4.093	28
4.962	180		4.098	297		4.102	142		4.091	111		4.957	154		4.947	48		4.957	105		4.962	100		4.098	33		4.102	71		4.091	84		4.957	71		4.947	67		4.957	68		4.962	59		4.098	81		4.102	45
4.973	191		4.107	45		4.11	154		4.099	135		4.969	96		4.959	215		4.969	170		4.973	97		4.107	69		4.11	90		4.099	141		4.969	91		4.959	50		4.969	121		4.973	49		4.107	52		4.11	41
4.985	301		4.115	149		4.118	52		4.108	82		4.981	94		4.971	85		4.981	89		4.985	46		4.115	59		4.118	64		4.108	110		4.981	53		4.971	20		4.981	99		4.985	45		4.115	68		4.118	21
4.997	121		4.123	137		4.127	124		4.116	94		4.992	22		4.983	138		4.992	202		4.997	36		4.123	26		4.127	74		4.116	84		4.992	116		4.983	54		4.992	107		4.997	20		4.123	4		4.127	43
5.009	266		4.132	135		4.135	105		4.124	122		5.004	141		4.994	152		5.004	175		5.009	50		4.132	64		4.135	69		4.124	119		5.004	55		4.994	68		5.004	107		5.009	72		4.132	27		4.135	53
5.021	209		4.14	153		4.143	151		4.133	115		5.016	74		5.006	115		5.016	244		5.021	55		4.14	27		4.143	120		4.133	63		5.016	56		5.006	60		5.016	172		5.021	97		4.14	61		4.143	42
5.032	83		4.148	191		4.152	121		4.141	180		5.028	100		5.018	66		5.028	287		5.032	17		4.148	72		4.152	41		4.141	112		5.028	77		5.018	20		5.028	49		5.032	59		4.148	49		4.152	20
5.044	107		4.157	199		4.16	68		4.149	61		5.04	64		5.03	122		5.04	79		5.044	49		4.157	62		4.16	75		4.149	89		5.04	43		5.03	33		5.04	38		5.044	49		4.157	43		4.16	64
5.056	89		4.165	115		4.168	219		4.158	102		5.052	87		5.042	251		5.051	76		5.056	143		4.165	41		4.168	37		4.158	28		5.052	100		5.042	62		5.051	125		5.056	45		4.165	29		4.168	67
5.068	61		4.173	97		4.177	49		4.166	166		5.063	126		5.054	59		5.063	191		5.068	65		4.173	72		4.177	51		4.166	51		5.063	73		5.054	47		5.063	59		5.068	84		4.173	54		4.177	51
5.08	154		4.182	156		4.185	67		4.174	116		5.075	127		5.065	47		5.075	147		5.08	49		4.182	61		4.185	103		4.174	56		5.075	80		5.065	48		5.075	59		5.08	70		4.182	16		4.185	59
5.091	216		4.19	163		4.193	105		4.182	109		5.087	126		5.077	165		5.087	102		5.091	78		4.19	61		4.193	49		4.182	71		5.087	87		5.077	54		5.087	40		5.091	109		4.19	38		4.193	34
5.103	128		4.198	117		4.202	182		4.191	54		5.099	110		5.089	48		5.099	48		5.103	69		4.198	60		4.202	58		4.191	56		5.099	64		5.089	54		5.099	78		5.103	47		4.198	11		4.202	15
5.115	145		4.207	85		4.21	83		4.199	92		5.111	125		5.101	181		5.111	334		5.115	39		4.207	111		4.21	74		4.199	61		5.111	89		5.101	25		5.111	90		5.115	72		4.207	29		4.21	35
5.127	109		4.215	47		4.218	32		4.207	50		5.122	155		5.113	111		5.122	131		5.127	144		4.215	43		4.218	22		4.207	16		5.122	76		5.113	44		5.122	127		5.127	41		4.215	42		4.218	27
5.139	118		4.223	176		4.227	138		4.216	110		5.134	88		5.124	37		5.134	133		5.139	78		4.223	15		4.227	40		4.216	75		5.134	31		5.124	33		5.134	166		5.139	45		4.223	12		4.227	50
5.151	188		4.232	333		4.235	116		4.224	98		5.146	145		5.136	55		5.146	126		5.151	65		4.232	60		4.235	33		4.224	40		5.146	149		5.136	37		5.146	95		5.151	50		4.232	33		4.235	51
5.162	239		4.24	182		4.243	58		4.232	52		5.158	163		5.148	88		5.158	220		5.162	104		4.24	48		4.243	36		4.232	23		5.158	75		5.148	72		5.158	79		5.162	50		4.24	6		4.243	35
5.174	153		4.248	76		4.252	67		4.241	146		5.17	105		5.16	53		5.17	107		5.174	93		4.248	39		4.252	40		4.241	83		5.17	92		5.16	44		5.17	123		5.174	51		4.248	21		4.252	34
5.186	225		4.257	67		4.26	106		4.249	58		5.181	165		5.172	95		5.181	228		5.186	99		4.257	41		4.26	76		4.249	53		5.181	79		5.172	36		5.181	71		5.186	73		4.257	33		4.26	19
5.198	198		4.265	116		4.268	83		4.257	201		5.193	186		5.184	151		5.193	144		5.198	44		4.265	9		4.268	57		4.257	48		5.193	56		5.184	84		5.193	163		5.198	46		4.265	23		4.268	59
5.21	132		4.273	141		4.277	80		4.266	97		5.205	166		5.195	103		5.205	118		5.21	45		4.273	24		4.277	35		4.266	28		5.205	118		5.195	58		5.205	69		5.21	38		4.273	8		4.277	45
5.221	345		4.282	57		4.285	61		4.274	121		5.217	226		5.207	166		5.217	160		5.221	32		4.282	27		4.285	39		4.274	70		5.217	71		5.207	91		5.217	75		5.221	4		4.282	19		4.285	42
5.233	175		4.29	191		4.293	163		4.282	93		5.229	147		5.219	115		5.229	191		5.233	41		4.29	112		4.293	41		4.282	69		5.229	82		5.219	47		5.229	101		5.233	49		4.29	21		4.293	41
5.245	172		4.298	162		4.302	36		4.291	61		5.241	243		5.231	100		5.24	104		5.245	52		4.298	20		4.302	27		4.291	54		5.241	79		5.231	25		5.24	54		5.245	87		4.298	41		4.302	59
5.257	318		4.307	24		4.31	227		4.299	113		5.252	83		5.243	148		5.252	208		5.257	98		4.307	40		4.31	21		4.299	51		5.252	29		5.243	78		5.252	75		5.257	69		4.307	15		4.31	38
5.269	135		4.315	94		4.318	99		4.307	194		5.264	178		5.254	113		5.264	121		5.269	73		4.315	34		4.318	33		4.307	26		5.264	86		5.254	50		5.264	69		5.269	67		4.315	31		4.318	0
5.28	135		4.323	93		4.327	96		4.316	116		5.276	141		5.266	81		5.276	178		5.28	64		4.323	34		4.327	40		4.316	15		5.276	35		5.266	33		5.276	99		5.28	45		4.323	15		4.327	20
5.292	144		4.332	99		4.335	108		4.324	79		5.288	99		5.278	78		5.288	116		5.292	84		4.332	8		4.335	44		4.324	30		5.288	111		5.278	69		5.288	83		5.292	105		4.332	4		4.335	22
5.304	29		4.34	73		4.343	123		4.332	45		5.3	144		5.29	178		5.3	89		5.304	90		4.34	23		4.343	27		4.332	67		5.3	41		5.29	50		5.3	50		5.304	56		4.34	28		4.343	25
5.316	309		4.348	53		4.352	121		4.341	117		5.311	209		5.302	195		5.311	88		5.316	39		4.348	44		4.352	61		4.341	66		5.311	51		5.302	87		5.311	65		5.316	43		4.348	46		4.352	24
5.328	111		4.357	84		4.36	169		4.349	90		5.323	226		5.313	146		5.323	166		5.328	70		4.357	51		4.36	45		4.349	43		5.323	67		5.313	85		5.323	64		5.328	31		4.357	24		4.36	19
5.34	244		4.365	79		4.368	103		4.357	96		5.335	149		5.325	160		5.335	311		5.34	23		4.365	50		4.368	42		4.357	50		5.335	42		5.325	66		5.335	63		5.34	99		4.365	29		4.368	6
5.351	298		4.373	29		4.377	68		4.366	52		5.347	150		5.337	199		5.347	124		5.351	46		4.373	44		4.377	8		4.366	57		5.347	80		5.337	59		5.347	141		5.351	98		4.373	15		4.377	26
5.363	254		4.382	80		4.385	142		4.374	49		5.359	128		5.349	139		5.359	190		5.363	48		4.382	72		4.385	36		4.374	47		5.359	79		5.349	30		5.359	56		5.363	82		4.382	0		4.385	36
5.375	144		4.39	72		4.393	207		4.382	113		5.37	59		5.361	105		5.37	106		5.375	33		4.39	70		4.393	26		4.382	25		5.37	30		5.361	35		5.37	78		5.375	18		4.39	14		4.393	3
5.387	193		4.398	201		4.402	95		4.391	107		5.382	169		5.373	58		5.382	53		5.387	107		4.398	59		4.402	26		4.391	5		5.382	52		5.373	88		5.382	130		5.387	98		4.398	14		4.402	20
5.399	277		4.407	100		4.41	56		4.399	69		5.394	110		5.384	49		5.394	53		5.399	64		4.407	29		4.41	54		4.399	27		5.394	116		5.384	39		5.394	65		5.399	97		4.407	11		4.41	31
5.41	52		4.415	191		4.418	201		4.407	190		5.406	209		5.396	134		5.406	202		5.41	78		4.415	46		4.418	94		4.407	20		5.406	87		5.396	35		5.406	106		5.41	83		4.415	26		4.418	13
5.422	238		4.423	47		4.427	237		4.416	35		5.418	225		5.408	114		5.418	320		5.422	66		4.423	54		4.427	42		4.416	24		5.418	61		5.408	71		5.418	80		5.422	67		4.423	62		4.427	19
5.434	223		4.432	127		4.435	16		4.424	95		5.43	212		5.42	155		5.429	157		5.434	49		4.432	51		4.435	47		4.424	73		5.43	96		5.42	84		5.429	63		5.434	31		4.432	47		4.435	40
5.446	326		4.44	59		4.443	106		4.432	83		5.441	121		5.432	173		5.441	116		5.446	66		4.44	120		4.443	26		4.432	21		5.441	74		5.432	38		5.441	91		5.446	78		4.44	70		4.443	33
5.458	192		4.448	174		4.452	107		4.441	185		5.453	73		5.443	97		5.453	121		5.458	65		4.448	32		4.452	16		4.441	35		5.453	89		5.443	112		5.453	77		5.458	85		4.448	23		4.452	23
5.469	52		4.457	72		4.46	74		4.449	110		5.465	45		5.455	187		5.465	230		5.469	97		4.457	48		4.46	16		4.449	52		5.465	51		5.455	55		5.465	95		5.469	41		4.457	41		4.46	10
5.481	161		4.465	135		4.468	140		4.457	43		5.477	113		5.467	65		5.477	108		5.481	47		4.465	12		4.468	29		4.457	87		5.477	82		5.467	47		5.477	40		5.481	102		4.465	29		4.468	40
5.493	181		4.473	41		4.477	37		4.466	97		5.489	109		5.479	128		5.489	172		5.493	98		4.473	95		4.477	23		4.466	52		5.489	59		5.479	92		5.489	74		5.493	43		4.473	22		4.477	17
5.505	91		4.482	40		4.485	64		4.474	50		5.5	136		5.491	36		5.5	85		5.505	24		4.482	37		4.485	45		4.474	7		5.5	29		5.491	22		5.5	122		5.505	11		4.482	77		4.485	10
5.517	220		4.49	113		4.493	38		4.482	139		5.512	75		5.502	141		5.512	76		5.517	44		4.49	56		4.493	21		4.482	0		5.512	68		5.502	44		5.512	105		5.517	76		4.49	31		4.493	18
5.529	121		4.498	158		4.502	70		4.491	28		5.524	135		5.514	153		5.524	76		5.529	81		4.498	58		4.502	39		4.491	20		5.524	87		5.514	55		5.524	91		5.529	35		4.498	19		4.502	24
5.54	87		4.507	252		4.51	260		4.499	41		5.536	39		5.526	67		5.536	218		5.54	64		4.507	58		4.51	40		4.499	31		5.536	34		5.526	182		5.536	41		5.54	57		4.507	38		4.51	19
5.552	75		4.515	166		4.518	120		4.507	139		5.548	132		5.538	80		5.548	25		5.552	136		4.515	94		4.518	37		4.507	26		5.548	88		5.538	40		5.548	47		5.552	67		4.515	13		4.518	21
5.564	190		4.523	22		4.527	109		4.516	51		5.56	78		5.55	104		5.559	102		5.564	127		4.523	25		4.527	52		4.516	46		5.56	68		5.55	31		5.559	64		5.564	97		4.523	65		4.527	14
5.576	136		4.532	184		4.535	122		4.524	103		5.571	180		5.562	35		5.571	120		5.576	36		4.532	32		4.535	35		4.524	20		5.571	71		5.562	84		5.571	73		5.576	55		4.532	42		4.535	34
5.588	57		4.54	86		4.543	163		4.532	157		5.583	103		5.573	99		5.583	109		5.588	83		4.54	64		4.543	111		4.532	59		5.583	95		5.573	46		5.583	119		5.588	107		4.54	23		4.543	14
5.599	120		4.548	118		4.552	109		4.541	192		5.595	185		5.585	71		5.595	177		5.599	74		4.548	53		4.552	95		4.541	20		5.595	56		5.585	62		5.595	80		5.599	75		4.548	58		4.552	18
5.611	191		4.557	43		4.56	229		4.549	88		5.607	142		5.597	140		5.607	159		5.611	92		4.557	77		4.56	22		4.549	53		5.607	67		5.597	46		5.607	81		5.611	60		4.557	24		4.56	41
5.623	79		4.565	89		4.568	91		4.557	49		5.619	128		5.609	51		5.619	27		5.623	87		4.565	50		4.568	48		4.557	7		5.619	114		5.609	30		5.619	84		5.623	123		4.565	19		4.568	11
5.635	206		4.573	61		4.577	45		4.566	95		5.63	121		5.621	80		5.63	128		5.635	72		4.573	41		4.577	42		4.566	59		5.63	89		5.621	66		5.63	63		5.635	117		4.573	76		4.577	46
5.647	231		4.582	127		4.585	101		4.574	17		5.642	98		5.632	113		5.642	125		5.647	114		4.582	105		4.585	66		4.574	3		5.642	97		5.632	80		5.642	150		5.647	90		4.582	61		4.585	39
5.658	84		4.59	39		4.593	47		4.582	107		5.654	122		5.644	32		5.654	130		5.658	91		4.59	52		4.593	105		4.582	45		5.654	97		5.644	57		5.654	137		5.658	85		4.59	10		4.593	25
5.67	184		4.598	129		4.602	69		4.591	80		5.666	67		5.656	109		5.666	226		5.67	51		4.598	45		4.602	65		4.591	39		5.666	76		5.656	50		5.666	48		5.67	45		4.598	42		4.602	19
5.682	215		4.607	112		4.61	104		4.599	65		5.678	86		5.668	79		5.678	90		5.682	83		4.607	98		4.61	42		4.599	24		5.678	89		5.668	40		5.678	74		5.682	223		4.607	33		4.61	68
5.694	72		4.615	80		4.618	32		4.607	155		5.689	210		5.68	36		5.689	239		5.694	82		4.615	38		4.618	80		4.607	46		5.689	89		5.68	62		5.689	60		5.694	71		4.615	80		4.618	25
5.706	158		4.623	94		4.627	49		4.616	59		5.701	92		5.691	76		5.701	88		5.706	32		4.623	103		4.627	67		4.616	47		5.701	88		5.691	50		5.701	74		5.706	110		4.623	34		4.627	43
5.718	63		4.632	88		4.635	34		4.624	74		5.713	115		5.703	93		5.713	80		5.718	95		4.632	34		4.635	25		4.624	43		5.713	49		5.703	84		5.713	29		5.718	167		4.632	19		4.635	28
5.729	188		4.64	69		4.643	48		4.632	29		5.725	48		5.715	46		5.725	194		5.729	85		4.64	52		4.643	89		4.632	68		5.725	19		5.715	51		5.725	86		5.729	70		4.64	38		4.643	11
5.741	137		4.648	14		4.652	30		4.641	119		5.737	131		5.727	14		5.737	202		5.741	88		4.648	86		4.652	11		4.641	35		5.737	57		5.727	13		5.737	98		5.741	75		4.648	45		4.652	8
5.753	178		4.657	162		4.66	115		4.649	65		5.749	164		5.739	139		5.748	188		5.753	120		4.657	20		4.66	48		4.649	69		5.749	66		5.739	58		5.748	63		5.753	23		4.657	68		4.66	20
5.765	22		4.665	40		4.668	145		4.657	156		5.76	114		5.751	66		5.76	80		5.765	38		4.665	59		4.668	98		4.657	49		5.76	128		5.751	35		5.76	123		5.765	21		4.665	19		4.668	28
5.777	234		4.673	89		4.677	56		4.666	142		5.772	66		5.762	91		5.772	113		5.777	57		4.673	73		4.677	32		4.666	41		5.772	78		5.762	39		5.772	82		5.777	39		4.673	22		4.677	22
5.788	104		4.681	97		4.685	186		4.674	99		5.784	180		5.774	49		5.784	148		5.788	21		4.681	79		4.685	38		4.674	19		5.784	127		5.774	49		5.784	116		5.788	126		4.681	7		4.685	17
5.8	210		4.69	56		4.693	63		4.682	79		5.796	36		5.786	258		5.796	178		5.8	80		4.69	43		4.693	47		4.682	31		5.796	114		5.786	20		5.796	120		5.8	110		4.69	33		4.693	42
5.812	90		4.698	58		4.702	109		4.691	144		5.808	66		5.798	75		5.808	296		5.812	104		4.698	57		4.702	102		4.691	44		5.808	48		5.798	124		5.808	93		5.812	78		4.698	27		4.702	55
5.824	176		4.706	92		4.71	244		4.699	186		5.819	99		5.81	254		5.819	109		5.824	131		4.706	85		4.71	52		4.699	60		5.819	76		5.81	98		5.819	103		5.824	36		4.706	29		4.71	26
5.836	179		4.715	54		4.718	115		4.707	69		5.831	193		5.821	117		5.831	155		5.836	51		4.715	61		4.718	80		4.707	66		5.831	128		5.821	24		5.831	79		5.836	90		4.715	25		4.718	10
5.847	183		4.723	30		4.727	153		4.716	74		5.843	56		5.833	125		5.843	115		5.847	34		4.723	56		4.727	32		4.716	35		5.843	66		5.833	58		5.843	72		5.847	56		4.723	11		4.727	18
5.859	162		4.731	142		4.735	172		4.724	84		5.855	117		5.845	71		5.855	215		5.859	108		4.731	60		4.735	43		4.724	64		5.855	69		5.845	91		5.855	59		5.859	94		4.731	15		4.735	42
5.871	130		4.74	95		4.743	103		4.732	20		5.867	33		5.857	55		5.867	109		5.871	74		4.74	132		4.743	48		4.732	78		5.867	62		5.857	21		5.867	50		5.871	28		4.74	40		4.743	35
5.883	137		4.748	121		4.752	77		4.741	98		5.878	233		5.869	69		5.878	86		5.883	73		4.748	100		4.752	33		4.741	40		5.878	44		5.869	29		5.878	92		5.883	29		4.748	20		4.752	50
5.895	61		4.756	91		4.76	124		4.749	104		5.89	106		5.88	24		5.89	200		5.895	61		4.756	55		4.76	70		4.749	75		5.89	58		5.88	30		5.89	76		5.895	54		4.756	26		4.76	26
5.907	114		4.765	95		4.768	44		4.757	97		5.902	99		5.892	82		5.902	133		5.907	60		4.765	89		4.768	31		4.757	108		5.902	34		5.892	89		5.902	99		5.907	46		4.765	53		4.768	41
5.918	190		4.773	73		4.777	167		4.766	20		5.914	71		5.904	145		5.914	81		5.918	138		4.773	88		4.777	107		4.766	57		5.914	44		5.904	71		5.914	52		5.918	48		4.773	41		4.777	26
5.93	139		4.781	88		4.785	110		4.774	198		5.926	97		5.916	178		5.926	120		5.93	86		4.781	45		4.785	105		4.774	26		5.926	81		5.916	79		5.926	92		5.93	74		4.781	37		4.785	29
5.942	256		4.79	97		4.793	53		4.782	85		5.938	67		5.928	113		5.937	114		5.942	52		4.79	69		4.793	48		4.782	112		5.938	48		5.928	17		5.937	90		5.942	32		4.79	53		4.793	46
5.954	204		4.798	70		4.802	63		4.791	67		5.949	101		5.94	104		5.949	138		5.954	54		4.798	38		4.802	27		4.791	53		5.949	61		5.94	110		5.949	52		5.954	22		4.798	79		4.802	60
5.966	186		4.806	42		4.81	75		4.799	128		5.961	171		5.951	106		5.961	171		5.966	82		4.806	40		4.81	36		4.799	34		5.961	52		5.951	37		5.961	128		5.966	39		4.806	40		4.81	19
5.977	57		4.815	93		4.818	70		4.807	124		5.973	110		5.963	118		5.973	208		5.977	58		4.815	49		4.818	33		4.807	48		5.973	53		5.963	54		5.973	64		5.977	27		4.815	37		4.818	14
5.989	198		4.823	2		4.827	97		4.816	129		5.985	177		5.975	169		5.985	259		5.989	101		4.823	87		4.827	35		4.816	55		5.985	83		5.975	28		5.985	40		5.989	67		4.823	16		4.827	24
6.001	178		4.831	58		4.835	81		4.824	116		5.997	173		5.987	105		5.997	147		6.001	30		4.831	59		4.835	72		4.824	35		5.997	62		5.987	115		5.997	25		6.001	111		4.831	51		4.835	71
6.013	201		4.84	43		4.843	46		4.832	195		6.008	147		5.999	102		6.008	121		6.013	73		4.84	89		4.843	61		4.832	61		6.008	60		5.999	96		6.008	95		6.013	30		4.84	95		4.843	29
6.025	123		4.848	26		4.852	91		4.841	15		6.02	158		6.01	192		6.02	71		6.025	19		4.848	54		4.852	43		4.841	78		6.02	91		6.01	16		6.02	174		6.025	34		4.848	45		4.852	32
6.036	159		4.856	118		4.86	92		4.849	127		6.032	174		6.022	99		6.032	77		6.036	44		4.856	101		4.86	63		4.849	71		6.032	57		6.022	75		6.032	116		6.036	79		4.856	38		4.86	7
6.048	167		4.865	158		4.868	11		4.857	90		6.044	201		6.034	52		6.044	108		6.048	51		4.865	77		4.868	50		4.857	62		6.044	103		6.034	35		6.044	85		6.048	41		4.865	12		4.868	60
6.06	35		4.873	142		4.877	99		4.866	101		6.056	88		6.046	114		6.056	226		6.06	57		4.873	50		4.877	44		4.866	123		6.056	74		6.046	84		6.056	112		6.06	61		4.873	33		4.877	41
6.072	135		4.881	120		4.885	104		4.874	81		6.067	109		6.058	122		6.067	182		6.072	89		4.881	76		4.885	45		4.874	74		6.067	103		6.058	24		6.067	50		6.072	69		4.881	24		4.885	17
6.084	126		4.89	165		4.893	201		4.882	36		6.079	150		6.069	162		6.079	90		6.084	76		4.89	20		4.893	69		4.882	67		6.079	70		6.069	96		6.079	110		6.084	35		4.89	19		4.893	33
6.096	128		4.898	22		4.902	143		4.891	104		6.091	100		6.081	221		6.091	217		6.096	46		4.898	50		4.902	25		4.891	25		6.091	100		6.081	51		6.091	56		6.096	97		4.898	32		4.902	82
6.107	113		4.906	50		4.91	143		4.899	140		6.103	161		6.093	61		6.103	152		6.107	51		4.906	35		4.91	74		4.899	53		6.103	34		6.093	84		6.103	58		6.107	41		4.906	19		4.91	44
6.119	153		4.915	27		4.918	128		4.907	52		6.115	14		6.105	102		6.115	62		6.119	47		4.915	48		4.918	77		4.907	89		6.115	70		6.105	95		6.115	101		6.119	64		4.915	24		4.918	56
6.131	250		4.923	34		4.927	9		4.916	131		6.127	144		6.117	85		6.126	174		6.131	79		4.923	65		4.927	91		4.916	68		6.127	50		6.117	41		6.126	66		6.131	79		4.923	32		4.927	54
6.143	138		4.931	108		4.935	25		4.924	80		6.138	215		6.129	129		6.138	119		6.143	52		4.931	62		4.935	65		4.924	21		6.138	50		6.129	59		6.138	40		6.143	47		4.931	37		4.935	42
6.155	150		4.94	44		4.943	36		4.932	167		6.15	181		6.14	61		6.15	98		6.155	118		4.94	30		4.943	54		4.932	85		6.15	69		6.14	51		6.15	61		6.155	117		4.94	28		4.943	36
6.166	171		4.948	91		4.952	125		4.941	43		6.162	97		6.152	139		6.162	130		6.166	73		4.948	28		4.952	47		4.941	55		6.162	67		6.152	75		6.162	86		6.166	47		4.948	14		4.952	17
6.178	110		4.956	81		4.96	89		4.949	96		6.174	158		6.164	144		6.174	142		6.178	126		4.956	86		4.96	48		4.949	67		6.174	46		6.164	41		6.174	128		6.178	100		4.956	46		4.96	33
6.19	196		4.965	100		4.968	74		4.957	82		6.186	94		6.176	138		6.186	52		6.19	78		4.965	64		4.968	14		4.957	57		6.186	62		6.176	121		6.186	174		6.19	89		4.965	27		4.968	32
6.202	81		4.973	79		4.977	100		4.966	65		6.197	168		6.188	234		6.197	156		6.202	61		4.973	30		4.977	67		4.966	34		6.197	73		6.188	47		6.197	117		6.202	89		4.973	29		4.977	19
6.214	214		4.981	47		4.985	217		4.974	47		6.209	41		6.199	137		6.209	121		6.214	108		4.981	46		4.985	91		4.974	45		6.209	152		6.199	40		6.209	77		6.214	103		4.981	29		4.985	24
6.225	123		4.99	116		4.993	47		4.982	24		6.221	253		6.211	159		6.221	183		6.225	107		4.99	56		4.993	39		4.982	25		6.221	39		6.211	68		6.221	74		6.225	63		4.99	45		4.993	21
6.237	200		4.998	17		5.002	87		4.991	45		6.233	252		6.223	18		6.233	132		6.237	69		4.998	66		5.002	27		4.991	70		6.233	94		6.223	36		6.233	33		6.237	77		4.998	6		5.002	13
6.249	276		5.006	155		5.01	118		4.999	100		6.245	84		6.235	43		6.245	250		6.249	59		5.006	45		5.01	16		4.999	28		6.245	54		6.235	78		6.245	81		6.249	16		5.006	45		5.01	14
6.261	45		5.015	115		5.018	79		5.007	130		6.256	65		6.247	115		6.256	102		6.261	105		5.015	45		5.018	45		5.007	37		6.256	127		6.247	18		6.256	72		6.261	69		5.015	13		5.018	42
6.273	167		5.023	113		5.027	26		5.016	105		6.268	255		6.258	94		6.268	226		6.273	50		5.023	49		5.027	25		5.016	47		6.268	47		6.258	55		6.268	59		6.273	43		5.023	19		5.027	18
6.285	123		5.031	119		5.035	38		5.024	38		6.28	102		6.27	38		6.28	288		6.285	125		5.031	62		5.035	36		5.024	96		6.28	76		6.27	18		6.28	82		6.285	150		5.031	48		5.035	18
6.296	169		5.04	99		5.043	96		5.032	77		6.292	99		6.282	53		6.292	134		6.296	62		5.04	14		5.043	57		5.032	28		6.292	154		6.282	96		6.292	124		6.296	75		5.04	11		5.043	51
6.308	139		5.048	65		5.052	150		5.041	76		6.304	173		6.294	100		6.304	120		6.308	29		5.048	30		5.052	65		5.041	23		6.304	81		6.294	65		6.304	53		6.308	72		5.048	6		5.052	33
6.32	204		5.056	166		5.06	7		5.049	88		6.316	88		6.306	86		6.315	142		6.32	61		5.056	107		5.06	37		5.049	42		6.316	83		6.306	62		6.315	103		6.32	59		5.056	31		5.06	23
6.332	205		5.065	87		5.068	88		5.057	98		6.327	178		6.318	134		6.327	106		6.332	71		5.065	53		5.068	27		5.057	30		6.327	80		6.318	85		6.327	93		6.332	56		5.065	35		5.068	24
6.344	72		5.073	116		5.077	77		5.066	36		6.339	80		6.329	99		6.339	131		6.344	100		5.073	38		5.077	90		5.066	15		6.339	154		6.329	55		6.339	69		6.344	45		5.073	19		5.077	14
6.355	131		5.081	82		5.085	122		5.074	50		6.351	106		6.341	81		6.351	161		6.355	101		5.081	28		5.085	48		5.074	37		6.351	110		6.341	68		6.351	86		6.355	33		5.081	19		5.085	28
6.367	77		5.09	123		5.093	129		5.082	160		6.363	222		6.353	136		6.363	116		6.367	98		5.09	72		5.093	62		5.082	52		6.363	124		6.353	48		6.363	93		6.367	90		5.09	28		5.093	17
6.379	114		5.098	68		5.102	85		5.091	24		6.375	138		6.365	156		6.375	117		6.379	57		5.098	40		5.102	14		5.091	37		6.375	50		6.365	56		6.375	122		6.379	146		5.098	13		5.102	5
6.391	161		5.106	94		5.11	160		5.099	85		6.386	85		6.377	80		6.386	109		6.391	146		5.106	26		5.11	47		5.099	11		6.386	120		6.377	65		6.386	92		6.391	69		5.106	9		5.11	28
6.403	39		5.115	185		5.118	61		5.107	45		6.398	103		6.388	199		6.398	42		6.403	29		5.115	51		5.118	57		5.107	64		6.398	90		6.388	56		6.398	132		6.403	26		5.115	23		5.118	0
6.415	164		5.123	54		5.127	52		5.116	2		6.41	122		6.4	79		6.41	141		6.415	31		5.123	89		5.127	30		5.116	28		6.41	73		6.4	45		6.41	76		6.415	72		5.123	15		5.127	17
6.426	68		5.131	169		5.135	48		5.124	48		6.422	57		6.412	108		6.422	146		6.426	104		5.131	66		5.135	57		5.124	34		6.422	73		6.412	77		6.422	72		6.426	76		5.131	42		5.135	5
6.438	217		5.14	96		5.143	94		5.132	340		6.434	81		6.424	164		6.434	209		6.438	59		5.14	61		5.143	28		5.132	28		6.434	67		6.424	17		6.434	45		6.438	55		5.14	39		5.143	12
6.45	198		5.148	32		5.152	17		5.141	57		6.445	69		6.436	95		6.445	104		6.45	107		5.148	30		5.152	125		5.141	93		6.445	154		6.436	129		6.445	115		6.45	94		5.148	41		5.152	15
6.462	88		5.156	109		5.16	60		5.149	48		6.457	161		6.448	172		6.457	227		6.462	39		5.156	26		5.16	112		5.149	24		6.457	39		6.448	91		6.457	76		6.462	43		5.156	19		5.16	13
6.474	197		5.165	242		5.168	134		5.157	115		6.469	89		6.459	150		6.469	191		6.474	59		5.165	67		5.168	30		5.157	36		6.469	123		6.459	75		6.469	76		6.474	67		5.165	39		5.168	22
6.485	152		5.173	45		5.177	120		5.166	106		6.481	127		6.471	43		6.481	336		6.485	69		5.173	14		5.177	26		5.166	25		6.481	78		6.471	45		6.481	95		6.485	156		5.173	22		5.177	23
6.497	101		5.181	85		5.185	43		5.174	43		6.493	61		6.483	123		6.493	96		6.497	144		5.181	41		5.185	10		5.174	64		6.493	82		6.483	50		6.493	95		6.497	46		5.181	0		5.185	6
6.509	71		5.19	80		5.193	44		5.182	95		6.505	104		6.495	105		6.504	151		6.509	119		5.19	25		5.193	69		5.182	60		6.505	51		6.495	40		6.504	136		6.509	152		5.19	26		5.193	41
6.521	158		5.198	120		5.202	107		5.191	25		6.516	237		6.507	121		6.516	229		6.521	136		5.198	44		5.202	23		5.191	37		6.516	89		6.507	136		6.516	109		6.521	82		5.198	39		5.202	34
6.533	195		5.206	25		5.21	121		5.199	15		6.528	174		6.518	65		6.528	83		6.533	41		5.206	41		5.21	6		5.199	24		6.528	36		6.518	38		6.528	72		6.533	98		5.206	52		5.21	15
6.544	126		5.215	91		5.218	67		5.207	122		6.54	87		6.53	121		6.54	141		6.544	133		5.215	42		5.218	34		5.207	68		6.54	83		6.53	43		6.54	100		6.544	23		5.215	28		5.218	9
6.556	258		5.223	77		5.227	125		5.216	70		6.552	31		6.542	110		6.552	123		6.556	33		5.223	97		5.227	11		5.216	40		6.552	56		6.542	155		6.552	108		6.556	63		5.223	16		5.227	27
6.568	232		5.231	108		5.235	52		5.224	153		6.564	82		6.554	158		6.564	179		6.568	160		5.231	52		5.235	43		5.224	115		6.564	76		6.554	165		6.564	75		6.568	124		5.231	46		5.235	11
6.58	119		5.24	109		5.243	46		5.232	131		6.575	67		6.566	136		6.575	53		6.58	50		5.24	46		5.243	29		5.232	17		6.575	83		6.566	152		6.575	94		6.58	186		5.24	13		5.243	24
6.592	141		5.248	99		5.252	90		5.241	60		6.587	161		6.577	161		6.587	97		6.592	128		5.248	76		5.252	32		5.241	27		6.587	52		6.577	100		6.587	133		6.592	100		5.248	1		5.252	15
6.604	214		5.256	11		5.26	142		5.249	61		6.599	144		6.589	79		6.599	69		6.604	115		5.256	55		5.26	52		5.249	41		6.599	111		6.589	100		6.599	55		6.604	47		5.256	28		5.26	6
6.615	77		5.265	96		5.268	114		5.257	103		6.611	90		6.601	174		6.611	111		6.615	162		5.265	64		5.268	45		5.257	13		6.611	106		6.601	112		6.611	82		6.615	39		5.265	39		5.268	6
6.627	173		5.273	175		5.277	57		5.266	62		6.623	227		6.613	99		6.623	27		6.627	57		5.273	94		5.277	13		5.266	37		6.623	107		6.613	55		6.623	66		6.627	79		5.273	25		5.277	13
6.639	105		5.281	16		5.285	103		5.274	30		6.634	86		6.625	85		6.634	70		6.639	99		5.281	23		5.285	33		5.274	27		6.634	43		6.625	24		6.634	129		6.639	49		5.281	11		5.285	16
6.651	358		5.29	94		5.293	116		5.282	79		6.646	60		6.637	148		6.646	107		6.651	64		5.29	45		5.293	36		5.282	56		6.646	75		6.637	82		6.646	85		6.651	54		5.29	19		5.293	1
6.663	261		5.298	100		5.302	70		5.291	109		6.658	153		6.648	204		6.658	144		6.663	71		5.298	49		5.302	69		5.291	49		6.658	68		6.648	62		6.658	59		6.663	48		5.298	23		5.302	44
6.674	134		5.306	84		5.31	65		5.299	63		6.67	118		6.66	29		6.67	93		6.674	101		5.306	55		5.31	53		5.299	18		6.67	114		6.66	60		6.67	157		6.674	103		5.306	15		5.31	10
6.686	175		5.315	95		5.318	105		5.307	98		6.682	200		6.672	129		6.682	157		6.686	91		5.315	67		5.318	0		5.307	119		6.682	78		6.672	52		6.682	104		6.686	44		5.315	27		5.318	13
6.698	109		5.323	51		5.327	64		5.316	42		6.694	44		6.684	51		6.693	86		6.698	87		5.323	28		5.327	61		5.316	20		6.694	74		6.684	35		6.693	40		6.698	78		5.323	29		5.327	6
6.71	119		5.331	114		5.335	155		5.324	47		6.705	233		6.696	161		6.705	132		6.71	73		5.331	33		5.335	23		5.324	36		6.705	54		6.696	52		6.705	102		6.71	132		5.331	61		5.335	39
6.722	186		5.34	141		5.343	107		5.332	50		6.717	83		6.707	219		6.717	67		6.722	205		5.34	60		5.343	50		5.332	11		6.717	73		6.707	77		6.717	82		6.722	77		5.34	21		5.343	21
6.733	140		5.348	173		5.352	80		5.341	233		6.729	105		6.719	114		6.729	132		6.733	69		5.348	45		5.352	23		5.341	27		6.729	88		6.719	115		6.729	67		6.733	63		5.348	17		5.352	9
6.745	93		5.356	60		5.36	78		5.349	60		6.741	104		6.731	243		6.741	156		6.745	18		5.356	54		5.36	67		5.349	19		6.741	50		6.731	92		6.741	54		6.745	46		5.356	45		5.36	31
6.757	152		5.365	155		5.368	35		5.357	70		6.753	103		6.743	85		6.753	43		6.757	74		5.365	24		5.368	43		5.357	51		6.753	36		6.743	45		6.753	66		6.757	34		5.365	74		5.368	40
6.769	148		5.373	92		5.377	26		5.366	22		6.764	151		6.755	171		6.764	137		6.769	98		5.373	68		5.377	72		5.366	29		6.764	183		6.755	31		6.764	80		6.769	92		5.373	16		5.377	5
6.781	217		5.381	118		5.385	27		5.374	130		6.776	58		6.766	62		6.776	120		6.781	53		5.381	27		5.385	134		5.374	25		6.776	81		6.766	47		6.776	86		6.781	42		5.381	31		5.385	22
6.793	164		5.39	103		5.393	87		5.382	113		6.788	189		6.778	136		6.788	80		6.793	30		5.39	11		5.393	57		5.382	39		6.788	105		6.778	59		6.788	114		6.793	32		5.39	39		5.393	13
6.804	77		5.398	176		5.402	79		5.391	99		6.8	36		6.79	84		6.8	236		6.804	85		5.398	54		5.402	37		5.391	15		6.8	105		6.79	69		6.8	179		6.804	85		5.398	31		5.402	16
6.816	194		5.406	97		5.41	74		5.399	67		6.812	141		6.802	55		6.812	83		6.816	53		5.406	53		5.41	29		5.399	9		6.812	63		6.802	55		6.812	141		6.816	94		5.406	11		5.41	27
6.828	189		5.415	51		5.418	63		5.407	80		6.823	225		6.814	172		6.823	210		6.828	58		5.415	49		5.418	21		5.407	26		6.823	50		6.814	63		6.823	93		6.828	95		5.415	29		5.418	0
6.84	191		5.423	176		5.427	39		5.416	38		6.835	130		6.826	136		6.835	113		6.84	88		5.423	55		5.427	41		5.416	16		6.835	122		6.826	68		6.835	74		6.84	61		5.423	14		5.427	9
6.852	89		5.431	100		5.435	56		5.424	121		6.847	110		6.837	176		6.847	137		6.852	101		5.431	40		5.435	15		5.424	42		6.847	69		6.837	87		6.847	74		6.852	110		5.431	25		5.435	27
6.863	109		5.44	71		5.443	107		5.432	68		6.859	101		6.849	115		6.859	17		6.863	98		5.44	73		5.443	25		5.432	36		6.859	63		6.849	83		6.859	84		6.863	78		5.44	17		5.443	4
6.875	208		5.448	31		5.452	238		5.441	83		6.871	105		6.861	135		6.871	170		6.875	95		5.448	36		5.452	14		5.441	60		6.871	42		6.861	83		6.871	109		6.875	78		5.448	45		5.452	5
6.887	113		5.456	181		5.46	80		5.449	162		6.883	77		6.873	69		6.883	206		6.887	75		5.456	12		5.46	30		5.449	26		6.883	89		6.873	80		6.883	53		6.887	72		5.456	20		5.46	11
6.899	97		5.465	64		5.468	120		5.457	129		6.894	53		6.885	55		6.894	116		6.899	70		5.465	95		5.468	14		5.457	13		6.894	101		6.885	76		6.894	45		6.899	74		5.465	20		5.468	4
6.911	204		5.473	94		5.477	25		5.466	102		6.906	125		6.896	253		6.906	54		6.911	65		5.473	12		5.477	47		5.466	41		6.906	51		6.896	62		6.906	72		6.911	58		5.473	33		5.477	10
6.922	193		5.481	127		5.485	18		5.474	25		6.918	122		6.908	65		6.918	111		6.922	51		5.481	61		5.485	19		5.474	12		6.918	77		6.908	79		6.918	89		6.922	68		5.481	2		5.485	9
6.934	133		5.49	117		5.493	88		5.482	74		6.93	134		6.92	11		6.93	108		6.934	49		5.49	61		5.493	109		5.482	27		6.93	100		6.92	80		6.93	78		6.934	55		5.49	35		5.493	3
6.946	122		5.498	126		5.502	66		5.491	114		6.942	215		6.932	163		6.942	131		6.946	46		5.498	38		5.502	51		5.491	15		6.942	104		6.932	66		6.942	100		6.946	106		5.498	23		5.502	7
6.958	239		5.506	77		5.51	139		5.499	116		6.953	152		6.944	140		6.953	124		6.958	38		5.506	53		5.51	3		5.499	88		6.953	75		6.944	91		6.953	113		6.958	64		5.506	29		5.51	47
6.97	122		5.515	117		5.518	149		5.507	32		6.965	146		6.955	203		6.965	101		6.97	107		5.515	59		5.518	16		5.507	32		6.965	121		6.955	135		6.965	118		6.97	50		5.515	36		5.518	27
6.982	108		5.523	315		5.527	111		5.516	92		6.977	70		6.967	147		6.977	47		6.982	134		5.523	10		5.527	48		5.516	48		6.977	112		6.967	50		6.977	103		6.982	76		5.523	25		5.527	8
6.993	162		5.531	87		5.535	48		5.524	75		6.989	195		6.979	116		6.989	127		6.993	61		5.531	77		5.535	61		5.524	28		6.989	101		6.979	114		6.989	106		6.993	36		5.531	2		5.535	9
7.005	154		5.54	80		5.543	58		5.532	86		7.001	178		6.991	97		7.001	103		7.005	43		5.54	46		5.543	54		5.532	0		7.001	87		6.991	80		7.001	67		7.005	86		5.54	17		5.543	27
7.017	124		5.548	30		5.552	128		5.541	33		7.013	154		7.003	63		7.012	226		7.017	45		5.548	44		5.552	23		5.541	3		7.013	91		7.003	56		7.012	73		7.017	102		5.548	28		5.552	62
7.029	109		5.556	142		5.56	73		5.549	99		7.024	116		7.015	159		7.024	136		7.029	110		5.556	55		5.56	18		5.549	29		7.024	71		7.015	31		7.024	96		7.029	94		5.556	16		5.56	34
7.041	160		5.565	97		5.568	69		5.557	173		7.036	132		7.026	107		7.036	91		7.041	72		5.565	42		5.568	37		5.557	34		7.036	103		7.026	144		7.036	93		7.041	95		5.565	21		5.568	38
7.052	143		5.573	55		5.577	99		5.566	103		7.048	143		7.038	82		7.048	79		7.052	93		5.573	27		5.577	101		5.566	9		7.048	131		7.038	73		7.048	81		7.052	148		5.573	45		5.577	23
7.064	333		5.581	113		5.585	76		5.574	51		7.06	129		7.05	154		7.06	66		7.064	40		5.581	43		5.585	44		5.574	31		7.06	82		7.05	59		7.06	73		7.064	65		5.581	37		5.585	2
7.076	152		5.59	95		5.593	160		5.582	100		7.072	147		7.062	84		7.072	180		7.076	89		5.59	69		5.593	31		5.582	60		7.072	97		7.062	87		7.072	86		7.076	60		5.59	81		5.593	18
7.088	251		5.598	50		5.602	156		5.591	50		7.083	123		7.074	114		7.083	107		7.088	107		5.598	80		5.602	18		5.591	10		7.083	90		7.074	74		7.083	64		7.088	32		5.598	25		5.602	19
7.1	117		5.606	128		5.61	105		5.599	50		7.095	103		7.085	113		7.095	120		7.1	86		5.606	33		5.61	58		5.599	25		7.095	101		7.085	56		7.095	75		7.1	74		5.606	17		5.61	17
7.111	102		5.615	142		5.618	110		5.607	52		7.107	87		7.097	99		7.107	104		7.111	50		5.615	39		5.618	56		5.607	33		7.107	87		7.097	52		7.107	33		7.111	113		5.615	17		5.618	17
7.123	73		5.623	198		5.627	106		5.616	92		7.119	176		7.109	103		7.119	94		7.123	62		5.623	42		5.627	11		5.616	57		7.119	80		7.109	86		7.119	109		7.123	60		5.623	33		5.627	18
7.135	159		5.631	62		5.635	68		5.624	40		7.131	170		7.121	125		7.131	173		7.135	65		5.631	62		5.635	33		5.624	24		7.131	109		7.121	92		7.131	67		7.135	86		5.631	25		5.635	15
7.147	135		5.64	96		5.643	68		5.632	159		7.142	121		7.133	68		7.142	117		7.147	124		5.64	93		5.643	29		5.632	26		7.142	81		7.133	69		7.142	102		7.147	114		5.64	38		5.643	5
7.159	167		5.648	89		5.652	100		5.641	156		7.154	57		7.144	81		7.154	129		7.159	39		5.648	28		5.652	7		5.641	57		7.154	15		7.144	55		7.154	55		7.159	40		5.648	28		5.652	10
7.171	64		5.656	119		5.66	59		5.649	131		7.166	59		7.156	156		7.166	188		7.171	74		5.656	40		5.66	28		5.649	19		7.166	119		7.156	64		7.166	64		7.171	48		5.656	6		5.66	19
7.182	186		5.665	77		5.668	103		5.657	4		7.178	223		7.168	78		7.178	64		7.182	49		5.665	55		5.668	12		5.657	79		7.178	73		7.168	150		7.178	36		7.182	91		5.665	19		5.668	49
7.194	68		5.673	75		5.677	162		5.666	42		7.19	111		7.18	39		7.19	92		7.194	145		5.673	57		5.677	32		5.666	23		7.19	28		7.18	119		7.19	89		7.194	104		5.673	7		5.677	9
7.206	181		5.681	51		5.685	76		5.674	158		7.202	139		7.192	85		7.201	126		7.206	110		5.681	37		5.685	32		5.674	56		7.202	44		7.192	77		7.201	116		7.206	41		5.681	27		5.685	25
7.218	64		5.69	292		5.693	10		5.682	35		7.213	170		7.204	102		7.213	187		7.218	104		5.69	57		5.693	31		5.682	8		7.213	120		7.204	48		7.213	101		7.218	111		5.69	74		5.693	21
7.23	41		5.698	133		5.702	21		5.691	11		7.225	65		7.215	215		7.225	185		7.23	69		5.698	55		5.702	19		5.691	32		7.225	127		7.215	59		7.225	87		7.23	98		5.698	13		5.702	3
7.241	208		5.706	40		5.71	52		5.699	41		7.237	196		7.227	83		7.237	108		7.241	50		5.706	44		5.71	79		5.699	15		7.237	37		7.227	37		7.237	88		7.241	92		5.706	19		5.71	7
7.253	178		5.715	21		5.718	55		5.707	149		7.249	79		7.239	138		7.249	139		7.253	87		5.715	24		5.718	56		5.707	69		7.249	62		7.239	46		7.249	60		7.253	96		5.715	31		5.718	16
7.265	209		5.723	103		5.727	14		5.716	84		7.261	46		7.251	93		7.261	109		7.265	85		5.723	96		5.727	37		5.716	86		7.261	40		7.251	53		7.261	101		7.265	115		5.723	24		5.727	39
7.277	79		5.731	63		5.735	109		5.724	71		7.272	132		7.263	138		7.272	152		7.277	62		5.731	31		5.735	61		5.724	15		7.272	57		7.263	103		7.272	53		7.277	42		5.731	81		5.735	32
7.289	158		5.74	60		5.743	64		5.732	62		7.284	125		7.274	44		7.284	94		7.289	84		5.74	72		5.743	43		5.732	38		7.284	61		7.274	32		7.284	116		7.289	100		5.74	46		5.743	13
7.3	289		5.748	53		5.752	42		5.741	72		7.296	171		7.286	208		7.296	155		7.3	79		5.748	48		5.752	29		5.741	7		7.296	74		7.286	113		7.296	147		7.3	80		5.748	55		5.752	40
7.312	221		5.756	79		5.76	93		5.749	186		7.308	66		7.298	57		7.308	108		7.312	102		5.756	80		5.76	16		5.749	15		7.308	141		7.298	74		7.308	40		7.312	99		5.756	45		5.76	25
7.324	129		5.765	125		5.768	118		5.757	14		7.32	74		7.31	206		7.32	130		7.324	108		5.765	39		5.768	53		5.757	36		7.32	73		7.31	61		7.32	116		7.324	62		5.765	33		5.768	21
7.336	219		5.773	82		5.777	103		5.766	68		7.331	47		7.322	77		7.331	99		7.336	190		5.773	56		5.777	72		5.766	30		7.331	41		7.322	116		7.331	59		7.336	114		5.773	30		5.777	13
7.348	118		5.781	51		5.785	116		5.774	62		7.343	135		7.333	140		7.343	124		7.348	142		5.781	37		5.785	62		5.774	28		7.343	78		7.333	50		7.343	77		7.348	116		5.781	19		5.785	12
7.36	36		5.79	75		5.793	95		5.782	104		7.355	165		7.345	89		7.355	153		7.36	46		5.79	72		5.793	43		5.782	27		7.355	119		7.345	49		7.355	113		7.36	150		5.79	23		5.793	26
7.371	38		5.798	54		5.802	52		5.791	52		7.367	92		7.357	98		7.367	221		7.371	90		5.798	36		5.802	30		5.791	13		7.367	110		7.357	47		7.367	52		7.371	114		5.798	13		5.802	83
7.383	158		5.806	144		5.81	90		5.799	86		7.379	82		7.369	88		7.379	232		7.383	118		5.806	47		5.81	84		5.799	56		7.379	90		7.369	85		7.379	29		7.383	9		5.806	32		5.81	18
7.395	217		5.815	87		5.818	56		5.807	59		7.391	51		7.381	183		7.39	165		7.395	71		5.815	22		5.818	34		5.807	48		7.391	96		7.381	89		7.39	76		7.395	158		5.815	18		5.818	4
7.407	290		5.823	46		5.827	32		5.816	83		7.402	101		7.393	120		7.402	231		7.407	61		5.823	78		5.827	16		5.816	21		7.402	62		7.393	51		7.402	38		7.407	147		5.823	23		5.827	0
7.419	243		5.831	114		5.835	25		5.824	192		7.414	27		7.404	258		7.414	232		7.419	26		5.831	25		5.835	37		5.824	22		7.414	134		7.404	115		7.414	145		7.419	161		5.831	32		5.835	26
7.43	183		5.84	56		5.843	163		5.832	68		7.426	142		7.416	476		7.426	133		7.43	130		5.84	39		5.843	48		5.832	27		7.426	33		7.416	47		7.426	90		7.43	99		5.84	53		5.843	15
7.442	446		5.848	57		5.852	40		5.841	85		7.438	160		7.428	321		7.438	66		7.442	74		5.848	57		5.852	27		5.841	28		7.438	56		7.428	84		7.438	107		7.442	123		5.848	42		5.852	10
7.454	255		5.856	63		5.86	18		5.849	78		7.45	212		7.44	249		7.45	446		7.454	59		5.856	52		5.86	36		5.849	32		7.45	70		7.44	76		7.45	79		7.454	94		5.856	71		5.86	13
7.466	286		5.865	130		5.868	83		5.857	70		7.461	105		7.452	217		7.461	434		7.466	106		5.865	76		5.868	70		5.857	35		7.461	50		7.452	90		7.461	65		7.466	48		5.865	49		5.868	21
7.478	585		5.873	54		5.877	121		5.866	91		7.473	91		7.463	446		7.473	273		7.478	70		5.873	65		5.877	36		5.866	42		7.473	116		7.463	65		7.473	30		7.478	62		5.873	19		5.877	16
7.489	461		5.881	86		5.885	77		5.874	258		7.485	171		7.475	546		7.485	630		7.489	111		5.881	38		5.885	17		5.874	64		7.485	165		7.475	145		7.485	177		7.489	89		5.881	24		5.885	13
7.501	581		5.89	77		5.893	56		5.882	142		7.497	99		7.487	423		7.497	560		7.501	33		5.89	57		5.893	55		5.882	14		7.497	63		7.487	58		7.497	94		7.501	107		5.89	21		5.893	28
7.513	504		5.898	27		5.902	58		5.891	32		7.509	126		7.499	608		7.509	641		7.513	69		5.898	57		5.902	52		5.891	23		7.509	44		7.499	89		7.509	88		7.513	76		5.898	21		5.902	12
7.525	796		5.906	165		5.91	96		5.899	43		7.52	143		7.511	392		7.52	595		7.525	79		5.906	34		5.91	54		5.899	39		7.52	73		7.511	60		7.52	73		7.525	114		5.906	19		5.91	21
7.537	897		5.915	35		5.918	12		5.907	21		7.532	319		7.522	672		7.532	556		7.537	113		5.915	76		5.918	37		5.907	23		7.532	67		7.522	67		7.532	99		7.537	96		5.915	47		5.918	33
7.549	729		5.923	233		5.927	148		5.916	27		7.544	59		7.534	647		7.544	737		7.549	89		5.923	48		5.927	56		5.916	19		7.544	106		7.534	65		7.544	60		7.549	58		5.923	20		5.927	14
7.56	891		5.931	146		5.935	109		5.924	15		7.556	181		7.546	628		7.556	547		7.56	45		5.931	60		5.935	98		5.924	24		7.556	71		7.546	119		7.556	113		7.56	73		5.931	15		5.935	31
7.572	867		5.94	50		5.943	18		5.932	131		7.568	135		7.558	535		7.568	591		7.572	145		5.94	47		5.943	58		5.932	34		7.568	41		7.558	76		7.568	145		7.572	147		5.94	25		5.943	13
7.584	1038		5.948	135		5.952	86		5.941	49		7.58	283		7.57	640		7.579	632		7.584	33		5.948	61		5.952	103		5.941	41		7.58	111		7.57	81		7.579	71		7.584	114		5.948	22		5.952	19
7.596	762		5.956	178		5.96	80		5.949	93		7.591	158		7.582	529		7.591	562		7.596	73		5.956	75		5.96	20		5.949	73		7.591	82		7.582	85		7.591	150		7.596	55		5.956	35		5.96	13
7.608	661		5.965	103		5.968	76		5.957	40		7.603	81		7.593	386		7.603	620		7.608	130		5.965	106		5.968	25		5.957	47		7.603	67		7.593	147		7.603	153		7.608	38		5.965	12		5.968	26
7.619	283		5.973	109		5.977	40		5.966	125		7.615	146		7.605	566		7.615	541		7.619	50		5.973	37		5.977	46		5.966	33		7.615	61		7.605	42		7.615	171		7.619	199		5.973	12		5.977	23
7.631	800		5.981	88		5.985	22		5.974	80		7.627	166		7.617	641		7.627	662		7.631	90		5.981	23		5.985	36		5.974	41		7.627	93		7.617	69		7.627	69		7.631	16		5.981	20		5.985	28
7.643	751		5.99	96		5.993	59		5.982	44		7.639	180		7.629	668		7.639	619		7.643	43		5.99	42		5.993	26		5.982	26		7.639	70		7.629	94		7.639	66		7.643	101		5.99	22		5.993	38
7.655	815		5.998	83		6.002	70		5.991	122		7.65	124		7.641	559		7.65	602		7.655	66		5.998	42		6.002	37		5.991	29		7.65	90		7.641	37		7.65	81		7.655	67		5.998	44		6.002	31
7.667	832		6.006	122		6.01	119		5.999	28		7.662	253		7.652	580		7.662	741		7.667	132		6.006	44		6.01	7		5.999	53		7.662	36		7.652	101		7.662	57		7.667	43		6.006	32		6.01	11
7.679	607		6.015	107		6.018	144		6.007	93		7.674	148		7.664	553		7.674	642		7.679	43		6.015	44		6.018	18		6.007	25		7.674	60		7.664	86		7.674	77		7.679	115		6.015	20		6.018	29
7.69	737		6.023	60		6.027	68		6.016	106		7.686	60		7.676	389		7.686	275		7.69	37		6.023	99		6.027	23		6.016	48		7.686	116		7.676	98		7.686	71		7.69	108		6.023	27		6.027	30
7.702	641		6.031	150		6.035	100		6.024	117		7.698	179		7.688	401		7.698	673		7.702	101		6.031	84		6.035	5		6.024	28		7.698	58		7.688	81		7.698	31		7.702	165		6.031	24		6.035	26
7.714	571		6.04	86		6.043	69		6.032	99		7.709	211		7.7	419		7.709	472		7.714	82		6.04	42		6.043	24		6.032	34		7.709	56		7.7	113		7.709	63		7.714	150		6.04	29		6.043	14
7.726	610		6.048	147		6.052	62		6.041	110		7.721	115		7.711	686		7.721	555		7.726	43		6.048	65		6.052	27		6.041	1		7.721	100		7.711	106		7.721	65		7.726	51		6.048	29		6.052	32
7.738	569		6.056	26		6.06	73		6.049	49		7.733	133		7.723	318		7.733	196		7.738	50		6.056	73		6.06	17		6.049	24		7.733	87		7.723	68		7.733	80		7.738	55		6.056	24		6.06	22
7.749	502		6.065	56		6.068	15		6.057	121		7.745	89		7.735	498		7.745	548		7.749	86		6.065	69		6.068	15		6.057	53		7.745	27		7.735	85		7.745	118		7.749	156		6.065	43		6.068	20
7.761	497		6.073	226		6.077	79		6.066	77		7.757	232		7.747	302		7.757	271		7.761	105		6.073	74		6.077	31		6.066	36		7.757	72		7.747	63		7.757	79		7.761	24		6.073	51		6.077	19
7.773	596		6.081	132		6.085	171		6.074	80		7.769	155		7.759	146		7.768	486		7.773	167		6.081	100		6.085	36		6.074	13		7.769	109		7.759	42		7.768	73		7.773	89		6.081	8		6.085	5
7.785	312		6.09	139		6.093	40		6.082	46		7.78	302		7.771	471		7.78	393		7.785	125		6.09	89		6.093	28		6.082	8		7.78	84		7.771	115		7.78	68		7.785	90		6.09	44		6.093	30
7.797	467		6.098	118		6.102	77		6.091	101		7.792	106		7.782	234		7.792	300		7.797	57		6.098	41		6.102	49		6.091	14		7.792	62		7.782	87		7.792	103		7.797	184		6.098	37		6.102	32
7.808	468		6.106	112		6.11	119		6.099	128		7.804	291		7.794	394		7.804	311		7.808	85		6.106	46		6.11	21		6.099	19		7.804	87		7.794	136		7.804	91		7.808	69		6.106	31		6.11	5
7.82	400		6.115	113		6.118	49		6.107	56		7.816	169		7.806	331		7.816	238		7.82	120		6.115	48		6.118	12		6.107	5		7.816	74		7.806	88		7.816	65		7.82	135		6.115	40		6.118	29
7.832	266		6.123	96		6.127	88		6.116	88		7.828	185		7.818	356		7.828	232		7.832	142		6.123	45		6.127	41		6.116	19		7.828	107		7.818	59		7.828	93		7.832	21		6.123	16		6.127	10
7.844	287		6.131	72		6.135	84		6.124	62		7.839	91		7.83	145		7.839	333		7.844	70		6.131	38		6.135	56		6.124	49		7.839	48		7.83	37		7.839	81		7.844	73		6.131	52		6.135	6
7.856	264		6.14	150		6.143	122		6.132	109		7.851	119		7.841	137		7.851	298		7.856	83		6.14	28		6.143	10		6.132	20		7.851	91		7.841	85		7.851	74		7.856	68		6.14	22		6.143	23
7.868	477		6.148	124		6.152	106		6.141	60		7.863	127		7.853	180		7.863	246		7.868	98		6.148	23		6.152	53		6.141	27		7.863	104		7.853	47		7.863	49		7.868	63		6.148	30		6.152	10
7.879	140		6.156	20		6.16	50		6.149	43		7.875	25		7.865	196		7.875	337		7.879	45		6.156	40		6.16	39		6.149	31		7.875	64		7.865	127		7.875	98		7.879	110		6.156	32		6.16	23
7.891	178		6.165	29		6.168	81		6.157	138		7.887	217		7.877	178		7.887	270		7.891	107		6.165	48		6.168	54		6.157	26		7.887	93		7.877	98		7.887	79		7.891	46		6.165	39		6.168	32
7.903	313		6.173	107		6.177	131		6.166	120		7.898	275		7.889	108		7.898	405		7.903	77		6.173	62		6.177	32		6.166	42		7.898	113		7.889	97		7.898	91		7.903	94		6.173	25		6.177	23
7.915	370		6.181	63		6.185	80		6.174	131		7.91	101		7.901	240		7.91	201		7.915	171		6.181	76		6.185	32		6.174	58		7.91	43		7.901	58		7.91	129		7.915	25		6.181	35		6.185	12
7.927	172		6.19	80		6.193	62		6.182	107		7.922	212		7.912	224		7.922	159		7.927	140		6.19	21		6.193	23		6.182	15		7.922	93		7.912	123		7.922	94		7.927	103		6.19	60		6.193	3
7.938	466		6.198	175		6.202	66		6.191	56		7.934	140		7.924	200		7.934	268		7.938	102		6.198	46		6.202	22		6.191	67		7.934	66		7.924	29		7.934	65		7.938	111		6.198	42		6.202	20
7.95	328		6.206	43		6.21	113		6.199	57		7.946	169		7.936	122		7.946	152		7.95	68		6.206	107		6.21	46		6.199	34		7.946	131		7.936	69		7.946	86		7.95	124		6.206	32		6.21	14
7.962	213		6.215	32		6.218	142		6.207	79		7.958	146		7.948	88		7.957	148		7.962	86		6.215	81		6.218	43		6.207	23		7.958	39		7.948	37		7.957	52		7.962	101		6.215	38		6.218	52
7.974	219		6.223	123		6.227	47		6.216	100		7.969	77		7.96	63		7.969	120		7.974	103		6.223	17		6.227	64		6.216	18		7.969	86		7.96	86		7.969	100		7.974	72		6.223	23		6.227	72
7.986	355		6.231	113		6.235	29		6.224	33		7.981	121		7.971	234		7.981	203		7.986	105		6.231	60		6.235	42		6.224	31		7.981	49		7.971	61		7.981	138		7.986	66		6.231	29		6.235	20
7.997	243		6.24	30		6.243	181		6.232	44		7.993	106		7.983	185		7.993	62		7.997	47		6.24	21		6.243	69		6.232	21		7.993	110		7.983	115		7.993	29		7.997	39		6.24	27		6.243	5
8.009	64		6.248	101		6.252	102		6.241	117		8.005	238		7.995	156		8.005	119		8.009	185		6.248	37		6.252	29		6.241	80		8.005	108		7.995	71		8.005	62		8.009	83		6.248	20		6.252	48
8.021	153		6.256	77		6.26	94		6.249	40		8.017	145		8.007	195		8.017	119		8.021	100		6.256	96		6.26	29		6.249	50		8.017	107		8.007	125		8.017	68		8.021	63		6.256	20		6.26	9
8.033	267		6.265	142		6.268	93		6.257	125		8.028	88		8.019	86		8.028	130		8.033	34		6.265	85		6.268	63		6.257	63		8.028	82		8.019	79		8.028	82		8.033	69		6.265	26		6.268	19
8.045	238		6.273	22		6.277	154		6.266	80		8.04	178		8.03	70		8.04	195		8.045	120		6.273	77		6.277	162		6.266	15		8.04	109		8.03	156		8.04	100		8.045	105		6.273	27		6.277	17
8.057	190		6.281	185		6.285	68		6.274	101		8.052	153		8.042	102		8.052	178		8.057	76		6.281	63		6.285	57		6.274	61		8.052	68		8.042	131		8.052	52		8.057	51		6.281	39		6.285	44
8.068	38		6.29	62		6.293	38		6.282	108		8.064	46		8.054	94		8.064	108		8.068	84		6.29	80		6.293	53		6.282	26		8.064	116		8.054	52		8.064	72		8.068	111		6.29	18		6.293	23
8.08	182		6.298	40		6.302	102		6.291	30		8.076	218		8.066	183		8.076	200		8.08	81		6.298	25		6.302	61		6.291	23		8.076	56		8.066	78		8.076	72		8.08	52		6.298	42		6.302	7
8.092	324		6.306	66		6.31	40		6.299	26		8.087	188		8.078	117		8.087	190		8.092	79		6.306	41		6.31	91		6.299	39		8.087	90		8.078	91		8.087	87		8.092	110		6.306	17		6.31	21
8.104	83		6.315	88		6.318	154		6.307	4		8.099	112		8.09	99		8.099	208		8.104	113		6.315	75		6.318	33		6.307	15		8.099	32		8.09	123		8.099	73		8.104	30		6.315	22		6.318	20
8.116	28		6.323	123		6.327	17		6.316	153		8.111	53		8.101	124		8.111	148		8.116	105		6.323	43		6.327	102		6.316	45		8.111	78		8.101	74		8.111	31		8.116	65		6.323	30		6.327	29
8.127	202		6.331	92		6.335	58		6.324	106		8.123	55		8.113	253		8.123	133		8.127	87		6.331	143		6.335	47		6.324	54		8.123	73		8.113	80		8.123	47		8.127	54		6.331	19		6.335	1
8.139	76		6.34	65		6.343	59		6.332	194		8.135	228		8.125	115		8.135	175		8.139	41		6.34	52		6.343	35		6.332	6		8.135	117		8.125	50		8.135	108		8.139	64		6.34	12		6.343	55
8.151	182		6.348	132		6.352	59		6.341	138		8.147	278		8.137	103		8.147	60		8.151	56		6.348	76		6.352	61		6.341	56		8.147	93		8.137	55		8.147	24		8.151	55		6.348	24		6.352	36
8.163	112		6.356	74		6.36	63		6.349	63		8.158	75		8.149	181		8.158	156		8.163	98		6.356	40		6.36	37		6.349	49		8.158	78		8.149	78		8.158	82		8.163	54		6.356	33		6.36	10
8.175	130		6.365	94		6.368	44		6.357	94		8.17	203		8.16	133		8.17	99		8.175	106		6.365	66		6.368	97		6.357	36		8.17	114		8.16	102		8.17	53		8.175	86		6.365	9		6.368	11
8.186	61		6.373	172		6.377	117		6.366	94		8.182	165		8.172	265		8.182	78		8.186	90		6.373	32		6.377	24		6.366	34		8.182	36		8.172	103		8.182	73		8.186	99		6.373	74		6.377	26
8.198	160		6.381	95		6.385	49		6.374	106		8.194	136		8.184	56		8.194	126		8.198	107		6.381	52		6.385	28		6.374	61		8.194	83		8.184	75		8.194	69		8.198	62		6.381	13		6.385	23
8.21	301		6.39	62		6.393	218		6.382	104		8.206	54		8.196	71		8.206	93		8.21	67		6.39	82		6.393	58		6.382	54		8.206	60		8.196	57		8.206	83		8.21	101		6.39	15		6.393	22
8.222	100		6.398	32		6.402	113		6.391	153		8.217	229		8.208	83		8.217	95		8.222	86		6.398	42		6.402	64		6.391	94		8.217	83		8.208	122		8.217	44		8.222	58		6.398	8		6.402	38
8.234	71		6.406	98		6.41	81		6.399	155		8.229	71		8.219	94		8.229	135		8.234	39		6.406	107		6.41	23		6.399	33		8.229	83		8.219	87		8.229	103		8.234	24		6.406	33		6.41	22
8.246	79		6.415	53		6.418	38		6.407	133		8.241	142		8.231	177		8.241	141		8.246	72		6.415	23		6.418	41		6.407	18		8.241	98		8.231	57		8.241	79		8.246	86		6.415	6		6.418	41
8.257	63		6.423	39		6.427	112		6.416	77		8.253	92		8.243	85		8.253	90		8.257	50		6.423	33		6.427	32		6.416	28		8.253	69		8.243	64		8.253	59		8.257	40		6.423	62		6.427	29
8.269	157		6.431	43		6.435	125		6.424	33		8.265	71		8.255	106		8.265	133		8.269	24		6.431	47		6.435	13		6.424	50		8.265	138		8.255	109		8.265	49		8.269	28		6.431	13		6.435	46
8.281	53		6.44	82		6.443	114		6.432	53		8.277	107		8.267	126		8.276	122		8.281	58		6.44	82		6.443	66		6.432	51		8.277	83		8.267	31		8.276	41		8.281	66		6.44	84		6.443	25
8.293	102		6.448	58		6.452	127		6.441	67		8.288	55		8.279	75		8.288	150		8.293	39		6.448	103		6.452	84		6.441	34		8.288	75		8.279	61		8.288	73		8.293	77		6.448	68		6.452	26
8.305	194		6.456	51		6.46	84		6.449	62		8.3	74		8.29	53		8.3	126		8.305	77		6.456	45		6.46	60		6.449	23		8.3	61		8.29	85		8.3	54		8.305	44		6.456	34		6.46	30
8.316	112		6.465	128		6.468	23		6.457	43		8.312	122		8.302	83		8.312	84		8.316	104		6.465	38		6.468	46		6.457	17		8.312	26		8.302	97		8.312	81		8.316	117		6.465	31		6.468	23
8.328	288		6.473	30		6.477	84		6.466	69		8.324	41		8.314	26		8.324	48		8.328	61		6.473	54		6.477	81		6.466	13		8.324	32		8.314	139		8.324	116		8.328	81		6.473	29		6.477	16
8.34	154		6.481	61		6.485	173		6.474	27		8.336	105		8.326	108		8.336	113		8.34	77		6.481	101		6.485	61		6.474	2		8.336	74		8.326	58		8.336	59		8.34	85		6.481	37		6.485	3
8.352	42		6.49	114		6.493	115		6.482	40		8.347	127		8.338	162		8.347	69		8.352	84		6.49	24		6.493	81		6.482	16		8.347	66		8.338	80		8.347	113		8.352	101		6.49	3		6.493	0
8.364	27		6.498	53		6.502	42		6.491	24		8.359	74		8.349	104		8.359	179		8.364	42		6.498	75		6.502	54		6.491	44		8.359	76		8.349	35		8.359	67		8.364	101		6.498	19		6.502	25
8.375	137		6.506	72		6.51	83		6.499	14		8.371	34		8.361	163		8.371	73		8.375	45		6.506	67		6.51	39		6.499	112		8.371	73		8.361	73		8.371	58		8.375	80		6.506	28		6.51	17
8.387	73		6.515	159		6.518	44		6.507	68		8.383	61		8.373	97		8.383	148		8.387	83		6.515	69		6.518	46		6.507	11		8.383	55		8.373	61		8.383	78		8.387	78		6.515	29		6.518	12
8.399	130		6.523	108		6.527	128		6.516	75		8.395	93		8.385	162		8.395	145		8.399	68		6.523	61		6.527	82		6.516	26		8.395	76		8.385	70		8.395	54		8.399	30		6.523	15		6.527	29
8.411	29		6.531	61		6.535	37		6.524	38		8.406	169		8.397	136		8.406	37		8.411	143		6.531	154		6.535	36		6.524	83		8.406	52		8.397	73		8.406	17		8.411	77		6.531	8		6.535	14
8.423	78		6.54	163		6.543	57		6.532	101		8.418	74		8.408	225		8.418	58		8.423	134		6.54	46		6.543	56		6.532	48		8.418	98		8.408	77		8.418	97		8.423	109		6.54	17		6.543	42
8.435	132		6.548	53		6.552	50		6.541	130		8.43	213		8.42	134		8.43	67		8.435	78		6.548	32		6.552	24		6.541	30		8.43	65		8.42	124		8.43	124		8.435	101		6.548	8		6.552	21
8.446	106		6.556	76		6.56	9		6.549	80		8.442	22		8.432	253		8.442	116		8.446	62		6.556	56		6.56	35		6.549	74		8.442	90		8.432	33		8.442	112		8.446	142		6.556	26		6.56	6
8.458	157		6.565	47		6.568	113		6.557	48		8.454	139		8.444	127		8.454	125		8.458	123		6.565	55		6.568	23		6.557	16		8.454	94		8.444	99		8.454	59		8.458	124		6.565	18		6.568	37
8.47	289		6.573	6		6.577	82		6.566	36		8.466	84		8.456	96		8.465	77		8.47	140		6.573	57		6.577	57		6.566	41		8.466	59		8.456	55		8.465	72		8.47	128		6.573	44		6.577	17
8.482	225		6.581	153		6.585	79		6.574	15		8.477	151		8.468	79		8.477	48		8.482	71		6.581	72		6.585	29		6.574	31		8.477	100		8.468	44		8.477	130		8.482	56		6.581	12		6.585	54
8.494	92		6.59	82		6.593	199		6.582	49		8.489	96		8.479	154		8.489	109		8.494	101		6.59	60		6.593	53		6.582	59		8.489	101		8.479	75		8.489	74		8.494	113		6.59	30		6.593	15
8.505	48		6.598	88		6.602	191		6.591	150		8.501	149		8.491	152		8.501	139		8.505	126		6.598	12		6.602	50		6.591	10		8.501	41		8.491	88		8.501	107		8.505	120		6.598	47		6.602	32
8.517	159		6.606	32		6.61	58		6.599	67		8.513	62		8.503	49		8.513	178		8.517	18		6.606	67		6.61	63		6.599	34		8.513	47		8.503	103		8.513	53		8.517	129		6.606	48		6.61	32
8.529	81		6.615	53		6.618	125		6.607	22		8.525	134		8.515	107		8.525	75		8.529	59		6.615	29		6.618	36		6.607	6		8.525	92		8.515	89		8.525	117		8.529	72		6.615	38		6.618	11
8.541	71		6.623	40		6.627	99		6.616	158		8.536	258		8.527	130		8.536	44		8.541	69		6.623	47		6.627	43		6.616	26		8.536	76		8.527	114		8.536	107		8.541	92		6.623	26		6.627	17
8.553	163		6.631	58		6.635	95		6.624	61		8.548	27		8.538	106		8.548	70		8.553	83		6.631	51		6.635	93		6.624	31		8.548	64		8.538	103		8.548	76		8.553	44		6.631	47		6.635	36
8.564	183		6.64	204		6.643	109		6.632	181		8.56	114		8.55	109		8.56	117		8.564	94		6.64	54		6.643	18		6.632	25		8.56	73		8.55	79		8.56	75		8.564	79		6.64	14		6.643	0
8.576	129		6.648	86		6.652	26		6.641	34		8.572	135		8.562	147		8.572	97		8.576	90		6.648	83		6.652	44		6.641	63		8.572	48		8.562	55		8.572	74		8.576	108		6.648	10		6.652	3
8.588	17		6.656	21		6.66	32		6.649	100		8.584	191		8.574	70		8.584	235		8.588	40		6.656	42		6.66	45		6.649	99		8.584	68		8.574	120		8.584	66		8.588	162		6.656	29		6.66	14
8.6	164		6.664	67		6.668	74		6.657	43		8.595	266		8.586	146		8.595	302		8.6	81		6.664	53		6.668	41		6.657	48		8.595	157		8.586	77		8.595	67		8.6	83		6.664	18		6.668	32
8.612	61		6.673	123		6.677	202		6.666	232		8.607	31		8.597	172		8.607	295		8.612	100		6.673	69		6.677	45		6.666	33		8.607	107		8.597	51		8.607	126		8.612	62		6.673	17		6.677	44
8.624	193		6.681	82		6.685	133		6.674	52		8.619	153		8.609	144		8.619	135		8.624	125		6.681	77		6.685	23		6.674	59		8.619	110		8.609	56		8.619	41		8.624	108		6.681	15		6.685	43
8.635	69		6.689	105		6.693	81		6.682	136		8.631	160		8.621	385		8.631	125		8.635	92		6.689	51		6.693	10		6.682	68		8.631	149		8.621	55		8.631	43		8.635	77		6.689	53		6.693	20
8.647	120		6.698	18		6.702	61		6.691	105		8.643	290		8.633	257		8.643	270		8.647	74		6.698	22		6.702	77		6.691	28		8.643	127		8.633	62		8.643	77		8.647	47		6.698	27		6.702	31
8.659	316		6.706	112		6.71	65		6.699	67		8.655	118		8.645	242		8.654	287		8.659	100		6.706	42		6.71	50		6.699	40		8.655	90		8.645	83		8.654	65		8.659	85		6.706	44		6.71	33
8.671	128		6.714	147		6.718	114		6.707	53		8.666	337		8.657	270		8.666	223		8.671	87		6.714	70		6.718	26		6.707	28		8.666	37		8.657	109		8.666	55		8.671	89		6.714	32		6.718	45
8.683	202		6.723	141		6.727	39		6.716	55		8.678	287		8.668	440		8.678	320		8.683	78		6.723	94		6.727	27		6.716	124		8.678	134		8.668	81		8.678	65		8.683	83		6.723	56		6.727	14
8.694	173		6.731	161		6.735	136		6.724	68		8.69	286		8.68	370		8.69	381		8.694	75		6.731	22		6.735	35		6.724	82		8.69	66		8.68	58		8.69	48		8.694	65		6.731	28		6.735	6
8.706	235		6.739	164		6.743	33		6.732	134		8.702	447		8.692	553		8.702	268		8.706	54		6.739	57		6.743	36		6.732	48		8.702	20		8.692	36		8.702	110		8.706	89		6.739	0		6.743	8
8.718	491		6.748	41		6.752	175		6.741	59		8.714	495		8.704	299		8.714	336		8.718	70		6.748	33		6.752	6		6.741	40		8.714	94		8.704	46		8.714	143		8.718	84		6.748	24		6.752	44
8.73	351		6.756	212		6.76	68		6.749	116		8.725	404		8.716	493		8.725	481		8.73	82		6.756	107		6.76	50		6.749	75		8.725	33		8.716	22		8.725	140		8.73	53		6.756	22		6.76	62
8.742	553		6.764	108		6.768	80		6.757	109		8.737	469		8.727	381		8.737	429		8.742	26		6.764	36		6.768	71		6.757	45		8.737	121		8.727	98		8.737	98		8.742	103		6.764	26		6.768	48
8.753	448		6.773	116		6.777	85		6.766	60		8.749	399		8.739	335		8.749	459		8.753	112		6.773	33		6.777	10		6.766	35		8.749	83		8.739	6		8.749	74		8.753	138		6.773	28		6.777	38
8.765	382		6.781	103		6.785	86		6.774	77		8.761	457		8.751	404		8.761	439		8.765	33		6.781	63		6.785	45		6.774	54		8.761	62		8.751	97		8.761	55		8.765	60		6.781	39		6.785	7
8.777	733		6.789	170		6.793	99		6.782	171		8.773	541		8.763	341		8.773	498		8.777	84		6.789	20		6.793	29		6.782	88		8.773	79		8.763	64		8.773	102		8.777	132		6.789	41		6.793	53
8.789	474		6.798	52		6.802	115		6.791	78		8.784	550		8.775	741		8.784	516		8.789	14		6.798	51		6.802	49		6.791	27		8.784	59		8.775	75		8.784	84		8.789	42		6.798	41		6.802	1
8.801	681		6.806	52		6.81	59		6.799	24		8.796	728		8.786	742		8.796	393		8.801	92		6.806	52		6.81	77		6.799	72		8.796	80		8.786	47		8.796	81		8.801	77		6.806	50		6.81	0
8.813	479		6.814	61		6.818	71		6.807	52		8.808	539		8.798	470		8.808	432		8.813	99		6.814	44		6.818	49		6.807	62		8.808	42		8.798	125		8.808	116		8.813	85		6.814	46		6.818	30
8.824	798		6.823	86		6.827	135		6.816	36		8.82	475		8.81	832		8.82	480		8.824	57		6.823	84		6.827	39		6.816	41		8.82	87		8.81	40		8.82	18		8.824	86		6.823	16		6.827	3
8.836	421		6.831	169		6.835	167		6.824	68		8.832	434		8.822	738		8.832	460		8.836	112		6.831	82		6.835	133		6.824	61		8.832	51		8.822	66		8.832	59		8.836	36		6.831	6		6.835	30
8.848	732		6.839	54		6.843	87		6.832	108		8.844	596		8.834	749		8.843	464		8.848	68		6.839	52		6.843	31		6.832	39		8.844	53		8.834	48		8.843	51		8.848	66		6.839	21		6.843	53
8.86	963		6.848	87		6.852	74		6.841	97		8.855	924		8.846	593		8.855	774		8.86	98		6.848	59		6.852	29		6.841	40		8.855	84		8.846	91		8.855	64		8.86	110		6.848	48		6.852	9
8.872	708		6.856	82		6.86	44		6.849	158		8.867	678		8.857	537		8.867	560		8.872	129		6.856	62		6.86	25		6.849	39		8.867	81		8.857	136		8.867	97		8.872	96		6.856	35		6.86	12
8.883	588		6.864	43		6.868	139		6.857	70		8.879	492		8.869	1064		8.879	364		8.883	82		6.864	56		6.868	23		6.857	33		8.879	65		8.869	86		8.879	83		8.883	61		6.864	33		6.868	34
8.895	725		6.873	124		6.877	247		6.866	166		8.891	562		8.881	607		8.891	503		8.895	78		6.873	78		6.877	60		6.866	25		8.891	65		8.881	11		8.891	65		8.895	71		6.873	65		6.877	14
8.907	903		6.881	68		6.885	68		6.874	106		8.903	828		8.893	721		8.903	386		8.907	110		6.881	61		6.885	58		6.874	37		8.903	94		8.893	77		8.903	54		8.907	80		6.881	32		6.885	24
8.919	906		6.889	62		6.893	133		6.882	88		8.914	935		8.905	888		8.914	759		8.919	113		6.889	61		6.893	59		6.882	51		8.914	125		8.905	48		8.914	51		8.919	127		6.889	41		6.893	11
8.931	372		6.898	110		6.902	195		6.891	134		8.926	747		8.916	893		8.926	427		8.931	132		6.898	46		6.902	38		6.891	50		8.926	97		8.916	117		8.926	81		8.931	87		6.898	38		6.902	19
8.943	562		6.906	199		6.91	144		6.899	168		8.938	489		8.928	449		8.938	469		8.943	60		6.906	47		6.91	58		6.899	27		8.938	55		8.928	25		8.938	77		8.943	97		6.906	27		6.91	33
8.954	599		6.914	78		6.918	123		6.907	112		8.95	993		8.94	668		8.95	605		8.954	89		6.914	23		6.918	89		6.907	20		8.95	46		8.94	24		8.95	68		8.954	83		6.914	41		6.918	9
8.966	522		6.923	122		6.927	33		6.916	47		8.962	811		8.952	1048		8.962	465		8.966	26		6.923	20		6.927	31		6.916	35		8.962	68		8.952	83		8.962	59		8.966	170		6.923	22		6.927	18
8.978	450		6.931	83		6.935	62		6.924	29		8.973	438		8.964	693		8.973	552		8.978	90		6.931	35		6.935	52		6.924	80		8.973	70		8.964	95		8.973	51		8.978	78		6.931	22		6.935	11
8.99	871		6.939	113		6.943	185		6.932	77		8.985	496		8.975	653		8.985	421		8.99	58		6.939	33		6.943	37		6.932	43		8.985	45		8.975	46		8.985	60		8.99	73		6.939	84		6.943	0
9.002	571		6.948	100		6.952	56		6.941	50		8.997	466		8.987	623		8.997	388		9.002	40		6.948	51		6.952	26		6.941	48		8.997	34		8.987	119		8.997	123		9.002	100		6.948	30		6.952	58
9.013	846		6.956	72		6.96	70		6.949	59		9.009	629		8.999	509		9.009	379		9.013	124		6.956	47		6.96	75		6.949	50		9.009	99		8.999	115		9.009	64		9.013	20		6.956	13		6.96	10
9.025	567		6.964	57		6.968	28		6.957	242		9.021	558		9.011	623		9.021	431		9.025	83		6.964	77		6.968	31		6.957	28		9.021	75		9.011	43		9.021	86		9.025	113		6.964	27		6.968	20
9.037	628		6.973	50		6.977	77		6.966	39		9.033	577		9.023	365		9.032	575		9.037	60		6.973	66		6.977	41		6.966	35		9.033	37		9.023	34		9.032	75		9.037	21		6.973	29		6.977	40
9.049	454		6.981	32		6.985	86		6.974	43		9.044	653		9.035	457		9.044	305		9.049	20		6.981	112		6.985	43		6.974	48		9.044	92		9.035	40		9.044	65		9.049	32		6.981	43		6.985	36
9.061	454		6.989	67		6.993	141		6.982	107		9.056	431		9.046	369		9.056	615		9.061	60		6.989	53		6.993	39		6.982	36		9.056	62		9.046	43		9.056	88		9.061	79		6.989	21		6.993	7
9.072	148		6.998	22		7.002	110		6.991	70		9.068	477		9.058	561		9.068	230		9.072	48		6.998	90		7.002	24		6.991	31		9.068	61		9.058	82		9.068	76		9.072	25		6.998	16		7.002	43
9.084	564		7.006	32		7.01	136		6.999	122		9.08	573		9.07	555		9.08	438		9.084	81		7.006	50		7.01	30		6.999	69		9.08	118		9.07	77		9.08	112		9.084	23		7.006	40		7.01	12
9.096	888		7.014	215		7.018	123		7.007	38		9.092	415		9.082	579		9.092	363		9.096	84		7.014	83		7.018	37		7.007	50		9.092	75		9.082	103		9.092	45		9.096	81		7.014	57		7.018	7
9.108	852		7.023	95		7.027	73		7.016	76		9.103	395		9.094	478		9.103	506		9.108	144		7.023	33		7.027	21		7.016	59		9.103	81		9.094	62		9.103	99		9.108	63		7.023	17		7.027	14
9.12	469		7.031	115		7.035	77		7.024	80		9.115	371		9.105	579		9.115	566		9.12	78		7.031	59		7.035	22		7.024	0		9.115	61		9.105	91		9.115	81		9.12	63		7.031	22		7.035	18
9.132	419		7.039	58		7.043	86		7.032	17		9.127	410		9.117	527		9.127	402		9.132	78		7.039	53		7.043	40		7.032	56		9.127	66		9.117	148		9.127	79		9.132	105		7.039	37		7.043	80
9.143	651		7.048	62		7.052	118		7.041	105		9.139	514		9.129	321		9.139	366		9.143	121		7.048	26		7.052	36		7.041	18		9.139	54		9.129	97		9.139	56		9.143	228		7.048	17		7.052	29
9.155	402		7.056	109		7.06	91		7.049	51		9.151	454		9.141	332		9.151	238		9.155	86		7.056	43		7.06	63		7.049	34		9.151	40		9.141	71		9.151	62		9.155	153		7.056	24		7.06	55
9.167	478		7.064	87		7.068	79		7.057	74		9.162	215		9.153	392		9.162	116		9.167	109		7.064	34		7.068	50		7.057	98		9.162	87		9.153	81		9.162	74		9.167	85		7.064	32		7.068	43
9.179	413		7.073	52		7.077	142		7.066	56		9.174	447		9.165	307		9.174	156		9.179	74		7.073	60		7.077	26		7.066	18		9.174	101		9.165	88		9.174	56		9.179	95		7.073	47		7.077	8
9.191	456		7.081	110		7.085	172		7.074	74		9.186	446		9.176	350		9.186	248		9.191	69		7.081	19		7.085	95		7.074	33		9.186	69		9.176	86		9.186	99		9.191	144		7.081	17		7.085	63
9.202	221		7.089	162		7.093	29		7.082	96		9.198	319		9.188	121		9.198	230		9.202	52		7.089	35		7.093	49		7.082	103		9.198	60		9.188	49		9.198	62		9.202	69		7.089	76		7.093	120
9.214	271		7.098	114		7.102	116		7.091	106		9.21	206		9.2	209		9.21	361		9.214	64		7.098	50		7.102	25		7.091	26		9.21	70		9.2	119		9.21	66		9.214	65		7.098	52		7.102	20
9.226	488		7.106	73		7.11	46		7.099	66		9.222	161		9.212	355		9.221	265		9.226	66		7.106	65		7.11	19		7.099	18		9.222	83		9.212	90		9.221	68		9.226	49		7.106	13		7.11	39
9.238	359		7.114	62		7.118	68		7.107	126		9.233	268		9.224	365		9.233	261		9.238	83		7.114	99		7.118	24		7.107	30		9.233	54		9.224	55		9.233	121		9.238	91		7.114	20		7.118	31
9.25	353		7.123	42		7.127	147		7.116	227		9.245	248		9.235	389		9.245	193		9.25	84		7.123	44		7.127	22		7.116	36		9.245	111		9.235	45		9.245	77		9.25	148		7.123	36		7.127	37
9.261	251		7.131	122		7.135	211		7.124	138		9.257	92		9.247	250		9.257	114		9.261	85		7.131	50		7.135	58		7.124	16		9.257	42		9.247	88		9.257	65		9.261	76		7.131	28		7.135	8
9.273	322		7.139	63		7.143	21		7.132	161		9.269	318		9.259	175		9.269	61		9.273	122		7.139	25		7.143	47		7.132	15		9.269	70		9.259	124		9.269	94		9.273	55		7.139	30		7.143	3
9.285	411		7.148	65		7.152	61		7.141	50		9.281	173		9.271	236		9.281	253		9.285	79		7.148	66		7.152	35		7.141	25		9.281	71		9.271	77		9.281	63		9.285	65		7.148	19		7.152	9
9.297	478		7.156	69		7.16	86		7.149	94		9.292	538		9.283	262		9.292	197		9.297	137		7.156	33		7.16	69		7.149	54		9.292	63		9.283	37		9.292	28		9.297	54		7.156	11		7.16	32
9.309	187		7.164	55		7.168	34		7.157	70		9.304	220		9.295	143		9.304	190		9.309	74		7.164	66		7.168	82		7.157	44		9.304	55		9.295	51		9.304	110		9.309	30		7.164	6		7.168	35
9.321	296		7.173	45		7.177	91		7.166	99		9.316	223		9.306	114		9.316	259		9.321	58		7.173	63		7.177	117		7.166	32		9.316	96		9.306	25		9.316	54		9.321	62		7.173	57		7.177	15
9.332	245		7.181	31		7.185	68		7.174	72		9.328	121		9.318	158		9.328	131		9.332	55		7.181	95		7.185	24		7.174	42		9.328	65		9.318	60		9.328	50		9.332	51		7.181	35		7.185	45
9.344	270		7.189	81		7.193	55		7.182	134		9.34	220		9.33	132		9.34	321		9.344	68		7.189	42		7.193	17		7.182	47		9.34	74		9.33	113		9.34	47		9.344	70		7.189	21		7.193	21
9.356	414		7.198	94		7.202	55		7.191	216		9.351	183		9.342	334		9.351	105		9.356	93		7.198	76		7.202	77		7.191	11		9.351	70		9.342	52		9.351	68		9.356	35		7.198	14		7.202	52
9.368	235		7.206	170		7.21	30		7.199	43		9.363	189		9.354	198		9.363	84		9.368	52		7.206	37		7.21	63		7.199	15		9.363	33		9.354	69		9.363	128		9.368	109		7.206	15		7.21	15
9.38	136		7.214	162		7.218	96		7.207	107		9.375	294		9.365	160		9.375	115		9.38	88		7.214	41		7.218	38		7.207	53		9.375	67		9.365	42		9.375	100		9.38	51		7.214	47		7.218	47
9.391	275		7.223	142		7.227	43		7.216	30		9.387	191		9.377	206		9.387	222		9.391	75		7.223	51		7.227	19		7.216	119		9.387	104		9.377	119		9.387	115		9.391	96		7.223	50		7.227	32
9.403	211		7.231	52		7.235	51		7.224	93		9.399	88		9.389	254		9.399	142		9.403	128		7.231	90		7.235	29		7.224	26		9.399	81		9.389	74		9.399	67		9.403	121		7.231	44		7.235	49
9.415	160		7.239	129		7.243	23		7.232	129		9.411	177		9.401	201		9.41	220		9.415	96		7.239	49		7.243	40		7.232	25		9.411	65		9.401	49		9.41	46		9.415	31		7.239	19		7.243	49
9.427	163		7.248	95		7.252	67		7.241	33		9.422	282		9.413	183		9.422	204		9.427	136		7.248	27		7.252	36		7.241	33		9.422	56		9.413	101		9.422	44		9.427	40		7.248	30		7.252	32
9.439	205		7.256	190		7.26	66		7.249	151		9.434	141		9.424	242		9.434	157		9.439	65		7.256	43		7.26	46		7.249	52		9.434	53		9.424	41		9.434	105		9.439	79		7.256	49		7.26	56
9.45	148		7.264	48		7.268	67		7.257	130		9.446	206		9.436	176		9.446	126		9.45	87		7.264	39		7.268	27		7.257	47		9.446	86		9.436	30		9.446	60		9.45	49		7.264	26		7.268	64
9.462	177		7.273	127		7.277	103		7.266	34		9.458	237		9.448	212		9.458	177		9.462	113		7.273	67		7.277	22		7.266	61		9.458	99		9.448	53		9.458	78		9.462	108		7.273	48		7.277	14
9.474	321		7.281	128		7.285	94		7.274	104		9.47	142		9.46	211		9.47	118		9.474	36		7.281	46		7.285	31		7.274	27		9.47	102		9.46	111		9.47	32		9.474	108		7.281	15		7.285	55
9.486	107		7.289	142		7.293	98		7.282	69		9.481	274		9.472	171		9.481	214		9.486	97		7.289	75		7.293	49		7.282	24		9.481	54		9.472	73		9.481	59		9.486	46		7.289	54		7.293	15
9.498	156		7.298	128		7.302	14		7.291	49		9.493	132		9.484	122		9.493	179		9.498	41		7.298	14		7.302	50		7.291	6		9.493	49		9.484	76		9.493	117		9.498	85		7.298	13		7.302	19
9.51	327		7.306	134		7.31	0		7.299	132		9.505	89		9.495	254		9.505	118		9.51	33		7.306	64		7.31	44		7.299	10		9.505	73		9.495	112		9.505	85		9.51	74		7.306	8		7.31	23
9.521	241		7.314	84		7.318	64		7.307	80		9.517	100		9.507	148		9.517	205		9.521	69		7.314	13		7.318	18		7.307	30		9.517	124		9.507	64		9.517	66		9.521	81		7.314	32		7.318	18
9.533	342		7.323	145		7.327	18		7.316	27		9.529	231		9.519	217		9.529	146		9.533	77		7.323	46		7.327	60		7.316	23		9.529	81		9.519	58		9.529	74		9.533	60		7.323	47		7.327	40
9.545	192		7.331	83		7.335	94		7.324	101		9.541	155		9.531	71		9.54	139		9.545	45		7.331	35		7.335	63		7.324	39		9.541	48		9.531	55		9.54	43		9.545	45		7.331	9		7.335	26
9.557	194		7.339	123		7.343	120		7.332	70		9.552	271		9.543	118		9.552	223		9.557	138		7.339	74		7.343	69		7.332	46		9.552	107		9.543	102		9.552	73		9.557	93		7.339	11		7.343	37
9.569	181		7.348	76		7.352	70		7.341	49		9.564	153		9.554	257		9.564	127		9.569	65		7.348	101		7.352	65		7.341	45		9.564	85		9.554	88		9.564	51		9.569	65		7.348	25		7.352	117
9.58	226		7.356	209		7.36	219		7.349	113		9.576	146		9.566	192		9.576	138		9.58	59		7.356	67		7.36	28		7.349	18		9.576	56		9.566	75		9.576	50		9.58	43		7.356	47		7.36	1
9.592	203		7.364	105		7.368	76		7.357	42		9.588	146		9.578	120		9.588	161		9.592	91		7.364	32		7.368	25		7.357	29		9.588	68		9.578	80		9.588	90		9.592	73		7.364	14		7.368	95
9.604	289		7.373	124		7.377	193		7.366	85		9.6	184		9.59	161		9.6	133		9.604	56		7.373	58		7.377	112		7.366	31		9.6	112		9.59	100		9.6	77		9.604	112		7.373	36		7.377	42
9.616	259		7.381	91		7.385	143		7.374	48		9.611	169		9.602	80		9.611	116		9.616	47		7.381	59		7.385	73		7.374	67		9.611	103		9.602	28		9.611	33		9.616	45		7.381	26		7.385	43
9.628	142		7.389	252		7.393	103		7.382	137		9.623	167		9.613	224		9.623	217		9.628	58		7.389	88		7.393	16		7.382	29		9.623	59		9.613	59		9.623	89		9.628	15		7.389	38		7.393	44
9.639	308		7.398	105		7.402	87		7.391	95		9.635	110		9.625	99		9.635	142		9.639	82		7.398	25		7.402	72		7.391	52		9.635	75		9.625	124		9.635	77		9.639	85		7.398	53		7.402	53
9.651	114		7.406	162		7.41	135		7.399	97		9.647	120		9.637	169		9.647	176		9.651	31		7.406	87		7.41	13		7.399	10		9.647	75		9.637	114		9.647	70		9.651	58		7.406	21		7.41	54
9.663	148		7.414	179		7.418	144		7.407	88		9.659	182		9.649	150		9.659	237		9.663	59		7.414	17		7.418	57		7.407	43		9.659	52		9.649	103		9.659	91		9.663	92		7.414	19		7.418	13
9.675	321		7.423	184		7.427	30		7.416	111		9.67	215		9.661	50		9.67	124		9.675	98		7.423	68		7.427	37		7.416	55		9.67	116		9.661	74		9.67	90		9.675	19		7.423	41		7.427	35
9.687	161		7.431	230		7.435	116		7.424	270		9.682	152		9.673	118		9.682	82		9.687	84		7.431	55		7.435	19		7.424	64		9.682	79		9.673	59		9.682	45		9.687	90		7.431	32		7.435	36
9.699	193		7.439	398		7.443	121		7.432	95		9.694	264		9.684	144		9.694	106		9.699	69		7.439	42		7.443	42		7.432	30		9.694	96		9.684	65		9.694	95		9.699	102		7.439	22		7.443	22
9.71	299		7.448	330		7.452	214		7.441	229		9.706	141		9.696	76		9.706	131		9.71	112		7.448	35		7.452	70		7.441	34		9.706	116		9.696	87		9.706	111		9.71	11		7.448	28		7.452	21
9.722	103		7.456	343		7.46	144		7.449	316		9.718	118		9.708	171		9.718	24		9.722	36		7.456	5		7.46	33		7.449	25		9.718	140		9.708	26		9.718	72		9.722	94		7.456	26		7.46	12
9.734	227		7.464	539		7.468	133		7.457	321		9.73	21		9.72	66		9.729	130		9.734	87		7.464	47		7.468	33		7.457	5		9.73	62		9.72	43		9.729	128		9.734	25		7.464	24		7.468	5
9.746	216		7.473	526		7.477	151		7.466	286		9.741	110		9.732	241		9.741	110		9.746	86		7.473	50		7.477	32		7.466	23		9.741	55		9.732	68		9.741	100		9.746	56		7.473	9		7.477	8
9.758	337		7.481	740		7.485	127		7.474	120		9.753	171		9.743	273		9.753	121		9.758	120		7.481	108		7.485	47		7.474	46		9.753	96		9.743	77		9.753	68		9.758	50		7.481	35		7.485	3
9.769	295		7.489	669		7.493	177		7.482	193		9.765	92		9.755	109		9.765	116		9.769	65		7.489	13		7.493	68		7.482	52		9.765	86		9.755	102		9.765	37		9.769	81		7.489	13		7.493	7
9.781	139		7.498	464		7.502	55		7.491	270		9.777	95		9.767	117		9.777	183		9.781	54		7.498	92		7.502	42		7.491	42		9.777	31		9.767	20		9.777	117		9.781	91		7.498	53		7.502	13
9.793	134		7.506	772		7.51	99		7.499	234		9.789	64		9.779	61		9.789	232		9.793	114		7.506	61		7.51	15		7.499	56		9.789	62		9.779	57		9.789	63		9.793	80		7.506	18		7.51	12
9.805	303		7.514	502		7.518	69		7.507	425		9.8	106		9.791	96		9.8	119		9.805	87		7.514	103		7.518	61		7.507	11		9.8	34		9.791	35		9.8	83		9.805	69		7.514	21		7.518	31
9.817	159		7.523	739		7.527	67		7.516	338		9.812	114		9.802	153		9.812	147		9.817	51		7.523	52		7.527	52		7.516	40		9.812	42		9.802	46		9.812	65		9.817	23		7.523	19		7.527	41
9.828	97		7.531	665		7.535	60		7.524	421		9.824	62		9.814	122		9.824	279		9.828	70		7.531	67		7.535	39		7.524	56		9.824	74		9.814	68		9.824	106		9.828	64		7.531	20		7.535	16
9.84	199		7.539	934		7.543	59		7.532	305		9.836	162		9.826	163		9.836	110		9.84	60		7.539	12		7.543	62		7.532	58		9.836	70		9.826	77		9.836	92		9.84	39		7.539	20		7.543	19
9.852	223		7.548	503		7.552	76		7.541	153		9.848	127		9.838	81		9.848	258		9.852	63		7.548	41		7.552	96		7.541	31		9.848	67		9.838	50		9.848	18		9.852	50		7.548	13		7.552	15
9.864	227		7.556	787		7.56	159		7.549	587		9.859	167		9.85	78		9.859	61		9.864	151		7.556	46		7.56	84		7.549	52		9.859	59		9.85	48		9.859	75		9.864	41		7.556	26		7.56	13
9.876	162		7.564	485		7.568	112		7.557	505		9.871	169		9.862	157		9.871	146		9.876	53		7.564	41		7.568	57		7.557	45		9.871	20		9.862	71		9.871	82		9.876	78		7.564	49		7.568	24
9.888	298		7.573	755		7.577	138		7.566	306		9.883	253		9.873	188		9.883	75		9.888	28		7.573	66		7.577	72		7.566	24		9.883	29		9.873	104		9.883	70		9.888	60		7.573	40		7.577	8
9.899	281		7.581	705		7.585	61		7.574	249		9.895	299		9.885	119		9.895	186		9.899	25		7.581	78		7.585	78		7.574	72		9.895	90		9.885	71		9.895	79		9.899	54		7.581	4		7.585	13
9.911	292		7.589	609		7.593	221		7.582	469		9.907	137		9.897	111		9.907	129		9.911	17		7.589	43		7.593	34		7.582	71		9.907	67		9.897	42		9.907	47		9.911	108		7.589	32		7.593	25
9.923	252		7.598	639		7.602	69		7.591	561		9.919	95		9.909	74		9.918	97		9.923	43		7.598	99		7.602	46		7.591	26		9.919	79		9.909	53		9.918	47		9.923	32		7.598	22		7.602	15
9.935	83		7.606	661		7.61	99		7.599	332		9.93	49		9.921	204		9.93	161		9.935	80		7.606	35		7.61	87		7.599	9		9.93	56		9.921	75		9.93	131		9.935	60		7.606	27		7.61	14
9.947	18		7.614	660		7.618	98		7.607	394		9.942	101		9.932	228		9.942	134		9.947	75		7.614	30		7.618	44		7.607	108		9.942	86		9.932	118		9.942	54		9.947	33		7.614	35		7.618	21
9.958	84		7.623	647		7.627	74		7.616	311		9.954	189		9.944	164		9.954	197		9.958	45		7.623	45		7.627	59		7.616	33		9.954	72		9.944	80		9.954	81		9.958	52		7.623	43		7.627	4
9.97	198		7.631	273		7.635	153		7.624	681		9.966	189		9.956	243		9.966	102		9.97	72		7.631	34		7.635	36		7.624	32		9.966	86		9.956	52		9.966	92		9.97	24		7.631	34		7.635	3
9.982	211		7.639	618		7.643	112		7.632	311		9.978	81		9.968	205		9.978	32		9.982	29		7.639	97		7.643	101		7.632	16		9.978	63		9.968	103		9.978	119		9.982	63		7.639	17		7.643	34
9.994	121		7.648	487		7.652	78		7.641	372		9.989	110		9.98	116		9.989	260		9.994	59		7.648	41		7.652	57		7.641	36		9.989	76		9.98	69		9.989	40		9.994	75		7.648	16		7.652	24
10.006	110		7.656	540		7.66	148		7.649	187		10.001	155		9.992	77		10.001	120		10.006	81		7.656	52		7.66	50		7.649	17		10.001	95		9.992	70		10.001	89		10.006	98		7.656	25		7.66	18
10.017	103		7.664	282		7.668	57		7.657	309		10.013	190		10.003	231		10.013	85		10.017	46		7.664	29		7.668	51		7.657	66		10.013	65		10.003	47		10.013	63		10.017	55		7.664	41		7.668	25
10.029	68		7.673	415		7.677	95		7.666	434		10.025	197		10.015	85		10.025	129		10.029	95		7.673	40		7.677	36		7.666	76		10.025	62		10.015	56		10.025	50		10.029	46		7.673	44		7.677	6
10.041	116		7.681	276		7.685	170		7.674	478		10.037	95		10.027	255		10.037	106		10.041	38		7.681	50		7.685	47		7.674	109		10.037	70		10.027	50		10.037	75		10.041	52		7.681	23		7.685	17
10.053	212		7.689	335		7.693	0		7.682	221		10.048	143		10.039	155		10.048	94		10.053	76		7.689	52		7.693	25		7.682	41		10.048	30		10.039	74		10.048	84		10.053	127		7.689	36		7.693	12
10.065	270		7.698	524		7.702	164		7.691	277		10.06	122		10.051	124		10.06	72		10.065	92		7.698	39		7.702	36		7.691	18		10.06	43		10.051	98		10.06	43		10.065	115		7.698	41		7.702	30
10.077	278		7.706	378		7.71	143		7.699	392		10.072	169		10.062	60		10.072	156		10.077	119		7.706	10		7.71	78		7.699	94		10.072	40		10.062	34		10.072	26		10.077	49		7.706	58		7.71	17
10.088	245		7.714	483		7.718	111		7.707	472		10.084	121		10.074	233		10.084	125		10.088	71		7.714	49		7.718	31		7.707	10		10.084	40		10.074	22		10.084	88		10.088	70		7.714	69		7.718	51
10.1	287		7.723	578		7.727	147		7.716	228		10.096	201		10.086	50		10.096	205		10.1	42		7.723	61		7.727	43		7.716	37		10.096	52		10.086	56		10.096	19		10.1	40		7.723	106		7.727	17
10.112	189		7.731	495		7.735	34		7.724	209		10.108	86		10.098	66		10.107	93		10.112	54		7.731	87		7.735	38		7.724	54		10.108	83		10.098	79		10.107	43		10.112	44		7.731	35		7.735	28
10.124	110		7.739	310		7.743	141		7.732	156		10.119	136		10.11	130		10.119	150		10.124	29		7.739	68		7.743	37		7.732	22		10.119	52		10.11	73		10.119	64		10.124	92		7.739	56		7.743	5
10.136	244		7.748	412		7.752	95		7.741	263		10.131	143		10.121	33		10.131	164		10.136	87		7.748	46		7.752	115		7.741	56		10.131	46		10.121	38		10.131	92		10.136	90		7.748	23		7.752	35
10.147	260		7.756	337		7.76	167		7.749	380		10.143	70		10.133	124		10.143	168		10.147	56		7.756	19		7.76	44		7.749	25		10.143	50		10.133	60		10.143	87		10.147	43		7.756	45		7.76	8
10.159	177		7.764	302		7.768	138		7.757	280		10.155	242		10.145	140		10.155	100		10.159	35		7.764	27		7.768	48		7.757	20		10.155	61		10.145	62		10.155	38		10.159	112		7.764	8		7.768	61
10.171	246		7.773	265		7.777	80		7.766	161		10.167	193		10.157	212		10.167	130		10.171	62		7.773	93		7.777	48		7.766	19		10.167	43		10.157	96		10.167	28		10.171	45		7.773	32		7.777	13
10.183	151		7.781	313		7.785	115		7.774	225		10.178	76		10.169	123		10.178	160		10.183	92		7.781	86		7.785	35		7.774	33		10.178	55		10.169	79		10.178	57		10.183	85		7.781	49		7.785	32
10.195	182		7.789	479		7.793	68		7.782	122		10.19	97		10.181	191		10.19	143		10.195	56		7.789	59		7.793	54		7.782	38		10.19	49		10.181	51		10.19	56		10.195	95		7.789	50		7.793	21
10.207	197		7.798	339		7.802	220		7.791	278		10.202	160		10.192	93		10.202	176		10.207	49		7.798	38		7.802	17		7.791	42		10.202	44		10.192	112		10.202	47		10.207	121		7.798	46		7.802	7
10.218	200		7.806	223		7.81	70		7.799	254		10.214	128		10.204	256		10.214	264		10.218	37		7.806	68		7.81	22		7.799	52		10.214	104		10.204	79		10.214	35		10.218	68		7.806	54		7.81	18
10.23	185		7.814	194		7.818	56		7.807	219		10.226	78		10.216	115		10.226	78		10.23	104		7.814	75		7.818	44		7.807	22		10.226	64		10.216	39		10.226	82		10.23	36		7.814	26		7.818	35
10.242	158		7.823	322		7.827	71		7.816	140		10.237	96		10.228	91		10.237	114		10.242	90		7.823	37		7.827	13		7.816	28		10.237	21		10.228	88		10.237	100		10.242	52		7.823	13		7.827	7
10.254	85		7.831	292		7.835	89		7.824	156		10.249	174		10.24	245		10.249	110		10.254	68		7.831	29		7.835	110		7.824	78		10.249	34		10.24	90		10.249	104		10.254	111		7.831	60		7.835	46
10.266	147		7.839	330		7.843	70		7.832	403		10.261	100		10.251	101		10.261	119		10.266	46		7.839	69		7.843	54		7.832	55		10.261	68		10.251	53		10.261	12		10.266	74		7.839	41		7.843	26
10.277	289		7.848	139		7.852	63		7.841	150		10.273	144		10.263	128		10.273	146		10.277	34		7.848	121		7.852	54		7.841	19		10.273	78		10.263	117		10.273	70		10.277	71		7.848	37		7.852	16
10.289	206		7.856	179		7.86	19		7.849	106		10.285	42		10.275	151		10.285	59		10.289	85		7.856	38		7.86	26		7.849	35		10.285	100		10.275	134		10.285	44		10.289	65		7.856	29		7.86	31
10.301	235		7.864	176		7.868	195		7.857	172		10.297	127		10.287	147		10.296	111		10.301	153		7.864	33		7.868	22		7.857	71		10.297	64		10.287	103		10.296	154		10.301	87		7.864	33		7.868	13
10.313	233		7.873	155		7.877	148		7.866	253		10.308	146		10.299	127		10.308	127		10.313	90		7.873	138		7.877	48		7.866	94		10.308	31		10.299	61		10.308	52		10.313	49		7.873	45		7.877	1
10.325	265		7.881	302		7.885	73		7.874	105		10.32	174		10.31	151		10.32	174		10.325	116		7.881	53		7.885	21		7.874	31		10.32	132		10.31	44		10.32	98		10.325	86		7.881	19		7.885	13
10.336	135		7.889	85		7.893	36		7.882	64		10.332	86		10.322	198		10.332	192		10.336	144		7.889	45		7.893	44		7.882	51		10.332	107		10.322	58		10.332	101		10.336	88		7.889	40		7.893	33
10.348	290		7.898	173		7.902	184		7.891	174		10.344	184		10.334	191		10.344	203		10.348	35		7.898	48		7.902	43		7.891	26		10.344	41		10.334	111		10.344	84		10.348	55		7.898	21		7.902	27
10.36	185		7.906	180		7.91	131		7.899	166		10.356	163		10.346	131		10.356	211		10.36	73		7.906	38		7.91	60		7.899	36		10.356	95		10.346	43		10.356	121		10.36	119		7.906	49		7.91	4
10.372	169		7.914	109		7.918	74		7.907	233		10.367	163		10.358	66		10.367	64		10.372	83		7.914	55		7.918	27		7.907	50		10.367	50		10.358	41		10.367	62		10.372	158		7.914	35		7.918	16
10.384	341		7.923	174		7.927	102		7.916	243		10.379	140		10.37	120		10.379	50		10.384	80		7.923	40		7.927	63		7.916	9		10.379	93		10.37	103		10.379	74		10.384	84		7.923	20		7.927	0
10.396	111		7.931	199		7.935	197		7.924	127		10.391	244		10.381	49		10.391	174		10.396	66		7.931	63		7.935	36		7.924	51		10.391	35		10.381	75		10.391	62		10.396	112		7.931	6		7.935	23
10.407	294		7.939	126		7.943	95		7.932	232		10.403	246		10.393	143		10.403	68		10.407	66		7.939	26		7.943	15		7.932	33		10.403	51		10.393	36		10.403	86		10.407	76		7.939	10		7.943	11
10.419	179		7.948	36		7.952	74		7.941	154		10.415	184		10.405	151		10.415	33		10.419	49		7.948	82		7.952	26		7.941	45		10.415	103		10.405	28		10.415	126		10.419	97		7.948	46		7.952	29
10.431	90		7.956	136		7.96	70		7.949	115		10.426	114		10.417	109		10.426	60		10.431	57		7.956	80		7.96	56		7.949	43		10.426	85		10.417	43		10.426	74		10.431	151		7.956	41		7.96	27
10.443	191		7.964	264		7.968	125		7.957	160		10.438	120		10.429	145		10.438	154		10.443	35		7.964	84		7.968	19		7.957	44		10.438	73		10.429	62		10.438	53		10.443	51		7.964	24		7.968	42
10.455	192		7.973	53		7.977	26		7.966	64		10.45	98		10.44	271		10.45	207		10.455	13		7.973	47		7.977	8		7.966	12		10.45	38		10.44	50		10.45	94		10.455	34		7.973	27		7.977	60
10.466	77		7.981	114		7.985	73		7.974	203		10.462	168		10.452	89		10.462	155		10.466	83		7.981	60		7.985	59		7.974	13		10.462	48		10.452	128		10.462	71		10.466	84		7.981	47		7.985	46
10.478	200		7.989	142		7.993	70		7.982	70		10.474	287		10.464	60		10.474	138		10.478	68		7.989	13		7.993	15		7.982	28		10.474	37		10.464	61		10.474	27		10.478	38		7.989	14		7.993	37
10.49	201		7.998	105		8.002	61		7.991	87		10.486	246		10.476	145		10.485	77		10.49	41		7.998	113		8.002	95		7.991	24		10.486	69		10.476	53		10.485	101		10.49	49		7.998	25		8.002	28
10.502	332		8.006	61		8.01	77		7.999	57		10.497	91		10.488	173		10.497	107		10.502	98		8.006	34		8.01	43		7.999	46		10.497	59		10.488	46		10.497	131		10.502	80		8.006	36		8.01	24
10.514	206		8.014	85		8.018	85		8.007	57		10.509	215		10.499	97		10.509	233		10.514	71		8.014	58		8.018	23		8.007	26		10.509	59		10.499	53		10.509	78		10.514	26		8.014	30		8.018	14
10.525	295		8.023	267		8.027	48		8.016	246		10.521	113		10.511	62		10.521	175		10.525	93		8.023	31		8.027	50		8.016	21		10.521	54		10.511	43		10.521	58		10.525	115		8.023	44		8.027	26
10.537	56		8.031	52		8.035	67		8.024	168		10.533	215		10.523	115		10.533	63		10.537	16		8.031	55		8.035	87		8.024	28		10.533	92		10.523	87		10.533	124		10.537	47		8.031	44		8.035	9
10.549	95		8.039	93		8.043	78		8.032	118		10.545	81		10.535	48		10.545	231		10.549	35		8.039	36		8.043	12		8.032	65		10.545	76		10.535	28		10.545	30		10.549	51		8.039	3		8.043	12
10.561	80		8.048	53		8.052	32		8.041	162		10.556	256		10.547	124		10.556	114		10.561	28		8.048	57		8.052	57		8.041	63		10.556	47		10.547	91		10.556	57		10.561	23		8.048	25		8.052	32
10.573	238		8.056	75		8.06	105		8.049	102		10.568	180		10.559	71		10.568	318		10.573	65		8.056	84		8.06	33		8.049	25		10.568	95		10.559	51		10.568	43		10.573	66		8.056	0		8.06	30
10.585	135		8.064	166		8.068	40		8.057	80		10.58	140		10.57	121		10.58	260		10.585	17		8.064	23		8.068	74		8.057	54		10.58	28		10.57	72		10.58	57		10.585	103		8.064	35		8.068	22
10.596	140		8.073	93		8.077	147		8.066	17		10.592	194		10.582	125		10.592	205		10.596	122		8.073	55		8.077	94		8.066	60		10.592	82		10.582	65		10.592	205		10.596	147		8.073	7		8.077	5
10.608	234		8.081	158		8.085	111		8.074	52		10.604	119		10.594	157		10.604	110		10.608	75		8.081	34		8.085	32		8.074	16		10.604	140		10.594	43		10.604	93		10.608	84		8.081	30		8.085	36
10.62	326		8.089	76		8.093	12		8.082	172		10.615	241		10.606	71		10.615	205		10.62	112		8.089	57		8.093	24		8.082	51		10.615	54		10.606	49		10.615	68		10.62	83		8.089	11		8.093	63
10.632	204		8.098	10		8.102	85		8.091	3		10.627	79		10.618	144		10.627	141		10.632	85		8.098	40		8.102	90		8.091	39		10.627	69		10.618	93		10.627	69		10.632	83		8.098	51		8.102	28
10.644	210		8.106	62		8.11	186		8.099	35		10.639	181		10.629	103		10.639	169		10.644	63		8.106	87		8.11	65		8.099	98		10.639	79		10.629	100		10.639	73		10.644	125		8.106	23		8.11	16
10.655	296		8.114	73		8.118	58		8.107	148		10.651	174		10.641	173		10.651	138		10.655	84		8.114	56		8.118	61		8.107	24		10.651	117		10.641	46		10.651	105		10.655	49		8.114	67		8.118	12
10.667	242		8.123	30		8.127	88		8.116	41		10.663	269		10.653	284		10.663	223		10.667	127		8.123	27		8.127	80		8.116	49		10.663	109		10.653	100		10.663	46		10.667	44		8.123	115		8.127	34
10.679	235		8.131	37		8.135	54		8.124	70		10.675	416		10.665	94		10.674	130		10.679	54		8.131	15		8.135	15		8.124	54		10.675	62		10.665	76		10.674	116		10.679	66		8.131	37		8.135	39
10.691	361		8.139	56		8.143	56		8.132	68		10.686	58		10.677	298		10.686	196		10.691	164		8.139	31		8.143	38		8.132	44		10.686	136		10.677	75		10.686	89		10.691	104		8.139	14		8.143	33
10.703	188		8.148	193		8.152	67		8.141	49		10.698	183		10.688	56		10.698	107		10.703	41		8.148	54		8.152	45		8.141	29		10.698	78		10.688	92		10.698	83		10.703	54		8.148	26		8.152	41
10.714	279		8.156	127		8.16	68		8.149	59		10.71	100		10.7	191		10.71	294		10.714	81		8.156	55		8.16	50		8.149	23		10.71	51		10.7	30		10.71	79		10.714	50		8.156	22		8.16	11
10.726	229		8.164	136		8.168	202		8.157	55		10.722	140		10.712	54		10.722	114		10.726	76		8.164	30		8.168	43		8.157	57		10.722	61		10.712	73		10.722	64		10.726	99		8.164	18		8.168	23
10.738	371		8.173	114		8.177	57		8.166	32		10.734	259		10.724	190		10.734	142		10.738	140		8.173	82		8.177	37		8.166	22		10.734	190		10.724	56		10.734	62		10.738	135		8.173	38		8.177	37
10.75	223		8.181	92		8.185	99		8.174	119		10.745	321		10.736	192		10.745	243		10.75	93		8.181	24		8.185	13		8.174	55		10.745	50		10.736	48		10.745	112		10.75	100		8.181	37		8.185	51
10.762	199		8.189	203		8.193	83		8.182	73		10.757	154		10.748	259		10.757	97		10.762	34		8.189	58		8.193	40		8.182	23		10.757	66		10.748	87		10.757	63		10.762	100		8.189	23		8.193	19
10.774	430		8.198	91		8.202	111		8.191	84		10.769	157		10.759	365		10.769	266		10.774	86		8.198	36		8.202	69		8.191	35		10.769	21		10.759	104		10.769	57		10.774	76		8.198	33		8.202	63
10.785	41		8.206	113		8.21	112		8.199	70		10.781	183		10.771	211		10.781	316		10.785	67		8.206	46		8.21	38		8.199	48		10.781	158		10.771	40		10.781	56		10.785	32		8.206	17		8.21	15
10.797	646		8.214	26		8.218	164		8.207	101		10.793	192		10.783	192		10.793	165		10.797	160		8.214	42		8.218	90		8.207	25		10.793	83		10.783	78		10.793	77		10.797	104		8.214	45		8.218	39
10.809	219		8.223	196		8.227	152		8.216	46		10.805	259		10.795	142		10.804	287		10.809	134		8.223	46		8.227	33		8.216	43		10.805	54		10.795	74		10.804	77		10.809	71		8.223	16		8.227	6
10.821	501		8.231	116		8.235	84		8.224	117		10.816	302		10.807	397		10.816	169		10.821	38		8.231	18		8.235	64		8.224	75		10.816	38		10.807	52		10.816	105		10.821	99		8.231	36		8.235	18
10.833	331		8.239	76		8.243	65		8.232	98		10.828	261		10.818	354		10.828	230		10.833	56		8.239	32		8.243	40		8.232	20		10.828	120		10.818	54		10.828	57		10.833	68		8.239	23		8.243	34
10.844	252		8.248	90		8.252	45		8.241	87		10.84	250		10.83	255		10.84	276		10.844	56		8.248	18		8.252	56		8.241	5		10.84	54		10.83	98		10.84	61		10.844	31		8.248	31		8.252	15
10.856	165		8.256	44		8.26	63		8.249	57		10.852	126		10.842	144		10.852	338		10.856	82		8.256	97		8.26	52		8.249	52		10.852	91		10.842	28		10.852	79		10.856	81		8.256	36		8.26	17
10.868	326		8.264	32		8.268	112		8.257	58		10.864	234		10.854	225		10.864	110		10.868	87		8.264	36		8.268	13		8.257	13		10.864	115		10.854	31		10.864	62		10.868	35		8.264	27		8.268	69
10.88	208		8.273	114		8.277	52		8.266	97		10.875	203		10.866	146		10.875	111		10.88	89		8.273	38		8.277	16		8.266	68		10.875	149		10.866	9		10.875	84		10.88	29		8.273	55		8.277	33
10.892	241		8.281	180		8.285	42		8.274	63		10.887	62		10.877	108		10.887	198		10.892	60		8.281	60		8.285	75		8.274	57		10.887	61		10.877	96		10.887	47		10.892	45		8.281	74		8.285	47
10.903	296		8.289	72		8.293	130		8.282	36		10.899	295		10.889	175		10.899	219		10.903	127		8.289	63		8.293	115		8.282	35		10.899	121		10.889	58		10.899	64		10.903	22		8.289	69		8.293	42
10.915	153		8.298	77		8.302	134		8.291	237		10.911	119		10.901	259		10.911	137		10.915	119		8.298	35		8.302	39		8.291	18		10.911	74		10.901	105		10.911	76		10.915	48		8.298	26		8.302	26
10.927	288		8.306	73		8.31	87		8.299	113		10.923	171		10.913	218		10.923	55		10.927	30		8.306	30		8.31	116		8.299	59		10.923	43		10.913	24		10.923	95		10.927	87		8.306	51		8.31	2
10.939	282		8.314	15		8.318	62		8.307	162		10.934	287		10.925	168		10.934	144		10.939	57		8.314	10		8.318	60		8.307	51		10.934	73		10.925	101		10.934	54		10.939	38		8.314	46		8.318	1
10.951	187		8.323	59		8.327	85		8.316	58		10.946	301		10.937	162		10.946	270		10.951	38		8.323	58		8.327	58		8.316	18		10.946	88		10.937	47		10.946	58		10.951	110		8.323	19		8.327	35
10.963	286		8.331	76		8.335	68		8.324	118		10.958	181		10.948	284		10.958	61		10.963	109		8.331	53		8.335	30		8.324	35		10.958	87		10.948	134		10.958	95		10.963	64		8.331	15		8.335	28
10.974	257		8.339	147		8.343	83		8.332	117		10.97	203		10.96	117		10.97	382		10.974	54		8.339	27		8.343	32		8.332	41		10.97	59		10.96	121		10.97	85		10.974	111		8.339	54		8.343	15
10.986	384		8.348	74		8.352	93		8.341	35		10.982	328		10.972	143		10.982	250		10.986	104		8.348	32		8.352	43		8.341	28		10.982	120		10.972	53		10.982	84		10.986	138		8.348	18		8.352	23
10.998	218		8.356	46		8.36	49		8.349	78		10.994	359		10.984	78		10.993	72		10.998	56		8.356	44		8.36	44		8.349	17		10.994	101		10.984	103		10.993	94		10.998	55		8.356	8		8.36	20
11.01	322		8.364	11		8.368	76		8.357	20		11.005	199		10.996	217		11.005	121		11.01	43		8.364	35		8.368	47		8.357	4		11.005	104		10.996	123		11.005	94		11.01	47		8.364	29		8.368	32
11.022	329		8.373	162		8.377	54		8.366	26		11.017	158		11.007	304		11.017	281		11.022	86		8.373	18		8.377	20		8.366	45		11.017	66		11.007	70		11.017	43		11.022	70		8.373	24		8.377	65
11.033	215		8.381	161		8.385	25		8.374	109		11.029	124		11.019	345		11.029	315		11.033	77		8.381	51		8.385	46		8.374	35		11.029	50		11.019	85		11.029	96		11.033	43		8.381	7		8.385	34
11.045	380		8.389	92		8.393	117		8.382	138		11.041	332		11.031	174		11.041	358		11.045	127		8.389	31		8.393	95		8.382	34		11.041	60		11.031	43		11.041	83		11.045	155		8.389	11		8.393	19
11.057	314		8.398	33		8.402	103		8.391	133		11.053	126		11.043	185		11.053	433		11.057	126		8.398	73		8.402	96		8.391	39		11.053	32		11.043	34		11.053	96		11.057	32		8.398	23		8.402	26
11.069	291		8.406	144		8.41	78		8.399	23		11.064	387		11.055	244		11.064	165		11.069	34		8.406	53		8.41	65		8.399	140		11.064	145		11.055	47		11.064	88		11.069	19		8.406	26		8.41	7
11.081	188		8.414	53		8.418	100		8.407	70		11.076	89		11.066	173		11.076	255		11.081	26		8.414	72		8.418	42		8.407	35		11.076	51		11.066	106		11.076	38		11.081	63		8.414	5		8.418	17
11.092	378		8.423	41		8.427	79		8.416	53		11.088	219		11.078	107		11.088	314		11.092	94		8.423	64		8.427	60		8.416	68		11.088	78		11.078	82		11.088	68		11.092	59		8.423	36		8.427	24
11.104	361		8.431	105		8.435	85		8.424	166		11.1	442		11.09	243		11.1	242		11.104	176		8.431	26		8.435	11		8.424	75		11.1	77		11.09	43		11.1	77		11.104	44		8.431	7		8.435	13
11.116	257		8.439	133		8.443	16		8.432	18		11.112	183		11.102	415		11.112	307		11.116	73		8.439	22		8.443	26		8.432	10		11.112	22		11.102	86		11.112	129		11.116	73		8.439	45		8.443	45
11.128	196		8.448	103		8.452	103		8.441	60		11.123	233		11.114	129		11.123	374		11.128	101		8.448	33		8.452	48		8.441	62		11.123	68		11.114	78		11.123	86		11.128	40		8.448	20		8.452	24
11.14	244		8.456	53		8.46	82		8.449	62		11.135	214		11.126	218		11.135	57		11.14	66		8.456	51		8.46	61		8.449	40		11.135	37		11.126	77		11.135	53		11.14	58		8.456	46		8.46	15
11.152	182		8.464	154		8.468	52		8.457	27		11.147	174		11.137	205		11.147	118		11.152	165		8.464	68		8.468	64		8.457	125		11.147	22		11.137	100		11.147	118		11.152	103		8.464	14		8.468	52
11.163	224		8.473	62		8.477	41		8.466	86		11.159	221		11.149	309		11.159	192		11.163	95		8.473	51		8.477	66		8.466	102		11.159	56		11.149	68		11.159	91		11.163	140		8.473	46		8.477	45
11.175	354		8.481	83		8.485	109		8.474	88		11.171	121		11.161	221		11.171	147		11.175	128		8.481	41		8.485	18		8.474	65		11.171	42		11.161	81		11.171	107		11.175	52		8.481	18		8.485	16
11.187	337		8.489	51		8.493	108		8.482	91		11.183	212		11.173	233		11.182	245		11.187	67		8.489	53		8.493	44		8.482	47		11.183	83		11.173	132		11.182	86		11.187	35		8.489	24		8.493	11
11.199	430		8.498	145		8.502	76		8.491	107		11.194	103		11.185	293		11.194	252		11.199	28		8.498	27		8.502	48		8.491	35		11.194	47		11.185	67		11.194	41		11.199	40		8.498	26		8.502	24
11.211	102		8.506	146		8.51	143		8.499	50		11.206	342		11.196	207		11.206	364		11.211	119		8.506	92		8.51	72		8.499	33		11.206	82		11.196	55		11.206	118		11.211	227		8.506	21		8.51	25
11.222	368		8.514	159		8.518	96		8.507	95		11.218	221		11.208	221		11.218	130		11.222	71		8.514	88		8.518	70		8.507	61		11.218	55		11.208	47		11.218	95		11.222	17		8.514	10		8.518	12
11.234	216		8.523	58		8.527	74		8.516	68		11.23	276		11.22	297		11.23	205		11.234	115		8.523	85		8.527	56		8.516	18		11.23	79		11.22	81		11.23	81		11.234	35		8.523	16		8.527	39
11.246	307		8.531	82		8.535	72		8.524	10		11.242	294		11.232	284		11.242	330		11.246	81		8.531	69		8.535	30		8.524	21		11.242	84		11.232	133		11.242	44		11.246	111		8.531	48		8.535	38
11.258	317		8.539	59		8.543	26		8.532	62		11.253	332		11.244	272		11.253	295		11.258	97		8.539	50		8.543	22		8.532	20		11.253	95		11.244	89		11.253	76		11.258	66		8.539	12		8.543	18
11.27	290		8.547	78		8.552	19		8.541	102		11.265	283		11.255	215		11.265	212		11.27	79		8.547	48		8.552	99		8.541	32		11.265	55		11.255	85		11.265	84		11.27	69		8.547	34		8.552	19
11.281	294		8.556	180		8.56	62		8.549	111		11.277	228		11.267	227		11.277	252		11.281	78		8.556	27		8.56	44		8.549	29		11.277	47		11.267	26		11.277	88		11.281	91		8.556	65		8.56	28
11.293	365		8.564	43		8.568	91		8.557	85		11.289	199		11.279	412		11.289	193		11.293	91		8.564	48		8.568	18		8.557	96		11.289	51		11.279	131		11.289	104		11.293	105		8.564	13		8.568	13
11.305	234		8.572	64		8.577	148		8.566	48		11.301	184		11.291	209		11.301	321		11.305	38		8.572	37		8.577	32		8.566	36		11.301	76		11.291	45		11.301	40		11.305	59		8.572	37		8.577	77
11.317	117		8.581	79		8.585	125		8.574	80		11.312	260		11.303	153		11.312	191		11.317	68		8.581	27		8.585	43		8.574	45		11.312	117		11.303	78		11.312	78		11.317	46		8.581	13		8.585	19
11.329	161		8.589	71		8.593	102		8.582	159		11.324	393		11.315	281		11.324	418		11.329	79		8.589	69		8.593	89		8.582	56		11.324	29		11.315	98		11.324	35		11.329	61		8.589	12		8.593	51
11.341	298		8.597	81		8.602	80		8.591	89		11.336	286		11.326	165		11.336	277		11.341	40		8.597	47		8.602	78		8.591	37		11.336	48		11.326	39		11.336	127		11.341	79		8.597	53		8.602	21
11.352	257		8.606	172		8.61	150		8.599	116		11.348	304		11.338	318		11.348	156		11.352	77		8.606	87		8.61	70		8.599	7		11.348	43		11.338	97		11.348	103		11.352	32		8.606	40		8.61	22
11.364	157		8.614	91		8.618	152		8.607	193		11.36	405		11.35	312		11.36	232		11.364	66		8.614	45		8.618	61		8.607	35		11.36	28		11.35	78		11.36	74		11.364	100		8.614	34		8.618	58
11.376	448		8.622	298		8.627	165		8.616	53		11.372	190		11.362	307		11.371	246		11.376	67		8.622	27		8.627	28		8.616	24		11.372	91		11.362	90		11.371	62		11.376	20		8.622	14		8.627	23
11.388	198		8.631	66		8.635	127		8.624	239		11.383	181		11.374	106		11.383	336		11.388	109		8.631	50		8.635	36		8.624	75		11.383	106		11.374	68		11.383	16		11.388	59		8.631	32		8.635	14
11.4	448		8.639	196		8.643	133		8.632	154		11.395	526		11.385	251		11.395	225		11.4	56		8.639	34		8.643	33		8.632	87		11.395	94		11.385	61		11.395	72		11.4	105		8.639	30		8.643	26
11.411	217		8.647	142		8.652	226		8.641	75		11.407	196		11.397	241		11.407	289		11.411	49		8.647	56		8.652	72		8.641	37		11.407	73		11.397	90		11.407	75		11.411	43		8.647	4		8.652	12
11.423	210		8.656	303		8.66	264		8.649	223		11.419	313		11.409	332		11.419	191		11.423	78		8.656	69		8.66	88		8.649	47		11.419	50		11.409	95		11.419	52		11.423	64		8.656	13		8.66	25
11.435	423		8.664	221		8.668	155		8.657	137		11.431	220		11.421	420		11.431	229		11.435	143		8.664	56		8.668	89		8.657	76		11.431	73		11.421	123		11.431	84		11.435	46		8.664	50		8.668	4
11.447	343		8.672	385		8.677	240		8.666	461		11.442	281		11.433	305		11.442	395		11.447	88		8.672	26		8.677	52		8.666	42		11.442	102		11.433	103		11.442	123		11.447	83		8.672	5		8.677	33
11.459	284		8.681	404		8.685	103		8.674	167		11.454	101		11.445	294		11.454	171		11.459	67		8.681	68		8.685	53		8.674	42		11.454	65		11.445	49		11.454	51		11.459	47		8.681	19		8.685	35
11.47	324		8.689	202		8.693	153		8.682	263		11.466	209		11.456	190		11.466	222		11.47	49		8.689	35		8.693	27		8.682	55		11.466	64		11.456	104		11.466	59		11.47	140		8.689	55		8.693	19
11.482	402		8.697	212		8.702	362		8.691	249		11.478	253		11.468	154		11.478	178		11.482	123		8.697	32		8.702	11		8.691	19		11.478	60		11.468	55		11.478	68		11.482	93		8.697	40		8.702	65
11.494	298		8.706	431		8.71	374		8.699	417		11.49	213		11.48	273		11.49	180		11.494	80		8.706	74		8.71	22		8.699	76		11.49	71		11.48	74		11.49	43		11.494	78		8.706	25		8.71	18
11.506	413		8.714	137		8.718	599		8.707	346		11.501	208		11.492	295		11.501	441		11.506	103		8.714	49		8.718	65		8.707	38		11.501	64		11.492	33		11.501	142		11.506	52		8.714	39		8.718	11
11.518	141		8.722	269		8.727	442		8.716	330		11.513	209		11.504	314		11.513	178		11.518	55		8.722	25		8.727	53		8.716	32		11.513	32		11.504	47		11.513	56		11.518	28		8.722	33		8.727	24
11.53	312		8.731	419		8.735	503		8.724	253		11.525	184		11.515	110		11.525	343		11.53	55		8.731	81		8.735	39		8.724	45		11.525	100		11.515	84		11.525	39		11.53	53		8.731	19		8.735	25
11.541	177		8.739	311		8.743	365		8.732	312		11.537	229		11.527	318		11.537	138		11.541	28		8.739	60		8.743	21		8.732	18		11.537	59		11.527	87		11.537	69		11.541	71		8.739	25		8.743	26
11.553	199		8.747	345		8.752	352		8.741	417		11.549	317		11.539	185		11.549	361		11.553	83		8.747	59		8.752	25		8.741	23		11.549	118		11.539	91		11.549	57		11.553	101		8.747	3		8.752	14
11.565	220		8.756	398		8.76	573		8.749	485		11.561	173		11.551	250		11.56	237		11.565	32		8.756	16		8.76	81		8.749	33		11.561	22		11.551	162		11.56	131		11.565	66		8.756	16		8.76	33
11.577	301		8.764	592		8.768	643		8.757	548		11.572	375		11.563	295		11.572	510		11.577	31		8.764	71		8.768	56		8.757	39		11.572	60		11.563	69		11.572	93		11.577	144		8.764	16		8.768	18
11.589	237		8.772	505		8.777	481		8.766	668		11.584	161		11.574	160		11.584	118		11.589	115		8.772	57		8.777	52		8.766	35		11.584	103		11.574	51		11.584	106		11.589	39		8.772	22		8.777	60
11.6	190		8.781	349		8.785	238		8.774	598		11.596	353		11.586	258		11.596	482		11.6	73		8.781	40		8.785	28		8.774	67		11.596	102		11.586	62		11.596	150		11.6	55		8.781	19		8.785	7
11.612	400		8.789	294		8.793	403		8.782	578		11.608	197		11.598	225		11.608	496		11.612	84		8.789	33		8.793	72		8.782	33		11.608	109		11.598	95		11.608	75		11.612	118		8.789	32		8.793	28
11.624	344		8.797	467		8.802	479		8.791	539		11.62	290		11.61	278		11.62	212		11.624	49		8.797	90		8.802	107		8.791	31		11.62	26		11.61	58		11.62	105		11.624	143		8.797	25		8.802	6
11.636	295		8.806	376		8.81	374		8.799	577		11.631	283		11.622	258		11.631	196		11.636	53		8.806	21		8.81	35		8.799	88		11.631	81		11.622	96		11.631	108		11.636	118		8.806	19		8.81	8
11.648	480		8.814	443		8.818	519		8.807	640		11.643	191		11.634	279		11.643	223		11.648	56		8.814	4		8.818	82		8.807	41		11.643	84		11.634	59		11.643	64		11.648	115		8.814	38		8.818	11
11.66	374		8.822	517		8.827	629		8.816	678		11.655	411		11.645	230		11.655	303		11.66	127		8.822	41		8.827	106		8.816	12		11.655	86		11.645	67		11.655	70		11.66	92		8.822	22		8.827	14
11.671	366		8.831	409		8.835	581		8.824	576		11.667	340		11.657	337		11.667	217		11.671	71		8.831	69		8.835	52		8.824	34		11.667	65		11.657	105		11.667	52		11.671	35		8.831	15		8.835	17
11.683	201		8.839	540		8.843	454		8.832	469		11.679	356		11.669	350		11.679	421		11.683	100		8.839	44		8.843	5		8.832	64		11.679	103		11.669	78		11.679	58		11.683	26		8.839	60		8.843	31
11.695	217		8.847	460		8.852	817		8.841	703		11.69	336		11.681	417		11.69	265		11.695	61		8.847	65		8.852	44		8.841	42		11.69	52		11.681	68		11.69	148		11.695	86		8.847	8		8.852	17
11.707	380		8.856	264		8.86	474		8.849	491		11.702	509		11.693	497		11.702	268		11.707	68		8.856	16		8.86	58		8.849	26		11.702	50		11.693	51		11.702	55		11.707	12		8.856	33		8.86	23
11.719	187		8.864	292		8.868	459		8.857	811		11.714	460		11.704	218		11.714	309		11.719	48		8.864	65		8.868	25		8.857	47		11.714	8		11.704	63		11.714	54		11.719	22		8.864	64		8.868	8
11.73	233		8.872	382		8.877	390		8.866	614		11.726	154		11.716	520		11.726	210		11.73	74		8.872	20		8.877	60		8.866	57		11.726	75		11.716	75		11.726	99		11.73	69		8.872	28		8.877	32
11.742	288		8.881	331		8.885	794		8.874	917		11.738	222		11.728	362		11.738	315		11.742	122		8.881	46		8.885	38		8.874	69		11.738	22		11.728	39		11.738	88		11.742	171		8.881	44		8.885	70
11.754	218		8.889	395		8.893	565		8.882	955		11.75	294		11.74	209		11.749	298		11.754	65		8.889	15		8.893	23		8.882	22		11.75	68		11.74	31		11.749	90		11.754	20		8.889	45		8.893	30
11.766	257		8.897	630		8.902	545		8.891	808		11.761	286		11.752	549		11.761	326		11.766	65		8.897	80		8.902	61		8.891	87		11.761	58		11.752	116		11.761	54		11.766	59		8.897	54		8.902	14
11.778	356		8.906	204		8.91	563		8.899	779		11.773	262		11.763	232		11.773	315		11.778	102		8.906	62		8.91	14		8.899	52		11.773	79		11.763	133		11.773	49		11.778	126		8.906	8		8.91	14
11.789	188		8.914	404		8.918	680		8.907	532		11.785	494		11.775	420		11.785	355		11.789	145		8.914	32		8.918	42		8.907	30		11.785	50		11.775	165		11.785	166		11.789	43		8.914	22		8.918	36
11.801	443		8.922	461		8.927	657		8.916	963		11.797	349		11.787	163		11.797	397		11.801	95		8.922	68		8.927	42		8.916	146		11.797	134		11.787	72		11.797	46		11.801	50		8.922	66		8.927	50
11.813	367		8.931	340		8.935	547		8.924	824		11.809	467		11.799	401		11.809	435		11.813	84		8.931	38		8.935	14		8.924	62		11.809	46		11.799	88		11.809	58		11.813	45		8.931	43		8.935	11
11.825	803		8.939	231		8.943	753		8.932	772		11.82	418		11.811	984		11.82	573		11.825	54		8.939	11		8.943	24		8.932	20		11.82	112		11.811	28		11.82	70		11.825	35		8.939	38		8.943	5
11.837	362		8.947	465		8.952	593		8.941	1073		11.832	1034		11.823	927		11.832	825		11.837	54		8.947	52		8.952	5		8.941	64		11.832	215		11.823	31		11.832	113		11.837	14		8.947	9		8.952	49
11.849	891		8.956	540		8.96	575		8.949	647		11.844	949		11.834	1075		11.844	771		11.849	38		8.956	40		8.96	43		8.949	47		11.844	92		11.834	208		11.844	84		11.849	8		8.956	12		8.96	24
11.86	976		8.964	526		8.968	448		8.957	763		11.856	1032		11.846	1075		11.856	969		11.86	70		8.964	37		8.968	122		8.957	55		11.856	130		11.846	53		11.856	26		11.86	68		8.964	42		8.968	23
11.872	1230		8.972	374		8.977	602		8.966	734		11.868	1186		11.858	1145		11.868	792		11.872	44		8.972	66		8.977	50		8.966	29		11.868	134		11.858	117		11.868	97		11.872	35		8.972	16		8.977	1
11.884	878		8.981	413		8.985	512		8.974	679		11.879	1423		11.87	1404		11.879	1410		11.884	56		8.981	57		8.985	93		8.974	47		11.879	140		11.87	88		11.879	85		11.884	72		8.981	5		8.985	48
11.896	1260		8.989	318		8.993	723		8.982	571		11.891	1333		11.882	1929		11.891	1230		11.896	26		8.989	31		8.993	28		8.982	29		11.891	68		11.882	80		11.891	70		11.896	102		8.989	21		8.993	26
11.908	1238		8.997	455		9.002	696		8.991	667		11.903	1851		11.893	1939		11.903	961		11.908	34		8.997	77		9.002	99		8.991	34		11.903	95		11.893	114		11.903	75		11.908	38		8.997	21		9.002	11
11.919	1425		9.006	281		9.01	583		8.999	700		11.915	2073		11.905	2230		11.915	1217		11.919	34		9.006	81		9.01	19		8.999	44		11.915	97		11.905	46		11.915	79		11.919	75		9.006	39		9.01	16
11.931	1469		9.014	494		9.018	487		9.007	824		11.927	1273		11.917	1843		11.927	1199		11.931	154		9.014	27		9.018	4		9.007	32		11.927	35		11.917	102		11.927	66		11.931	46		9.014	38		9.018	8
11.943	1410		9.022	385		9.027	277		9.016	663		11.939	1624		11.929	2231		11.938	1259		11.943	59		9.022	16		9.027	64		9.016	19		11.939	42		11.929	51		11.938	67		11.943	31		9.022	28		9.027	42
11.955	1153		9.031	128		9.035	581		9.024	580		11.95	1468		11.941	2511		11.95	948		11.955	73		9.031	62		9.035	28		9.024	5		11.95	83		11.941	89		11.95	52		11.955	34		9.031	23		9.035	12
11.967	1560		9.039	332		9.043	358		9.032	726		11.962	2177		11.952	2138		11.962	958		11.967	97		9.039	58		9.043	39		9.032	107		11.962	108		11.952	91		11.962	104		11.967	80		9.039	24		9.043	27
11.978	1328		9.047	537		9.052	376		9.041	559		11.974	1533		11.964	1652		11.974	810		11.978	87		9.047	65		9.052	51		9.041	67		11.974	88		11.964	45		11.974	50		11.978	31		9.047	46		9.052	53
11.99	1587		9.056	297		9.06	508		9.049	542		11.986	1602		11.976	1574		11.986	1239		11.99	69		9.056	26		9.06	97		9.049	70		11.986	44		11.976	29		11.986	74		11.99	63		9.056	16		9.06	59
12.002	1379		9.064	200		9.068	465		9.057	615		11.998	1540		11.988	1786		11.998	1013		12.002	46		9.064	55		9.068	39		9.057	25		11.998	122		11.988	43		11.998	125		12.002	95		9.064	32		9.068	11
12.014	1389		9.072	261		9.077	526		9.066	590		12.009	1322		12	2046		12.009	1176		12.014	98		9.072	45		9.077	56		9.066	30		12.009	56		12	107		12.009	101		12.014	71		9.072	1		9.077	15
12.026	1001		9.081	411		9.085	438		9.074	452		12.021	1513		12.012	1860		12.021	944		12.026	73		9.081	19		9.085	84		9.074	65		12.021	91		12.012	110		12.021	75		12.026	52		9.081	10		9.085	12
12.038	1387		9.089	413		9.093	308		9.082	663		12.033	1335		12.023	2081		12.033	1343		12.038	29		9.089	55		9.093	40		9.082	9		12.033	35		12.023	96		12.033	45		12.038	128		9.089	9		9.093	24
12.049	1274		9.097	185		9.102	410		9.091	379		12.045	1621		12.035	2107		12.045	1037		12.049	78		9.097	119		9.102	44		9.091	21		12.045	45		12.035	89		12.045	62		12.049	44		9.097	37		9.102	18
12.061	1188		9.106	285		9.11	272		9.099	578		12.057	1188		12.047	1602		12.057	588		12.061	67		9.106	58		9.11	91		9.099	60		12.057	100		12.047	81		12.057	101		12.061	102		9.106	11		9.11	9
12.073	1287		9.114	178		9.118	236		9.107	555		12.068	1156		12.059	1177		12.068	1086		12.073	37		9.114	85		9.118	71		9.107	57		12.068	50		12.059	48		12.068	128		12.073	107		9.114	21		9.118	21
12.085	946		9.122	292		9.127	499		9.116	402		12.08	1427		12.071	1618		12.08	589		12.085	27		9.122	48		9.127	15		9.116	54		12.08	37		12.071	90		12.08	58		12.085	37		9.122	14		9.127	33
12.097	987		9.131	166		9.135	320		9.124	323		12.092	1432		12.082	1564		12.092	780		12.097	57		9.131	46		9.135	20		9.124	77		12.092	41		12.082	41		12.092	144		12.097	47		9.131	28		9.135	10
12.108	969		9.139	150		9.143	180		9.132	195		12.104	1432		12.094	1897		12.104	768		12.108	87		9.139	45		9.143	59		9.132	24		12.104	133		12.094	38		12.104	84		12.108	49		9.139	6		9.143	41
12.12	819		9.147	185		9.152	306		9.141	310		12.116	1317		12.106	1457		12.116	739		12.12	91		9.147	23		9.152	137		9.141	49		12.116	91		12.106	68		12.116	44		12.12	53		9.147	15		9.152	23
12.132	1011		9.156	244		9.16	230		9.149	394		12.128	1213		12.118	1346		12.128	656		12.132	48		9.156	73		9.16	10		9.149	51		12.128	50		12.118	85		12.128	34		12.132	22		9.156	19		9.16	26
12.144	1051		9.164	248		9.168	247		9.157	414		12.139	1124		12.13	1079		12.139	920		12.144	45		9.164	104		9.168	81		9.157	36		12.139	75		12.13	89		12.139	96		12.144	109		9.164	10		9.168	6
12.156	1025		9.172	150		9.177	230		9.166	288		12.151	1422		12.141	1496		12.151	608		12.156	102		9.172	14		9.177	49		9.166	56		12.151	60		12.141	144		12.151	45		12.156	74		9.172	37		9.177	18
12.167	905		9.181	187		9.185	287		9.174	250		12.163	733		12.153	1468		12.163	633		12.167	37		9.181	40		9.185	47		9.174	45		12.163	122		12.153	88		12.163	98		12.167	78		9.181	21		9.185	18
12.179	870		9.189	98		9.193	328		9.182	356		12.175	995		12.165	1006		12.175	545		12.179	133		9.189	73		9.193	27		9.182	17		12.175	127		12.165	22		12.175	46		12.179	106		9.189	30		9.193	80
12.191	991		9.197	139		9.202	227		9.191	331		12.187	1097		12.177	964		12.187	601		12.191	128		9.197	55		9.202	51		9.191	79		12.187	35		12.177	131		12.187	58		12.191	101		9.197	19		9.202	16
12.203	766		9.206	133		9.21	326		9.199	243		12.198	898		12.189	943		12.198	556		12.203	56		9.206	14		9.21	36		9.199	42		12.198	62		12.189	72		12.198	85		12.203	72		9.206	14		9.21	1
12.215	754		9.214	96		9.218	112		9.207	348		12.21	798		12.201	1231		12.21	687		12.215	52		9.214	86		9.218	59		9.207	59		12.21	71		12.201	69		12.21	60		12.215	159		9.214	44		9.218	30
12.227	921		9.222	96		9.227	465		9.216	328		12.222	708		12.212	1024		12.222	728		12.227	71		9.222	19		9.227	18		9.216	38		12.222	42		12.212	136		12.222	43		12.227	77		9.222	45		9.227	30
12.238	835		9.231	82		9.235	147		9.224	320		12.234	918		12.224	1147		12.234	513		12.238	101		9.231	45		9.235	60		9.224	5		12.234	60		12.224	43		12.234	62		12.238	33		9.231	11		9.235	18
12.25	623		9.239	114		9.243	209		9.232	182		12.246	485		12.236	802		12.246	442		12.25	83		9.239	23		9.243	100		9.232	36		12.246	42		12.236	97		12.246	153		12.25	44		9.239	10		9.243	20
12.262	633		9.247	177		9.252	323		9.241	232		12.258	539		12.248	898		12.257	551		12.262	64		9.247	44		9.252	75		9.241	41		12.258	69		12.248	107		12.257	54		12.262	89		9.247	9		9.252	15
12.274	700		9.256	176		9.26	107		9.249	217		12.269	894		12.26	1116		12.269	581		12.274	50		9.256	76		9.26	95		9.249	47		12.269	62		12.26	110		12.269	83		12.274	32		9.256	45		9.26	30
12.286	822		9.264	126		9.268	100		9.257	277		12.281	661		12.271	1154		12.281	453		12.286	68		9.264	47		9.268	59		9.257	61		12.281	24		12.271	117		12.281	67		12.286	163		9.264	62		9.268	16
12.297	683		9.272	236		9.277	123		9.266	195		12.293	417		12.283	816		12.293	387		12.297	86		9.272	43		9.277	43		9.266	41		12.293	71		12.283	70		12.293	30		12.297	49		9.272	20		9.277	35
12.309	484		9.281	44		9.285	137		9.274	276		12.305	734		12.295	955		12.305	458		12.309	82		9.281	80		9.285	72		9.274	64		12.305	81		12.295	131		12.305	61		12.309	51		9.281	39		9.285	27
12.321	556		9.289	53		9.293	99		9.282	140		12.317	851		12.307	618		12.317	349		12.321	109		9.289	62		9.293	43		9.282	35		12.317	79		12.307	101		12.317	53		12.321	127		9.289	14		9.293	36
12.333	492		9.297	90		9.302	106		9.291	390		12.328	576		12.319	515		12.328	206		12.333	110		9.297	93		9.302	33		9.291	49		12.328	146		12.319	58		12.328	18		12.333	68		9.297	27		9.302	34
12.345	505		9.306	168		9.31	124		9.299	92		12.34	610		12.33	786		12.34	482		12.345	91		9.306	41		9.31	46		9.299	53		12.34	78		12.33	81		12.34	43		12.345	19		9.306	18		9.31	26
12.356	935		9.314	176		9.318	244		9.307	267		12.352	511		12.342	679		12.352	330		12.356	32		9.314	39		9.318	127		9.307	17		12.352	50		12.342	49		12.352	49		12.356	80		9.314	39		9.318	15
12.368	480		9.322	132		9.327	156		9.316	97		12.364	678		12.354	495		12.364	756		12.368	33		9.322	77		9.327	17		9.316	44		12.364	94		12.354	96		12.364	136		12.368	63		9.322	40		9.327	24
12.38	456		9.331	190		9.335	212		9.324	206		12.376	570		12.366	478		12.376	481		12.38	89		9.331	41		9.335	54		9.324	42		12.376	58		12.366	67		12.376	32		12.38	120		9.331	53		9.335	9
12.392	275		9.339	96		9.343	184		9.332	114		12.387	440		12.378	566		12.387	385		12.392	51		9.339	37		9.343	15		9.332	29		12.387	9		12.378	112		12.387	37		12.392	70		9.339	2		9.343	18
12.404	474		9.347	117		9.352	229		9.341	187		12.399	342		12.39	595		12.399	333		12.404	51		9.347	62		9.352	48		9.341	31		12.399	69		12.39	25		12.399	33		12.404	102		9.347	23		9.352	21
12.416	325		9.356	128		9.36	220		9.349	139		12.411	561		12.401	543		12.411	521		12.416	132		9.356	60		9.36	69		9.349	44		12.411	74		12.401	101		12.411	67		12.416	96		9.356	27		9.36	16
12.427	580		9.364	102		9.368	152		9.357	194		12.423	559		12.413	462		12.423	408		12.427	110		9.364	64		9.368	48		9.357	40		12.423	112		12.413	42		12.423	43		12.427	147		9.364	34		9.368	11
12.439	403		9.372	133		9.377	137		9.366	251		12.435	424		12.425	422		12.435	425		12.439	127		9.372	54		9.377	60		9.366	20		12.435	65		12.425	74		12.435	82		12.439	55		9.372	33		9.377	19
12.451	551		9.381	173		9.385	152		9.374	191		12.447	482		12.437	699		12.446	346		12.451	23		9.381	45		9.385	25		9.374	23		12.447	37		12.437	59		12.446	71		12.451	269		9.381	20		9.385	20
12.463	407		9.389	113		9.393	85		9.382	32		12.458	437		12.449	409		12.458	252		12.463	75		9.389	73		9.393	50		9.382	59		12.458	38		12.449	46		12.458	113		12.463	32		9.389	0		9.393	21
12.475	536		9.397	55		9.402	243		9.391	227		12.47	369		12.46	412		12.47	257		12.475	84		9.397	49		9.402	47		9.391	36		12.47	53		12.46	43		12.47	44		12.475	245		9.397	29		9.402	30
12.486	247		9.406	127		9.41	131		9.399	120		12.482	260		12.472	681		12.482	404		12.486	33		9.406	27		9.41	11		9.399	62		12.482	32		12.472	53		12.482	106		12.486	111		9.406	29		9.41	27
12.498	325		9.414	130		9.418	186		9.407	61		12.494	229		12.484	499		12.494	319		12.498	69		9.414	14		9.418	13		9.407	37		12.494	123		12.484	38		12.494	117		12.498	21		9.414	33		9.418	61
12.51	263		9.422	79		9.427	144		9.416	227		12.506	267		12.496	619		12.506	462		12.51	210		9.422	61		9.427	39		9.416	46		12.506	79		12.496	73		12.506	46		12.51	61		9.422	14		9.427	42
12.522	464		9.431	132		9.435	76		9.424	135		12.517	589		12.508	405		12.517	434		12.522	35		9.431	100		9.435	54		9.424	54		12.517	129		12.508	55		12.517	92		12.522	77		9.431	34		9.435	37
12.534	180		9.439	189		9.443	128		9.432	34		12.529	412		12.519	319		12.529	383		12.534	152		9.439	88		9.443	53		9.432	60		12.529	43		12.519	54		12.529	32		12.534	181		9.439	35		9.443	14
12.545	383		9.447	125		9.452	67		9.441	172		12.541	301		12.531	294		12.541	445		12.545	116		9.447	24		9.452	38		9.441	42		12.541	65		12.531	117		12.541	131		12.545	74		9.447	18		9.452	55
12.557	246		9.456	104		9.46	75		9.449	58		12.553	343		12.543	549		12.553	516		12.557	103		9.456	74		9.46	17		9.449	66		12.553	27		12.543	62		12.553	109		12.557	65		9.456	70		9.46	11
12.569	235		9.464	88		9.468	110		9.457	112		12.565	141		12.555	537		12.565	310		12.569	46		9.464	25		9.468	56		9.457	58		12.565	59		12.555	77		12.565	42		12.569	119		9.464	18		9.468	33
12.581	167		9.472	50		9.477	133		9.466	73		12.576	344		12.567	380		12.576	130		12.581	35		9.472	26		9.477	74		9.466	75		12.576	26		12.567	65		12.576	64		12.581	94		9.472	33		9.477	30
12.593	258		9.481	130		9.485	60		9.474	197		12.588	346		12.579	574		12.588	419		12.593	30		9.481	58		9.485	40		9.474	72		12.588	32		12.579	45		12.588	54		12.593	42		9.481	57		9.485	0
12.605	541		9.489	62		9.493	16		9.482	89		12.6	339		12.59	274		12.6	607		12.605	101		9.489	44		9.493	52		9.482	78		12.6	46		12.59	142		12.6	110		12.605	99		9.489	28		9.493	7
12.616	176		9.497	51		9.502	245		9.491	192		12.612	368		12.602	557		12.612	403		12.616	148		9.497	101		9.502	13		9.491	19		12.612	95		12.602	55		12.612	86		12.616	56		9.497	8		9.502	41
12.628	232		9.506	75		9.51	124		9.499	116		12.624	509		12.614	472		12.624	390		12.628	124		9.506	55		9.51	30		9.499	90		12.624	87		12.614	22		12.624	39		12.628	82		9.506	35		9.51	43
12.64	188		9.514	157		9.518	39		9.507	110		12.636	267		12.626	290		12.635	384		12.64	76		9.514	32		9.518	19		9.507	62		12.636	77		12.626	84		12.635	38		12.64	103		9.514	29		9.518	18
12.652	247		9.522	143		9.527	96		9.516	290		12.647	376		12.638	268		12.647	348		12.652	22		9.522	104		9.527	84		9.516	42		12.647	17		12.638	48		12.647	120		12.652	33		9.522	41		9.527	20
12.664	292		9.531	152		9.535	98		9.524	253		12.659	516		12.649	395		12.659	379		12.664	27		9.531	70		9.535	43		9.524	52		12.659	94		12.649	46		12.659	110		12.664	29		9.531	30		9.535	26
12.675	340		9.539	105		9.543	157		9.532	144		12.671	373		12.661	366		12.671	318		12.675	66		9.539	47		9.543	47		9.532	38		12.671	71		12.661	26		12.671	58		12.675	87		9.539	44		9.543	52
12.687	427		9.547	38		9.552	58		9.541	79		12.683	254		12.673	434		12.683	374		12.687	37		9.547	51		9.552	35		9.541	38		12.683	71		12.673	25		12.683	77		12.687	73		9.547	11		9.552	54
12.699	357		9.556	225		9.56	78		9.549	139		12.695	406		12.685	202		12.695	584		12.699	36		9.556	47		9.56	24		9.549	40		12.695	57		12.685	80		12.695	20		12.699	202		9.556	57		9.56	30
12.711	314		9.564	106		9.568	192		9.557	248		12.706	137		12.697	242		12.706	296		12.711	64		9.564	37		9.568	44		9.557	39		12.706	68		12.697	21		12.706	49		12.711	18		9.564	21		9.568	39
12.723	402		9.572	139		9.577	150		9.566	133		12.718	162		12.709	361		12.718	331		12.723	131		9.572	41		9.577	27		9.566	47		12.718	53		12.709	87		12.718	18		12.723	76		9.572	42		9.577	2
12.734	359		9.581	112		9.585	19		9.574	217		12.73	441		12.72	254		12.73	217		12.734	57		9.581	57		9.585	11		9.574	44		12.73	47		12.72	76		12.73	102		12.734	52		9.581	41		9.585	25
12.746	398		9.589	62		9.593	98		9.582	83		12.742	387		12.732	390		12.742	533		12.746	94		9.589	34		9.593	53		9.582	37		12.742	58		12.732	42		12.742	57		12.746	50		9.589	14		9.593	24
12.758	257		9.597	111		9.602	192		9.591	69		12.754	257		12.744	326		12.754	272		12.758	46		9.597	49		9.602	54		9.591	69		12.754	37		12.744	91		12.754	26		12.758	21		9.597	24		9.602	8
12.77	192		9.606	37		9.61	81		9.599	109		12.765	165		12.756	251		12.765	317		12.77	81		9.606	21		9.61	50		9.599	110		12.765	68		12.756	100		12.765	59		12.77	72		9.606	30		9.61	3
12.782	197		9.614	64		9.618	63		9.607	219		12.777	157		12.768	358		12.777	317		12.782	109		9.614	59		9.618	27		9.607	34		12.777	77		12.768	58		12.777	132		12.782	65		9.614	75		9.618	13
12.794	128		9.622	117		9.627	60		9.616	139		12.789	190		12.779	429		12.789	227		12.794	109		9.622	54		9.627	79		9.616	23		12.789	112		12.779	87		12.789	60		12.794	38		9.622	17		9.627	27
12.805	238		9.631	203		9.635	75		9.624	182		12.801	309		12.791	274		12.801	384		12.805	50		9.631	32		9.635	117		9.624	45		12.801	84		12.791	46		12.801	49		12.805	41		9.631	18		9.635	18
12.817	210		9.639	32		9.643	42		9.632	159		12.813	208		12.803	243		12.813	195		12.817	22		9.639	54		9.643	37		9.632	37		12.813	116		12.803	68		12.813	120		12.817	15		9.639	14		9.643	55
12.829	259		9.647	32		9.652	100		9.641	139		12.825	288		12.815	161		12.824	271		12.829	78		9.647	45		9.652	12		9.641	57		12.825	47		12.815	47		12.824	34		12.829	127		9.647	49		9.652	30
12.841	241		9.656	62		9.66	41		9.649	15		12.836	194		12.827	157		12.836	396		12.841	27		9.656	25		9.66	36		9.649	58		12.836	62		12.827	73		12.836	71		12.841	71		9.656	89		9.66	76
12.853	335		9.664	89		9.668	284		9.657	110		12.848	254		12.838	210		12.848	277		12.853	65		9.664	58		9.668	25		9.657	38		12.848	42		12.838	41		12.848	88		12.853	24		9.664	87		9.668	35
12.864	345		9.672	83		9.677	197		9.666	83		12.86	542		12.85	352		12.86	334		12.864	48		9.672	49		9.677	40		9.666	47		12.86	35		12.85	50		12.86	53		12.864	84		9.672	63		9.677	50
12.876	172		9.681	59		9.685	159		9.674	132		12.872	324		12.862	346		12.872	151		12.876	65		9.681	48		9.685	14		9.674	52		12.872	89		12.862	78		12.872	60		12.876	27		9.681	20		9.685	35
12.888	404		9.689	171		9.693	125		9.682	30		12.884	255		12.874	277		12.884	337		12.888	108		9.689	59		9.693	65		9.682	89		12.884	64		12.874	78		12.884	52		12.888	36		9.689	42		9.693	12
12.9	201		9.697	77		9.702	68		9.691	187		12.895	170		12.886	329		12.895	269		12.9	56		9.697	39		9.702	76		9.691	60		12.895	46		12.886	110		12.895	60		12.9	73		9.697	35		9.702	22
12.912	361		9.706	218		9.71	113		9.699	98		12.907	183		12.898	469		12.907	340		12.912	52		9.706	51		9.71	15		9.699	38		12.907	30		12.898	32		12.907	47		12.912	84		9.706	21		9.71	38
12.924	129		9.714	191		9.718	93		9.707	75		12.919	381		12.909	415		12.919	267		12.924	55		9.714	45		9.718	32		9.707	35		12.919	68		12.909	68		12.919	35		12.924	61		9.714	80		9.718	15
12.935	221		9.722	39		9.727	124		9.716	114		12.931	419		12.921	230		12.931	228		12.935	82		9.722	46		9.727	47		9.716	33		12.931	63		12.921	73		12.931	34		12.935	56		9.722	1		9.727	22
12.947	258		9.731	103		9.735	149		9.724	156		12.943	196		12.933	284		12.943	310		12.947	50		9.731	67		9.735	22		9.724	55		12.943	68		12.933	41		12.943	213		12.947	39		9.731	48		9.735	53
12.959	68		9.739	20		9.743	95		9.732	189		12.954	377		12.945	209		12.954	298		12.959	156		9.739	74		9.743	55		9.732	47		12.954	31		12.945	56		12.954	64		12.959	104		9.739	19		9.743	41
12.971	417		9.747	133		9.752	47		9.741	77		12.966	230		12.957	286		12.966	339		12.971	59		9.747	52		9.752	62		9.741	61		12.966	115		12.957	94		12.966	116		12.971	27		9.747	24		9.752	17
12.983	125		9.756	160		9.76	350		9.749	115		12.978	247		12.968	150		12.978	306		12.983	140		9.756	14		9.76	58		9.749	43		12.978	30		12.968	51		12.978	57		12.983	102		9.756	31		9.76	38
12.994	112		9.764	101		9.768	123		9.757	180		12.99	229		12.98	252		12.99	347		12.994	59		9.764	76		9.768	54		9.757	28		12.99	79		12.98	47		12.99	132		12.994	123		9.764	27		9.768	16
13.006	127		9.772	117		9.777	166		9.766	100		13.002	302		12.992	315		13.002	412		13.006	61		9.772	50		9.777	3		9.766	34		13.002	144		12.992	94		13.002	101		13.006	76		9.772	17		9.777	10
13.018	211		9.781	65		9.785	105		9.774	133		13.014	241		13.004	332		13.013	648		13.018	97		9.781	68		9.785	35		9.774	31		13.014	107		13.004	66		13.013	87		13.018	51		9.781	11		9.785	22
13.03	184		9.789	140		9.793	45		9.782	166		13.025	236		13.016	346		13.025	386		13.03	109		9.789	37		9.793	31		9.782	17		13.025	84		13.016	93		13.025	95		13.03	50		9.789	56		9.793	16
13.042	202		9.797	91		9.802	176		9.791	223		13.037	220		13.027	186		13.037	394		13.042	67		9.797	41		9.802	27		9.791	49		13.037	84		13.027	83		13.037	140		13.042	99		9.797	24		9.802	18
13.053	71		9.806	87		9.81	138		9.799	44		13.049	195		13.039	304		13.049	533		13.053	104		9.806	68		9.81	14		9.799	16		13.049	68		13.039	46		13.049	193		13.053	40		9.806	25		9.81	10
13.065	244		9.814	79		9.818	72		9.807	100		13.061	267		13.051	268		13.061	503		13.065	125		9.814	51		9.818	53		9.807	84		13.061	100		13.051	102		13.061	66		13.065	126		9.814	26		9.818	7
13.077	357		9.822	142		9.827	116		9.816	99		13.073	231		13.063	230		13.073	525		13.077	96		9.822	42		9.827	40		9.816	89		13.073	96		13.063	75		13.073	127		13.077	54		9.822	44		9.827	14
13.089	212		9.831	33		9.835	74		9.824	85		13.084	283		13.075	261		13.084	410		13.089	70		9.831	41		9.835	21		9.824	31		13.084	102		13.075	78		13.084	140		13.089	14		9.831	40		9.835	35
13.101	219		9.839	22		9.843	96		9.832	91		13.096	240		13.087	220		13.096	292		13.101	84		9.839	45		9.843	92		9.832	96		13.096	132		13.087	41		13.096	81		13.101	64		9.839	22		9.843	8
13.113	288		9.847	68		9.852	45		9.841	206		13.108	338		13.098	189		13.108	506		13.113	79		9.847	41		9.852	77		9.841	44		13.108	57		13.098	75		13.108	36		13.113	99		9.847	23		9.852	8
13.124	305		9.856	12		9.86	27		9.849	290		13.12	284		13.11	269		13.12	341		13.124	81		9.856	69		9.86	47		9.849	48		13.12	66		13.11	158		13.12	68		13.124	119		9.856	38		9.86	38
13.136	319		9.864	91		9.868	147		9.857	122		13.132	266		13.122	167		13.132	440		13.136	38		9.864	62		9.868	61		9.857	27		13.132	43		13.122	78		13.132	61		13.136	41		9.864	42		9.868	20
13.148	140		9.872	143		9.877	75		9.866	514		13.143	276		13.134	450		13.143	460		13.148	63		9.872	22		9.877	14		9.866	39		13.143	56		13.134	122		13.143	91		13.148	73		9.872	35		9.877	19
13.16	315		9.881	89		9.885	27		9.874	149		13.155	420		13.146	303		13.155	504		13.16	78		9.881	41		9.885	48		9.874	29		13.155	63		13.146	60		13.155	95		13.16	16		9.881	21		9.885	29
13.172	282		9.889	129		9.893	134		9.882	230		13.167	317		13.157	426		13.167	497		13.172	47		9.889	60		9.893	31		9.882	21		13.167	46		13.157	63		13.167	81		13.172	53		9.889	29		9.893	21
13.183	382		9.897	63		9.902	95		9.891	180		13.179	383		13.169	284		13.179	436		13.183	22		9.897	30		9.902	46		9.891	96		13.179	37		13.169	59		13.179	110		13.183	29		9.897	12		9.902	26
13.195	211		9.906	173		9.91	119		9.899	127		13.191	272		13.181	310		13.191	596		13.195	91		9.906	32		9.91	29		9.899	57		13.191	75		13.181	72		13.191	80		13.195	164		9.906	48		9.91	38
13.207	186		9.914	80		9.918	174		9.907	45		13.203	493		13.193	263		13.202	465		13.207	161		9.914	51		9.918	42		9.907	27		13.203	87		13.193	32		13.202	112		13.207	70		9.914	30		9.918	13
13.219	180		9.922	82		9.927	95		9.916	60		13.214	441		13.205	510		13.214	386		13.219	17		9.922	35		9.927	61		9.916	32		13.214	99		13.205	61		13.214	39		13.219	137		9.922	26		9.927	20
13.231	214		9.931	164		9.935	165		9.924	67		13.226	279		13.216	456		13.226	626		13.231	103		9.931	83		9.935	46		9.924	64		13.226	62		13.216	24		13.226	132		13.231	39		9.931	27		9.935	39
13.242	213		9.939	56		9.943	120		9.932	34		13.238	271		13.228	325		13.238	681		13.242	103		9.939	111		9.943	22		9.932	59		13.238	70		13.228	30		13.238	91		13.242	67		9.939	31		9.943	30
13.254	252		9.947	251		9.952	105		9.941	142		13.25	322		13.24	331		13.25	453		13.254	66		9.947	47		9.952	74		9.941	11		13.25	72		13.24	75		13.25	189		13.254	35		9.947	38		9.952	53
13.266	255		9.956	26		9.96	40		9.949	86		13.262	319		13.252	301		13.262	658		13.266	91		9.956	21		9.96	24		9.949	41		13.262	56		13.252	51		13.262	66		13.266	42		9.956	4		9.96	5
13.278	141		9.964	84		9.968	80		9.957	166		13.273	139		13.264	314		13.273	412		13.278	12		9.964	74		9.968	84		9.957	92		13.273	78		13.264	86		13.273	125		13.278	62		9.964	46		9.968	17
13.29	211		9.972	151		9.977	217		9.966	132		13.285	181		13.276	344		13.285	539		13.29	82		9.972	51		9.977	59		9.966	28		13.285	59		13.276	48		13.285	123		13.29	83		9.972	33		9.977	33
13.302	193		9.981	44		9.985	47		9.974	74		13.297	325		13.287	302		13.297	649		13.302	65		9.981	78		9.985	23		9.974	65		13.297	35		13.287	55		13.297	80		13.302	68		9.981	97		9.985	16
13.313	243		9.989	112		9.993	73		9.982	51		13.309	306		13.299	299		13.309	500		13.313	40		9.989	58		9.993	26		9.982	32		13.309	131		13.299	25		13.309	7		13.313	51		9.989	27		9.993	38
13.325	265		9.997	21		10.002	170		9.991	172		13.321	240		13.311	362		13.321	540		13.325	73		9.997	92		10.002	26		9.991	41		13.321	25		13.311	54		13.321	67		13.325	44		9.997	12		10.002	17
13.337	203		10.006	145		10.01	43		9.999	178		13.332	252		13.323	287		13.332	499		13.337	69		10.006	41		10.01	64		9.999	29		13.332	39		13.323	124		13.332	94		13.337	118		10.006	21		10.01	21
13.349	220		10.014	150		10.018	148		10.007	179		13.344	152		13.335	304		13.344	370		13.349	58		10.014	18		10.018	20		10.007	43		13.344	165		13.335	86		13.344	21		13.349	16		10.014	30		10.018	47
13.361	185		10.022	146		10.027	99		10.016	99		13.356	342		13.346	327		13.356	684		13.361	103		10.022	67		10.027	34		10.016	30		13.356	70		13.346	68		13.356	113		13.361	29		10.022	17		10.027	26
13.372	139		10.031	44		10.035	159		10.024	138		13.368	238		13.358	541		13.368	949		13.372	151		10.031	46		10.035	54		10.024	26		13.368	26		13.358	127		13.368	155		13.372	109		10.031	23		10.035	29
13.384	134		10.039	146		10.043	76		10.032	248		13.38	194		13.37	269		13.38	746		13.384	54		10.039	28		10.043	63		10.032	76		13.38	44		13.37	52		13.38	55		13.384	19		10.039	25		10.043	9
13.396	225		10.047	63		10.052	193		10.041	189		13.392	409		13.382	317		13.392	601		13.396	71		10.047	66		10.052	27		10.041	76		13.392	59		13.382	68		13.392	40		13.396	37		10.047	8		10.052	26
13.408	282		10.056	111		10.06	7		10.049	120		13.403	208		13.394	469		13.403	776		13.408	75		10.056	27		10.06	43		10.049	20		13.403	54		13.394	68		13.403	55		13.408	48		10.056	34		10.06	13
13.42	260		10.064	90		10.068	122		10.057	107		13.415	226		13.405	370		13.415	570		13.42	67		10.064	77		10.068	53		10.057	35		13.415	109		13.405	66		13.415	26		13.42	64		10.064	16		10.068	37
13.431	197		10.072	92		10.077	101		10.066	93		13.427	256		13.417	333		13.427	826		13.431	38		10.072	29		10.077	23		10.066	29		13.427	102		13.417	74		13.427	46		13.431	108		10.072	32		10.077	49
13.443	171		10.081	133		10.085	99		10.074	119		13.439	235		13.429	237		13.439	881		13.443	56		10.081	29		10.085	18		10.074	15		13.439	52		13.429	82		13.439	44		13.443	52		10.081	48		10.085	14
13.455	235		10.089	112		10.093	66		10.082	124		13.451	329		13.441	380		13.451	886		13.455	74		10.089	42		10.093	83		10.082	60		13.451	80		13.441	64		13.451	49		13.455	55		10.089	11		10.093	35
13.467	183		10.097	120		10.102	88		10.091	111		13.462	372		13.453	409		13.462	946		13.467	43		10.097	72		10.102	51		10.091	62		13.462	128		13.453	51		13.462	68		13.467	15		10.097	18		10.102	20
13.479	331		10.106	33		10.11	107		10.099	179		13.474	185		13.465	320		13.474	726		13.479	36		10.106	26		10.11	60		10.099	65		13.474	106		13.465	42		13.474	83		13.479	59		10.106	20		10.11	22
13.491	172		10.114	177		10.118	18		10.107	51		13.486	465		13.476	490		13.486	918		13.491	35		10.114	40		10.118	58		10.107	33		13.486	12		13.476	92		13.486	57		13.491	54		10.114	13		10.118	10
13.502	251		10.122	37		10.127	230		10.116	108		13.498	423		13.488	430		13.498	946		13.502	120		10.122	64		10.127	74		10.116	49		13.498	105		13.488	64		13.498	88		13.502	83		10.122	14		10.127	17
13.514	200		10.131	171		10.135	80		10.124	46		13.51	248		13.5	344		13.51	1067		13.514	72		10.131	79		10.135	32		10.124	26		13.51	38		13.5	59		13.51	69		13.514	91		10.131	39		10.135	28
13.526	110		10.139	194		10.143	190		10.132	47		13.522	377		13.512	499		13.521	879		13.526	61		10.139	19		10.143	54		10.132	47		13.522	65		13.512	95		13.521	46		13.526	125		10.139	88		10.143	22
13.538	277		10.147	97		10.152	144		10.141	127		13.533	299		13.524	507		13.533	1045		13.538	113		10.147	36		10.152	55		10.141	36		13.533	149		13.524	121		13.533	82		13.538	27		10.147	34		10.152	3
13.55	145		10.156	157		10.16	125		10.149	55		13.545	286		13.535	443		13.545	1252		13.55	61		10.156	27		10.16	90		10.149	2		13.545	67		13.535	83		13.545	100		13.55	70		10.156	6		10.16	25
13.561	245		10.164	62		10.168	193		10.157	91		13.557	426		13.547	504		13.557	1127		13.561	42		10.164	51		10.168	51		10.157	27		13.557	62		13.547	85		13.557	141		13.561	33		10.164	20		10.168	5
13.573	393		10.172	60		10.177	179		10.166	95		13.569	444		13.559	434		13.569	1228		13.573	49		10.172	64		10.177	79		10.166	31		13.569	48		13.559	53		13.569	94		13.573	97		10.172	22		10.177	24
13.585	212		10.181	131		10.185	187		10.174	160		13.581	361		13.571	561		13.581	1281		13.585	56		10.181	10		10.185	41		10.174	38		13.581	60		13.571	49		13.581	83		13.585	83		10.181	8		10.185	8
13.597	131		10.189	239		10.193	226		10.182	46		13.592	308		13.583	385		13.592	984		13.597	34		10.189	53		10.193	17		10.182	54		13.592	61		13.583	90		13.592	105		13.597	12		10.189	20		10.193	32
13.609	249		10.197	88		10.202	168		10.191	82		13.604	452		13.594	577		13.604	1030		13.609	70		10.197	109		10.202	65		10.191	31		13.604	137		13.594	82		13.604	57		13.609	66		10.197	9		10.202	21
13.62	278		10.206	83		10.21	46		10.199	75		13.616	444		13.606	495		13.616	1004		13.62	60		10.206	39		10.21	29		10.199	32		13.616	115		13.606	14		13.616	48		13.62	89		10.206	26		10.21	30
13.632	270		10.214	271		10.218	144		10.207	157		13.628	479		13.618	503		13.628	1320		13.632	34		10.214	51		10.218	52		10.207	36		13.628	22		13.618	88		13.628	71		13.632	42		10.214	16		10.218	26
13.644	295		10.222	94		10.227	90		10.216	131		13.64	514		13.63	257		13.64	1469		13.644	54		10.222	57		10.227	67		10.216	44		13.64	46		13.63	45		13.64	27		13.644	49		10.222	31		10.227	29
13.656	215		10.231	59		10.235	125		10.224	116		13.651	325		13.642	410		13.651	1617		13.656	189		10.231	74		10.235	29		10.224	33		13.651	94		13.642	70		13.651	115		13.656	16		10.231	28		10.235	12
13.668	393		10.239	219		10.243	94		10.232	201		13.663	349		13.654	714		13.663	1524		13.668	97		10.239	67		10.243	31		10.232	40		13.663	41		13.654	70		13.663	75		13.668	78		10.239	62		10.243	41
13.68	248		10.247	115		10.252	162		10.241	69		13.675	404		13.665	681		13.675	1345		13.68	55		10.247	27		10.252	67		10.241	46		13.675	76		13.665	62		13.675	75		13.68	119		10.247	28		10.252	8
13.691	244		10.256	105		10.26	82		10.249	123		13.687	359		13.677	624		13.687	1829		13.691	139		10.256	101		10.26	25		10.249	37		13.687	101		13.677	56		13.687	26		13.691	65		10.256	27		10.26	12
13.703	225		10.264	86		10.268	47		10.257	79		13.699	264		13.689	456		13.699	1661		13.703	48		10.264	31		10.268	50		10.257	44		13.699	26		13.689	98		13.699	115		13.703	133		10.264	39		10.268	17
13.715	265		10.272	167		10.277	79		10.266	38		13.711	507		13.701	604		13.71	1480		13.715	44		10.272	30		10.277	118		10.266	47		13.711	54		13.701	93		13.71	69		13.715	157		10.272	12		10.277	41
13.727	247		10.281	112		10.285	96		10.274	82		13.722	539		13.713	546		13.722	1765		13.727	131		10.281	17		10.285	22		10.274	31		13.722	73		13.713	104		13.722	46		13.727	3		10.281	24		10.285	16
13.739	161		10.289	93		10.293	38		10.282	76		13.734	616		13.724	789		13.734	1715		13.739	67		10.289	72		10.293	63		10.282	41		13.734	109		13.724	128		13.734	43		13.739	123		10.289	26		10.293	45
13.75	171		10.297	139		10.302	75		10.291	23		13.746	611		13.736	745		13.746	1912		13.75	87		10.297	74		10.302	33		10.291	45		13.746	64		13.736	27		13.746	41		13.75	103		10.297	22		10.302	53
13.762	329		10.306	168		10.31	292		10.299	105		13.758	371		13.748	378		13.758	1735		13.762	76		10.306	80		10.31	27		10.299	57		13.758	38		13.748	112		13.758	102		13.762	65		10.306	35		10.31	39
13.774	257		10.314	92		10.318	121		10.307	75		13.77	366		13.76	649		13.77	1906		13.774	41		10.314	43		10.318	57		10.307	26		13.77	25		13.76	75		13.77	158		13.774	33		10.314	9		10.318	18
13.786	162		10.322	143		10.327	129		10.316	35		13.781	627		13.772	694		13.781	1896		13.786	178		10.322	77		10.327	31		10.316	51		13.781	60		13.772	124		13.781	31		13.786	41		10.322	15		10.327	5
13.798	333		10.331	235		10.335	58		10.324	69		13.793	645		13.783	724		13.793	1533		13.798	70		10.331	55		10.335	27		10.324	48		13.793	48		13.783	35		13.793	33		13.798	19		10.331	28		10.335	9
13.809	146		10.339	126		10.343	61		10.332	204		13.805	684		13.795	643		13.805	1854		13.809	81		10.339	65		10.343	30		10.332	104		13.805	88		13.795	79		13.805	106		13.809	39		10.339	24		10.343	26
13.821	115		10.347	90		10.352	155		10.341	112		13.817	556		13.807	586		13.817	1941		13.821	115		10.347	50		10.352	58		10.341	40		13.817	67		13.807	66		13.817	56		13.821	36		10.347	8		10.352	64
13.833	221		10.356	242		10.36	71		10.349	130		13.829	532		13.819	662		13.829	1910		13.833	50		10.356	38		10.36	27		10.349	21		13.829	69		13.819	69		13.829	90		13.833	45		10.356	32		10.36	23
13.845	228		10.364	236		10.368	109		10.357	26		13.84	465		13.831	633		13.84	2125		13.845	146		10.364	40		10.368	30		10.357	28		13.84	80		13.831	56		13.84	84		13.845	61		10.364	59		10.368	21
13.857	390		10.372	127		10.377	121		10.366	222		13.852	634		13.843	646		13.852	2126		13.857	117		10.372	25		10.377	47		10.366	55		13.852	49		13.843	156		13.852	86		13.857	51		10.372	19		10.377	9
13.869	335		10.381	128		10.385	75		10.374	138		13.864	639		13.854	530		13.864	2559		13.869	51		10.381	44		10.385	64		10.374	48		13.864	88		13.854	68		13.864	130		13.869	117		10.381	25		10.385	30
13.88	289		10.389	71		10.393	89		10.382	126		13.876	633		13.866	1011		13.876	1835		13.88	50		10.389	73		10.393	41		10.382	48		13.876	70		13.866	58		13.876	65		13.88	28		10.389	9		10.393	15
13.892	296		10.397	162		10.402	135		10.391	92		13.888	535		13.878	832		13.888	1803		13.892	115		10.397	46		10.402	103		10.391	33		13.888	146		13.878	47		13.888	43		13.892	119		10.397	18		10.402	24
13.904	274		10.406	151		10.41	179		10.399	222		13.9	383		13.89	654		13.899	2477		13.904	50		10.406	62		10.41	42		10.399	11		13.9	124		13.89	52		13.899	135		13.904	30		10.406	18		10.41	8
13.916	330		10.414	43		10.418	243		10.407	157		13.911	875		13.902	839		13.911	1827		13.916	170		10.414	46		10.418	37		10.407	71		13.911	122		13.902	50		13.911	167		13.916	62		10.414	22		10.418	22
13.928	294		10.422	12		10.427	202		10.416	208		13.923	907		13.913	759		13.923	1999		13.928	236		10.422	28		10.427	17		10.416	15		13.923	83		13.913	92		13.923	182		13.928	92		10.422	21		10.427	40
13.939	253		10.431	109		10.435	87		10.424	105		13.935	703		13.925	766		13.935	1503		13.939	153		10.431	57		10.435	82		10.424	22		13.935	122		13.925	99		13.935	146		13.939	109		10.431	17		10.435	5
13.951	351		10.439	52		10.443	48		10.432	83		13.947	520		13.937	737		13.947	1862		13.951	74		10.439	93		10.443	84		10.432	22		13.947	144		13.937	95		13.947	192		13.951	88		10.439	13		10.443	19
13.963	246		10.447	109		10.452	49		10.441	82		13.959	297		13.949	835		13.959	1692		13.963	132		10.447	83		10.452	28		10.441	56		13.959	145		13.949	86		13.959	162		13.963	34		10.447	16		10.452	36
13.975	166		10.456	190		10.46	76		10.449	110		13.97	610		13.961	720		13.97	1918		13.975	235		10.456	67		10.46	64		10.449	93		13.97	162		13.961	164		13.97	289		13.975	44		10.456	25		10.46	35
13.987	126		10.464	226		10.468	86		10.457	195		13.982	477		13.973	710		13.982	1761		13.987	161		10.464	7		10.468	34		10.457	23		13.982	153		13.973	117		13.982	202		13.987	97		10.464	32		10.468	2
13.998	290		10.472	139		10.477	102		10.466	92		13.994	697		13.984	704		13.994	2092		13.998	183		10.472	35		10.477	48		10.466	46		13.994	237		13.984	199		13.994	229		13.998	92		10.472	22		10.477	32
14.01	227		10.481	210		10.485	88		10.474	121		14.006	664		13.996	764		14.006	1512		14.01	198		10.481	64		10.485	32		10.474	52		14.006	190		13.996	203		14.006	213		14.01	141		10.481	21		10.485	112
14.022	205		10.489	104		10.493	117		10.482	262		14.018	640		14.008	776		14.018	1470		14.022	190		10.489	56		10.493	80		10.482	57		14.018	192		14.008	139		14.018	144		14.022	87		10.489	27		10.493	48
14.034	442		10.497	134		10.502	104		10.491	184		14.029	610		14.02	572		14.029	1705		14.034	119		10.497	104		10.502	31		10.491	39		14.029	122		14.02	130		14.029	176		14.034	142		10.497	19		10.502	1
14.046	321		10.506	152		10.51	21		10.499	242		14.041	887		14.032	688		14.041	1655		14.046	141		10.506	68		10.51	40		10.499	18		14.041	162		14.032	127		14.041	126		14.046	105		10.506	23		10.51	32
14.058	269		10.514	116		10.518	23		10.507	105		14.053	584		14.043	861		14.053	2128		14.058	276		10.514	50		10.518	33		10.507	57		14.053	118		14.043	172		14.053	135		14.058	21		10.514	23		10.518	38
14.069	243		10.522	155		10.527	93		10.516	100		14.065	512		14.055	982		14.065	2403		14.069	218		10.522	63		10.527	38		10.516	91		14.065	127		14.055	144		14.065	77		14.069	67		10.522	25		10.527	63
14.081	265		10.531	84		10.535	131		10.524	43		14.077	565		14.067	852		14.077	2286		14.081	235		10.531	34		10.535	41		10.524	20		14.077	157		14.067	272		14.077	178		14.081	42		10.531	5		10.535	18
14.093	255		10.539	38		10.543	83		10.532	165		14.089	652		14.079	589		14.088	1809		14.093	128		10.539	29		10.543	8		10.532	94		14.089	103		14.079	165		14.088	109		14.093	102		10.539	42		10.543	67
14.105	292		10.547	123		10.552	148		10.541	152		14.1	663		14.091	1049		14.1	1758		14.105	192		10.547	92		10.552	30		10.541	11		14.1	162		14.091	160		14.1	175		14.105	94		10.547	41		10.552	5
14.117	300		10.556	129		10.56	154		10.549	167		14.112	1164		14.102	701		14.112	1994		14.117	127		10.556	61		10.56	31		10.549	44		14.112	151		14.102	130		14.112	167		14.117	85		10.556	17		10.56	18
14.128	257		10.564	126		10.568	175		10.557	102		14.124	638		14.114	610		14.124	2035		14.128	222		10.564	53		10.568	55		10.557	11		14.124	130		14.114	215		14.124	122		14.128	113		10.564	38		10.568	38
14.14	515		10.572	92		10.577	57		10.566	145		14.136	1215		14.126	943		14.136	2405		14.14	131		10.572	83		10.577	32		10.566	84		14.136	125		14.126	185		14.136	162		14.14	67		10.572	58		10.577	29
14.152	337		10.581	182		10.585	82		10.574	104		14.148	1211		14.138	838		14.148	2311		14.152	280		10.581	57		10.585	15		10.574	43		14.148	128		14.138	120		14.148	118		14.152	60		10.581	2		10.585	36
14.164	236		10.589	200		10.593	22		10.582	97		14.159	1188		14.15	991		14.159	2201		14.164	191		10.589	55		10.593	40		10.582	82		14.159	109		14.15	161		14.159	105		14.164	87		10.589	15		10.593	35
14.176	301		10.597	124		10.602	98		10.591	179		14.171	794		14.162	802		14.171	2623		14.176	162		10.597	57		10.602	38		10.591	27		14.171	105		14.162	183		14.171	211		14.176	43		10.597	16		10.602	21
14.188	531		10.606	243		10.61	140		10.599	23		14.183	1468		14.173	990		14.183	2705		14.188	204		10.606	35		10.61	73		10.599	32		14.183	129		14.173	125		14.183	124		14.188	163		10.606	49		10.61	9
14.199	378		10.614	137		10.618	213		10.607	181		14.195	1191		14.185	1008		14.195	3261		14.199	223		10.614	101		10.618	54		10.607	59		14.195	245		14.185	151		14.195	94		14.199	77		10.614	65		10.618	50
14.211	154		10.622	184		10.627	239		10.616	127		14.207	1420		14.197	1015		14.207	2350		14.211	189		10.622	13		10.627	51		10.616	40		14.207	65		14.197	129		14.207	149		14.211	42		10.622	73		10.627	15
14.223	512		10.631	133		10.635	31		10.624	116		14.218	1537		14.209	1255		14.218	2754		14.223	130		10.631	70		10.635	44		10.624	90		14.218	131		14.209	190		14.218	103		14.223	136		10.631	30		10.635	47
14.235	856		10.639	102		10.643	82		10.632	206		14.23	1872		14.221	1546		14.23	2589		14.235	137		10.639	61		10.643	86		10.632	13		14.23	172		14.221	169		14.23	156		14.235	24		10.639	21		10.643	18
14.247	681		10.647	134		10.652	192		10.641	186		14.242	1940		14.232	1136		14.242	2799		14.247	131		10.647	58		10.652	60		10.641	65		14.242	314		14.232	127		14.242	122		14.247	53		10.647	43		10.652	29
14.258	687		10.655	64		10.66	77		10.649	147		14.254	2130		14.244	1112		14.254	2738		14.258	163		10.655	60		10.66	79		10.649	87		14.254	155		14.244	197		14.254	116		14.258	20		10.655	15		10.66	7
14.27	653		10.664	53		10.668	154		10.657	87		14.266	2053		14.256	1154		14.266	2458		14.27	100		10.664	56		10.668	88		10.657	35		14.266	152		14.256	125		14.266	101		14.27	85		10.664	25		10.668	35
14.282	559		10.672	90		10.677	123		10.666	82		14.278	1975		14.268	1061		14.277	3488		14.282	138		10.672	66		10.677	28		10.666	101		14.278	165		14.268	107		14.277	133		14.282	157		10.672	31		10.677	34
14.294	720		10.68	80		10.685	54		10.674	92		14.289	2085		14.28	1320		14.289	3053		14.294	203		10.68	45		10.685	59		10.674	43		14.289	256		14.28	211		14.289	104		14.294	73		10.68	27		10.685	9
14.306	740		10.689	134		10.693	127		10.682	106		14.301	2788		14.291	885		14.301	2547		14.306	195		10.689	29		10.693	33		10.682	51		14.301	109		14.291	110		14.301	140		14.306	224		10.689	23		10.693	74
14.317	884		10.697	72		10.702	158		10.691	206		14.313	2583		14.303	1245		14.313	2904		14.317	165		10.697	25		10.702	43		10.691	45		14.313	122		14.303	69		14.313	66		14.317	23		10.697	14		10.702	35
14.329	929		10.705	121		10.71	64		10.699	147		14.325	2896		14.315	1424		14.325	3502		14.329	159		10.705	47		10.71	52		10.699	22		14.325	103		14.315	150		14.325	151		14.329	25		10.705	57		10.71	80
14.341	1595		10.714	117		10.718	72		10.707	87		14.337	2772		14.327	1827		14.337	2911		14.341	138		10.714	68		10.718	94		10.707	53		14.337	129		14.327	119		14.337	147		14.341	21		10.714	27		10.718	10
14.353	1442		10.722	139		10.727	180		10.716	189		14.348	3326		14.339	1386		14.348	3330		14.353	139		10.722	19		10.727	113		10.716	142		14.348	164		14.339	262		14.348	104		14.353	128		10.722	19		10.727	28
14.365	1257		10.73	121		10.735	128		10.724	235		14.36	2966		14.351	1444		14.36	2939		14.365	119		10.73	27		10.735	47		10.724	76		14.36	68		14.351	144		14.36	162		14.365	154		10.73	8		10.735	33
14.377	1568		10.739	149		10.743	113		10.732	217		14.372	3748		14.362	1415		14.372	3347		14.377	76		10.739	87		10.743	46		10.732	22		14.372	125		14.362	186		14.372	134		14.377	81		10.739	19		10.743	9
14.388	1724		10.747	3		10.752	165		10.741	133		14.384	3917		14.374	1360		14.384	3958		14.388	130		10.747	52		10.752	28		10.741	6		14.384	72		14.374	120		14.384	118		14.388	44		10.747	12		10.752	18
14.4	1964		10.755	170		10.76	330		10.749	187		14.396	3834		14.386	2115		14.396	3230		14.4	60		10.755	88		10.76	46		10.749	71		14.396	165		14.386	116		14.396	87		14.4	108		10.755	14		10.76	15
14.412	1850		10.764	141		10.768	114		10.757	179		14.407	4177		14.398	1726		14.407	3635		14.412	135		10.764	32		10.768	59		10.757	28		14.407	185		14.398	174		14.407	82		14.412	137		10.764	50		10.768	30
14.424	2229		10.772	221		10.777	172		10.766	266		14.419	3369		14.41	1675		14.419	3436		14.424	111		10.772	81		10.777	64		10.766	33		14.419	94		14.41	71		14.419	134		14.424	171		10.772	39		10.777	26
14.436	2098		10.78	167		10.785	76		10.774	240		14.431	4603		14.421	1717		14.431	3401		14.436	78		10.78	35		10.785	66		10.774	66		14.431	87		14.421	101		14.431	137		14.436	66		10.78	45		10.785	7
14.447	2252		10.789	233		10.793	46		10.782	223		14.443	4206		14.433	1857		14.443	3931		14.447	207		10.789	55		10.793	52		10.782	63		14.443	94		14.433	144		14.443	101		14.447	67		10.789	7		10.793	27
14.459	2523		10.797	305		10.802	119		10.791	151		14.455	4508		14.445	2198		14.455	3547		14.459	74		10.797	51		10.802	62		10.791	5		14.455	69		14.445	99		14.455	62		14.459	69		10.797	55		10.802	71
14.471	1637		10.805	64		10.81	192		10.799	78		14.467	4678		14.457	2289		14.466	3623		14.471	102		10.805	48		10.81	54		10.799	23		14.467	108		14.457	139		14.466	147		14.471	125		10.805	9		10.81	0
14.483	2422		10.814	245		10.818	192		10.807	104		14.478	4276		14.469	1944		14.478	3576		14.483	90		10.814	36		10.818	57		10.807	61		14.478	175		14.469	77		14.478	140		14.483	71		10.814	11		10.818	30
14.495	2807		10.822	118		10.827	86		10.816	79		14.49	4666		14.48	1984		14.49	2891		14.495	120		10.822	46		10.827	40		10.816	23		14.49	107		14.48	96		14.49	147		14.495	59		10.822	20		10.827	39
14.506	2937		10.83	91		10.835	344		10.824	156		14.502	4465		14.492	2066		14.502	3861		14.506	106		10.83	31		10.835	91		10.824	35		14.502	107		14.492	43		14.502	88		14.506	88		10.83	66		10.835	36
14.518	2900		10.839	151		10.843	211		10.832	88		14.514	4592		14.504	1747		14.514	3782		14.518	142		10.839	37		10.843	91		10.832	93		14.514	119		14.504	119		14.514	75		14.518	41		10.839	19		10.843	13
14.53	3177		10.847	338		10.852	179		10.841	145		14.526	4889		14.516	1834		14.526	3844		14.53	199		10.847	44		10.852	29		10.841	60		14.526	153		14.516	37		14.526	61		14.53	90		10.847	40		10.852	41
14.542	3081		10.855	223		10.86	137		10.849	81		14.537	4778		14.528	1978		14.537	3869		14.542	106		10.855	123		10.86	28		10.849	59		14.537	9		14.528	99		14.537	105		14.542	59		10.855	34		10.86	30
14.554	3507		10.864	178		10.868	100		10.857	51		14.549	5152		14.54	2067		14.549	3833		14.554	119		10.864	67		10.868	81		10.857	30		14.549	95		14.54	56		14.549	172		14.554	56		10.864	12		10.868	40
14.566	3437		10.872	118		10.877	248		10.866	219		14.561	5200		14.551	2251		14.561	4781		14.566	108		10.872	38		10.877	81		10.866	55		14.561	103		14.551	100		14.561	57		14.566	46		10.872	15		10.877	14
14.577	3737		10.88	267		10.885	192		10.874	122		14.573	5629		14.563	2514		14.573	3870		14.577	57		10.88	59		10.885	52		10.874	29		14.573	122		14.563	90		14.573	39		14.577	20		10.88	25		10.885	7
14.589	3482		10.889	68		10.893	74		10.882	145		14.585	4726		14.575	2775		14.585	4044		14.589	95		10.889	173		10.893	51		10.882	19		14.585	84		14.575	57		14.585	113		14.589	54		10.889	18		10.893	6
14.601	4133		10.897	147		10.902	191		10.891	150		14.596	4819		14.587	2986		14.596	3478		14.601	89		10.897	56		10.902	39		10.891	44		14.596	75		14.587	86		14.596	82		14.601	69		10.897	15		10.902	11
14.613	4036		10.905	151		10.91	158		10.899	358		14.608	4931		14.599	2142		14.608	3769		14.613	111		10.905	46		10.91	54		10.899	52		14.608	141		14.599	97		14.608	61		14.613	5		10.905	48		10.91	22
14.625	4076		10.914	90		10.918	162		10.907	139		14.62	5043		14.61	2530		14.62	3933		14.625	61		10.914	52		10.918	53		10.907	60		14.62	140		14.61	94		14.62	126		14.625	112		10.914	8		10.918	5
14.636	3693		10.922	61		10.927	229		10.916	185		14.632	5041		14.622	2992		14.632	4126		14.636	105		10.922	111		10.927	20		10.916	60		14.632	80		14.622	107		14.632	41		14.636	85		10.922	49		10.927	17
14.648	3673		10.93	115		10.935	244		10.924	168		14.644	5771		14.634	2415		14.644	4011		14.648	73		10.93	44		10.935	65		10.924	10		14.644	105		14.634	77		14.644	113		14.648	17		10.93	42		10.935	7
14.66	4344		10.939	98		10.943	208		10.932	237		14.656	4686		14.646	2911		14.655	3578		14.66	119		10.939	34		10.943	50		10.932	38		14.656	86		14.646	86		14.655	71		14.66	43		10.939	69		10.943	44
14.672	3492		10.947	264		10.952	142		10.941	172		14.667	5206		14.658	3068		14.667	4130		14.672	49		10.947	20		10.952	43		10.941	49		14.667	128		14.658	88		14.667	108		14.672	19		10.947	17		10.952	21
14.684	3988		10.955	101		10.96	203		10.949	120		14.679	4738		14.669	2667		14.679	3827		14.684	121		10.955	61		10.96	25		10.949	76		14.679	93		14.669	119		14.679	101		14.684	24		10.955	0		10.96	37
14.695	3694		10.964	168		10.968	157		10.957	116		14.691	4476		14.681	3211		14.691	4004		14.695	111		10.964	59		10.968	50		10.957	72		14.691	129		14.681	161		14.691	101		14.695	50		10.964	25		10.968	15
14.707	3694		10.972	322		10.977	249		10.966	260		14.703	4577		14.693	2566		14.703	3924		14.707	212		10.972	73		10.977	65		10.966	58		14.703	88		14.693	71		14.703	101		14.707	26		10.972	33		10.977	6
14.719	3668		10.98	146		10.985	244		10.974	223		14.715	5148		14.705	3138		14.715	3414		14.719	119		10.98	37		10.985	38		10.974	59		14.715	61		14.705	69		14.715	124		14.719	34		10.98	26		10.985	28
14.731	3849		10.989	185		10.993	159		10.982	244		14.726	4266		14.717	2794		14.726	3733		14.731	135		10.989	24		10.993	91		10.982	59		14.726	77		14.717	103		14.726	125		14.731	95		10.989	23		10.993	24
14.743	3550		10.997	166		11.002	139		10.991	120		14.738	5270		14.729	2997		14.738	4198		14.743	179		10.997	33		11.002	128		10.991	53		14.738	198		14.729	81		14.738	87		14.743	59		10.997	59		11.002	26
14.755	4513		11.005	226		11.01	147		10.999	186		14.75	4294		14.74	2560		14.75	4035		14.755	152		11.005	81		11.01	53		10.999	57		14.75	101		14.74	69		14.75	138		14.755	42		11.005	27		11.01	8
14.766	3873		11.014	217		11.018	89		11.007	103		14.762	4222		14.752	3048		14.762	3327		14.766	147		11.014	107		11.018	57		11.007	38		14.762	95		14.752	114		14.762	142		14.766	62		11.014	22		11.018	10
14.778	3907		11.022	184		11.027	232		11.016	101		14.774	4998		14.764	3062		14.774	3356		14.778	72		11.022	44		11.027	13		11.016	52		14.774	192		14.764	86		14.774	84		14.778	62		11.022	42		11.027	43
14.79	3109		11.03	61		11.035	265		11.024	250		14.786	4514		14.776	2806		14.785	3441		14.79	60		11.03	101		11.035	63		11.024	66		14.786	159		14.776	79		14.785	71		14.79	24		11.03	9		11.035	11
14.802	3544		11.039	50		11.043	168		11.032	79		14.797	4603		14.788	2783		14.797	4204		14.802	58		11.039	53		11.043	42		11.032	36		14.797	51		14.788	49		14.797	41		14.802	35		11.039	82		11.043	53
14.814	3826		11.047	167		11.052	141		11.041	150		14.809	3664		14.799	2546		14.809	3130		14.814	41		11.047	48		11.052	57		11.041	43		14.809	139		14.799	52		14.809	106		14.814	74		11.047	19		11.052	40
14.825	3361		11.055	163		11.06	254		11.049	171		14.821	3986		14.811	2653		14.821	3272		14.825	92		11.055	64		11.06	59		11.049	26		14.821	44		14.811	69		14.821	126		14.825	58		11.055	29		11.06	19
14.837	3698		11.064	155		11.068	96		11.057	230		14.833	4443		14.823	2896		14.833	3702		14.837	176		11.064	90		11.068	40		11.057	18		14.833	117		14.823	84		14.833	42		14.837	83		11.064	28		11.068	28
14.849	3746		11.072	115		11.077	141		11.066	99		14.845	4343		14.835	2517		14.845	3038		14.849	79		11.072	64		11.077	23		11.066	29		14.845	58		14.835	35		14.845	117		14.849	33		11.072	31		11.077	33
14.861	2848		11.08	309		11.085	357		11.074	160		14.856	4818		14.847	2763		14.856	3110		14.861	82		11.08	26		11.085	65		11.074	84		14.856	233		14.847	150		14.856	134		14.861	92		11.08	61		11.085	38
14.873	2998		11.089	126		11.093	215		11.082	118		14.868	4624		14.858	2702		14.868	2762		14.873	84		11.089	46		11.093	48		11.082	53		14.868	43		14.858	85		14.868	105		14.873	31		11.089	6		11.093	2
14.884	3892		11.097	117		11.102	230		11.091	138		14.88	5437		14.87	2718		14.88	2879		14.884	92		11.097	60		11.102	56		11.091	95		14.88	122		14.87	107		14.88	86		14.884	116		11.097	7		11.102	14
14.896	3055		11.105	136		11.11	114		11.099	119		14.892	3857		14.882	2501		14.892	2862		14.896	133		11.105	46		11.11	41		11.099	55		14.892	130		14.882	29		14.892	40		14.896	41		11.105	9		11.11	28
14.908	3340		11.114	115		11.118	175		11.107	142		14.904	4545		14.894	3367		14.904	2910		14.908	36		11.114	49		11.118	91		11.107	30		14.904	110		14.894	129		14.904	108		14.908	74		11.114	57		11.118	17
14.92	3004		11.122	160		11.127	182		11.116	130		14.915	4049		14.906	2647		14.915	3417		14.92	84		11.122	15		11.127	23		11.116	111		14.915	91		14.906	98		14.915	116		14.92	61		11.122	27		11.127	29
14.932	3778		11.13	196		11.135	147		11.124	298		14.927	4601		14.918	2799		14.927	3326		14.932	131		11.13	22		11.135	38		11.124	34		14.927	110		14.918	187		14.927	110		14.932	33		11.13	55		11.135	50
14.944	3074		11.139	77		11.143	270		11.132	157		14.939	4031		14.929	2370		14.939	2867		14.944	41		11.139	69		11.143	52		11.132	73		14.939	83		14.929	93		14.939	35		14.944	153		11.139	37		11.143	28
14.955	3377		11.147	214		11.152	265		11.141	165		14.951	3107		14.941	2784		14.951	2865		14.955	165		11.147	56		11.152	51		11.141	26		14.951	45		14.941	65		14.951	69		14.955	87		11.147	18		11.152	51
14.967	3375		11.155	197		11.16	154		11.149	162		14.963	3713		14.953	2734		14.963	3201		14.967	104		11.155	42		11.16	47		11.149	51		14.963	61		14.953	82		14.963	117		14.967	60		11.155	22		11.16	31
14.979	2970		11.164	221		11.168	185		11.157	125		14.975	3670		14.965	2316		14.974	3214		14.979	45		11.164	71		11.168	73		11.157	16		14.975	128		14.965	37		14.974	78		14.979	179		11.164	27		11.168	35
14.991	3791		11.172	213		11.177	189		11.166	192		14.986	4290		14.977	2748		14.986	3457		14.991	116		11.172	48		11.177	108		11.166	58		14.986	208		14.977	178		14.986	120		14.991	84		11.172	17		11.177	46
15.003	2887		11.18	158		11.185	73		11.174	170		14.998	3745		14.988	3154		14.998	2734		15.003	98		11.18	103		11.185	18		11.174	57		14.998	135		14.988	147		14.998	107		15.003	47		11.18	18		11.185	18
15.014	3706		11.189	185		11.193	251		11.182	128		15.01	4017		15	2753		15.01	3303		15.014	170		11.189	21		11.193	35		11.182	47		15.01	30		15	87		15.01	78		15.014	138		11.189	45		11.193	15
15.026	3004		11.197	149		11.202	214		11.191	201		15.022	3553		15.012	2258		15.022	2779		15.026	148		11.197	52		11.202	32		11.191	56		15.022	214		15.012	70		15.022	53		15.026	52		11.197	18		11.202	11
15.038	2812		11.205	122		11.21	176		11.199	191		15.034	3412		15.024	2330		15.034	3017		15.038	84		11.205	47		11.21	23		11.199	93		15.034	169		15.024	140		15.034	89		15.038	6		11.205	15		11.21	20
15.05	3044		11.214	117		11.218	259		11.207	105		15.045	3774		15.036	2789		15.045	2647		15.05	136		11.214	39		11.218	59		11.207	46		15.045	68		15.036	108		15.045	71		15.05	17		11.214	44		11.218	28
15.062	3559		11.222	114		11.227	133		11.216	338		15.057	3581		15.047	2520		15.057	3224		15.062	69		11.222	56		11.227	57		11.216	37		15.057	113		15.047	73		15.057	179		15.062	33		11.222	12		11.227	36
15.073	3379		11.23	202		11.235	287		11.224	73		15.069	3812		15.059	2190		15.069	2862		15.073	76		11.23	46		11.235	45		11.224	26		15.069	93		15.059	126		15.069	57		15.073	75		11.23	18		11.235	3
15.085	3131		11.239	141		11.243	54		11.232	76		15.081	3351		15.071	2544		15.081	2903		15.085	94		11.239	46		11.243	16		11.232	44		15.081	92		15.071	69		15.081	60		15.085	66		11.239	34		11.243	9
15.097	3537		11.247	104		11.252	82		11.241	103		15.093	3752		15.083	2214		15.093	3234		15.097	83		11.247	49		11.252	78		11.241	61		15.093	52		15.083	93		15.093	50		15.097	59		11.247	5		11.252	59
15.109	2976		11.255	308		11.26	92		11.249	219		15.104	4040		15.095	2772		15.104	3082		15.109	104		11.255	55		11.26	29		11.249	109		15.104	108		15.095	120		15.104	59		15.109	28		11.255	20		11.26	48
15.121	3121		11.264	134		11.268	211		11.257	288		15.116	3290		15.107	2285		15.116	3164		15.121	112		11.264	95		11.268	21		11.257	46		15.116	93		15.107	85		15.116	113		15.121	94		11.264	26		11.268	17
15.133	3091		11.272	148		11.277	214		11.266	236		15.128	3377		15.118	2785		15.128	2674		15.133	57		11.272	27		11.277	63		11.266	55		15.128	55		15.118	128		15.128	137		15.133	32		11.272	21		11.277	50
15.144	3116		11.28	322		11.285	209		11.274	113		15.14	3712		15.13	2172		15.14	2476		15.144	82		11.28	105		11.285	25		11.274	47		15.14	111		15.13	117		15.14	40		15.144	61		11.28	17		11.285	63
15.156	3292		11.289	144		11.293	105		11.282	339		15.152	3798		15.142	2542		15.152	2643		15.156	66		11.289	30		11.293	43		11.282	5		15.152	103		15.142	98		15.152	59		15.156	78		11.289	22		11.293	29
15.168	3216		11.297	180		11.302	74		11.291	201		15.164	3471		15.154	2605		15.163	2375		15.168	85		11.297	63		11.302	67		11.291	47		15.164	43		15.154	69		15.163	31		15.168	50		11.297	48		11.302	11
15.18	3648		11.305	249		11.31	126		11.299	278		15.175	3302		15.166	2422		15.175	2461		15.18	58		11.305	39		11.31	27		11.299	60		15.175	77		15.166	78		15.175	73		15.18	48		11.305	26		11.31	31
15.192	3594		11.314	167		11.318	325		11.307	132		15.187	3832		15.177	2067		15.187	2662		15.192	57		11.314	3		11.318	77		11.307	58		15.187	51		15.177	81		15.187	62		15.192	154		11.314	26		11.318	46
15.203	3181		11.322	201		11.327	244		11.316	303		15.199	3387		15.189	2409		15.199	2277		15.203	31		11.322	27		11.327	68		11.316	56		15.199	35		15.189	71		15.199	70		15.203	34		11.322	27		11.327	22
15.215	3178		11.33	258		11.335	152		11.324	301		15.211	3754		15.201	2598		15.211	2951		15.215	30		11.33	51		11.335	33		11.324	48		15.211	103		15.201	198		15.211	106		15.215	36		11.33	32		11.335	6
15.227	3346		11.339	246		11.343	270		11.332	185		15.223	3294		15.213	2230		15.223	2868		15.227	71		11.339	59		11.343	69		11.332	20		15.223	90		15.213	100		15.223	27		15.227	44		11.339	40		11.343	3
15.239	3385		11.347	49		11.352	143		11.341	202		15.234	3710		15.225	2661		15.234	2518		15.239	80		11.347	47		11.352	56		11.341	17		15.234	80		15.225	24		15.234	74		15.239	24		11.347	7		11.352	14
15.251	2782		11.355	202		11.36	291		11.349	69		15.246	3374		15.236	2520		15.246	2376		15.251	82		11.355	65		11.36	64		11.349	53		15.246	46		15.236	53		15.246	59		15.251	102		11.355	39		11.36	5
15.262	2780		11.364	134		11.368	109		11.357	218		15.258	3626		15.248	2686		15.258	2856		15.262	21		11.364	20		11.368	35		11.357	49		15.258	104		15.248	108		15.258	16		15.262	46		11.364	14		11.368	24
15.274	2668		11.372	169		11.377	116		11.366	50		15.27	2750		15.26	2601		15.27	2709		15.274	37		11.372	49		11.377	46		11.366	50		15.27	63		15.26	92		15.27	36		15.274	16		11.372	32		11.377	36
15.286	2891		11.38	86		11.385	231		11.374	244		15.282	3272		15.272	2527		15.282	2560		15.286	89		11.38	73		11.385	34		11.374	113		15.282	134		15.272	80		15.282	53		15.286	38		11.38	16		11.385	31
15.298	3078		11.389	300		11.393	161		11.382	274		15.293	3810		15.284	2397		15.293	2675		15.298	23		11.389	52		11.393	57		11.382	23		15.293	43		15.284	43		15.293	79		15.298	56		11.389	73		11.393	21
15.31	2964		11.397	233		11.402	175		11.391	351		15.305	2491		15.296	2608		15.305	2432		15.31	74		11.397	85		11.402	25		11.391	22		15.305	15		15.296	149		15.305	26		15.31	26		11.397	61		11.402	82
15.322	3291		11.405	166		11.41	109		11.399	125		15.317	3374		15.307	2584		15.317	2624		15.322	37		11.405	64		11.41	82		11.399	75		15.317	90		15.307	76		15.317	51		15.322	56		11.405	66		11.41	19
15.333	3310		11.414	118		11.418	310		11.407	226		15.329	3638		15.319	2331		15.329	2925		15.333	103		11.414	43		11.418	65		11.407	73		15.329	57		15.319	85		15.329	101		15.333	22		11.414	11		11.418	24
15.345	2714		11.422	94		11.427	251		11.416	204		15.341	2245		15.331	2548		15.341	2888		15.345	92		11.422	84		11.427	86		11.416	67		15.341	97		15.331	74		15.341	71		15.345	12		11.422	21		11.427	28
15.357	3450		11.43	243		11.435	295		11.424	205		15.353	3015		15.343	2694		15.352	2548		15.357	98		11.43	51		11.435	86		11.424	124		15.353	64		15.343	64		15.352	30		15.357	49		11.43	84		11.435	14
15.369	3016		11.439	68		11.443	90		11.432	251		15.364	3206		15.355	2466		15.364	2572		15.369	64		11.439	54		11.443	46		11.432	65		15.364	146		15.355	55		15.364	88		15.369	32		11.439	18		11.443	23
15.381	2806		11.447	229		11.452	191		11.441	203		15.376	3170		15.366	2439		15.376	2497		15.381	55		11.447	46		11.452	66		11.441	39		15.376	64		15.366	73		15.376	50		15.381	63		11.447	99		11.452	39
15.392	2671		11.455	161		11.46	224		11.449	134		15.388	2991		15.378	2330		15.388	2634		15.392	176		11.455	59		11.46	13		11.449	65		15.388	45		15.378	84		15.388	80		15.392	51		11.455	27		11.46	13
15.404	2524		11.464	294		11.468	207		11.457	220		15.4	2957		15.39	2575		15.4	2787		15.404	111		11.464	31		11.468	40		11.457	87		15.4	155		15.39	83		15.4	65		15.404	102		11.464	32		11.468	63
15.416	2878		11.472	147		11.477	470		11.466	332		15.412	3022		15.402	2074		15.412	2100		15.416	183		11.472	118		11.477	68		11.466	9		15.412	32		15.402	114		15.412	55		15.416	162		11.472	79		11.477	35
15.428	3254		11.48	158		11.485	305		11.474	187		15.423	2986		15.414	2231		15.423	3008		15.428	46		11.48	146		11.485	86		11.474	29		15.423	52		15.414	183		15.423	43		15.428	31		11.48	64		11.485	26
15.44	2584		11.489	196		11.493	166		11.482	180		15.435	3240		15.426	2230		15.435	3107		15.44	84		11.489	55		11.493	49		11.482	37		15.435	67		15.426	68		15.435	25		15.44	53		11.489	18		11.493	3
15.451	2837		11.497	207		11.502	227		11.491	109		15.447	3106		15.437	3025		15.447	2863		15.451	48		11.497	72		11.502	77		11.491	61		15.447	68		15.437	54		15.447	51		15.451	64		11.497	11		11.502	17
15.463	2917		11.505	342		11.51	109		11.499	233		15.459	2821		15.449	2540		15.459	2518		15.463	61		11.505	69		11.51	47		11.499	23		15.459	53		15.449	104		15.459	127		15.463	41		11.505	40		11.51	34
15.475	2885		11.514	142		11.518	117		11.507	141		15.471	3319		15.461	2189		15.471	2463		15.475	20		11.514	52		11.518	53		11.507	79		15.471	71		15.461	245		15.471	81		15.475	67		11.514	54		11.518	19
15.487	2744		11.522	226		11.527	237		11.516	90		15.482	3098		15.473	2111		15.482	2044		15.487	114		11.522	58		11.527	46		11.516	42		15.482	74		15.473	61		15.482	71		15.487	106		11.522	25		11.527	41
15.499	2751		11.53	341		11.535	81		11.524	219		15.494	3349		15.485	2510		15.494	2043		15.499	48		11.53	48		11.535	51		11.524	63		15.494	54		15.485	187		15.494	62		15.499	52		11.53	39		11.535	15
15.511	2472		11.539	299		11.543	396		11.532	264		15.506	2429		15.496	2074		15.506	2780		15.511	122		11.539	55		11.543	34		11.532	23		15.506	55		15.496	23		15.506	69		15.511	31		11.539	16		11.543	66
15.522	2675		11.547	348		11.552	185		11.541	274		15.518	2531		15.508	1987		15.518	2071		15.522	140		11.547	27		11.552	61		11.541	97		15.518	112		15.508	74		15.518	83		15.522	39		11.547	59		11.552	31
15.534	2641		11.555	134		11.56	395		11.549	198		15.53	3529		15.52	2461		15.53	2003		15.534	45		11.555	37		11.56	60		11.549	35		15.53	80		15.52	46		15.53	96		15.534	32		11.555	35		11.56	20
15.546	2517		11.564	235		11.568	137		11.557	257		15.542	3171		15.532	2438		15.541	2359		15.546	57		11.564	73		11.568	67		11.557	31		15.542	66		15.532	70		15.541	94		15.546	33		11.564	4		11.568	25
15.558	3403		11.572	161		11.577	243		11.566	31		15.553	2939		15.544	2158		15.553	2352		15.558	94		11.572	52		11.577	58		11.566	34		15.553	31		15.544	88		15.553	79		15.558	45		11.572	50		11.577	13
15.57	2201		11.58	398		11.585	257		11.574	161		15.565	3096		15.555	2221		15.565	1756		15.57	86		11.58	65		11.585	40		11.574	76		15.565	118		15.555	64		15.565	140		15.57	58		11.58	35		11.585	23
15.581	2620		11.589	206		11.593	249		11.582	209		15.577	2916		15.567	2210		15.577	1959		15.581	27		11.589	52		11.593	25		11.582	48		15.577	50		15.567	58		15.577	89		15.581	72		11.589	11		11.593	38
15.593	2426		11.597	376		11.602	143		11.591	234		15.589	2374		15.579	2633		15.589	2135		15.593	100		11.597	40		11.602	105		11.591	26		15.589	141		15.579	68		15.589	25		15.593	15		11.597	35		11.602	18
15.605	2392		11.605	241		11.61	378		11.599	337		15.601	2803		15.591	2130		15.601	2277		15.605	76		11.605	58		11.61	22		11.599	107		15.601	33		15.591	85		15.601	65		15.605	85		11.605	19		11.61	38
15.617	2325		11.614	402		11.618	272		11.607	160		15.612	3220		15.603	1915		15.612	2215		15.617	42		11.614	29		11.618	8		11.607	43		15.612	120		15.603	126		15.612	100		15.617	2		11.614	2		11.618	0
15.629	2477		11.622	168		11.627	43		11.616	264		15.624	3042		15.615	1929		15.624	2267		15.629	76		11.622	73		11.627	58		11.616	34		15.624	56		15.615	113		15.624	26		15.629	9		11.622	33		11.627	25
15.641	2246		11.63	197		11.635	187		11.624	265		15.636	2295		15.626	1923		15.636	2369		15.641	80		11.63	77		11.635	46		11.624	11		15.636	126		15.626	106		15.636	73		15.641	66		11.63	37		11.635	28
15.652	2419		11.639	190		11.643	182		11.632	241		15.648	1974		15.638	2131		15.648	2393		15.652	77		11.639	28		11.643	97		11.632	73		15.648	109		15.638	50		15.648	95		15.652	115		11.639	16		11.643	19
15.664	2460		11.647	125		11.652	345		11.641	420		15.66	2378		15.65	2131		15.66	1701		15.664	77		11.647	11		11.652	49		11.641	40		15.66	74		15.65	52		15.66	63		15.664	24		11.647	31		11.652	28
15.676	2480		11.655	165		11.66	180		11.649	221		15.671	2803		15.662	2069		15.671	2626		15.676	87		11.655	55		11.66	72		11.649	36		15.671	83		15.662	86		15.671	29		15.676	130		11.655	34		11.66	3
15.688	2146		11.664	216		11.668	231		11.657	328		15.683	2733		15.674	2599		15.683	1857		15.688	55		11.664	78		11.668	38		11.657	88		15.683	81		15.674	48		15.683	76		15.688	38		11.664	37		11.668	12
15.7	2584		11.672	85		11.677	149		11.666	363		15.695	2487		15.685	2105		15.695	2137		15.7	101		11.672	51		11.677	42		11.666	44		15.695	140		15.685	67		15.695	71		15.7	86		11.672	74		11.677	9
15.711	2148		11.68	320		11.685	285		11.674	459		15.707	2179		15.697	2398		15.707	2382		15.711	70		11.68	36		11.685	40		11.674	87		15.707	64		15.697	107		15.707	53		15.711	22		11.68	33		11.685	23
15.723	2165		11.689	131		11.693	197		11.682	391		15.719	2763		15.709	2163		15.719	1901		15.723	44		11.689	56		11.693	97		11.682	41		15.719	131		15.709	114		15.719	154		15.723	43		11.689	32		11.693	16
15.735	2428		11.697	156		11.702	215		11.691	153		15.731	2917		15.721	2228		15.73	2231		15.735	90		11.697	48		11.702	86		11.691	67		15.731	43		15.721	76		15.73	45		15.735	76		11.697	1		11.702	34
15.747	2688		11.705	285		11.71	234		11.699	147		15.742	2729		15.733	2102		15.742	2075		15.747	123		11.705	69		11.71	65		11.699	46		15.742	57		15.733	130		15.742	73		15.747	26		11.705	25		11.71	28
15.759	2624		11.714	169		11.718	319		11.707	208		15.754	2542		15.744	2106		15.754	2490		15.759	114		11.714	51		11.718	117		11.707	68		15.754	34		15.744	78		15.754	80		15.759	19		11.714	84		11.718	48
15.77	2023		11.722	312		11.727	200		11.716	254		15.766	2630		15.756	1956		15.766	2082		15.77	141		11.722	18		11.727	39		11.716	34		15.766	83		15.756	164		15.766	69		15.77	55		11.722	32		11.727	9
15.782	2344		11.73	259		11.735	125		11.724	206		15.778	2443		15.768	2317		15.778	2272		15.782	165		11.73	29		11.735	17		11.724	77		15.778	72		15.768	33		15.778	36		15.782	125		11.73	11		11.735	20
15.794	2555		11.739	294		11.743	344		11.732	371		15.79	2592		15.78	2217		15.79	1955		15.794	86		11.739	52		11.743	35		11.732	35		15.79	56		15.78	53		15.79	34		15.794	56		11.739	11		11.743	13
15.806	2182		11.747	251		11.752	347		11.741	173		15.801	2611		15.792	2148		15.801	1944		15.806	96		11.747	53		11.752	84		11.741	18		15.801	51		15.792	49		15.801	54		15.806	40		11.747	63		11.752	44
15.818	2297		11.755	168		11.76	248		11.749	154		15.813	2292		15.804	2024		15.813	2515		15.818	82		11.755	32		11.76	53		11.749	23		15.813	47		15.804	67		15.813	48		15.818	109		11.755	1		11.76	27
15.83	2423		11.764	307		11.768	347		11.757	177		15.825	2553		15.815	2106		15.825	1955		15.83	59		11.764	104		11.768	108		11.757	55		15.825	90		15.815	16		15.825	55		15.83	65		11.764	31		11.768	38
15.841	1791		11.772	357		11.777	255		11.766	329		15.837	2138		15.827	2376		15.837	1897		15.841	31		11.772	50		11.777	33		11.766	50		15.837	37		15.827	56		15.837	79		15.841	55		11.772	21		11.777	1
15.853	2394		11.78	349		11.785	218		11.774	170		15.849	2046		15.839	1982		15.849	1674		15.853	38		11.78	51		11.785	37		11.774	58		15.849	43		15.839	140		15.849	110		15.853	85		11.78	39		11.785	29
15.865	2634		11.789	265		11.793	309		11.782	336		15.86	2891		15.851	2613		15.86	1852		15.865	91		11.789	40		11.793	41		11.782	93		15.86	18		15.851	27		15.86	65		15.865	23		11.789	20		11.793	34
15.877	1986		11.797	338		11.802	390		11.791	253		15.872	2158		15.863	1830		15.872	1828		15.877	79		11.797	10		11.802	29		11.791	81		15.872	37		15.863	88		15.872	78		15.877	31		11.797	36		11.802	12
15.889	1972		11.805	429		11.81	591		11.799	461		15.884	1950		15.874	2315		15.884	1986		15.889	70		11.805	52		11.81	32		11.799	52		15.884	68		15.874	110		15.884	120		15.889	51		11.805	88		11.81	21
15.9	2654		11.814	650		11.818	514		11.807	282		15.896	1950		15.886	2113		15.896	1672		15.9	89		11.814	45		11.818	51		11.807	74		15.896	79		15.886	129		15.896	34		15.9	82		11.814	18		11.818	35
15.912	1978		11.822	512		11.827	756		11.816	362		15.908	2219		15.898	2546		15.908	2368		15.912	30		11.822	79		11.827	40		11.816	29		15.908	54		15.898	53		15.908	52		15.912	47		11.822	15		11.827	11
15.924	2217		11.83	561		11.835	715		11.824	473		15.92	2014		15.91	1812		15.919	2272		15.924	43		11.83	76		11.835	10		11.824	61		15.92	90		15.91	35		15.919	35		15.924	73		11.83	29		11.835	112
15.936	1884		11.839	492		11.843	780		11.832	700		15.931	2253		15.922	1814		15.931	1699		15.936	117		11.839	57		11.843	46		11.832	71		15.931	54		15.922	47		15.931	60		15.936	40		11.839	49		11.843	38
15.948	2028		11.847	1195		11.852	1100		11.841	819		15.943	2206		15.933	2145		15.943	1915		15.948	158		11.847	75		11.852	67		11.841	115		15.943	23		15.933	62		15.943	124		15.948	123		11.847	31		11.852	20
15.959	1878		11.855	695		11.86	1401		11.849	877		15.955	1838		15.945	1836		15.955	2055		15.959	38		11.855	73		11.86	69		11.849	74		15.955	26		15.945	45		15.955	24		15.959	32		11.855	14		11.86	33
15.971	2266		11.864	997		11.868	1282		11.857	1000		15.967	1874		15.957	2650		15.967	1856		15.971	40		11.864	77		11.868	65		11.857	95		15.967	48		15.957	58		15.967	121		15.971	33		11.864	51		11.868	71
15.983	1891		11.872	1182		11.877	1570		11.866	1415		15.979	2061		15.969	1944		15.979	1796		15.983	17		11.872	63		11.877	39		11.866	57		15.979	184		15.969	125		15.979	14		15.983	60		11.872	35		11.877	17
15.995	2633		11.88	1575		11.885	1130		11.874	1510		15.99	1802		15.981	1857		15.99	1403		15.995	54		11.88	43		11.885	70		11.874	37		15.99	33		15.981	26		15.99	25		15.995	44		11.88	22		11.885	25
16.007	2098		11.889	855		11.893	1904		11.882	1342		16.002	2214		15.993	2156		16.002	1970		16.007	138		11.889	61		11.893	121		11.882	24		16.002	111		15.993	36		16.002	41		16.007	42		11.889	9		11.893	43
16.019	2219		11.897	1666		11.902	1564		11.891	1876		16.014	2291		16.004	2050		16.014	2116		16.019	114		11.897	15		11.902	75		11.891	41		16.014	50		16.004	65		16.014	38		16.019	170		11.897	11		11.902	24
16.03	1898		11.905	1075		11.91	1890		11.899	1921		16.026	2453		16.016	1893		16.026	1511		16.03	48		11.905	66		11.91	72		11.899	20		16.026	58		16.016	90		16.026	96		16.03	112		11.905	26		11.91	47
16.042	2103		11.914	1137		11.918	2051		11.907	1967		16.038	1831		16.028	1852		16.038	1695		16.042	40		11.914	160		11.918	24		11.907	13		16.038	66		16.028	128		16.038	73		16.042	106		11.914	135		11.918	18
16.054	2274		11.922	1424		11.927	2203		11.916	2169		16.049	2061		16.04	1822		16.049	1398		16.054	93		11.922	23		11.927	55		11.916	42		16.049	49		16.04	119		16.049	43		16.054	69		11.922	23		11.927	23
16.066	2112		11.93	1478		11.935	1957		11.924	2456		16.061	2006		16.052	2492		16.061	1585		16.066	43		11.93	54		11.935	76		11.924	55		16.061	55		16.052	88		16.061	89		16.066	45		11.93	12		11.935	49
16.078	2044		11.939	1619		11.943	2229		11.932	2285		16.073	2172		16.063	1875		16.073	1716		16.078	82		11.939	42		11.943	80		11.932	102		16.073	45		16.063	17		16.073	41		16.078	67		11.939	73		11.943	61
16.089	1625		11.947	2084		11.952	1892		11.941	2758		16.085	1684		16.075	2110		16.085	1706		16.089	92		11.947	81		11.952	52		11.941	28		16.085	83		16.075	101		16.085	73		16.089	58		11.947	22		11.952	13
16.101	1761		11.955	1509		11.96	2109		11.949	2691		16.097	2252		16.087	1800		16.097	1591		16.101	27		11.955	44		11.96	61		11.949	69		16.097	57		16.087	45		16.097	106		16.101	56		11.955	35		11.96	39
16.113	1986		11.964	1207		11.968	2160		11.957	2418		16.109	2163		16.099	1731		16.109	1647		16.113	94		11.964	35		11.968	41		11.957	21		16.109	90		16.099	76		16.109	35		16.113	11		11.964	10		11.968	14
16.125	1834		11.972	1399		11.977	1867		11.966	2654		16.12	2029		16.111	2049		16.12	1793		16.125	62		11.972	67		11.977	73		11.966	53		16.12	83		16.111	83		16.12	68		16.125	67		11.972	20		11.977	25
16.137	1888		11.98	1335		11.985	1783		11.974	2515		16.132	2116		16.122	1941		16.132	1552		16.137	56		11.98	23		11.985	44		11.974	46		16.132	47		16.122	92		16.132	98		16.137	33		11.98	46		11.985	55
16.148	1983		11.989	1451		11.993	2026		11.982	2277		16.144	2065		16.134	2136		16.144	1771		16.148	61		11.989	37		11.993	52		11.982	52		16.144	45		16.134	67		16.144	77		16.148	147		11.989	42		11.993	34
16.16	1846		11.997	1284		12.002	1775		11.991	2486		16.156	2194		16.146	2163		16.156	1869		16.16	94		11.997	77		12.002	64		11.991	65		16.156	110		16.146	41		16.156	70		16.16	79		11.997	24		12.002	72
16.172	1848		12.005	1382		12.01	1686		11.999	2425		16.168	2297		16.158	2274		16.168	1867		16.172	79		12.005	93		12.01	49		11.999	111		16.168	29		16.158	64		16.168	71		16.172	58		12.005	25		12.01	17
16.184	2002		12.014	1157		12.018	1813		12.007	2140		16.179	1888		16.17	2286		16.179	1689		16.184	74		12.014	45		12.018	38		12.007	61		16.179	69		16.17	64		16.179	86		16.184	45		12.014	18		12.018	45
16.196	2409		12.022	1068		12.027	1782		12.016	2727		16.191	1745		16.182	2078		16.191	1588		16.196	136		12.022	40		12.027	18		12.016	71		16.191	84		16.182	25		16.191	36		16.196	37		12.022	26		12.027	23
16.208	1944		12.03	918		12.035	1692		12.024	2818		16.203	1995		16.193	2133		16.203	1829		16.208	96		12.03	27		12.035	96		12.024	42		16.203	78		16.193	25		16.203	70		16.208	83		12.03	39		12.035	10
16.219	2047		12.039	1311		12.043	1282		12.032	2651		16.215	1465		16.205	1990		16.215	1076		16.219	112		12.039	25		12.043	43		12.032	52		16.215	52		16.205	39		16.215	76		16.219	89		12.039	25		12.043	31
16.231	1555		12.047	1074		12.052	1343		12.041	2051		16.227	1818		16.217	1961		16.227	1690		16.231	58		12.047	97		12.052	14		12.041	63		16.227	61		16.217	156		16.227	93		16.231	147		12.047	60		12.052	17
16.243	1373		12.055	1172		12.06	1440		12.049	1836		16.239	1510		16.229	1965		16.238	1459		16.243	99		12.055	50		12.06	34		12.049	95		16.239	41		16.229	88		16.238	75		16.243	48		12.055	19		12.06	17
16.255	1463		12.064	892		12.068	1655		12.057	2103		16.25	2126		16.241	2172		16.25	1465		16.255	71		12.064	58		12.068	28		12.057	30		16.25	52		16.241	85		16.25	61		16.255	95		12.064	18		12.068	43
16.267	1811		12.072	858		12.077	1231		12.066	1999		16.262	1732		16.252	2184		16.262	1620		16.267	109		12.072	10		12.077	44		12.066	74		16.262	59		16.252	116		16.262	87		16.267	59		12.072	47		12.077	27
16.278	1994		12.08	707		12.085	1829		12.074	1943		16.274	2065		16.264	2241		16.274	1849		16.278	35		12.08	58		12.085	20		12.074	70		16.274	138		16.264	108		16.274	68		16.278	193		12.08	23		12.085	18
16.29	1940		12.089	1148		12.093	1130		12.082	1579		16.286	2082		16.276	2030		16.286	1689		16.29	120		12.089	52		12.093	35		12.082	57		16.286	25		16.276	69		16.286	40		16.29	106		12.089	17		12.093	52
16.302	1879		12.097	996		12.102	1249		12.091	1893		16.298	1844		16.288	1992		16.298	1839		16.302	137		12.097	52		12.102	53		12.091	10		16.298	39		16.288	80		16.298	27		16.302	62		12.097	41		12.102	18
16.314	1634		12.105	718		12.11	899		12.099	1789		16.309	1565		16.3	1796		16.309	1546		16.314	102		12.105	33		12.11	55		12.099	38		16.309	56		16.3	78		16.309	41		16.314	52		12.105	9		12.11	10
16.326	1842		12.114	905		12.118	1314		12.107	1787		16.321	2111		16.311	1674		16.321	1500		16.326	15		12.114	104		12.118	44		12.107	46		16.321	56		16.311	46		16.321	50		16.326	47		12.114	20		12.118	40
16.337	1567		12.122	593		12.127	1462		12.116	1724		16.333	1897		16.323	1939		16.333	1630		16.337	99		12.122	70		12.127	73		12.116	9		16.333	40		16.323	78		16.333	48		16.337	123		12.122	5		12.127	20
16.349	1727		12.13	886		12.135	748		12.124	1948		16.345	1587		16.335	1875		16.345	1584		16.349	22		12.13	73		12.135	61		12.124	37		16.345	64		16.335	32		16.345	63		16.349	59		12.13	0		12.135	28
16.361	1818		12.139	922		12.143	1439		12.132	1882		16.357	1596		16.347	1460		16.357	1727		16.361	67		12.139	125		12.143	34		12.132	36		16.357	80		16.347	116		16.357	34		16.361	76		12.139	8		12.143	20
16.373	1916		12.147	779		12.152	1266		12.141	1879		16.368	1676		16.359	1805		16.368	2095		16.373	104		12.147	60		12.152	36		12.141	77		16.368	44		16.359	105		16.368	61		16.373	45		12.147	84		12.152	32
16.385	1328		12.155	588		12.16	1129		12.149	1228		16.38	1835		16.371	1752		16.38	1873		16.385	105		12.155	19		12.16	53		12.149	56		16.38	86		16.371	51		16.38	60		16.385	121		12.155	37		12.16	32
16.397	1801		12.164	780		12.168	932		12.157	1796		16.392	1735		16.382	1900		16.392	1518		16.397	107		12.164	65		12.168	63		12.157	39		16.392	60		16.382	69		16.392	81		16.397	82		12.164	23		12.168	45
16.408	1317		12.172	650		12.177	1204		12.166	1312		16.404	1613		16.394	1973		16.404	1543		16.408	58		12.172	117		12.177	24		12.166	46		16.404	73		16.394	50		16.404	46		16.408	99		12.172	50		12.177	12
16.42	1667		12.18	715		12.185	1158		12.174	1606		16.416	1996		16.406	1997		16.416	1918		16.42	25		12.18	43		12.185	58		12.174	73		16.416	92		16.406	46		16.416	111		16.42	109		12.18	16		12.185	9
16.432	1952		12.189	676		12.193	960		12.182	1418		16.428	1970		16.418	1269		16.427	1859		16.432	47		12.189	43		12.193	65		12.182	72		16.428	152		16.418	85		16.427	87		16.432	94		12.189	63		12.193	10
16.444	2167		12.197	533		12.202	867		12.191	1234		16.439	1883		16.43	1567		16.439	1705		16.444	46		12.197	30		12.202	18		12.191	39		16.439	73		16.43	85		16.439	27		16.444	124		12.197	16		12.202	25
16.456	1725		12.205	582		12.21	800		12.199	1465		16.451	1830		16.441	1675		16.451	1287		16.456	46		12.205	54		12.21	107		12.199	27		16.451	21		16.441	106		16.451	103		16.456	114		12.205	5		12.21	18
16.467	1307		12.214	766		12.218	835		12.207	1096		16.463	1414		16.453	1768		16.463	1384		16.467	36		12.214	52		12.218	49		12.207	69		16.463	13		16.453	24		16.463	41		16.467	12		12.214	8		12.218	27
16.479	1655		12.222	679		12.227	1091		12.216	1181		16.475	1383		16.465	1674		16.475	1190		16.479	93		12.222	21		12.227	17		12.216	47		16.475	96		16.465	40		16.475	70		16.479	57		12.222	35		12.227	10
16.491	1964		12.23	726		12.235	599		12.224	1175		16.487	1693		16.477	1301		16.487	1480		16.491	66		12.23	143		12.235	31		12.224	71		16.487	109		16.477	34		16.487	23		16.491	61		12.23	13		12.235	5
16.503	1837		12.239	786		12.243	601		12.232	1278		16.498	1366		16.489	2167		16.498	1894		16.503	169		12.239	54		12.243	41		12.232	50		16.498	24		16.489	150		16.498	34		16.503	79		12.239	20		12.243	10
16.515	1984		12.247	641		12.252	643		12.241	1030		16.51	1481		16.5	1744		16.51	1490		16.515	48		12.247	50		12.252	42		12.241	35		16.51	143		16.5	61		16.51	36		16.515	19		12.247	40		12.252	4
16.526	1450		12.255	467		12.26	735		12.249	761		16.522	1560		16.512	1685		16.522	1618		16.526	48		12.255	54		12.26	14		12.249	74		16.522	28		16.512	67		16.522	77		16.526	38		12.255	23		12.26	52
16.538	1525		12.264	559		12.268	656		12.257	926		16.534	1874		16.524	1556		16.534	1924		16.538	54		12.264	61		12.268	41		12.257	68		16.534	54		16.524	42		16.534	40		16.538	84		12.264	39		12.268	36
16.55	1432		12.272	572		12.277	985		12.266	1133		16.546	1640		16.536	1778		16.546	1611		16.55	44		12.272	108		12.277	46		12.266	60		16.546	86		16.536	42		16.546	63		16.55	85		12.272	14		12.277	13
16.562	1513		12.28	393		12.285	754		12.274	858		16.557	1414		16.548	1911		16.557	1306		16.562	35		12.28	91		12.285	73		12.274	43		16.557	66		16.548	83		16.557	61		16.562	22		12.28	32		12.285	27
16.574	1408		12.289	387		12.293	527		12.282	1022		16.569	2093		16.56	1511		16.569	1797		16.574	75		12.289	111		12.293	32		12.282	60		16.569	85		16.56	60		16.569	104		16.574	62		12.289	9		12.293	7
16.586	1712		12.297	491		12.302	594		12.291	885		16.581	1199		16.571	1629		16.581	1592		16.586	68		12.297	170		12.302	30		12.291	60		16.581	76		16.571	49		16.581	112		16.586	36		12.297	101		12.302	17
16.597	1586		12.305	540		12.31	657		12.299	869		16.593	1347		16.583	2016		16.593	1369		16.597	42		12.305	125		12.31	104		12.299	80		16.593	97		16.583	77		16.593	39		16.597	59		12.305	13		12.31	26
16.609	1138		12.314	444		12.318	449		12.307	1052		16.605	1405		16.595	1573		16.605	1617		16.609	57		12.314	64		12.318	75		12.307	63		16.605	28		16.595	49		16.605	76		16.609	48		12.314	8		12.318	36
16.621	1238		12.322	592		12.327	671		12.316	1058		16.617	1501		16.607	1135		16.616	1612		16.621	39		12.322	44		12.327	35		12.316	46		16.617	16		16.607	38		16.616	86		16.621	117		12.322	16		12.327	11
16.633	1092		12.33	345		12.335	611		12.324	955		16.628	1506		16.619	1432		16.628	1501		16.633	35		12.33	67		12.335	49		12.324	105		16.628	60		16.619	58		16.628	55		16.633	89		12.33	15		12.335	12
16.645	1765		12.339	421		12.343	616		12.332	686		16.64	1629		16.63	1232		16.64	1222		16.645	16		12.339	46		12.343	25		12.332	56		16.64	81		16.63	145		16.64	106		16.645	76		12.339	29		12.343	21
16.656	1865		12.347	561		12.352	685		12.341	1092		16.652	1666		16.642	1649		16.652	1365		16.656	98		12.347	61		12.352	56		12.341	35		16.652	108		16.642	58		16.652	59		16.656	26		12.347	47		12.352	58
16.668	1316		12.355	399		12.36	445		12.349	750		16.664	1549		16.654	1556		16.664	1006		16.668	33		12.355	66		12.36	5		12.349	23		16.664	46		16.654	51		16.664	28		16.668	65		12.355	7		12.36	17
16.68	1172		12.364	366		12.368	665		12.357	680		16.676	1337		16.666	1503		16.676	1241		16.68	55		12.364	48		12.368	38		12.357	22		16.676	40		16.666	30		16.676	34		16.68	37		12.364	28		12.368	3
16.692	1495		12.372	340		12.377	346		12.366	621		16.687	1422		16.678	1421		16.687	1748		16.692	44		12.372	22		12.377	7		12.366	88		16.687	60		16.678	89		16.687	105		16.692	45		12.372	106		12.377	2
16.704	1401		12.38	285		12.385	567		12.374	618		16.699	1197		16.69	1493		16.699	1309		16.704	63		12.38	90		12.385	32		12.374	19		16.699	97		16.69	43		16.699	52		16.704	67		12.38	0		12.385	35
16.715	1490		12.389	188		12.393	294		12.382	662		16.711	1401		16.701	1552		16.711	1264		16.715	20		12.389	73		12.393	46		12.382	40		16.711	36		16.701	172		16.711	41		16.715	35		12.389	20		12.393	41
16.727	1138		12.397	468		12.402	591		12.391	490		16.723	1474		16.713	1357		16.723	1386		16.727	69		12.397	29		12.402	28		12.391	26		16.723	81		16.713	58		16.723	61		16.727	65		12.397	15		12.402	25
16.739	1514		12.405	250		12.41	385		12.399	573		16.735	1482		16.725	1379		16.735	1190		16.739	21		12.405	46		12.41	55		12.399	74		16.735	22		16.725	76		16.735	139		16.739	81		12.405	53		12.41	32
16.751	1222		12.414	358		12.418	610		12.407	542		16.746	1414		16.737	1760		16.746	1007		16.751	41		12.414	25		12.418	30		12.407	101		16.746	140		16.737	136		16.746	128		16.751	58		12.414	32		12.418	12
16.763	1515		12.422	335		12.427	673		12.416	711		16.758	1251		16.749	1528		16.758	1469		16.763	103		12.422	39		12.427	51		12.416	85		16.758	47		16.749	30		16.758	154		16.763	49		12.422	2		12.427	71
16.775	1169		12.43	316		12.435	484		12.424	481		16.77	1149		16.76	1585		16.77	1258		16.775	75		12.43	37		12.435	37		12.424	61		16.77	79		16.76	91		16.77	38		16.775	83		12.43	18		12.435	34
16.786	1449		12.439	339		12.443	367		12.432	479		16.782	1336		16.772	2196		16.782	1468		16.786	107		12.439	58		12.443	102		12.432	47		16.782	151		16.772	59		16.782	76		16.786	87		12.439	19		12.443	9
16.798	1390		12.447	401		12.452	467		12.441	465		16.794	1567		16.784	1870		16.794	1338		16.798	107		12.447	52		12.452	39		12.441	44		16.794	86		16.784	123		16.794	118		16.798	5		12.447	26		12.452	23
16.81	1704		12.455	282		12.46	368		12.449	622		16.806	1323		16.796	1764		16.805	1147		16.81	55		12.455	61		12.46	106		12.449	60		16.806	150		16.796	90		16.805	235		16.81	95		12.455	57		12.46	31
16.822	1400		12.464	375		12.468	374		12.457	539		16.817	1747		16.808	1623		16.817	1887		16.822	147		12.464	74		12.468	21		12.457	62		16.817	79		16.808	232		16.817	117		16.822	94		12.464	30		12.468	22
16.834	1889		12.472	223		12.477	534		12.466	452		16.829	1699		16.819	2150		16.829	1864		16.834	194		12.472	93		12.477	53		12.466	38		16.829	188		16.819	123		16.829	198		16.834	115		12.472	26		12.477	34
16.845	1578		12.48	394		12.485	283		12.474	510		16.841	1384		16.831	1476		16.841	1850		16.845	170		12.48	32		12.485	42		12.474	52		16.841	163		16.831	151		16.841	167		16.845	58		12.48	17		12.485	27
16.857	1901		12.489	277		12.493	255		12.482	376		16.853	1253		16.843	1280		16.853	1546		16.857	231		12.489	57		12.493	71		12.482	17		16.853	199		16.843	134		16.853	173		16.857	140		12.489	59		12.493	46
16.869	1761		12.497	188		12.502	403		12.491	483		16.865	1272		16.855	2004		16.865	1404		16.869	136		12.497	81		12.502	32		12.491	52		16.865	258		16.855	215		16.865	183		16.869	96		12.497	19		12.502	24
16.881	1689		12.505	294		12.51	387		12.499	341		16.876	1800		16.867	1593		16.876	1796		16.881	137		12.505	75		12.51	119		12.499	49		16.876	262		16.867	237		16.876	161		16.881	218		12.505	59		12.51	27
16.893	1794		12.514	154		12.518	460		12.507	507		16.888	1669		16.879	1489		16.888	1504		16.893	105		12.514	43		12.518	30		12.507	24		16.888	271		16.879	90		16.888	96		16.893	199		12.514	26		12.518	31
16.905	1687		12.522	359		12.527	280		12.516	217		16.9	1832		16.89	1750		16.9	1483		16.905	174		12.522	48		12.527	61		12.516	48		16.9	226		16.89	190		16.9	213		16.905	156		12.522	6		12.527	50
16.916	1807		12.53	387		12.535	246		12.524	389		16.912	1454		16.902	1574		16.912	1145		16.916	163		12.53	31		12.535	21		12.524	60		16.912	225		16.902	264		16.912	63		16.916	137		12.53	27		12.535	26
16.928	1658		12.539	257		12.543	295		12.532	224		16.924	1653		16.914	1498		16.924	1472		16.928	69		12.539	65		12.543	70		12.532	41		16.924	164		16.914	114		16.924	190		16.928	198		12.539	16		12.543	11
16.94	1940		12.547	398		12.552	249		12.541	516		16.935	1736		16.926	1709		16.935	1595		16.94	140		12.547	104		12.552	15		12.541	30		16.935	110		16.926	193		16.935	123		16.94	106		12.547	12		12.552	29
16.952	1648		12.555	216		12.56	402		12.549	217		16.947	1389		16.938	1997		16.947	1381		16.952	147		12.555	37		12.56	70		12.549	81		16.947	155		16.938	122		16.947	93		16.952	71		12.555	38		12.56	49
16.964	1256		12.564	437		12.568	202		12.557	286		16.959	1506		16.949	1856		16.959	1108		16.964	151		12.564	40		12.568	53		12.557	64		16.959	296		16.949	109		16.959	179		16.964	29		12.564	11		12.568	34
16.975	1250		12.572	265		12.577	355		12.566	504		16.971	1571		16.961	1591		16.971	1423		16.975	96		12.572	86		12.577	14		12.566	55		16.971	77		16.961	138		16.971	148		16.975	118		12.572	26		12.577	12
16.987	1244		12.58	295		12.585	297		12.574	537		16.983	1274		16.973	1411		16.983	1191		16.987	159		12.58	30		12.585	28		12.574	70		16.983	135		16.973	111		16.983	81		16.987	141		12.58	37		12.585	37
16.999	1608		12.589	387		12.593	328		12.582	534		16.995	1680		16.985	1366		16.994	1076		16.999	47		12.589	50		12.593	50		12.582	27		16.995	127		16.985	95		16.994	139		16.999	80		12.589	22		12.593	28
17.011	1009		12.597	336		12.602	249		12.591	269		17.006	1504		16.997	1816		17.006	1291		17.011	132		12.597	50		12.602	35		12.591	45		17.006	239		16.997	130		17.006	175		17.011	71		12.597	4		12.602	31
17.023	1617		12.605	246		12.61	240		12.599	263		17.018	1614		17.008	1432		17.018	1176		17.023	123		12.605	65		12.61	57		12.599	55		17.018	92		17.008	108		17.018	151		17.023	88		12.605	8		12.61	4
17.034	1311		12.614	207		12.618	316		12.607	289		17.03	1589		17.02	1569		17.03	1283		17.034	103		12.614	74		12.618	72		12.607	74		17.03	216		17.02	61		17.03	131		17.034	45		12.614	21		12.618	38
17.046	964		12.622	224		12.627	185		12.616	140		17.042	1534		17.032	1970		17.042	1295		17.046	160		12.622	17		12.627	57		12.616	45		17.042	155		17.032	138		17.042	82		17.046	166		12.622	35		12.627	43
17.058	1341		12.63	61		12.635	408		12.624	538		17.054	1295		17.044	1921		17.054	1313		17.058	169		12.63	56		12.635	30		12.624	36		17.054	100		17.044	90		17.054	83		17.058	97		12.63	11		12.635	32
17.07	1380		12.638	175		12.643	306		12.632	296		17.065	1446		17.056	1889		17.065	1375		17.07	108		12.638	30		12.643	30		12.632	42		17.065	103		17.056	130		17.065	105		17.07	77		12.638	38		12.643	6
17.082	810		12.647	256		12.652	370		12.641	342		17.077	1718		17.068	1856		17.077	1182		17.082	75		12.647	44		12.652	24		12.641	47		17.077	125		17.068	98		17.077	102		17.082	7		12.647	8		12.652	0
17.094	1523		12.655	282		12.66	254		12.649	326		17.089	1300		17.079	1754		17.089	1315		17.094	122		12.655	53		12.66	36		12.649	46		17.089	126		17.079	55		17.089	65		17.094	35		12.655	33		12.66	36
17.105	1632		12.663	215		12.668	304		12.657	339		17.101	912		17.091	2046		17.101	1337		17.105	83		12.663	32		12.668	32		12.657	10		17.101	109		17.091	124		17.101	76		17.105	28		12.663	32		12.668	9
17.117	1305		12.672	201		12.677	348		12.666	316		17.113	1262		17.103	1784		17.113	1309		17.117	91		12.672	41		12.677	92		12.666	16		17.113	269		17.103	90		17.113	24		17.117	105		12.672	23		12.677	48
17.129	1742		12.68	286		12.685	319		12.674	140		17.124	1159		17.115	1571		17.124	1137		17.129	112		12.68	14		12.685	39		12.674	29		17.124	82		17.115	42		17.124	112		17.129	246		12.68	37		12.685	22
17.141	1494		12.688	222		12.693	268		12.682	434		17.136	1663		17.127	1496		17.136	1064		17.141	99		12.688	40		12.693	60		12.682	51		17.136	95		17.127	86		17.136	37		17.141	41		12.688	29		12.693	4
17.153	1391		12.697	301		12.702	268		12.691	405		17.148	1318		17.138	1640		17.148	999		17.153	60		12.697	51		12.702	69		12.691	45		17.148	56		17.138	101		17.148	85		17.153	52		12.697	7		12.702	17
17.164	1275		12.705	430		12.71	202		12.699	277		17.16	1247		17.15	1180		17.16	1008		17.164	116		12.705	94		12.71	59		12.699	31		17.16	54		17.15	15		17.16	18		17.164	69		12.705	18		12.71	75
17.176	1204		12.713	351		12.718	287		12.707	463		17.172	1032		17.162	1276		17.172	1069		17.176	92		12.713	52		12.718	30		12.707	9		17.172	44		17.162	74		17.172	110		17.176	33		12.713	22		12.718	24
17.188	1628		12.722	147		12.727	356		12.716	163		17.184	1418		17.174	1600		17.183	1401		17.188	75		12.722	74		12.727	24		12.716	58		17.184	73		17.174	87		17.183	118		17.188	21		12.722	12		12.727	23
17.2	1536		12.73	244		12.735	260		12.724	297		17.195	1105		17.186	1201		17.195	1177		17.2	110		12.73	61		12.735	67		12.724	76		17.195	74		17.186	63		17.195	65		17.2	39		12.73	35		12.735	19
17.212	1561		12.738	142		12.743	216		12.732	334		17.207	1073		17.197	1298		17.207	1512		17.212	127		12.738	54		12.743	62		12.732	32		17.207	76		17.197	82		17.207	51		17.212	87		12.738	5		12.743	21
17.223	1137		12.747	306		12.752	407		12.741	193		17.219	1407		17.209	1183		17.219	1297		17.223	57		12.747	87		12.752	56		12.741	37		17.219	96		17.209	76		17.219	84		17.223	112		12.747	53		12.752	0
17.235	1253		12.755	156		12.76	347		12.749	361		17.231	1241		17.221	1690		17.231	1103		17.235	31		12.755	45		12.76	57		12.749	35		17.231	68		17.221	133		17.231	40		17.235	50		12.755	30		12.76	16
17.247	1184		12.763	188		12.768	283		12.757	427		17.243	1682		17.233	1378		17.243	1314		17.247	124		12.763	66		12.768	43		12.757	42		17.243	150		17.233	47		17.243	112		17.247	67		12.763	14		12.768	17
17.259	1456		12.772	132		12.777	446		12.766	166		17.254	1057		17.245	1619		17.254	1419		17.259	31		12.772	76		12.777	30		12.766	25		17.254	65		17.245	123		17.254	102		17.259	36		12.772	16		12.777	16
17.271	1142		12.78	239		12.785	379		12.774	205		17.266	1160		17.257	1363		17.266	1079		17.271	43		12.78	40		12.785	27		12.774	6		17.266	60		17.257	17		17.266	72		17.271	98		12.78	28		12.785	23
17.283	872		12.788	104		12.793	128		12.782	311		17.278	1600		17.268	1308		17.278	1152		17.283	133		12.788	45		12.793	45		12.782	36		17.278	39		17.268	48		17.278	76		17.283	45		12.788	41		12.793	28
17.294	1266		12.797	274		12.802	278		12.791	180		17.29	1346		17.28	1366		17.29	1053		17.294	85		12.797	62		12.802	35		12.791	87		17.29	55		17.28	44		17.29	19		17.294	95		12.797	32		12.802	42
17.306	1291		12.805	139		12.81	359		12.799	134		17.302	1196		17.292	1417		17.302	1079		17.306	60		12.805	115		12.81	57		12.799	45		17.302	47		17.292	63		17.302	29		17.306	17		12.805	33		12.81	26
17.318	888		12.813	202		12.818	301		12.807	482		17.313	1174		17.304	1282		17.313	1184		17.318	81		12.813	41		12.818	35		12.807	47		17.313	80		17.304	20		17.313	82		17.318	69		12.813	37		12.818	22
17.33	1362		12.822	173		12.827	149		12.816	301		17.325	987		17.316	1522		17.325	1279		17.33	63		12.822	37		12.827	22		12.816	48		17.325	110		17.316	40		17.325	56		17.33	53		12.822	28		12.827	7
17.342	1353		12.83	245		12.835	208		12.824	213		17.337	907		17.327	1440		17.337	1340		17.342	70		12.83	27		12.835	36		12.824	47		17.337	101		17.327	46		17.337	16		17.342	79		12.83	13		12.835	6
17.353	1135		12.838	350		12.843	399		12.832	285		17.349	1219		17.339	1325		17.349	1152		17.353	93		12.838	23		12.843	31		12.832	40		17.349	129		17.339	72		17.349	40		17.353	62		12.838	24		12.843	48
17.365	1101		12.847	296		12.852	374		12.841	378		17.361	966		17.351	1405		17.361	1232		17.365	24		12.847	59		12.852	25		12.841	35		17.361	51		17.351	42		17.361	40		17.365	51		12.847	10		12.852	27
17.377	1367		12.855	150		12.86	363		12.849	411		17.373	1218		17.363	1093		17.373	1186		17.377	86		12.855	62		12.86	56		12.849	55		17.373	48		17.363	29		17.373	19		17.377	98		12.855	39		12.86	41
17.389	1145		12.863	337		12.868	245		12.857	182		17.384	912		17.375	1316		17.384	971		17.389	28		12.863	15		12.868	37		12.857	96		17.384	16		17.375	116		17.384	34		17.389	33		12.863	54		12.868	26
17.401	901		12.872	283		12.877	236		12.866	556		17.396	1164		17.386	1172		17.396	1187		17.401	48		12.872	24		12.877	42		12.866	27		17.396	30		17.386	10		17.396	36		17.401	103		12.872	57		12.877	79
17.412	1231		12.88	98		12.885	226		12.874	405		17.408	886		17.398	1135		17.408	1102		17.412	30		12.88	28		12.885	35		12.874	67		17.408	44		17.398	45		17.408	48		17.412	50		12.88	9		12.885	1
17.424	1272		12.888	200		12.893	261		12.882	334		17.42	1062		17.41	989		17.42	1009		17.424	34		12.888	101		12.893	60		12.882	11		17.42	54		17.41	113		17.42	63		17.424	58		12.888	40		12.893	25
17.436	927		12.897	119		12.902	341		12.891	382		17.432	920		17.422	1555		17.432	1106		17.436	63		12.897	20		12.902	87		12.891	80		17.432	44		17.422	81		17.432	101		17.436	87		12.897	5		12.902	7
17.448	1038		12.905	390		12.91	353		12.899	299		17.443	810		17.434	1514		17.443	1412		17.448	48		12.905	56		12.91	15		12.899	57		17.443	121		17.434	60		17.443	76		17.448	109		12.905	16		12.91	5
17.46	1239		12.913	206		12.918	305		12.907	556		17.455	988		17.446	1031		17.455	1317		17.46	18		12.913	35		12.918	42		12.907	37		17.455	44		17.446	73		17.455	79		17.46	64		12.913	16		12.918	0
17.472	1045		12.922	275		12.927	267		12.916	119		17.467	1133		17.457	1297		17.467	1205		17.472	48		12.922	26		12.927	30		12.916	60		17.467	48		17.457	126		17.467	9		17.472	17		12.922	14		12.927	12
17.483	1054		12.93	229		12.935	359		12.924	355		17.479	1116		17.469	1586		17.479	1026		17.483	106		12.93	3		12.935	69		12.924	39		17.479	23		17.469	23		17.479	127		17.483	99		12.93	6		12.935	61
17.495	1048		12.938	294		12.943	296		12.932	309		17.491	1114		17.481	1044		17.491	813		17.495	41		12.938	60		12.943	53		12.932	36		17.491	72		17.481	98		17.491	41		17.495	10		12.938	34		12.943	21
17.507	943		12.947	344		12.952	198		12.941	307		17.503	893		17.493	936		17.502	892		17.507	79		12.947	40		12.952	72		12.941	39		17.503	50		17.493	93		17.502	78		17.507	43		12.947	9		12.952	38
17.519	823		12.955	134		12.96	259		12.949	136		17.514	903		17.505	1259		17.514	1372		17.519	62		12.955	116		12.96	0		12.949	56		17.514	74		17.505	25		17.514	107		17.519	15		12.955	37		12.96	61
17.531	979		12.963	202		12.968	383		12.957	278		17.526	1129		17.516	1023		17.526	716		17.531	79		12.963	71		12.968	39		12.957	61		17.526	80		17.516	100		17.526	21		17.531	59		12.963	9		12.968	42
17.542	1271		12.972	404		12.977	128		12.966	238		17.538	1080		17.528	1115		17.538	1080		17.542	18		12.972	62		12.977	93		12.966	49		17.538	46		17.528	40		17.538	114		17.542	50		12.972	17		12.977	17
17.554	951		12.98	249		12.985	266		12.974	426		17.55	549		17.54	1022		17.55	844		17.554	50		12.98	101		12.985	49		12.974	8		17.55	91		17.54	34		17.55	29		17.554	67		12.98	16		12.985	22
17.566	759		12.988	194		12.993	199		12.982	357		17.562	928		17.552	1157		17.562	1073		17.566	39		12.988	29		12.993	76		12.982	54		17.562	63		17.552	112		17.562	73		17.566	90		12.988	18		12.993	26
17.578	1272		12.997	223		13.002	233		12.991	325		17.573	907		17.564	926		17.573	1167		17.578	55		12.997	99		13.002	23		12.991	77		17.573	9		17.564	22		17.573	59		17.578	115		12.997	12		13.002	24
17.59	944		13.005	276		13.01	351		12.999	102		17.585	1309		17.575	1043		17.585	817		17.59	61		13.005	94		13.01	75		12.999	24		17.585	111		17.575	43		17.585	117		17.59	169		13.005	32		13.01	32
17.601	1428		13.013	121		13.018	253		13.007	362		17.597	944		17.587	1269		17.597	890		17.601	66		13.013	77		13.018	45		13.007	48		17.597	82		17.587	77		17.597	52		17.601	133		13.013	34		13.018	12
17.613	1189		13.022	137		13.027	289		13.016	492		17.609	961		17.599	1079		17.609	1206		17.613	101		13.022	13		13.027	41		13.016	5		17.609	82		17.599	78		17.609	46		17.613	22		13.022	54		13.027	55
17.625	1212		13.03	225		13.035	192		13.024	208		17.621	1286		17.611	1538		17.621	1055		17.625	57		13.03	11		13.035	44		13.024	32		17.621	56		17.611	26		17.621	55		17.625	106		13.03	20		13.035	38
17.637	1105		13.038	262		13.043	354		13.032	154		17.632	804		17.623	1054		17.632	1274		17.637	74		13.038	25		13.043	32		13.032	28		17.632	28		17.623	70		17.632	63		17.637	42		13.038	50		13.043	38
17.649	1051		13.047	314		13.052	313		13.041	356		17.644	1364		17.635	1234		17.644	827		17.649	17		13.047	59		13.052	49		13.041	100		17.644	85		17.635	46		17.644	42		17.649	41		13.047	7		13.052	0
17.661	1060		13.055	132		13.06	380		13.049	423		17.656	1206		17.646	1415		17.656	1022		17.661	25		13.055	72		13.06	51		13.049	63		17.656	37		17.646	64		17.656	134		17.661	89		13.055	5		13.06	29
17.672	1090		13.063	170		13.068	409		13.057	300		17.668	1105		17.658	1426		17.668	983		17.672	109		13.063	53		13.068	39		13.057	78		17.668	70		17.658	34		17.668	22		17.672	63		13.063	113		13.068	57
17.684	750		13.072	171		13.077	307		13.066	206		17.68	1375		17.67	1374		17.68	1398		17.684	80		13.072	38		13.077	63		13.066	52		17.68	20		17.67	63		17.68	47		17.684	47		13.072	10		13.077	6
17.696	845		13.08	271		13.085	341		13.074	277		17.692	1071		17.682	1168		17.691	606		17.696	32		13.08	70		13.085	8		13.074	22		17.692	45		17.682	68		17.691	56		17.696	11		13.08	9		13.085	0
17.708	843		13.088	297		13.093	368		13.082	171		17.703	1097		17.694	1128		17.703	1049		17.708	45		13.088	60		13.093	36		13.082	37		17.703	48		17.694	51		17.703	21		17.708	124		13.088	50		13.093	51
17.72	815		13.097	177		13.102	489		13.091	384		17.715	1271		17.705	1110		17.715	872		17.72	32		13.097	146		13.102	60		13.091	51		17.715	87		17.705	70		17.715	127		17.72	32		13.097	13		13.102	41
17.731	1250		13.105	278		13.11	453		13.099	238		17.727	869		17.717	1252		17.727	1079		17.731	103		13.105	65		13.11	12		13.099	40		17.727	47		17.717	100		17.727	40		17.731	87		13.105	17		13.11	4
17.743	1119		13.113	275		13.118	325		13.107	290		17.739	779		17.729	1321		17.739	1148		17.743	34		13.113	61		13.118	69		13.107	20		17.739	88		17.729	39		17.739	36		17.743	72		13.113	40		13.118	88
17.755	1340		13.122	172		13.127	253		13.116	191		17.751	1342		17.741	1469		17.751	1017		17.755	32		13.122	24		13.127	155		13.116	31		17.751	55		17.741	66		17.751	110		17.755	75		13.122	31		13.127	4
17.767	1024		13.13	343		13.135	389		13.124	391		17.762	883		17.753	1235		17.762	1306		17.767	41		13.13	13		13.135	34		13.124	78		17.762	165		17.753	37		17.762	74		17.767	65		13.13	43		13.135	20
17.779	797		13.138	264		13.143	419		13.132	422		17.774	862		17.764	1512		17.774	931		17.779	107		13.138	27		13.143	22		13.132	12		17.774	74		17.764	96		17.774	119		17.779	26		13.138	53		13.143	30
17.79	1042		13.147	356		13.152	467		13.141	304		17.786	971		17.776	1224		17.786	850		17.79	83		13.147	48		13.152	70		13.141	25		17.786	81		17.776	21		17.786	64		17.79	32		13.147	7		13.152	13
17.802	811		13.155	200		13.16	164		13.149	356		17.798	925		17.788	1206		17.798	1025		17.802	58		13.155	15		13.16	5		13.149	33		17.798	110		17.788	36		17.798	88		17.802	67		13.155	21		13.16	38
17.814	1085		13.163	391		13.168	477		13.157	350		17.81	829		17.8	1292		17.81	700		17.814	4		13.163	25		13.168	55		13.157	1		17.81	54		17.8	38		17.81	59		17.814	13		13.163	28		13.168	28
17.826	1169		13.172	332		13.177	297		13.166	448		17.821	942		17.812	958		17.821	891		17.826	115		13.172	64		13.177	30		13.166	29		17.821	41		17.812	49		17.821	53		17.826	18		13.172	103		13.177	8
17.838	824		13.18	263		13.185	323		13.174	431		17.833	1152		17.824	1169		17.833	707		17.838	45		13.18	83		13.185	38		13.174	32		17.833	41		17.824	136		17.833	117		17.838	46		13.18	20		13.185	7
17.85	1255		13.188	293		13.193	285		13.182	471		17.845	904		17.835	1019		17.845	1024		17.85	36		13.188	14		13.193	51		13.182	50		17.845	85		17.835	66		17.845	62		17.85	37		13.188	13		13.193	0
17.861	1098		13.197	382		13.202	495		13.191	620		17.857	1244		17.847	1494		17.857	685		17.861	40		13.197	60		13.202	28		13.191	43		17.857	22		17.847	61		17.857	95		17.861	52		13.197	9		13.202	8
17.873	951		13.205	437		13.21	481		13.199	468		17.869	738		17.859	989		17.869	699		17.873	86		13.205	69		13.21	50		13.199	63		17.869	21		17.859	36		17.869	35		17.873	125		13.205	4		13.21	25
17.885	1191		13.213	279		13.218	504		13.207	287		17.881	1107		17.871	1161		17.88	1039		17.885	31		13.213	80		13.218	35		13.207	25		17.881	77		17.871	141		17.88	29		17.885	159		13.213	41		13.218	29
17.897	1246		13.222	334		13.227	498		13.216	460		17.892	1035		17.883	1102		17.892	809		17.897	57		13.222	31		13.227	51		13.216	52		17.892	27		17.883	77		17.892	84		17.897	19		13.222	21		13.227	18
17.909	1035		13.23	309		13.235	500		13.224	557		17.904	734		17.894	1201		17.904	927		17.909	35		13.23	44		13.235	29		13.224	90		17.904	101		17.894	71		17.904	33		17.909	48		13.23	16		13.235	12
17.92	1146		13.238	306		13.243	535		13.232	235		17.916	912		17.906	1425		17.916	548		17.92	63		13.238	96		13.243	27		13.232	51		17.916	134		17.906	89		17.916	123		17.92	58		13.238	57		13.243	16
17.932	1305		13.247	383		13.252	274		13.241	413		17.928	1233		17.918	1362		17.928	1014		17.932	49		13.247	20		13.252	73		13.241	60		17.928	97		17.918	52		17.928	73		17.932	131		13.247	25		13.252	22
17.944	780		13.255	245		13.26	233		13.249	511		17.94	875		17.93	1093		17.94	981		17.944	43		13.255	69		13.26	38		13.249	20		17.94	54		17.93	13		17.94	46		17.944	70		13.255	37		13.26	8
17.956	954		13.263	236		13.268	393		13.257	527		17.951	908		17.942	996		17.951	1068		17.956	65		13.263	24		13.268	43		13.257	7		17.951	105		17.942	67		17.951	30		17.956	23		13.263	2		13.268	8
17.968	1110		13.272	206		13.277	379		13.266	467		17.963	1223		17.954	1095		17.963	1259		17.968	70		13.272	61		13.277	70		13.266	32		17.963	131		17.954	133		17.963	45		17.968	73		13.272	64		13.277	4
17.979	842		13.28	324		13.285	260		13.274	485		17.975	1058		17.965	1015		17.975	706		17.979	65		13.28	37		13.285	74		13.274	129		17.975	48		17.965	86		17.975	73		17.979	97		13.28	18		13.285	41
17.991	825		13.288	277		13.293	397		13.282	328		17.987	764		17.977	914		17.987	813		17.991	62		13.288	49		13.293	16		13.282	16		17.987	53		17.977	45		17.987	76		17.991	62		13.288	39		13.293	5
18.003	1014		13.297	423		13.302	449		13.291	561		17.999	917		17.989	1301		17.999	929		18.003	42		13.297	22		13.302	32		13.291	28		17.999	65		17.989	6		17.999	72		18.003	143		13.297	41		13.302	29
18.015	772		13.305	327		13.31	500		13.299	470		18.01	1048		18.001	1466		18.01	1272		18.015	27		13.305	35		13.31	50		13.299	70		18.01	58		18.001	18		18.01	109		18.015	142		13.305	0		13.31	8
18.027	1154		13.313	404		13.318	428		13.307	578		18.022	1109		18.013	960		18.022	759		18.027	76		13.313	50		13.318	30		13.307	60		18.022	62		18.013	97		18.022	63		18.027	71		13.313	8		13.318	12
18.039	1087		13.322	223		13.327	562		13.316	350		18.034	1034		18.024	1241		18.034	1100		18.039	32		13.322	34		13.327	47		13.316	68		18.034	21		18.024	14		18.034	89		18.039	93		13.322	24		13.327	55
18.05	863		13.33	387		13.335	569		13.324	274		18.046	893		18.036	952		18.046	764		18.05	63		13.33	55		13.335	33		13.324	70		18.046	94		18.036	105		18.046	95		18.05	61		13.33	31		13.335	30
18.062	1116		13.338	243		13.343	615		13.332	624		18.058	839		18.048	1369		18.058	1219		18.062	184		13.338	69		13.343	6		13.332	22		18.058	83		18.048	67		18.058	118		18.062	55		13.338	11		13.343	17
18.074	932		13.347	304		13.352	297		13.341	488		18.07	1022		18.06	812		18.069	989		18.074	114		13.347	27		13.352	21		13.341	57		18.07	101		18.06	52		18.069	62		18.074	142		13.347	46		13.352	33
18.086	948		13.355	533		13.36	739		13.349	649		18.081	945		18.072	910		18.081	760		18.086	51		13.355	46		13.36	59		13.349	9		18.081	62		18.072	33		18.081	97		18.086	29		13.355	8		13.36	31
18.098	1013		13.363	480		13.368	550		13.357	527		18.093	1000		18.083	1092		18.093	1003		18.098	80		13.363	149		13.368	24		13.357	18		18.093	69		18.083	68		18.093	112		18.098	10		13.363	5		13.368	10
18.109	792		13.372	397		13.377	322		13.366	538		18.105	1069		18.095	1127		18.105	1298		18.109	98		13.372	8		13.377	45		13.366	66		18.105	95		18.095	29		18.105	51		18.109	99		13.372	65		13.377	23
18.121	1310		13.38	475		13.385	678		13.374	279		18.117	976		18.107	1271		18.117	939		18.121	124		13.38	25		13.385	47		13.374	9		18.117	36		18.107	55		18.117	55		18.121	114		13.38	10		13.385	26
18.133	980		13.388	341		13.393	616		13.382	346		18.129	681		18.119	1210		18.129	870		18.133	45		13.388	53		13.393	22		13.382	37		18.129	131		18.119	87		18.129	67		18.133	34		13.388	29		13.393	28
18.145	776		13.397	522		13.402	462		13.391	683		18.14	598		18.131	1424		18.14	722		18.145	72		13.397	49		13.402	49		13.391	158		18.14	99		18.131	110		18.14	80		18.145	72		13.397	14		13.402	18
18.157	642		13.405	268		13.41	414		13.399	817		18.152	626		18.143	1548		18.152	1008		18.157	66		13.405	121		13.41	116		13.399	46		18.152	73		18.143	121		18.152	58		18.157	97		13.405	34		13.41	14
18.169	1021		13.413	475		13.418	619		13.407	617		18.164	639		18.154	1368		18.164	795		18.169	87		13.413	64		13.418	26		13.407	39		18.164	127		18.154	91		18.164	91		18.169	41		13.413	27		13.418	38
18.18	949		13.422	323		13.427	612		13.416	760		18.176	1043		18.166	1028		18.176	966		18.18	66		13.422	38		13.427	46		13.416	63		18.176	84		18.166	44		18.176	13		18.18	154		13.422	26		13.427	20
18.192	1080		13.43	341		13.435	709		13.424	548		18.188	851		18.178	1293		18.188	652		18.192	33		13.43	98		13.435	6		13.424	20		18.188	32		18.178	40		18.188	64		18.192	72		13.43	24		13.435	6
18.204	905		13.438	515		13.443	434		13.432	547		18.199	826		18.19	1124		18.199	1058		18.204	43		13.438	42		13.443	22		13.432	34		18.199	81		18.19	89		18.199	100		18.204	115		13.438	16		13.443	16
18.216	784		13.447	530		13.452	626		13.441	395		18.211	853		18.202	1040		18.211	952		18.216	95		13.447	69		13.452	30		13.441	76		18.211	146		18.202	71		18.211	56		18.216	65		13.447	13		13.452	43
18.228	743		13.455	364		13.46	874		13.449	554		18.223	842		18.213	1120		18.223	875		18.228	83		13.455	53		13.46	13		13.449	55		18.223	18		18.213	99		18.223	52		18.228	89		13.455	1		13.46	11
18.239	760		13.463	327		13.468	853		13.457	706		18.235	521		18.225	1125		18.235	877		18.239	90		13.463	11		13.468	36		13.457	78		18.235	47		18.225	89		18.235	17		18.239	144		13.463	31		13.468	20
18.251	967		13.472	371		13.477	846		13.466	606		18.247	709		18.237	1072		18.247	542		18.251	66		13.472	62		13.477	36		13.466	45		18.247	74		18.237	78		18.247	6		18.251	95		13.472	29		13.477	33
18.263	856		13.48	295		13.485	622		13.474	831		18.259	732		18.249	1181		18.258	737		18.263	24		13.48	57		13.485	66		13.474	18		18.259	49		18.249	103		18.258	38		18.263	38		13.48	58		13.485	19
18.275	676		13.488	401		13.493	634		13.482	916		18.27	1149		18.261	1102		18.27	854		18.275	30		13.488	37		13.493	59		13.482	41		18.27	87		18.261	80		18.27	127		18.275	238		13.488	24		13.493	26
18.287	496		13.497	416		13.502	956		13.491	482		18.282	1021		18.272	927		18.282	987		18.287	43		13.497	49		13.502	22		13.491	37		18.282	19		18.272	101		18.282	179		18.287	61		13.497	26		13.502	20
18.298	755		13.505	414		13.51	837		13.499	827		18.294	739		18.284	1094		18.294	1062		18.298	9		13.505	13		13.51	19		13.499	29		18.294	28		18.284	76		18.294	59		18.298	33		13.505	18		13.51	34
18.31	829		13.513	583		13.518	584		13.507	859		18.306	759		18.296	887		18.306	748		18.31	48		13.513	106		13.518	72		13.507	30		18.306	68		18.296	97		18.306	178		18.31	123		13.513	33		13.518	11
18.322	705		13.522	355		13.527	567		13.516	544		18.318	808		18.308	1164		18.318	680		18.322	57		13.522	59		13.527	42		13.516	6		18.318	40		18.308	128		18.318	54		18.322	161		13.522	31		13.527	9
18.334	1053		13.53	445		13.535	926		13.524	708		18.329	1037		18.32	1242		18.329	627		18.334	64		13.53	211		13.535	63		13.524	21		18.329	35		18.32	32		18.329	175		18.334	21		13.53	42		13.535	24
18.346	983		13.538	238		13.543	972		13.532	704		18.341	723		18.332	1410		18.341	1012		18.346	60		13.538	55		13.543	41		13.532	45		18.341	71		18.332	73		18.341	99		18.346	58		13.538	19		13.543	14
18.358	1235		13.547	482		13.552	774		13.541	719		18.353	982		18.343	1069		18.353	840		18.358	106		13.547	19		13.552	24		13.541	91		18.353	93		18.343	91		18.353	39		18.358	138		13.547	26		13.552	15
18.369	949		13.555	565		13.56	823		13.549	1025		18.365	567		18.355	1107		18.365	807		18.369	79		13.555	68		13.56	68		13.549	61		18.365	83		18.355	42		18.365	80		18.369	27		13.555	14		13.56	12
18.381	513		13.563	630		13.568	616		13.557	1103		18.377	717		18.367	1316		18.377	1086		18.381	26		13.563	46		13.568	40		13.557	41		18.377	126		18.367	28		18.377	46		18.381	25		13.563	17		13.568	20
18.393	821		13.572	546		13.577	994		13.566	818		18.388	798		18.379	1305		18.388	750		18.393	81		13.572	62		13.577	48		13.566	9		18.388	79		18.379	21		18.388	142		18.393	104		13.572	10		13.577	21
18.405	1159		13.58	433		13.585	815		13.574	717		18.4	887		18.391	1229		18.4	867		18.405	38		13.58	51		13.585	24		13.574	51		18.4	27		18.391	95		18.4	55		18.405	65		13.58	40		13.585	36
18.417	817		13.588	356		13.593	873		13.582	776		18.412	785		18.402	894		18.412	879		18.417	110		13.588	47		13.593	52		13.582	34		18.412	51		18.402	39		18.412	116		18.417	24		13.588	3		13.593	10
18.428	755		13.597	503		13.602	821		13.591	877		18.424	877		18.414	1058		18.424	869		18.428	41		13.597	52		13.602	60		13.591	58		18.424	110		18.414	65		18.424	121		18.428	66		13.597	31		13.602	14
18.44	812		13.605	624		13.61	759		13.599	1148		18.436	635		18.426	1389		18.436	773		18.44	59		13.605	62		13.61	118		13.599	24		18.436	98		18.426	57		18.436	53		18.44	39		13.605	30		13.61	14
18.452	747		13.613	755		13.618	885		13.607	1007		18.448	1035		18.438	1292		18.447	948		18.452	68		13.613	86		13.618	65		13.607	35		18.448	67		18.438	111		18.447	71		18.452	37		13.613	26		13.618	6
18.464	816		13.622	659		13.627	1205		13.616	763		18.459	741		18.45	1555		18.459	696		18.464	34		13.622	43		13.627	27		13.616	141		18.459	32		18.45	79		18.459	59		18.464	50		13.622	19		13.627	74
18.476	1068		13.63	836		13.635	1186		13.624	1015		18.471	909		18.461	1021		18.471	1050		18.476	57		13.63	17		13.635	47		13.624	55		18.471	98		18.461	51		18.471	71		18.476	104		13.63	6		13.635	21
18.487	776		13.638	706		13.643	929		13.632	791		18.483	994		18.473	860		18.483	762		18.487	24		13.638	76		13.643	83		13.632	54		18.483	107		18.473	67		18.483	101		18.487	50		13.638	7		13.643	21
18.499	961		13.647	656		13.652	978		13.641	1277		18.495	753		18.485	1284		18.495	950		18.499	23		13.647	59		13.652	55		13.641	104		18.495	83		18.485	74		18.495	47		18.499	188		13.647	25		13.652	59
18.511	946		13.655	734		13.66	865		13.649	768		18.507	601		18.497	1343		18.507	703		18.511	163		13.655	69		13.66	74		13.649	69		18.507	160		18.497	81		18.507	93		18.511	32		13.655	22		13.66	2
18.523	815		13.663	1027		13.668	1062		13.657	894		18.518	825		18.509	1236		18.518	785		18.523	36		13.663	29		13.668	107		13.657	133		18.518	91		18.509	57		18.518	97		18.523	18		13.663	7		13.668	14
18.535	625		13.672	792		13.677	1044		13.666	1443		18.53	1033		18.521	972		18.53	849		18.535	108		13.672	48		13.677	62		13.666	57		18.53	116		18.521	112		18.53	40		18.535	84		13.672	1		13.677	3
18.547	801		13.68	560		13.685	1165		13.674	1359		18.542	883		18.532	1000		18.542	730		18.547	32		13.68	65		13.685	40		13.674	42		18.542	66		18.532	55		18.542	192		18.547	44		13.68	19		13.685	49
18.558	779		13.688	928		13.693	1338		13.682	1302		18.554	622		18.544	1199		18.554	800		18.558	109		13.688	23		13.693	49		13.682	36		18.554	181		18.544	97		18.554	127		18.558	97		13.688	16		13.693	24
18.57	815		13.697	562		13.702	1530		13.691	1510		18.566	980		18.556	1069		18.566	459		18.57	63		13.697	82		13.702	61		13.691	61		18.566	51		18.556	104		18.566	150		18.57	147		13.697	76		13.702	37
18.582	656		13.705	769		13.71	1413		13.699	1126		18.577	790		18.568	1164		18.577	794		18.582	45		13.705	33		13.71	22		13.699	38		18.577	120		18.568	114		18.577	86		18.582	85		13.705	32		13.71	18
18.594	816		13.713	702		13.718	1200		13.707	1003		18.589	823		18.58	1191		18.589	1061		18.594	73		13.713	24		13.718	9		13.707	76		18.589	98		18.58	60		18.589	51		18.594	41		13.713	31		13.718	7
18.606	927		13.722	1043		13.727	1203		13.716	1308		18.601	1075		18.591	1024		18.601	903		18.606	76		13.722	61		13.727	121		13.716	84		18.601	63		18.591	48		18.601	119		18.606	35		13.722	16		13.727	23
18.617	896		13.73	767		13.735	1285		13.724	1325		18.613	654		18.603	924		18.613	988		18.617	154		13.73	50		13.735	27		13.724	25		18.613	69		18.603	94		18.613	160		18.617	136		13.73	15		13.735	21
18.629	876		13.738	765		13.743	1267		13.732	1428		18.625	728		18.615	1282		18.625	1121		18.629	87		13.738	36		13.743	36		13.732	80		18.625	119		18.615	48		18.625	89		18.629	104		13.738	22		13.743	16
18.641	671		13.747	581		13.752	1579		13.741	1314		18.637	755		18.627	1045		18.636	837		18.641	80		13.747	76		13.752	20		13.741	68		18.637	90		18.627	75		18.636	75		18.641	38		13.747	9		13.752	18
18.653	749		13.755	831		13.76	1270		13.749	1316		18.648	562		18.639	1198		18.648	747		18.653	165		13.755	24		13.76	50		13.749	33		18.648	64		18.639	85		18.648	108		18.653	78		13.755	7		13.76	22
18.665	1042		13.763	811		13.768	1062		13.757	1537		18.66	689		18.65	953		18.66	725		18.665	83		13.763	70		13.768	31		13.757	28		18.66	97		18.65	128		18.66	114		18.665	47		13.763	40		13.768	38
18.676	657		13.772	1170		13.777	1363		13.766	1989		18.672	795		18.662	917		18.672	924		18.676	151		13.772	78		13.777	72		13.766	105		18.672	184		18.662	60		18.672	110		18.676	34		13.772	6		13.777	30
18.688	791		13.78	1353		13.785	1741		13.774	1413		18.684	631		18.674	1241		18.684	793		18.688	153		13.78	48		13.785	47		13.774	56		18.684	171		18.674	171		18.684	57		18.688	67		13.78	14		13.785	1
18.7	873		13.788	1046		13.793	1846		13.782	1637		18.696	559		18.686	979		18.696	790		18.7	104		13.788	42		13.793	90		13.782	58		18.696	61		18.686	181		18.696	108		18.7	49		13.788	26		13.793	36
18.712	604		13.797	1017		13.802	1634		13.791	1659		18.707	1135		18.698	1130		18.707	765		18.712	64		13.797	27		13.802	35		13.791	87		18.707	145		18.698	57		18.707	162		18.712	70		13.797	10		13.802	8
18.724	682		13.805	832		13.81	1703		13.799	1586		18.719	548		18.71	979		18.719	813		18.724	103		13.805	46		13.81	76		13.799	52		18.719	175		18.71	162		18.719	41		18.724	32		13.805	35		13.81	30
18.736	701		13.813	1131		13.818	1852		13.807	1623		18.731	658		18.721	998		18.731	632		18.736	80		13.813	40		13.818	31		13.807	12		18.731	51		18.721	51		18.731	125		18.736	7		13.813	15		13.818	35
18.747	738		13.822	1209		13.827	1568		13.816	1667		18.743	442		18.733	887		18.743	906		18.747	47		13.822	44		13.827	47		13.816	40		18.743	64		18.733	161		18.743	136		18.747	172		13.822	34		13.827	21
18.759	669		13.83	1081		13.835	2094		13.824	1336		18.755	691		18.745	980		18.755	888		18.759	90		13.83	77		13.835	24		13.824	51		18.755	112		18.745	58		18.755	55		18.759	51		13.83	35		13.835	6
18.771	979		13.838	1528		13.843	1223		13.832	1862		18.767	642		18.757	1058		18.766	616		18.771	87		13.838	75		13.843	55		13.832	103		18.767	43		18.757	162		18.766	57		18.771	65		13.838	29		13.843	12
18.783	1031		13.847	901		13.852	1575		13.841	1523		18.778	826		18.769	1140		18.778	706		18.783	117		13.847	10		13.852	103		13.841	129		18.778	43		18.769	116		18.778	142		18.783	95		13.847	30		13.852	9
18.795	627		13.855	1274		13.86	1693		13.849	1942		18.79	592		18.78	911		18.79	614		18.795	51		13.855	41		13.86	77		13.849	96		18.79	107		18.78	100		18.79	94		18.795	78		13.855	28		13.86	56
18.806	805		13.863	1140		13.868	1560		13.857	1821		18.802	582		18.792	1032		18.802	634		18.806	75		13.863	64		13.868	37		13.857	54		18.802	168		18.792	60		18.802	107		18.806	49		13.863	36		13.868	48
18.818	674		13.872	1129		13.877	1915		13.866	2107		18.814	538		18.804	824		18.814	796		18.818	82		13.872	34		13.877	35		13.866	60		18.814	151		18.804	86		18.814	118		18.818	78		13.872	40		13.877	15
18.83	879		13.88	810		13.885	1616		13.874	1831		18.826	801		18.816	1211		18.826	658		18.83	50		13.88	141		13.885	85		13.874	92		18.826	59		18.816	26		18.826	126		18.83	59		13.88	7		13.885	20
18.842	833		13.888	1182		13.893	2082		13.882	2042		18.837	748		18.828	1064		18.837	644		18.842	76		13.888	1		13.893	43		13.882	21		18.837	50		18.828	45		18.837	173		18.842	39		13.888	16		13.893	18
18.854	1044		13.897	1036		13.902	2110		13.891	1619		18.849	868		18.839	722		18.849	640		18.854	66		13.897	40		13.902	86		13.891	37		18.849	181		18.839	9		18.849	48		18.854	132		13.897	25		13.902	38
18.865	801		13.905	974		13.91	1575		13.899	2022		18.861	818		18.851	1066		18.861	791		18.865	39		13.905	36		13.91	15		13.899	45		18.861	79		18.851	59		18.861	47		18.865	62		13.905	34		13.91	47
18.877	432		13.913	916		13.918	1254		13.907	2215		18.873	597		18.863	990		18.873	748		18.877	118		13.913	42		13.918	65		13.907	27		18.873	129		18.863	164		18.873	115		18.877	122		13.913	40		13.918	47
18.889	727		13.922	996		13.927	1791		13.916	1750		18.885	713		18.875	1014		18.885	1076		18.889	100		13.922	44		13.927	28		13.916	37		18.885	77		18.875	67		18.885	32		18.889	95		13.922	11		13.927	40
18.901	644		13.93	1224		13.935	1410		13.924	2038		18.896	719		18.887	898		18.896	522		18.901	57		13.93	68		13.935	86		13.924	52		18.896	84		18.887	89		18.896	31		18.901	68		13.93	35		13.935	13
18.913	901		13.938	1100		13.943	1876		13.932	1635		18.908	445		18.899	520		18.908	730		18.913	35		13.938	137		13.943	41		13.932	41		18.908	138		18.899	49		18.908	73		18.913	19		13.938	9		13.943	35
18.925	856		13.947	1172		13.952	1249		13.941	1651		18.92	667		18.91	1503		18.92	850		18.925	25		13.947	202		13.952	54		13.941	36		18.92	94		18.91	93		18.92	45		18.925	105		13.947	33		13.952	25
18.936	861		13.955	915		13.96	1668		13.949	1577		18.932	718		18.922	1128		18.932	656		18.936	30		13.955	116		13.96	32		13.949	119		18.932	33		18.922	201		18.932	99		18.936	148		13.955	40		13.96	30
18.948	569		13.963	1018		13.968	1464		13.957	1896		18.944	896		18.934	923		18.944	609		18.948	45		13.963	75		13.968	90		13.957	78		18.944	85		18.934	58		18.944	44		18.948	186		13.963	13		13.968	64
18.96	748		13.972	821		13.977	1752		13.966	1566		18.956	502		18.946	887		18.955	839		18.96	36		13.972	51		13.977	92		13.966	89		18.956	117		18.946	57		18.955	34		18.96	128		13.972	8		13.977	26
18.972	729		13.98	992		13.985	1680		13.974	1401		18.967	664		18.958	1075		18.967	662		18.972	48		13.98	93		13.985	80		13.974	107		18.967	88		18.958	134		18.967	83		18.972	96		13.98	8		13.985	2
18.984	852		13.988	1291		13.993	1684		13.982	1723		18.979	578		18.969	1062		18.979	453		18.984	59		13.988	117		13.993	182		13.982	100		18.979	107		18.969	67		18.979	56		18.984	144		13.988	3		13.993	30
18.995	701		13.997	894		14.002	1487		13.991	1603		18.991	547		18.981	919		18.991	593		18.995	51		13.997	80		14.002	63		13.991	40		18.991	82		18.981	35		18.991	99		18.995	23		13.997	61		14.002	22
19.007	784		14.005	890		14.01	1318		13.999	1405		19.003	583		18.993	814		19.003	725		19.007	132		14.005	73		14.01	105		13.999	49		19.003	24		18.993	130		19.003	132		19.007	54		14.005	66		14.01	17
19.019	659		14.013	1025		14.018	1790		14.007	1940		19.015	630		19.005	1006		19.015	691		19.019	63		14.013	123		14.018	78		14.007	143		19.015	75		19.005	85		19.015	15		19.019	177		14.013	26		14.018	30
19.031	806		14.022	878		14.027	1500		14.016	1862		19.026	427		19.017	1042		19.026	905		19.031	80		14.022	164		14.027	66		14.016	107		19.026	57		19.017	114		19.026	23		19.031	74		14.022	31		14.027	34
19.043	665		14.03	824		14.035	1613		14.024	2143		19.038	524		19.028	943		19.038	699		19.043	94		14.03	121		14.035	89		14.024	121		19.038	37		19.028	65		19.038	70		19.043	26		14.03	19		14.035	31
19.054	673		14.038	847		14.043	1761		14.032	2000		19.05	728		19.04	1137		19.05	582		19.054	88		14.038	111		14.043	101		14.032	66		19.05	26		19.04	203		19.05	69		19.054	137		14.038	29		14.043	44
19.066	822		14.047	1070		14.052	1880		14.041	1946		19.062	715		19.052	1036		19.062	703		19.066	78		14.047	163		14.052	144		14.041	95		19.062	85		19.052	30		19.062	107		19.066	116		14.047	19		14.052	67
19.078	614		14.055	1271		14.06	1429		14.049	1827		19.074	681		19.064	1047		19.074	869		19.078	65		14.055	154		14.06	102		14.049	149		19.074	65		19.064	46		19.074	32		19.078	58		14.055	41		14.06	16
19.09	912		14.063	1001		14.068	1912		14.057	1473		19.085	859		19.076	838		19.085	728		19.09	67		14.063	68		14.068	52		14.057	143		19.085	66		19.076	70		19.085	35		19.09	107		14.063	79		14.068	43
19.102	866		14.072	1319		14.077	1431		14.066	1705		19.097	636		19.088	897		19.097	698		19.102	51		14.072	133		14.077	124		14.066	114		19.097	22		19.088	128		19.097	74		19.102	42		14.072	23		14.077	75
19.114	722		14.08	1032		14.085	1757		14.074	1838		19.109	793		19.099	896		19.109	888		19.114	55		14.08	127		14.085	119		14.074	141		19.109	48		19.099	183		19.109	146		19.114	74		14.08	68		14.085	18
19.125	841		14.088	928		14.093	1517		14.082	1435		19.121	554		19.111	1034		19.121	583		19.125	44		14.088	116		14.093	116		14.082	122		19.121	56		19.111	138		19.121	54		19.125	136		14.088	36		14.093	15
19.137	530		14.097	835		14.102	1405		14.091	2038		19.133	827		19.123	548		19.133	725		19.137	83		14.097	107		14.102	60		14.091	118		19.133	69		19.123	155		19.133	53		19.137	90		14.097	28		14.102	19
19.149	508		14.105	1107		14.11	1982		14.099	2240		19.145	454		19.135	762		19.144	902		19.149	82		14.105	85		14.11	153		14.099	193		19.145	39		19.135	122		19.144	57		19.149	10		14.105	9		14.11	64
19.161	902		14.113	1075		14.118	1718		14.107	1967		19.156	423		19.147	910		19.156	792		19.161	103		14.113	32		14.118	100		14.107	119		19.156	132		19.147	75		19.156	44		19.161	72		14.113	10		14.118	27
19.173	746		14.122	1217		14.127	1755		14.116	1923		19.168	889		19.158	980		19.168	684		19.173	95		14.122	55		14.127	115		14.116	95		19.168	55		19.158	88		19.168	82		19.173	27		14.122	33		14.127	21
19.184	748		14.13	1046		14.135	1571		14.124	1998		19.18	589		19.17	909		19.18	793		19.184	49		14.13	57		14.135	140		14.124	163		19.18	155		19.17	89		19.18	50		19.184	28		14.13	70		14.135	10
19.196	783		14.138	1463		14.143	1624		14.132	2168		19.192	768		19.182	965		19.192	526		19.196	146		14.138	122		14.143	75		14.132	126		19.192	66		19.182	74		19.192	109		19.196	108		14.138	24		14.143	9
19.208	790		14.147	930		14.152	1841		14.141	2125		19.204	597		19.194	821		19.204	723		19.208	46		14.147	45		14.152	88		14.141	81		19.204	163		19.194	126		19.204	49		19.208	47		14.147	20		14.152	40
19.22	907		14.155	1081		14.16	2039		14.149	2119		19.215	772		19.206	787		19.215	645		19.22	22		14.155	111		14.16	220		14.149	78		19.215	78		19.206	113		19.215	121		19.22	77		14.155	53		14.16	30
19.232	684		14.163	1238		14.168	1339		14.157	2399		19.227	805		19.217	903		19.227	630		19.232	43		14.163	50		14.168	170		14.157	152		19.227	162		19.217	181		19.227	83		19.232	26		14.163	52		14.168	68
19.243	744		14.172	1142		14.177	2136		14.166	2059		19.239	461		19.229	815		19.239	627		19.243	54		14.172	108		14.177	64		14.166	107		19.239	72		19.229	118		19.239	52		19.243	132		14.172	7		14.177	30
19.255	845		14.18	879		14.185	2170		14.174	1891		19.251	571		19.241	869		19.251	563		19.255	43		14.18	98		14.185	121		14.174	132		19.251	31		19.241	63		19.251	47		19.255	181		14.18	1		14.185	21
19.267	805		14.188	910		14.193	1983		14.182	2152		19.263	641		19.253	1088		19.263	712		19.267	114		14.188	118		14.193	93		14.182	126		19.263	89		19.253	126		19.263	27		19.267	149		14.188	6		14.193	34
19.279	487		14.197	1286		14.202	1962		14.191	1972		19.274	691		19.265	926		19.274	766		19.279	31		14.197	160		14.202	126		14.191	79		19.274	65		19.265	120		19.274	49		19.279	172		14.197	23		14.202	57
19.291	642		14.205	1297		14.21	1743		14.199	1735		19.286	674		19.277	734		19.286	565		19.291	64		14.205	80		14.21	142		14.199	83		19.286	70		19.277	74		19.286	163		19.291	160		14.205	40		14.21	17
19.303	720		14.213	1587		14.218	1477		14.207	1862		19.298	834		19.288	901		19.298	733		19.303	76		14.213	78		14.218	114		14.207	108		19.298	72		19.288	75		19.298	144		19.303	153		14.213	24		14.218	46
19.314	654		14.222	1234		14.227	2605		14.216	1964		19.31	542		19.3	927		19.31	568		19.314	36		14.222	34		14.227	147		14.216	145		19.31	73		19.3	95		19.31	66		19.314	53		14.222	29		14.227	17
19.326	750		14.23	960		14.235	1952		14.224	2751		19.322	713		19.312	1208		19.322	691		19.326	46		14.23	64		14.235	83		14.224	124		19.322	113		19.312	86		19.322	27		19.326	127		14.23	77		14.235	24
19.338	678		14.238	1524		14.243	1488		14.232	2668		19.334	581		19.324	993		19.333	703		19.338	31		14.238	113		14.243	71		14.232	129		19.334	96		19.324	60		19.333	62		19.338	157		14.238	77		14.243	30
19.35	660		14.247	1160		14.252	2008		14.241	2873		19.345	542		19.336	734		19.345	805		19.35	28		14.247	126		14.252	130		14.241	103		19.345	64		19.336	113		19.345	83		19.35	120		14.247	22		14.252	30
19.362	617		14.255	1157		14.26	2191		14.249	2111		19.357	614		19.347	882		19.357	648		19.362	51		14.255	158		14.26	42		14.249	80		19.357	84		19.347	78		19.357	65		19.362	248		14.255	40		14.26	33
19.373	671		14.263	1572		14.268	2507		14.257	2077		19.369	526		19.359	899		19.369	742		19.373	92		14.263	160		14.268	104		14.257	73		19.369	67		19.359	94		19.369	86		19.373	109		14.263	41		14.268	14
19.385	629		14.272	1655		14.277	2489		14.266	2432		19.381	550		19.371	989		19.381	859		19.385	87		14.272	91		14.277	106		14.266	180		19.381	100		19.371	181		19.381	44		19.385	90		14.272	38		14.277	39
19.397	635		14.28	1782		14.285	2297		14.274	2165		19.393	546		19.383	957		19.393	464		19.397	160		14.28	92		14.285	26		14.274	75		19.393	71		19.383	120		19.393	39		19.397	111		14.28	8		14.285	19
19.409	550		14.288	1587		14.293	2618		14.282	2233		19.404	644		19.395	1022		19.404	616		19.409	57		14.288	117		14.293	55		14.282	49		19.404	70		19.395	128		19.404	43		19.409	48		14.288	20		14.293	13
19.421	670		14.297	1521		14.302	1976		14.291	2805		19.416	986		19.407	849		19.416	955		19.421	44		14.297	106		14.302	43		14.291	154		19.416	61		19.407	61		19.416	40		19.421	101		14.297	4		14.302	22
19.432	525		14.305	1303		14.31	2187		14.299	1890		19.428	820		19.418	928		19.428	636		19.432	82		14.305	87		14.31	57		14.299	104		19.428	33		19.418	65		19.428	99		19.432	157		14.305	31		14.31	44
19.444	764		14.313	1152		14.318	2394		14.307	2732		19.44	648		19.43	1093		19.44	517		19.444	69		14.313	89		14.318	84		14.307	136		19.44	73		19.43	71		19.44	85		19.444	95		14.313	42		14.318	53
19.456	486		14.322	1209		14.327	2346		14.316	1640		19.452	791		19.442	600		19.452	713		19.456	118		14.322	86		14.327	130		14.316	44		19.452	107		19.442	83		19.452	159		19.456	122		14.322	38		14.327	18
19.468	457		14.33	1871		14.335	2164		14.324	2379		19.463	787		19.454	788		19.463	632		19.468	85		14.33	117		14.335	98		14.324	132		19.463	42		19.454	42		19.463	30		19.468	166		14.33	10		14.335	47
19.48	745		14.338	1428		14.343	1858		14.332	2480		19.475	472		19.466	972		19.475	736		19.48	91		14.338	57		14.343	97		14.332	77		19.475	51		19.466	77		19.475	122		19.48	97		14.338	7		14.343	15
19.492	480		14.347	1671		14.352	1810		14.341	2644		19.487	588		19.477	1163		19.487	773		19.492	87		14.347	78		14.352	111		14.341	62		19.487	31		19.477	100		19.487	36		19.492	96		14.347	27		14.352	0
19.503	691		14.355	1611		14.36	2329		14.349	2805		19.499	540		19.489	980		19.499	815		19.503	35		14.355	67		14.36	104		14.349	29		19.499	177		19.489	41		19.499	143		19.503	84		14.355	27		14.36	7
19.515	626		14.363	2139		14.368	2349		14.357	2344		19.511	622		19.501	682		19.511	676		19.515	48		14.363	67		14.368	91		14.357	149		19.511	63		19.501	134		19.511	100		19.515	58		14.363	14		14.368	41
19.527	544		14.372	2040		14.377	2215		14.366	2509		19.523	453		19.513	673		19.522	608		19.527	152		14.372	45		14.377	54		14.366	155		19.523	65		19.513	81		19.522	58		19.527	108		14.372	35		14.377	12
19.539	461		14.38	1701		14.385	2308		14.374	2130		19.534	1085		19.525	814		19.534	596		19.539	153		14.38	110		14.385	173		14.374	108		19.534	55		19.525	66		19.534	154		19.539	200		14.38	33		14.385	40
19.551	710		14.388	2201		14.393	2460		14.382	2951		19.546	719		19.536	994		19.546	716		19.551	45		14.388	66		14.393	55		14.382	132		19.546	51		19.536	105		19.546	88		19.551	146		14.388	11		14.393	8
19.562	711		14.397	2039		14.402	2619		14.391	2780		19.558	561		19.548	895		19.558	423		19.562	144		14.397	78		14.402	16		14.391	144		19.558	63		19.548	104		19.558	64		19.562	95		14.397	73		14.402	12
19.574	564		14.405	2230		14.41	2484		14.399	2599		19.57	373		19.56	872		19.57	832		19.574	48		14.405	64		14.41	100		14.399	67		19.57	161		19.56	190		19.57	82		19.574	114		14.405	31		14.41	19
19.586	353		14.413	1933		14.418	2749		14.407	2548		19.582	574		19.572	915		19.582	759		19.586	173		14.413	62		14.418	161		14.407	41		19.582	80		19.572	43		19.582	43		19.586	69		14.413	32		14.418	15
19.598	638		14.422	1538		14.427	1698		14.416	2878		19.593	892		19.584	905		19.593	768		19.598	69		14.422	86		14.427	93		14.416	71		19.593	87		19.584	64		19.593	158		19.598	71		14.422	1		14.427	17
19.61	943		14.43	2133		14.435	1815		14.424	2474		19.605	617		19.596	749		19.605	655		19.61	103		14.43	122		14.435	64		14.424	58		19.605	128		19.596	179		19.605	108		19.61	44		14.43	28		14.435	39
19.622	625		14.438	1813		14.443	2678		14.432	2311		19.617	573		19.607	691		19.617	690		19.622	94		14.438	48		14.443	57		14.432	44		19.617	136		19.607	116		19.617	115		19.622	81		14.438	27		14.443	27
19.633	506		14.447	1865		14.452	2109		14.441	2593		19.629	759		19.619	900		19.629	593		19.633	76		14.447	85		14.452	46		14.441	61		19.629	89		19.619	78		19.629	62		19.633	109		14.447	27		14.452	26
19.645	414		14.455	1668		14.46	2521		14.449	2859		19.641	535		19.631	585		19.641	887		19.645	50		14.455	93		14.46	60		14.449	84		19.641	96		19.631	74		19.641	59		19.645	143		14.455	82		14.46	8
19.657	553		14.463	2016		14.468	2209		14.457	2444		19.652	678		19.643	866		19.652	560		19.657	135		14.463	53		14.468	70		14.457	46		19.652	79		19.643	201		19.652	29		19.657	48		14.463	14		14.468	33
19.669	703		14.472	2239		14.477	2741		14.466	2796		19.664	632		19.655	859		19.664	686		19.669	52		14.472	67		14.477	24		14.466	77		19.664	88		19.655	77		19.664	100		19.669	168		14.472	4		14.477	4
19.681	657		14.48	2331		14.485	2622		14.474	2698		19.676	574		19.666	765		19.676	827		19.681	119		14.48	82		14.485	86		14.474	75		19.676	87		19.666	115		19.676	144		19.681	53		14.48	47		14.485	10
19.692	475		14.488	2052		14.493	2585		14.482	2515		19.688	486		19.678	891		19.688	691		19.692	87		14.488	89		14.493	69		14.482	87		19.688	54		19.678	160		19.688	107		19.692	73		14.488	13		14.493	28
19.704	549		14.497	2574		14.502	2963		14.491	2652		19.7	523		19.69	751		19.7	1075		19.704	105		14.497	47		14.502	29		14.491	56		19.7	67		19.69	187		19.7	88		19.704	56		14.497	7		14.502	13
19.716	586		14.505	2427		14.51	2265		14.499	2521		19.712	620		19.702	941		19.711	700		19.716	121		14.505	89		14.51	43		14.499	61		19.712	76		19.702	110		19.711	97		19.716	122		14.505	1		14.51	65
19.728	519		14.513	2793		14.518	2476		14.507	2766		19.723	737		19.714	1217		19.723	563		19.728	75		14.513	59		14.518	40		14.507	71		19.723	128		19.714	172		19.723	56		19.728	113		14.513	21		14.518	22
19.74	405		14.522	2119		14.527	3034		14.516	2623		19.735	671		19.725	940		19.735	663		19.74	133		14.522	40		14.527	98		14.516	38		19.735	140		19.725	178		19.735	122		19.74	90		14.522	64		14.527	9
19.751	663		14.53	2173		14.535	2490		14.524	2349		19.747	598		19.737	816		19.747	714		19.751	104		14.53	131		14.535	116		14.524	74		19.747	46		19.737	74		19.747	63		19.751	78		14.53	6		14.535	68
19.763	760		14.538	2095		14.543	2593		14.532	3105		19.759	611		19.749	829		19.759	998		19.763	110		14.538	64		14.543	46		14.532	76		19.759	65		19.749	257		19.759	129		19.763	100		14.538	31		14.543	14
19.775	621		14.547	2582		14.552	2837		14.541	2928		19.771	665		19.761	861		19.771	818		19.775	161		14.547	103		14.552	34		14.541	62		19.771	128		19.761	154		19.771	120		19.775	152		14.547	13		14.552	52
19.787	495		14.555	2851		14.56	2601		14.549	3096		19.782	508		19.773	805		19.782	811		19.787	237		14.555	127		14.56	95		14.549	16		19.782	59		19.773	230		19.782	115		19.787	225		14.555	15		14.56	61
19.799	662		14.563	2340		14.568	2597		14.557	2544		19.794	667		19.785	875		19.794	888		19.799	131		14.563	63		14.568	51		14.557	178		19.794	108		19.785	250		19.794	202		19.799	119		14.563	13		14.568	4
19.811	573		14.572	2560		14.577	2821		14.566	2884		19.806	751		19.796	694		19.806	929		19.811	111		14.572	152		14.577	83		14.566	41		19.806	151		19.796	198		19.806	159		19.811	177		14.572	8		14.577	15
19.822	497		14.58	2393		14.585	2501		14.574	2704		19.818	768		19.808	1154		19.818	839		19.822	163		14.58	149		14.585	24		14.574	83		19.818	179		19.808	167		19.818	207		19.822	102		14.58	11		14.585	17
19.834	582		14.588	3099		14.593	3231		14.582	2959		19.83	668		19.82	824		19.83	778		19.834	114		14.588	8		14.593	95		14.582	95		19.83	87		19.82	125		19.83	183		19.834	117		14.588	22		14.593	16
19.846	474		14.597	2303		14.602	2856		14.591	2787		19.841	521		19.832	577		19.841	592		19.846	176		14.597	100		14.602	56		14.591	84		19.841	184		19.832	222		19.841	190		19.846	195		14.597	11		14.602	20
19.858	735		14.605	2162		14.61	3620		14.599	3061		19.853	651		19.844	1101		19.853	832		19.858	169		14.605	41		14.61	39		14.599	111		19.853	176		19.844	245		19.853	190		19.858	171		14.605	7		14.61	41
19.87	927		14.613	2458		14.618	2538		14.607	3288		19.865	605		19.855	922		19.865	585		19.87	137		14.613	56		14.618	62		14.607	122		19.865	201		19.855	101		19.865	281		19.87	207		14.613	59		14.618	30
19.881	727		14.621	2332		14.627	2894		14.616	3463		19.877	706		19.867	1169		19.877	769		19.881	221		14.621	76		14.627	145		14.616	136		19.877	140		19.867	176		19.877	152		19.881	107		14.621	36		14.627	5
19.893	498		14.63	2777		14.635	2831		14.624	2015		19.889	645		19.879	960		19.889	792		19.893	207		14.63	153		14.635	89		14.624	106		19.889	181		19.879	82		19.889	178		19.893	147		14.63	24		14.635	15
19.905	427		14.638	2420		14.643	2881		14.632	3383		19.901	520		19.891	586		19.9	740		19.905	289		14.638	69		14.643	13		14.632	45		19.901	146		19.891	210		19.9	162		19.905	133		14.638	52		14.643	34
19.917	718		14.646	2747		14.652	2611		14.641	3123		19.912	786		19.903	870		19.912	716		19.917	232		14.646	26		14.652	61		14.641	26		19.912	157		19.903	60		19.912	176		19.917	155		14.646	13		14.652	60
19.929	798		14.655	2629		14.66	2502		14.649	3528		19.924	835		19.914	962		19.924	739		19.929	181		14.655	23		14.66	9		14.649	91		19.924	103		19.914	215		19.924	255		19.929	166		14.655	3		14.66	18
19.94	777		14.663	2567		14.668	3139		14.657	2993		19.936	950		19.926	1019		19.936	716		19.94	97		14.663	101		14.668	37		14.657	55		19.936	76		19.926	81		19.936	274		19.94	109		14.663	14		14.668	14
19.952	381		14.671	2638		14.677	2988		14.666	3311		19.948	610		19.938	1164		19.948	990		19.952	209		14.671	119		14.677	13		14.666	24		19.948	111		19.938	146		19.948	247		19.952	129		14.671	9		14.677	18
19.964	642		14.68	2637		14.685	2880		14.674	2407		19.96	731		19.95	1253		19.96	1056		19.964	241		14.68	70		14.685	62		14.674	116		19.96	203		19.95	198		19.96	332		19.964	146		14.68	3		14.685	42
19.976	840		14.688	2599		14.693	3224		14.682	2930		19.971	854		19.962	1120		19.971	902		19.976	150		14.688	26		14.693	84		14.682	27		19.971	293		19.962	340		19.971	440		19.976	192		14.688	1		14.693	30
19.988	1098		14.696	2977		14.702	2972		14.691	3145		19.983	1226		19.974	1374		19.983	1052		19.988	229		14.696	118		14.702	89		14.691	153		19.983	212		19.974	331		19.983	460		19.988	348		14.696	25		14.702	24
20	817		14.705	2380		14.71	2934		14.699	2949		19.995	1271		19.985	1401		19.995	915		20	293		14.705	55		14.71	83		14.699	36		19.995	285		19.985	372		19.995	408		20	370		14.705	27		14.71	22
20.011	911		14.713	2678		14.718	2564		14.707	3195		20.007	970		19.997	1162		20.007	1170		20.011	304		14.713	114		14.718	160		14.707	142		20.007	334		19.997	291		20.007	524		20.011	562		14.713	35		14.718	34
20.023	1014		14.721	2393		14.727	3142		14.716	3304		20.019	986		20.009	1257		20.019	1284		20.023	348		14.721	50		14.727	73		14.716	24		20.019	464		20.009	325		20.019	501		20.023	739		14.721	27		14.727	6
20.035	1088		14.73	2847		14.735	2346		14.724	3314		20.03	1153		20.021	1091		20.03	1017		20.035	411		14.73	25		14.735	95		14.724	64		20.03	317		20.021	301		20.03	330		20.035	841		14.73	5		14.735	18
20.047	963		14.738	2722		14.743	2856		14.732	3457		20.042	1256		20.033	1404		20.042	964		20.047	349		14.738	103		14.743	31		14.732	63		20.042	327		20.033	468		20.042	323		20.047	807		14.738	12		14.743	32
20.059	867		14.746	3350		14.752	2596		14.741	2811		20.054	1445		20.044	1162		20.054	1188		20.059	423		14.746	22		14.752	37		14.741	95		20.054	242		20.044	369		20.054	313		20.059	957		14.746	31		14.752	26
20.07	909		14.755	2226		14.76	2978		14.749	3383		20.066	1421		20.056	1491		20.066	1011		20.07	219		14.755	70		14.76	73		14.749	41		20.066	549		20.056	411		20.066	428		20.07	738		14.755	23		14.76	9
20.082	1368		14.763	2460		14.768	2693		14.757	3289		20.078	1380		20.068	1673		20.078	1125		20.082	398		14.763	53		14.768	45		14.757	102		20.078	418		20.068	446		20.078	364		20.082	810		14.763	42		14.768	30
20.094	1199		14.771	2743		14.777	2586		14.766	3254		20.09	1012		20.08	1207		20.09	1519		20.094	422		14.771	89		14.777	57		14.766	143		20.09	347		20.08	411		20.09	376		20.094	848		14.771	43		14.777	13
20.106	1313		14.78	2642		14.785	2526		14.774	2798		20.101	1892		20.092	1849		20.101	1478		20.106	359		14.78	85		14.785	96		14.774	72		20.101	266		20.092	364		20.101	493		20.106	832		14.78	18		14.785	8
20.118	1542		14.788	2715		14.793	2563		14.782	3254		20.113	1402		20.103	1492		20.113	1525		20.118	453		14.788	65		14.793	51		14.782	75		20.113	392		20.103	317		20.113	358		20.118	823		14.788	89		14.793	13
20.129	1516		14.796	2410		14.802	3042		14.791	2944		20.125	1629		20.115	1788		20.125	1224		20.129	383		14.796	34		14.802	58		14.791	30		20.125	477		20.115	351		20.125	422		20.129	677		14.796	11		14.802	12
20.141	2001		14.805	2642		14.81	2614		14.799	3023		20.137	1912		20.127	1726		20.137	1355		20.141	358		14.805	108		14.81	110		14.799	61		20.137	310		20.127	524		20.137	327		20.141	862		14.805	34		14.81	13
20.153	1546		14.813	2364		14.818	2661		14.807	2428		20.149	1519		20.139	1631		20.149	1534		20.153	522		14.813	82		14.818	24		14.807	165		20.149	447		20.139	289		20.149	387		20.153	1027		14.813	40		14.818	38
20.165	1803		14.821	2767		14.827	2419		14.816	3575		20.16	1987		20.151	1875		20.16	1271		20.165	370		14.821	6		14.827	71		14.816	131		20.16	680		20.151	392		20.16	332		20.165	806		14.821	24		14.827	0
20.177	1273		14.83	2226		14.835	2864		14.824	2368		20.172	1971		20.163	1650		20.172	1866		20.177	330		14.83	42		14.835	110		14.824	56		20.172	447		20.163	295		20.172	363		20.177	911		14.83	30		14.835	17
20.189	1573		14.838	2687		14.843	2515		14.832	2984		20.184	2201		20.174	2119		20.184	1064		20.189	328		14.838	76		14.843	83		14.832	77		20.184	593		20.174	530		20.184	400		20.189	644		14.838	19		14.843	3
20.2	1343		14.846	2460		14.852	3072		14.841	2987		20.196	2014		20.186	1349		20.196	1457		20.2	708		14.846	131		14.852	13		14.841	43		20.196	487		20.186	384		20.196	444		20.2	784		14.846	14		14.852	36
20.212	1548		14.855	2368		14.86	2675		14.849	2690		20.208	2087		20.198	1936		20.208	1354		20.212	1419		14.855	67		14.86	48		14.849	41		20.208	478		20.198	360		20.208	340		20.212	770		14.855	1		14.86	13
20.224	1693		14.863	2350		14.868	2180		14.857	2664		20.22	1030		20.21	1783		20.219	1686		20.224	2974		14.863	36		14.868	48		14.857	103		20.22	585		20.21	460		20.219	297		20.224	1026		14.863	4		14.868	3
20.236	2149		14.871	2937		14.877	2471		14.866	2155		20.231	1915		20.222	1576		20.231	1551		20.236	5054		14.871	48		14.877	69		14.866	153		20.231	853		20.222	402		20.231	430		20.236	853		14.871	55		14.877	21
20.248	1822		14.88	2388		14.885	2694		14.874	2598		20.243	1908		20.233	2703		20.243	1909		20.248	7393		14.88	12		14.885	72		14.874	39		20.243	517		20.233	955		20.243	857		20.248	693		14.88	26		14.885	45
20.259	2316		14.888	2777		14.893	3262		14.882	2746		20.255	1861		20.245	3728		20.255	3551		20.259	11481		14.888	97		14.893	111		14.882	147		20.255	664		20.245	1276		20.255	766		20.259	721		14.888	21		14.893	14
20.271	2654		14.896	2466		14.902	2844		14.891	2983		20.267	1832		20.257	5949		20.267	6116		20.271	12204		14.896	48		14.902	44		14.891	40		20.267	584		20.257	1346		20.267	851		20.271	912		14.896	43		14.902	30
20.283	2563		14.905	2149		14.91	2259		14.899	2970		20.279	1866		20.269	8434		20.279	7746		20.283	12042		14.905	30		14.91	19		14.899	49		20.279	961		20.269	2116		20.279	1029		20.283	842		14.905	12		14.91	18
20.295	2227		14.913	2178		14.918	2478		14.907	2633		20.29	2178		20.281	9955		20.29	10010		20.295	14140		14.913	44		14.918	46		14.907	51		20.29	965		20.281	1815		20.29	1047		20.295	1018		14.913	52		14.918	4
20.307	2064		14.921	2486		14.927	2444		14.916	3200		20.302	1673		20.292	12647		20.302	10449		20.307	13660		14.921	76		14.927	82		14.916	46		20.302	978		20.292	1548		20.302	874		20.307	624		14.921	69		14.927	56
20.318	2682		14.93	2543		14.935	2697		14.924	2752		20.314	1998		20.304	14174		20.314	13094		20.318	13799		14.93	45		14.935	60		14.924	158		20.314	1523		20.304	1684		20.314	952		20.318	532		14.93	34		14.935	68
20.33	2004		14.938	1975		14.943	1789		14.932	2266		20.326	1986		20.316	14689		20.326	11738		20.33	13554		14.938	54		14.943	56		14.932	37		20.326	1463		20.316	1555		20.326	1032		20.33	829		14.938	18		14.943	0
20.342	2417		14.946	2149		14.952	2016		14.941	2846		20.338	1754		20.328	13603		20.338	12130		20.342	12084		14.946	37		14.952	14		14.941	45		20.338	1247		20.328	1647		20.338	721		20.342	921		14.946	16		14.952	5
20.354	2349		14.955	2756		14.96	2406		14.949	2292		20.349	2020		20.34	13133		20.349	10777		20.354	10811		14.955	51		14.96	65		14.949	42		20.349	1133		20.34	1476		20.349	645		20.354	820		14.955	12		14.96	14
20.366	2091		14.963	2237		14.968	2042		14.957	3132		20.361	1472		20.352	12105		20.361	8722		20.366	10660		14.963	57		14.968	56		14.957	43		20.361	961		20.352	1279		20.361	884		20.366	670		14.963	1		14.968	35
20.378	1628		14.971	1834		14.977	2477		14.966	2697		20.373	1358		20.363	9768		20.373	8092		20.378	8360		14.971	145		14.977	62		14.966	34		20.373	1067		20.363	1406		20.373	578		20.378	575		14.971	77		14.977	9
20.389	1524		14.98	2407		14.985	2459		14.974	2637		20.385	1389		20.375	9701		20.385	7606		20.389	8238		14.98	70		14.985	24		14.974	32		20.385	1056		20.375	1476		20.385	883		20.389	946		14.98	13		14.985	24
20.401	1640		14.988	2275		14.993	2838		14.982	2511		20.397	1524		20.387	8188		20.397	6948		20.401	7283		14.988	28		14.993	19		14.982	35		20.397	1159		20.387	1069		20.397	754		20.401	692		14.988	7		14.993	35
20.413	1351		14.996	2558		15.002	2653		14.991	2818		20.409	1236		20.399	8450		20.408	6992		20.413	6228		14.996	55		15.002	59		14.991	36		20.409	601		20.399	939		20.408	684		20.413	675		14.996	9		15.002	11
20.425	1194		15.005	2499		15.01	1694		14.999	2902		20.42	1521		20.411	6044		20.42	5689		20.425	5674		15.005	87		15.01	19		14.999	36		20.42	932		20.411	1030		20.42	648		20.425	887		15.005	49		15.01	30
20.437	1818		15.013	1898		15.018	2050		15.007	2569		20.432	1274		20.422	6187		20.432	5505		20.437	5015		15.013	84		15.018	65		15.007	48		20.432	853		20.422	818		20.432	553		20.437	764		15.013	12		15.018	7
20.448	1387		15.021	2009		15.027	1914		15.016	3181		20.444	968		20.434	6619		20.444	4747		20.448	4951		15.021	88		15.027	74		15.016	83		20.444	610		20.434	989		20.444	653		20.448	510		15.021	35		15.027	2
20.46	1180		15.03	2758		15.035	2860		15.024	2843		20.456	1248		20.446	5373		20.456	5303		20.46	5565		15.03	57		15.035	40		15.024	50		20.456	769		20.446	701		20.456	587		20.46	544		15.03	29		15.035	21
20.472	1445		15.038	2658		15.043	2299		15.032	2777		20.468	854		20.458	5788		20.468	4746		20.472	4731		15.038	45		15.043	134		15.032	45		20.468	662		20.458	664		20.468	472		20.472	772		15.038	36		15.043	52
20.484	1153		15.046	2201		15.052	2245		15.041	2562		20.479	1114		20.47	4881		20.479	4682		20.484	4431		15.046	52		15.052	43		15.041	126		20.479	1000		20.47	532		20.479	441		20.484	467		15.046	2		15.052	55
20.496	1480		15.055	2200		15.06	2455		15.049	2859		20.491	998		20.481	4936		20.491	4400		20.496	4413		15.055	29		15.06	107		15.049	100		20.491	715		20.481	955		20.491	573		20.496	717		15.055	8		15.06	14
20.507	1241		15.063	2502		15.068	1774		15.057	2327		20.503	1066		20.493	5233		20.503	3678		20.507	3938		15.063	134		15.068	56		15.057	20		20.503	620		20.493	691		20.503	663		20.507	500		15.063	23		15.068	5
20.519	1128		15.071	2490		15.077	2253		15.066	2926		20.515	1134		20.505	4856		20.515	4149		20.519	3991		15.071	46		15.077	148		15.066	12		20.515	565		20.505	636		20.515	495		20.519	578		15.071	45		15.077	31
20.531	750		15.08	2637		15.085	1840		15.074	2296		20.527	1178		20.517	4679		20.527	3614		20.531	4393		15.08	73		15.085	35		15.074	75		20.527	745		20.517	633		20.527	302		20.531	740		15.08	28		15.085	21
20.543	1157		15.088	2291		15.093	2185		15.082	2283		20.538	1214		20.529	4922		20.538	4097		20.543	3958		15.088	84		15.093	37		15.082	42		20.538	494		20.529	673		20.538	547		20.543	360		15.088	76		15.093	22
20.555	1350		15.096	2134		15.102	2043		15.091	2223		20.55	1278		20.541	4381		20.55	4040		20.555	4479		15.096	30		15.102	30		15.091	74		20.55	659		20.541	423		20.55	487		20.555	553		15.096	9		15.102	13
20.567	1349		15.105	2122		15.11	2476		15.099	2113		20.562	1148		20.552	4017		20.562	3986		20.567	3918		15.105	78		15.11	46		15.099	56		20.562	558		20.552	956		20.562	534		20.567	459		15.105	11		15.11	7
20.578	1173		15.113	2719		15.118	1929		15.107	1841		20.574	1108		20.564	5046		20.574	3643		20.578	3261		15.113	20		15.118	28		15.107	33		20.574	810		20.564	878		20.574	461		20.578	610		15.113	8		15.118	8
20.59	1230		15.121	2668		15.127	2068		15.116	1871		20.586	1389		20.576	3772		20.586	3388		20.59	3694		15.121	55		15.127	25		15.116	40		20.586	458		20.576	706		20.586	408		20.59	624		15.121	13		15.127	14
20.602	1276		15.13	2328		15.135	2041		15.124	2247		20.598	987		20.588	4394		20.597	3491		20.602	3743		15.13	115		15.135	43		15.124	31		20.598	534		20.588	669		20.597	387		20.602	557		15.13	28		15.135	26
20.614	1408		15.138	2450		15.143	2922		15.132	2384		20.609	865		20.6	4686		20.609	3500		20.614	3103		15.138	101		15.143	16		15.132	32		20.609	692		20.6	696		20.609	506		20.614	876		15.138	4		15.143	8
20.626	1250		15.146	2577		15.152	1869		15.141	1862		20.621	1286		20.611	4120		20.621	4051		20.626	3750		15.146	76		15.152	44		15.141	47		20.621	381		20.611	543		20.621	417		20.626	642		15.146	15		15.152	12
20.637	945		15.155	2434		15.16	1901		15.149	2938		20.633	1252		20.623	4552		20.633	3367		20.637	3318		15.155	62		15.16	40		15.149	21		20.633	442		20.623	611		20.633	442		20.637	716		15.155	7		15.16	8
20.649	1313		15.163	2416		15.168	2139		15.157	2209		20.645	884		20.635	3766		20.645	3797		20.649	3201		15.163	39		15.168	57		15.157	103		20.645	521		20.635	453		20.645	409		20.649	559		15.163	0		15.168	11
20.661	1458		15.171	1896		15.177	2142		15.166	2395		20.657	1129		20.647	3223		20.657	2918		20.661	3216		15.171	57		15.177	45		15.166	88		20.657	603		20.647	824		20.657	310		20.661	488		15.171	13		15.177	18
20.673	1116		15.18	2264		15.185	1671		15.174	1864		20.668	972		20.659	3520		20.668	3138		20.673	3035		15.18	62		15.185	52		15.174	26		20.668	566		20.659	443		20.668	336		20.673	348		15.18	36		15.185	39
20.685	917		15.188	2193		15.193	1839		15.182	2422		20.68	1286		20.671	3457		20.68	3282		20.685	2899		15.188	25		15.193	39		15.182	50		20.68	649		20.671	564		20.68	536		20.685	779		15.188	52		15.193	9
20.696	1023		15.196	2375		15.202	1941		15.191	2206		20.692	1094		20.682	2813		20.692	3054		20.696	3193		15.196	8		15.202	56		15.191	61		20.692	428		20.682	399		20.692	435		20.696	671		15.196	37		15.202	12
20.708	1145		15.205	2184		15.21	2017		15.199	2426		20.704	801		20.694	3323		20.704	2205		20.708	2432		15.205	40		15.21	70		15.199	22		20.704	454		20.694	534		20.704	401		20.708	739		15.205	18		15.21	18
20.72	954		15.213	2351		15.218	1673		15.207	2429		20.716	1056		20.706	2400		20.716	2104		20.72	2230		15.213	53		15.218	64		15.207	77		20.716	543		20.706	630		20.716	347		20.72	760		15.213	36		15.218	20
20.732	1070		15.221	2214		15.227	1889		15.216	2252		20.727	1122		20.718	2295		20.727	1666		20.732	1834		15.221	28		15.227	36		15.216	149		20.727	497		20.718	609		20.727	319		20.732	752		15.221	17		15.227	17
20.744	1078		15.23	2220		15.235	2325		15.224	1798		20.739	1307		20.73	1785		20.739	1848		20.744	1773		15.23	29		15.235	110		15.224	78		20.739	621		20.73	457		20.739	323		20.744	490		15.23	30		15.235	3
20.756	1216		15.238	2184		15.243	1823		15.232	2717		20.751	1159		20.741	1667		20.751	1471		20.756	1572		15.238	36		15.243	57		15.232	39		20.751	509		20.741	281		20.751	460		20.756	732		15.238	4		15.243	9
20.767	1015		15.246	2294		15.252	1766		15.241	1902		20.763	1145		20.753	1976		20.763	1570		20.767	1253		15.246	119		15.252	49		15.241	22		20.763	491		20.753	520		20.763	379		20.767	661		15.246	31		15.252	0
20.779	702		15.255	2774		15.26	2215		15.249	2213		20.775	930		20.765	1839		20.775	1446		20.779	1033		15.255	104		15.26	67		15.249	44		20.775	509		20.765	484		20.775	283		20.779	464		15.255	0		15.26	11
20.791	1095		15.263	1973		15.268	1536		15.257	2275		20.787	997		20.777	2057		20.786	1173		20.791	1298		15.263	85		15.268	51		15.257	88		20.787	578		20.777	573		20.786	453		20.791	969		15.263	21		15.268	14
20.803	954		15.271	2573		15.277	1966		15.266	2205		20.798	778		20.789	1338		20.798	1051		20.803	997		15.271	52		15.277	108		15.266	40		20.798	564		20.789	533		20.798	351		20.803	678		15.271	19		15.277	3
20.815	906		15.28	2303		15.285	1751		15.274	2152		20.81	650		20.8	1686		20.81	1330		20.815	995		15.28	38		15.285	31		15.274	66		20.81	606		20.8	420		20.81	366		20.815	877		15.28	44		15.285	31
20.826	811		15.288	2250		15.293	1684		15.282	2136		20.822	908		20.812	1557		20.822	1386		20.826	1202		15.288	28		15.293	41		15.282	150		20.822	533		20.812	470		20.822	308		20.826	818		15.288	7		15.293	18
20.838	805		15.296	2233		15.302	1701		15.291	2457		20.834	1010		20.824	1506		20.834	1475		20.838	919		15.296	79		15.302	11		15.291	45		20.834	508		20.824	520		20.834	219		20.838	684		15.296	8		15.302	12
20.85	753		15.305	2495		15.31	2075		15.299	2326		20.846	1137		20.836	1141		20.846	1690		20.85	1060		15.305	97		15.31	23		15.299	31		20.846	358		20.836	321		20.846	319		20.85	637		15.305	27		15.31	46
20.862	658		15.313	2396		15.318	2192		15.307	1967		20.857	994		20.848	1224		20.857	1324		20.862	1068		15.313	76		15.318	34		15.307	76		20.857	379		20.848	387		20.857	479		20.862	532		15.313	0		15.318	21
20.874	701		15.321	1905		15.327	2318		15.316	1729		20.869	630		20.86	1142		20.869	1361		20.874	909		15.321	44		15.327	33		15.316	12		20.869	359		20.86	323		20.869	511		20.874	824		15.321	18		15.327	10
20.886	726		15.33	2058		15.335	1781		15.324	2076		20.881	1001		20.871	1416		20.881	1382		20.886	884		15.33	18		15.335	33		15.324	136		20.881	370		20.871	254		20.881	397		20.886	663		15.33	9		15.335	13
20.897	906		15.338	1560		15.343	1820		15.332	1858		20.893	906		20.883	1366		20.893	1089		20.897	953		15.338	40		15.343	33		15.332	59		20.893	412		20.883	344		20.893	273		20.897	582		15.338	39		15.343	13
20.909	777		15.346	2664		15.352	1813		15.341	2002		20.905	577		20.895	1627		20.905	737		20.909	1113		15.346	50		15.352	57		15.341	40		20.905	353		20.895	322		20.905	301		20.909	478		15.346	58		15.352	8
20.921	800		15.355	1726		15.36	2492		15.349	1978		20.916	783		20.907	1276		20.916	1109		20.921	1026		15.355	7		15.36	29		15.349	40		20.916	365		20.907	302		20.916	446		20.921	759		15.355	23		15.36	13
20.933	793		15.363	2441		15.368	1941		15.357	1908		20.928	863		20.919	1490		20.928	1223		20.933	1001		15.363	70		15.368	50		15.357	49		20.928	321		20.919	245		20.928	224		20.933	609		15.363	41		15.368	13
20.945	743		15.371	1805		15.377	2246		15.366	1832		20.94	969		20.93	1378		20.94	1402		20.945	962		15.371	78		15.377	15		15.366	25		20.94	292		20.93	361		20.94	356		20.945	954		15.371	0		15.377	46
20.956	918		15.38	2371		15.385	2037		15.374	2077		20.952	963		20.942	1372		20.952	1190		20.956	1019		15.38	32		15.385	25		15.374	57		20.952	375		20.942	357		20.952	399		20.956	727		15.38	20		15.385	16
20.968	870		15.388	2367		15.393	1924		15.382	2118		20.964	686		20.954	1375		20.964	964		20.968	952		15.388	61		15.393	98		15.382	63		20.964	389		20.954	307		20.964	265		20.968	669		15.388	16		15.393	11
20.98	792		15.396	1772		15.402	1761		15.391	1939		20.976	898		20.966	1075		20.975	876		20.98	625		15.396	27		15.402	37		15.391	18		20.976	324		20.966	335		20.975	326		20.98	421		15.396	37		15.402	33
20.992	613		15.405	2297		15.41	1853		15.399	1826		20.987	761		20.978	1267		20.987	1269		20.992	597		15.405	54		15.41	54		15.399	47		20.987	236		20.978	388		20.987	275		20.992	421		15.405	29		15.41	5
21.004	564		15.413	2224		15.418	1644		15.407	2161		20.999	734		20.989	1402		20.999	996		21.004	616		15.413	118		15.418	23		15.407	53		20.999	419		20.989	238		20.999	251		21.004	665		15.413	14		15.418	11
21.015	693		15.421	2327		15.427	1907		15.416	1710		21.011	782		21.001	1118		21.011	843		21.015	534		15.421	55		15.427	19		15.416	55		21.011	198		21.001	322		21.011	200		21.015	553		15.421	31		15.427	28
21.027	634		15.43	2171		15.435	1892		15.424	2353		21.023	1284		21.013	969		21.023	752		21.027	830		15.43	47		15.435	85		15.424	44		21.023	508		21.013	213		21.023	317		21.027	665		15.43	77		15.435	31
21.039	703		15.438	2190		15.443	1474		15.432	2227		21.035	1409		21.025	771		21.035	550		21.039	597		15.438	42		15.443	30		15.432	61		21.035	237		21.025	300		21.035	274		21.039	544		15.438	14		15.443	16
21.051	473		15.446	1777		15.452	2007		15.441	1859		21.046	1467		21.037	741		21.046	613		21.051	458		15.446	82		15.452	63		15.441	72		21.046	343		21.037	340		21.046	161		21.051	546		15.446	35		15.452	10
21.063	643		15.455	2007		15.46	1906		15.449	2001		21.058	1924		21.049	824		21.058	701		21.063	470		15.455	19		15.46	50		15.449	41		21.058	290		21.049	274		21.058	292		21.063	474		15.455	75		15.46	14
21.075	508		15.463	2139		15.468	1592		15.457	1904		21.07	1838		21.06	730		21.07	692		21.075	509		15.463	62		15.468	18		15.457	90		21.07	507		21.06	218		21.07	403		21.075	501		15.463	1		15.468	26
21.086	737		15.471	1607		15.477	1796		15.466	2074		21.082	1942		21.072	848		21.082	718		21.086	477		15.471	27		15.477	55		15.466	80		21.082	216		21.072	275		21.082	280		21.086	555		15.471	3		15.477	18
21.098	694		15.48	2100		15.485	1800		15.474	1622		21.094	2059		21.084	599		21.094	799		21.098	463		15.48	71		15.485	27		15.474	97		21.094	398		21.084	333		21.094	295		21.098	554		15.48	39		15.485	12
21.11	788		15.488	2349		15.493	1615		15.482	1701		21.105	2172		21.096	501		21.105	656		21.11	696		15.488	123		15.493	22		15.482	44		21.105	398		21.096	340		21.105	194		21.11	552		15.488	25		15.493	23
21.122	928		15.496	2237		15.502	1758		15.491	2201		21.117	2032		21.108	805		21.117	822		21.122	398		15.496	70		15.502	2		15.491	64		21.117	327		21.108	318		21.117	321		21.122	586		15.496	56		15.502	21
21.134	743		15.505	2107		15.51	1548		15.499	2407		21.129	1870		21.119	669		21.129	726		21.134	477		15.505	35		15.51	50		15.499	54		21.129	216		21.119	293		21.129	256		21.134	450		15.505	11		15.51	22
21.145	855		15.513	2263		15.518	1838		15.507	1709		21.141	1430		21.131	641		21.141	762		21.145	518		15.513	63		15.518	73		15.507	38		21.141	217		21.131	204		21.141	345		21.145	633		15.513	10		15.518	1
21.157	928		15.521	1952		15.527	1804		15.516	1612		21.153	1718		21.143	654		21.153	772		21.157	698		15.521	48		15.527	45		15.516	20		21.153	157		21.143	383		21.153	251		21.157	532		15.521	38		15.527	9
21.169	758		15.53	2019		15.535	1728		15.524	1911		21.165	1900		21.155	647		21.164	888		21.169	422		15.53	20		15.535	15		15.524	36		21.165	272		21.155	221		21.164	183		21.169	555		15.53	7		15.535	25
21.181	873		15.538	2529		15.543	1726		15.532	1840		21.176	1243		21.167	588		21.176	1020		21.181	529		15.538	46		15.543	57		15.532	57		21.176	261		21.167	326		21.176	270		21.181	582		15.538	32		15.543	23
21.193	949		15.546	2314		15.552	1607		15.541	1827		21.188	1856		21.178	708		21.188	829		21.193	739		15.546	106		15.552	46		15.541	51		21.188	416		21.178	315		21.188	194		21.193	518		15.546	12		15.552	21
21.204	929		15.555	2090		15.56	1730		15.549	1979		21.2	1964		21.19	710		21.2	782		21.204	485		15.555	26		15.56	55		15.549	39		21.2	318		21.19	204		21.2	198		21.204	514		15.555	52		15.56	10
21.216	1007		15.563	1942		15.568	1875		15.557	1739		21.212	1134		21.202	642		21.212	625		21.216	533		15.563	10		15.568	26		15.557	35		21.212	291		21.202	267		21.212	177		21.216	338		15.563	42		15.568	11
21.228	778		15.571	2429		15.577	1574		15.566	1427		21.224	1871		21.214	813		21.224	722		21.228	507		15.571	67		15.577	28		15.566	55		21.224	293		21.214	157		21.224	251		21.228	567		15.571	18		15.577	36
21.24	750		15.58	2325		15.585	2274		15.574	1846		21.235	1648		21.226	822		21.235	1077		21.24	370		15.58	12		15.585	20		15.574	30		21.235	186		21.226	272		21.235	216		21.24	471		15.58	0		15.585	9
21.252	698		15.588	2136		15.593	1517		15.582	1502		21.247	1421		21.238	1069		21.247	618		21.252	559		15.588	38		15.593	62		15.582	51		21.247	323		21.238	258		21.247	200		21.252	449		15.588	34		15.593	38
21.264	719		15.596	2373		15.602	2020		15.591	2015		21.259	1574		21.249	980		21.259	600		21.264	647		15.596	66		15.602	52		15.591	69		21.259	241		21.249	225		21.259	214		21.264	571		15.596	28		15.602	24
21.275	891		15.605	2539		15.61	1430		15.599	1798		21.271	1321		21.261	669		21.271	775		21.275	487		15.605	13		15.61	99		15.599	30		21.271	237		21.261	386		21.271	243		21.275	384		15.605	23		15.61	6
21.287	662		15.613	2640		15.618	1690		15.607	1629		21.283	1239		21.273	995		21.283	770		21.287	444		15.613	16		15.618	33		15.607	25		21.283	286		21.273	248		21.283	370		21.287	345		15.613	25		15.618	9
21.299	839		15.621	2332		15.627	1831		15.616	1928		21.294	1720		21.285	631		21.294	834		21.299	490		15.621	31		15.627	24		15.616	31		21.294	241		21.285	220		21.294	258		21.299	255		15.621	19		15.627	21
21.311	794		15.63	2633		15.635	1594		15.624	1196		21.306	1323		21.297	796		21.306	766		21.311	640		15.63	44		15.635	46		15.624	64		21.306	261		21.297	198		21.306	158		21.311	457		15.63	28		15.635	10
21.323	952		15.638	2401		15.643	1640		15.632	1541		21.318	1031		21.308	743		21.318	803		21.323	638		15.638	50		15.643	23		15.632	39		21.318	218		21.308	190		21.318	177		21.323	464		15.638	1		15.643	0
21.334	579		15.646	2530		15.652	1977		15.641	2123		21.33	1259		21.32	917		21.33	749		21.334	659		15.646	11		15.652	111		15.641	27		21.33	286		21.32	288		21.33	185		21.334	523		15.646	20		15.652	9
21.346	859		15.655	2510		15.66	1494		15.649	1562		21.342	954		21.332	750		21.342	759		21.346	532		15.655	48		15.66	10		15.649	35		21.342	197		21.332	245		21.342	176		21.346	404		15.655	43		15.66	11
21.358	767		15.663	2464		15.668	1373		15.657	1867		21.354	917		21.344	637		21.354	728		21.358	496		15.663	121		15.668	73		15.657	30		21.354	185		21.344	219		21.354	275		21.358	444		15.663	28		15.668	31
21.37	671		15.671	2668		15.677	1630		15.666	1949		21.365	1085		21.356	833		21.365	478		21.37	746		15.671	22		15.677	33		15.666	50		21.365	352		21.356	213		21.365	151		21.37	440		15.671	0		15.677	85
21.382	720		15.68	2433		15.685	2037		15.674	2122		21.377	858		21.367	628		21.377	477		21.382	455		15.68	44		15.685	8		15.674	9		21.377	329		21.367	230		21.377	235		21.382	508		15.68	34		15.685	34
21.393	697		15.688	2621		15.693	1583		15.682	1789		21.389	950		21.379	806		21.389	798		21.393	534		15.688	6		15.693	35		15.682	24		21.389	144		21.379	132		21.389	222		21.393	559		15.688	45		15.693	18
21.405	603		15.696	2171		15.702	1398		15.691	1859		21.401	742		21.391	830		21.401	904		21.405	309		15.696	30		15.702	49		15.691	26		21.401	341		21.391	175		21.401	156		21.405	480		15.696	77		15.702	18
21.417	453		15.705	2434		15.71	1903		15.699	1718		21.413	752		21.403	733		21.413	733		21.417	603		15.705	37		15.71	41		15.699	22		21.413	209		21.403	118		21.413	124		21.417	458		15.705	4		15.71	29
21.429	654		15.713	2312		15.718	1859		15.707	1931		21.424	939		21.415	661		21.424	504		21.429	447		15.713	41		15.718	53		15.707	74		21.424	424		21.415	161		21.424	303		21.429	371		15.713	0		15.718	9
21.441	534		15.721	2130		15.727	1535		15.716	1528		21.436	532		21.427	817		21.436	746		21.441	476		15.721	24		15.727	81		15.716	67		21.436	187		21.427	188		21.436	259		21.441	281		15.721	16		15.727	33
21.453	595		15.73	2382		15.735	1734		15.724	1960		21.448	472		21.438	659		21.448	749		21.453	708		15.73	64		15.735	55		15.724	22		21.448	55		21.438	283		21.448	182		21.453	307		15.73	5		15.735	9
21.464	671		15.738	2522		15.743	1650		15.732	1746		21.46	695		21.45	708		21.46	667		21.464	422		15.738	15		15.743	29		15.732	59		21.46	125		21.45	184		21.46	144		21.464	430		15.738	0		15.743	50
21.476	629		15.746	2487		15.752	819		15.741	1880		21.472	829		21.462	573		21.472	566		21.476	491		15.746	51		15.752	48		15.741	47		21.472	217		21.462	181		21.472	180		21.476	427		15.746	15		15.752	14
21.488	558		15.755	2267		15.76	1303		15.749	1893		21.484	621		21.474	598		21.483	511		21.488	452		15.755	83		15.76	44		15.749	89		21.484	209		21.474	255		21.483	210		21.488	348		15.755	8		15.76	10
21.5	467		15.763	2170		15.768	1979		15.757	1788		21.495	751		21.486	687		21.495	585		21.5	315		15.763	29		15.768	52		15.757	94		21.495	184		21.486	177		21.495	160		21.5	542		15.763	42		15.768	25
21.512	412		15.771	2027		15.777	1648		15.766	1709		21.507	750		21.497	425		21.507	526		21.512	365		15.771	116		15.777	25		15.766	92		21.507	314		21.497	150		21.507	101		21.512	434		15.771	4		15.777	13
21.523	585		15.78	2642		15.785	1333		15.774	1269		21.519	674		21.509	824		21.519	524		21.523	288		15.78	81		15.785	36		15.774	36		21.519	182		21.509	92		21.519	224		21.523	503		15.78	31		15.785	13
21.535	376		15.788	2356		15.793	1651		15.782	1687		21.531	571		21.521	782		21.531	464		21.535	408		15.788	48		15.793	14		15.782	101		21.531	242		21.521	211		21.531	148		21.535	476		15.788	22		15.793	49
21.547	381		15.796	2447		15.802	1816		15.791	1531		21.543	642		21.533	749		21.543	646		21.547	533		15.796	12		15.802	55		15.791	80		21.543	269		21.533	245		21.543	265		21.547	363		15.796	50		15.802	21
21.559	545		15.805	1835		15.81	1634		15.799	1826		21.554	470		21.545	691		21.554	500		21.559	696		15.805	36		15.81	27		15.799	74		21.554	213		21.545	357		21.554	163		21.559	221		15.805	9		15.81	0
21.571	474		15.813	2545		15.818	1588		15.807	1711		21.566	384		21.556	528		21.566	778		21.571	407		15.813	28		15.818	51		15.807	39		21.566	248		21.556	247		21.566	212		21.571	499		15.813	5		15.818	0
21.582	373		15.821	2203		15.827	1701		15.816	1274		21.578	338		21.568	816		21.578	541		21.582	547		15.821	28		15.827	38		15.816	6		21.578	111		21.568	232		21.578	220		21.582	375		15.821	19		15.827	2
21.594	301		15.83	2658		15.835	1527		15.824	1172		21.59	640		21.58	917		21.59	446		21.594	486		15.83	81		15.835	67		15.824	41		21.59	184		21.58	181		21.59	218		21.594	346		15.83	11		15.835	5
21.606	599		15.838	2750		15.843	1790		15.832	1654		21.602	271		21.592	615		21.602	616		21.606	661		15.838	31		15.843	66		15.832	41		21.602	167		21.592	160		21.602	96		21.606	490		15.838	43		15.843	28
21.618	654		15.846	2506		15.852	1396		15.841	1993		21.613	457		21.604	688		21.613	693		21.618	442		15.846	57		15.852	60		15.841	21		21.613	221		21.604	139		21.613	148		21.618	272		15.846	66		15.852	19
21.63	446		15.855	2554		15.86	1331		15.849	1403		21.625	641		21.616	723		21.625	596		21.63	274		15.855	25		15.86	75		15.849	58		21.625	152		21.616	148		21.625	117		21.63	407		15.855	36		15.86	16
21.642	821		15.863	2267		15.868	1661		15.857	1426		21.637	548		21.627	996		21.637	671		21.642	400		15.863	75		15.868	74		15.857	43		21.637	268		21.627	145		21.637	181		21.642	273		15.863	40		15.868	11
21.653	291		15.871	2476		15.877	1626		15.866	1647		21.649	463		21.639	703		21.649	719		21.653	360		15.871	48		15.877	16		15.866	86		21.649	222		21.639	212		21.649	161		21.653	323		15.871	2		15.877	17
21.665	492		15.88	2214		15.885	1064		15.874	1823		21.661	457		21.651	689		21.661	659		21.665	424		15.88	45		15.885	6		15.874	103		21.661	316		21.651	140		21.661	235		21.665	327		15.88	27		15.885	4
21.677	557		15.888	2130		15.893	1324		15.882	1501		21.673	590		21.663	647		21.672	577		21.677	340		15.888	49		15.893	42		15.882	121		21.673	282		21.663	179		21.672	238		21.677	247		15.888	74		15.893	24
21.689	482		15.896	2014		15.902	1381		15.891	1417		21.684	512		21.675	753		21.684	410		21.689	361		15.896	43		15.902	34		15.891	93		21.684	181		21.675	192		21.684	136		21.689	308		15.896	31		15.902	6
21.701	361		15.905	2497		15.91	1361		15.899	1659		21.696	563		21.686	723		21.696	448		21.701	461		15.905	126		15.91	66		15.899	43		21.696	139		21.686	197		21.696	158		21.701	416		15.905	15		15.91	20
21.712	429		15.913	2249		15.918	1791		15.907	1819		21.708	848		21.698	740		21.708	508		21.712	465		15.913	65		15.918	12		15.907	56		21.708	186		21.698	197		21.708	112		21.712	340		15.913	21		15.918	8
21.724	501		15.921	2422		15.927	1414		15.916	1724		21.72	523		21.71	552		21.72	400		21.724	427		15.921	95		15.927	97		15.916	40		21.72	117		21.71	182		21.72	148		21.724	211		15.921	47		15.927	15
21.736	708		15.93	2758		15.935	1242		15.924	1509		21.732	603		21.722	628		21.732	603		21.736	520		15.93	129		15.935	40		15.924	59		21.732	161		21.722	153		21.732	232		21.736	219		15.93	20		15.935	35
21.748	496		15.938	2152		15.943	1656		15.932	1482		21.743	515		21.734	568		21.743	653		21.748	385		15.938	28		15.943	8		15.932	26		21.743	175		21.734	157		21.743	160		21.748	264		15.938	16		15.943	0
21.76	472		15.946	2427		15.952	1466		15.941	1634		21.755	518		21.745	559		21.755	597		21.76	352		15.946	31		15.952	26		15.941	54		21.755	168		21.745	158		21.755	120		21.76	201		15.946	21		15.952	22
21.771	562		15.955	2524		15.96	1684		15.949	2017		21.767	360		21.757	956		21.767	554		21.771	397		15.955	88		15.96	15		15.949	88		21.767	177		21.757	106		21.767	140		21.771	269		15.955	113		15.96	5
21.783	558		15.963	2248		15.968	1701		15.957	1707		21.779	409		21.769	737		21.779	557		21.783	390		15.963	114		15.968	37		15.957	13		21.779	174		21.769	219		21.779	183		21.783	273		15.963	39		15.968	17
21.795	220		15.971	2816		15.977	1715		15.966	1361		21.791	485		21.781	542		21.791	423		21.795	457		15.971	19		15.977	74		15.966	38		21.791	144		21.781	136		21.791	164		21.795	394		15.971	58		15.977	24
21.807	460		15.98	2358		15.985	1343		15.974	1644		21.802	666		21.793	736		21.802	353		21.807	358		15.98	59		15.985	13		15.974	40		21.802	75		21.793	178		21.802	200		21.807	376		15.98	32		15.985	5
21.819	258		15.988	2417		15.993	735		15.982	1455		21.814	617		21.805	725		21.814	552		21.819	284		15.988	31		15.993	36		15.982	94		21.814	171		21.805	106		21.814	173		21.819	233		15.988	46		15.993	9
21.831	250		15.996	2513		16.002	1652		15.991	1198		21.826	456		21.816	754		21.826	352		21.831	453		15.996	43		16.002	27		15.991	14		21.826	195		21.816	272		21.826	97		21.831	275		15.996	38		16.002	51
21.842	328		16.005	2644		16.01	1384		15.999	1513		21.838	609		21.828	738		21.838	546		21.842	340		16.005	70		16.01	22		15.999	29		21.838	197		21.828	144		21.838	197		21.842	274		16.005	24		16.01	0
21.854	448		16.013	1465		16.018	1872		16.007	1189		21.85	468		21.84	601		21.85	510		21.854	478		16.013	31		16.018	44		16.007	28		21.85	184		21.84	145		21.85	277		21.854	275		16.013	29		16.018	20
21.866	397		16.021	2647		16.027	1502		16.016	1523		21.862	342		21.852	940		21.861	512		21.866	413		16.021	79		16.027	57		16.016	48		21.862	125		21.852	253		21.861	121		21.866	168		16.021	45		16.027	28
21.878	517		16.03	2172		16.035	1144		16.024	1777		21.873	249		21.864	817		21.873	442		21.878	491		16.03	20		16.035	33		16.024	11		21.873	115		21.864	97		21.873	130		21.878	247		16.03	13		16.035	18
21.89	572		16.038	2567		16.043	1432		16.032	1220		21.885	603		21.875	399		21.885	601		21.89	423		16.038	103		16.043	30		16.032	25		21.885	210		21.875	190		21.885	204		21.89	344		16.038	13		16.043	5
21.901	299		16.046	1900		16.052	1812		16.041	1404		21.897	476		21.887	691		21.897	408		21.901	382		16.046	43		16.052	65		16.041	38		21.897	156		21.887	118		21.897	130		21.901	206		16.046	31		16.052	39
21.913	433		16.055	2228		16.06	1501		16.049	1806		21.909	378		21.899	642		21.909	484		21.913	492		16.055	20		16.06	66		16.049	13		21.909	98		21.899	226		21.909	151		21.913	346		16.055	22		16.06	6
21.925	377		16.063	1981		16.068	1261		16.057	1442		21.921	505		21.911	691		21.921	671		21.925	388		16.063	111		16.068	27		16.057	27		21.921	158		21.911	133		21.921	291		21.925	294		16.063	37		16.068	17
21.937	472		16.071	2422		16.077	1260		16.066	1412		21.932	474		21.923	699		21.932	488		21.937	319		16.071	81		16.077	52		16.066	24		21.932	198		21.923	214		21.932	214		21.937	490		16.071	40		16.077	43
21.949	541		16.08	2663		16.085	1434		16.074	1325		21.944	515		21.935	737		21.944	606		21.949	397		16.08	53		16.085	71		16.074	53		21.944	315		21.935	228		21.944	328		21.949	613		16.08	57		16.085	21
21.96	408		16.088	2374		16.093	1284		16.082	1419		21.956	647		21.946	774		21.956	440		21.96	425		16.088	159		16.093	59		16.082	57		21.956	357		21.946	170		21.956	314		21.96	461		16.088	6		16.093	4
21.972	405		16.096	1979		16.102	1332		16.091	1420		21.968	387		21.958	568		21.968	540		21.972	372		16.096	23		16.102	74		16.091	31		21.968	242		21.958	223		21.968	387		21.972	627		16.096	15		16.102	0
21.984	505		16.105	2135		16.11	1200		16.099	1520		21.98	559		21.97	596		21.98	449		21.984	392		16.105	30		16.11	56		16.099	88		21.98	278		21.97	218		21.98	192		21.984	729		16.105	24		16.11	32
21.996	536		16.113	2627		16.118	1564		16.107	1397		21.991	477		21.982	846		21.991	351		21.996	275		16.113	81		16.118	64		16.107	36		21.991	260		21.982	276		21.991	248		21.996	560		16.113	31		16.118	2
22.008	475		16.121	2327		16.127	1318		16.116	1501		22.003	422		21.994	684		22.003	435		22.008	295		16.121	53		16.127	21		16.116	47		22.003	413		21.994	290		22.003	305		22.008	524		16.121	11		16.127	36
22.02	479		16.13	2001		16.135	1587		16.124	1112		22.015	580		22.005	445		22.015	384		22.02	440		16.13	86		16.135	109		16.124	21		22.015	404		22.005	242		22.015	307		22.02	517		16.13	10		16.135	78
22.031	402		16.138	2051		16.143	1324		16.132	1083		22.027	477		22.017	539		22.027	371		22.031	333		16.138	58		16.143	26		16.132	17		22.027	324		22.017	180		22.027	238		22.031	561		16.138	26		16.143	38
22.043	571		16.146	1876		16.152	1650		16.141	1403		22.039	415		22.029	577		22.039	427		22.043	376		16.146	22		16.152	111		16.141	55		22.039	275		22.029	312		22.039	359		22.043	698		16.146	16		16.152	26
22.055	576		16.155	3038		16.16	1321		16.149	1404		22.051	702		22.041	736		22.05	416		22.055	354		16.155	65		16.16	114		16.149	37		22.051	272		22.041	309		22.05	297		22.055	636		16.155	35		16.16	22
22.067	377		16.163	2687		16.168	1401		16.157	1162		22.062	565		22.053	665		22.062	381		22.067	358		16.163	50		16.168	44		16.157	39		22.062	243		22.053	303		22.062	287		22.067	676		16.163	10		16.168	19
22.079	534		16.171	2543		16.177	1303		16.166	1698		22.074	782		22.064	612		22.074	543		22.079	391		16.171	48		16.177	65		16.166	65		22.074	282		22.064	313		22.074	358		22.079	639		16.171	12		16.177	52
22.09	539		16.18	2043		16.185	1091		16.174	1587		22.086	436		22.076	533		22.086	353		22.09	394		16.18	26		16.185	104		16.174	50		22.086	290		22.076	217		22.086	371		22.09	604		16.18	28		16.185	1
22.102	368		16.188	2427		16.193	2068		16.182	1447		22.098	487		22.088	532		22.098	407		22.102	430		16.188	25		16.193	20		16.182	66		22.098	235		22.088	254		22.098	294		22.102	523		16.188	2		16.193	15
22.114	542		16.196	2315		16.202	1332		16.191	1375		22.11	591		22.1	585		22.11	365		22.114	274		16.196	69		16.202	36		16.191	62		22.11	355		22.1	347		22.11	244		22.114	413		16.196	16		16.202	41
22.126	376		16.205	2161		16.21	1178		16.199	1109		22.121	396		22.112	566		22.121	300		22.126	297		16.205	32		16.21	22		16.199	85		22.121	291		22.112	286		22.121	251		22.126	402		16.205	21		16.21	18
22.138	452		16.213	2129		16.218	1542		16.207	1769		22.133	816		22.124	1031		22.133	343		22.138	323		16.213	40		16.218	32		16.207	62		22.133	281		22.124	161		22.133	228		22.138	648		16.213	6		16.218	10
22.15	380		16.221	2292		16.227	1542		16.216	1297		22.145	436		22.135	650		22.145	545		22.15	318		16.221	95		16.227	13		16.216	17		22.145	262		22.135	220		22.145	266		22.15	535		16.221	16		16.227	15
22.161	274		16.23	2341		16.235	1319		16.224	1137		22.157	445		22.147	827		22.157	398		22.161	284		16.23	57		16.235	43		16.224	38		22.157	326		22.147	365		22.157	311		22.161	598		16.23	7		16.235	16
22.173	530		16.238	2129		16.243	1121		16.232	1467		22.169	479		22.159	402		22.169	480		22.173	339		16.238	26		16.243	68		16.232	19		22.169	230		22.159	294		22.169	242		22.173	588		16.238	13		16.243	12
22.185	376		16.246	2463		16.252	1408		16.241	1379		22.18	483		22.171	593		22.18	494		22.185	190		16.246	114		16.252	20		16.241	25		22.18	250		22.171	170		22.18	212		22.185	826		16.246	39		16.252	12
22.197	471		16.255	2130		16.26	1243		16.249	1398		22.192	419		22.183	579		22.192	333		22.197	281		16.255	31		16.26	66		16.249	47		22.192	303		22.183	254		22.192	142		22.197	682		16.255	20		16.26	25
22.209	659		16.263	1897		16.268	1220		16.257	1577		22.204	459		22.194	543		22.204	613		22.209	307		16.263	75		16.268	63		16.257	9		22.204	334		22.194	195		22.204	226		22.209	641		16.263	11		16.268	4
22.22	375		16.271	2871		16.277	1089		16.266	1566		22.216	489		22.206	753		22.216	331		22.22	408		16.271	124		16.277	40		16.266	105		22.216	197		22.206	234		22.216	174		22.22	314		16.271	21		16.277	5
22.232	673		16.28	2180		16.285	1593		16.274	1292		22.228	504		22.218	506		22.228	312		22.232	466		16.28	143		16.285	8		16.274	1		22.228	322		22.218	193		22.228	263		22.232	471		16.28	21		16.285	20
22.244	561		16.288	1935		16.293	1279		16.282	1032		22.24	457		22.23	580		22.239	418		22.244	302		16.288	15		16.293	22		16.282	7		22.24	301		22.23	264		22.239	262		22.244	544		16.288	0		16.293	10
22.256	297		16.296	2332		16.302	1520		16.291	1288		22.251	578		22.242	831		22.251	290		22.256	344		16.296	68		16.302	19		16.291	69		22.251	284		22.242	186		22.251	187		22.256	464		16.296	41		16.302	40
22.268	360		16.305	2398		16.31	1370		16.299	1280		22.263	310		22.253	577		22.263	252		22.268	343		16.305	22		16.31	12		16.299	7		22.263	203		22.253	137		22.263	379		22.268	396		16.305	33		16.31	80
22.279	278		16.313	2673		16.318	1306		16.307	1707		22.275	595		22.265	494		22.275	501		22.279	243		16.313	87		16.318	84		16.307	44		22.275	287		22.265	144		22.275	253		22.279	581		16.313	0		16.318	1
22.291	426		16.321	2501		16.327	1236		16.316	1285		22.287	543		22.277	761		22.287	601		22.291	530		16.321	52		16.327	87		16.316	27		22.287	258		22.277	273		22.287	380		22.291	622		16.321	28		16.327	25
22.303	483		16.33	1850		16.335	1649		16.324	1381		22.299	325		22.289	446		22.299	303		22.303	332		16.33	34		16.335	44		16.324	55		22.299	322		22.289	186		22.299	191		22.303	369		16.33	21		16.335	1
22.315	427		16.338	2381		16.343	1432		16.332	1532		22.31	403		22.301	495		22.31	484		22.315	365		16.338	39		16.343	42		16.332	21		22.31	228		22.301	221		22.31	178		22.315	555		16.338	37		16.343	40
22.327	574		16.346	2033		16.352	1337		16.341	1122		22.322	544		22.313	675		22.322	392		22.327	361		16.346	35		16.352	85		16.341	13		22.322	269		22.313	173		22.322	243		22.327	371		16.346	4		16.352	54
22.339	353		16.355	2530		16.36	1459		16.349	1735		22.334	513		22.324	803		22.334	565		22.339	200		16.355	8		16.36	23		16.349	46		22.334	200		22.324	211		22.334	250		22.339	603		16.355	22		16.36	2
22.35	392		16.363	2021		16.368	1216		16.357	1274		22.346	478		22.336	630		22.346	473		22.35	216		16.363	120		16.368	11		16.357	75		22.346	291		22.336	263		22.346	203		22.35	433		16.363	25		16.368	26
22.362	584		16.371	2046		16.377	1028		16.366	1444		22.358	279		22.348	508		22.358	518		22.362	293		16.371	18		16.377	62		16.366	44		22.358	281		22.348	182		22.358	160		22.362	373		16.371	33		16.377	45
22.374	476		16.38	2254		16.385	1351		16.374	1380		22.369	536		22.36	446		22.369	248		22.374	325		16.38	33		16.385	73		16.374	77		22.369	244		22.36	161		22.369	280		22.374	594		16.38	23		16.385	4
22.386	438		16.388	2313		16.393	1258		16.382	1238		22.381	495		22.372	681		22.381	436		22.386	237		16.388	63		16.393	45		16.382	77		22.381	294		22.372	233		22.381	224		22.386	491		16.388	17		16.393	15
22.398	363		16.396	2297		16.402	1089		16.391	1535		22.393	542		22.383	523		22.393	353		22.398	323		16.396	54		16.402	64		16.391	124		22.393	178		22.383	124		22.393	303		22.398	506		16.396	18		16.402	59
22.409	481		16.405	2084		16.41	1013		16.399	1433		22.405	469		22.395	714		22.405	516		22.409	329		16.405	46		16.41	48		16.399	63		22.405	264		22.395	248		22.405	104		22.409	393		16.405	23		16.41	40
22.421	506		16.413	1993		16.418	1496		16.407	1707		22.417	563		22.407	650		22.417	467		22.421	400		16.413	59		16.418	13		16.407	57		22.417	329		22.407	147		22.417	308		22.421	452		16.413	45		16.418	6
22.433	347		16.421	1758		16.427	1029		16.416	1283		22.429	383		22.419	662		22.428	407		22.433	308		16.421	120		16.427	45		16.416	52		22.429	172		22.419	196		22.428	178		22.433	350		16.421	27		16.427	35
22.445	385		16.43	1750		16.435	992		16.424	1281		22.44	477		22.431	521		22.44	390		22.445	238		16.43	58		16.435	58		16.424	25		22.44	208		22.431	266		22.44	163		22.445	645		16.43	27		16.435	33
22.457	349		16.438	2386		16.443	1119		16.432	1219		22.452	455		22.442	456		22.452	224		22.457	177		16.438	31		16.443	36		16.432	32		22.452	359		22.442	175		22.452	287		22.457	430		16.438	9		16.443	19
22.468	406		16.446	2267		16.452	1172		16.441	1371		22.464	428		22.454	471		22.464	416		22.468	426		16.446	52		16.452	42		16.441	18		22.464	201		22.454	272		22.464	191		22.468	503		16.446	0		16.452	29
22.48	293		16.455	1955		16.46	1205		16.449	1172		22.476	422		22.466	346		22.476	527		22.48	315		16.455	41		16.46	38		16.449	45		22.476	234		22.466	210		22.476	256		22.48	394		16.455	24		16.46	61
22.492	332		16.463	2253		16.468	1519		16.457	1107		22.488	498		22.478	363		22.488	484		22.492	303		16.463	32		16.468	25		16.457	71		22.488	211		22.478	137		22.488	151		22.492	309		16.463	51		16.468	45
22.504	333		16.471	2390		16.477	1227		16.466	1014		22.499	379		22.49	729		22.499	427		22.504	312		16.471	46		16.477	57		16.466	80		22.499	226		22.49	191		22.499	99		22.504	484		16.471	26		16.477	23
22.516	383		16.48	1908		16.485	1201		16.474	1183		22.511	467		22.502	742		22.511	641		22.516	236		16.48	81		16.485	90		16.474	38		22.511	206		22.502	235		22.511	240		22.516	458		16.48	21		16.485	18
22.528	411		16.488	1929		16.493	1224		16.482	1102		22.523	433		22.513	522		22.523	424		22.528	267		16.488	80		16.493	15		16.482	28		22.523	242		22.513	118		22.523	250		22.528	314		16.488	31		16.493	8
22.539	482		16.496	2066		16.502	1597		16.491	1316		22.535	549		22.525	353		22.535	325		22.539	382		16.496	55		16.502	55		16.491	54		22.535	234		22.525	239		22.535	130		22.539	257		16.496	8		16.502	5
22.551	538		16.505	1917		16.51	800		16.499	1055		22.547	689		22.537	542		22.547	298		22.551	389		16.505	48		16.51	41		16.499	47		22.547	215		22.537	200		22.547	278		22.551	343		16.505	14		16.51	13
22.563	589		16.513	2310		16.518	1007		16.507	1208		22.558	315		22.549	554		22.558	375		22.563	402		16.513	41		16.518	29		16.507	30		22.558	138		22.549	183		22.558	201		22.563	441		16.513	25		16.518	20
22.575	387		16.521	1981		16.527	1180		16.516	1480		22.57	504		22.561	516		22.57	385		22.575	399		16.521	102		16.527	42		16.516	58		22.57	201		22.561	231		22.57	197		22.575	346		16.521	0		16.527	10
22.587	444		16.53	1776		16.535	1127		16.524	1248		22.582	535		22.572	494		22.582	305		22.587	362		16.53	50		16.535	50		16.524	64		22.582	284		22.572	154		22.582	194		22.587	410		16.53	19		16.535	18
22.598	330		16.538	1907		16.543	1306		16.532	1507		22.594	515		22.584	355		22.594	343		22.598	323		16.538	19		16.543	21		16.532	40		22.594	326		22.584	217		22.594	161		22.598	317		16.538	34		16.543	25
22.61	367		16.546	2205		16.552	840		16.541	1155		22.606	728		22.596	432		22.606	471		22.61	263		16.546	101		16.552	70		16.541	63		22.606	303		22.596	103		22.606	193		22.61	324		16.546	25		16.552	10
22.622	351		16.555	1684		16.56	863		16.549	1163		22.618	516		22.608	704		22.617	753		22.622	298		16.555	103		16.56	32		16.549	81		22.618	128		22.608	159		22.617	178		22.622	330		16.555	28		16.56	26
22.634	328		16.563	2548		16.568	1074		16.557	1100		22.629	569		22.62	638		22.629	441		22.634	312		16.563	144		16.568	32		16.557	64		22.629	209		22.62	194		22.629	194		22.634	305		16.563	49		16.568	34
22.646	379		16.571	1982		16.577	853		16.566	1343		22.641	367		22.631	497		22.641	289		22.646	394		16.571	16		16.577	37		16.566	29		22.641	160		22.631	253		22.641	149		22.646	344		16.571	24		16.577	7
22.657	360		16.58	2312		16.585	1054		16.574	1021		22.653	532		22.643	589		22.653	498		22.657	257		16.58	100		16.585	50		16.574	46		22.653	289		22.643	235		22.653	238		22.657	286		16.58	13		16.585	21
22.669	520		16.588	1545		16.593	1112		16.582	1463		22.665	512		22.655	518		22.665	524		22.669	216		16.588	106		16.593	25		16.582	61		22.665	148		22.655	118		22.665	228		22.669	353		16.588	47		16.593	41
22.681	453		16.596	1776		16.602	1016		16.591	1098		22.677	428		22.667	530		22.677	389		22.681	229		16.596	18		16.602	41		16.591	52		22.677	372		22.667	202		22.677	192		22.681	433		16.596	24		16.602	13
22.693	386		16.605	2423		16.61	1087		16.599	975		22.688	499		22.679	509		22.688	344		22.693	353		16.605	47		16.61	31		16.599	13		22.688	188		22.679	128		22.688	196		22.693	385		16.605	6		16.61	21
22.705	356		16.613	1810		16.618	1115		16.607	1090		22.7	291		22.691	671		22.7	359		22.705	263		16.613	41		16.618	52		16.607	38		22.7	138		22.691	164		22.7	160		22.705	377		16.613	16		16.618	19
22.717	192		16.621	2165		16.627	994		16.616	917		22.712	486		22.702	586		22.712	426		22.717	295		16.621	11		16.627	42		16.616	114		22.712	190		22.702	222		22.712	189		22.717	202		16.621	20		16.627	17
22.728	227		16.629	1925		16.635	1137		16.624	1133		22.724	439		22.714	573		22.724	300		22.728	309		16.629	5		16.635	27		16.624	63		22.724	179		22.714	254		22.724	181		22.728	292		16.629	11		16.635	35
22.74	429		16.638	2187		16.643	877		16.632	1172		22.736	330		22.726	669		22.736	222		22.74	265		16.638	52		16.643	30		16.632	33		22.736	141		22.726	190		22.736	244		22.74	235		16.638	44		16.643	4
22.752	323		16.646	1674		16.652	1105		16.641	1293		22.748	457		22.738	529		22.747	495		22.752	304		16.646	48		16.652	81		16.641	54		22.748	169		22.738	244		22.747	169		22.752	313		16.646	28		16.652	19
22.764	392		16.654	1714		16.66	1380		16.649	1363		22.759	445		22.75	803		22.759	257		22.764	181		16.654	12		16.66	116		16.649	69		22.759	111		22.75	120		22.759	256		22.764	267		16.654	0		16.66	1
22.776	430		16.663	2195		16.668	1386		16.657	1050		22.771	572		22.761	572		22.771	187		22.776	428		16.663	13		16.668	15		16.657	74		22.771	158		22.761	210		22.771	210		22.776	177		16.663	11		16.668	16
22.787	334		16.671	1982		16.677	1211		16.666	1216		22.783	533		22.773	521		22.783	360		22.787	221		16.671	50		16.677	31		16.666	24		22.783	138		22.773	95		22.783	159		22.787	230		16.671	5		16.677	32
22.799	218		16.679	1624		16.685	896		16.674	976		22.795	286		22.785	565		22.795	493		22.799	262		16.679	113		16.685	20		16.674	90		22.795	228		22.785	199		22.795	182		22.799	402		16.679	27		16.685	6
22.811	443		16.688	1990		16.693	1252		16.682	1334		22.807	561		22.797	345		22.807	557		22.811	227		16.688	29		16.693	126		16.682	77		22.807	96		22.797	120		22.807	285		22.811	215		16.688	13		16.693	24
[truncated: 2,021 more rows]
