# Supplementary material for: Chemical capture of diazo metabolites reveals biosynthetic hydrazone oxidation
Source: Nature. 2026 Feb 4;652(8109):517–25. doi: 10.1038/s41586-025-10079-x (PMC13061610; doi:10.1038/s41586-025-10079-x)
Supplement: Supplementary file 17 — Source Data Extended Data Fig. 10 [file 41586_2025_10079_MOESM17_ESM.xlsx]

## Sheet: ED 10B
EIC 418.1761 m/z																						EIC 462.1660 m/z
5 std			Full reaction			–10			–Dob2			–MalCoA			–Dob3			–NADPH				4 std			Full reaction			–10			–Dob2			–MalCoA			–Dob3			–NADPH
Time(min)	Relative Abundance		Time(min)	Relative Abundance		Time(min)	Relative Abundance		Time(min)	Relative Abundance		Time(min)	Relative Abundance		Time(min)	Relative Abundance		Time(min)	Relative Abundance			Time(min)	Relative Abundance		Time(min)	Relative Abundance		Time(min)	Relative Abundance		Time(min)	Relative Abundance		Time(min)	Relative Abundance		Time(min)	Relative Abundance		Time(min)	Relative Abundance
0.506471	0		0.506249	0		0.506242	0		0.506225	0		0.506234	0		0.50656	0		0.506229	0			0.506547	11921.5		0.506249	36089.8		0.506242	0		0.506225	10816.8		0.506234	23383.3		0.50656	10115.6		0.506229	22904.3
0.517582	0		0.517659	0		0.517607	0		0.517616	0		0.518071	0		0.518153	0		0.517831	0			0.518158	0		0.517659	0		0.517607	0		0.517616	0		0.518071	0		0.518153	0		0.517831	0
0.524134	0		0.524158	0		0.523885	0		0.524064	0		0.524642	0		0.524924	0		0.524631	0			0.524663	0		0.524158	0		0.523885	0		0.524064	0		0.524642	0		0.524924	0		0.524631	0
0.530829	0		0.53103	0		0.53051	0		0.530801	0		0.531421	0		0.531614	0		0.531468	0			0.531301	0		0.53103	0		0.53051	0		0.530801	0		0.531421	0		0.531614	0		0.531468	0
0.537198	0		0.537371	0		0.537075	0		0.537393	0		0.53797	0		0.538152	0		0.537975	0			0.537841	0		0.537371	0		0.537075	0		0.537393	0		0.53797	0		0.538152	0		0.537975	0
0.543869	0		0.544359	0		0.544044	0		0.544019	0		0.545024	0		0.545335	0		0.54496	0			0.544638	0		0.544359	0		0.544044	0		0.544019	0		0.545024	0		0.545335	0		0.54496	0
0.550676	0		0.551385	0		0.551268	0		0.551239	0		0.552248	0		0.552347	0		0.552207	0			0.551631	0		0.551385	0		0.551268	0		0.551239	0		0.552248	0		0.552347	0		0.552207	0
0.557698	0		0.558645	0		0.558487	0		0.558475	0		0.559664	0		0.559817	0		0.559462	0			0.558798	0		0.558645	0		0.558487	0		0.558475	0		0.559664	0		0.559817	0		0.559462	0
0.564949	0		0.566097	0		0.565717	0		0.565765	0		0.567074	0		0.567267	0		0.566747	0			0.566041	0		0.566097	0		0.565717	0		0.565765	0		0.567074	0		0.567267	0		0.566747	0
0.572171	0		0.573536	0		0.57311	0		0.573226	0		0.574558	0		0.574703	0		0.574181	0			0.573068	0		0.573536	0		0.57311	0		0.573226	0		0.574558	0		0.574703	0		0.574181	0
0.579382	0		0.580953	0		0.580577	0		0.580677	0		0.582014	0		0.582155	0		0.581667	0			0.580053	0		0.580953	0		0.580577	0		0.580677	0		0.582014	0		0.582155	0		0.581667	0
0.586631	0		0.588458	0		0.588009	0		0.588143	0		0.589461	0		0.589675	0		0.589082	0			0.587029	0		0.588458	0		0.588009	0		0.588143	0		0.589461	0		0.589675	0		0.589082	0
0.594111	0		0.595923	0		0.595428	0		0.595574	0		0.596921	0		0.597135	0		0.596542	0			0.594077	0		0.595923	0		0.595428	0		0.595574	0		0.596921	0		0.597135	0		0.596542	0
0.601537	0		0.603362	0		0.60282	0		0.603091	0		0.604434	0		0.604607	0		0.60398	0			0.601087	0		0.603362	0		0.60282	0		0.603091	0		0.604434	0		0.604607	0		0.60398	0
0.608771	0		0.610806	0		0.610285	0		0.610561	0		0.61191	0		0.612053	0		0.611497	0			0.607891	0		0.610806	0		0.610285	0		0.610561	0		0.61191	0		0.612053	0		0.611497	0
0.615998	0		0.618145	0		0.617704	0		0.617842	0		0.619184	0		0.619587	0		0.618977	0			0.614539	0		0.618145	0		0.617704	0		0.617842	0		0.619184	0		0.619587	0		0.618977	0
0.623294	0		0.625619	0		0.625137	0		0.625288	0		0.626638	0		0.627072	0		0.626434	0			0.621434	0		0.625619	0		0.625137	0		0.625288	0		0.626638	0		0.627072	0		0.626434	0
0.630119	0		0.63308	0		0.632556	0		0.632809	0		0.633998	0		0.63453	0		0.63372	0			0.628239	0		0.63308	0		0.632556	0		0.632809	0		0.633998	0		0.63453	0		0.63372	0
0.636432	0		0.640068	0		0.640024	0		0.640059	0		0.640841	0		0.641289	0		0.640758	0			0.634706	0		0.640068	0		0.640024	0		0.640059	0		0.640841	0		0.641289	0		0.640758	0
0.642715	0		0.646422	0		0.646528	0		0.646545	0		0.647313	0		0.647821	0		0.647044	0			0.640998	0		0.646422	0		0.646528	0		0.646545	0		0.647313	0		0.647821	0		0.647044	0
0.649067	0		0.652895	0		0.652776	0		0.652793	0		0.653759	0		0.654084	0		0.653362	0			0.647301	0		0.652895	0		0.652776	0		0.652793	0		0.653759	0		0.654084	0		0.653362	0
0.655376	0		0.659362	0		0.659016	0		0.659154	0		0.660096	0		0.660548	0		0.659814	0			0.653777	0		0.659362	0		0.659016	0		0.659154	0		0.660096	0		0.660548	0		0.659814	0
0.661675	0		0.665836	0		0.665346	0		0.665469	0		0.666592	0		0.667026	0		0.666232	0			0.660252	0		0.665836	0		0.665346	0		0.665469	0		0.666592	0		0.667026	0		0.666232	0
0.667983	0		0.672328	0		0.671615	0		0.671933	0		0.673057	0		0.673508	0		0.672713	0			0.666723	0		0.672328	0		0.671615	0		0.671933	0		0.673057	0		0.673508	0		0.672713	0
0.674482	0		0.678643	0		0.677879	0		0.678399	0		0.679523	0		0.679988	0		0.679183	0			0.673198	0		0.678643	0		0.677879	0		0.678399	0		0.679523	0		0.679988	0		0.679183	0
0.680796	0		0.685107	0		0.684341	0		0.684724	0		0.686016	0		0.686458	0		0.685653	0			0.679659	0		0.685107	0		0.684341	0		0.684724	0		0.686016	0		0.686458	0		0.685653	0
0.687099	0		0.691587	0		0.690671	0		0.691197	0		0.692528	0		0.692949	0		0.69213	0			0.686141	0		0.691587	0		0.690671	0		0.691197	0		0.692528	0		0.692949	0		0.69213	0
0.693404	0		0.698116	0		0.697154	0		0.697697	0		0.698936	0		0.699485	0		0.698622	0			0.692459	0		0.698116	0		0.697154	0		0.697697	0		0.698936	0		0.699485	0		0.698622	0
0.699748	0		0.704681	0		0.703677	0		0.70413	0		0.705493	0		0.706078	0		0.704987	0			0.698849	0		0.704681	0		0.703677	0		0.70413	0		0.705493	0		0.706078	0		0.704987	0
0.706093	0		0.711091	0		0.710018	0		0.710572	0		0.711924	0		0.712607	0		0.711547	0			0.70518	0		0.711091	0		0.710018	0		0.710572	0		0.711924	0		0.712607	0		0.711547	0
0.712448	0		0.717601	0		0.716558	0		0.717089	0		0.71842	0		0.719089	0		0.718075	0			0.711526	0		0.717601	0		0.716558	0		0.717089	0		0.71842	0		0.719089	0		0.718075	0
0.718749	0		0.723918	0		0.723025	0		0.723533	0		0.724876	0		0.725589	0		0.724531	0			0.718025	0		0.723918	0		0.723025	0		0.723533	0		0.724876	0		0.725589	0		0.724531	0
0.725213	0		0.730175	0		0.729478	0		0.729975	0		0.731126	0		0.731843	0		0.730785	0			0.724519	0		0.730175	0		0.729478	0		0.729975	0		0.731126	0		0.731843	0		0.730785	0
0.731461	0		0.736424	0		0.735718	0		0.736264	0		0.737399	0		0.738101	0		0.737014	0			0.730775	0		0.736424	0		0.735718	0		0.736264	0		0.737399	0		0.738101	0		0.737014	0
0.737576	0		0.742669	0		0.741979	0		0.7425	0		0.74363	0		0.744323	0		0.743287	0			0.737004	0		0.742669	0		0.741979	0		0.7425	0		0.74363	0		0.744323	0		0.743287	0
0.743793	0		0.748941	0		0.748227	0		0.748747	0		0.74986	0		0.750611	0		0.749581	0			0.743222	0		0.748941	0		0.748227	0		0.748747	0		0.74986	0		0.750611	0		0.749581	0
0.750031	0		0.755198	0		0.754486	0		0.755009	0		0.75611	0		0.756874	0		0.756003	0			0.749489	0		0.755198	0		0.754486	0		0.755009	0		0.75611	0		0.756874	0		0.756003	0
0.756249	0		0.761446	0		0.76074	0		0.761256	0		0.762378	0		0.76313	0		0.76243	0			0.755737	0		0.761446	0		0.76074	0		0.761256	0		0.762378	0		0.76313	0		0.76243	0
0.762487	0		0.767759	0		0.767008	0		0.767515	0		0.768629	0		0.769394	0		0.768856	0			0.761984	0		0.767759	0		0.767008	0		0.767515	0		0.768629	0		0.769394	0		0.768856	0
0.768724	0		0.774025	0		0.77328	0		0.773763	0		0.774894	0		0.775658	0		0.775293	0			0.768236	0		0.774025	0		0.77328	0		0.773763	0		0.774894	0		0.775658	0		0.775293	0
0.774965	0		0.780294	0		0.77972	0		0.780006	0		0.781326	0		0.7821	0		0.781727	0			0.774494	0		0.780294	0		0.77972	0		0.780006	0		0.781326	0		0.7821	0		0.781727	0
0.781191	0		0.78656	0		0.786157	0		0.78631	0		0.787623	0		0.788384	0		0.788169	0			0.780935	0		0.78656	0		0.786157	0		0.78631	0		0.787623	0		0.788384	0		0.788169	0
0.787439	0		0.792997	0		0.792465	0		0.792608	0		0.793931	0		0.794673	0		0.794469	0			0.787192	0		0.792997	0		0.792465	0		0.792608	0		0.793931	0		0.794673	0		0.794469	0
0.793692	0		0.7993	0		0.798774	0		0.79908	0		0.800384	0		0.801169	0		0.800784	0			0.793487	0		0.7993	0		0.798774	0		0.79908	0		0.800384	0		0.801169	0		0.800784	0
0.799965	0		0.805617	0		0.805256	0		0.805389	0		0.806705	0		0.807662	0		0.807262	0			0.799787	0		0.805617	0		0.805256	0		0.805389	0		0.806705	0		0.807662	0		0.807262	0
0.806243	0		0.811921	0		0.811757	0		0.811754	0		0.813069	0		0.814162	0		0.813749	0			0.806094	0		0.811921	0		0.811757	0		0.811754	0		0.813069	0		0.814162	0		0.813749	0
0.812519	0		0.818258	0		0.818321	0		0.818127	0		0.819596	0		0.820688	0		0.820285	0			0.812402	0		0.818258	0		0.818321	0		0.818127	0		0.819596	0		0.820688	0		0.820285	0
0.818968	0		0.824804	0		0.824871	0		0.824654	0		0.826134	0		0.827248	0		0.826837	0			0.818725	0		0.824804	0		0.824871	0		0.824654	0		0.826134	0		0.827248	0		0.826837	0
0.825283	0		0.831368	0		0.831428	0		0.831205	0		0.832581	0		0.833818	0		0.833366	0			0.825233	0		0.831368	0		0.831428	0		0.831205	0		0.832581	0		0.833818	0		0.833366	0
0.831597	0		0.837905	0		0.837983	0		0.837721	0		0.839147	0		0.840364	0		0.839897	0			0.831749	0		0.837905	0		0.837983	0		0.837721	0		0.839147	0		0.840364	0		0.839897	0
0.837892	0		0.844449	0		0.844593	0		0.844287	0		0.845702	0		0.846918	0		0.846472	0			0.838253	0		0.844449	0		0.844593	0		0.844287	0		0.845702	0		0.846918	0		0.846472	0
0.844358	0		0.851027	0		0.85118	0		0.850848	0		0.852259	0		0.853509	0		0.853049	0			0.844751	0		0.851027	0		0.85118	0		0.850848	0		0.852259	0		0.853509	0		0.853049	0
0.850847	0		0.857596	0		0.857746	0		0.857414	0		0.85881	0		0.860079	0		0.859622	0			0.851292	0		0.857596	0		0.857746	0		0.857414	0		0.85881	0		0.860079	0		0.859622	0
0.857331	0		0.864147	0		0.864312	0		0.86403	0		0.865418	0		0.866682	0		0.866114	0			0.857819	0		0.864147	0		0.864312	0		0.86403	0		0.865418	0		0.866682	0		0.866114	0
0.863802	0		0.870696	0		0.870936	0		0.870623	0		0.872	0		0.873241	0		0.87272	0			0.864339	0		0.870696	0		0.870936	0		0.870623	0		0.872	0		0.873241	0		0.87272	0
0.870294	0		0.877292	0		0.877515	0		0.877189	0		0.878564	0		0.879861	0		0.879293	0			0.870855	0		0.877292	0		0.877515	0		0.877189	0		0.878564	0		0.879861	0		0.879293	0
0.876799	0		0.883837	0		0.884089	0		0.883749	0		0.885106	0		0.886439	0		0.885844	0			0.8774	0		0.883837	0		0.884089	0		0.883749	0		0.885106	0		0.886439	0		0.885844	0
0.883126	0		0.890416	0		0.890462	0		0.890394	0		0.891715	0		0.89302	0		0.892403	0			0.883926	0		0.890416	0		0.890462	0		0.890394	0		0.891715	0		0.89302	0		0.892403	0
0.889446	0		0.896809	0		0.897091	0		0.896819	0		0.89813	0		0.899595	0		0.899021	0			0.890265	0		0.896809	0		0.897091	0		0.896819	0		0.89813	0		0.899595	0		0.899021	0
0.895778	0		0.903421	0		0.903711	0		0.903404	0		0.904695	0		0.906223	0		0.905596	0			0.896624	0		0.903421	0		0.903711	0		0.903404	0		0.904695	0		0.906223	0		0.905596	0
0.902145	0		0.910006	0		0.910301	0		0.909964	0		0.91126	0		0.912818	0		0.912162	0			0.903175	0		0.910006	0		0.910301	0		0.909964	0		0.91126	0		0.912818	0		0.912162	0
0.908663	0		0.916562	0		0.916887	0		0.916589	0		0.917882	0		0.919405	0		0.918728	0			0.909714	0		0.916562	0		0.916887	0		0.916589	0		0.917882	0		0.919405	0		0.918728	0
0.914997	0		0.923145	0		0.923532	0		0.923194	0		0.924476	0		0.925991	0		0.925356	0			0.916234	0		0.923145	0		0.923532	0		0.923194	0		0.924476	0		0.925991	0		0.925356	0
0.921338	0		0.929794	0		0.930148	0		0.929792	0		0.931071	0		0.932646	0		0.931969	0			0.922769	0		0.929794	0		0.930148	0		0.929792	0		0.931071	0		0.932646	0		0.931969	0
0.927706	0		0.936388	0		0.936747	0		0.936399	0		0.937656	0		0.93926	0		0.938565	0			0.929356	0		0.936388	0		0.936747	0		0.936399	0		0.937656	0		0.93926	0		0.938565	0
0.934241	0		0.942966	0		0.943356	0		0.94305	0		0.944297	0		0.945867	0		0.945159	0			0.935911	0		0.942966	0		0.943356	0		0.94305	0		0.944297	0		0.945867	0		0.945159	0
0.940753	0		0.949558	0		0.950012	0		0.949667	0		0.950903	0		0.952431	0		0.951804	0			0.94246	0		0.949558	0		0.950012	0		0.949667	0		0.950903	0		0.952431	0		0.951804	0
0.947276	0		0.956182	0		0.956632	0		0.956258	0		0.957474	0		0.95908	0		0.958401	0			0.949013	0		0.956182	0		0.956632	0		0.956258	0		0.957474	0		0.95908	0		0.958401	0
0.953846	0		0.962795	0		0.963242	0		0.962846	0		0.964074	0		0.965718	0		0.965	0			0.955609	0		0.962795	0		0.963242	0		0.962846	0		0.964074	0		0.965718	0		0.965	0
0.960382	0		0.969402	0		0.969868	0		0.969519	0		0.970728	0		0.972338	0		0.971596	0			0.962202	0		0.969402	0		0.969868	0		0.969519	0		0.970728	0		0.972338	0		0.971596	0
0.966924	0		0.975997	0		0.976558	0		0.976172	0		0.977371	0		0.978952	0		0.97826	0			0.968768	0		0.975997	0		0.976558	0		0.976172	0		0.977371	0		0.978952	0		0.97826	0
0.973286	0		0.982677	0		0.983064	0		0.982803	0		0.983994	0		0.985639	0		0.98488	0			0.975344	0		0.982677	0		0.983064	0		0.982803	0		0.983994	0		0.985639	0		0.98488	0
0.979682	0		0.989139	0		0.989709	0		0.989272	0		0.990458	0		0.992275	0		0.991474	0			0.981802	0		0.989139	0		0.989709	0		0.989272	0		0.990458	0		0.992275	0		0.991474	0
0.986057	0		0.995764	0		0.996342	0		0.995955	0		0.997151	0		0.998906	0		0.99808	0			0.988389	0		0.995764	0		0.996342	0		0.995955	0		0.997151	0		0.998906	0		0.99808	0
0.992429	0		1.00236	0		1.00307	0		1.00261	0		1.00377	0		1.00551	0		1.00473	0			0.994984	0		1.00236	0		1.00307	0		1.00261	0		1.00377	0		1.00551	0		1.00473	0
0.998981	0		1.009	0		1.00969	0		1.0092	0		1.01034	0		1.01213	0		1.01102	0			1.00156	0		1.009	0		1.00969	0		1.0092	0		1.01034	0		1.01213	0		1.01102	0
1.00539	0		1.01555	0		1.01627	0		1.01576	0		1.01688	0		1.01868	0		1.01753	0			1.00817	0		1.01555	0		1.01627	0		1.01576	0		1.01688	0		1.01868	0		1.01753	0
1.01178	0		1.02209	0		1.02282	0		1.02237	0		1.02346	0		1.02524	0		1.02406	0			1.01472	0		1.02209	0		1.02282	0		1.02237	0		1.02346	0		1.02524	0		1.02406	0
1.01816	0		1.02864	0		1.02916	0		1.02866	0		1.02974	0		1.03151	0		1.03065	0			1.02125	0		1.02864	0		1.02916	0		1.02866	0		1.02974	0		1.03151	0		1.03065	0
1.02471	0		1.03496	0		1.03546	0		1.03496	0		1.03603	0		1.0381	0		1.0372	0			1.02779	0		1.03496	0		1.03546	0		1.03496	0		1.03603	0		1.0381	0		1.0372	0
1.0313	0		1.04126	0		1.04179	0		1.04151	0		1.04258	0		1.04467	0		1.04376	0			1.03436	0		1.04126	0		1.04179	0		1.04151	0		1.04258	0		1.04467	0		1.04376	0
1.03785	0		1.04782	0		1.04838	0		1.04812	0		1.04918	0		1.05123	0		1.05033	0			1.04092	0		1.04782	0		1.04838	0		1.04812	0		1.04918	0		1.05123	0		1.05033	0
1.0444	0		1.05438	0		1.055	0		1.0547	0		1.05578	0		1.05781	0		1.05696	0			1.04749	0		1.05438	0		1.055	0		1.0547	0		1.05578	0		1.05781	0		1.05696	0
1.05095	0		1.061	0		1.06163	0		1.06132	0		1.06236	0		1.06446	0		1.06356	0			1.05406	0		1.061	0		1.06163	0		1.06132	0		1.06236	0		1.06446	0		1.06356	0
1.05755	0		1.06758	0		1.06826	0		1.06793	0		1.06897	0		1.07106	0		1.07015	0			1.06069	0		1.06758	0		1.06826	0		1.06793	0		1.06897	0		1.07106	0		1.07015	0
1.06396	0		1.07415	0		1.0749	0		1.07461	0		1.07562	0		1.07766	0		1.07675	0			1.06727	0		1.07415	0		1.0749	0		1.07461	0		1.07562	0		1.07766	0		1.07675	0
1.07052	0		1.08058	0		1.08161	0		1.08108	0		1.08208	0		1.08427	0		1.08341	0			1.07385	0		1.08058	0		1.08161	0		1.08108	0		1.08208	0		1.08427	0		1.08341	0
1.07708	0		1.08723	0		1.08828	0		1.0877	0		1.08868	0		1.09094	0		1.09005	0			1.08041	0		1.08723	0		1.08828	0		1.0877	0		1.08868	0		1.09094	0		1.09005	0
1.08367	0		1.09384	0		1.09492	0		1.09433	0		1.0953	0		1.09758	0		1.09666	0			1.08704	0		1.09384	0		1.09492	0		1.09433	0		1.0953	0		1.09758	0		1.09666	0
1.09025	0		1.10045	0		1.10158	0		1.10103	0		1.10197	0		1.10422	0		1.10327	0			1.09365	0		1.10045	0		1.10158	0		1.10103	0		1.10197	0		1.10422	0		1.10327	0
1.09681	0		1.10706	0		1.10831	0		1.10768	0		1.1086	0		1.11085	0		1.10993	0			1.10023	0		1.10706	0		1.10831	0		1.10768	0		1.1086	0		1.11085	0		1.10993	0
1.10338	0		1.11374	0		1.11498	0		1.11431	0		1.11522	0		1.11753	0		1.11657	0			1.10681	0		1.11374	0		1.11498	0		1.11431	0		1.11522	0		1.11753	0		1.11657	0
1.10999	0		1.12037	0		1.12165	0		1.12094	0		1.12184	0		1.12419	0		1.12319	0			1.11345	0		1.12037	0		1.12165	0		1.12094	0		1.12184	0		1.12419	0		1.12319	0
1.11658	0		1.12697	0		1.1283	0		1.12762	0		1.12853	0		1.13082	0		1.12981	0			1.12008	0		1.12697	0		1.1283	0		1.12762	0		1.12853	0		1.13082	0		1.12981	0
1.12314	0		1.13359	0		1.13504	0		1.13428	0		1.13516	0		1.13745	0		1.13648	0			1.1267	0		1.13359	0		1.13504	0		1.13428	0		1.13516	0		1.13745	0		1.13648	0
1.12973	0		1.14027	0		1.14173	0		1.14091	0		1.14177	0		1.14414	0		1.14311	0			1.13332	0		1.14027	0		1.14173	0		1.14091	0		1.14177	0		1.14414	0		1.14311	0
1.13636	0		1.14689	0		1.1484	0		1.14754	0		1.14839	0		1.15079	0		1.14973	0			1.13996	0		1.14689	0		1.1484	0		1.14754	0		1.14839	0		1.15079	0		1.14973	0
1.14296	0		1.15351	0		1.15507	0		1.15423	0		1.15507	0		1.15742	0		1.15635	0			1.1466	0		1.15351	0		1.15507	0		1.15423	0		1.15507	0		1.15742	0		1.15635	0
1.14955	0		1.16011	0		1.16197	0		1.16088	0		1.16172	0		1.16406	0		1.16305	0			1.15321	0		1.16011	0		1.16197	0		1.16088	0		1.16172	0		1.16406	0		1.16305	0
1.15614	0		1.16685	0		1.16868	0		1.16755	0		1.16837	0		1.17082	0		1.16971	0			1.15986	0		1.16685	0		1.16868	0		1.16755	0		1.16837	0		1.17082	0		1.16971	0
1.16276	0		1.17335	0		1.17551	0		1.17419	0		1.17498	0		1.17749	0		1.17635	0			1.1665	0		1.17335	0		1.17551	0		1.17419	0		1.17498	0		1.17749	0		1.17635	0
1.16936	0		1.17997	0		1.18234	0		1.18089	0		1.18166	0		1.18412	0		1.18315	0			1.17312	0		1.17997	0		1.18234	0		1.18089	0		1.18166	0		1.18412	0		1.18315	0
1.17593	0		1.18659	0		1.18923	0		1.18755	0		1.18831	0		1.19073	0		1.18986	0			1.17974	0		1.18659	0		1.18923	0		1.18755	0		1.18831	0		1.19073	0		1.18986	0
1.18252	0		1.19326	0		1.19608	0		1.19419	0		1.19495	0		1.19745	0		1.19655	0			1.1865	0		1.19326	0		1.19608	0		1.19419	0		1.19495	0		1.19745	0		1.19655	0
1.18915	0		1.19992	0		1.20294	0		1.20084	0		1.20158	0		1.20413	0		1.20317	0			1.19334	0		1.19992	0		1.20294	0		1.20084	0		1.20158	0		1.20413	0		1.20317	0
1.19575	0		1.20653	0		1.20978	0		1.20756	0		1.20827	0		1.2108	0		1.20981	0			1.20013	0		1.20653	0		1.20978	0		1.20756	0		1.20827	0		1.2108	0		1.20981	0
1.20233	0		1.21316	0		1.21671	0		1.21424	0		1.21493	0		1.21743	0		1.21652	0			1.20689	0		1.21316	0		1.21671	0		1.21424	0		1.21493	0		1.21743	0		1.21652	0
1.20908	0		1.21984	0		1.22357	0		1.22088	0		1.22157	0		1.22413	0		1.22317	0			1.21366	0		1.21984	0		1.22357	0		1.22088	0		1.22157	0		1.22413	0		1.22317	0
1.21589	0		1.22645	0		1.2304	0		1.22756	0		1.22823	0		1.23082	0		1.22983	0			1.22048	0		1.22645	0		1.2304	0		1.22756	0		1.22823	0		1.23082	0		1.22983	0
1.22267	0		1.23313	0		1.23725	0		1.23427	0		1.23494	0		1.23751	0		1.23647	0			1.22729	0		1.23313	0		1.23725	0		1.23427	0		1.23494	0		1.23751	0		1.23647	0
1.22941	0		1.23976	0		1.24415	0		1.24111	0		1.24161	0		1.24432	0		1.24314	0			1.23406	0		1.23976	0		1.24415	0		1.24111	0		1.24161	0		1.24432	0		1.24314	0
1.23617	0		1.24643	0		1.25099	0		1.24779	0		1.24827	0		1.25105	0		1.24997	0			1.24082	0		1.24643	0		1.25099	0		1.24779	0		1.24827	0		1.25105	0		1.24997	0
1.24298	0		1.25309	0		1.25778	0		1.25462	0		1.25493	0		1.25789	0		1.25676	0			1.24764	0		1.25309	0		1.25778	0		1.25462	0		1.25493	0		1.25789	0		1.25676	0
1.24958	0		1.25974	0		1.26445	0		1.26151	0		1.26165	0		1.26455	0		1.26358	0			1.25444	0		1.25974	0		1.26445	0		1.26151	0		1.26165	0		1.26455	0		1.26358	0
1.25616	0		1.26638	0		1.27138	0		1.2682	0		1.26831	0		1.27124	0		1.27044	0			1.26106	0		1.26638	0		1.27138	0		1.2682	0		1.26831	0		1.27124	0		1.27044	0
1.26274	0		1.27307	0		1.27823	0		1.27502	0		1.27496	0		1.27796	0		1.27711	0			1.26766	0		1.27307	0		1.27823	0		1.27502	0		1.27496	0		1.27796	0		1.27711	0
1.26937	0		1.27971	0		1.28505	0		1.28166	0		1.2816	0		1.28461	0		1.28376	0			1.27449	0		1.27971	0		1.28505	0		1.28166	0		1.2816	0		1.28461	0		1.28376	0
1.27615	0		1.28631	0		1.29166	0		1.28832	0		1.28826	0		1.29119	0		1.29035	0			1.28127	0		1.28631	0		1.29166	0		1.28832	0		1.28826	0		1.29119	0		1.29035	0
1.28272	0		1.29289	0		1.29829	0		1.2949	0		1.29484	0		1.29777	0		1.29699	0			1.28802	0		1.29289	0		1.29829	0		1.2949	0		1.29484	0		1.29777	0		1.29699	0
1.28932	0		1.2995	0		1.30454	0		1.30145	0		1.30138	0		1.3041	0		1.30352	0			1.29458	0		1.2995	0		1.30454	0		1.30145	0		1.30138	0		1.3041	0		1.30352	0
1.29596	0		1.30573	0		1.31078	0		1.30766	0		1.3076	0		1.31033	0		1.30976	0			1.30115	0		1.30573	0		1.31078	0		1.30766	0		1.3076	0		1.31033	0		1.30976	0
1.30275	0		1.31196	0		1.317	0		1.31392	0		1.31386	0		1.31654	0		1.31597	0			1.30739	0		1.31196	0		1.317	0		1.31392	0		1.31386	0		1.31654	0		1.31597	0
1.30951	0		1.31819	0		1.32326	0		1.32013	0		1.32009	0		1.32277	0		1.32222	0			1.31364	0		1.31819	0		1.32326	0		1.32013	0		1.32009	0		1.32277	0		1.32222	0
1.31626	0		1.32444	0		1.32948	0		1.32635	0		1.32633	0		1.329	0		1.32846	0			1.31987	0		1.32444	0		1.32948	0		1.32635	0		1.32633	0		1.329	0		1.32846	0
1.32308	0		1.33067	0		1.33571	0		1.33261	0		1.33254	0		1.33524	0		1.33468	0			1.32614	0		1.33067	0		1.33571	0		1.33261	0		1.33254	0		1.33524	0		1.33468	0
1.32986	0		1.3369	0		1.34193	0		1.33884	0		1.33877	0		1.34147	0		1.34091	0			1.33245	0		1.3369	0		1.34193	0		1.33884	0		1.33877	0		1.34147	0		1.34091	0
1.33664	0		1.34311	0		1.34816	0		1.34507	0		1.34499	0		1.34769	0		1.34714	0			1.33867	0		1.34311	0		1.34816	0		1.34507	0		1.34499	0		1.34769	0		1.34714	0
1.34322	0		1.34934	0		1.35441	0		1.35131	0		1.35123	0		1.35392	0		1.3534	0			1.34491	0		1.34934	0		1.35441	0		1.35131	0		1.35123	0		1.35392	0		1.3534	0
1.34986	0		1.35558	0		1.36067	0		1.35756	0		1.35747	0		1.36019	0		1.35967	0			1.35118	0		1.35558	0		1.36067	0		1.35756	0		1.35747	0		1.36019	0		1.35967	0
1.35647	0		1.36183	0		1.36694	0		1.36383	0		1.36374	0		1.36646	0		1.36599	0			1.35746	0		1.36183	0		1.36694	0		1.36383	0		1.36374	0		1.36646	0		1.36599	0
1.36306	0		1.3681	0		1.37342	0		1.37011	0		1.36999	0		1.3729	0		1.37228	0			1.36374	0		1.3681	0		1.37342	0		1.37011	0		1.36999	0		1.3729	0		1.37228	0
1.36983	0		1.37455	0		1.3797	0		1.37655	0		1.37643	0		1.37918	0		1.37874	0			1.37003	0		1.37455	0		1.3797	0		1.37655	0		1.37643	0		1.37918	0		1.37874	0
1.37648	0		1.38082	0		1.38598	0		1.38283	0		1.3827	0		1.38547	0		1.38502	0			1.3765	0		1.38082	0		1.38598	0		1.38283	0		1.3827	0		1.38547	0		1.38502	0
1.38309	0		1.38709	0		1.39229	0		1.38913	0		1.38899	0		1.39176	0		1.39147	0			1.38305	0		1.38709	0		1.39229	0		1.38913	0		1.38899	0		1.39176	0		1.39147	0
1.38968	0		1.39338	0		1.39859	0		1.39543	0		1.3953	0		1.39805	0		1.39806	0			1.38961	0		1.39338	0		1.39859	0		1.39543	0		1.3953	0		1.39805	0		1.39806	0
1.39643	0		1.39969	0		1.40508	0		1.40174	0		1.40158	0		1.40462	0		1.40461	0			1.39617	0		1.39969	0		1.40508	0		1.40174	0		1.40158	0		1.40462	0		1.40461	0
1.40323	0		1.40624	0		1.41154	0		1.40804	0		1.40811	0		1.41117	0		1.41114	0			1.40275	0		1.40624	0		1.41154	0		1.40804	0		1.40811	0		1.41117	0		1.41114	0
1.41	0		1.41277	0		1.41803	0		1.41462	0		1.41466	0		1.4177	0		1.41768	0			1.40933	0		1.41277	0		1.41803	0		1.41462	0		1.41466	0		1.4177	0		1.41768	0
1.41675	0		1.41931	0		1.42454	0		1.4212	0		1.4212	0		1.42425	0		1.42426	0			1.41591	0		1.41931	0		1.42454	0		1.4212	0		1.4212	0		1.42425	0		1.42426	0
1.42351	0		1.42588	0		1.43103	0		1.42776	0		1.42774	0		1.43084	0		1.43083	0			1.42248	0		1.42588	0		1.43103	0		1.42776	0		1.42774	0		1.43084	0		1.43083	0
1.43031	0		1.43244	0		1.43754	0		1.43432	0		1.43428	0		1.43741	0		1.43738	0			1.42912	0		1.43244	0		1.43754	0		1.43432	0		1.43428	0		1.43741	0		1.43738	0
1.43693	0		1.43899	0		1.44388	0		1.44094	0		1.44086	0		1.44397	0		1.44393	0			1.43586	0		1.43899	0		1.44388	0		1.44094	0		1.44086	0		1.44397	0		1.44393	0
1.44353	0		1.44537	0		1.45044	0		1.44753	0		1.44726	0		1.45052	0		1.45054	0			1.44243	0		1.44537	0		1.45044	0		1.44753	0		1.44726	0		1.45052	0		1.45054	0
1.45014	0		1.45197	0		1.45703	0		1.45411	0		1.45381	0		1.45713	0		1.45713	0			1.449	0		1.45197	0		1.45703	0		1.45411	0		1.45381	0		1.45713	0		1.45713	0
1.45678	0		1.45855	0		1.46361	0		1.46069	0		1.46039	0		1.46372	0		1.4637	0			1.4558	0		1.45855	0		1.46361	0		1.46069	0		1.46039	0		1.46372	0		1.4637	0
1.46357	0		1.46513	0		1.47021	0		1.46734	0		1.46701	0		1.47031	0		1.47027	0			1.46255	0		1.46513	0		1.47021	0		1.46734	0		1.46701	0		1.47031	0		1.47027	0
1.47017	0		1.47171	0		1.47687	0		1.47394	0		1.47359	0		1.47689	0		1.47689	0			1.46929	0		1.47171	0		1.47687	0		1.47394	0		1.47359	0		1.47689	0		1.47689	0
1.47676	0		1.47834	0		1.48351	0		1.48054	0		1.48017	0		1.48352	0		1.48351	0			1.47603	0		1.47834	0		1.48351	0		1.48054	0		1.48017	0		1.48352	0		1.48351	0
1.48339	0		1.48494	0		1.49013	0		1.48714	0		1.48675	0		1.49014	0		1.49011	0			1.48283	0		1.48494	0		1.49013	0		1.48714	0		1.48675	0		1.49014	0		1.49011	0
1.49016	0		1.49152	0		1.49691	0		1.49381	0		1.4934	0		1.49676	0		1.49675	0			1.48959	0		1.49152	0		1.49691	0		1.49381	0		1.4934	0		1.49676	0		1.49675	0
1.4969	0		1.49812	0		1.50377	0		1.50044	0		1.49999	0		1.50339	0		1.50341	0			1.49637	0		1.49812	0		1.50377	0		1.50044	0		1.49999	0		1.50339	0		1.50341	0
1.50367	0		1.50475	0		1.51058	0		1.50707	0		1.50659	0		1.51006	0		1.51019	0			1.50313	0		1.50475	0		1.51058	0		1.50707	0		1.50659	0		1.51006	0		1.51019	0
1.51049	0		1.51135	0		1.51737	0		1.51369	0		1.51319	0		1.5167	0		1.51696	0			1.50995	0		1.51135	0		1.51737	0		1.51369	0		1.51319	0		1.5167	0		1.51696	0
1.51727	0		1.51794	0		1.52406	0		1.52037	0		1.51983	0		1.52346	0		1.52374	0			1.51672	0		1.51794	0		1.52406	0		1.52037	0		1.51983	0		1.52346	0		1.52374	0
1.52404	0		1.52454	0		1.53092	0		1.52702	0		1.52646	0		1.53024	0		1.53057	0			1.52348	0		1.52454	0		1.53092	0		1.52702	0		1.52646	0		1.53024	0		1.53057	0
1.53063	0		1.5312	0		1.53759	0		1.53367	0		1.53309	0		1.53708	0		1.53736	0			1.53025	0		1.5312	0		1.53759	0		1.53367	0		1.53309	0		1.53708	0		1.53736	0
1.53729	0		1.53781	0		1.54439	0		1.54028	0		1.53969	0		1.54388	0		1.54413	0			1.5369	0		1.53781	0		1.54439	0		1.54028	0		1.53969	0		1.54388	0		1.54413	0
1.54388	0		1.54441	0		1.55118	0		1.54711	0		1.54636	0		1.55066	0		1.55091	0			1.54351	0		1.54441	0		1.55118	0		1.54711	0		1.54636	0		1.55066	0		1.55091	0
1.55049	0		1.55102	0		1.55805	0		1.55391	0		1.55315	0		1.55743	0		1.55775	0			1.55028	0		1.55102	0		1.55805	0		1.55391	0		1.55315	0		1.55743	0		1.55775	0
1.55726	0		1.55769	0		1.56488	0		1.56071	0		1.55993	0		1.56428	0		1.56456	0			1.55704	0		1.55769	0		1.56488	0		1.56071	0		1.55993	0		1.56428	0		1.56456	0
1.56394	0		1.56433	0		1.57172	0		1.56752	0		1.56671	0		1.57099	0		1.57134	0			1.56388	0		1.56433	0		1.57172	0		1.56752	0		1.56671	0		1.57099	0		1.57134	0
1.57058	0		1.57094	0		1.57853	0		1.57438	0		1.5734	0		1.57778	0		1.57811	0			1.57063	0		1.57094	0		1.57853	0		1.57438	0		1.5734	0		1.57778	0		1.57811	0
1.57718	0		1.57756	0		1.58538	0		1.58119	0		1.58019	0		1.58459	0		1.58497	0			1.57743	0		1.57756	0		1.58538	0		1.58119	0		1.58019	0		1.58459	0		1.58497	0
1.58395	0		1.58424	0		1.59222	0		1.588	0		1.58697	0		1.59143	0		1.59178	0			1.5842	0		1.58424	0		1.59222	0		1.588	0		1.58697	0		1.59143	0		1.59178	0
1.59077	0		1.59088	0		1.59903	0		1.59481	0		1.59376	0		1.59825	0		1.59859	0			1.59101	0		1.59088	0		1.59903	0		1.59481	0		1.59376	0		1.59825	0		1.59859	0
1.59756	0		1.59752	0		1.60586	0		1.60168	0		1.60061	0		1.60503	0		1.60537	0			1.59781	0		1.59752	0		1.60586	0		1.60168	0		1.60061	0		1.60503	0		1.60537	0
1.60433	0		1.60415	0		1.61273	0		1.60849	0		1.60742	0		1.61182	0		1.61223	0			1.60457	0		1.60415	0		1.61273	0		1.60849	0		1.60742	0		1.61182	0		1.61223	0
1.61109	0		1.61098	0		1.61955	0		1.61529	0		1.6142	0		1.61868	0		1.61904	0			1.61133	0		1.61098	0		1.61955	0		1.61529	0		1.6142	0		1.61868	0		1.61904	0
1.61791	0		1.61778	0		1.62636	0		1.62212	0		1.62099	0		1.62549	0		1.62583	0			1.61816	0		1.61778	0		1.62636	0		1.62212	0		1.62099	0		1.62549	0		1.62583	0
1.62454	0		1.62457	0		1.633	0		1.62898	0		1.62786	0		1.6323	0		1.63263	0			1.62495	0		1.62457	0		1.633	0		1.62898	0		1.62786	0		1.6323	0		1.63263	0
1.63117	0		1.6312	0		1.6399	0		1.63566	0		1.63449	0		1.6391	0		1.63949	0			1.63156	0		1.6312	0		1.6399	0		1.63566	0		1.63449	0		1.6391	0		1.63949	0
1.63794	0		1.63805	0		1.64673	0		1.64247	0		1.64127	0		1.64594	0		1.6463	0			1.63818	0		1.63805	0		1.64673	0		1.64247	0		1.64127	0		1.64594	0		1.6463	0
1.64461	0		1.64471	0		1.65353	0		1.64928	0		1.64807	0		1.65278	0		1.6531	0			1.645	0		1.64471	0		1.65353	0		1.64928	0		1.64807	0		1.65278	0		1.6531	0
1.65139	0		1.65149	0		1.66032	0		1.65614	0		1.65491	0		1.6596	0		1.65991	0			1.6518	0		1.65149	0		1.66032	0		1.65614	0		1.65491	0		1.6596	0		1.65991	0
1.65815	0		1.65812	0		1.66718	0		1.66297	0		1.66174	0		1.66642	0		1.6667	0			1.65858	0		1.65812	0		1.66718	0		1.66297	0		1.66174	0		1.66642	0		1.6667	0
1.66494	0		1.66499	0		1.67398	0		1.6698	0		1.66852	0		1.67326	0		1.67352	0			1.66537	0		1.66499	0		1.67398	0		1.6698	0		1.66852	0		1.67326	0		1.67352	0
1.67176	0		1.67164	0		1.68076	0		1.67662	0		1.6753	0		1.68009	0		1.68032	0			1.6722	0		1.67164	0		1.68076	0		1.67662	0		1.6753	0		1.68009	0		1.68032	0
1.67855	0		1.67828	0		1.68754	0		1.68349	0		1.682	0		1.68689	0		1.68711	0			1.67898	0		1.67828	0		1.68754	0		1.68349	0		1.682	0		1.68689	0		1.68711	0
1.68531	0		1.68492	0		1.69437	0		1.69032	0		1.6888	0		1.69365	0		1.69397	0			1.68575	0		1.68492	0		1.69437	0		1.69032	0		1.6888	0		1.69365	0		1.69397	0
1.69208	0		1.69161	0		1.70119	0		1.69714	0		1.69559	0		1.70053	0		1.70078	0			1.69251	0		1.69161	0		1.70119	0		1.69714	0		1.69559	0		1.70053	0		1.70078	0
1.69891	0		1.69828	0		1.70798	0		1.70396	0		1.70237	0		1.70734	0		1.70757	0			1.69929	0		1.69828	0		1.70798	0		1.70396	0		1.70237	0		1.70734	0		1.70757	0
1.7057	0		1.70489	0		1.71474	0		1.71081	0		1.70921	0		1.71415	0		1.71435	0			1.70607	0		1.70489	0		1.71474	0		1.71081	0		1.70921	0		1.71415	0		1.71435	0
1.71247	0		1.71151	0		1.72161	0		1.71764	0		1.71602	0		1.72093	0		1.7212	0			1.71282	0		1.71151	0		1.72161	0		1.71764	0		1.71602	0		1.72093	0		1.7212	0
1.71908	0		1.71819	0		1.72826	0		1.72445	0		1.72266	0		1.72779	0		1.72802	0			1.71957	0		1.71819	0		1.72826	0		1.72445	0		1.72266	0		1.72779	0		1.72802	0
1.72573	0		1.72483	0		1.73508	0		1.73111	0		1.72928	0		1.73463	0		1.73479	0			1.72623	0		1.72483	0		1.73508	0		1.73111	0		1.72928	0		1.73463	0		1.73479	0
1.73252	0		1.73163	0		1.7419	0		1.73794	0		1.73613	0		1.74143	0		1.7416	0			1.73278	0		1.73163	0		1.7419	0		1.73794	0		1.73613	0		1.74143	0		1.7416	0
1.73929	0		1.73826	0		1.74878	0		1.74476	0		1.74294	0		1.74822	0		1.74845	0			1.73958	0		1.73826	0		1.74878	0		1.74476	0		1.74294	0		1.74822	0		1.74845	0
1.74605	0		1.74497	0		1.7556	0		1.75156	0		1.74972	0		1.75507	0		1.75526	0			1.74633	0		1.74497	0		1.7556	0		1.75156	0		1.74972	0		1.75507	0		1.75526	0
1.75273	0		1.75179	0		1.76242	0		1.75837	0		1.75651	0		1.7619	0		1.76207	0			1.75314	0		1.75179	0		1.76242	0		1.75837	0		1.75651	0		1.7619	0		1.76207	0
1.75951	0		1.75857	0		1.76927	0		1.76525	0		1.76336	0		1.76871	0		1.76885	0			1.75993	0		1.75857	0		1.76927	0		1.76525	0		1.76336	0		1.76871	0		1.76885	0
1.76629	0		1.76536	0		1.77615	0		1.77207	0		1.77017	0		1.7755	0		1.7757	0			1.76668	0		1.76536	0		1.77615	0		1.77207	0		1.77017	0		1.7755	0		1.7757	0
1.77305	0		1.77219	0		1.783	0		1.77888	0		1.77697	0		1.78235	0		1.7825	0			1.77344	0		1.77219	0		1.783	0		1.77888	0		1.77697	0		1.78235	0		1.7825	0
1.77987	0		1.77899	0		1.78982	0		1.78569	0		1.78375	0		1.78916	0		1.78929	0			1.78026	0		1.77899	0		1.78982	0		1.78569	0		1.78375	0		1.78916	0		1.78929	0
1.78664	0		1.78578	0		1.79667	0		1.79257	0		1.79059	0		1.79595	0		1.79608	0			1.78702	0		1.78578	0		1.79667	0		1.79257	0		1.79059	0		1.79595	0		1.79608	0
1.79342	0		1.79256	0		1.80358	0		1.79942	0		1.79741	0		1.80275	0		1.80291	0			1.79377	0		1.79256	0		1.80358	0		1.79942	0		1.79741	0		1.80275	0		1.80291	0
1.8002	0		1.79942	0		1.81043	0		1.80624	0		1.8042	0		1.80962	0		1.80973	0			1.80052	0		1.79942	0		1.81043	0		1.80624	0		1.8042	0		1.80962	0		1.80973	0
1.80704	0		1.80622	0		1.81726	0		1.81304	0		1.811	0		1.81645	0		1.81653	0			1.80734	0		1.80622	0		1.81726	0		1.81304	0		1.811	0		1.81645	0		1.81653	0
1.81383	0		1.81301	0		1.8241	0		1.81992	0		1.81786	0		1.82326	0		1.82332	0			1.81412	0		1.81301	0		1.8241	0		1.81992	0		1.81786	0		1.82326	0		1.82332	0
1.8206	0		1.81963	0		1.83104	0		1.82658	0		1.82451	0		1.83007	0		1.83021	0			1.82072	0		1.81963	0		1.83104	0		1.82658	0		1.82451	0		1.83007	0		1.83021	0
1.82738	0		1.82648	0		1.83793	0		1.83345	0		1.83134	0		1.83698	0		1.83704	0			1.82736	0		1.82648	0		1.83793	0		1.83345	0		1.83134	0		1.83698	0		1.83704	0
1.83423	0		1.8333	0		1.84478	0		1.84028	0		1.83812	0		1.84381	0		1.84384	0			1.83418	0		1.8333	0		1.84478	0		1.84028	0		1.83812	0		1.84381	0		1.84384	0
1.84101	0		1.8401	0		1.85162	0		1.84716	0		1.84497	0		1.85061	0		1.85064	0			1.84096	0		1.8401	0		1.85162	0		1.84716	0		1.84497	0		1.85061	0		1.85064	0
1.84761	0		1.84689	0		1.85852	0		1.85399	0		1.85178	0		1.85742	0		1.85749	0			1.84773	0		1.84689	0		1.85852	0		1.85399	0		1.85178	0		1.85742	0		1.85749	0
1.85438	0		1.85374	0		1.86536	0		1.8608	0		1.85857	0		1.86428	0		1.8643	0			1.85449	0		1.85374	0		1.86536	0		1.8608	0		1.85857	0		1.86428	0		1.8643	0
1.86121	0		1.86055	0		1.87217	0		1.86761	0		1.86538	0		1.87102	0		1.87108	0			1.86133	0		1.86055	0		1.87217	0		1.86761	0		1.86538	0		1.87102	0		1.87108	0
1.86801	0		1.86735	0		1.87895	0		1.87445	0		1.87222	0		1.87778	0		1.87785	0			1.8681	0		1.86735	0		1.87895	0		1.87445	0		1.87222	0		1.87778	0		1.87785	0
1.87479	0		1.87413	0		1.88577	0		1.88124	0		1.879	0		1.88453	0		1.88465	0			1.87487	0		1.87413	0		1.88577	0		1.88124	0		1.879	0		1.88453	0		1.88465	0
1.88156	0		1.88096	0		1.89257	0		1.88799	0		1.88575	0		1.89132	0		1.89139	0			1.88163	0		1.88096	0		1.89257	0		1.88799	0		1.88575	0		1.89132	0		1.89139	0
1.8884	0		1.88758	0		1.89933	0		1.89473	0		1.8925	0		1.89808	0		1.89813	0			1.88846	0		1.88758	0		1.89933	0		1.89473	0		1.8925	0		1.89808	0		1.89813	0
1.89517	0		1.89415	0		1.9061	0		1.90138	0		1.8992	0		1.90481	0		1.90484	0			1.89526	0		1.89415	0		1.9061	0		1.90138	0		1.8992	0		1.90481	0		1.90484	0
1.90195	0		1.90073	0		1.91292	0		1.90799	0		1.90578	0		1.91154	0		1.91145	0			1.90203	0		1.90073	0		1.91292	0		1.90799	0		1.90578	0		1.91154	0		1.91145	0
1.9087	0		1.90733	0		1.91954	0		1.91472	0		1.91234	0		1.91832	0		1.91817	0			1.9088	0		1.90733	0		1.91954	0		1.91472	0		1.91234	0		1.91832	0		1.91817	0
1.91553	0		1.9139	0		1.9263	0		1.92129	0		1.91889	0		1.92507	0		1.92489	0			1.91562	0		1.9139	0		1.9263	0		1.92129	0		1.91889	0		1.92507	0		1.92489	0
1.92233	0		1.92045	0		1.93307	0		1.92808	0		1.9255	0		1.93181	0		1.93161	0			1.9224	0		1.92045	0		1.93307	0		1.92808	0		1.9255	0		1.93181	0		1.93161	0
1.92909	0		1.92699	0		1.93992	0		1.93484	0		1.93208	0		1.93856	0		1.93837	0			1.92918	0		1.92699	0		1.93992	0		1.93484	0		1.93208	0		1.93856	0		1.93837	0
1.93586	0		1.93358	0		1.94672	0		1.9416	0		1.93881	0		1.94534	0		1.94511	0			1.93594	0		1.93358	0		1.94672	0		1.9416	0		1.93881	0		1.94534	0		1.94511	0
1.94255	0		1.94014	0		1.95351	0		1.94835	0		1.94538	0		1.9521	0		1.95184	0			1.94277	0		1.94014	0		1.95351	0		1.94835	0		1.94538	0		1.9521	0		1.95184	0
1.94929	0		1.94669	0		1.96028	0		1.95516	0		1.95216	0		1.95886	0		1.95856	0			1.94954	0		1.94669	0		1.96028	0		1.95516	0		1.95216	0		1.95886	0		1.95856	0
1.95608	0		1.95323	0		1.96714	0		1.96194	0		1.95891	0		1.96562	0		1.96536	0			1.95632	0		1.95323	0		1.96714	0		1.96194	0		1.95891	0		1.96562	0		1.96536	0
1.96284	0		1.95986	0		1.97397	0		1.96873	0		1.96566	0		1.97244	0		1.9721	0			1.96309	0		1.95986	0		1.97397	0		1.96873	0		1.96566	0		1.97244	0		1.9721	0
1.96967	0		1.96647	0		1.98077	0		1.97551	0		1.9724	0		1.97922	0		1.97886	0			1.96991	0		1.96647	0		1.98077	0		1.97551	0		1.9724	0		1.97922	0		1.97886	0
1.97645	0		1.97319	0		1.98757	0		1.98234	0		1.9792	0		1.98599	0		1.98559	0			1.97669	0		1.97319	0		1.98757	0		1.98234	0		1.9792	0		1.98599	0		1.98559	0
1.98321	0		1.97994	0		1.99445	0		1.98915	0		1.98597	0		1.99276	0		1.99241	0			1.98364	0		1.97994	0		1.99445	0		1.98915	0		1.98597	0		1.99276	0		1.99241	0
1.99	0		1.98672	0		2.00131	0		1.99595	0		1.99274	0		1.99961	0		1.99916	0			1.99041	0		1.98672	0		2.00131	0		1.99595	0		1.99274	0		1.99961	0		1.99916	0
1.99682	0		1.99349	0		2.00813	0		2.00276	0		1.99942	0		2.0064	0		2.00595	0			1.99743	0		1.99349	0		2.00813	0		2.00276	0		1.99942	0		2.0064	0		2.00595	0
2.00361	0		2.00026	0		2.01495	0		2.00962	0		2.00624	0		2.01318	0		2.0127	0			2.00421	0		2.00026	0		2.01495	0		2.00962	0		2.00624	0		2.01318	0		2.0127	0
2.01037	0		2.00685	0		2.02186	0		2.01627	0		2.01287	0		2.01998	0		2.01951	0			2.01098	0		2.00685	0		2.02186	0		2.01627	0		2.01287	0		2.01998	0		2.01951	0
2.01712	0		2.01366	0		2.02872	0		2.02308	0		2.01964	0		2.02683	0		2.02631	0			2.01775	0		2.01366	0		2.02872	0		2.02308	0		2.01964	0		2.02683	0		2.02631	0
2.02394	0		2.02045	0		2.03557	0		2.02987	0		2.02643	0		2.03365	0		2.03305	0			2.02457	0		2.02045	0		2.03557	0		2.02987	0		2.02643	0		2.03365	0		2.03305	0
2.03072	0		2.02722	0		2.04239	0		2.03674	0		2.03327	0		2.04045	0		2.03982	0			2.03137	0		2.02722	0		2.04239	0		2.03674	0		2.03327	0		2.04045	0		2.03982	0
2.03748	0		2.034	0		2.04931	0		2.04356	0		2.04007	0		2.04724	0		2.04665	0			2.03813	0		2.034	0		2.04931	0		2.04356	0		2.04007	0		2.04724	0		2.04665	0
2.04426	0		2.04083	0		2.05617	0		2.05036	0		2.04685	0		2.05409	0		2.05345	0			2.0449	0		2.04083	0		2.05617	0		2.05036	0		2.04685	0		2.05409	0		2.05345	0
2.05107	0		2.04763	0		2.06319	0		2.05718	0		2.05363	0		2.06091	0		2.06024	0			2.05172	0		2.04763	0		2.06319	0		2.05718	0		2.05363	0		2.06091	0		2.06024	0
2.05785	0		2.05441	0		2.07007	0		2.06404	0		2.0605	0		2.06772	0		2.06702	0			2.05852	0		2.05441	0		2.07007	0		2.06404	0		2.0605	0		2.06772	0		2.06702	0
2.06461	0		2.0612	0		2.07714	0		2.07089	0		2.06731	0		2.07452	0		2.07387	0			2.06531	0		2.0612	0		2.07714	0		2.07089	0		2.06731	0		2.07452	0		2.07387	0
2.07141	0		2.06803	0		2.084	0		2.0777	0		2.0741	0		2.0814	0		2.08066	0			2.07208	0		2.06803	0		2.084	0		2.0777	0		2.0741	0		2.0814	0		2.08066	0
2.07823	0		2.07484	0		2.0909	0		2.08452	0		2.0809	0		2.08822	0		2.08745	0			2.0789	0		2.07484	0		2.0909	0		2.08452	0		2.0809	0		2.08822	0		2.08745	0
2.08501	0		2.08162	0		2.09778	0		2.09141	0		2.08775	0		2.09503	0		2.09425	0			2.08569	0		2.08162	0		2.09778	0		2.09141	0		2.08775	0		2.09503	0		2.09425	0
2.09178	0		2.08842	0		2.10471	0		2.09825	0		2.09459	0		2.10184	0		2.1011	0			2.09247	0		2.08842	0		2.10471	0		2.09825	0		2.09459	0		2.10184	0		2.1011	0
2.09857	0		2.09527	0		2.11161	0		2.10507	0		2.10139	0		2.10871	0		2.10792	0			2.09928	0		2.09527	0		2.11161	0		2.10507	0		2.10139	0		2.10871	0		2.10792	0
2.10539	0		2.10192	0		2.11863	0		2.11175	0		2.10801	0		2.11554	0		2.11471	0			2.10611	0		2.10192	0		2.11863	0		2.11175	0		2.10801	0		2.11554	0		2.11471	0
2.11217	0		2.10871	0		2.12551	0		2.11864	0		2.11488	0		2.12234	0		2.12149	0			2.11289	0		2.10871	0		2.12551	0		2.11864	0		2.11488	0		2.12234	0		2.12149	0
2.11893	0		2.11551	0		2.13261	0		2.12549	0		2.12169	0		2.12914	0		2.12835	0			2.11966	0		2.11551	0		2.13261	0		2.12549	0		2.12169	0		2.12914	0		2.12835	0
2.12571	0		2.12237	0		2.13965	0		2.13232	0		2.12851	0		2.13603	0		2.13516	0			2.12644	0		2.12237	0		2.13965	0		2.13232	0		2.12851	0		2.13603	0		2.13516	0
2.13256	0		2.12918	0		2.14667	0		2.13915	0		2.1353	0		2.14286	0		2.14194	0			2.13326	0		2.12918	0		2.14667	0		2.13915	0		2.1353	0		2.14286	0		2.14194	0
2.13935	0		2.13597	0		2.1537	0		2.14606	0		2.14215	0		2.14967	0		2.14872	0			2.14006	0		2.13597	0		2.1537	0		2.14606	0		2.14215	0		2.14967	0		2.14872	0
2.14612	0		2.14276	0		2.16078	0		2.15291	0		2.14898	0		2.1565	0		2.15561	0			2.14682	0		2.14276	0		2.16078	0		2.15291	0		2.14898	0		2.1565	0		2.15561	0
2.15288	0		2.14962	0		2.16783	0		2.15975	0		2.15578	0		2.16337	0		2.16245	0			2.15359	0		2.14962	0		2.16783	0		2.15975	0		2.15578	0		2.16337	0		2.16245	0
2.15971	0		2.15644	0		2.17485	0		2.1666	0		2.1626	0		2.17022	0		2.16926	0			2.16042	0		2.15644	0		2.17485	0		2.1666	0		2.1626	0		2.17022	0		2.16926	0
2.16652	0		2.16326	0		2.18185	0		2.1735	0		2.16947	0		2.17702	0		2.17604	0			2.16721	0		2.16326	0		2.18185	0		2.1735	0		2.16947	0		2.17702	0		2.17604	0
2.17329	0		2.17004	0		2.18877	0		2.18034	0		2.1763	0		2.18383	0		2.18289	0			2.17398	0		2.17004	0		2.18877	0		2.18034	0		2.1763	0		2.18383	0		2.18289	0
2.18005	0		2.17689	0		2.19563	0		2.18716	0		2.18311	0		2.19069	0		2.18972	0			2.18075	0		2.17689	0		2.19563	0		2.18716	0		2.18311	0		2.19069	0		2.18972	0
2.18687	0		2.1837	0		2.20267	0		2.19399	0		2.18991	0		2.19754	0		2.19652	0			2.18758	0		2.1837	0		2.20267	0		2.19399	0		2.18991	0		2.19754	0		2.19652	0
2.1935	0		2.19049	0		2.20952	0		2.20088	0		2.19679	0		2.20433	0		2.20332	0			2.19438	0		2.19049	0		2.20952	0		2.20088	0		2.19679	0		2.20433	0		2.20332	0
2.20011	0		2.19712	0		2.21661	0		2.20756	0		2.20344	0		2.21114	0		2.21018	0			2.20115	0		2.19712	0		2.21661	0		2.20756	0		2.20344	0		2.21114	0		2.21018	0
2.20686	0		2.20397	0		2.22366	0		2.2144	0		2.21025	0		2.21802	0		2.21699	0			2.20792	0		2.20397	0		2.22366	0		2.2144	0		2.21025	0		2.21802	0		2.21699	0
2.21366	0		2.21079	0		2.23066	0		2.22122	0		2.21705	0		2.22487	0		2.2238	0			2.21476	0		2.21079	0		2.23066	0		2.22122	0		2.21705	0		2.22487	0		2.2238	0
2.22043	0		2.21759	0		2.23769	0		2.22812	0		2.22392	0		2.23172	0		2.23059	0			2.22155	0		2.21759	0		2.23769	0		2.22812	0		2.22392	0		2.23172	0		2.23059	0
2.22719	0		2.22439	0		2.24478	0		2.23499	0		2.23073	0		2.23853	0		2.23748	0			2.22834	0		2.22439	0		2.24478	0		2.23499	0		2.23073	0		2.23853	0		2.23748	0
2.23397	0		2.23125	0		2.25183	0		2.24183	0		2.23755	0		2.2454	0		2.24431	0			2.2351	0		2.23125	0		2.25183	0		2.24183	0		2.23755	0		2.2454	0		2.24431	0
2.24079	0		2.23806	0		2.25887	0		2.24865	0		2.24436	0		2.25224	0		2.25112	0			2.24192	0		2.23806	0		2.25887	0		2.24865	0		2.24436	0		2.25224	0		2.25112	0
2.24758	0		2.24488	0		2.26589	0		2.25556	0		2.25122	0		2.25906	0		2.25793	0			2.2487	0		2.24488	0		2.26589	0		2.25556	0		2.25122	0		2.25906	0		2.25793	0
2.25435	0		2.25167	0		2.27299	0		2.2624	0		2.25804	0		2.26589	0		2.26481	0			2.25549	0		2.25167	0		2.27299	0		2.2624	0		2.25804	0		2.26589	0		2.26481	0
2.26111	0		2.25852	0		2.28005	0		2.26926	0		2.26486	0		2.27276	0		2.27164	0			2.26227	0		2.25852	0		2.28005	0		2.26926	0		2.26486	0		2.27276	0		2.27164	0
2.26796	0		2.26535	0		2.28692	0		2.27609	0		2.27166	0		2.27959	0		2.27845	0			2.2691	0		2.26535	0		2.28692	0		2.27609	0		2.27166	0		2.27959	0		2.27845	0
2.27475	0		2.27216	0		2.29394	0		2.28299	0		2.27853	0		2.28642	0		2.28524	0			2.27589	0		2.27216	0		2.29394	0		2.28299	0		2.27853	0		2.28642	0		2.28524	0
2.28154	0		2.27895	0		2.30105	0		2.28985	0		2.28535	0		2.29324	0		2.29211	0			2.28267	0		2.27895	0		2.30105	0		2.28985	0		2.28535	0		2.29324	0		2.29211	0
2.2883	0		2.28581	0		2.30808	0		2.29666	0		2.29217	0		2.30015	0		2.29895	0			2.2896	0		2.28581	0		2.30808	0		2.29666	0		2.29217	0		2.30015	0		2.29895	0
2.29512	0		2.29246	0		2.31512	0		2.30353	0		2.29882	0		2.30699	0		2.30575	0			2.29644	0		2.29246	0		2.31512	0		2.30353	0		2.29882	0		2.30699	0		2.30575	0
2.30192	0		2.29928	0		2.32215	0		2.31044	0		2.30568	0		2.31381	0		2.31256	0			2.30323	0		2.29928	0		2.32215	0		2.31044	0		2.30568	0		2.31381	0		2.31256	0
2.30869	0		2.30607	0		2.32925	0		2.31729	0		2.31251	0		2.32062	0		2.31943	0			2.31001	0		2.30607	0		2.32925	0		2.31729	0		2.31251	0		2.32062	0		2.31943	0
2.31547	0		2.31295	0		2.3363	0		2.32413	0		2.31932	0		2.32749	0		2.32626	0			2.3168	0		2.31295	0		2.3363	0		2.32413	0		2.31932	0		2.32749	0		2.32626	0
2.3223	0		2.31976	0		2.34334	0		2.33098	0		2.32614	0		2.33434	0		2.33308	0			2.32365	0		2.31976	0		2.34334	0		2.33098	0		2.32614	0		2.33434	0		2.33308	0
2.32908	0		2.32656	0		2.35037	0		2.33794	0		2.33301	0		2.34116	0		2.33988	0			2.33046	0		2.32656	0		2.35037	0		2.33794	0		2.33301	0		2.34116	0		2.33988	0
2.33588	0		2.33338	0		2.35748	0		2.34479	0		2.33983	0		2.34799	0		2.34675	0			2.33725	0		2.33338	0		2.35748	0		2.34479	0		2.33983	0		2.34799	0		2.34675	0
2.34264	0		2.34024	0		2.36452	0		2.35162	0		2.34664	0		2.35487	0		2.35358	0			2.34402	0		2.34024	0		2.36452	0		2.35162	0		2.34664	0		2.35487	0		2.35358	0
2.34945	0		2.34706	0		2.37157	0		2.35846	0		2.35345	0		2.36172	0		2.36039	0			2.35087	0		2.34706	0		2.37157	0		2.35846	0		2.35345	0		2.36172	0		2.36039	0
2.35624	0		2.35386	0		2.37843	0		2.3654	0		2.36033	0		2.36855	0		2.3672	0			2.35767	0		2.35386	0		2.37843	0		2.3654	0		2.36033	0		2.36855	0		2.3672	0
2.363	0		2.36065	0		2.38553	0		2.37229	0		2.36715	0		2.37536	0		2.37407	0			2.36448	0		2.36065	0		2.38553	0		2.37229	0		2.36715	0		2.37536	0		2.37407	0
2.36996	0		2.36753	0		2.39256	0		2.37913	0		2.37396	0		2.38226	0		2.3809	0			2.37142	0		2.36753	0		2.39256	0		2.37913	0		2.37396	0		2.38226	0		2.3809	0
2.37695	0		2.37435	0		2.39959	0		2.38596	0		2.38076	0		2.3891	0		2.38771	0			2.37826	0		2.37435	0		2.39959	0		2.38596	0		2.38076	0		2.3891	0		2.38771	0
2.38372	0		2.38114	0		2.40664	0		2.39287	0		2.38765	0		2.39592	0		2.39453	0			2.38506	0		2.38114	0		2.40664	0		2.39287	0		2.38765	0		2.39592	0		2.39453	0
2.39048	0		2.38777	0		2.41374	0		2.39974	0		2.39433	0		2.40275	0		2.40141	0			2.39183	0		2.38777	0		2.41374	0		2.39974	0		2.39433	0		2.40275	0		2.40141	0
2.39725	0		2.39465	0		2.42077	0		2.40661	0		2.40114	0		2.40965	0		2.40822	0			2.39861	0		2.39465	0		2.42077	0		2.40661	0		2.40114	0		2.40965	0		2.40822	0
2.40408	0		2.40141	0		2.42779	0		2.41361	0		2.40796	0		2.41649	0		2.41504	0			2.4056	0		2.40141	0		2.42779	0		2.41361	0		2.40796	0		2.41649	0		2.41504	0
2.41088	0		2.40825	0		2.43485	0		2.42053	0		2.41483	0		2.42331	0		2.42185	0			2.41257	0		2.40825	0		2.43485	0		2.42053	0		2.41483	0		2.42331	0		2.42185	0
2.41765	0		2.41504	0		2.44199	0		2.42741	0		2.42166	0		2.43013	0		2.42874	0			2.41933	0		2.41504	0		2.44199	0		2.42741	0		2.42166	0		2.43013	0		2.42874	0
2.42441	0		2.42189	0		2.44904	0		2.43427	0		2.42847	0		2.43703	0		2.43557	0			2.42613	0		2.42189	0		2.44904	0		2.43427	0		2.42847	0		2.43703	0		2.43557	0
2.43125	0		2.42872	0		2.45608	0		2.44112	0		2.43529	0		2.44389	0		2.44238	0			2.43304	0		2.42872	0		2.45608	0		2.44112	0		2.43529	0		2.44389	0		2.44238	0
2.43808	0		2.43553	0		2.46312	0		2.44803	0		2.44215	0		2.45072	0		2.44918	0			2.43984	0		2.43553	0		2.46312	0		2.44803	0		2.44215	0		2.45072	0		2.44918	0
2.44501	0		2.44232	0		2.47006	0		2.4549	0		2.44898	0		2.45755	0		2.45606	0			2.44678	0		2.44232	0		2.47006	0		2.4549	0		2.44898	0		2.45755	0		2.45606	0
2.4518	0		2.44919	0		2.4771	0		2.46173	0		2.45578	0		2.46446	0		2.46289	0			2.45372	0		2.44919	0		2.4771	0		2.46173	0		2.45578	0		2.46446	0		2.46289	0
2.45863	0		2.456	0		2.48413	0		2.46861	0		2.46259	0		2.4713	0		2.46969	0			2.46072	0		2.456	0		2.48413	0		2.46861	0		2.46259	0		2.4713	0		2.46969	0
2.4656	0		2.46282	0		2.49112	0		2.47551	0		2.46947	0		2.47814	0		2.4765	0			2.46753	0		2.46282	0		2.49112	0		2.47551	0		2.46947	0		2.47814	0		2.4765	0
2.47239	0		2.46961	0		2.49822	0		2.48236	0		2.4763	0		2.48495	0		2.48339	0			2.47446	0		2.46961	0		2.49822	0		2.48236	0		2.4763	0		2.48495	0		2.48339	0
2.47916	0		2.47647	0		2.50527	0		2.48918	0		2.48313	0		2.49185	0		2.49022	0			2.48124	0		2.47647	0		2.50527	0		2.48918	0		2.48313	0		2.49185	0		2.49022	0
2.48597	0		2.48312	0		2.51231	0		2.49603	0		2.48994	0		2.49871	0		2.49705	0			2.48807	0		2.48312	0		2.51231	0		2.49603	0		2.48994	0		2.49871	0		2.49705	0
2.49276	0		2.48992	0		2.51933	0		2.50297	0		2.49684	0		2.50552	0		2.50385	0			2.49505	0		2.48992	0		2.51933	0		2.50297	0		2.49684	0		2.50552	0		2.50385	0
2.49955	0		2.49673	0		2.52643	0		2.51001	0		2.50367	0		2.51236	0		2.51074	0			2.50199	0		2.49673	0		2.52643	0		2.51001	0		2.50367	0		2.51236	0		2.51074	0
2.50651	0		2.5036	0		2.53349	0		2.51688	0		2.51051	0		2.51927	0		2.51758	0			2.50879	0		2.5036	0		2.53349	0		2.51688	0		2.51051	0		2.51927	0		2.51758	0
2.51333	0		2.51041	0		2.54054	0		2.52372	0		2.51732	0		2.52612	0		2.52439	0			2.51562	0		2.51041	0		2.54054	0		2.52372	0		2.51732	0		2.52612	0		2.52439	0
2.52011	0		2.51723	0		2.54758	0		2.53063	0		2.52419	0		2.53296	0		2.53121	0			2.52257	0		2.51723	0		2.54758	0		2.53063	0		2.52419	0		2.53296	0		2.53121	0
2.52688	0		2.52402	0		2.55468	0		2.53751	0		2.53103	0		2.53978	0		2.53808	0			2.52936	0		2.52402	0		2.55468	0		2.53751	0		2.53103	0		2.53978	0		2.53808	0
2.53384	0		2.53091	0		2.56156	0		2.54437	0		2.53785	0		2.54667	0		2.54492	0			2.53614	0		2.53091	0		2.56156	0		2.54437	0		2.53785	0		2.54667	0		2.54492	0
2.54084	0		2.53774	0		2.56862	0		2.55122	0		2.54465	0		2.5535	0		2.55174	0			2.54313	0		2.53774	0		2.56862	0		2.55122	0		2.54465	0		2.5535	0		2.55174	0
2.54779	0		2.54454	0		2.57566	0		2.55813	0		2.55155	0		2.56033	0		2.55853	0			2.55009	0		2.54454	0		2.57566	0		2.55813	0		2.55155	0		2.56033	0		2.55853	0
2.55473	0		2.55133	0		2.58276	0		2.56502	0		2.55837	0		2.56716	0		2.56542	0			2.55688	0		2.55133	0		2.58276	0		2.56502	0		2.55837	0		2.56716	0		2.56542	0
2.56149	0		2.55821	0		2.58979	0		2.57185	0		2.56519	0		2.57406	0		2.57225	0			2.56383	0		2.55821	0		2.58979	0		2.57185	0		2.56519	0		2.57406	0		2.57225	0
2.56833	0		2.56505	0		2.59684	0		2.5787	0		2.572	0		2.58089	0		2.57905	0			2.57065	0		2.56505	0		2.59684	0		2.5787	0		2.572	0		2.58089	0		2.57905	0
2.57528	0		2.57186	0		2.6039	0		2.5856	0		2.57887	0		2.58771	0		2.58585	0			2.57744	0		2.57186	0		2.6039	0		2.5856	0		2.57887	0		2.58771	0		2.58585	0
2.58204	0		2.57849	0		2.61099	0		2.59245	0		2.58555	0		2.59453	0		2.59274	0			2.5842	0		2.57849	0		2.61099	0		2.59245	0		2.58555	0		2.59453	0		2.59274	0
2.58879	0		2.58536	0		2.61805	0		2.59929	0		2.59236	0		2.60142	0		2.59958	0			2.59113	0		2.58536	0		2.61805	0		2.59929	0		2.59236	0		2.60142	0		2.59958	0
2.5956	0		2.59219	0		2.62506	0		2.60614	0		2.5992	0		2.60825	0		2.60639	0			2.59815	0		2.59219	0		2.62506	0		2.60614	0		2.5992	0		2.60825	0		2.60639	0
2.60238	0		2.59901	0		2.63207	0		2.61304	0		2.60608	0		2.61508	0		2.61319	0			2.60511	0		2.59901	0		2.63207	0		2.61304	0		2.60608	0		2.61508	0		2.61319	0
2.60913	0		2.6058	0		2.63916	0		2.61986	0		2.6129	0		2.62189	0		2.62006	0			2.61205	0		2.6058	0		2.63916	0		2.61986	0		2.6129	0		2.62189	0		2.62006	0
2.61588	0		2.61268	0		2.64619	0		2.62668	0		2.6197	0		2.62877	0		2.62689	0			2.61882	0		2.61268	0		2.64619	0		2.62668	0		2.6197	0		2.62877	0		2.62689	0
2.6227	0		2.61949	0		2.65304	0		2.63351	0		2.6265	0		2.63561	0		2.6337	0			2.62581	0		2.61949	0		2.65304	0		2.63351	0		2.6265	0		2.63561	0		2.6337	0
2.62945	0		2.62627	0		2.66004	0		2.6404	0		2.63337	0		2.64241	0		2.64049	0			2.63266	0		2.62627	0		2.66004	0		2.6404	0		2.63337	0		2.64241	0		2.64049	0
2.6362	0		2.63307	0		2.66712	0		2.64724	0		2.64017	0		2.64921	0		2.64736	0			2.63942	0		2.63307	0		2.66712	0		2.64724	0		2.64017	0		2.64921	0		2.64736	0
2.64292	0		2.63991	0		2.67418	0		2.65405	0		2.64698	0		2.65608	0		2.65418	0			2.64616	0		2.63991	0		2.67418	0		2.65405	0		2.64698	0		2.65608	0		2.65418	0
2.64969	0		2.64672	0		2.68122	0		2.66086	0		2.65377	0		2.66291	0		2.66099	0			2.65295	0		2.64672	0		2.68122	0		2.66086	0		2.65377	0		2.66291	0		2.66099	0
2.65643	0		2.65351	0		2.68826	0		2.66776	0		2.66066	0		2.66975	0		2.66779	0			2.65972	0		2.65351	0		2.68826	0		2.66776	0		2.66066	0		2.66975	0		2.66779	0
2.66298	0		2.66029	0		2.69536	0		2.67463	0		2.66748	0		2.67657	0		2.67468	0			2.66627	0		2.66029	0		2.69536	0		2.67463	0		2.66748	0		2.67657	0		2.67468	0
2.66971	0		2.66715	0		2.70241	0		2.68145	0		2.67429	0		2.68344	0		2.6815	0			2.67284	0		2.66715	0		2.70241	0		2.68145	0		2.67429	0		2.68344	0		2.6815	0
2.67631	0		2.67377	0		2.70946	0		2.68827	0		2.68095	0		2.69028	0		2.68831	0			2.67961	0		2.67377	0		2.70946	0		2.68827	0		2.68095	0		2.69028	0		2.68831	0
2.68308	0		2.68057	0		2.7165	0		2.69515	0		2.68782	0		2.6971	0		2.69513	0			2.68641	0		2.68057	0		2.7165	0		2.69515	0		2.68782	0		2.6971	0		2.69513	0
2.68983	0		2.68735	0		2.7236	0		2.70201	0		2.69466	0		2.70392	0		2.702	0			2.69335	0		2.68735	0		2.7236	0		2.70201	0		2.69466	0		2.70392	0		2.702	0
2.69658	0		2.69419	0		2.73064	0		2.70884	0		2.70147	0		2.71083	0		2.70881	0			2.70029	0		2.69419	0		2.73064	0		2.70884	0		2.70147	0		2.71083	0		2.70881	0
2.7034	0		2.70102	0		2.7377	0		2.71568	0		2.70828	0		2.71769	0		2.71562	0			2.70727	0		2.70102	0		2.7377	0		2.71568	0		2.70828	0		2.71769	0		2.71562	0
2.71017	0		2.70782	0		2.74473	0		2.72259	0		2.71516	0		2.7245	0		2.72242	0			2.71406	0		2.70782	0		2.74473	0		2.72259	0		2.71516	0		2.7245	0		2.72242	0
2.71693	0		2.71461	0		2.75183	0		2.72941	0		2.72199	0		2.73136	0		2.7293	0			2.72099	0		2.71461	0		2.75183	0		2.72941	0		2.72199	0		2.73136	0		2.7293	0
2.72385	0		2.72147	0		2.75886	0		2.73645	0		2.72881	0		2.73826	0		2.73612	0			2.72794	0		2.72147	0		2.75886	0		2.73645	0		2.72881	0		2.73826	0		2.73612	0
2.73084	0		2.7283	0		2.7659	0		2.74345	0		2.73563	0		2.74514	0		2.74293	0			2.73493	0		2.7283	0		2.7659	0		2.74345	0		2.73563	0		2.74514	0		2.74293	0
2.73781	0		2.73511	0		2.77294	0		2.75053	0		2.7425	0		2.75196	0		2.74974	0			2.74189	0		2.73511	0		2.77294	0		2.75053	0		2.7425	0		2.75196	0		2.74974	0
2.74475	0		2.7419	0		2.78004	0		2.7574	0		2.74933	0		2.75894	0		2.7566	0			2.74882	0		2.7419	0		2.78004	0		2.7574	0		2.74933	0		2.75894	0		2.7566	0
2.75169	0		2.74877	0		2.78709	0		2.76442	0		2.75614	0		2.76587	0		2.76344	0			2.75559	0		2.74877	0		2.78709	0		2.76442	0		2.75614	0		2.76587	0		2.76344	0
2.75851	0		2.7556	0		2.79412	0		2.7713	0		2.76296	0		2.77272	0		2.77025	0			2.76244	0		2.7556	0		2.79412	0		2.7713	0		2.76296	0		2.77272	0		2.77025	0
2.76548	0		2.76243	0		2.80118	0		2.77838	0		2.76985	0		2.77958	0		2.77705	0			2.76939	0		2.76243	0		2.80118	0		2.77838	0		2.76985	0		2.77958	0		2.77705	0
2.77225	0		2.76924	0		2.80827	0		2.7854	0		2.77669	0		2.78641	0		2.78392	0			2.77633	0		2.76924	0		2.80827	0		2.7854	0		2.77669	0		2.78641	0		2.78392	0
2.77901	0		2.77613	0		2.81531	0		2.7924	0		2.7835	0		2.7933	0		2.79074	0			2.78327	0		2.77613	0		2.81531	0		2.7924	0		2.7835	0		2.7933	0		2.79074	0
2.78581	0		2.78296	0		2.82237	0		2.79942	0		2.7903	0		2.80015	0		2.79758	0			2.79027	0		2.78296	0		2.82237	0		2.79942	0		2.7903	0		2.80015	0		2.79758	0
2.79261	0		2.78977	0		2.8294	0		2.80649	0		2.79718	0		2.80697	0		2.80439	0			2.79724	0		2.78977	0		2.8294	0		2.80649	0		2.79718	0		2.80697	0		2.80439	0
2.79939	0		2.7966	0		2.83638	0		2.8135	0		2.804	0		2.81379	0		2.81128	0			2.80401	0		2.7966	0		2.83638	0		2.8135	0		2.804	0		2.81379	0		2.81128	0
2.80615	0		2.80348	0		2.84345	0		2.8205	0		2.81081	0		2.82068	0		2.8181	0			2.81079	0		2.80348	0		2.84345	0		2.8205	0		2.81081	0		2.82068	0		2.8181	0
2.81314	0		2.81029	0		2.85049	0		2.82734	0		2.81761	0		2.82753	0		2.8249	0			2.81779	0		2.81029	0		2.85049	0		2.82734	0		2.81761	0		2.82753	0		2.8249	0
2.82011	0		2.81708	0		2.85753	0		2.83442	0		2.82448	0		2.8344	0		2.83172	0			2.82475	0		2.81708	0		2.85753	0		2.83442	0		2.82448	0		2.8344	0		2.83172	0
2.82704	0		2.82389	0		2.86464	0		2.84145	0		2.83133	0		2.84139	0		2.83858	0			2.8317	0		2.82389	0		2.86464	0		2.84145	0		2.83133	0		2.84139	0		2.83858	0
2.83399	0		2.83079	0		2.8717	0		2.84828	0		2.83814	0		2.84829	0		2.84541	0			2.83863	0		2.83079	0		2.8717	0		2.84828	0		2.83814	0		2.84829	0		2.84541	0
2.84098	0		2.83761	0		2.87874	0		2.85529	0		2.84495	0		2.85513	0		2.85221	0			2.84546	0		2.83761	0		2.87874	0		2.85529	0		2.84495	0		2.85513	0		2.85221	0
2.84776	0		2.84442	0		2.88578	0		2.86237	0		2.85182	0		2.86198	0		2.85902	0			2.85225	0		2.84442	0		2.88578	0		2.86237	0		2.85182	0		2.86198	0		2.85902	0
2.85471	0		2.85122	0		2.89289	0		2.86942	0		2.85866	0		2.86899	0		2.86589	0			2.8592	0		2.85122	0		2.89289	0		2.86942	0		2.85866	0		2.86899	0		2.86589	0
2.86164	0		2.85808	0		2.89993	0		2.87643	0		2.86549	0		2.87589	0		2.87273	0			2.86605	0		2.85808	0		2.89993	0		2.87643	0		2.86549	0		2.87589	0		2.87273	0
2.86847	0		2.86477	0		2.907	0		2.88344	0		2.8723	0		2.88277	0		2.87955	0			2.87304	0		2.86477	0		2.907	0		2.88344	0		2.8723	0		2.88277	0		2.87955	0
2.87526	0		2.87158	0		2.91404	0		2.89052	0		2.87918	0		2.88976	0		2.88634	0			2.88001	0		2.87158	0		2.91404	0		2.89052	0		2.87918	0		2.88976	0		2.88634	0
2.88202	0		2.87839	0		2.92117	0		2.89755	0		2.88601	0		2.89659	0		2.89324	0			2.88696	0		2.87839	0		2.92117	0		2.89755	0		2.88601	0		2.89659	0		2.89324	0
2.8888	0		2.88527	0		2.92806	0		2.90458	0		2.89283	0		2.90349	0		2.90012	0			2.89375	0		2.88527	0		2.92806	0		2.90458	0		2.89283	0		2.90349	0		2.90012	0
2.89563	0		2.89209	0		2.93513	0		2.91158	0		2.89966	0		2.91034	0		2.90692	0			2.90074	0		2.89209	0		2.93513	0		2.91158	0		2.89966	0		2.91034	0		2.90692	0
2.90245	0		2.89891	0		2.94217	0		2.91866	0		2.90654	0		2.91734	0		2.91375	0			2.9077	0		2.89891	0		2.94217	0		2.91866	0		2.90654	0		2.91734	0		2.91375	0
2.9094	0		2.90571	0		2.94929	0		2.92568	0		2.91339	0		2.92418	0		2.92078	0			2.91465	0		2.90571	0		2.94929	0		2.92568	0		2.91339	0		2.92418	0		2.92078	0
2.91633	0		2.91259	0		2.95635	0		2.93272	0		2.92021	0		2.93108	0		2.92763	0			2.9216	0		2.91259	0		2.95635	0		2.93272	0		2.92021	0		2.93108	0		2.92763	0
2.92333	0		2.91938	0		2.9634	0		2.93956	0		2.92704	0		2.93799	0		2.93446	0			2.92861	0		2.91938	0		2.9634	0		2.93956	0		2.92704	0		2.93799	0		2.93446	0
2.93028	0		2.92622	0		2.97046	0		2.94663	0		2.93393	0		2.94498	0		2.94127	0			2.93541	0		2.92622	0		2.97046	0		2.94663	0		2.93393	0		2.94498	0		2.94127	0
2.93707	0		2.93304	0		2.97757	0		2.95367	0		2.94078	0		2.95181	0		2.94818	0			2.94219	0		2.93304	0		2.97757	0		2.95367	0		2.94078	0		2.95181	0		2.94818	0
2.94401	0		2.93992	0		2.98465	0		2.9607	0		2.9476	0		2.95888	0		2.95503	0			2.94913	0		2.93992	0		2.98465	0		2.9607	0		2.9476	0		2.95888	0		2.95503	0
2.95101	0		2.94675	0		2.99169	0		2.96773	0		2.95441	0		2.96578	0		2.96187	0			2.95613	0		2.94675	0		2.99169	0		2.96773	0		2.95441	0		2.96578	0		2.96187	0
2.9578	0		2.95355	0		2.99873	0		2.97482	0		2.96131	0		2.9728	0		2.9687	0			2.9631	0		2.95355	0		2.99873	0		2.97482	0		2.96131	0		2.9728	0		2.9687	0
2.96457	0		2.96036	0		3.00584	0		2.98184	0		2.96815	0		2.97964	0		2.97558	0			2.97004	0		2.96036	0		3.00584	0		2.98184	0		2.96815	0		2.97964	0		2.97558	0
2.97127	0		2.96724	0		3.01288	0		2.98887	0		2.97496	0		2.98654	0		2.98244	0			2.97698	0		2.96724	0		3.01288	0		2.98887	0		2.97496	0		2.98654	0		2.98244	0
2.9781	0		2.97407	0		3.0199	0		2.99587	0		2.98179	0		2.99341	0		2.98925	0			2.98381	0		2.97407	0		3.0199	0		2.99587	0		2.98179	0		2.99341	0		2.98925	0
2.9849	0		2.98088	0		3.02695	0		3.00297	0		2.98868	0		3.00027	0		2.9961	0			2.99077	0		2.98088	0		3.02695	0		3.00297	0		2.98868	0		3.00027	0		2.9961	0
2.99167	0		2.98768	0		3.03408	0		3.01001	0		2.99556	0		3.00709	0		3.00298	0			2.99774	0		2.98768	0		3.03408	0		3.01001	0		2.99556	0		3.00709	0		3.00298	0
2.99862	0		2.99457	0		3.04112	0		3.01703	0		3.0024	0		3.01417	0		3.0098	0			3.00468	0		2.99457	0		3.04112	0		3.01703	0		3.0024	0		3.01417	0		3.0098	0
3.00561	0		3.00143	0		3.04817	0		3.02406	0		3.00924	0		3.02104	0		3.01663	0			3.01167	0		3.00143	0		3.04817	0		3.02406	0		3.00924	0		3.02104	0		3.01663	0
3.01258	0		3.00825	0		3.05521	0		3.03098	0		3.01614	0		3.02804	0		3.02345	0			3.01863	0		3.00825	0		3.05521	0		3.03098	0		3.01614	0		3.02804	0		3.02345	0
3.01952	0		3.01505	0		3.06232	0		3.03792	0		3.02298	0		3.03491	0		3.03035	0			3.02542	0		3.01505	0		3.06232	0		3.03792	0		3.02298	0		3.03491	0		3.03035	0
3.02628	0		3.02193	0		3.06939	0		3.04493	0		3.02982	0		3.0418	0		3.0372	0			3.03221	0		3.02193	0		3.06939	0		3.04493	0		3.02982	0		3.0418	0		3.0372	0
3.03328	0		3.02878	0		3.07644	0		3.05195	0		3.03667	0		3.04881	0		3.04403	0			3.03921	0		3.02878	0		3.07644	0		3.05195	0		3.03667	0		3.04881	0		3.04403	0
3.04024	0		3.03559	0		3.08348	0		3.05903	0		3.04358	0		3.0558	0		3.05084	0			3.04619	0		3.03559	0		3.08348	0		3.05903	0		3.04358	0		3.0558	0		3.05084	0
3.04718	0		3.04239	0		3.0906	0		3.06607	0		3.05041	0		3.06264	0		3.05772	0			3.05313	0		3.04239	0		3.0906	0		3.06607	0		3.05041	0		3.06264	0		3.05772	0
3.05396	0		3.04928	0		3.09768	0		3.07308	0		3.05725	0		3.06971	0		3.06457	0			3.06009	0		3.04928	0		3.09768	0		3.07308	0		3.05725	0		3.06971	0		3.06457	0
3.06078	0		3.05611	0		3.10475	0		3.0801	0		3.06407	0		3.07658	0		3.07138	0			3.0671	0		3.05611	0		3.10475	0		3.0801	0		3.06407	0		3.07658	0		3.07138	0
3.06758	0		3.06295	0		3.11165	0		3.08717	0		3.07098	0		3.08345	0		3.07818	0			3.07391	0		3.06295	0		3.11165	0		3.08717	0		3.07098	0		3.08345	0		3.07818	0
3.07435	0		3.06976	0		3.11878	0		3.0942	0		3.07783	0		3.09045	0		3.08506	0			3.08085	0		3.06976	0		3.11878	0		3.0942	0		3.07783	0		3.09045	0		3.08506	0
3.08111	0		3.07663	0		3.12584	0		3.10124	0		3.08466	0		3.09752	0		3.0919	0			3.08779	0		3.07663	0		3.12584	0		3.10124	0		3.08466	0		3.09752	0		3.0919	0
3.08795	0		3.08346	0		3.13288	0		3.10823	0		3.0915	0		3.10442	0		3.09873	0			3.09483	0		3.08346	0		3.13288	0		3.10823	0		3.0915	0		3.10442	0		3.09873	0
3.09491	0		3.09028	0		3.13994	0		3.11532	0		3.09841	0		3.11142	0		3.10554	0			3.10179	0		3.09028	0		3.13994	0		3.11532	0		3.09841	0		3.11142	0		3.10554	0
3.10185	0		3.09711	0		3.14708	0		3.12219	0		3.10525	0		3.11828	0		3.11243	0			3.10874	0		3.09711	0		3.14708	0		3.12219	0		3.10525	0		3.11828	0		3.11243	0
3.1088	0		3.10399	0		3.15418	0		3.1292	0		3.11211	0		3.12532	0		3.11927	0			3.11551	0		3.10399	0		3.15418	0		3.1292	0		3.11211	0		3.12532	0		3.11927	0
3.11563	0		3.11082	0		3.16125	0		3.13625	0		3.11898	0		3.13236	0		3.12612	0			3.12235	0		3.11082	0		3.16125	0		3.13625	0		3.11898	0		3.13236	0		3.12612	0
3.1226	0		3.11763	0		3.16832	0		3.14333	0		3.12587	0		3.13935	0		3.13297	0			3.12933	0		3.11763	0		3.16832	0		3.14333	0		3.12587	0		3.13935	0		3.13297	0
3.12954	0		3.12444	0		3.17543	0		3.15037	0		3.13278	0		3.14635	0		3.13984	0			3.13628	0		3.12444	0		3.17543	0		3.15037	0		3.13278	0		3.14635	0		3.13984	0
3.1365	0		3.13133	0		3.18251	0		3.15737	0		3.1396	0		3.15342	0		3.14684	0			3.14323	0		3.13133	0		3.18251	0		3.15737	0		3.1396	0		3.15342	0		3.14684	0
3.14333	0		3.13816	0		3.18959	0		3.16439	0		3.14646	0		3.16044	0		3.15382	0			3.15023	0		3.13816	0		3.18959	0		3.16439	0		3.14646	0		3.16044	0		3.15382	0
3.15012	0		3.14502	0		3.1968	0		3.17144	0		3.15333	0		3.16746	0		3.16066	0			3.15719	0		3.14502	0		3.1968	0		3.17144	0		3.15333	0		3.16746	0		3.16066	0
3.15692	0		3.15182	0		3.20397	0		3.17848	0		3.16022	0		3.17446	0		3.16771	0			3.16399	0		3.15182	0		3.20397	0		3.17848	0		3.16022	0		3.17446	0		3.16771	0
3.16368	0		3.15869	0		3.21102	0		3.1855	0		3.16705	0		3.18151	0		3.17455	0			3.17093	0		3.15869	0		3.21102	0		3.1855	0		3.16705	0		3.18151	0		3.17455	0
3.17053	0		3.16555	0		3.21824	0		3.19253	0		3.17403	0		3.18853	0		3.18153	0			3.17792	0		3.16555	0		3.21824	0		3.19253	0		3.17403	0		3.18853	0		3.18153	0
3.17732	0		3.17237	0		3.22527	0		3.19963	0		3.18108	0		3.19536	0		3.18836	0			3.18488	0		3.17237	0		3.22527	0		3.19963	0		3.18108	0		3.19536	0		3.18836	0
3.18426	0		3.17919	0		3.2324	0		3.20667	0		3.18809	0		3.20238	0		3.19542	0			3.19182	0		3.17919	0		3.2324	0		3.20667	0		3.18809	0		3.20238	0		3.19542	0
3.19123	0		3.18608	0		3.23953	0		3.21358	0		3.19512	0		3.20946	0		3.20227	0			3.1988	0		3.18608	0		3.23953	0		3.21358	0		3.19512	0		3.20946	0		3.20227	0
3.19823	0		3.19293	0		3.24661	0		3.2206	0		3.20195	0		3.21646	0		3.20912	0			3.20563	0		3.19293	0		3.24661	0		3.2206	0		3.20195	0		3.21646	0		3.20912	0
3.20503	0		3.19976	0		3.25383	0		3.22768	0		3.20901	0		3.22345	0		3.21595	0			3.21243	0		3.19976	0		3.25383	0		3.22768	0		3.20901	0		3.22345	0		3.21595	0
3.21199	0		3.20659	0		3.26097	0		3.23473	0		3.21602	0		3.23045	0		3.223	0			3.21938	0		3.20659	0		3.26097	0		3.23473	0		3.21602	0		3.23045	0		3.223	0
3.21893	0		3.21346	0		3.26804	0		3.24172	0		3.22301	0		3.23752	0		3.22986	0			3.22633	0		3.21346	0		3.26804	0		3.24172	0		3.22301	0		3.23752	0		3.22986	0
3.22593	0		3.22029	0		3.27509	0		3.24873	0		3.22987	0		3.24454	0		3.23685	0			3.23333	0		3.22029	0		3.27509	0		3.24873	0		3.22987	0		3.24454	0		3.23685	0
3.23275	0		3.22711	0		3.28231	0		3.25582	0		3.23691	0		3.25154	0		3.2437	0			3.24031	0		3.22711	0		3.28231	0		3.25582	0		3.23691	0		3.25154	0		3.2437	0
3.23953	0		3.23395	0		3.28944	0		3.26284	0		3.24376	0		3.25854	0		3.25074	0			3.24725	0		3.23395	0		3.28944	0		3.26284	0		3.24376	0		3.25854	0		3.25074	0
3.2463	0		3.24082	0		3.29652	0		3.26986	0		3.25074	0		3.26561	0		3.2576	0			3.25403	0		3.24082	0		3.29652	0		3.26986	0		3.25074	0		3.26561	0		3.2576	0
3.25313	0		3.24765	0		3.30361	0		3.27685	0		3.25758	0		3.27262	0		3.2646	0			3.26105	0		3.24765	0		3.30361	0		3.27685	0		3.25758	0		3.27262	0		3.2646	0
3.25993	0		3.25447	0		3.31067	0		3.28393	0		3.26465	0		3.27962	0		3.27158	0			3.268	0		3.25447	0		3.31067	0		3.28393	0		3.26465	0		3.27962	0		3.27158	0
3.26671	0		3.26129	0		3.3178	0		3.29096	0		3.27165	0		3.28662	0		3.27862	0			3.27496	0		3.26129	0		3.3178	0		3.29096	0		3.27165	0		3.28662	0		3.27862	0
3.27365	0		3.26823	0		3.32486	0		3.29797	0		3.27864	0		3.29369	0		3.28562	0			3.2819	0		3.26823	0		3.32486	0		3.29797	0		3.27864	0		3.29369	0		3.28562	0
3.28066	0		3.27506	0		3.33207	0		3.30477	0		3.28562	0		3.30072	0		3.2926	0			3.28889	0		3.27506	0		3.33207	0		3.30477	0		3.28562	0		3.30072	0		3.2926	0
3.28761	0		3.28187	0		3.33917	0		3.31185	0		3.29268	0		3.30772	0		3.29943	0			3.29571	0		3.28187	0		3.33917	0		3.31185	0		3.29268	0		3.30772	0		3.29943	0
3.29439	0		3.28868	0		3.34631	0		3.31892	0		3.29957	0		3.31472	0		3.30646	0			3.30248	0		3.28868	0		3.34631	0		3.31892	0		3.29957	0		3.31472	0		3.30646	0
3.30136	0		3.29557	0		3.35358	0		3.32594	0		3.30641	0		3.32178	0		3.31345	0			3.30942	0		3.29557	0		3.35358	0		3.32594	0		3.30641	0		3.32178	0		3.31345	0
3.30838	0		3.30243	0		3.36066	0		3.33298	0		3.3134	0		3.32879	0		3.32042	0			3.31643	0		3.30243	0		3.36066	0		3.33298	0		3.3134	0		3.32879	0		3.32042	0
3.31533	0		3.30926	0		3.36774	0		3.34005	0		3.32045	0		3.33586	0		3.32743	0			3.32339	0		3.30926	0		3.36774	0		3.34005	0		3.32045	0		3.33586	0		3.32743	0
3.32211	0		3.31607	0		3.37489	0		3.34707	0		3.32744	0		3.34286	0		3.33445	0			3.33035	0		3.31607	0		3.37489	0		3.34707	0		3.32744	0		3.34286	0		3.33445	0
3.32888	0		3.32296	0		3.38213	0		3.3541	0		3.33427	0		3.34993	0		3.34144	0			3.3373	0		3.32296	0		3.38213	0		3.3541	0		3.33427	0		3.34993	0		3.34144	0
3.33574	0		3.32981	0		3.38919	0		3.36113	0		3.34125	0		3.35695	0		3.34842	0			3.34413	0		3.32981	0		3.38919	0		3.36113	0		3.34125	0		3.35695	0		3.34842	0
3.34254	0		3.33663	0		3.39641	0		3.36822	0		3.3483	0		3.36395	0		3.35539	0			3.35111	0		3.33663	0		3.39641	0		3.36822	0		3.3483	0		3.36395	0		3.35539	0
3.3493	0		3.34344	0		3.40372	0		3.37525	0		3.35531	0		3.37096	0		3.36246	0			3.35806	0		3.34344	0		3.40372	0		3.37525	0		3.35531	0		3.37096	0		3.36246	0
3.35609	0		3.35032	0		3.41097	0		3.38227	0		3.36231	0		3.37802	0		3.36945	0			3.36502	0		3.35032	0		3.41097	0		3.38227	0		3.36231	0		3.37802	0		3.36945	0
3.36309	0		3.35719	0		3.4182	0		3.38929	0		3.36928	0		3.38504	0		3.37643	0			3.37201	0		3.35719	0		3.4182	0		3.38929	0		3.36928	0		3.38504	0		3.37643	0
3.37007	0		3.36403	0		3.42542	0		3.3962	0		3.37634	0		3.39204	0		3.3834	0			3.37896	0		3.36403	0		3.42542	0		3.3962	0		3.37634	0		3.39204	0		3.3834	0
3.37701	0		3.37086	0		3.43271	0		3.40326	0		3.38336	0		3.39906	0		3.39045	0			3.38574	0		3.37086	0		3.43271	0		3.40326	0		3.38336	0		3.39906	0		3.39045	0
3.38378	0		3.37775	0		3.43996	0		3.41027	0		3.39036	0		3.40612	0		3.39747	0			3.39252	0		3.37775	0		3.43996	0		3.41027	0		3.39036	0		3.40612	0		3.39747	0
3.39079	0		3.38459	0		3.44718	0		3.41727	0		3.39738	0		3.41314	0		3.40445	0			3.3995	0		3.38459	0		3.44718	0		3.41727	0		3.39738	0		3.41314	0		3.40445	0
3.39776	0		3.39142	0		3.4544	0		3.42435	0		3.40442	0		3.42014	0		3.41142	0			3.40646	0		3.39142	0		3.4544	0		3.42435	0		3.40442	0		3.42014	0		3.41142	0
3.40465	0		3.39826	0		3.46168	0		3.4314	0		3.41143	0		3.42715	0		3.41847	0			3.41341	0		3.39826	0		3.46168	0		3.4314	0		3.41143	0		3.42715	0		3.41847	0
3.41142	0		3.40514	0		3.46893	0		3.43837	0		3.41843	0		3.43423	0		3.42547	0			3.42035	0		3.40514	0		3.46893	0		3.43837	0		3.41843	0		3.43423	0		3.42547	0
3.41825	0		3.412	0		3.476	0		3.44538	0		3.42525	0		3.44125	0		3.43247	0			3.42738	0		3.412	0		3.476	0		3.44538	0		3.42525	0		3.44125	0		3.43247	0
3.42504	0		3.41883	0		3.48304	0		3.45247	0		3.43232	0		3.44826	0		3.43945	0			3.43417	0		3.41883	0		3.48304	0		3.45247	0		3.43232	0		3.44826	0		3.43945	0
3.43184	0		3.42581	0		3.49035	0		3.4595	0		3.43932	0		3.45526	0		3.4465	0			3.44112	0		3.42581	0		3.49035	0		3.4595	0		3.43932	0		3.45526	0		3.4465	0
3.43863	0		3.43273	0		3.49757	0		3.46656	0		3.44631	0		3.46233	0		3.45351	0			3.44806	0		3.43273	0		3.49757	0		3.46656	0		3.44631	0		3.46233	0		3.45351	0
3.44546	0		3.43957	0		3.50481	0		3.47358	0		3.4533	0		3.46937	0		3.46051	0			3.45506	0		3.43957	0		3.50481	0		3.47358	0		3.4533	0		3.46937	0		3.46051	0
3.45242	0		3.44641	0		3.51201	0		3.48066	0		3.46037	0		3.47637	0		3.4675	0			3.46204	0		3.44641	0		3.51201	0		3.48066	0		3.46037	0		3.47637	0		3.4675	0
3.45937	0		3.4534	0		3.51934	0		3.48755	0		3.46739	0		3.48337	0		3.47454	0			3.46899	0		3.4534	0		3.51934	0		3.48755	0		3.46739	0		3.48337	0		3.47454	0
3.46632	0		3.46045	0		3.52658	0		3.49458	0		3.47438	0		3.49043	0		3.48155	0			3.47576	0		3.46045	0		3.52658	0		3.49458	0		3.47438	0		3.49043	0		3.48155	0
3.47316	0		3.46731	0		3.53381	0		3.50164	0		3.48136	0		3.49747	0		3.48853	0			3.48259	0		3.46731	0		3.53381	0		3.50164	0		3.48136	0		3.49747	0		3.48853	0
3.48013	0		3.47414	0		3.54103	0		3.50873	0		3.48841	0		3.50441	0		3.49553	0			3.48956	0		3.47414	0		3.54103	0		3.50873	0		3.48841	0		3.50441	0		3.49553	0
3.48708	0		3.48112	0		3.54833	0		3.51576	0		3.49544	0		3.5114	0		3.50258	0			3.49652	0		3.48112	0		3.54833	0		3.51576	0		3.49544	0		3.5114	0		3.50258	0
3.49402	0		3.48801	0		3.55557	0		3.52279	0		3.50243	0		3.51848	0		3.50959	0			3.50347	0		3.48801	0		3.55557	0		3.52279	0		3.50243	0		3.51848	0		3.50959	0
3.50088	0		3.49503	0		3.5628	0		3.52982	0		3.50943	0		3.5255	0		3.51658	0			3.51047	0		3.49503	0		3.5628	0		3.52982	0		3.50943	0		3.5255	0		3.51658	0
3.50768	0		3.50202	0		3.57004	0		3.53693	0		3.51631	0		3.53253	0		3.52356	0			3.51744	0		3.50202	0		3.57004	0		3.53693	0		3.51631	0		3.53253	0		3.52356	0
3.51446	0		3.50885	0		3.57716	0		3.54396	0		3.52332	0		3.53952	0		3.53064	0			3.52422	0		3.50885	0		3.57716	0		3.54396	0		3.52332	0		3.53952	0		3.53064	0
3.52122	0		3.5159	0		3.5844	0		3.55097	0		3.53033	0		3.54659	0		3.53765	0			3.53117	0		3.5159	0		3.5844	0		3.55097	0		3.53033	0		3.54659	0		3.53765	0
3.52806	0		3.52275	0		3.59154	0		3.558	0		3.53732	0		3.55362	0		3.54462	0			3.53818	0		3.52275	0		3.59154	0		3.558	0		3.53732	0		3.55362	0		3.54462	0
3.53488	0		3.52958	0		3.59876	0		3.56511	0		3.54437	0		3.56064	0		3.55161	0			3.54514	0		3.52958	0		3.59876	0		3.56511	0		3.54437	0		3.56064	0		3.55161	0
3.54183	0		3.53642	0		3.60608	0		3.57214	0		3.55139	0		3.56765	0		3.55867	0			3.5521	0		3.53642	0		3.60608	0		3.57214	0		3.55139	0		3.56765	0		3.55867	0
3.54877	0		3.54348	0		3.61334	0		3.57902	0		3.55839	0		3.57472	0		3.56569	0			3.55904	0		3.54348	0		3.61334	0		3.57902	0		3.55839	0		3.57472	0		3.56569	0
3.55579	0		3.55035	0		3.62056	0		3.58604	0		3.56539	0		3.58175	0		3.57268	0			3.56589	0		3.55035	0		3.62056	0		3.58604	0		3.56539	0		3.58175	0		3.57268	0
3.56259	0		3.55719	0		3.62779	0		3.59311	0		3.57246	0		3.58875	0		3.57967	0			3.57268	0		3.55719	0		3.62779	0		3.59311	0		3.57246	0		3.58875	0		3.57967	0
3.56955	0		3.56405	0		3.63511	0		3.60018	0		3.57949	0		3.59575	0		3.58671	0			3.57963	0		3.56405	0		3.63511	0		3.60018	0		3.57949	0		3.59575	0		3.58671	0
3.57648	0		3.5711	0		3.64236	0		3.60721	0		3.58647	0		3.60284	0		3.59374	0			3.58658	0		3.5711	0		3.64236	0		3.60721	0		3.58647	0		3.60284	0		3.59374	0
3.58349	0		3.57795	0		3.6496	0		3.61425	0		3.59348	0		3.60986	0		3.60072	0			3.5936	0		3.57795	0		3.6496	0		3.61425	0		3.59348	0		3.60986	0		3.60072	0
3.59027	0		3.58493	0		3.65683	0		3.62133	0		3.60053	0		3.61689	0		3.6077	0			3.60056	0		3.58493	0		3.65683	0		3.62133	0		3.60053	0		3.61689	0		3.6077	0
3.59704	0		3.59191	0		3.66413	0		3.62837	0		3.60738	0		3.62389	0		3.61474	0			3.6075	0		3.59191	0		3.66413	0		3.62837	0		3.60738	0		3.62389	0		3.61474	0
3.60382	0		3.59882	0		3.67124	0		3.63541	0		3.61439	0		3.63098	0		3.62175	0			3.61428	0		3.59882	0		3.67124	0		3.63541	0		3.61439	0		3.63098	0		3.62175	0
3.61064	0		3.60584	0		3.67848	0		3.64243	0		3.62138	0		3.63794	0		3.62877	0			3.62128	0		3.60584	0		3.67848	0		3.64243	0		3.62138	0		3.63794	0		3.62877	0
3.61743	0		3.61268	0		3.68571	0		3.64953	0		3.62845	0		3.64496	0		3.63575	0			3.62826	0		3.61268	0		3.68571	0		3.64953	0		3.62845	0		3.64496	0		3.63575	0
3.6242	0		3.61951	0		3.69299	0		3.65656	0		3.63548	0		3.65197	0		3.64279	0			3.63522	0		3.61951	0		3.69299	0		3.65656	0		3.63548	0		3.65197	0		3.64279	0
3.63115	0		3.62656	0		3.70007	0		3.6636	0		3.64248	0		3.65907	0		3.64982	0			3.64216	0		3.62656	0		3.70007	0		3.6636	0		3.64248	0		3.65907	0		3.64982	0
3.63811	0		3.6336	0		3.70732	0		3.67049	0		3.64948	0		3.66612	0		3.65681	0			3.64917	0		3.6336	0		3.70732	0		3.67049	0		3.64948	0		3.66612	0		3.65681	0
3.64507	0		3.64059	0		3.71454	0		3.67759	0		3.65654	0		3.67312	0		3.66381	0			3.65597	0		3.64059	0		3.71454	0		3.67759	0		3.65654	0		3.67312	0		3.66381	0
3.65185	0		3.64758	0		3.72184	0		3.68464	0		3.66358	0		3.68012	0		3.67085	0			3.66278	0		3.64758	0		3.72184	0		3.68464	0		3.66358	0		3.68012	0		3.67085	0
3.65879	0		3.65463	0		3.72908	0		3.69167	0		3.67056	0		3.6872	0		3.67787	0			3.66974	0		3.65463	0		3.72908	0		3.69167	0		3.67056	0		3.6872	0		3.67787	0
3.66582	0		3.66166	0		3.73619	0		3.69872	0		3.67756	0		3.69422	0		3.68487	0			3.67674	0		3.66166	0		3.73619	0		3.69872	0		3.67756	0		3.69422	0		3.68487	0
3.6728	0		3.66867	0		3.74326	0		3.70581	0		3.68462	0		3.70124	0		3.69187	0			3.68372	0		3.66867	0		3.74326	0		3.70581	0		3.68462	0		3.70124	0		3.69187	0
3.67959	0		3.67565	0		3.75056	0		3.71284	0		3.69164	0		3.70825	0		3.69894	0			3.69067	0		3.67565	0		3.75056	0		3.71284	0		3.69164	0		3.70825	0		3.69894	0
3.68637	0		3.68255	0		3.75765	0		3.71987	0		3.69849	0		3.71533	0		3.70596	0			3.69763	0		3.68255	0		3.75765	0		3.71987	0		3.69849	0		3.71533	0		3.70596	0
3.69322	0		3.68956	0		3.7647	0		3.7269	0		3.70549	0		3.72237	0		3.71295	0			3.70448	0		3.68956	0		3.7647	0		3.7269	0		3.70549	0		3.72237	0		3.71295	0
3.70005	0		3.69658	0		3.77179	0		3.73401	0		3.71255	0		3.72938	0		3.71994	0			3.71145	0		3.69658	0		3.77179	0		3.73401	0		3.71255	0		3.72938	0		3.71994	0
3.70682	0		3.70357	0		3.77894	0		3.74104	0		3.71958	0		3.7364	0		3.72701	0			3.71841	0		3.70357	0		3.77894	0		3.74104	0		3.71958	0		3.7364	0		3.72701	0
3.71361	0		3.71047	0		3.78621	0		3.74807	0		3.72658	0		3.74347	0		3.73401	0			3.72535	0		3.71047	0		3.78621	0		3.74807	0		3.72658	0		3.74347	0		3.73401	0
3.72062	0		3.71748	0		3.79345	0		3.75509	0		3.73359	0		3.7505	0		3.741	0			3.73238	0		3.71748	0		3.79345	0		3.75509	0		3.73359	0		3.7505	0		3.741	0
3.72759	0		3.72447	0		3.80069	0		3.76199	0		3.74064	0		3.75749	0		3.74798	0			3.73935	0		3.72447	0		3.80069	0		3.76199	0		3.74064	0		3.75749	0		3.74798	0
3.73456	0		3.73146	0		3.80797	0		3.76904	0		3.74765	0		3.76451	0		3.75502	0			3.74613	0		3.73146	0		3.80797	0		3.76904	0		3.74765	0		3.76451	0		3.75502	0
3.74135	0		3.73851	0		3.81521	0		3.77606	0		3.75464	0		3.77151	0		3.76204	0			3.75291	0		3.73851	0		3.81521	0		3.77606	0		3.75464	0		3.77151	0		3.76204	0
3.74836	0		3.74539	0		3.82243	0		3.78307	0		3.76165	0		3.77854	0		3.76903	0			3.75993	0		3.74539	0		3.82243	0		3.78307	0		3.76165	0		3.77854	0		3.76903	0
3.75533	0		3.75237	0		3.82966	0		3.79015	0		3.7687	0		3.78556	0		3.77604	0			3.76691	0		3.75237	0		3.82966	0		3.79015	0		3.7687	0		3.78556	0		3.77604	0
3.76228	0		3.75936	0		3.83699	0		3.79718	0		3.77572	0		3.79255	0		3.78309	0			3.77386	0		3.75936	0		3.83699	0		3.79718	0		3.77572	0		3.79255	0		3.78309	0
3.76909	0		3.76642	0		3.84424	0		3.80422	0		3.78272	0		3.79964	0		3.7901	0			3.7808	0		3.76642	0		3.84424	0		3.80422	0		3.78272	0		3.79964	0		3.7901	0
3.77594	0		3.77342	0		3.8515	0		3.81125	0		3.78954	0		3.80666	0		3.79711	0			3.78781	0		3.77342	0		3.8515	0		3.81125	0		3.78954	0		3.80666	0		3.79711	0
3.78276	0		3.7804	0		3.85855	0		3.81835	0		3.79662	0		3.81366	0		3.8041	0			3.79462	0		3.7804	0		3.85855	0		3.81835	0		3.79662	0		3.81366	0		3.8041	0
3.78956	0		3.78724	0		3.86586	0		3.82541	0		3.80364	0		3.82069	0		3.81116	0			3.80158	0		3.78724	0		3.86586	0		3.82541	0		3.80364	0		3.82069	0		3.81116	0
3.79634	0		3.79415	0		3.87314	0		3.83245	0		3.81064	0		3.82776	0		3.81818	0			3.80854	0		3.79415	0		3.87314	0		3.83245	0		3.81064	0		3.82776	0		3.81818	0
3.80321	0		3.80101	0		3.88037	0		3.83951	0		3.81763	0		3.83482	0		3.82517	0			3.81555	0		3.80101	0		3.88037	0		3.83951	0		3.81763	0		3.83482	0		3.82517	0
3.81018	0		3.80786	0		3.88762	0		3.84661	0		3.82468	0		3.84182	0		3.83216	0			3.82251	0		3.80786	0		3.88762	0		3.84661	0		3.82468	0		3.84182	0		3.83216	0
3.81713	0		3.81469	0		3.89493	0		3.85351	0		3.83172	0		3.84884	0		3.83924	0			3.82948	0		3.81469	0		3.89493	0		3.85351	0		3.83172	0		3.84884	0		3.83924	0
3.82408	0		3.82175	0		3.90221	0		3.86054	0		3.83874	0		3.85592	0		3.84625	0			3.83626	0		3.82175	0		3.90221	0		3.86054	0		3.83874	0		3.85592	0		3.84625	0
3.83094	0		3.82878	0		3.90945	0		3.86759	0		3.84574	0		3.86296	0		3.85325	0			3.84313	0		3.82878	0		3.90945	0		3.86759	0		3.84574	0		3.86296	0		3.85325	0
3.83793	0		3.83577	0		3.9167	0		3.87468	0		3.85282	0		3.87001	0		3.86025	0			3.8501	0		3.83577	0		3.9167	0		3.87468	0		3.85282	0		3.87001	0		3.86025	0
3.84489	0		3.84275	0		3.92399	0		3.88172	0		3.85985	0		3.87703	0		3.86732	0			3.85706	0		3.84275	0		3.92399	0		3.88172	0		3.85985	0		3.87703	0		3.86732	0
3.85185	0		3.84982	0		3.93124	0		3.88875	0		3.86685	0		3.88412	0		3.87435	0			3.86402	0		3.84982	0		3.93124	0		3.88875	0		3.86685	0		3.88412	0		3.87435	0
3.85869	0		3.85685	0		3.93849	0		3.89578	0		3.87384	0		3.89115	0		3.88134	0			3.87102	0		3.85685	0		3.93849	0		3.89578	0		3.87384	0		3.89115	0		3.88134	0
3.86551	0		3.86387	0		3.94571	0		3.90289	0		3.88074	0		3.89819	0		3.88833	0			3.87801	0		3.86387	0		3.94571	0		3.90289	0		3.88074	0		3.89819	0		3.88833	0
3.87231	0		3.87086	0		3.95285	0		3.90993	0		3.8878	0		3.9052	0		3.89542	0			3.88481	0		3.87086	0		3.95285	0		3.90993	0		3.8878	0		3.9052	0		3.89542	0
3.87911	0		3.87795	0		3.96013	0		3.91699	0		3.89485	0		3.91231	0		3.90245	0			3.89177	0		3.87795	0		3.96013	0		3.91699	0		3.89485	0		3.91231	0		3.90245	0
3.88597	0		3.88498	0		3.96739	0		3.92402	0		3.90185	0		3.91934	0		3.90944	0			3.8988	0		3.88498	0		3.96739	0		3.92402	0		3.90185	0		3.91934	0		3.90944	0
3.89277	0		3.89181	0		3.97464	0		3.93111	0		3.90891	0		3.92634	0		3.91643	0			3.90578	0		3.89181	0		3.97464	0		3.93111	0		3.90891	0		3.92634	0		3.91643	0
3.89974	0		3.89882	0		3.98195	0		3.93819	0		3.91593	0		3.93339	0		3.92349	0			3.91273	0		3.89882	0		3.98195	0		3.93819	0		3.91593	0		3.93339	0		3.92349	0
3.9067	0		3.90589	0		3.98921	0		3.94508	0		3.92294	0		3.94047	0		3.93051	0			3.91968	0		3.90589	0		3.98921	0		3.94508	0		3.92294	0		3.94047	0		3.93051	0
3.9137	0		3.9129	0		3.99645	0		3.9521	0		3.92996	0		3.9475	0		3.9375	0			3.92654	0		3.9129	0		3.99645	0		3.9521	0		3.92996	0		3.9475	0		3.9375	0
3.92051	0		3.9199	0		4.0037	0		3.95922	0		3.93704	0		3.95451	0		3.9445	0			3.93336	0		3.9199	0		4.0037	0		3.95922	0		3.93704	0		3.95451	0		3.9445	0
3.92746	0		3.92689	0		4.01101	0		3.96629	0		3.94407	0		3.96152	0		3.95157	0			3.94031	0		3.92689	0		4.01101	0		3.96629	0		3.94407	0		3.96152	0		3.95157	0
3.93443	0		3.93398	0		4.01829	0		3.97332	0		3.95108	0		3.96862	0		3.95859	0			3.94726	0		3.93398	0		4.01829	0		3.97332	0		3.95108	0		3.96862	0		3.95859	0
3.94144	0		3.941	0		4.02552	0		3.98036	0		3.95809	0		3.97566	0		3.96561	0			3.95427	0		3.941	0		4.02552	0		3.98036	0		3.95809	0		3.97566	0		3.96561	0
3.94825	0		3.94802	0		4.03275	0		3.98747	0		3.96519	0		3.98269	0		3.9726	0			3.96128	0		3.94802	0		4.03275	0		3.98747	0		3.96519	0		3.98269	0		3.9726	0
3.95504	0		3.955	0		4.04006	0		3.99454	0		3.97205	0		3.98972	0		3.97968	0			3.96823	0		3.955	0		4.04006	0		3.99454	0		3.97205	0		3.98972	0		3.97968	0
3.96182	0		3.96207	0		4.04713	0		4.00161	0		3.97905	0		3.99679	0		3.98671	0			3.97503	0		3.96207	0		4.04713	0		4.00161	0		3.97905	0		3.99679	0		3.98671	0
3.96869	0		3.96909	0		4.05437	0		4.00864	0		3.98606	0		4.00386	0		3.99374	0			3.98204	0		3.96909	0		4.05437	0		4.00864	0		3.98606	0		4.00386	0		3.99374	0
3.97549	0		3.97607	0		4.06158	0		4.01575	0		3.99315	0		4.01088	0		4.00073	0			3.98902	0		3.97607	0		4.06158	0		4.01575	0		3.99315	0		4.01088	0		4.00073	0
3.98228	0		3.9829	0		4.06889	0		4.0228	0		4.00017	0		4.01788	0		4.0078	0			3.996	0		3.9829	0		4.06889	0		4.0228	0		4.00017	0		4.01788	0		4.0078	0
3.98924	0		3.98997	0		4.07615	0		4.02984	0		4.00717	0		4.02498	0		4.01482	0			4.00294	0		3.98997	0		4.07615	0		4.02984	0		4.00717	0		4.02498	0		4.01482	0
3.99626	0		3.99701	0		4.08339	0		4.03676	0		4.0142	0		4.03204	0		4.02182	0			4.00998	0		3.99701	0		4.08339	0		4.03676	0		4.0142	0		4.03204	0		4.02182	0
4.00326	0		4.00402	0		4.09063	0		4.04385	0		4.02127	0		4.03905	0		4.02883	0			4.01679	0		4.00402	0		4.09063	0		4.04385	0		4.02127	0		4.03905	0		4.02883	0
4.01004	0		4.01102	0		4.09795	0		4.05091	0		4.0283	0		4.04605	0		4.03589	0			4.02359	0		4.01102	0		4.09795	0		4.05091	0		4.0283	0		4.04605	0		4.03589	0
4.017	0		4.01809	0		4.10523	0		4.05793	0		4.03529	0		4.05313	0		4.0429	0			4.03057	0		4.01809	0		4.10523	0		4.05793	0		4.03529	0		4.05313	0		4.0429	0
4.02401	0		4.02511	0		4.11246	0		4.06499	0		4.04229	0		4.06015	0		4.04989	0			4.03758	0		4.02511	0		4.11246	0		4.06499	0		4.04229	0		4.06015	0		4.04989	0
4.031	0		4.03213	0		4.11971	0		4.0721	0		4.04936	0		4.0672	0		4.0569	0			4.04456	0		4.03213	0		4.11971	0		4.0721	0		4.04936	0		4.0672	0		4.0569	0
4.0378	0		4.03911	0		4.12704	0		4.07914	0		4.05637	0		4.07422	0		4.06399	0			4.05152	0		4.03911	0		4.12704	0		4.07914	0		4.05637	0		4.07422	0		4.06399	0
4.04458	0		4.04617	0		4.13432	0		4.08619	0		4.06324	0		4.08131	0		4.071	0			4.05848	0		4.04617	0		4.13432	0		4.08619	0		4.06324	0		4.08131	0		4.071	0
4.05144	0		4.0532	0		4.1414	0		4.09323	0		4.07024	0		4.08834	0		4.07802	0			4.06536	0		4.0532	0		4.1414	0		4.09323	0		4.07024	0		4.08834	0		4.07802	0
4.05825	0		4.06019	0		4.14863	0		4.10036	0		4.07731	0		4.09534	0		4.085	0			4.07234	0		4.06019	0		4.14863	0		4.10036	0		4.07731	0		4.09534	0		4.085	0
4.06505	0		4.06703	0		4.15596	0		4.10742	0		4.08434	0		4.10238	0		4.09207	0			4.0793	0		4.06703	0		4.15596	0		4.10742	0		4.08434	0		4.10238	0		4.09207	0
4.07185	0		4.07392	0		4.16323	0		4.11447	0		4.09134	0		4.10947	0		4.09911	0			4.08624	0		4.07392	0		4.16323	0		4.11447	0		4.09134	0		4.10947	0		4.09911	0
4.07887	0		4.08093	0		4.17049	0		4.12152	0		4.09837	0		4.1165	0		4.10611	0			4.09328	0		4.08093	0		4.17049	0		4.12152	0		4.09837	0		4.1165	0		4.10611	0
4.08586	0		4.08793	0		4.17774	0		4.12864	0		4.10544	0		4.12353	0		4.11313	0			4.10026	0		4.08793	0		4.17774	0		4.12864	0		4.10544	0		4.12353	0		4.11313	0
4.09282	0		4.09495	0		4.18507	0		4.13573	0		4.11247	0		4.13056	0		4.12021	0			4.10706	0		4.09495	0		4.18507	0		4.13573	0		4.11247	0		4.13056	0		4.12021	0
4.09963	0		4.10202	0		4.19235	0		4.14278	0		4.11947	0		4.13768	0		4.12725	0			4.11401	0		4.10202	0		4.19235	0		4.14278	0		4.11947	0		4.13768	0		4.12725	0
4.10667	0		4.10905	0		4.19962	0		4.14983	0		4.1265	0		4.14472	0		4.13426	0			4.12104	0		4.10905	0		4.19962	0		4.14983	0		4.1265	0		4.14472	0		4.13426	0
4.11365	0		4.11604	0		4.20687	0		4.15695	0		4.13359	0		4.15176	0		4.14126	0			4.12804	0		4.11604	0		4.20687	0		4.15695	0		4.13359	0		4.15176	0		4.14126	0
4.12062	0		4.12304	0		4.2142	0		4.16401	0		4.14063	0		4.15878	0		4.14833	0			4.13501	0		4.12304	0		4.2142	0		4.16401	0		4.14063	0		4.15878	0		4.14833	0
4.12743	0		4.13011	0		4.22147	0		4.17112	0		4.14765	0		4.1659	0		4.15536	0			4.14197	0		4.13011	0		4.22147	0		4.17112	0		4.14765	0		4.1659	0		4.15536	0
4.1343	0		4.13714	0		4.22873	0		4.17817	0		4.15449	0		4.17293	0		4.16238	0			4.14899	0		4.13714	0		4.22873	0		4.17817	0		4.15449	0		4.17293	0		4.16238	0
4.14113	0		4.14414	0		4.23582	0		4.18533	0		4.16159	0		4.17996	0		4.16938	0			4.15599	0		4.14414	0		4.23582	0		4.18533	0		4.16159	0		4.17996	0		4.16938	0
4.14794	0		4.15114	0		4.24317	0		4.19239	0		4.16861	0		4.187	0		4.17645	0			4.16299	0		4.15114	0		4.24317	0		4.19239	0		4.16861	0		4.187	0		4.17645	0
4.15474	0		4.15822	0		4.25048	0		4.19946	0		4.17561	0		4.1941	0		4.18347	0			4.16995	0		4.15822	0		4.25048	0		4.19946	0		4.17561	0		4.1941	0		4.18347	0
4.16178	0		4.16509	0		4.25773	0		4.2065	0		4.18261	0		4.20116	0		4.19049	0			4.17697	0		4.16509	0		4.25773	0		4.2065	0		4.18261	0		4.20116	0		4.19049	0
4.16879	0		4.17209	0		4.26498	0		4.21362	0		4.1897	0		4.2082	0		4.19751	0			4.18397	0		4.17209	0		4.26498	0		4.21362	0		4.1897	0		4.2082	0		4.19751	0
4.17575	0		4.1791	0		4.27233	0		4.22069	0		4.19675	0		4.21523	0		4.20457	0			4.19093	0		4.1791	0		4.27233	0		4.22069	0		4.19675	0		4.21523	0		4.20457	0
4.18272	0		4.18618	0		4.2796	0		4.22776	0		4.20378	0		4.22234	0		4.2116	0			4.19776	0		4.18618	0		4.2796	0		4.22776	0		4.20378	0		4.22234	0		4.2116	0
4.18958	0		4.19321	0		4.28687	0		4.23484	0		4.2108	0		4.22939	0		4.21862	0			4.20479	0		4.19321	0		4.28687	0		4.23484	0		4.2108	0		4.22939	0		4.21862	0
4.19656	0		4.20025	0		4.29409	0		4.24198	0		4.21789	0		4.23645	0		4.22564	0			4.21178	0		4.20025	0		4.29409	0		4.24198	0		4.21789	0		4.23645	0		4.22564	0
4.20354	0		4.20727	0		4.30143	0		4.24906	0		4.22492	0		4.24349	0		4.23275	0			4.21875	0		4.20727	0		4.30143	0		4.24906	0		4.22492	0		4.24349	0		4.23275	0
4.2105	0		4.21435	0		4.30871	0		4.25612	0		4.23196	0		4.25061	0		4.23979	0			4.22572	0		4.21435	0		4.30871	0		4.25612	0		4.23196	0		4.25061	0		4.23979	0
4.21737	0		4.22137	0		4.31597	0		4.26316	0		4.23898	0		4.25765	0		4.24681	0			4.23281	0		4.22137	0		4.31597	0		4.26316	0		4.23898	0		4.25765	0		4.24681	0
4.22421	0		4.22839	0		4.32322	0		4.27031	0		4.24591	0		4.26469	0		4.25383	0			4.23979	0		4.22839	0		4.32322	0		4.27031	0		4.24591	0		4.26469	0		4.25383	0
4.23118	0		4.23542	0		4.33037	0		4.27738	0		4.25292	0		4.27174	0		4.26095	0			4.24676	0		4.23542	0		4.33037	0		4.27738	0		4.25292	0		4.27174	0		4.26095	0
4.23802	0		4.24249	0		4.33766	0		4.28443	0		4.25996	0		4.27883	0		4.26797	0			4.25372	0		4.24249	0		4.33766	0		4.28443	0		4.25996	0		4.27883	0		4.26797	0
4.24488	0		4.24952	0		4.34491	0		4.29148	0		4.267	0		4.28588	0		4.27499	0			4.26076	0		4.24952	0		4.34491	0		4.29148	0		4.267	0		4.28588	0		4.27499	0
4.2517	0		4.25638	0		4.35215	0		4.29863	0		4.27409	0		4.29291	0		4.282	0			4.26775	0		4.25638	0		4.35215	0		4.29863	0		4.27409	0		4.29291	0		4.282	0
4.25865	0		4.26342	0		4.35949	0		4.30568	0		4.28114	0		4.29995	0		4.28907	0			4.27472	0		4.26342	0		4.35949	0		4.30568	0		4.28114	0		4.29995	0		4.28907	0
4.26563	0		4.27051	0		4.36677	0		4.31258	0		4.28817	0		4.30705	0		4.29612	0			4.28168	0		4.27051	0		4.36677	0		4.31258	0		4.28817	0		4.30705	0		4.29612	0
4.27265	0		4.27755	0		4.37404	0		4.31964	0		4.29521	0		4.31407	0		4.30315	0			4.2887	0		4.27755	0		4.37404	0		4.31964	0		4.29521	0		4.31407	0		4.30315	0
4.27948	0		4.28455	0		4.38128	0		4.32676	0		4.30229	0		4.32111	0		4.31016	0			4.2957	0		4.28455	0		4.38128	0		4.32676	0		4.30229	0		4.32111	0		4.31016	0
4.28644	0		4.29157	0		4.38862	0		4.33386	0		4.30931	0		4.32815	0		4.31724	0			4.30267	0		4.29157	0		4.38862	0		4.33386	0		4.30931	0		4.32815	0		4.31724	0
4.2934	0		4.29866	0		4.39591	0		4.34092	0		4.31634	0		4.33526	0		4.32427	0			4.30963	0		4.29866	0		4.39591	0		4.34092	0		4.31634	0		4.33526	0		4.32427	0
4.30044	0		4.30569	0		4.40317	0		4.34797	0		4.32336	0		4.34231	0		4.3313	0			4.31666	0		4.30569	0		4.40317	0		4.34797	0		4.32336	0		4.34231	0		4.3313	0
4.30742	0		4.31273	0		4.41043	0		4.35512	0		4.33047	0		4.34933	0		4.33831	0			4.32363	0		4.31273	0		4.41043	0		4.35512	0		4.33047	0		4.34933	0		4.33831	0
4.31424	0		4.31974	0		4.41776	0		4.36223	0		4.33733	0		4.3564	0		4.3454	0			4.33062	0		4.31974	0		4.41776	0		4.36223	0		4.33733	0		4.3564	0		4.3454	0
4.32121	0		4.32667	0		4.42496	0		4.36931	0		4.34436	0		4.3635	0		4.35242	0			4.33759	0		4.32667	0		4.42496	0		4.36931	0		4.34436	0		4.3635	0		4.35242	0
4.32824	0		4.33372	0		4.43219	0		4.37636	0		4.35138	0		4.37054	0		4.35947	0			4.34463	0		4.33372	0		4.43219	0		4.37636	0		4.35138	0		4.37054	0		4.35947	0
4.33526	0		4.34073	0		4.43944	0		4.3835	0		4.35848	0		4.37757	0		4.3664	0			4.35162	0		4.34073	0		4.43944	0		4.3835	0		4.35848	0		4.37757	0		4.3664	0
4.34223	0		4.34758	0		4.44675	0		4.39057	0		4.36552	0		4.38459	0		4.37348	0			4.35859	0		4.34758	0		4.44675	0		4.39057	0		4.36552	0		4.38459	0		4.37348	0
4.3492	0		4.35466	0		4.45402	0		4.39763	0		4.37255	0		4.39168	0		4.38051	0			4.36558	0		4.35466	0		4.45402	0		4.39763	0		4.37255	0		4.39168	0		4.38051	0
4.35625	0		4.3617	0		4.46128	0		4.40457	0		4.37957	0		4.39877	0		4.38753	0			4.37262	0		4.3617	0		4.46128	0		4.40457	0		4.37957	0		4.39877	0		4.38753	0
4.36325	0		4.36872	0		4.46854	0		4.41172	0		4.38667	0		4.4058	0		4.39458	0			4.37962	0		4.36872	0		4.46854	0		4.41172	0		4.38667	0		4.4058	0		4.39458	0
4.37023	0		4.37573	0		4.47589	0		4.41879	0		4.39372	0		4.41283	0		4.40166	0			4.38661	0		4.37573	0		4.47589	0		4.41879	0		4.39372	0		4.41283	0		4.40166	0
4.3772	0		4.38281	0		4.48317	0		4.42586	0		4.40074	0		4.41993	0		4.40869	0			4.39359	0		4.38281	0		4.48317	0		4.42586	0		4.40074	0		4.41993	0		4.40869	0
4.38424	0		4.38984	0		4.49043	0		4.43293	0		4.40778	0		4.42699	0		4.41572	0			4.40063	0		4.38984	0		4.49043	0		4.43293	0		4.40778	0		4.42699	0		4.41572	0
4.39123	0		4.39688	0		4.49766	0		4.44007	0		4.41487	0		4.43404	0		4.42273	0			4.40761	0		4.39688	0		4.49766	0		4.44007	0		4.41487	0		4.43404	0		4.42273	0
4.39823	0		4.4039	0		4.50499	0		4.44716	0		4.42193	0		4.44107	0		4.42982	0			4.41459	0		4.4039	0		4.50499	0		4.44716	0		4.42193	0		4.44107	0		4.42982	0
4.40521	0		4.41098	0		4.51227	0		4.45423	0		4.4288	0		4.44816	0		4.43684	0			4.42156	0		4.41098	0		4.51227	0		4.45423	0		4.4288	0		4.44816	0		4.43684	0
4.41225	0		4.41801	0		4.51939	0		4.46129	0		4.43584	0		4.45522	0		4.44386	0			4.42861	0		4.41801	0		4.51939	0		4.46129	0		4.43584	0		4.45522	0		4.44386	0
4.41924	0		4.42503	0		4.52662	0		4.46845	0		4.44291	0		4.46225	0		4.45087	0			4.43561	0		4.42503	0		4.52662	0		4.46845	0		4.44291	0		4.46225	0		4.45087	0
4.42622	0		4.43207	0		4.53395	0		4.47554	0		4.44996	0		4.46929	0		4.45795	0			4.44259	0		4.43207	0		4.53395	0		4.47554	0		4.44996	0		4.46929	0		4.45795	0
4.43321	0		4.439	0		4.54123	0		4.48263	0		4.45699	0		4.47639	0		4.465	0			4.44955	0		4.439	0		4.54123	0		4.48263	0		4.45699	0		4.47639	0		4.465	0
4.44024	0		4.44606	0		4.54849	0		4.48969	0		4.46405	0		4.48341	0		4.47201	0			4.45657	0		4.44606	0		4.54849	0		4.48969	0		4.46405	0		4.48341	0		4.47201	0
4.44724	0		4.45308	0		4.55575	0		4.49682	0		4.47113	0		4.49044	0		4.47903	0			4.46358	0		4.45308	0		4.55575	0		4.49682	0		4.47113	0		4.49044	0		4.47903	0
4.45421	0		4.46012	0		4.56308	0		4.50393	0		4.47816	0		4.49749	0		4.48609	0			4.47056	0		4.46012	0		4.56308	0		4.50393	0		4.47816	0		4.49749	0		4.48609	0
4.46103	0		4.46722	0		4.57038	0		4.51098	0		4.4852	0		4.50455	0		4.49313	0			4.47752	0		4.46722	0		4.57038	0		4.51098	0		4.4852	0		4.50455	0		4.49313	0
4.46809	0		4.47424	0		4.57764	0		4.51806	0		4.49224	0		4.5116	0		4.50008	0			4.48457	0		4.47424	0		4.57764	0		4.51806	0		4.49224	0		4.5116	0		4.50008	0
4.47509	0		4.48125	0		4.58491	0		4.5252	0		4.49937	0		4.51864	0		4.5071	0			4.49156	0		4.48125	0		4.58491	0		4.5252	0		4.49937	0		4.51864	0		4.5071	0
4.48207	0		4.48828	0		4.59225	0		4.53233	0		4.5064	0		4.52568	0		4.51417	0			4.49858	0		4.48828	0		4.59225	0		4.53233	0		4.5064	0		4.52568	0		4.51417	0
4.48903	0		4.49538	0		4.59955	0		4.53942	0		4.51343	0		4.53279	0		4.5212	0			4.50556	0		4.49538	0		4.59955	0		4.53942	0		4.51343	0		4.53279	0		4.5212	0
4.49606	0		4.50242	0		4.60682	0		4.54649	0		4.5203	0		4.53986	0		4.52825	0			4.51258	0		4.50242	0		4.60682	0		4.54649	0		4.5203	0		4.53986	0		4.52825	0
4.50307	0		4.50945	0		4.6139	0		4.55364	0		4.52742	0		4.54689	0		4.53528	0			4.51959	0		4.50945	0		4.6139	0		4.55364	0		4.52742	0		4.54689	0		4.53528	0
4.50989	0		4.51648	0		4.62124	0		4.56074	0		4.53449	0		4.55392	0		4.54237	0			4.52659	0		4.51648	0		4.62124	0		4.56074	0		4.53449	0		4.55392	0		4.54237	0
4.51671	0		4.52356	0		4.62855	0		4.56784	0		4.54151	0		4.56104	0		4.5494	0			4.53355	0		4.52356	0		4.62855	0		4.56784	0		4.54151	0		4.56104	0		4.5494	0
4.52374	0		4.53044	0		4.63582	0		4.57492	0		4.54854	0		4.56809	0		4.55642	0			4.54062	0		4.53044	0		4.63582	0		4.57492	0		4.54854	0		4.56809	0		4.55642	0
4.53073	0		4.53746	0		4.64308	0		4.58223	0		4.55563	0		4.57514	0		4.56346	0			4.54762	0		4.53746	0		4.64308	0		4.58223	0		4.55563	0		4.57514	0		4.56346	0
4.53772	0		4.54447	0		4.65044	0		4.58932	0		4.5627	0		4.58218	0		4.57056	0			4.55461	0		4.54447	0		4.65044	0		4.58932	0		4.5627	0		4.58218	0		4.57056	0
4.54469	0		4.55157	0		4.65774	0		4.59637	0		4.56973	0		4.5893	0		4.57757	0			4.56161	0		4.55157	0		4.65774	0		4.59637	0		4.56973	0		4.5893	0		4.57757	0
4.55173	0		4.5586	0		4.66503	0		4.60345	0		4.57676	0		4.59637	0		4.5846	0			4.56867	0		4.5586	0		4.66503	0		4.60345	0		4.57676	0		4.59637	0		4.5846	0
4.55873	0		4.56562	0		4.67229	0		4.61058	0		4.58386	0		4.60344	0		4.59163	0			4.57566	0		4.56562	0		4.67229	0		4.61058	0		4.58386	0		4.60344	0		4.59163	0
4.56572	0		4.57262	0		4.67963	0		4.61765	0		4.5909	0		4.61048	0		4.59874	0			4.58263	0		4.57262	0		4.67963	0		4.61765	0		4.5909	0		4.61048	0		4.59874	0
4.5727	0		4.57973	0		4.68693	0		4.62478	0		4.59797	0		4.61762	0		4.60579	0			4.58963	0		4.57973	0		4.68693	0		4.62478	0		4.59797	0		4.61762	0		4.60579	0
4.57974	0		4.58675	0		4.69419	0		4.63188	0		4.60502	0		4.62467	0		4.61282	0			4.5967	0		4.58675	0		4.69419	0		4.63188	0		4.60502	0		4.62467	0		4.61282	0
4.5866	0		4.59378	0		4.70146	0		4.63904	0		4.61194	0		4.63173	0		4.61986	0			4.6037	0		4.59378	0		4.70146	0		4.63904	0		4.61194	0		4.63173	0		4.61986	0
4.59356	0		4.60084	0		4.70863	0		4.64615	0		4.61898	0		4.63878	0		4.62697	0			4.61068	0		4.60084	0		4.70863	0		4.64615	0		4.61898	0		4.63878	0		4.62697	0
4.60055	0		4.60793	0		4.71593	0		4.65322	0		4.62602	0		4.6459	0		4.63401	0			4.61782	0		4.60793	0		4.71593	0		4.65322	0		4.62602	0		4.6459	0		4.63401	0
4.60759	0		4.61497	0		4.72321	0		4.66029	0		4.63302	0		4.65297	0		4.64104	0			4.62485	0		4.61497	0		4.72321	0		4.66029	0		4.63302	0		4.65297	0		4.64104	0
4.61459	0		4.62183	0		4.73051	0		4.66747	0		4.64013	0		4.66003	0		4.64808	0			4.63189	0		4.62183	0		4.73051	0		4.66747	0		4.64013	0		4.66003	0		4.64808	0
4.62156	0		4.62887	0		4.73786	0		4.67457	0		4.64717	0		4.6671	0		4.65518	0			4.63887	0		4.62887	0		4.73786	0		4.67457	0		4.64717	0		4.6671	0		4.65518	0
4.62854	0		4.63597	0		4.74515	0		4.68166	0		4.6542	0		4.67422	0		4.66222	0			4.64586	0		4.63597	0		4.74515	0		4.68166	0		4.6542	0		4.67422	0		4.66222	0
4.63561	0		4.64301	0		4.75242	0		4.68891	0		4.66125	0		4.68127	0		4.66925	0			4.6529	0		4.64301	0		4.75242	0		4.68891	0		4.66125	0		4.68127	0		4.66925	0
4.6426	0		4.65004	0		4.75968	0		4.69622	0		4.66836	0		4.68832	0		4.67627	0			4.65994	0		4.65004	0		4.75968	0		4.69622	0		4.66836	0		4.68832	0		4.67627	0
4.64958	0		4.65707	0		4.76703	0		4.70334	0		4.6754	0		4.69538	0		4.68336	0			4.66692	0		4.65707	0		4.76703	0		4.70334	0		4.6754	0		4.69538	0		4.68336	0
4.65657	0		4.66419	0		4.77433	0		4.71045	0		4.68244	0		4.70251	0		4.69042	0			4.6739	0		4.66419	0		4.77433	0		4.71045	0		4.68244	0		4.70251	0		4.69042	0
4.66363	0		4.67122	0		4.78162	0		4.71752	0		4.68948	0		4.70958	0		4.69746	0			4.68095	0		4.67122	0		4.78162	0		4.71752	0		4.68948	0		4.70958	0		4.69746	0
4.67065	0		4.67826	0		4.7889	0		4.72483	0		4.69661	0		4.71663	0		4.70448	0			4.68796	0		4.67826	0		4.7889	0		4.72483	0		4.69661	0		4.71663	0		4.70448	0
4.67762	0		4.6853	0		4.79624	0		4.73211	0		4.7035	0		4.72368	0		4.71158	0			4.69498	0		4.6853	0		4.79624	0		4.73211	0		4.7035	0		4.72368	0		4.71158	0
4.6846	0		4.69238	0		4.8034	0		4.73936	0		4.71055	0		4.73083	0		4.71861	0			4.70197	0		4.69238	0		4.8034	0		4.73936	0		4.71055	0		4.73083	0		4.71861	0
4.69163	0		4.69943	0		4.81069	0		4.74659	0		4.71759	0		4.73788	0		4.72566	0			4.70901	0		4.69943	0		4.81069	0		4.74659	0		4.71759	0		4.73788	0		4.72566	0
4.69865	0		4.70647	0		4.81798	0		4.75391	0		4.72468	0		4.74495	0		4.73271	0			4.71602	0		4.70647	0		4.81798	0		4.75391	0		4.72468	0		4.74495	0		4.73271	0
4.70563	0		4.71333	0		4.82534	0		4.76103	0		4.73173	0		4.752	0		4.73979	0			4.72319	0		4.71333	0		4.82534	0		4.76103	0		4.73173	0		4.752	0		4.73979	0
4.71261	0		4.72043	0		4.83266	0		4.76828	0		4.73876	0		4.75913	0		4.74686	0			4.73019	0		4.72043	0		4.83266	0		4.76828	0		4.73876	0		4.75913	0		4.74686	0
4.71982	0		4.72747	0		4.83996	0		4.77536	0		4.74581	0		4.76622	0		4.75389	0			4.73741	0		4.72747	0		4.83996	0		4.77536	0		4.74581	0		4.76622	0		4.75389	0
4.72685	0		4.73452	0		4.84723	0		4.78267	0		4.75293	0		4.77327	0		4.76093	0			4.74442	0		4.73452	0		4.84723	0		4.78267	0		4.75293	0		4.77327	0		4.76093	0
4.73386	0		4.74155	0		4.85458	0		4.78993	0		4.76001	0		4.78033	0		4.76802	0			4.7514	0		4.74155	0		4.85458	0		4.78993	0		4.76001	0		4.78033	0		4.76802	0
4.74085	0		4.74865	0		4.8619	0		4.79718	0		4.76705	0		4.78746	0		4.77505	0			4.75841	0		4.74865	0		4.8619	0		4.79718	0		4.76705	0		4.78746	0		4.77505	0
4.74808	0		4.75568	0		4.86921	0		4.8043	0		4.77409	0		4.79455	0		4.78209	0			4.76564	0		4.75568	0		4.86921	0		4.8043	0		4.77409	0		4.79455	0		4.78209	0
4.75509	0		4.76274	0		4.87649	0		4.81163	0		4.7812	0		4.80163	0		4.78913	0			4.77265	0		4.76274	0		4.87649	0		4.81163	0		4.7812	0		4.80163	0		4.78913	0
4.76207	0		4.76978	0		4.88385	0		4.8189	0		4.78827	0		4.80868	0		4.79627	0			4.77965	0		4.76978	0		4.88385	0		4.8189	0		4.78827	0		4.80868	0		4.79627	0
4.76907	0		4.77689	0		4.89114	0		4.82615	0		4.79519	0		4.81583	0		4.80334	0			4.78668	0		4.77689	0		4.89114	0		4.82615	0		4.79519	0		4.81583	0		4.80334	0
4.77611	0		4.78393	0		4.89824	0		4.8334	0		4.80224	0		4.82291	0		4.81038	0			4.79376	0		4.78393	0		4.89824	0		4.8334	0		4.80224	0		4.82291	0		4.81038	0
4.7831	0		4.791	0		4.90552	0		4.84057	0		4.80936	0		4.82998	0		4.81742	0			4.80094	0		4.791	0		4.90552	0		4.84057	0		4.80936	0		4.82998	0		4.81742	0
4.79008	0		4.79805	0		4.91285	0		4.84785	0		4.81642	0		4.83707	0		4.82452	0			4.80809	0		4.79805	0		4.91285	0		4.84785	0		4.81642	0		4.83707	0		4.82452	0
4.79706	0		4.80499	0		4.92014	0		4.85509	0		4.82346	0		4.84424	0		4.8316	0			4.8151	0		4.80499	0		4.92014	0		4.85509	0		4.82346	0		4.84424	0		4.8316	0
4.80415	0		4.81203	0		4.92744	0		4.86237	0		4.83052	0		4.85133	0		4.83864	0			4.82232	0		4.81203	0		4.92744	0		4.86237	0		4.83052	0		4.85133	0		4.83864	0
4.81131	0		4.81907	0		4.93473	0		4.86955	0		4.83762	0		4.8584	0		4.84568	0			4.82937	0		4.81907	0		4.93473	0		4.86955	0		4.83762	0		4.8584	0		4.84568	0
4.81847	0		4.82611	0		4.9421	0		4.87682	0		4.84469	0		4.86548	0		4.85279	0			4.83636	0		4.82611	0		4.9421	0		4.87682	0		4.84469	0		4.86548	0		4.85279	0
4.82544	0		4.83325	0		4.9494	0		4.88407	0		4.85174	0		4.87262	0		4.85984	0			4.84334	0		4.83325	0		4.9494	0		4.88407	0		4.85174	0		4.87262	0		4.85984	0
4.83251	0		4.84028	0		4.95668	0		4.89131	0		4.85878	0		4.87971	0		4.86688	0			4.8504	0		4.84028	0		4.95668	0		4.89131	0		4.85878	0		4.87971	0		4.86688	0
4.83968	0		4.84732	0		4.96399	0		4.89864	0		4.86594	0		4.88676	0		4.87392	0			4.85742	0		4.84732	0		4.96399	0		4.89864	0		4.86594	0		4.88676	0		4.87392	0
4.84683	0		4.85434	0		4.97135	0		4.9059	0		4.873	0		4.89384	0		4.88104	0			4.86445	0		4.85434	0		4.97135	0		4.9059	0		4.873	0		4.89384	0		4.88104	0
4.85382	0		4.86145	0		4.97865	0		4.91315	0		4.88006	0		4.90102	0		4.88809	0			4.87145	0		4.86145	0		4.97865	0		4.91315	0		4.88006	0		4.90102	0		4.88809	0
4.86087	0		4.86848	0		4.98597	0		4.92041	0		4.88696	0		4.90809	0		4.89515	0			4.87851	0		4.86848	0		4.98597	0		4.92041	0		4.88696	0		4.90809	0		4.89515	0
4.86789	0		4.87552	0		4.99308	0		4.92773	0		4.89409	0		4.91517	0		4.90219	0			4.88551	0		4.87552	0		4.99308	0		4.92773	0		4.89409	0		4.91517	0		4.90219	0
4.87488	0		4.88256	0		5.00046	0		4.93502	0		4.90117	0		4.92222	0		4.9093	0			4.8927	0		4.88256	0		5.00046	0		4.93502	0		4.90117	0		4.92222	0		4.9093	0
4.88186	0		4.88967	0		5.00776	0		4.94226	0		4.90821	0		4.92936	0		4.91636	0			4.89971	0		4.88967	0		5.00776	0		4.94226	0		4.90821	0		4.92936	0		4.91636	0
4.88892	0		4.89658	0		5.01504	0		4.94951	0		4.91528	0		4.9365	0		4.92341	0			4.90679	0		4.89658	0		5.01504	0		4.94951	0		4.91528	0		4.9365	0		4.92341	0
4.89609	0		4.90362	0		5.0223	0		4.95682	0		4.92244	0		4.94356	0		4.93046	0			4.91382	0		4.90362	0		5.0223	0		4.95682	0		4.92244	0		4.94356	0		4.93046	0
4.9031	0		4.91066	0		5.02964	0		4.96391	0		4.92954	0		4.95061	0		4.93758	0			4.92084	0		4.91066	0		5.02964	0		4.96391	0		4.92954	0		4.95061	0		4.93758	0
4.91025	0		4.91777	0		5.03695	0		4.97117	0		4.9366	0		4.95793	0		4.94465	0			4.92783	0		4.91777	0		5.03695	0		4.97117	0		4.9366	0		4.95793	0		4.94465	0
4.91729	0		4.92483	0		5.04421	0		4.9784	0		4.94366	0		4.96503	0		4.9517	0			4.93488	0		4.92483	0		5.04421	0		4.9784	0		4.94366	0		4.96503	0		4.9517	0
4.92447	0		4.93189	0		5.05148	0		4.98557	0		4.95079	0		4.97209	0		4.95874	0			4.94206	0		4.93189	0		5.05148	0		4.98557	0		4.95079	0		4.97209	0		4.95874	0
4.93165	0		4.93894	0		5.05881	0		4.99285	0		4.95786	0		4.97916	0		4.96588	0			4.94921	0		4.93894	0		5.05881	0		4.99285	0		4.95786	0		4.97916	0		4.96588	0
4.93878	0		4.94605	0		5.06608	0		5.00012	0		4.96492	0		4.98629	0		4.97291	0			4.95637	0		4.94605	0		5.06608	0		5.00012	0		4.96492	0		4.98629	0		4.97291	0
4.94582	0		4.95312	0		5.07335	0		5.00721	0		4.97198	0		4.99338	0		4.97996	0			4.96346	0		4.95312	0		5.07335	0		5.00721	0		4.97198	0		4.99338	0		4.97996	0
4.95284	0		4.96016	0		5.08059	0		5.01451	0		4.97897	0		5.00047	0		4.98699	0			4.97049	0		4.96016	0		5.08059	0		5.01451	0		4.97897	0		5.00047	0		4.98699	0
4.95984	0		4.96723	0		5.08774	0		5.02175	0		4.98606	0		5.00752	0		4.99413	0			4.97749	0		4.96723	0		5.08774	0		5.02175	0		4.98606	0		5.00752	0		4.99413	0
4.96683	0		4.97432	0		5.09499	0		5.02899	0		4.99312	0		5.01466	0		5.00117	0			4.98465	0		4.97432	0		5.09499	0		5.02899	0		4.99312	0		5.01466	0		5.00117	0
4.97387	0		4.98137	0		5.10226	0		5.03624	0		5.00019	0		5.02172	0		5.00822	0			4.9917	0		4.98137	0		5.10226	0		5.03624	0		5.00019	0		5.02172	0		5.00822	0
4.98087	0		4.98825	0		5.10949	0		5.04352	0		5.00731	0		5.02878	0		5.01525	0			4.99875	0		4.98825	0		5.10949	0		5.04352	0		5.00731	0		5.02878	0		5.01525	0
4.98807	0		4.99529	0		5.11683	0		5.05061	0		5.01438	0		5.03585	0		5.02236	0			5.0059	0		4.99529	0		5.11683	0		5.05061	0		5.01438	0		5.03585	0		5.02236	0
4.99522	0		5.00241	0		5.12411	0		5.05767	0		5.02143	0		5.04299	0		5.02941	0			5.01289	0		5.00241	0		5.12411	0		5.05767	0		5.02143	0		5.04299	0		5.02941	0
5.0023	0		5.00946	0		5.13136	0		5.06476	0		5.02849	0		5.05005	0		5.03644	0			5.01994	0		5.00946	0		5.13136	0		5.06476	0		5.02849	0		5.05005	0		5.03644	0
5.00928	0		5.0165	0		5.13863	0		5.07192	0		5.03562	0		5.05709	0		5.04347	0			5.02696	0		5.0165	0		5.13863	0		5.07192	0		5.03562	0		5.05709	0		5.04347	0
5.01627	0		5.02354	0		5.14598	0		5.07901	0		5.04269	0		5.06417	0		5.05057	0			5.03398	0		5.02354	0		5.14598	0		5.07901	0		5.04269	0		5.06417	0		5.05057	0
5.02326	0		5.03066	0		5.15328	0		5.08607	0		5.04972	0		5.07129	0		5.0576	0			5.04097	0		5.03066	0		5.15328	0		5.08607	0		5.04972	0		5.07129	0		5.0576	0
5.0303	0		5.03771	0		5.16058	0		5.09312	0		5.05675	0		5.07834	0		5.06464	0			5.04805	0		5.03771	0		5.16058	0		5.09312	0		5.05675	0		5.07834	0		5.06464	0
5.03713	0		5.04475	0		5.16786	0		5.1003	0		5.06389	0		5.08537	0		5.07167	0			5.05504	0		5.04475	0		5.16786	0		5.1003	0		5.06389	0		5.08537	0		5.07167	0
5.04392	0		5.05177	0		5.17521	0		5.10736	0		5.07077	0		5.09241	0		5.07876	0			5.06205	0		5.05177	0		5.17521	0		5.10736	0		5.07077	0		5.09241	0		5.07876	0
5.05069	0		5.05887	0		5.18252	0		5.11441	0		5.07779	0		5.09952	0		5.08579	0			5.06887	0		5.05887	0		5.18252	0		5.11441	0		5.07779	0		5.09952	0		5.08579	0
5.05751	0		5.06592	0		5.18981	0		5.12147	0		5.08483	0		5.10656	0		5.09283	0			5.07594	0		5.06592	0		5.18981	0		5.12147	0		5.08483	0		5.10656	0		5.09283	0
5.06428	0		5.07294	0		5.19706	0		5.12863	0		5.09193	0		5.1136	0		5.0998	0			5.08292	0		5.07294	0		5.19706	0		5.12863	0		5.09193	0		5.1136	0		5.0998	0
5.07103	0		5.07979	0		5.20445	0		5.13591	0		5.09898	0		5.12065	0		5.10688	0			5.08989	0		5.07979	0		5.20445	0		5.13591	0		5.09898	0		5.12065	0		5.10688	0
5.07776	0		5.08687	0		5.21177	0		5.14314	0		5.106	0		5.12777	0		5.1139	0			5.09687	0		5.08687	0		5.21177	0		5.14314	0		5.106	0		5.12777	0		5.1139	0
5.08453	0		5.0939	0		5.2191	0		5.15023	0		5.11304	0		5.13488	0		5.12092	0			5.10392	0		5.0939	0		5.2191	0		5.15023	0		5.11304	0		5.13488	0		5.12092	0
5.09125	0		5.10094	0		5.22642	0		5.15754	0		5.12014	0		5.14197	0		5.12797	0			5.11075	0		5.10094	0		5.22642	0		5.15754	0		5.12014	0		5.14197	0		5.12797	0
5.09798	0		5.10795	0		5.23381	0		5.16483	0		5.1272	0		5.1492	0		5.13508	0			5.11774	0		5.10795	0		5.23381	0		5.16483	0		5.1272	0		5.1492	0		5.13508	0
5.10449	0		5.11504	0		5.24114	0		5.17203	0		5.13424	0		5.15651	0		5.14215	0			5.12472	0		5.11504	0		5.24114	0		5.17203	0		5.13424	0		5.15651	0		5.14215	0
5.11122	0		5.1221	0		5.24847	0		5.17928	0		5.14129	0		5.16378	0		5.1492	0			5.13177	0		5.1221	0		5.24847	0		5.17928	0		5.14129	0		5.16378	0		5.1492	0
5.11793	0		5.12915	0		5.25578	0		5.18659	0		5.14843	0		5.17088	0		5.15624	0			5.13881	0		5.12915	0		5.25578	0		5.18659	0		5.14843	0		5.17088	0		5.15624	0
5.12462	0		5.13619	0		5.26317	0		5.19388	0		5.15554	0		5.17797	0		5.16337	0			5.14597	0		5.13619	0		5.26317	0		5.19388	0		5.15554	0		5.17797	0		5.16337	0
5.13114	0		5.14329	0		5.2705	0		5.20116	0		5.16263	0		5.18529	0		5.17046	0			5.15313	0		5.14329	0		5.2705	0		5.20116	0		5.16263	0		5.18529	0		5.17046	0
5.13741	0		5.15033	0		5.2778	0		5.20841	0		5.16968	0		5.19254	0		5.17751	0			5.16019	0		5.15033	0		5.2778	0		5.20841	0		5.16968	0		5.19254	0		5.17751	0
5.14371	0		5.15736	0		5.28527	0		5.21575	0		5.17682	0		5.19968	0		5.18457	0			5.16739	0		5.15736	0		5.28527	0		5.21575	0		5.17682	0		5.19968	0		5.18457	0
5.14999	0		5.16442	0		5.29265	0		5.22302	0		5.1839	0		5.20693	0		5.1917	0			5.17454	0		5.16442	0		5.29265	0		5.22302	0		5.1839	0		5.20693	0		5.1917	0
5.15627	0		5.1714	0		5.29997	0		5.23027	0		5.191	0		5.21409	0		5.19883	0			5.1817	0		5.1714	0		5.29997	0		5.23027	0		5.191	0		5.21409	0		5.19883	0
5.16258	0		5.17848	0		5.30744	0		5.23754	0		5.19808	0		5.22134	0		5.20589	0			5.18892	0		5.17848	0		5.30744	0		5.23754	0		5.19808	0		5.22134	0		5.20589	0
5.16906	0		5.18553	0		5.31473	0		5.24469	0		5.20523	0		5.22859	0		5.21296	0			5.19612	0		5.18553	0		5.31473	0		5.24469	0		5.20523	0		5.22859	0		5.21296	0
5.17553	0		5.19258	0		5.32213	0		5.25199	0		5.21236	0		5.23585	0		5.2201	0			5.20311	0		5.19258	0		5.32213	0		5.25199	0		5.21236	0		5.23585	0		5.2201	0
5.18201	0		5.19973	0		5.32945	0		5.25924	0		5.21943	0		5.24319	0		5.22722	0			5.21009	0		5.19973	0		5.32945	0		5.25924	0		5.21943	0		5.24319	0		5.22722	0
5.18875	0		5.20681	0		5.33677	0		5.26651	0		5.22651	0		5.25031	0		5.23428	0			5.21736	0		5.20681	0		5.33677	0		5.26651	0		5.22651	0		5.25031	0		5.23428	0
5.19532	0		5.21385	0		5.34407	0		5.27385	0		5.23367	0		5.25755	0		5.24135	0			5.22455	0		5.21385	0		5.34407	0		5.27385	0		5.23367	0		5.25755	0		5.24135	0
5.20205	0		5.22089	0		5.35147	0		5.28112	0		5.2408	0		5.26466	0		5.24848	0			5.23173	0		5.22089	0		5.35147	0		5.28112	0		5.2408	0		5.26466	0		5.24848	0
5.2088	0		5.22804	0		5.3588	0		5.28838	0		5.24804	0		5.27199	0		5.25559	0			5.23889	0		5.22804	0		5.3588	0		5.28838	0		5.24804	0		5.27199	0		5.25559	0
5.21577	0		5.23508	0		5.36611	0		5.29563	0		5.2551	0		5.27925	0		5.2627	0			5.24612	0		5.23508	0		5.36611	0		5.29563	0		5.2551	0		5.27925	0		5.2627	0
5.22256	0		5.24214	0		5.3734	0		5.30298	0		5.26244	0		5.28651	0		5.26976	0			5.25314	0		5.24214	0		5.3734	0		5.30298	0		5.26244	0		5.28651	0		5.26976	0
5.22936	0		5.24918	0		5.38076	0		5.31026	0		5.26953	0		5.29376	0		5.2769	0			5.26033	0		5.24918	0		5.38076	0		5.31026	0		5.26953	0		5.29376	0		5.2769	0
5.23635	0		5.25631	0		5.38807	0		5.31753	0		5.27677	0		5.30095	0		5.28401	0			5.26749	0		5.25631	0		5.38807	0		5.31753	0		5.27677	0		5.30095	0		5.28401	0
5.2434	0		5.26325	0		5.39534	0		5.32477	0		5.28386	0		5.30822	0		5.29109	0			5.27472	0		5.26325	0		5.39534	0		5.32477	0		5.28386	0		5.30822	0		5.29109	0
5.2504	0		5.2703	0		5.40261	0		5.33214	0		5.29099	0		5.31547	0		5.29815	0			5.2819	0		5.2703	0		5.40261	0		5.33214	0		5.29099	0		5.31547	0		5.29815	0
5.25739	0		5.27735	0		5.40995	0		5.33925	0		5.29813	0		5.32271	0		5.30546	0			5.28908	0		5.27735	0		5.40995	0		5.33925	0		5.29813	0		5.32271	0		5.30546	0
5.26457	0		5.28452	0		5.41726	0		5.34655	0		5.30524	0		5.33004	0		5.3126	0			5.29611	0		5.28452	0		5.41726	0		5.34655	0		5.30524	0		5.33004	0		5.3126	0
5.2717	0		5.29159	0		5.42453	0		5.35379	0		5.31233	0		5.33717	0		5.31966	0			5.30318	0		5.29159	0		5.42453	0		5.35379	0		5.31233	0		5.33717	0		5.31966	0
5.27888	0		5.29866	0		5.43178	0		5.3611	0		5.31949	0		5.34442	0		5.32693	0			5.31036	0		5.29866	0		5.43178	0		5.3611	0		5.31949	0		5.34442	0		5.32693	0
5.28586	0		5.30573	0		5.43915	0		5.3684	0		5.32662	0		5.35166	0		5.33408	0			5.31754	0		5.30573	0		5.43915	0		5.3684	0		5.32662	0		5.35166	0		5.33408	0
5.29302	0		5.31289	0		5.44647	0		5.37564	0		5.33372	0		5.35897	0		5.34119	0			5.32469	0		5.31289	0		5.44647	0		5.37564	0		5.33372	0		5.35897	0		5.34119	0
5.30026	0		5.31996	0		5.45375	0		5.38287	0		5.34078	0		5.36623	0		5.34826	0			5.33196	0		5.31996	0		5.45375	0		5.38287	0		5.34078	0		5.36623	0		5.34826	0
5.30729	0		5.32701	0		5.46102	0		5.39019	0		5.34789	0		5.37349	0		5.35534	0			5.33914	0		5.32701	0		5.46102	0		5.39019	0		5.34789	0		5.37349	0		5.35534	0
5.31428	0		5.33409	0		5.46826	0		5.39744	0		5.35499	0		5.38072	0		5.36264	0			5.34614	0		5.33409	0		5.46826	0		5.39744	0		5.35499	0		5.38072	0		5.36264	0
5.32127	0		5.34123	0		5.47559	0		5.4047	0		5.36225	0		5.38803	0		5.36973	0			5.35332	0		5.34123	0		5.47559	0		5.4047	0		5.36225	0		5.38803	0		5.36973	0
5.32833	0		5.34831	0		5.48288	0		5.41194	0		5.36934	0		5.39513	0		5.3768	0			5.36058	0		5.34831	0		5.48288	0		5.41194	0		5.36934	0		5.39513	0		5.3768	0
5.33535	0		5.35537	0		5.49015	0		5.41924	0		5.37651	0		5.40239	0		5.38386	0			5.36778	0		5.35537	0		5.49015	0		5.41924	0		5.37651	0		5.40239	0		5.38386	0
5.34234	0		5.36244	0		5.49752	0		5.42649	0		5.38361	0		5.40944	0		5.391	0			5.37495	0		5.36244	0		5.49752	0		5.42649	0		5.38361	0		5.40944	0		5.391	0
5.34932	0		5.36956	0		5.50483	0		5.43357	0		5.39068	0		5.41659	0		5.39826	0			5.38211	0		5.36956	0		5.50483	0		5.43357	0		5.39068	0		5.41659	0		5.39826	0
5.35655	0		5.37664	0		5.5121	0		5.4408	0		5.39777	0		5.42369	0		5.4053	0			5.38918	0		5.37664	0		5.5121	0		5.4408	0		5.39777	0		5.42369	0		5.4053	0
5.36373	0		5.38367	0		5.51937	0		5.44812	0		5.4049	0		5.43078	0		5.41234	0			5.39621	0		5.38367	0		5.51937	0		5.44812	0		5.4049	0		5.43078	0		5.41234	0
5.3709	0		5.39074	0		5.52674	0		5.45541	0		5.41197	0		5.43786	0		5.41948	0			5.40338	0		5.39074	0		5.52674	0		5.45541	0		5.41197	0		5.43786	0		5.41948	0
5.37789	0		5.39789	0		5.53406	0		5.46266	0		5.41904	0		5.445	0		5.42654	0			5.41039	0		5.39789	0		5.53406	0		5.46266	0		5.41904	0		5.445	0		5.42654	0
5.38511	0		5.40498	0		5.54137	0		5.46993	0		5.42612	0		5.45225	0		5.43363	0			5.41747	0		5.40498	0		5.54137	0		5.46993	0		5.42612	0		5.45225	0		5.43363	0
5.39231	0		5.41201	0		5.54883	0		5.47726	0		5.43329	0		5.45947	0		5.44066	0			5.42449	0		5.41201	0		5.54883	0		5.47726	0		5.43329	0		5.45947	0		5.44066	0
5.39947	0		5.41905	0		5.55622	0		5.48453	0		5.44037	0		5.46659	0		5.44776	0			5.43151	0		5.41905	0		5.55622	0		5.48453	0		5.44037	0		5.46659	0		5.44776	0
5.40647	0		5.42615	0		5.56356	0		5.4918	0		5.44743	0		5.47376	0		5.45481	0			5.4385	0		5.42615	0		5.56356	0		5.4918	0		5.44743	0		5.47376	0		5.45481	0
5.41352	0		5.43323	0		5.57088	0		5.49907	0		5.4545	0		5.48085	0		5.46188	0			5.44573	0		5.43323	0		5.57088	0		5.49907	0		5.4545	0		5.48085	0		5.46188	0
5.42054	0		5.44029	0		5.57816	0		5.50641	0		5.46165	0		5.48811	0		5.46894	0			5.45291	0		5.44029	0		5.57816	0		5.50641	0		5.46165	0		5.48811	0		5.46894	0
5.42753	0		5.44715	0		5.58556	0		5.51368	0		5.46878	0		5.49537	0		5.47606	0			5.46009	0		5.44715	0		5.58556	0		5.51368	0		5.46878	0		5.49537	0		5.47606	0
5.43454	0		5.45428	0		5.5929	0		5.52093	0		5.47583	0		5.50271	0		5.48313	0			5.46724	0		5.45428	0		5.5929	0		5.52093	0		5.47583	0		5.50271	0		5.48313	0
5.44159	0		5.46135	0		5.60021	0		5.52803	0		5.48289	0		5.50983	0		5.49018	0			5.47447	0		5.46135	0		5.60021	0		5.52803	0		5.48289	0		5.50983	0		5.49018	0
5.44877	0		5.46838	0		5.60753	0		5.53538	0		5.49006	0		5.51708	0		5.49728	0			5.48149	0		5.46838	0		5.60753	0		5.53538	0		5.49006	0		5.51708	0		5.49728	0
5.45595	0		5.47542	0		5.6149	0		5.54268	0		5.4972	0		5.52432	0		5.50443	0			5.48849	0		5.47542	0		5.6149	0		5.54268	0		5.4972	0		5.52432	0		5.50443	0
5.4631	0		5.48254	0		5.62224	0		5.54993	0		5.50426	0		5.53151	0		5.51154	0			5.49567	0		5.48254	0		5.62224	0		5.54993	0		5.50426	0		5.53151	0		5.51154	0
5.47018	0		5.48963	0		5.62954	0		5.55717	0		5.51132	0		5.53879	0		5.51859	0			5.50291	0		5.48963	0		5.62954	0		5.55717	0		5.51132	0		5.53879	0		5.51859	0
5.47737	0		5.49669	0		5.63684	0		5.56453	0		5.51848	0		5.54604	0		5.52567	0			5.51009	0		5.49669	0		5.63684	0		5.56453	0		5.51848	0		5.54604	0		5.52567	0
5.48454	0		5.50373	0		5.64424	0		5.57173	0		5.52555	0		5.55329	0		5.53283	0			5.51725	0		5.50373	0		5.64424	0		5.57173	0		5.52555	0		5.55329	0		5.53283	0
5.49169	0		5.51087	0		5.65155	0		5.57899	0		5.53263	0		5.5606	0		5.53994	0			5.52443	0		5.51087	0		5.65155	0		5.57899	0		5.53263	0		5.5606	0		5.53994	0
5.49877	0		5.51794	0		5.65868	0		5.58624	0		5.5397	0		5.5679	0		5.54718	0			5.53156	0		5.51794	0		5.65868	0		5.58624	0		5.5397	0		5.5679	0		5.54718	0
5.50578	0		5.525	0		5.66599	0		5.59359	0		5.54688	0		5.57515	0		5.55421	0			5.53875	0		5.525	0		5.66599	0		5.59359	0		5.54688	0		5.57515	0		5.55421	0
5.51278	0		5.53206	0		5.67335	0		5.6009	0		5.55397	0		5.5824	0		5.5614	0			5.54594	0		5.53206	0		5.67335	0		5.6009	0		5.55397	0		5.5824	0		5.5614	0
5.51978	0		5.53901	0		5.68065	0		5.60815	0		5.56108	0		5.58971	0		5.56851	0			5.55312	0		5.53901	0		5.68065	0		5.60815	0		5.56108	0		5.58971	0		5.56851	0
5.52682	0		5.5461	0		5.68792	0		5.6154	0		5.56816	0		5.59699	0		5.57561	0			5.5604	0		5.5461	0		5.68792	0		5.6154	0		5.56816	0		5.59699	0		5.57561	0
5.53386	0		5.55316	0		5.69518	0		5.62258	0		5.57534	0		5.60426	0		5.58283	0			5.56759	0		5.55316	0		5.69518	0		5.62258	0		5.57534	0		5.60426	0		5.58283	0
5.54102	0		5.56023	0		5.70255	0		5.62986	0		5.58262	0		5.61151	0		5.58998	0			5.57461	0		5.56023	0		5.70255	0		5.62986	0		5.58262	0		5.61151	0		5.58998	0
5.54819	0		5.56738	0		5.70984	0		5.63713	0		5.58971	0		5.61884	0		5.59713	0			5.58162	0		5.56738	0		5.70984	0		5.63713	0		5.58971	0		5.61884	0		5.59713	0
5.55541	0		5.5745	0		5.71713	0		5.64439	0		5.59682	0		5.62613	0		5.60437	0			5.58886	0		5.5745	0		5.71713	0		5.64439	0		5.59682	0		5.62613	0		5.60437	0
5.56243	0		5.58157	0		5.7244	0		5.65173	0		5.60416	0		5.6334	0		5.61145	0			5.59607	0		5.58157	0		5.7244	0		5.65173	0		5.60416	0		5.6334	0		5.61145	0
5.56961	0		5.58865	0		5.73177	0		5.659	0		5.61144	0		5.64064	0		5.61859	0			5.60324	0		5.58865	0		5.73177	0		5.659	0		5.61144	0		5.64064	0		5.61859	0
5.57676	0		5.59582	0		5.73907	0		5.66627	0		5.61868	0		5.64798	0		5.62585	0			5.61044	0		5.59582	0		5.73907	0		5.66627	0		5.61868	0		5.64798	0		5.62585	0
5.58399	0		5.60291	0		5.74634	0		5.6735	0		5.62575	0		5.65526	0		5.63311	0			5.61768	0		5.60291	0		5.74634	0		5.6735	0		5.62575	0		5.65526	0		5.63311	0
5.591	0		5.60995	0		5.75344	0		5.68084	0		5.63296	0		5.66251	0		5.64034	0			5.6247	0		5.60995	0		5.75344	0		5.68084	0		5.63296	0		5.66251	0		5.64034	0
5.598	0		5.61702	0		5.7608	0		5.68808	0		5.64022	0		5.66964	0		5.64749	0			5.63189	0		5.61702	0		5.7608	0		5.68808	0		5.64022	0		5.66964	0		5.64749	0
5.60506	0		5.62418	0		5.7681	0		5.69534	0		5.64746	0		5.67696	0		5.65476	0			5.63908	0		5.62418	0		5.7681	0		5.69534	0		5.64746	0		5.67696	0		5.65476	0
5.61212	0		5.63113	0		5.77535	0		5.70262	0		5.65454	0		5.68405	0		5.66202	0			5.64633	0		5.63113	0		5.77535	0		5.70262	0		5.65454	0		5.68405	0		5.66202	0
5.61911	0		5.6382	0		5.78263	0		5.70994	0		5.66176	0		5.69112	0		5.66908	0			5.65352	0		5.6382	0		5.78263	0		5.70994	0		5.66176	0		5.69112	0		5.66908	0
5.62611	0		5.64527	0		5.78998	0		5.71706	0		5.66888	0		5.69837	0		5.67638	0			5.66074	0		5.64527	0		5.78998	0		5.71706	0		5.66888	0		5.69837	0		5.67638	0
5.6333	0		5.65241	0		5.79728	0		5.7243	0		5.67596	0		5.70569	0		5.68346	0			5.66775	0		5.65241	0		5.79728	0		5.7243	0		5.67596	0		5.70569	0		5.68346	0
5.64036	0		5.65951	0		5.80457	0		5.73157	0		5.68303	0		5.71296	0		5.69069	0			5.67482	0		5.65951	0		5.80457	0		5.73157	0		5.68303	0		5.71296	0		5.69069	0
5.64755	0		5.6666	0		5.81185	0		5.7389	0		5.69018	0		5.72006	0		5.6978	0			5.68199	0		5.6666	0		5.81185	0		5.7389	0		5.69018	0		5.72006	0		5.6978	0
5.65454	0		5.67367	0		5.81924	0		5.74618	0		5.6973	0		5.7271	0		5.70492	0			5.68916	0		5.67367	0		5.81924	0		5.74618	0		5.6973	0		5.7271	0		5.70492	0
5.66173	0		5.68079	0		5.82653	0		5.75342	0		5.70438	0		5.73429	0		5.71217	0			5.69635	0		5.68079	0		5.82653	0		5.75342	0		5.70438	0		5.73429	0		5.71217	0
5.66899	0		5.68786	0		5.83383	0		5.76052	0		5.71162	0		5.74156	0		5.71926	0			5.7036	0		5.68786	0		5.83383	0		5.76052	0		5.71162	0		5.74156	0		5.71926	0
5.67617	0		5.69492	0		5.84112	0		5.76786	0		5.71877	0		5.74866	0		5.72634	0			5.7108	0		5.69492	0		5.84112	0		5.76786	0		5.71877	0		5.74866	0		5.72634	0
5.68318	0		5.70198	0		5.84849	0		5.77496	0		5.72586	0		5.75574	0		5.73353	0			5.7178	0		5.70198	0		5.84849	0		5.77496	0		5.72586	0		5.75574	0		5.73353	0
5.69017	0		5.70912	0		5.85582	0		5.78206	0		5.73294	0		5.76288	0		5.74079	0			5.72484	0		5.70912	0		5.85582	0		5.78206	0		5.73294	0		5.76288	0		5.74079	0
5.69724	0		5.71619	0		5.86312	0		5.7893	0		5.74002	0		5.76999	0		5.74786	0			5.73212	0		5.71619	0		5.86312	0		5.7893	0		5.74002	0		5.76999	0		5.74786	0
5.70426	0		5.72308	0		5.87045	0		5.79662	0		5.74716	0		5.77705	0		5.7549	0			5.73929	0		5.72308	0		5.87045	0		5.79662	0		5.74716	0		5.77705	0		5.7549	0
5.71126	0		5.73014	0		5.87788	0		5.80391	0		5.75425	0		5.78415	0		5.76206	0			5.74647	0		5.73014	0		5.87788	0		5.80391	0		5.75425	0		5.78415	0		5.76206	0
5.71827	0		5.73727	0		5.88521	0		5.81098	0		5.76132	0		5.7913	0		5.76913	0			5.75363	0		5.73727	0		5.88521	0		5.81098	0		5.76132	0		5.7913	0		5.76913	0
5.72551	0		5.74434	0		5.89251	0		5.81823	0		5.76836	0		5.79845	0		5.77617	0			5.76071	0		5.74434	0		5.89251	0		5.81823	0		5.76836	0		5.79845	0		5.77617	0
5.73273	0		5.75139	0		5.89996	0		5.82557	0		5.7755	0		5.80552	0		5.78321	0			5.76773	0		5.75139	0		5.89996	0		5.82557	0		5.7755	0		5.80552	0		5.78321	0
5.73989	0		5.75844	0		5.90737	0		5.83288	0		5.78258	0		5.81274	0		5.79033	0			5.77492	0		5.75844	0		5.90737	0		5.83288	0		5.78258	0		5.81274	0		5.79033	0
5.74688	0		5.76558	0		5.91473	0		5.84012	0		5.78965	0		5.81991	0		5.79742	0			5.78209	0		5.76558	0		5.91473	0		5.84012	0		5.78965	0		5.81991	0		5.79742	0
5.75412	0		5.77265	0		5.92202	0		5.84738	0		5.79673	0		5.82718	0		5.80447	0			5.78933	0		5.77265	0		5.92202	0		5.84738	0		5.79673	0		5.82718	0		5.80447	0
5.76131	0		5.77968	0		5.9293	0		5.85473	0		5.80388	0		5.83444	0		5.8117	0			5.79654	0		5.77968	0		5.9293	0		5.85473	0		5.80388	0		5.83444	0		5.8117	0
5.7685	0		5.78672	0		5.93668	0		5.86203	0		5.81096	0		5.84169	0		5.819	0			5.80372	0		5.78672	0		5.93668	0		5.86203	0		5.81096	0		5.84169	0		5.819	0
5.77548	0		5.79383	0		5.94398	0		5.86932	0		5.81801	0		5.84901	0		5.82627	0			5.81074	0		5.79383	0		5.94398	0		5.86932	0		5.81801	0		5.84901	0		5.82627	0
5.78255	0		5.80091	0		5.95126	0		5.87657	0		5.82508	0		5.8563	0		5.8334	0			5.81798	0		5.80091	0		5.95126	0		5.87657	0		5.82508	0		5.8563	0		5.8334	0
5.78956	0		5.80797	0		5.95853	0		5.88392	0		5.83227	0		5.86356	0		5.8405	0			5.82517	0		5.80797	0		5.95853	0		5.88392	0		5.83227	0		5.86356	0		5.8405	0
5.79656	0		5.81486	0		5.96589	0		5.89121	0		5.83952	0		5.87083	0		5.84779	0			5.83237	0		5.81486	0		5.96589	0		5.89121	0		5.83952	0		5.87083	0		5.84779	0
5.80356	0		5.82198	0		5.97321	0		5.8985	0		5.84677	0		5.878	0		5.85503	0			5.83955	0		5.82198	0		5.97321	0		5.8985	0		5.84677	0		5.878	0		5.85503	0
5.81061	0		5.82912	0		5.98049	0		5.90562	0		5.85401	0		5.88531	0		5.8623	0			5.84681	0		5.82912	0		5.98049	0		5.90562	0		5.85401	0		5.88531	0		5.8623	0
5.81779	0		5.83616	0		5.98781	0		5.91297	0		5.86121	0		5.89256	0		5.86955	0			5.85384	0		5.83616	0		5.98781	0		5.91297	0		5.86121	0		5.89256	0		5.86955	0
5.82496	0		5.8432	0		5.99536	0		5.92027	0		5.86849	0		5.89983	0		5.87685	0			5.86088	0		5.8432	0		5.99536	0		5.92027	0		5.86849	0		5.89983	0		5.87685	0
5.83216	0		5.85037	0		6.00269	0		5.92757	0		5.87574	0		5.90717	0		5.88411	0			5.86806	0		5.85037	0		6.00269	0		5.92757	0		5.87574	0		5.90717	0		5.88411	0
5.83923	0		5.85744	0		6.01001	0		5.93487	0		5.88299	0		5.91445	0		5.89135	0			5.87533	0		5.85744	0		6.01001	0		5.93487	0		5.88299	0		5.91445	0		5.89135	0
5.84642	0		5.86452	0		6.01733	0		5.94224	0		5.8902	0		5.92171	0		5.89862	0			5.88253	0		5.86452	0		6.01733	0		5.94224	0		5.8902	0		5.92171	0		5.89862	0
5.85359	0		5.87159	0		6.02478	0		5.94955	0		5.89751	0		5.92899	0		5.90591	0			5.88974	0		5.87159	0		6.02478	0		5.94955	0		5.89751	0		5.92899	0		5.90591	0
5.86077	0		5.87875	0		6.03213	0		5.95682	0		5.90458	0		5.93635	0		5.91318	0			5.89696	0		5.87875	0		6.03213	0		5.95682	0		5.90458	0		5.93635	0		5.91318	0
5.86785	0		5.88587	0		6.03943	0		5.96408	0		5.91183	0		5.94364	0		5.92043	0			5.90406	0		5.88587	0		6.03943	0		5.96408	0		5.91183	0		5.94364	0		5.92043	0
5.87486	0		5.89296	0		6.04675	0		5.97144	0		5.91914	0		5.9509	0		5.92768	0			5.91126	0		5.89296	0		6.04675	0		5.97144	0		5.91914	0		5.9509	0		5.92768	0
5.88186	0		5.90007	0		6.05419	0		5.97873	0		5.92645	0		5.95814	0		5.93501	0			5.91845	0		5.90007	0		6.05419	0		5.97873	0		5.92645	0		5.95814	0		5.93501	0
5.88886	0		5.90723	0		6.06151	0		5.98598	0		5.9337	0		5.96547	0		5.9423	0			5.92566	0		5.90723	0		6.06151	0		5.98598	0		5.9337	0		5.96547	0		5.9423	0
5.89593	0		5.91436	0		6.06885	0		5.99324	0		5.94096	0		5.97274	0		5.94954	0			5.93294	0		5.91436	0		6.06885	0		5.99324	0		5.94096	0		5.97274	0		5.94954	0
5.90296	0		5.92148	0		6.07614	0		6.00043	0		5.9483	0		5.97981	0		5.95679	0			5.94013	0		5.92148	0		6.07614	0		6.00043	0		5.9483	0		5.97981	0		5.95679	0
5.91011	0		5.92861	0		6.08357	0		6.0077	0		5.95557	0		5.98688	0		5.96412	0			5.94716	0		5.92861	0		6.08357	0		6.0077	0		5.95557	0		5.98688	0		5.96412	0
5.91711	0		5.93578	0		6.09091	0		6.01497	0		5.96285	0		5.99402	0		5.97138	0			5.95419	0		5.93578	0		6.09091	0		6.01497	0		5.96285	0		5.99402	0		5.97138	0
5.92433	0		5.94291	0		6.09838	0		6.02226	0		5.9701	0		6.00132	0		5.97863	0			5.96146	0		5.94291	0		6.09838	0		6.02226	0		5.9701	0		6.00132	0		5.97863	0
5.93134	0		5.94999	0		6.10569	0		6.02963	0		5.97742	0		6.00854	0		5.98588	0			5.96871	0		5.94999	0		6.10569	0		6.02963	0		5.97742	0		6.00854	0		5.98588	0
5.93841	0		5.95704	0		6.11312	0		6.03694	0		5.98454	0		6.01558	0		5.99321	0			5.9759	0		5.95704	0		6.11312	0		6.03694	0		5.98454	0		6.01558	0		5.99321	0
5.94558	0		5.96425	0		6.12049	0		6.04423	0		5.99179	0		6.02291	0		6.00038	0			5.98311	0		5.96425	0		6.12049	0		6.04423	0		5.99179	0		6.02291	0		6.00038	0
5.95281	0		5.97154	0		6.12779	0		6.05151	0		5.99888	0		6.03019	0		6.00764	0			5.99037	0		5.97154	0		6.12779	0		6.05151	0		5.99888	0		6.03019	0		6.00764	0
5.95982	0		5.97867	0		6.13509	0		6.05888	0		6.0062	0		6.03745	0		6.01489	0			5.99745	0		5.97867	0		6.13509	0		6.05888	0		6.0062	0		6.03745	0		6.01489	0
5.96686	0		5.98578	0		6.14249	0		6.0662	0		6.01346	0		6.04471	0		6.02218	0			6.00464	0		5.98578	0		6.14249	0		6.0662	0		6.01346	0		6.04471	0		6.02218	0
5.97391	0		5.99297	0		6.14983	0		6.07352	0		6.02056	0		6.05206	0		6.0295	0			6.01185	0		5.99297	0		6.14983	0		6.07352	0		6.02056	0		6.05206	0		6.0295	0
5.98099	0		6.0001	0		6.15714	0		6.08078	0		6.02766	0		6.05933	0		6.03675	0			6.01915	0		6.0001	0		6.15714	0		6.08078	0		6.02766	0		6.05933	0		6.03675	0
5.98802	0		6.00722	0		6.16442	0		6.08814	0		6.03498	0		6.0666	0		6.04397	0			6.02637	0		6.00722	0		6.16442	0		6.08814	0		6.03498	0		6.0666	0		6.04397	0
5.99503	0		6.01433	0		6.17182	0		6.09531	0		6.04227	0		6.07387	0		6.05131	0			6.03357	0		6.01433	0		6.17182	0		6.09531	0		6.04227	0		6.07387	0		6.05131	0
6.00224	0		6.0215	0		6.17913	0		6.10261	0		6.04952	0		6.08121	0		6.05857	0			6.04061	0		6.0215	0		6.17913	0		6.10261	0		6.04952	0		6.08121	0		6.05857	0
6.00949	0		6.02864	0		6.18643	0		6.10992	0		6.05677	0		6.08852	0		6.06585	0			6.04771	0		6.02864	0		6.18643	0		6.10992	0		6.05677	0		6.08852	0		6.06585	0
6.01669	0		6.03574	0		6.19372	0		6.11729	0		6.06412	0		6.0958	0		6.07309	0			6.05494	0		6.03574	0		6.19372	0		6.11729	0		6.06412	0		6.0958	0		6.07309	0
6.02369	0		6.04283	0		6.20117	0		6.12462	0		6.07142	0		6.10306	0		6.08041	0			6.06215	0		6.04283	0		6.20117	0		6.12462	0		6.07142	0		6.10306	0		6.08041	0
6.03088	0		6.05001	0		6.20854	0		6.13193	0		6.07867	0		6.11041	0		6.08766	0			6.06936	0		6.05001	0		6.20854	0		6.13193	0		6.07867	0		6.11041	0		6.08766	0
6.03813	0		6.05712	0		6.21599	0		6.1392	0		6.08593	0		6.11772	0		6.09494	0			6.07664	0		6.05712	0		6.21599	0		6.1392	0		6.08593	0		6.11772	0		6.09494	0
6.04532	0		6.06421	0		6.22347	0		6.14657	0		6.09313	0		6.125	0		6.10216	0			6.08387	0		6.06421	0		6.22347	0		6.14657	0		6.09313	0		6.125	0		6.10216	0
6.05237	0		6.07131	0		6.23087	0		6.15387	0		6.10041	0		6.13231	0		6.10948	0			6.09089	0		6.07131	0		6.23087	0		6.15387	0		6.10041	0		6.13231	0		6.10948	0
6.05938	0		6.07848	0		6.23825	0		6.16116	0		6.10765	0		6.13968	0		6.11677	0			6.09812	0		6.07848	0		6.23825	0		6.16116	0		6.10765	0		6.13968	0		6.11677	0
6.0665	0		6.08557	0		6.24574	0		6.16845	0		6.1149	0		6.14698	0		6.12404	0			6.10539	0		6.08557	0		6.24574	0		6.16845	0		6.1149	0		6.14698	0		6.12404	0
6.07353	0		6.09264	0		6.2532	0		6.17581	0		6.12226	0		6.15423	0		6.1313	0			6.11259	0		6.09264	0		6.2532	0		6.17581	0		6.12226	0		6.15423	0		6.1313	0
6.08054	0		6.0997	0		6.26078	0		6.18312	0		6.12955	0		6.1615	0		6.13863	0			6.11978	0		6.0997	0		6.26078	0		6.18312	0		6.12955	0		6.1615	0		6.13863	0
6.08754	0		6.10687	0		6.26815	0		6.19025	0		6.13681	0		6.16886	0		6.14588	0			6.127	0		6.10687	0		6.26815	0		6.19025	0		6.13681	0		6.16886	0		6.14588	0
6.09481	0		6.11395	0		6.27563	0		6.19752	0		6.14407	0		6.17616	0		6.15314	0			6.13411	0		6.11395	0		6.27563	0		6.19752	0		6.14407	0		6.17616	0		6.15314	0
6.10203	0		6.12105	0		6.28313	0		6.20491	0		6.15139	0		6.18343	0		6.16041	0			6.14116	0		6.12105	0		6.28313	0		6.20491	0		6.15139	0		6.18343	0		6.16041	0
6.10924	0		6.12818	0		6.29053	0		6.21223	0		6.15868	0		6.19069	0		6.16775	0			6.14836	0		6.12818	0		6.29053	0		6.21223	0		6.15868	0		6.19069	0		6.16775	0
6.11624	0		6.13539	0		6.29789	0		6.21954	0		6.16596	0		6.19803	0		6.17502	0			6.15556	0		6.13539	0		6.29789	0		6.21954	0		6.16596	0		6.19803	0		6.17502	0
6.1235	0		6.14251	0		6.30537	0		6.22686	0		6.17321	0		6.20534	0		6.1821	0			6.16285	0		6.14251	0		6.30537	0		6.22686	0		6.17321	0		6.20534	0		6.1821	0
6.13071	0		6.1496	0		6.31267	0		6.23423	0		6.18054	0		6.21262	0		6.18935	0			6.17008	0		6.1496	0		6.31267	0		6.23423	0		6.18054	0		6.21262	0		6.18935	0
6.1379	0		6.1567	0		6.3201	0		6.24156	0		6.18767	0		6.21989	0		6.19669	0			6.17727	0		6.1567	0		6.3201	0		6.24156	0		6.18767	0		6.21989	0		6.19669	0
6.14495	0		6.16388	0		6.32743	0		6.24886	0		6.19496	0		6.22726	0		6.20397	0			6.18433	0		6.16388	0		6.32743	0		6.24886	0		6.19496	0		6.22726	0		6.20397	0
6.15203	0		6.171	0		6.33476	0		6.25615	0		6.20221	0		6.23459	0		6.21122	0			6.19159	0		6.171	0		6.33476	0		6.25615	0		6.20221	0		6.23459	0		6.21122	0
6.15906	0		6.1781	0		6.34225	0		6.26354	0		6.20956	0		6.24186	0		6.21849	0			6.19883	0		6.1781	0		6.34225	0		6.26354	0		6.20956	0		6.24186	0		6.21849	0
6.16614	0		6.18515	0		6.34966	0		6.27085	0		6.21688	0		6.24913	0		6.22583	0			6.20603	0		6.18515	0		6.34966	0		6.27085	0		6.21688	0		6.24913	0		6.22583	0
6.17316	0		6.19233	0		6.35702	0		6.27816	0		6.22416	0		6.2565	0		6.23314	0			6.21324	0		6.19233	0		6.35702	0		6.27816	0		6.22416	0		6.2565	0		6.23314	0
6.18026	0		6.19948	0		6.36432	0		6.28529	0		6.23144	0		6.2638	0		6.24039	0			6.22052	0		6.19948	0		6.36432	0		6.28529	0		6.23144	0		6.2638	0		6.24039	0
6.18747	0		6.20659	0		6.37181	0		6.29265	0		6.23878	0		6.27111	0		6.24765	0			6.22756	0		6.20659	0		6.37181	0		6.29265	0		6.23878	0		6.27111	0		6.24765	0
6.19466	0		6.2137	0		6.37921	0		6.29998	0		6.24607	0		6.27838	0		6.25498	0			6.2346	0		6.2137	0		6.37921	0		6.29998	0		6.24607	0		6.27838	0		6.25498	0
6.20187	0		6.22088	0		6.38672	0		6.30728	0		6.25333	0		6.28577	0		6.26229	0			6.24181	0		6.22088	0		6.38672	0		6.30728	0		6.25333	0		6.28577	0		6.26229	0
6.20896	0		6.22805	0		6.39409	0		6.31458	0		6.26061	0		6.29308	0		6.26953	0			6.24911	0		6.22805	0		6.39409	0		6.31458	0		6.26061	0		6.29308	0		6.26953	0
6.21616	0		6.23515	0		6.40159	0		6.32197	0		6.26781	0		6.30038	0		6.27679	0			6.25634	0		6.23515	0		6.40159	0		6.32197	0		6.26781	0		6.30038	0		6.27679	0
6.22336	0		6.24226	0		6.40917	0		6.32929	0		6.27511	0		6.30765	0		6.28413	0			6.26356	0		6.24226	0		6.40917	0		6.32929	0		6.27511	0		6.30765	0		6.28413	0
6.23057	0		6.24942	0		6.41671	0		6.3366	0		6.28222	0		6.31501	0		6.29142	0			6.27078	0		6.24942	0		6.41671	0		6.3366	0		6.28222	0		6.31501	0		6.29142	0
6.23768	0		6.25655	0		6.42405	0		6.34388	0		6.28949	0		6.32233	0		6.2987	0			6.27789	0		6.25655	0		6.42405	0		6.34388	0		6.28949	0		6.32233	0		6.2987	0
6.24473	0		6.26369	0		6.43153	0		6.35125	0		6.29686	0		6.32961	0		6.30593	0			6.28514	0		6.26369	0		6.43153	0		6.35125	0		6.29686	0		6.32961	0		6.30593	0
6.25176	0		6.27078	0		6.43898	0		6.35855	0		6.30402	0		6.33691	0		6.31326	0			6.29233	0		6.27078	0		6.43898	0		6.35855	0		6.30402	0		6.33691	0		6.31326	0
6.25881	0		6.27794	0		6.44654	0		6.36585	0		6.31131	0		6.34426	0		6.32055	0			6.29955	0		6.27794	0		6.44654	0		6.36585	0		6.31131	0		6.34426	0		6.32055	0
6.26593	0		6.28523	0		6.45404	0		6.37315	0		6.31857	0		6.35159	0		6.32783	0			6.30684	0		6.28523	0		6.45404	0		6.37315	0		6.31857	0		6.35159	0		6.32783	0
6.27314	0		6.29233	0		6.46153	0		6.38039	0		6.32579	0		6.35887	0		6.33509	0			6.31408	0		6.29233	0		6.46153	0		6.38039	0		6.32579	0		6.35887	0		6.33509	0
6.28031	0		6.29961	0		6.46912	0		6.38771	0		6.33294	0		6.36616	0		6.34242	0			6.32112	0		6.29961	0		6.46912	0		6.38771	0		6.33294	0		6.36616	0		6.34242	0
6.28748	0		6.3068	0		6.47665	0		6.395	0		6.34019	0		6.37353	0		6.34968	0			6.32818	0		6.3068	0		6.47665	0		6.395	0		6.34019	0		6.37353	0		6.34968	0
6.29472	0		6.31395	0		6.48415	0		6.40233	0		6.34747	0		6.38084	0		6.35692	0			6.33545	0		6.31395	0		6.48415	0		6.40233	0		6.34747	0		6.38084	0		6.35692	0
6.30177	0		6.32108	0		6.49148	0		6.40972	0		6.3548	0		6.38814	0		6.3642	0			6.34268	0		6.32108	0		6.49148	0		6.40972	0		6.3548	0		6.38814	0		6.3642	0
6.30896	0		6.32819	0		6.49906	0		6.41709	0		6.36211	0		6.39544	0		6.37152	0			6.3499	0		6.32819	0		6.49906	0		6.41709	0		6.36211	0		6.39544	0		6.37152	0
6.31616	0		6.33538	0		6.50641	0		6.42439	0		6.36942	0		6.40282	0		6.37882	0			6.35712	0		6.33538	0		6.50641	0		6.42439	0		6.36942	0		6.40282	0		6.37882	0
6.3234	0		6.34252	0		6.51376	0		6.43171	0		6.37654	0		6.41013	0		6.38608	0			6.36441	0		6.34252	0		6.51376	0		6.43171	0		6.37654	0		6.41013	0		6.38608	0
6.33042	0		6.34961	0		6.52105	0		6.43911	0		6.38386	0		6.41744	0		6.39337	0			6.37147	0		6.34961	0		6.52105	0		6.43911	0		6.38386	0		6.41744	0		6.39337	0
6.33747	0		6.35672	0		6.52843	0		6.44645	0		6.39117	0		6.42474	0		6.40076	0			6.3787	0		6.35672	0		6.52843	0		6.44645	0		6.39117	0		6.42474	0		6.40076	0
6.34447	0		6.36391	0		6.5358	0		6.45375	0		6.39849	0		6.43213	0		6.40805	0			6.3859	0		6.36391	0		6.5358	0		6.45375	0		6.39849	0		6.43213	0		6.40805	0
6.35153	0		6.37103	0		6.5431	0		6.46108	0		6.40577	0		6.43944	0		6.4153	0			6.39321	0		6.37103	0		6.5431	0		6.46108	0		6.40577	0		6.43944	0		6.4153	0
6.35855	0		6.37812	0		6.55037	0		6.46847	0		6.41313	0		6.44672	0		6.42257	0			6.40044	0		6.37812	0		6.55037	0		6.46847	0		6.41313	0		6.44672	0		6.42257	0
6.36556	0		6.3852	0		6.55772	0		6.47565	0		6.42045	0		6.45401	0		6.42993	0			6.40765	0		6.3852	0		6.55772	0		6.47565	0		6.42045	0		6.45401	0		6.42993	0
6.37273	0		6.39239	0		6.56501	0		6.48294	0		6.42774	0		6.46142	0		6.43724	0			6.41471	0		6.39239	0		6.56501	0		6.48294	0		6.42774	0		6.46142	0		6.43724	0
6.37997	0		6.39958	0		6.57227	0		6.49024	0		6.43502	0		6.46878	0		6.4445	0			6.42184	0		6.39958	0		6.57227	0		6.49024	0		6.43502	0		6.46878	0		6.4445	0
6.38716	0		6.40685	0		6.57951	0		6.49763	0		6.44237	0		6.47611	0		6.45177	0			6.42911	0		6.40685	0		6.57951	0		6.49763	0		6.44237	0		6.47611	0		6.45177	0
6.39418	0		6.41397	0		6.58684	0		6.5049	0		6.44967	0		6.48339	0		6.45913	0			6.43634	0		6.41397	0		6.58684	0		6.5049	0		6.44967	0		6.48339	0		6.45913	0
6.4014	0		6.42116	0		6.59409	0		6.51221	0		6.45694	0		6.49077	0		6.46644	0			6.44356	0		6.42116	0		6.59409	0		6.51221	0		6.45694	0		6.49077	0		6.46644	0
6.40866	0		6.42848	0		6.60118	0		6.51953	0		6.46424	0		6.4981	0		6.4737	0			6.45085	0		6.42848	0		6.60118	0		6.51953	0		6.46424	0		6.4981	0		6.4737	0
6.41586	0		6.43577	0		6.60839	0		6.52691	0		6.47145	0		6.5054	0		6.48097	0			6.4581	0		6.43577	0		6.60839	0		6.52691	0		6.47145	0		6.5054	0		6.48097	0
6.4229	0		6.44288	0		6.6155	0		6.53424	0		6.47878	0		6.51268	0		6.48834	0			6.46516	0		6.44288	0		6.6155	0		6.53424	0		6.47878	0		6.51268	0		6.48834	0
6.42993	0		6.45006	0		6.62257	0		6.54151	0		6.48605	0		6.52005	0		6.49565	0			6.47237	0		6.45006	0		6.62257	0		6.54151	0		6.48605	0		6.52005	0		6.49565	0
6.43703	0		6.45736	0		6.62961	0		6.54878	0		6.49335	0		6.52737	0		6.50294	0			6.47967	0		6.45736	0		6.62961	0		6.54878	0		6.49335	0		6.52737	0		6.50294	0
6.44407	0		6.46448	0		6.63666	0		6.55615	0		6.5007	0		6.53466	0		6.51018	0			6.48691	0		6.46448	0		6.63666	0		6.55615	0		6.5007	0		6.53466	0		6.51018	0
6.45111	0		6.4716	0		6.64376	0		6.56345	0		6.508	0		6.54192	0		6.51755	0			6.49414	0		6.4716	0		6.64376	0		6.56345	0		6.508	0		6.54192	0		6.51755	0
6.45816	0		6.47882	0		6.65079	0		6.57054	0		6.5153	0		6.54927	0		6.52486	0			6.50137	0		6.47882	0		6.65079	0		6.57054	0		6.5153	0		6.54927	0		6.52486	0
6.46543	0		6.48598	0		6.65782	0		6.57764	0		6.52256	0		6.55658	0		6.53213	0			6.50847	0		6.48598	0		6.65782	0		6.57764	0		6.52256	0		6.55658	0		6.53213	0
6.47264	0		6.49312	0		6.66482	0		6.58498	0		6.52993	0		6.5637	0		6.53938	0			6.51554	0		6.49312	0		6.66482	0		6.58498	0		6.52993	0		6.5637	0		6.53938	0
6.47984	0		6.50023	0		6.6719	0		6.59224	0		6.53726	0		6.57097	0		6.54673	0			6.52276	0		6.50023	0		6.6719	0		6.59224	0		6.53726	0		6.57097	0		6.54673	0
6.48706	0		6.50742	0		6.67891	0		6.59933	0		6.54456	0		6.57817	0		6.55401	0			6.52998	0		6.50742	0		6.67891	0		6.59933	0		6.54456	0		6.57817	0		6.55401	0
6.49432	0		6.51472	0		6.68586	0		6.60639	0		6.55181	0		6.58529	0		6.56128	0			6.53726	0		6.51472	0		6.68586	0		6.60639	0		6.55181	0		6.58529	0		6.56128	0
6.50154	0		6.52199	0		6.69283	0		6.61354	0		6.55916	0		6.59239	0		6.5685	0			6.54449	0		6.52199	0		6.69283	0		6.61354	0		6.55916	0		6.59239	0		6.5685	0
6.50872	0		6.52913	0		6.69969	0		6.62059	0		6.56629	0		6.59946	0		6.57568	0			6.55171	0		6.52913	0		6.69969	0		6.62059	0		6.56629	0		6.59946	0		6.57568	0
6.51572	0		6.53633	0		6.70649	0		6.62766	0		6.57336	0		6.60664	0		6.58292	0			6.55875	0		6.53633	0		6.70649	0		6.62766	0		6.57336	0		6.60664	0		6.58292	0
6.52301	0		6.54345	0		6.7133	0		6.6347	0		6.58042	0		6.61371	0		6.58998	0			6.56604	0		6.54345	0		6.7133	0		6.6347	0		6.58042	0		6.61371	0		6.58998	0
6.53006	0		6.55052	0		6.72026	0		6.64182	0		6.58756	0		6.62079	0		6.59703	0			6.57309	0		6.55052	0		6.72026	0		6.64182	0		6.58756	0		6.62079	0		6.59703	0
6.5371	0		6.55746	0		6.72727	0		6.64888	0		6.59468	0		6.62783	0		6.60413	0			6.58028	0		6.55746	0		6.72727	0		6.64888	0		6.59468	0		6.62783	0		6.60413	0
6.5441	0		6.56462	0		6.73429	0		6.65593	0		6.60172	0		6.63497	0		6.61119	0			6.58729	0		6.56462	0		6.73429	0		6.65593	0		6.60172	0		6.63497	0		6.61119	0
6.55118	0		6.57169	0		6.74131	0		6.66279	0		6.60876	0		6.64203	0		6.61824	0			6.59439	0		6.57169	0		6.74131	0		6.66279	0		6.60876	0		6.64203	0		6.61824	0
6.55838	0		6.57874	0		6.74834	0		6.6699	0		6.61587	0		6.64909	0		6.62527	0			6.60141	0		6.57874	0		6.74834	0		6.6699	0		6.61587	0		6.64909	0		6.62527	0
6.56558	0		6.58577	0		6.75565	0		6.67692	0		6.62293	0		6.65612	0		6.6324	0			6.6084	0		6.58577	0		6.75565	0		6.67692	0		6.62293	0		6.65612	0		6.6324	0
6.57274	0		6.5929	0		6.76288	0		6.6839	0		6.62998	0		6.66322	0		6.63943	0			6.61539	0		6.5929	0		6.76288	0		6.6839	0		6.62998	0		6.66322	0		6.63943	0
6.57984	0		6.59993	0		6.77021	0		6.69071	0		6.63701	0		6.67026	0		6.64645	0			6.62244	0		6.59993	0		6.77021	0		6.69071	0		6.63701	0		6.67026	0		6.64645	0
6.58703	0		6.60695	0		6.77752	0		6.69762	0		6.64411	0		6.67726	0		6.65349	0			6.62946	0		6.60695	0		6.77752	0		6.69762	0		6.64411	0		6.67726	0		6.65349	0
6.59419	0		6.61384	0		6.78491	0		6.70448	0		6.65114	0		6.68427	0		6.66057	0			6.63647	0		6.61384	0		6.78491	0		6.70448	0		6.65114	0		6.68427	0		6.66057	0
6.60137	0		6.62076	0		6.79226	0		6.71129	0		6.65801	0		6.69115	0		6.66759	0			6.64345	0		6.62076	0		6.79226	0		6.71129	0		6.65801	0		6.69115	0		6.66759	0
6.60845	0		6.62779	0		6.79957	0		6.71811	0		6.66504	0		6.69816	0		6.67459	0			6.65038	0		6.62779	0		6.79957	0		6.71811	0		6.66504	0		6.69816	0		6.67459	0
6.61547	0		6.63468	0		6.80706	0		6.72515	0		6.67213	0		6.70495	0		6.68159	0			6.65738	0		6.63468	0		6.80706	0		6.72515	0		6.67213	0		6.70495	0		6.68159	0
6.62247	0		6.64154	0		6.81449	0		6.73202	0		6.67916	3992.17		6.71177	0		6.68863	0			6.66439	0		6.64154	0		6.81449	0		6.73202	0		6.67916	0		6.71177	0		6.68863	0
6.62949	0		6.64845	0		6.82183	0		6.73904	0		6.68603	0		6.71866	0		6.6955	0			6.67137	0		6.64845	0		6.82183	0		6.73904	0		6.68603	0		6.71866	0		6.6955	0
6.63656	0		6.65528	0		6.82932	0		6.74606	0		6.693	0		6.72567	0		6.7023	0			6.6784	0		6.65528	0		6.82932	0		6.74606	0		6.693	0		6.72567	0		6.7023	0
6.64359	0		6.66213	0		6.83663	0		6.7532	0		6.70005	0		6.73267	0		6.7091	0			6.68537	0		6.66213	0		6.83663	0		6.7532	0		6.70005	0		6.73267	0		6.7091	0
6.65074	0		6.66895	0		6.84422	0		6.76035	0		6.70686	0		6.7397	0		6.71594	0			6.69216	0		6.66895	0		6.84422	0		6.76035	0		6.70686	0		6.7397	0		6.71594	0
6.65791	0		6.67584	0		6.85162	0		6.76762	0		6.71365	0		6.74679	0		6.72274	0			6.69893	0		6.67584	0		6.85162	0		6.76762	0		6.71365	0		6.74679	0		6.72274	0
6.66516	0		6.68265	0		6.85895	0		6.7749	0		6.72044	0		6.75387	0		6.72973	0			6.70576	0		6.68265	0		6.85895	0		6.7749	0		6.72044	0		6.75387	0		6.72973	0
6.67219	0		6.68946	0		6.86626	0		6.78226	0		6.7275	0		6.76097	0		6.7367	0			6.71256	0		6.68946	0		6.86626	0		6.78226	0		6.7275	0		6.76097	0		6.7367	0
6.67938	0		6.69624	0		6.87372	0		6.78961	0		6.73437	0		6.76808	0		6.74375	0			6.71952	0		6.69624	0		6.87372	0		6.78961	0		6.73437	0		6.76808	0		6.74375	0
6.68659	0		6.70309	0		6.88125	0		6.79694	0		6.74141	0		6.77544	0		6.75082	0			6.72636	0		6.70309	0		6.88125	0		6.79694	0		6.74141	0		6.77544	0		6.75082	0
6.69382	0		6.70986	0		6.88863	0		6.80426	0		6.74828	0		6.78275	0		6.75787	0			6.73337	0		6.70986	0		6.88863	0		6.80426	0		6.74828	0		6.78275	0		6.75787	0
6.70086	0		6.71662	0		6.89596	0		6.81165	0		6.7554	0		6.79006	0		6.76496	0			6.74022	0		6.71662	0		6.89596	0		6.81165	0		6.7554	0		6.79006	0		6.76496	0
6.70789	0		6.72338	0		6.90353	0		6.81899	0		6.76251	0		6.79733	0		6.77212	0			6.74723	0		6.72338	0		6.90353	0		6.81899	0		6.76251	0		6.79733	0		6.77212	0
6.71491	0		6.73022	0		6.9109	0		6.82631	0		6.7696	0		6.8047	0		6.77924	0			6.75424	0		6.73022	0		6.9109	0		6.82631	0		6.7696	0		6.8047	0		6.77924	0
6.722	0		6.737	0		6.91842	0		6.83362	0		6.77669	0		6.81203	0		6.7865	0			6.76134	0		6.737	0		6.91842	0		6.83362	0		6.77669	0		6.81203	0		6.7865	0
6.72903	0		6.74379	0		6.92589	0		6.84102	0		6.78391	0		6.81932	0		6.79377	0			6.76855	0		6.74379	0		6.92589	0		6.84102	0		6.78391	0		6.81932	0		6.79377	0
6.73608	0		6.75061	0		6.93336	0		6.84819	0		6.79122	0		6.82662	0		6.80112	0			6.77575	0		6.75061	0		6.93336	0		6.84819	0		6.79122	0		6.82662	0		6.80112	0
6.74327	0		6.7575	0		6.94091	0		6.85551	0		6.79851	0		6.83401	0		6.80842	0			6.78279	0		6.7575	0		6.94091	0		6.85551	0		6.79851	0		6.83401	0		6.80842	0
6.75052	0		6.76453	0		6.9484	0		6.86282	0		6.80581	0		6.84134	0		6.81569	0			6.78989	0		6.76453	0		6.9484	0		6.86282	0		6.80581	0		6.84134	0		6.81569	0
6.75772	0		6.77156	0		6.95575	0		6.87022	0		6.81319	0		6.84863	0		6.82296	0			6.79712	0		6.77156	0		6.95575	0		6.87022	0		6.81319	0		6.84863	0		6.82296	0
6.76476	0		6.77863	0		6.96318	0		6.87759	0		6.82052	0		6.85592	0		6.83034	0			6.80435	0		6.77863	0		6.96318	0		6.87759	0		6.82052	0		6.85592	0		6.83034	0
6.77191	0		6.78575	0		6.97071	0		6.88488	0		6.82783	0		6.86332	0		6.83766	0			6.81157	0		6.78575	0		6.97071	0		6.88488	0		6.82783	0		6.86332	0		6.83766	0
6.77916	0		6.79285	0		6.97803	0		6.89219	0		6.83511	0		6.87067	0		6.84493	0			6.81886	0		6.79285	0		6.97803	0		6.89219	0		6.83511	0		6.87067	0		6.84493	0
6.78635	0		6.79997	0		6.98555	0		6.89962	0		6.8423	0		6.87795	0		6.85221	0			6.82612	0		6.79997	0		6.98555	0		6.89962	0		6.8423	0		6.87795	0		6.85221	0
6.79356	0		6.80708	0		6.99287	0		6.90695	0		6.84962	0		6.88522	0		6.85959	0			6.8332	0		6.80708	0		6.99287	0		6.90695	0		6.84962	0		6.88522	0		6.85959	0
6.80059	0		6.81426	0		7.00038	0		6.91425	0		6.85675	0		6.8926	0		6.86682	0			6.84041	0		6.81426	0		7.00038	0		6.91425	0		6.85675	0		6.8926	0		6.86682	0
6.80767	0		6.82139	0		7.0077	0		6.92156	0		6.86406	0		6.89994	0		6.8741	0			6.84774	0		6.82139	0		7.0077	0		6.92156	0		6.86406	0		6.89994	0		6.8741	0
6.81487	0		6.82849	0		7.01522	0		6.92895	0		6.87143	0		6.90725	0		6.88136	0			6.85501	0		6.82849	0		7.01522	0		6.92895	0		6.87143	0		6.90725	0		6.88136	0
6.82188	0		6.8356	0		7.0228	0		6.93631	0		6.87873	0		6.91453	0		6.8887	0			6.86225	0		6.8356	0		7.0228	0		6.93631	0		6.87873	0		6.91453	0		6.8887	0
6.82892	0		6.84281	0		7.03022	0		6.94362	0		6.88599	0		6.9219	0		6.896	0			6.86948	0		6.84281	0		7.03022	0		6.94362	0		6.88599	0		6.9219	0		6.896	0
6.83621	0		6.84995	0		7.03772	0		6.95091	0		6.89329	0		6.92921	0		6.90327	0			6.87663	0		6.84995	0		7.03772	0		6.95091	0		6.89329	0		6.92921	0		6.90327	0
6.84341	0		6.85709	0		7.04508	0		6.95831	0		6.90067	0		6.93654	0		6.91053	0			6.88369	0		6.85709	0		7.04508	0		6.95831	0		6.90067	0		6.93654	0		6.91053	0
6.85063	0		6.86419	0		7.05254	0		6.96568	0		6.90798	0		6.94387	0		6.91789	0			6.89095	0		6.86419	0		7.05254	0		6.96568	0		6.90798	0		6.94387	0		6.91789	0
6.85784	0		6.87142	0		7.05991	0		6.97299	0		6.91526	0		6.95126	0		6.9252	0			6.8982	0		6.87142	0		7.05991	0		6.97299	0		6.91526	0		6.95126	0		6.9252	0
6.86513	0		6.87856	0		7.0673	0		6.98029	0		6.92254	0		6.95859	0		6.93249	0			6.90553	0		6.87856	0		7.0673	0		6.98029	0		6.92254	0		6.95859	0		6.93249	0
6.87235	0		6.88569	0		7.07469	0		6.9877	0		6.92991	0		6.9659	0		6.93975	0			6.91276	0		6.88569	0		7.07469	0		6.9877	0		6.92991	0		6.9659	0		6.93975	0
6.87955	0		6.89278	0		7.08226	0		6.99504	0		6.93707	0		6.97318	0		6.9471	0			6.92001	0		6.89278	0		7.08226	0		6.99504	0		6.93707	0		6.97318	0		6.9471	0
6.88662	0		6.90001	0		7.08964	0		7.00239	0		6.94437	0		6.98056	0		6.9544	0			6.92707	0		6.90001	0		7.08964	0		7.00239	0		6.94437	0		6.98056	0		6.9544	0
6.89391	0		6.90715	0		7.09716	0		7.00968	0		6.95165	0		6.98788	0		6.9617	0			6.93441	0		6.90715	0		7.09716	0		7.00968	0		6.95165	0		6.98788	0		6.9617	0
6.90112	0		6.91427	0		7.10466	0		7.01712	0		6.95903	0		6.9952	0		6.96898	0			6.94168	0		6.91427	0		7.10466	0		7.01712	0		6.95903	0		6.9952	0		6.96898	0
6.90816	0		6.92137	0		7.11213	0		7.02445	0		6.96628	0		7.00254	0		6.97633	0			6.94893	0		6.92137	0		7.11213	0		7.02445	0		6.96628	0		7.00254	0		6.97633	0
6.91516	0		6.92857	0		7.11949	0		7.03182	0		6.97358	0		7.00991	0		6.98364	0			6.95617	0		6.92857	0		7.11949	0		7.03182	0		6.97358	0		7.00991	0		6.98364	0
6.92219	0		6.9357	0		7.12699	0		7.03898	0		6.98085	0		7.01724	0		6.99093	0			6.9635	0		6.9357	0		7.12699	0		7.03898	0		6.98085	0		7.01724	0		6.99093	0
6.9287	0		6.94283	0		7.13437	0		7.0464	0		6.98825	0		7.02455	0		6.99823	0			6.97059	0		6.94283	0		7.13437	0		7.0464	0		6.98825	0		7.02455	0		6.99823	0
6.93519	0		6.94994	0		7.14197	0		7.05375	0		6.99559	0		7.03187	0		7.0056	0			6.97769	0		6.94994	0		7.14197	0		7.05375	0		6.99559	0		7.03187	0		7.0056	0
6.94163	0		6.95715	0		7.14949	0		7.06107	0		7.00287	0		7.03922	0		7.0129	0			6.98494	0		6.95715	0		7.14949	0		7.06107	0		7.00287	0		7.03922	0		7.0129	0
6.94796	0		6.96429	0		7.15685	0		7.0684	0		7.01015	0		7.04655	0		7.02016	0			6.99226	0		6.96429	0		7.15685	0		7.0684	0		7.01015	0		7.04655	0		7.02016	0
6.95441	0		6.97158	0		7.16422	0		7.07585	0		7.01756	0		7.05385	0		7.02747	0			6.99952	0		6.97158	0		7.16422	0		7.07585	0		7.01756	0		7.05385	0		7.02747	0
6.96085	0		6.97869	0		7.17167	0		7.0832	0		7.02487	0		7.06116	0		7.03484	0			7.00678	0		6.97869	0		7.17167	0		7.0832	0		7.02487	0		7.06116	0		7.03484	0
6.96736	0		6.98606	0		7.17921	0		7.09053	0		7.03201	0		7.06858	0		7.04214	0			7.01402	0		6.98606	0		7.17921	0		7.09053	0		7.03201	0		7.06858	0		7.04214	0
6.97387	0		6.99323	0		7.18638	0		7.09785	0		7.03931	0		7.07591	0		7.04941	0			7.02118	0		6.99323	0		7.18638	0		7.09785	0		7.03931	0		7.07591	0		7.04941	0
6.98045	0		7.00041	0		7.19388	0		7.10525	0		7.04668	0		7.08323	0		7.05668	0			7.02845	0		7.00041	0		7.19388	0		7.10525	0		7.04668	0		7.08323	0		7.05668	0
6.98719	0		7.00755	0		7.2013	0		7.11259	0		7.05402	0		7.09053	0		7.06407	0			7.03568	0		7.00755	0		7.2013	0		7.11259	0		7.05402	0		7.09053	0		7.06407	0
6.99417	0		7.01474	0		7.20871	0		7.11993	0		7.06134	0		7.09793	0		7.07137	0			7.0429	0		7.01474	0		7.20871	0		7.11993	0		7.06134	0		7.09793	0		7.07137	0
7.00125	0		7.02188	0		7.21624	0		7.12723	0		7.06865	0		7.10518	0		7.07864	0			7.05021	0		7.02188	0		7.21624	0		7.12723	0		7.06865	0		7.10518	0		7.07864	0
7.00829	0		7.02904	0		7.2236	0		7.13447	0		7.07602	0		7.1125	0		7.08592	0			7.05749	0		7.02904	0		7.2236	0		7.13447	0		7.07602	0		7.1125	0		7.08592	0
7.0153	0		7.03633	0		7.23123	0		7.1418	0		7.08336	0		7.11981	0		7.0933	0			7.06457	0		7.03633	0		7.23123	0		7.1418	0		7.08336	0		7.11981	0		7.0933	0
7.02254	0		7.04353	0		7.23864	0		7.14911	0		7.09066	0		7.12721	0		7.1006	0			7.07162	0		7.04353	0		7.23864	0		7.14911	0		7.09066	0		7.12721	0		7.1006	0
7.02979	0		7.05073	0		7.24614	0		7.15642	0		7.09798	0		7.13457	0		7.10788	0			7.07894	0		7.05073	0		7.24614	0		7.15642	0		7.09798	0		7.13457	0		7.10788	0
7.03701	0		7.05787	0		7.25364	0		7.16382	0		7.10535	0		7.14187	0		7.11518	0			7.08621	0		7.05787	0		7.25364	0		7.16382	0		7.10535	0		7.14187	0		7.11518	0
7.04422	0		7.06499	0		7.26125	0		7.17122	0		7.11265	0		7.14921	0		7.12252	0			7.09347	0		7.06499	0		7.26125	0		7.17122	0		7.11265	0		7.14921	0		7.12252	0
7.05139	0		7.07221	3159.74		7.26865	0		7.17855	0		7.11994	0		7.1566	0		7.12986	0			7.10071	0		7.07221	0		7.26865	0		7.17855	0		7.11994	0		7.1566	0		7.12986	0
7.05862	0		7.07938	0		7.27619	0		7.18587	0		7.12707	0		7.16394	0		7.13716	0			7.10803	0		7.07938	0		7.27619	0		7.18587	0		7.12707	0		7.16394	0		7.13716	0
7.06581	0		7.08655	0		7.28352	0		7.19328	0		7.13444	0		7.1713	0		7.14448	0			7.11514	0		7.08655	0		7.28352	0		7.19328	0		7.13444	0		7.1713	0		7.14448	0
7.0728	0		7.09384	0		7.29098	0		7.20065	0		7.14175	0		7.17861	0		7.15185	0			7.12239	0		7.09384	0		7.29098	0		7.20065	0		7.14175	0		7.17861	0		7.15185	0
7.07978	0		7.10123	0		7.29853	0		7.20799	0		7.14905	0		7.186	0		7.15915	0			7.12964	0		7.10123	0		7.29853	0		7.20799	0		7.14905	0		7.186	0		7.15915	0
7.08687	0		7.10854	0		7.30604	0		7.2153	0		7.15634	0		7.19332	0		7.16648	0			7.13699	0		7.10854	0		7.30604	0		7.2153	0		7.15634	0		7.19332	0		7.16648	0
7.0939	0		7.11566	0		7.31354	0		7.22269	0		7.16375	0		7.20064	0		7.17375	0			7.14428	0		7.11566	0		7.31354	0		7.22269	0		7.16375	0		7.20064	0		7.17375	0
7.10095	0		7.12278	0		7.32101	0		7.23006	0		7.17108	0		7.20795	0		7.18113	0			7.15153	0		7.12278	0		7.32101	0		7.23006	0		7.17108	0		7.20795	0		7.18113	0
7.10795	0		7.13017	0		7.32858	0		7.2374	0		7.17839	0		7.21534	0		7.18846	0			7.15861	0		7.13017	0		7.32858	0		7.2374	0		7.17839	0		7.21534	0		7.18846	0
7.11519	0		7.13735	0		7.33595	0		7.24474	0		7.18566	0		7.22269	0		7.19576	0			7.16581	0		7.13735	0		7.33595	0		7.24474	0		7.18566	0		7.22269	0		7.19576	0
7.12239	0		7.14463	0		7.34332	0		7.25213	0		7.19306	0		7.23002	0		7.20304	0			7.1731	0		7.14463	0		7.34332	0		7.25213	0		7.19306	0		7.23002	0		7.20304	0
7.12956	0		7.15178	0		7.35093	0		7.25949	0		7.20038	0		7.23736	0		7.21041	0			7.18034	0		7.15178	0		7.35093	0		7.25949	0		7.20038	0		7.23736	0		7.21041	0
7.13657	0		7.15898	0		7.35835	0		7.26682	0		7.20768	0		7.24476	0		7.21773	0			7.18759	0		7.15898	0		7.35835	0		7.26682	0		7.20768	0		7.24476	0		7.21773	0
7.14364	0		7.16632	0		7.36587	0		7.27416	0		7.21496	0		7.25211	0		7.225	0			7.19494	0		7.16632	0		7.36587	0		7.27416	0		7.21496	0		7.25211	0		7.225	0
7.15063	0		7.17347	0		7.37324	0		7.28156	0		7.2222	0		7.25941	0		7.23231	0			7.20223	0		7.17347	0		7.37324	0		7.28156	0		7.2222	0		7.25941	0		7.23231	0
7.15761	0		7.18057	0		7.38064	0		7.28896	0		7.22955	0		7.26673	0		7.23967	0			7.20948	0		7.18057	0		7.38064	0		7.28896	0		7.22955	0		7.26673	0		7.23967	0
7.16442	0		7.18782	0		7.38821	0		7.29626	0		7.23688	0		7.2741	0		7.24699	0			7.21673	0		7.18782	0		7.38821	0		7.29626	0		7.23688	0		7.2741	0		7.24699	0
7.17129	0		7.19516	0		7.39572	0		7.30362	0		7.24417	0		7.28144	0		7.25428	0			7.22409	0		7.19516	0		7.39572	0		7.30362	0		7.24417	0		7.28144	0		7.25428	0
7.17829	0		7.20246	0		7.4031	0		7.31106	0		7.25154	0		7.28874	0		7.26158	0			7.23137	0		7.20246	0		7.4031	0		7.31106	0		7.25154	0		7.28874	0		7.26158	0
7.18526	0		7.20957	0		7.41052	0		7.31841	0		7.25888	0		7.29604	0		7.26894	0			7.23863	0		7.20957	0		7.41052	0		7.31841	0		7.25888	0		7.29604	0		7.26894	0
7.19225	0		7.21696	0		7.41788	0		7.32572	0		7.26622	0		7.30346	0		7.27627	0			7.24588	0		7.21696	0		7.41788	0		7.32572	0		7.26622	0		7.30346	0		7.27627	0
7.19934	0		7.2241	0		7.42522	0		7.33307	0		7.2735	0		7.31079	0		7.28356	0			7.25311	0		7.2241	0		7.42522	0		7.33307	0		7.2735	0		7.31079	0		7.28356	0
7.20654	0		7.23143	0		7.43258	0		7.34049	0		7.28092	0		7.31809	0		7.29085	0			7.26027	0		7.23143	0		7.43258	0		7.34049	0		7.28092	0		7.31809	0		7.29085	0
7.21374	0		7.23852	0		7.44001	0		7.34783	0		7.28825	0		7.32541	0		7.29824	0			7.26752	0		7.23852	0		7.44001	0		7.34783	0		7.28825	0		7.32541	0		7.29824	0
7.22098	0		7.2459	0		7.44739	0		7.35515	0		7.29557	0		7.33281	0		7.30554	0			7.27476	0		7.2459	0		7.44739	0		7.35515	0		7.29557	0		7.33281	0		7.30554	0
7.22811	0		7.25306	0		7.45475	0		7.36246	0		7.30286	0		7.34015	0		7.31284	0			7.2821	0		7.25306	0		7.45475	0		7.36246	0		7.30286	0		7.34015	0		7.31284	0
7.23533	0		7.26037	0		7.46207	0		7.3699	0		7.31024	0		7.34749	0		7.32012	0			7.28937	0		7.26037	0		7.46207	0		7.3699	0		7.31024	0		7.34749	0		7.32012	0
7.24256	0		7.26766	0		7.46951	0		7.37725	0		7.3174	0		7.35477	0		7.32751	0			7.29664	0		7.26766	0		7.46951	0		7.37725	0		7.3174	0		7.35477	0		7.32751	0
7.24979	0		7.27503	0		7.47668	0		7.38457	0		7.3247	0		7.36216	0		7.33481	0			7.3039	0		7.27503	0		7.47668	0		7.38457	0		7.3247	0		7.36216	0		7.33481	0
7.25707	0		7.28219	0		7.48419	0		7.39191	0		7.33202	0		7.36951	0		7.34212	0			7.31121	0		7.28219	0		7.48419	0		7.39191	0		7.33202	0		7.36951	0		7.34212	0
7.26416	0		7.28933	0		7.4915	0		7.39933	0		7.33941	0		7.37682	0		7.34941	0			7.31852	0		7.28933	0		7.4915	0		7.39933	0		7.33941	0		7.37682	0		7.34941	0
7.27139	0		7.29664	0		7.4989	0		7.40668	0		7.34672	0		7.38411	0		7.35677	0			7.32579	0		7.29664	0		7.4989	0		7.40668	0		7.34672	0		7.38411	0		7.35677	0
7.27861	0		7.30384	0		7.50622	0		7.41399	0		7.35402	0		7.39149	0		7.3641	0			7.333	0		7.30384	0		7.50622	0		7.41399	0		7.35402	0		7.39149	0		7.3641	0
7.28591	0		7.31099	0		7.51356	0		7.42118	0		7.36134	0		7.39884	0		7.37138	0			7.34035	0		7.31099	0		7.51356	0		7.42118	0		7.36134	0		7.39884	0		7.37138	0
7.29301	0		7.31828	0		7.52084	0		7.4286	0		7.3687	0		7.40612	0		7.37868	0			7.34745	0		7.31828	0		7.52084	0		7.4286	0		7.3687	0		7.40612	0		7.37868	0
7.30025	0		7.32557	0		7.5283	0		7.43596	0		7.37601	0		7.41343	0		7.38605	0			7.3547	0		7.32557	0		7.5283	0		7.43596	0		7.37601	0		7.41343	0		7.38605	0
7.30749	0		7.33285	0		7.53584	0		7.44329	0		7.38329	0		7.42083	0		7.39338	0			7.36196	0		7.33285	0		7.53584	0		7.44329	0		7.38329	0		7.42083	3116.45		7.39338	0
7.31478	0		7.34017	0		7.54323	0		7.45058	0		7.39057	0		7.42818	0		7.40067	0			7.3693	0		7.34017	0		7.54323	0		7.45058	2271.25		7.39057	0		7.42818	4401.01		7.40067	0
7.32183	0		7.34746	0		7.55055	0		7.45805	0		7.39797	0		7.4356	0		7.40794	0			7.3766	0		7.34746	0		7.55055	0		7.45805	0		7.39797	0		7.4356	3766.63		7.40794	0
7.32905	0		7.35458	0		7.55807	0		7.46551	0		7.4053	0		7.44298	0		7.41531	0			7.38386	0		7.35458	0		7.55807	0		7.46551	0		7.4053	0		7.44298	6296.03		7.41531	0
7.33629	0		7.36197	0		7.56545	0		7.47298	0		7.41245	0		7.45041	0		7.42262	0			7.3911	0		7.36197	0		7.56545	0		7.47298	4318.51		7.41245	0		7.45041	4874.46		7.42262	2375.49
7.34357	0		7.36914	0		7.57279	0		7.48035	0		7.41973	0		7.45783	0		7.42996	0			7.3983	0		7.36914	0		7.57279	0		7.48035	3455.85		7.41973	3992.46		7.45783	6680.64		7.42996	3994.89
7.35082	0		7.37643	0		7.58031	0		7.48785	0		7.42723	0		7.46521	0		7.43732	0			7.40557	0		7.37643	0		7.58031	0		7.48785	4070.15		7.42723	0		7.46521	7541.35		7.43732	3096.07
7.35803	0		7.38369	0		7.58792	0		7.4954	0		7.43459	0		7.47256	0		7.44502	0			7.41279	0		7.38369	0		7.58792	0		7.4954	3881.89		7.43459	0		7.47256	8408.64		7.44502	5058.81
7.36526	0		7.39092	0		7.59548	0		7.50294	0		7.44205	0		7.48007	0		7.45261	0			7.42003	0		7.39092	0		7.59548	0		7.50294	3397.03		7.44205	6693.74		7.48007	16978.8		7.45261	6614.73
7.37256	0		7.39808	0		7.60286	0		7.51052	0		7.44938	0		7.48743	0		7.46012	0			7.42739	0		7.39808	0		7.60286	0		7.51052	0		7.44938	7635.75		7.48743	16347.6		7.46012	3735.51
7.37979	0		7.40519	0		7.61034	0		7.51789	0		7.45688	0		7.49475	0		7.46765	0			7.43466	0		7.40519	0		7.61034	0		7.51789	4710.51		7.45688	6893.32		7.49475	10800		7.46765	10591.6
7.38702	0		7.41247	0		7.61792	0		7.52541	0		7.46439	0		7.50204	0		7.47528	0			7.44173	0		7.41247	0		7.61792	0		7.52541	0		7.46439	7882.56		7.50204	13055.8		7.47528	7911.11
7.39426	0		7.4197	0		7.62532	0		7.53284	0		7.47193	0		7.50953	0		7.48282	0			7.44885	0		7.4197	0		7.62532	0		7.53284	0		7.47193	12866.3		7.50953	8823.27		7.48282	9810.46
7.40158	0		7.42686	0		7.63282	0		7.5403	0		7.47945	0		7.51687	0		7.49034	0			7.4562	0		7.42686	0		7.63282	0		7.5403	0		7.47945	12443.4		7.51687	10056.5		7.49034	11718.1
7.40884	0		7.434	0		7.64031	0		7.54769	0		7.48706	0		7.52421	0		7.49785	0			7.46349	0		7.434	4562.74		7.64031	0		7.54769	0		7.48706	14613		7.52421	3776.9		7.49785	14601.1
7.41607	0		7.44136	0		7.64789	0		7.55504	0		7.49457	0		7.53163	0		7.50544	0			7.47075	0		7.44136	4295		7.64789	0		7.55504	0		7.49457	12556.4		7.53163	0		7.50544	9634.32
7.42331	0		7.44885	0		7.6553	0		7.56241	0		7.50206	0		7.53896	0		7.51291	0			7.478	0		7.44885	7545.39		7.6553	0		7.56241	0		7.50206	9674.86		7.53896	3013.46		7.51291	0
7.43061	0		7.4563	0		7.66265	0		7.56974	0		7.50933	0		7.54632	0		7.52032	0			7.48534	0		7.4563	9903.16		7.66265	0		7.56974	0		7.50933	7323.75		7.54632	2548.6		7.52032	0
7.43786	0		7.4638	0		7.67016	0		7.57717	0		7.51687	0		7.55375	0		7.52774	0			7.49248	0		7.4638	10469.9		7.67016	0		7.57717	0		7.51687	6429.05		7.55375	0		7.52774	3584.35
7.44509	0		7.47126	0		7.67775	0		7.58454	0		7.52438	0		7.56116	0		7.53515	0			7.49975	0		7.47126	9212.18		7.67775	0		7.58454	0		7.52438	4418.13		7.56116	0		7.53515	0
7.45212	0		7.4788	0		7.68528	0		7.59186	0		7.53179	0		7.56856	0		7.54248	0			7.50698	0		7.4788	16802.5		7.68528	0		7.59186	0		7.53179	0		7.56856	0		7.54248	0
7.45922	0		7.48627	0		7.69279	0		7.5992	0		7.53922	0		7.57588	0		7.54992	0			7.51429	0		7.48627	8712.2		7.69279	0		7.5992	0		7.53922	0		7.57588	0		7.54992	0
7.46629	0		7.49354	0		7.70032	0		7.60659	0		7.54673	0		7.58319	0		7.55721	0			7.52156	0		7.49354	10719		7.70032	0		7.60659	0		7.54673	0		7.58319	0		7.55721	0
7.47328	0		7.50071	0		7.70793	0		7.61377	0		7.55405	0		7.59047	0		7.56458	0			7.52882	0		7.50071	8117.47		7.70793	0		7.61377	0		7.55405	0		7.59047	0		7.56458	0
7.48027	0		7.5081	0		7.71545	0		7.6211	0		7.56136	0		7.59789	0		7.57192	0			7.53591	0		7.5081	6995.5		7.71545	0		7.6211	0		7.56136	0		7.59789	0		7.57192	0
7.48751	0		7.51535	0		7.72295	0		7.62844	0		7.56864	0		7.60514	0		7.57923	0			7.54307	0		7.51535	5992.79		7.72295	0		7.62844	0		7.56864	0		7.60514	0		7.57923	0
7.49469	0		7.52283	0		7.73046	0		7.63587	0		7.57601	0		7.61244	0		7.58651	0			7.55035	0		7.52283	0		7.73046	0		7.63587	0		7.57601	0		7.61244	0		7.58651	0
7.50188	0		7.53023	0		7.73806	0		7.64323	0		7.58332	0		7.61975	0		7.59391	0			7.55759	0		7.53023	0		7.73806	0		7.64323	0		7.58332	0		7.61975	0		7.59391	0
7.50888	0		7.53756	0		7.74562	0		7.65056	0		7.5906	0		7.62713	0		7.6012	0			7.56486	0		7.53756	0		7.74562	0		7.65056	0		7.5906	0		7.62713	0		7.6012	0
7.51612	0		7.5447	0		7.75296	0		7.65786	0		7.59791	0		7.63449	0		7.6085	0			7.57218	0		7.5447	0		7.75296	0		7.65786	0		7.59791	0		7.63449	0		7.6085	0
7.5233	0		7.55184	0		7.76044	0		7.6653	0		7.60512	0		7.64178	0		7.61577	0			7.57943	0		7.55184	0		7.76044	0		7.6653	0		7.60512	0		7.64178	0		7.61577	0
7.53035	0		7.5591	0		7.76807	0		7.67265	0		7.61243	0		7.64911	0		7.62314	0			7.58669	0		7.5591	0		7.76807	0		7.67265	0		7.61243	0		7.64911	0		7.62314	0
7.5374	0		7.56634	0		7.77561	0		7.67998	0		7.61971	0		7.65651	0		7.63047	0			7.59395	0		7.56634	0		7.77561	0		7.67998	0		7.61971	0		7.65651	0		7.63047	0
7.54448	0		7.57365	0		7.78311	0		7.68749	0		7.627	0		7.66382	0		7.63777	0			7.60129	0		7.57365	0		7.78311	0		7.68749	0		7.627	0		7.66382	0		7.63777	0
7.55154	0		7.58079	0		7.79063	0		7.6949	0		7.63441	0		7.67115	0		7.64507	0			7.60855	0		7.58079	0		7.79063	0		7.6949	4316.52		7.63441	0		7.67115	0		7.64507	0
7.5586	0		7.58808	0		7.79822	0		7.70234	0		7.64172	0		7.67847	0		7.65243	0			7.61584	0		7.58808	0		7.79822	0		7.70234	2159.39		7.64172	0		7.67847	2941.02		7.65243	0
7.56568	0		7.59546	0		7.80576	0		7.70968	0		7.64904	0		7.68597	0		7.65977	0			7.62308	0		7.59546	0		7.80576	0		7.70968	2822.35		7.64904	4571.05		7.68597	4477.7		7.65977	0
7.57298	0		7.60276	0		7.81327	0		7.71735	0		7.65639	0		7.6935	0		7.66703	0			7.63042	0		7.60276	0		7.81327	0		7.71735	2697.16		7.65639	2578.04		7.6935	3359.11		7.66703	0
7.58024	0		7.6099	0		7.82077	0		7.72516	0		7.66398	0		7.70091	0		7.67431	0			7.63768	0		7.6099	0		7.82077	0		7.72516	3658.17		7.66398	0		7.70091	4639.82		7.67431	0
7.58748	0		7.61719	0		7.82835	0		7.73283	0		7.67149	0		7.70835	0		7.68168	0			7.64496	0		7.61719	0		7.82835	0		7.73283	0		7.67149	0		7.70835	4703.49		7.68168	3940.97
7.59469	0		7.62441	0		7.83588	0		7.74047	0		7.67894	0		7.71589	0		7.68905	0			7.65219	0		7.62441	0		7.83588	0		7.74047	0		7.67894	4802.77		7.71589	5876.54		7.68905	4371.07
7.602	0		7.63173	0		7.84322	0		7.74793	0		7.6863	0		7.72337	0		7.6965	0			7.65954	0		7.63173	0		7.84322	0		7.74793	0		7.6863	6777.37		7.72337	3995.3		7.6965	5464.4
7.60923	0		7.63901	0		7.8507	0		7.7553	0		7.69388	0		7.73078	0		7.70404	0			7.66685	0		7.63901	0		7.8507	0		7.7553	0		7.69388	9373.97		7.73078	5680.17		7.70404	5880.14
7.61646	0		7.6463	0		7.85815	0		7.76267	0		7.7013	0		7.73821	0		7.71178	0			7.67411	0		7.6463	0		7.85815	0		7.76267	0		7.7013	8589.59		7.73821	5287.25		7.71178	4548.49
7.62368	0		7.65366	0		7.86567	0		7.77	0		7.70889	0		7.7457	0		7.71937	0			7.68136	0		7.65366	0		7.86567	0		7.77	0		7.70889	13432.2		7.7457	0		7.71937	8709.83
7.63097	0		7.661	0		7.87317	0		7.77735	0		7.71648	0		7.75312	0		7.72691	0			7.68885	0		7.661	0		7.87317	0		7.77735	0		7.71648	6375.21		7.75312	0		7.72691	5120.94
7.63823	0		7.66814	0		7.88068	0		7.78476	0		7.72418	0		7.76057	0		7.7345	0			7.6961	0		7.66814	0		7.88068	0		7.78476	0		7.72418	6540.14		7.76057	0		7.7345	0
7.64531	0		7.67542	0		7.88826	0		7.7921	0		7.73171	0		7.76793	0		7.74213	0			7.70336	0		7.67542	3097.08		7.88826	0		7.7921	0		7.73171	5736.4		7.76793	0		7.74213	3385.46
7.6524	0		7.68287	0		7.89578	0		7.79931	0		7.73928	0		7.77527	0		7.74965	0			7.7106	0		7.68287	4300.88		7.89578	0		7.79931	0		7.73928	3518.53		7.77527	0		7.74965	0
7.65953	0		7.69032	0		7.90329	0		7.80665	0		7.74682	0		7.78279	0		7.75709	0			7.71791	0		7.69032	5510.38		7.90329	0		7.80665	0		7.74682	0		7.78279	0		7.75709	0
7.66666	0		7.69782	0		7.91077	0		7.81426	0		7.75446	0		7.79009	0		7.76454	0			7.72518	0		7.69782	3285.98		7.91077	0		7.81426	0		7.75446	0		7.79009	0		7.76454	0
7.67389	0		7.70536	0		7.91833	0		7.82167	0		7.76196	0		7.79739	0		7.77192	0			7.73245	0		7.70536	5024.68		7.91833	0		7.82167	0		7.76196	0		7.79739	0		7.77192	0
7.68111	0		7.71306	0		7.92585	0		7.829	0		7.76925	0		7.80484	0		7.77926	0			7.73971	0		7.71306	5838.53		7.92585	0		7.829	0		7.76925	0		7.80484	0		7.77926	0
7.68841	0		7.72062	0		7.93315	0		7.83632	0		7.77657	0		7.81217	0		7.78656	0			7.74703	0		7.72062	6374.19		7.93315	0		7.83632	0		7.77657	0		7.81217	0		7.78656	0
7.69549	0		7.72818	0		7.94052	0		7.84376	0		7.78395	0		7.81948	0		7.79387	0			7.75432	0		7.72818	0		7.94052	0		7.84376	0		7.78395	0		7.81948	0		7.79387	0
7.70272	0		7.73568	0		7.94809	0		7.85126	0		7.79113	0		7.82679	0		7.80127	0			7.76157	0		7.73568	2984.6		7.94809	0		7.85126	0		7.79113	0		7.82679	0		7.80127	0
7.70998	0		7.74327	0		7.95559	0		7.85858	0		7.79845	0		7.83439	0		7.80858	0			7.76886	0		7.74327	0		7.95559	0		7.85858	0		7.79845	0		7.83439	0		7.80858	0
7.71729	0		7.75063	0		7.96291	0		7.86606	0		7.80575	0		7.84173	0		7.81587	0			7.77604	0		7.75063	0		7.96291	0		7.86606	0		7.80575	0		7.84173	0		7.81587	0
7.72455	0		7.75794	0		7.97039	0		7.87364	0		7.81312	0		7.84903	0		7.82314	0			7.78334	0		7.75794	0		7.97039	0		7.87364	0		7.81312	0		7.84903	0		7.82314	0
7.73181	0		7.76527	0		7.97777	0		7.88099	0		7.82046	0		7.85635	0		7.83054	0			7.79077	0		7.76527	0		7.97777	0		7.88099	0		7.82046	0		7.85635	0		7.83054	0
7.73905	0		7.77263	0		7.98516	0		7.88829	0		7.82779	0		7.86377	0		7.83786	0			7.79803	0		7.77263	0		7.98516	0		7.88829	0		7.82779	0		7.86377	0		7.83786	0
7.74635	0		7.77995	0		7.99246	0		7.89559	0		7.8351	0		7.8711	0		7.84518	0			7.80539	0		7.77995	0		7.99246	0		7.89559	0		7.8351	0		7.8711	0		7.84518	0
7.75347	0		7.78723	0		7.99979	0		7.90303	0		7.84246	0		7.87847	0		7.85248	0			7.81267	0		7.78723	0		7.99979	0		7.90303	0		7.84246	0		7.87847	0		7.85248	0
7.7607	0		7.79451	0		8.00721	0		7.91036	0		7.84976	0		7.88576	0		7.85984	0			7.81992	0		7.79451	0		8.00721	0		7.91036	0		7.84976	0		7.88576	0		7.85984	0
7.76795	0		7.80188	0		8.01458	0		7.91767	0		7.85713	0		7.89317	0		7.86714	0			7.82717	0		7.80188	0		8.01458	0		7.91767	0		7.85713	0		7.89317	0		7.86714	0
7.77529	0		7.8092	0		8.02206	0		7.92498	0		7.86442	0		7.90052	0		7.87443	0			7.83451	0		7.8092	0		8.02206	0		7.92498	0		7.86442	0		7.90052	0		7.87443	0
7.78258	0		7.81651	0		8.02934	0		7.93243	0		7.87179	0		7.90783	0		7.88171	0			7.84178	0		7.81651	0		8.02934	0		7.93243	0		7.87179	0		7.90783	0		7.88171	0
7.78965	0		7.82381	0		8.03691	0		7.93979	0		7.87912	0		7.91514	0		7.88907	0			7.84901	0		7.82381	0		8.03691	0		7.93979	0		7.87912	0		7.91514	0		7.88907	0
7.79688	0		7.83121	0		8.04422	0		7.94709	0		7.88628	0		7.92255	0		7.89641	0			7.85625	0		7.83121	0		8.04422	0		7.94709	0		7.88628	0		7.92255	0		7.89641	0
7.80422	0		7.83849	0		8.05169	0		7.95442	0		7.89358	0		7.92987	0		7.90371	0			7.86357	0		7.83849	0		8.05169	0		7.95442	0		7.89358	0		7.92987	0		7.90371	0
7.8115	0		7.8458	0		8.05897	0		7.96179	0		7.90094	0		7.93721	0		7.91097	0			7.87084	0		7.8458	0		8.05897	0		7.96179	0		7.90094	0		7.93721	0		7.91097	0
7.81874	0		7.85306	0		8.06636	0		7.96914	0		7.90829	0		7.9445	0		7.91835	0			7.87814	0		7.85306	0		8.06636	0		7.96914	0		7.90829	0		7.9445	0		7.91835	0
7.82599	0		7.86043	0		8.07366	0		7.97644	0		7.91557	0		7.95187	0		7.92568	0			7.88541	0		7.86043	0		8.07366	0		7.97644	0		7.91557	0		7.95187	0		7.92568	0
7.83331	0		7.86774	0		8.08096	0		7.98377	0		7.92285	0		7.95919	0		7.93296	0			7.89276	0		7.86774	0		8.08096	0		7.98377	0		7.92285	0		7.95919	0		7.93296	0
7.84057	0		7.87503	0		8.08822	0		7.99096	0		7.93027	0		7.96649	0		7.94024	0			7.90009	0		7.87503	0		8.08822	0		7.99096	0		7.93027	0		7.96649	0		7.94024	0
7.84764	0		7.88231	0		8.09534	0		7.99829	0		7.9376	0		7.97377	0		7.94761	0			7.90736	0		7.88231	0		8.09534	0		7.99829	0		7.9376	0		7.97377	0		7.94761	0
7.85483	0		7.88967	0		8.10237	0		8.0056	0		7.94488	0		7.98113	0		7.95492	0			7.91446	0		7.88967	0		8.10237	0		8.0056	0		7.94488	0		7.98113	0		7.95492	0
7.86208	0		7.897	0		8.10941	0		8.01288	0		7.95214	0		7.98845	0		7.96221	0			7.92177	0		7.897	0		8.10941	0		8.01288	0		7.95214	0		7.98845	0		7.96221	0
7.8693	0		7.90427	0		8.11627	0		8.02026	0		7.95952	0		7.99573	0		7.96948	0			7.92904	0		7.90427	0		8.11627	0		8.02026	0		7.95952	0		7.99573	0		7.96948	0
7.8765	0		7.91154	0		8.12303	0		8.02758	0		7.96675	0		8.00304	0		7.97681	0			7.9363	0		7.91154	0		8.12303	0		8.02758	0		7.96675	0		8.00304	0		7.97681	0
7.88373	0		7.91888	0		8.12981	0		8.0349	0		7.97402	0		8.01039	0		7.9841	0			7.94356	0		7.91888	0		8.12981	0		8.0349	0		7.97402	0		8.01039	0		7.9841	0
7.89101	0		7.9262	0		8.13659	0		8.04216	0		7.98113	0		8.01769	0		7.9914	0			7.95089	0		7.9262	0		8.13659	0		8.04216	0		7.98113	0		8.01769	0		7.9914	0
7.89828	0		7.93348	0		8.14333	0		8.04954	0		7.98849	0		8.02497	0		7.99869	0			7.95814	0		7.93348	0		8.14333	0		8.04954	0		7.98849	0		8.02497	0		7.99869	0
7.90556	0		7.94074	0		8.15017	0		8.05683	0		7.99581	0		8.03227	0		8.00603	0			7.96541	0		7.94074	0		8.15017	0		8.05683	0		7.99581	0		8.03227	0		8.00603	0
7.91279	0		7.94809	0		8.15699	0		8.0641	0		8.00306	0		8.03962	0		8.01332	0			7.97264	0		7.94809	0		8.15699	0		8.0641	0		8.00306	0		8.03962	0		8.01332	0
7.92011	0		7.95537	0		8.16378	0		8.07137	0		8.01033	0		8.04691	0		8.02058	0			7.98015	0		7.95537	0		8.16378	0		8.07137	0		8.01033	0		8.04691	0		8.02058	0
7.92738	0		7.96267	0		8.17058	0		8.0787	0		8.01769	0		8.05418	0		8.02785	0			7.98742	0		7.96267	0		8.17058	0		8.0787	0		8.01769	0		8.05418	0		8.02785	0
7.93464	0		7.96979	0		8.17764	0		8.08581	0		8.02499	0		8.06142	0		8.03519	0			7.99467	0		7.96979	0		8.17764	0		8.08581	0		8.02499	0		8.06142	0		8.03519	0
7.94188	0		7.97716	0		8.18474	0		8.09307	0		8.03227	0		8.06878	0		8.04247	0			8.00191	0		7.97716	0		8.18474	0		8.09307	0		8.03227	0		8.06878	0		8.04247	0
7.9492	0		7.98446	2806.53		8.19183	0		8.1001	0		8.03954	0		8.07603	0		8.04973	0			8.00923	0		7.98446	0		8.19183	0		8.1001	0		8.03954	0		8.07603	0		8.04973	0
7.95646	0		7.9918	0		8.19912	0		8.10702	0		8.0469	0		8.08327	0		8.05697	0			8.01634	0		7.9918	0		8.19912	0		8.10702	0		8.0469	0		8.08327	0		8.05697	0
7.9637	0		7.99906	0		8.20647	0		8.11384	0		8.05418	0		8.09048	0		8.0643	0			8.02358	0		7.99906	0		8.20647	0		8.11384	0		8.05418	0		8.09048	0		8.0643	0
7.97095	0		8.00658	0		8.21378	0		8.12066	0		8.06147	0		8.09766	0		8.07157	0			8.03085	0		8.00658	0		8.21378	0		8.12066	0		8.06147	0		8.09766	0		8.07157	0
7.97826	0		8.01374	0		8.22108	0		8.12744	0		8.06872	0		8.10477	0		8.07879	0			8.03818	0		8.01374	0		8.22108	0		8.12744	0		8.06872	0		8.10477	0		8.07879	0
7.98553	0		8.02101	0		8.22837	0		8.1343	0		8.07588	0		8.11181	0		8.08602	0			8.04544	0		8.02101	0		8.22837	0		8.1343	0		8.07588	0		8.11181	0		8.08602	0
7.99279	0		8.02829	0		8.23594	0		8.14109	0		8.08315	0		8.11888	0		8.09332	0			8.05269	0		8.02829	0		8.23594	0		8.14109	0		8.08315	0		8.11888	0		8.09332	0
8.00004	0		8.0355	0		8.24341	0		8.14784	0		8.09041	0		8.12599	0		8.10015	0			8.05995	0		8.0355	0		8.24341	0		8.14784	0		8.09041	0		8.12599	0		8.10015	0
8.00722	0		8.04264	0		8.25087	0		8.15458	0		8.09749	0		8.13278	0		8.10737	5798.37			8.06726	0		8.04264	0		8.25087	0		8.15458	0		8.09749	0		8.13278	0		8.10737	0
8.01449	0		8.0499	0		8.25821	0		8.16123	0		8.10467	0		8.13955	0		8.11424	0			8.07454	0		8.0499	0		8.25821	0		8.16123	0		8.10467	0		8.13955	0		8.11424	0
8.02173	0		8.05701	0		8.26578	0		8.16803	0		8.11177	0		8.14628	0		8.12114	0			8.08176	0		8.05701	0		8.26578	0		8.16803	0		8.11177	0		8.14628	0		8.12114	0
8.02895	0		8.06436	0		8.27332	0		8.17489	0		8.11859	0		8.15312	0		8.12813	0			8.08901	0		8.06436	0		8.27332	0		8.17489	0		8.11859	0		8.15312	0		8.12813	0
8.03611	0		8.07148	0		8.2808	0		8.1817	0		8.12538	0		8.15991	6557.4		8.13491	16215.2			8.09633	0		8.07148	0		8.2808	0		8.1817	0		8.12538	0		8.15991	0		8.13491	0
8.04318	0		8.07872	0		8.28829	0		8.18885	0		8.13227	0		8.16674	0		8.1415	7507.28			8.10359	0		8.07872	0		8.28829	0		8.18885	0		8.13227	0		8.16674	0		8.1415	0
8.05041	0		8.08579	3333.28		8.29586	0		8.19611	0		8.13885	0		8.17356	0		8.14827	16309.4			8.11062	0		8.08579	0		8.29586	0		8.19611	0		8.13885	0		8.17356	0		8.14827	0
8.05762	0		8.093	0		8.30339	0		8.20339	0		8.14564	0		8.18084	0		8.15525	0			8.11786	0		8.093	0		8.30339	0		8.20339	0		8.14564	0		8.18084	0		8.15525	0
8.06492	0		8.10008	3544.91		8.31071	0		8.21067	0		8.15241	0		8.18797	0		8.16202	8197.38			8.12514	0		8.10008	0		8.31071	0		8.21067	0		8.15241	0		8.18797	0		8.16202	0
8.07195	0		8.10734	9752.15		8.31819	0		8.21801	0		8.15924	0		8.1952	0		8.16898	0			8.1324	0		8.10734	0		8.31819	0		8.21801	0		8.15924	0		8.1952	0		8.16898	0
8.07913	0		8.11423	7883.69		8.32577	0		8.22532	0		8.16594	0		8.20247	0		8.17569	0			8.13962	0		8.11423	0		8.32577	0		8.22532	0		8.16594	0		8.20247	0		8.17569	0
8.0863	0		8.12169	7937.44		8.33329	0		8.23264	0		8.17275	0		8.20982	0		8.18269	0			8.14682	0		8.12169	0		8.33329	0		8.23264	0		8.17275	0		8.20982	0		8.18269	0
8.09354	0		8.12902	21374.9		8.34079	0		8.23993	0		8.17976	0		8.21709	0		8.18974	0			8.15392	0		8.12902	0		8.34079	0		8.23993	0		8.17976	0		8.21709	0		8.18974	0
8.10057	0		8.1359	20122.8		8.34829	0		8.24735	0		8.18681	0		8.22439	0		8.19697	0			8.16115	0		8.1359	0		8.34829	0		8.24735	0		8.18681	0		8.22439	0		8.19697	0
8.10758	0		8.143	16295.4		8.35587	0		8.25469	0		8.19411	0		8.23167	0		8.20424	0			8.16835	0		8.143	0		8.35587	0		8.25469	0		8.19411	0		8.23167	0		8.20424	0
8.11458	0		8.14998	18646.8		8.36342	0		8.26204	0		8.20138	0		8.23905	0		8.21153	0			8.17559	0		8.14998	0		8.36342	0		8.26204	0		8.20138	0		8.23905	0		8.21153	0
8.12163	0		8.157	27731.3		8.37091	0		8.26934	0		8.20862	0		8.24637	0		8.21877	0			8.18289	0		8.157	0		8.37091	0		8.26934	0		8.20862	0		8.24637	0		8.21877	0
8.12863	0		8.16384	35387.8		8.37844	0		8.27659	0		8.21595	0		8.25366	0		8.22604	0			8.19016	0		8.16384	0		8.37844	0		8.27659	0		8.21595	0		8.25366	0		8.22604	0
8.13524	0		8.1709	23364.7		8.38603	0		8.28391	0		8.22324	0		8.26098	0		8.2334	0			8.19724	0		8.1709	0		8.38603	0		8.28391	0		8.22324	0		8.26098	0		8.2334	0
8.14199	0		8.178	14798.8		8.39358	0		8.29122	0		8.23054	0		8.26839	0		8.24069	0			8.20432	0		8.178	0		8.39358	0		8.29122	0		8.23054	0		8.26839	0		8.24069	0
8.14878	0		8.18506	0		8.40096	0		8.29857	0		8.23782	0		8.27569	0		8.24796	0			8.21182	0		8.18506	0		8.40096	0		8.29857	0		8.23782	0		8.27569	0		8.24796	0
8.15551	0		8.19226	5653.94		8.40845	0		8.30596	0		8.24519	0		8.28296	0		8.25523	0			8.21912	0		8.19226	0		8.40845	0		8.30596	0		8.24519	0		8.28296	0		8.25523	0
8.16208	0		8.19958	6374.75		8.41603	0		8.31348	0		8.25253	0		8.29024	0		8.26259	0			8.22657	0		8.19958	0		8.41603	0		8.31348	0		8.25253	0		8.29024	0		8.26259	0
8.16866	0		8.20685	0		8.42358	0		8.3208	0		8.25966	0		8.2976	0		8.26991	0			8.23381	0		8.20685	0		8.42358	0		8.3208	0		8.25966	0		8.2976	0		8.26991	0
8.17526	0		8.21432	3275.91		8.43108	0		8.32811	0		8.26699	0		8.3049	0		8.2772	0			8.24115	0		8.21432	0		8.43108	0		8.32811	0		8.26699	0		8.3049	0		8.2772	0
8.18224	0		8.22161	0		8.4386	0		8.33551	0		8.27434	0		8.31225	0		8.28451	0			8.24844	0		8.22161	0		8.4386	0		8.33551	0		8.27434	0		8.31225	0		8.28451	0
8.18903	0		8.22894	0		8.4462	0		8.34282	0		8.28165	0		8.31956	0		8.2919	1972.41			8.25572	0		8.22894	0		8.4462	0		8.34282	0		8.28165	0		8.31956	0		8.2919	0
8.19604	0		8.23644	0		8.45374	0		8.35031	0		8.28894	0		8.32695	0		8.29943	0			8.26297	0		8.23644	0		8.45374	0		8.35031	0		8.28894	0		8.32695	0		8.29943	0
8.20311	0		8.24371	0		8.46125	0		8.35759	0		8.29625	0		8.33431	0		8.30683	2462.83			8.27033	0		8.24371	0		8.46125	0		8.35759	0		8.29625	0		8.33431	0		8.30683	0
8.21038	0		8.25095	0		8.46874	0		8.36517	0		8.30361	0		8.3416	0		8.31433	0			8.2776	0		8.25095	0		8.46874	0		8.36517	0		8.30361	0		8.3416	0		8.31433	0
8.21761	0		8.25821	0		8.47635	0		8.37248	0		8.31093	0		8.34906	0		8.32169	3259.22			8.28506	0		8.25821	0		8.47635	0		8.37248	0		8.31093	0		8.34906	0		8.32169	0
8.22483	0		8.26558	0		8.48387	0		8.37981	0		8.31821	0		8.35644	0		8.32925	0			8.2923	0		8.26558	0		8.48387	0		8.37981	0		8.31821	0		8.35644	0		8.32925	0
8.23217	0		8.27289	0		8.49138	0		8.38728	0		8.32555	0		8.36378	0		8.33668	0			8.29962	0		8.27289	0		8.49138	0		8.38728	0		8.32555	0		8.36378	0		8.33668	0
8.23939	0		8.28016	0		8.49888	0		8.39483	0		8.33291	0		8.37113	0		8.34419	0			8.30706	0		8.28016	0		8.49888	0		8.39483	0		8.33291	0		8.37113	0		8.34419	0
8.2466	0		8.28741	0		8.50646	0		8.4022	0		8.34023	0		8.3784	0		8.3516	1849.04			8.31447	0		8.28741	0		8.50646	0		8.4022	0		8.34023	0		8.3784	0		8.3516	0
8.25359	0		8.29479	3634.78		8.514	0		8.40955	0		8.34753	0		8.38596	0		8.35898	3133.05			8.32188	0		8.29479	0		8.514	0		8.40955	0		8.34753	0		8.38596	0		8.35898	0
8.26064	0		8.30214	4081.76		8.52153	0		8.41685	0		8.35483	0		8.3933	0		8.36633	2708.84			8.32924	0		8.30214	0		8.52153	0		8.41685	0		8.35483	0		8.3933	0		8.36633	0
8.26764	0		8.30952	4090.65		8.52903	0		8.42428	0		8.36221	0		8.40079	0		8.37384	0			8.33668	0		8.30952	0		8.52903	0		8.42428	0		8.36221	0		8.40079	0		8.37384	0
8.27479	0		8.31706	3949.03		8.53662	0		8.43178	0		8.36954	0		8.40827	0		8.38138	4306.46			8.34393	0		8.31706	0		8.53662	0		8.43178	0		8.36954	0		8.40827	0		8.38138	0
8.28178	0		8.32465	4611.03		8.54418	0		8.43929	0		8.37682	0		8.41565	0		8.38908	3897.74			8.35135	0		8.32465	0		8.54418	0		8.43929	0		8.37682	0		8.41565	0		8.38908	0
8.28884	0		8.33207	4364.97		8.55166	0		8.44677	0		8.38427	0		8.42312	0		8.39656	3209.63			8.35883	0		8.33207	0		8.55166	0		8.44677	0		8.38427	0		8.42312	0		8.39656	0
8.29586	0		8.3396	0		8.55917	0		8.45436	0		8.39166	0		8.43059	0		8.40408	5249.59			8.36627	0		8.3396	0		8.55917	0		8.45436	0		8.39166	0		8.43059	0		8.40408	0
8.30309	0		8.34697	4965.11		8.56677	0		8.46187	0		8.39916	0		8.43793	0		8.41171	4104.74			8.37368	0		8.34697	0		8.56677	0		8.46187	0		8.39916	0		8.43793	0		8.41171	0
8.31032	0		8.35454	0		8.57432	0		8.4692	0		8.40644	0		8.44549	0		8.41927	5310.49			8.38109	0		8.35454	0		8.57432	0		8.4692	0		8.40644	0		8.44549	0		8.41927	0
8.31763	0		8.36193	5564.74		8.58183	0		8.47667	0		8.41375	0		8.45299	0		8.42689	2913.65			8.38841	0		8.36193	0		8.58183	0		8.47667	0		8.41375	0		8.45299	0		8.42689	0
8.3249	0		8.36943	3553.16		8.58934	0		8.48411	0		8.42113	0		8.46045	0		8.43447	0			8.39567	0		8.36943	0		8.58934	0		8.48411	0		8.42113	0		8.46045	0		8.43447	0
8.33215	0		8.37673	6712.8		8.59694	0		8.49162	0		8.42843	0		8.46779	0		8.44201	0			8.40294	0		8.37673	0		8.59694	0		8.49162	0		8.42843	0		8.46779	0		8.44201	0
8.33941	0		8.38427	9201.46		8.60447	0		8.49896	0		8.43589	0		8.47534	0		8.44952	0			8.4102	0		8.38427	0		8.60447	0		8.49896	0		8.43589	0		8.47534	0		8.44952	0
8.34676	0		8.39171	9768.91		8.61197	0		8.50646	0		8.44317	0		8.48282	0		8.4568	2595.69			8.4177	0		8.39171	0		8.61197	0		8.50646	0		8.44317	0		8.48282	0		8.4568	0
8.35406	0		8.39929	9004.91		8.61946	0		8.51389	0		8.45039	0		8.49028	0		8.46431	0			8.42514	0		8.39929	0		8.61946	0		8.51389	0		8.45039	0		8.49028	0		8.46431	0
8.36129	0		8.40684	10218.5		8.62708	0		8.52138	0		8.45789	0		8.49775	0		8.47171	0			8.43257	0		8.40684	0		8.62708	0		8.52138	0		8.45789	0		8.49775	0		8.47171	0
8.36852	0		8.4144	8233.19		8.63465	0		8.52888	0		8.46525	0		8.50521	0		8.47936	0			8.43981	0		8.4144	0		8.63465	0		8.52888	0		8.46525	0		8.50521	0		8.47936	0
8.37581	0		8.42187	9298.15		8.6422	0		8.53635	0		8.47254	0		8.51255	0		8.48682	0			8.4473	0		8.42187	0		8.6422	0		8.53635	0		8.47254	0		8.51255	0		8.48682	0
8.38306	0		8.42937	7098.84		8.6497	0		8.54375	0		8.47994	0		8.51988	0		8.49417	0			8.45475	0		8.42937	0		8.6497	0		8.54375	0		8.47994	0		8.51988	0		8.49417	0
8.39029	0		8.43698	5600.89		8.65728	0		8.55125	0		8.48728	0		8.52734	0		8.50156	0			8.46216	0		8.43698	0		8.65728	0		8.55125	0		8.48728	0		8.52734	0		8.50156	0
8.39738	0		8.4447	3040.67		8.66484	0		8.5587	0		8.49476	0		8.53488	0		8.50905	0			8.46957	0		8.4447	0		8.66484	0		8.5587	0		8.49476	0		8.53488	0		8.50905	0
8.40456	0		8.45215	3806.84		8.67222	0		8.56604	0		8.50221	0		8.54224	0		8.51649	0			8.47706	0		8.45215	0		8.67222	0		8.56604	0		8.50221	0		8.54224	0		8.51649	0
8.4118	0		8.45957	0		8.67972	0		8.57359	0		8.5096	0		8.5497	0		8.52381	0			8.48433	0		8.45957	0		8.67972	0		8.57359	0		8.5096	0		8.5497	0		8.52381	0
8.41902	0		8.46711	0		8.68731	0		8.58112	0		8.51693	0		8.55718	0		8.53136	0			8.4916	0		8.46711	0		8.68731	0		8.58112	0		8.51693	0		8.55718	0		8.53136	0
8.42643	0		8.47465	0		8.69481	0		8.5886	0		8.52424	0		8.56474	0		8.53885	0			8.499	0		8.47465	0		8.69481	0		8.5886	0		8.52424	0		8.56474	0		8.53885	0
8.43391	0		8.48195	0		8.7023	0		8.59609	0		8.53157	0		8.57224	0		8.5463	0			8.50647	0		8.48195	0		8.7023	0		8.59609	0		8.53157	0		8.57224	0		8.5463	0
8.44115	0		8.48927	0		8.70983	0		8.60368	0		8.5391	0		8.57971	0		8.55361	0			8.5139	0		8.48927	0		8.70983	0		8.60368	0		8.5391	0		8.57971	0		8.55361	0
8.44858	0		8.49654	0		8.71743	0		8.61118	0		8.54641	0		8.58716	0		8.56116	0			8.5213	0		8.49654	0		8.71743	0		8.61118	0		8.54641	0		8.58716	0		8.56116	0
8.45583	0		8.5039	0		8.72497	0		8.61868	0		8.55388	0		8.59469	0		8.5685	0			8.52874	0		8.5039	0		8.72497	0		8.61868	0		8.55388	0		8.59469	0		8.5685	0
8.46318	0		8.51135	0		8.73248	0		8.62614	0		8.56134	0		8.6022	0		8.57596	0			8.53607	0		8.51135	0		8.73248	0		8.62614	0		8.56134	0		8.6022	0		8.57596	0
8.47058	0		8.51865	0		8.73998	0		8.63374	0		8.56887	0		8.60967	0		8.58341	0			8.54351	0		8.51865	0		8.73998	0		8.63374	0		8.56887	0		8.60967	0		8.58341	0
8.47783	0		8.52593	0		8.74755	0		8.64125	0		8.57621	0		8.61713	0		8.59079	0			8.55093	0		8.52593	0		8.74755	0		8.64125	0		8.57621	0		8.61713	0		8.59079	0
8.48507	0		8.5333	0		8.7551	0		8.64874	0		8.58366	0		8.62468	0		8.59826	0			8.55834	0		8.5333	0		8.7551	0		8.64874	0		8.58366	0		8.62468	0		8.59826	0
8.4924	0		8.54061	0		8.76259	0		8.65602	0		8.59109	0		8.63219	0		8.60557	0			8.56583	0		8.54061	0		8.76259	0		8.65602	0		8.59109	0		8.63219	0		8.60557	0
8.49969	0		8.54788	0		8.77009	0		8.66356	0		8.59863	0		8.63965	0		8.61289	0			8.57326	0		8.54788	0		8.77009	0		8.66356	0		8.59863	0		8.63965	0		8.61289	0
8.50694	0		8.55516	0		8.77766	0		8.67108	0		8.60599	0		8.6471	0		8.62041	0			8.5805	0		8.55516	0		8.77766	0		8.67108	0		8.60599	0		8.6471	0		8.62041	0
8.51419	0		8.56255	0		8.78518	0		8.67855	0		8.6133	0		8.65464	0		8.62789	0			8.58773	0		8.56255	0		8.78518	0		8.67855	0		8.6133	0		8.65464	0		8.62789	0
8.52169	0		8.56986	0		8.79267	0		8.68604	0		8.62074	0		8.66212	0		8.63534	0			8.59522	0		8.56986	0		8.79267	0		8.68604	0		8.62074	0		8.66212	0		8.63534	0
8.52913	0		8.57714	0		8.80014	0		8.69363	0		8.62829	0		8.66944	0		8.64278	0			8.60266	0		8.57714	0		8.80014	0		8.69363	0		8.62829	0		8.66944	0		8.64278	0
8.53638	0		8.5846	0		8.80772	0		8.70116	0		8.63577	0		8.6769	0		8.65032	0			8.61006	0		8.5846	0		8.80772	0		8.70116	0		8.63577	0		8.6769	0		8.65032	0
8.54365	0		8.59196	0		8.81524	0		8.70863	0		8.64306	0		8.68447	0		8.6578	0			8.61746	0		8.59196	0		8.81524	0		8.70863	0		8.64306	0		8.68447	0		8.6578	0
8.55113	0		8.59929	0		8.82275	0		8.71611	0		8.65051	0		8.69197	0		8.66526	0			8.62495	0		8.59929	0		8.82275	0		8.71611	0		8.65051	0		8.69197	0		8.66526	0
8.55857	0		8.60656	0		8.83022	0		8.72367	0		8.65805	0		8.69946	0		8.67273	0			8.63223	0		8.60656	0		8.83022	0		8.72367	0		8.65805	0		8.69946	0		8.67273	0
8.56599	0		8.61381	0		8.83781	0		8.73119	0		8.66555	0		8.70692	0		8.68026	0			8.63965	0		8.61381	0		8.83781	0		8.73119	0		8.66555	0		8.70692	0		8.68026	0
8.57324	0		8.62117	0		8.84532	0		8.73862	0		8.67301	0		8.71446	0		8.68761	0			8.64706	0		8.62117	0		8.84532	0		8.73862	0		8.67301	0		8.71446	0		8.68761	0
8.58056	0		8.62848	0		8.85282	0		8.74593	0		8.68046	0		8.72197	0		8.69493	0			8.65454	0		8.62848	0		8.85282	0		8.74593	0		8.68046	0		8.72197	0		8.69493	0
8.58787	0		8.63581	0		8.86034	0		8.75349	0		8.68798	0		8.72944	0		8.70238	0			8.66198	0		8.63581	0		8.86034	0		8.75349	0		8.68798	0		8.72944	0		8.70238	0
8.5951	0		8.6431	0		8.86792	0		8.76099	0		8.69548	0		8.7369	0		8.70991	0			8.6694	0		8.6431	0		8.86792	0		8.76099	0		8.69548	0		8.7369	0		8.70991	0
8.60233	0		8.65047	0		8.87546	0		8.76848	0		8.70294	0		8.74447	0		8.71737	0			8.67663	0		8.65047	0		8.87546	0		8.76848	0		8.70294	0		8.74447	0		8.71737	0
8.60962	0		8.65782	0		8.88299	0		8.77595	0		8.7104	0		8.75196	0		8.72464	0			8.68395	0		8.65782	0		8.88299	0		8.77595	0		8.7104	0		8.75196	0		8.72464	0
8.61682	0		8.66512	0		8.89051	0		8.78349	0		8.71792	0		8.75944	0		8.73211	0			8.69137	0		8.66512	0		8.89051	0		8.78349	0		8.71792	0		8.75944	0		8.73211	0
8.62401	0		8.67258	0		8.89813	0		8.79099	0		8.7254	0		8.76688	0		8.73948	0			8.69879	0		8.67258	0		8.89813	0		8.79099	0		8.7254	0		8.76688	0		8.73948	0
8.63104	0		8.67995	0		8.90565	0		8.79849	0		8.73286	0		8.77442	0		8.74682	0			8.70621	0		8.67995	0		8.90565	0		8.79849	0		8.73286	0		8.77442	0		8.74682	0
8.63826	0		8.68742	0		8.91318	0		8.80594	0		8.74012	0		8.7819	0		8.75426	0			8.71369	0		8.68742	0		8.91318	0		8.80594	0		8.74012	0		8.7819	0		8.75426	0
8.64544	0		8.69473	0		8.92069	0		8.81333	0		8.74764	0		8.78936	0		8.76172	0			8.72112	0		8.69473	0		8.92069	0		8.81333	0		8.74764	0		8.78936	0		8.76172	0
8.65257	0		8.70196	0		8.92826	0		8.82082	0		8.75511	0		8.79681	0		8.76924	0			8.72836	0		8.70196	0		8.92826	0		8.82082	0		8.75511	0		8.79681	0		8.76924	0
8.65901	0		8.70935	0		8.93579	0		8.82827	0		8.76257	0		8.80419	0		8.7767	0			8.73577	0		8.70935	0		8.93579	0		8.82827	0		8.76257	0		8.80419	0		8.7767	0
8.66532	0		8.71667	0		8.94329	0		8.83577	0		8.77	0		8.81151	0		8.78414	0			8.74311	0		8.71667	0		8.94329	0		8.83577	0		8.77	0		8.81151	0		8.78414	0
8.67153	0		8.72395	0		8.95094	0		8.84316	0		8.77751	0		8.81896	0		8.79159	0			8.75055	0		8.72395	0		8.95094	0		8.84316	0		8.77751	0		8.81896	0		8.79159	0
8.67776	0		8.73125	0		8.9585	0		8.85066	0		8.78499	0		8.82642	0		8.79909	0			8.75797	0		8.73125	0		8.9585	0		8.85066	0		8.78499	0		8.82642	0		8.79909	0
8.68398	0		8.73858	0		8.96601	0		8.85813	0		8.7923	0		8.83398	0		8.80655	0			8.76537	0		8.73858	0		8.96601	0		8.85813	0		8.7923	0		8.83398	0		8.80655	0
8.6902	0		8.74589	0		8.97355	0		8.86563	0		8.7996	0		8.84147	0		8.81398	0			8.77271	0		8.74589	0		8.97355	0		8.86563	0		8.7996	0		8.84147	0		8.81398	0
8.69641	0		8.75316	0		8.98107	0		8.8732	0		8.80699	0		8.84892	0		8.82141	0			8.77996	0		8.75316	0		8.98107	0		8.8732	0		8.80699	0		8.84892	0		8.82141	0
8.70263	0		8.76043	0		8.98863	0		8.8807	0		8.81445	0		8.85639	0		8.82897	0			8.78736	0		8.76043	0		8.98863	0		8.8807	0		8.81445	0		8.85639	0		8.82897	0
8.70886	0		8.7678	0		8.99614	0		8.88819	0		8.8219	0		8.86394	0		8.83645	0			8.79477	0		8.7678	0		8.99614	0		8.88819	0		8.8219	0		8.86394	0		8.83645	0
8.71508	0		8.77509	0		9.00359	0		8.89566	0		8.82935	0		8.87144	0		8.8439	0			8.80226	0		8.77509	0		9.00359	0		8.89566	0		8.82935	0		8.87144	0		8.8439	0
8.72131	0		8.78235	0		9.01104	0		8.90321	0		8.8367	0		8.87891	0		8.85137	0			8.80969	0		8.78235	0		9.01104	0		8.90321	0		8.8367	0		8.87891	0		8.85137	0
8.72753	0		8.78962	0		9.01855	0		8.91071	0		8.84417	0		8.88638	0		8.85889	0			8.81709	0		8.78962	0		9.01855	0		8.91071	0		8.84417	0		8.88638	0		8.85889	0
8.73377	0		8.79696	0		9.026	0		8.91819	0		8.85149	0		8.89394	0		8.86636	0			8.82432	0		8.79696	0		9.026	0		8.91819	0		8.85149	0		8.89394	0		8.86636	0
8.74018	0		8.80424	0		9.03325	0		8.92565	0		8.85894	0		8.90144	0		8.87382	0			8.83181	0		8.80424	0		9.03325	0		8.92565	0		8.85894	0		8.90144	0		8.87382	0
8.7466	0		8.81152	0		9.04066	0		8.93305	0		8.86649	0		8.9089	0		8.88126	0			8.83923	0		8.81152	0		9.04066	0		8.93305	0		8.86649	0		8.9089	0		8.88126	0
8.75303	0		8.81879	0		9.04797	0		8.94055	0		8.87395	0		8.91639	0		8.88879	0			8.84664	0		8.81879	0		9.04797	0		8.94055	0		8.87395	0		8.91639	0		8.88879	0
8.75949	0		8.82615	0		9.05517	0		8.94804	0		8.88142	0		8.92396	0		8.89628	0			8.85403	0		8.82615	0		9.05517	0		8.94804	0		8.88142	0		8.92396	0		8.89628	0
8.76599	0		8.83345	0		9.06219	0		8.95552	0		8.88888	0		8.93147	0		8.90372	0			8.86152	0		8.83345	0		9.06219	0		8.95552	0		8.88888	0		8.93147	0		8.90372	0
8.77252	0		8.84072	0		9.0692	0		8.96308	0		8.89643	0		8.93894	0		8.91115	0			8.86878	0		8.84072	0		9.0692	0		8.96308	0		8.89643	0		8.93894	0		8.91115	0
8.77906	0		8.84819	0		9.07625	0		8.97063	0		8.90375	0		8.94642	0		8.91868	0			8.87602	0		8.84819	0		9.07625	0		8.97063	0		8.90375	0		8.94642	0		8.91868	0
8.78581	0		8.85556	0		9.08305	0		8.9781	0		8.9112	0		8.95398	0		8.92614	0			8.88341	0		8.85556	0		9.08305	0		8.9781	0		8.9112	0		8.95398	0		8.92614	0
8.79283	0		8.86288	0		9.08979	0		8.98557	0		8.91867	0		8.96149	0		8.93353	0			8.89089	0		8.86288	0		9.08979	0		8.98557	0		8.91867	0		8.96149	0		8.93353	0
8.80004	0		8.87014	0		9.09651	0		8.99313	0		8.92621	0		8.96895	0		8.94097	0			8.89832	0		8.87014	0		9.09651	0		8.99313	0		8.92621	0		8.96895	0		8.94097	0
8.8072	0		8.87741	0		9.1033	0		9.00065	0		8.93355	0		8.97643	0		8.94851	0			8.90573	0		8.87741	0		9.1033	0		9.00065	0		8.93355	0		8.97643	0		8.94851	0
8.81424	0		8.88482	0		9.11007	0		9.00813	0		8.94102	0		8.984	0		8.95598	0			8.91316	0		8.88482	0		9.11007	0		9.00813	0		8.94102	0		8.984	0		8.95598	0
8.82149	0		8.89214	0		9.11703	0		9.01558	0		8.94845	0		8.99149	0		8.96344	0			8.92049	0		8.89214	0		9.11703	0		9.01558	0		8.94845	0		8.99149	0		8.96344	0
8.82871	0		8.89945	0		9.1236	0		9.0229	0		8.956	0		8.99897	0		8.97087	0			8.92794	0		8.89945	0		9.1236	0		9.0229	0		8.956	0		8.99897	0		8.97087	0
8.83595	0		8.90674	0		9.13084	0		9.03021	0		8.9635	0		9.00641	0		8.97839	0			8.93536	0		8.90674	0		9.13084	0		9.03021	0		8.9635	0		9.00641	0		8.97839	0
8.84318	0		8.91425	0		9.13804	0		9.03745	0		8.97094	0		9.01381	0		8.98588	0			8.94276	0		8.91425	0		9.13804	0		9.03745	0		8.97094	0		9.01381	0		8.98588	0
8.85034	0		8.92154	0		9.14545	0		9.0447	0		8.97839	0		9.0211	0		8.99334	0			8.95025	0		8.92154	0		9.14545	0		9.0447	0		8.97839	0		9.0211	0		8.99334	0
8.85743	0		8.92881	0		9.15288	0		9.05205	0		8.98593	0		9.02838	0		9.00064	0			8.95768	0		8.92881	0		9.15288	0		9.05205	0		8.98593	0		9.02838	0		9.00064	0
8.86465	0		8.9361	0		9.16039	0		9.0593	0		8.99342	0		9.03581	0		9.00814	0			8.96491	0		8.9361	0		9.16039	0		9.0593	0		8.99342	0		9.03581	0		9.00814	0
8.8717	0		8.94348	0		9.16789	0		9.06654	0		9.00072	0		9.04314	0		9.01558	0			8.97214	0		8.94348	0		9.16789	0		9.06654	0		9.00072	0		9.04314	0		9.01558	0
8.87899	0		8.95095	0		9.17534	0		9.07353	0		9.00814	0		9.0504	0		9.02302	0			8.97963	0		8.95095	0		9.17534	0		9.07353	0		9.00814	0		9.0504	0		9.02302	0
8.88601	0		8.9584	0		9.18279	0		9.08041	0		9.01546	0		9.05766	0		9.03023	0			8.98705	0		8.9584	0		9.18279	0		9.08041	0		9.01546	0		9.05766	0		9.03023	0
8.89321	0		8.9657	0		9.19032	0		9.08721	0		9.02272	0		9.06493	0		9.03754	0			8.99445	0		8.9657	0		9.19032	0		9.08721	0		9.02272	0		9.06493	0		9.03754	0
8.90038	0		8.9732	0		9.19779	0		9.09396	0		9.02977	0		9.07224	0		9.04483	0			9.00185	0		8.9732	0		9.19779	0		9.09396	0		9.02977	0		9.07224	0		9.04483	0
8.90741	0		8.98051	0		9.20522	0		9.10073	0		9.03698	0		9.07946	0		9.05206	0			9.00932	0		8.98051	0		9.20522	0		9.10073	0		9.03698	0		9.07946	0		9.05206	0
8.91443	0		8.98795	0		9.21263	0		9.10754	0		9.04428	0		9.08642	0		9.05926	0			9.01659	0		8.98795	0		9.21263	0		9.10754	0		9.04428	0		9.08642	0		9.05926	0
8.92139	0		8.99525	0		9.21997	0		9.11432	0		9.05147	0		9.09338	0		9.06653	0			9.02399	0		8.99525	0		9.21997	0		9.11432	0		9.05147	0		9.09338	0		9.06653	0
8.92833	0		9.0026	0		9.22744	0		9.12111	0		9.05865	0		9.10022	0		9.07377	0			9.03141	0		9.0026	0		9.22744	0		9.12111	0		9.05865	0		9.10022	0		9.07377	0
8.93536	0		9.00989	0		9.23489	0		9.12807	0		9.06544	0		9.10703	0		9.08093	0			9.03888	0		9.00989	0		9.23489	0		9.12807	0		9.06544	0		9.10703	0		9.08093	0
8.94219	0		9.01718	0		9.24252	0		9.13515	0		9.07231	0		9.114	0		9.08767	0			9.04631	0		9.01718	0		9.24252	0		9.13515	0		9.07231	0		9.114	0		9.08767	0
8.94917	0		9.02441	0		9.25023	0		9.14245	0		9.07908	0		9.12098	0		9.09447	0			9.05374	1757.22		9.02441	0		9.25023	0		9.14245	0		9.07908	0		9.12098	0		9.09447	0
8.95614	0		9.03174	0		9.25775	0		9.14972	0		9.0858	0		9.12808	0		9.10118	0			9.06102	0		9.03174	0		9.25775	0		9.14972	0		9.0858	0		9.12808	0		9.10118	0
8.96321	0		9.03899	0		9.26528	0		9.15717	0		9.09252	0		9.13536	0		9.1079	0			9.06838	0		9.03899	0		9.26528	0		9.15717	0		9.09252	0		9.13536	0		9.1079	0
8.97027	0		9.04625	0		9.27293	0		9.16472	0		9.09919	0		9.14263	0		9.11461	0			9.07579	0		9.04625	0		9.27293	0		9.16472	0		9.09919	0		9.14263	0		9.11461	0
8.97735	0		9.05353	0		9.28067	0		9.17217	0		9.1059	0		9.15007	0		9.12139	0			9.08319	0		9.05353	0		9.28067	0		9.17217	0		9.1059	0		9.15007	0		9.12139	0
8.98458	0		9.06082	0		9.28836	0		9.17962	0		9.11263	0		9.15759	0		9.12817	0			9.09059	0		9.06082	0		9.28836	0		9.17962	0		9.11263	0		9.15759	0		9.12817	0
8.9919	0		9.06806	0		9.29587	0		9.18705	0		9.11918	0		9.16507	0		9.13511	0			9.09807	0		9.06806	0		9.29587	0		9.18705	0		9.11918	0		9.16507	0		9.13511	0
8.9992	0		9.07527	0		9.30353	0		9.19459	0		9.12601	0		9.17253	0		9.14232	0			9.10551	0		9.07527	0		9.30353	0		9.19459	0		9.12601	0		9.17253	0		9.14232	0
9.00661	0		9.08246	0		9.3111	0		9.20207	0		9.13286	0		9.17999	0		9.14958	0			9.11274	0		9.08246	0		9.3111	0		9.20207	0		9.13286	0		9.17999	0		9.14958	0
9.01403	0		9.08971	0		9.31863	0		9.20935	0		9.13986	0		9.18753	0		9.15702	0			9.12015	0		9.08971	0		9.31863	0		9.20935	0		9.13986	0		9.18753	0		9.15702	0
9.02153	0		9.09693	0		9.32628	0		9.21679	0		9.1471	0		9.19502	0		9.16432	0			9.12764	0		9.09693	0		9.32628	0		9.21679	0		9.1471	0		9.19502	0		9.16432	0
9.02898	0		9.10409	0		9.33377	0		9.22434	0		9.15441	0		9.2025	0		9.17175	0			9.13506	0		9.10409	0		9.33377	0		9.22434	0		9.15441	0		9.2025	0		9.17175	0
9.03622	0		9.11087	0		9.34149	0		9.23182	0		9.16189	0		9.20996	0		9.17925	0			9.14245	0		9.11087	0		9.34149	0		9.23182	0		9.16189	0		9.20996	0		9.17925	0
9.04347	0		9.11792	0		9.34897	0		9.23926	0		9.16932	0		9.21753	0		9.18674	0			9.14986	0		9.11792	0		9.34897	0		9.23926	0		9.16932	0		9.21753	0		9.18674	0
9.0508	0		9.12511	0		9.35641	0		9.24671	0		9.17679	0		9.22502	0		9.19418	0			9.1572	0		9.12511	0		9.35641	0		9.24671	0		9.17679	0		9.22502	0		9.19418	0
9.05808	0		9.13231	0		9.36382	0		9.25427	0		9.18435	0		9.23249	0		9.2016	0			9.16448	0		9.13231	0		9.36382	0		9.25427	0		9.18435	0		9.23249	0		9.2016	0
9.06534	0		9.13952	0		9.37089	0		9.26178	0		9.1918	0		9.23999	0		9.20912	0			9.17189	0		9.13952	0		9.37089	0		9.26178	0		9.1918	0		9.23999	0		9.20912	0
9.0726	0		9.14682	0		9.37772	0		9.26927	0		9.19924	0		9.24754	0		9.21657	0			9.1793	0		9.14682	0		9.37772	0		9.26927	0		9.19924	0		9.24754	0		9.21657	0
9.08009	0		9.15413	0		9.38452	0		9.27674	0		9.20667	0		9.25503	0		9.22399	0			9.18679	0		9.15413	0		9.38452	0		9.27674	0		9.20667	0		9.25503	0		9.22399	0
9.08738	0		9.16141	0		9.3913	0		9.28431	0		9.214	0		9.26249	0		9.23143	0			9.19422	0		9.16141	0		9.3913	0		9.28431	0		9.214	0		9.26249	0		9.23143	0
9.09462	0		9.16873	0		9.39813	0		9.2918	0		9.22144	0		9.26997	0		9.23873	0			9.20163	0		9.16873	0		9.39813	0		9.2918	0		9.22144	0		9.26997	0		9.23873	0
9.10187	0		9.17628	0		9.40496	0		9.29916	0		9.22887	0		9.27753	0		9.24617	0			9.20902	0		9.17628	0		9.40496	0		9.29916	0		9.22887	0		9.27753	0		9.24617	0
9.10923	0		9.18374	0		9.41216	0		9.30662	0		9.23628	0		9.28501	0		9.25361	0			9.21651	0		9.18374	0		9.41216	0		9.30662	0		9.23628	0		9.28501	0		9.25361	0
9.11654	0		9.19101	0		9.41957	0		9.31418	0		9.2438	0		9.29248	0		9.26104	0			9.22393	0		9.19101	0		9.41957	0		9.31418	0		9.2438	0		9.29248	0		9.26104	0
9.12379	0		9.19844	0		9.42705	0		9.32169	0		9.25126	0		9.30013	0		9.26853	0			9.23134	0		9.19844	0		9.42705	0		9.32169	0		9.25126	0		9.30013	0		9.26853	0
9.13103	0		9.20579	0		9.43451	0		9.32915	0		9.25867	0		9.30769	0		9.27599	0			9.23872	0		9.20579	0		9.43451	0		9.32915	0		9.25867	0		9.30769	0		9.27599	0
9.13821	0		9.21326	0		9.44199	0		9.33663	0		9.26613	0		9.31518	0		9.28344	0			9.2462	0		9.21326	0		9.44199	0		9.33663	0		9.26613	0		9.31518	0		9.28344	0
9.14546	0		9.22049	0		9.44945	0		9.34417	0		9.27365	0		9.32265	0		9.2909	0			9.25347	0		9.22049	0		9.44945	0		9.34417	0		9.27365	0		9.32265	0		9.2909	0
9.15271	0		9.22774	0		9.45699	0		9.35166	0		9.28116	0		9.3301	0		9.29844	0			9.26074	0		9.22774	0		9.45699	0		9.35166	0		9.28116	0		9.3301	0		9.29844	0
9.15996	0		9.23505	0		9.46464	0		9.35909	0		9.28863	0		9.33766	0		9.30591	0			9.26813	0		9.23505	0		9.46464	0		9.35909	0		9.28863	0		9.33766	0		9.30591	0
9.16729	0		9.2423	0		9.47211	0		9.36655	0		9.29609	0		9.34514	0		9.31334	0			9.27561	0		9.2423	0		9.47211	0		9.36655	0		9.29609	0		9.34514	0		9.31334	0
9.17472	0		9.24955	0		9.47957	0		9.37405	0		9.30364	0		9.3526	0		9.32078	0			9.28302	0		9.24955	0		9.47957	0		9.37405	0		9.30364	0		9.3526	0		9.32078	0
9.18217	0		9.25695	0		9.48711	0		9.38107	0		9.31097	0		9.36005	0		9.3283	0			9.29043	0		9.25695	0		9.48711	0		9.38107	0		9.31097	0		9.36005	0		9.3283	0
9.1894	0		9.26429	0		9.49459	0		9.38806	0		9.31844	0		9.36759	0		9.33575	0			9.29783	0		9.26429	0		9.49459	0		9.38806	0		9.31844	0		9.36759	0		9.33575	0
9.19674	0		9.27174	0		9.50205	0		9.39465	0		9.32592	0		9.37508	0		9.34321	0			9.30516	0		9.27174	0		9.50205	0		9.39465	0		9.32592	0		9.37508	0		9.34321	0
9.20417	0		9.27903	0		9.50953	0		9.40171	0		9.33347	0		9.38254	0		9.35065	0			9.31256	0		9.27903	0		9.50953	0		9.40171	0		9.33347	0		9.38254	0		9.35065	0
9.2114	0		9.28646	0		9.51713	0		9.40873	0		9.34095	0		9.38999	0		9.35817	0			9.31996	0		9.28646	0		9.51713	0		9.40873	0		9.34095	0		9.38999	0		9.35817	0
9.21861	0		9.294	0		9.52463	0		9.41575	0		9.34842	0		9.39755	0		9.36565	0			9.32737	0		9.294	0		9.52463	0		9.41575	0		9.34842	0		9.39755	0		9.36565	0
9.22591	0		9.30149	0		9.53229	0		9.42297	0		9.35585	0		9.405	0		9.37308	0			9.33484	0		9.30149	0		9.53229	0		9.42297	0		9.35585	0		9.405	0		9.37308	0
9.23318	0		9.30894	0		9.53995	0		9.43045	4456.1		9.36335	0		9.41247	0		9.38049	0			9.34226	0		9.30894	0		9.53995	0		9.43045	0		9.36335	0		9.41247	0		9.38049	0
9.24044	0		9.31639	0		9.54769	0		9.43798	3442.75		9.37082	0		9.41992	0		9.38795	0			9.34949	0		9.31639	0		9.54769	0		9.43798	0		9.37082	0		9.41992	0		9.38795	0
9.24768	0		9.32391	0		9.55521	0		9.4454	5291.06		9.37824	0		9.42744	0		9.39493	0			9.35689	0		9.32391	0		9.55521	0		9.4454	0		9.37824	0		9.42744	0		9.39493	0
9.25499	0		9.3314	0		9.56287	0		9.45317	9402.78		9.38544	0		9.43494	0		9.40167	0			9.36438	0		9.3314	0		9.56287	0		9.45317	0		9.38544	0		9.43494	0		9.40167	0
9.26227	0		9.33884	0		9.5705	0		9.46092	7806.33		9.39229	0		9.44239	0		9.4084	0			9.37179	0		9.33884	0		9.5705	0		9.46092	0		9.39229	0		9.44239	0		9.4084	0
9.2697	0		9.34629	0		9.57806	0		9.46872	13039.9		9.39906	0		9.44985	0		9.41519	0			9.3792	0		9.34629	0		9.57806	0		9.46872	0		9.39906	0		9.44985	0		9.41519	0
9.27712	0		9.35381	0		9.58573	0		9.47629	16839.1		9.40568	0		9.45739	0		9.42194	0			9.38659	0		9.35381	0		9.58573	0		9.47629	0		9.40568	0		9.45739	0		9.42194	0
9.28444	0		9.36129	0		9.59321	0		9.4839	16360.2		9.41239	0		9.46488	3745.68		9.42872	0			9.39408	0		9.36129	0		9.59321	0		9.4839	0		9.41239	0		9.46488	0		9.42872	0
9.29166	0		9.36861	0		9.60085	0		9.49156	20882.7		9.41941	0		9.47239	4658.42		9.43569	3258.22			9.40131	0		9.36861	0		9.60085	0		9.49156	0		9.41941	0		9.47239	0		9.43569	0
9.29889	0		9.37587	0		9.60858	0		9.49922	21722.8		9.4264	0		9.4799	5255.04		9.44302	0			9.40872	0		9.37587	0		9.60858	0		9.49922	0		9.4264	0		9.4799	0		9.44302	0
9.30609	0		9.38336	0		9.61624	0		9.50682	23217.8		9.43362	2059.32		9.48762	5915.7		9.45048	3951.55			9.41612	0		9.38336	0		9.61624	0		9.50682	0		9.43362	0		9.48762	0		9.45048	0
9.31333	0		9.39062	0		9.62387	0		9.51444	31756.8		9.44094	5090.49		9.4953	10009.5		9.45813	3854.62			9.42358	0		9.39062	0		9.62387	0		9.51444	0		9.44094	0		9.4953	0		9.45813	0
9.32052	0		9.3976	0		9.6315	0		9.52222	29576.6		9.44839	7882.1		9.50289	4850		9.46554	7016.79			9.431	0		9.3976	0		9.6315	0		9.52222	0		9.44839	0		9.50289	0		9.46554	0
9.32757	0		9.40433	0		9.63925	0		9.52989	29107.6		9.4561	4913.76		9.51046	10632		9.47313	7309.25			9.4384	0		9.40433	0		9.63925	0		9.52989	0		9.4561	0		9.51046	0		9.47313	0
9.33481	0		9.41112	0		9.64678	0		9.5376	25034.2		9.4638	12259.2		9.51815	8729.42		9.48078	9192.75			9.44564	0		9.41112	0		9.64678	0		9.5376	0		9.4638	0		9.51815	0		9.48078	0
9.3421	0		9.41764	0		9.65444	0		9.54543	28327.6		9.47155	11132.5		9.52583	8564.16		9.48828	7720.97			9.45314	0		9.41764	0		9.65444	0		9.54543	0		9.47155	0		9.52583	0		9.48828	0
9.34935	0		9.42438	0		9.66207	0		9.55326	28552.1		9.47927	16837.3		9.53348	9797.67		9.49587	12129.3			9.46054	0		9.42438	0		9.66207	0		9.55326	0		9.47927	0		9.53348	0		9.49587	0
9.3566	0		9.43113	0		9.66982	0		9.56095	19784		9.48703	22776.5		9.5411	11211.3		9.50353	17410.1			9.46798	0		9.43113	0		9.66982	0		9.56095	0		9.48703	0		9.5411	0		9.50353	0
9.36385	0		9.43798	5794.06		9.67748	0		9.56866	14000.2		9.49473	26244		9.54885	6600.12		9.51113	20625.4			9.47539	0		9.43798	0		9.67748	0		9.56866	0		9.49473	0		9.54885	0		9.51113	0
9.37116	0		9.44498	4729.68		9.68495	0		9.57643	11087.5		9.50239	22809.3		9.55652	4356.64		9.51881	16135.2			9.48285	0		9.44498	0		9.68495	0		9.57643	0		9.50239	0		9.55652	0		9.51881	0
9.37843	0		9.45233	5958.06		9.6926	0		9.58419	8242.44		9.51011	27309.6		9.56418	5652.44		9.52645	20867.6			9.49025	0		9.45233	0		9.6926	0		9.58419	0		9.51011	0		9.56418	0		9.52645	0
9.38585	0		9.45987	8305.29		9.70036	0		9.59202	7762.65		9.51786	28918.2		9.57182	3957.74		9.53419	17002.3			9.49752	0		9.45987	0		9.70036	0		9.59202	0		9.51786	0		9.57182	0		9.53419	0
9.39311	0		9.46744	9734.44		9.70805	0		9.59973	5674.6		9.52563	34181.9		9.57953	4500.17		9.54186	16602.9			9.50493	0		9.46744	0		9.70805	0		9.59973	0		9.52563	0		9.57953	0		9.54186	0
9.4006	0		9.47494	11666.1		9.7157	0		9.60743	8127.24		9.53333	29301.3		9.5872	3814.09		9.54953	17160.3			9.51238	0		9.47494	0		9.7157	0		9.60743	0		9.53333	0		9.5872	0		9.54953	0
9.40788	0		9.48257	17894.2		9.72333	0		9.61519	2568.82		9.54104	34708.9		9.59483	3810.45		9.55732	11980.4			9.51979	0		9.48257	0		9.72333	0		9.61519	0		9.54104	0		9.59483	0		9.55732	0
9.41512	0		9.49006	18420.6		9.73107	0		9.62286	6171.22		9.54884	26546.8		9.60247	0		9.56499	14380.9			9.52721	0		9.49006	0		9.73107	0		9.62286	0		9.54884	0		9.60247	0		9.56499	0
9.42235	0		9.49771	22960.1		9.73877	0		9.63058	8695.03		9.55658	21668.3		9.6101	1725.96		9.57264	10489.4			9.53459	0		9.49771	0		9.73877	0		9.63058	0		9.55658	0		9.6101	0		9.57264	0
9.42966	0		9.50543	29897.8		9.74643	0		9.63831	12808.3		9.56442	20198.7		9.6178	0		9.58027	8804.78			9.54189	0		9.50543	0		9.74643	0		9.63831	0		9.56442	0		9.6178	0		9.58027	0
9.43694	0		9.51309	35939.2		9.75406	0		9.64611	16049.3		9.57207	11870		9.62523	0		9.58786	6864.55			9.54913	0		9.51309	0		9.75406	0		9.64611	0		9.57207	0		9.62523	0		9.58786	0
9.44418	0		9.52061	36949.3		9.76181	0		9.65397	19338.1		9.5799	10764.2		9.63286	0		9.59559	4608.73			9.55654	0		9.52061	0		9.76181	0		9.65397	0		9.5799	0		9.63286	0		9.59559	0
9.4514	0		9.52819	37377.3		9.7695	0		9.6618	33246.5		9.58765	9271.51		9.6404	2195.94		9.60321	3722.71			9.56393	0		9.52819	0		9.7695	0		9.6618	0		9.58765	0		9.6404	0		9.60321	0
9.45873	0		9.53575	34688.6		9.77699	0		9.66964	34794.3		9.59545	10085.6		9.64795	2079.5		9.61079	2536.46			9.57139	0		9.53575	0		9.77699	0		9.66964	0		9.59545	0		9.64795	0		9.61079	0
9.46621	0		9.54333	32883.5		9.78464	0		9.67743	34648.2		9.60317	7785.7		9.65558	0		9.61839	3171.3			9.57882	0		9.54333	0		9.78464	0		9.67743	0		9.60317	0		9.65558	0		9.61839	0
9.47345	0		9.55092	35857.9		9.79236	0		9.68513	29937.5		9.61098	4909.89		9.6632	2691.61		9.62615	3281.03			9.58623	0		9.55092	0		9.79236	0		9.68513	0		9.61098	0		9.6632	0		9.62615	0
9.48089	0		9.55865	22848.9		9.80002	0		9.69284	23387.2		9.61874	5903.07		9.67102	4175.42		9.63379	6812.15			9.59364	0		9.55865	0		9.80002	0		9.69284	0		9.61874	0		9.67102	0		9.63379	0
9.48839	0		9.56638	28779.5		9.80752	0		9.70049	15951		9.62651	12392.7		9.67854	3942.1		9.64137	7509.26			9.60112	0		9.56638	0		9.80752	0		9.70049	0		9.62651	0		9.67854	0		9.64137	0
9.49569	0		9.57397	20285.3		9.81515	0		9.70834	14286.6		9.63426	10874.8		9.68624	4531.23		9.64922	6479.17			9.60852	0		9.57397	0		9.81515	0		9.70834	0		9.63426	0		9.68624	0		9.64922	0
9.50312	0		9.58157	14422.6		9.82288	0		9.71608	4672.57		9.6421	15323		9.69386	2415.18		9.65692	10820			9.61592	0		9.58157	0		9.82288	0		9.71608	0		9.6421	0		9.69386	0		9.65692	0
9.51037	0		9.5893	15312.5		9.83053	0		9.72377	4828.15		9.64989	19711.1		9.70165	0		9.66454	15237.3			9.62332	0		9.5893	0		9.83053	0		9.72377	0		9.64989	0		9.70165	0		9.66454	0
9.51771	0		9.59693	9309.17		9.83802	0		9.73146	2314.88		9.65748	24150.3		9.70944	0		9.67233	19310			9.63079	0		9.59693	0		9.83802	0		9.73146	0		9.65748	0		9.70944	0		9.67233	0
9.52497	0		9.60447	9647.39		9.84566	0		9.73929	2645.47		9.66521	30657.3		9.71708	0		9.67995	15306.2			9.63803	0		9.60447	0		9.84566	0		9.73929	0		9.66521	0		9.71708	0		9.67995	0
9.53224	0		9.61224	7839.27		9.85337	0		9.74695	0		9.67305	31505.8		9.72453	0		9.68771	14360.9			9.64529	0		9.61224	0		9.85337	0		9.74695	0		9.67305	0		9.72453	0		9.68771	0
9.5395	0		9.61992	8651.4		9.86108	0		9.75474	0		9.68084	40982.4		9.73211	0		9.69553	15082.8			9.65271	0		9.61992	0		9.86108	0		9.75474	0		9.68084	0		9.73211	0		9.69553	0
9.54682	0		9.62755	8325.83		9.86856	0		9.76237	0		9.68863	28086.9		9.73961	0		9.70319	8722.09			9.66017	0		9.62755	0		9.86856	0		9.76237	0		9.68863	0		9.73961	0		9.70319	0
9.5541	0		9.63523	14813		9.8762	0		9.77009	0		9.69646	25207.5		9.74708	0		9.71088	6520.07			9.66757	0		9.63523	0		9.8762	0		9.77009	0		9.69646	0		9.74708	0		9.71088	0
9.56152	0		9.64299	15926		9.88393	0		9.7776	0		9.70426	18445		9.75454	0		9.71863	5742.03			9.67496	0		9.64299	0		9.88393	0		9.7776	0		9.70426	0		9.75454	0		9.71863	0
9.56877	0		9.65072	17000.8		9.89152	0		9.78521	0		9.71206	13086.7		9.76209	0		9.72631	2332.88			9.68236	0		9.65072	0		9.89152	0		9.78521	0		9.71206	0		9.76209	0		9.72631	0
9.57628	0		9.65839	26092.1		9.89918	0		9.79267	0		9.71982	7484.6		9.76961	0		9.73398	2240.54			9.68965	0		9.65839	0		9.89918	0		9.79267	0		9.71982	0		9.76961	0		9.73398	0
9.58358	0		9.66611	26507.1		9.90686	0		9.80021	0		9.72758	4658.87		9.7771	0		9.74164	0			9.69707	0		9.66611	0		9.90686	0		9.80021	0		9.72758	0		9.7771	0		9.74164	0
9.59084	0		9.67377	42827.1		9.91458	0		9.80789	0		9.73531	1647.12		9.78457	0		9.74934	0			9.70446	0		9.67377	0		9.91458	0		9.80789	0		9.73531	0		9.78457	0		9.74934	0
9.59827	0		9.68147	40676.6		9.92224	0		9.81533	0		9.74312	0		9.7921	0		9.75696	0			9.71186	0		9.68147	0		9.92224	0		9.81533	0		9.74312	0		9.7921	0		9.75696	0
9.60559	0		9.6891	45136		9.92992	0		9.82276	0		9.75087	0		9.79961	0		9.76443	0			9.71933	0		9.6891	0		9.92992	0		9.82276	0		9.75087	0		9.79961	0		9.76443	0
9.61286	0		9.69679	33417.7		9.93742	0		9.8303	0		9.75872	0		9.80706	0		9.77189	0			9.72677	0		9.69679	0		9.93742	0		9.8303	0		9.75872	0		9.80706	0		9.77189	0
9.62011	0		9.7044	23976.5		9.94515	0		9.8378	0		9.76619	0		9.81452	0		9.77943	0			9.73417	0		9.7044	0		9.94515	0		9.8378	0		9.76619	0		9.81452	0		9.77943	0
9.62735	0		9.71213	20212.3		9.9528	0		9.84527	0		9.77364	0		9.82207	0		9.78689	0			9.74142	0		9.71213	0		9.9528	0		9.84527	0		9.77364	0		9.82207	0		9.78689	0
9.63465	0		9.71974	10009.7		9.96029	0		9.85275	0		9.78109	0		9.82955	0		9.79433	0			9.74887	0		9.71974	0		9.96029	0		9.85275	0		9.78109	0		9.82955	0		9.79433	0
9.64167	0		9.72745	5023.38		9.96794	0		9.86032	0		9.78861	0		9.83703	0		9.80177	0			9.75631	0		9.72745	0		9.96794	0		9.86032	0		9.78861	0		9.83703	0		9.80177	0
9.64885	0		9.73512	0		9.97565	0		9.86787	0		9.7961	0		9.84446	0		9.8093	0			9.76372	0		9.73512	0		9.97565	0		9.86787	0		9.7961	0		9.84446	0		9.8093	0
9.65581	0		9.74276	0		9.98311	0		9.8755	0		9.80355	0		9.852	0		9.81677	0			9.77112	0		9.74276	0		9.98311	0		9.8755	0		9.80355	0		9.852	0		9.81677	0
9.66286	0		9.75041	0		9.99053	0		9.88314	0		9.811	0		9.85948	0		9.82421	0			9.77859	0		9.75041	0		9.99053	0		9.88314	0		9.811	0		9.85948	0		9.82421	0
9.67007	0		9.75786	0		9.99801	0		9.89073	0		9.81854	0		9.86695	0		9.83166	0			9.78584	0		9.75786	0		9.99801	0		9.89073	0		9.81854	0		9.86695	0		9.83166	0
9.67725	0		9.76529	0		10.0055	0		9.89827	0		9.82604	0		9.87444	0		9.83919	0			9.79325	0		9.76529	0		10.0055	0		9.89827	0		9.82604	0		9.87444	0		9.83919	0
9.68443	0		9.77279	0		10.013	0		9.90573	0		9.8335	0		9.88199	0		9.84685	0			9.80064	0		9.77279	0		10.013	0		9.90573	0		9.8335	0		9.88199	0		9.84685	0
9.69168	0		9.78026	0		10.0204	0		9.91335	0		9.84094	0		9.88946	0		9.85431	0			9.80813	0		9.78026	0		10.0204	0		9.91335	0		9.84094	0		9.88946	0		9.85431	0
9.69891	0		9.7877	0		10.0278	0		9.92108	0		9.84849	0		9.89692	0		9.86175	0			9.81552	0		9.7877	0		10.0278	0		9.92108	0		9.84849	0		9.89692	0		9.86175	0
9.70597	0		9.79515	0		10.0351	0		9.92874	0		9.85595	0		9.9044	0		9.86929	0			9.82293	0		9.79515	0		10.0351	0		9.92874	0		9.85595	0		9.9044	0		9.86929	0
9.71298	0		9.80266	0		10.0423	0		9.93623	0		9.8634	0		9.91195	0		9.87675	0			9.8302	2198		9.80266	0		10.0423	0		9.93623	0		9.8634	0		9.91195	0		9.87675	0
9.72027	0		9.81012	0		10.0495	0		9.94369	0		9.87085	0		9.91962	0		9.8842	0			9.83762	0		9.81012	0		10.0495	0		9.94369	0		9.87085	0		9.91962	0		9.8842	0
9.72752	0		9.81754	0		10.0565	0		9.95124	0		9.87838	0		9.9271	0		9.89163	0			9.84519	0		9.81754	0		10.0565	0		9.95124	0		9.87838	0		9.9271	0		9.89163	0
9.73476	0		9.82497	0		10.0638	0		9.95873	0		9.88588	0		9.93455	0		9.89918	0			9.85258	2279.58		9.82497	0		10.0638	0		9.95873	0		9.88588	0		9.93455	0		9.89918	0
9.742	0		9.83249	0		10.071	0		9.96618	0		9.89334	0		9.94209	0		9.90665	0			9.86004	2938.43		9.83249	0		10.071	0		9.96618	0		9.89334	0		9.94209	0		9.90665	0
9.74933	0		9.83994	0		10.0782	0		9.97363	0		9.90079	0		9.94959	0		9.9141	0			9.8677	0		9.83994	0		10.0782	0		9.97363	0		9.90079	0		9.94959	0		9.9141	0
9.75661	0		9.84737	0		10.0856	0		9.98114	0		9.90833	0		9.95703	0		9.92156	0			9.87518	5133.42		9.84737	0		10.0856	0		9.98114	0		9.90833	0		9.95703	0		9.92156	0
9.76403	0		9.8548	0		10.093	0		9.98859	0		9.91596	0		9.96447	0		9.92911	0			9.88245	6463.7		9.8548	0		10.093	0		9.98859	0		9.91596	0		9.96447	0		9.92911	0
9.77128	0		9.86236	0		10.1004	0		9.99602	0		9.92342	0		9.97201	0		9.93658	0			9.89007	6268.18		9.86236	0		10.1004	0		9.99602	0		9.92342	0		9.97201	0		9.93658	0
9.77878	0		9.86981	0		10.1078	0		10.0034	0		9.93088	0		9.97944	0		9.94406	0			9.89774	10956.9		9.86981	0		10.1078	0		10.0034	0		9.93088	0		9.97944	0		9.94406	0
9.78624	0		9.87725	0		10.1152	0		10.0109	0		9.9384	0		9.98687	0		9.95153	0			9.90529	7803.76		9.87725	0		10.1152	0		10.0109	0		9.9384	0		9.98687	0		9.95153	0
9.79349	0		9.8847	0		10.1227	0		10.0184	0		9.94587	0		9.99428	0		9.95907	0			9.91284	10854.9		9.8847	0		10.1227	0		10.0184	0		9.94587	0		9.99428	0		9.95907	0
9.80077	0		9.89222	0		10.1301	0		10.0258	0		9.95331	0		10.0018	0		9.96653	0			9.9202	8781.91		9.89222	0		10.1301	0		10.0258	0		9.95331	0		10.0018	0		9.96653	0
9.8081	0		9.89971	0		10.1378	0		10.0332	0		9.96074	0		10.0092	0		9.97396	0			9.92771	6126.61		9.89971	0		10.1378	0		10.0332	0		9.96074	0		10.0092	0		9.97396	0
9.81537	0		9.90716	0		10.1452	0		10.0404	0		9.96826	0		10.0165	0		9.98138	0			9.93522	7364.59		9.90716	0		10.1452	0		10.0404	0		9.96826	0		10.0165	0		9.98138	0
9.82262	0		9.91461	0		10.1528	0		10.0474	0		9.9757	0		10.0237	0		9.98888	0			9.94278	4216.89		9.91461	0		10.1528	0		10.0474	0		9.9757	0		10.0237	0		9.98888	0
9.82987	0		9.92214	0		10.1604	0		10.0546	0		9.98313	0		10.031	0		9.99633	0			9.95032	3041.34		9.92214	0		10.1604	0		10.0546	0		9.98313	0		10.031	0		9.99633	0
9.83738	0		9.92962	0		10.1678	0		10.0617	0		9.99055	0		10.0382	0		10.0037	0			9.95794	4132.1		9.92962	0		10.1678	0		10.0617	0		9.99055	0		10.0382	0		10.0037	0
9.84483	0		9.93706	0		10.1753	0		10.069	0		9.99804	0		10.0454	0		10.0111	0			9.96542	2148.1		9.93706	0		10.1753	0		10.069	0		9.99804	0		10.0454	0		10.0111	0
9.85209	0		9.94449	0		10.1829	0		10.0762	0		10.0055	0		10.0526	0		10.0186	0			9.97277	0		9.94449	0		10.1829	0		10.0762	0		10.0055	0		10.0526	0		10.0186	0
9.85936	0		9.95201	0		10.1904	0		10.0833	0		10.0129	0		10.0598	0		10.026	0			9.98024	2446.52		9.95201	0		10.1904	0		10.0833	0		10.0129	0		10.0598	0		10.026	0
9.86687	0		9.95947	0		10.1978	0		10.0905	0		10.0202	0		10.067	0		10.0332	0			9.98777	0		9.95947	0		10.1978	0		10.0905	0		10.0202	0		10.067	0		10.0332	0
9.87433	0		9.96692	0		10.2053	0		10.098	0		10.0276	0		10.0742	0		10.0404	0			9.99532	0		9.96692	0		10.2053	0		10.098	0		10.0276	0		10.0742	0		10.0404	0
9.88176	0		9.97435	0		10.2127	0		10.1053	0		10.0349	0		10.0814	0		10.0476	0			10.0027	0		9.97435	0		10.2127	0		10.1053	0		10.0349	0		10.0814	0		10.0476	0
9.88901	0		9.98187	0		10.2202	0		10.1127	0		10.0419	0		10.0887	0		10.0548	0			10.0101	0		9.98187	0		10.2202	0		10.1127	0		10.0419	0		10.0887	0		10.0548	0
9.89634	0		9.98932	0		10.2276	0		10.1201	0		10.0488	0		10.0959	0		10.062	0			10.0176	0		9.98932	0		10.2276	0		10.1201	0		10.0488	0		10.0959	0		10.062	0
9.9036	0		9.99673	0		10.235	0		10.1276	0		10.0559	0		10.1031	0		10.0692	0			10.025	0		9.99673	0		10.235	0		10.1276	0		10.0559	0		10.1031	0		10.0692	0
9.91084	0		10.0041	0		10.2424	0		10.1351	0		10.0629	0		10.1105	0		10.0764	0			10.0325	1788.84		10.0041	0		10.2424	0		10.1351	0		10.0629	0		10.1105	0		10.0764	0
9.91807	0		10.0116	0		10.2498	0		10.1425	0		10.07	0		10.118	0		10.0836	0			10.0401	0		10.0116	0		10.2498	0		10.1425	0		10.07	0		10.118	0		10.0836	0
9.92538	0		10.0189	0		10.2572	0		10.1499	0		10.0772	0		10.1254	0		10.0908	0			10.0477	0		10.0189	0		10.2572	0		10.1499	0		10.0772	0		10.1254	0		10.0908	0
9.93283	0		10.0261	0		10.2647	0		10.1574	0		10.0844	0		10.1328	0		10.0982	0			10.0551	0		10.0261	0		10.2647	0		10.1574	0		10.0844	0		10.1328	0		10.0982	0
9.94024	0		10.0333	0		10.2721	0		10.1649	0		10.0916	0		10.1403	0		10.1055	0			10.0626	0		10.0333	0		10.2721	0		10.1649	0		10.0916	0		10.1403	0		10.1055	0
9.94751	0		10.0406	0		10.2796	0		10.1724	0		10.099	0		10.1478	0		10.1127	0			10.07	0		10.0406	0		10.2796	0		10.1724	0		10.099	0		10.1478	0		10.1127	0
9.95485	0		10.0478	0		10.2871	0		10.1798	0		10.1064	0		10.1553	0		10.1201	0			10.0774	0		10.0478	0		10.2871	0		10.1798	0		10.1064	0		10.1553	0		10.1201	0
9.9623	0		10.0548	0		10.2945	0		10.1874	0		10.1137	0		10.1627	0		10.1275	0			10.0849	0		10.0548	0		10.2945	0		10.1874	0		10.1137	0		10.1627	0		10.1275	0
9.9696	0		10.0619	0		10.3023	0		10.1948	0		10.1211	0		10.1702	0		10.135	0			10.0923	0		10.0619	0		10.3023	0		10.1948	0		10.1211	0		10.1702	0		10.135	0
9.97704	0		10.0692	0		10.3099	0		10.2022	0		10.1285	0		10.1777	0		10.1424	0			10.0997	0		10.0692	0		10.3099	0		10.2022	0		10.1285	0		10.1777	0		10.1424	0
9.98437	2367.91		10.0764	0		10.3176	0		10.2096	0		10.1359	0		10.1852	0		10.1498	0			10.1071	0		10.0764	0		10.3176	0		10.2096	0		10.1359	0		10.1852	0		10.1498	0
9.99169	0		10.0835	0		10.3251	0		10.2171	0		10.1434	0		10.1926	0		10.1573	0			10.1144	0		10.0835	0		10.3251	0		10.2171	0		10.1434	0		10.1926	0		10.1573	0
9.99896	0		10.0907	0		10.3327	0		10.2246	0		10.1509	0		10.2	0		10.1648	0			10.1218	0		10.0907	0		10.3327	0		10.2246	0		10.1509	0		10.2	0		10.1648	0
10.0062	0		10.098	0		10.3404	0		10.232	0		10.1583	0		10.2075	0		10.1722	0			10.1292	0		10.098	0		10.3404	0		10.232	0		10.1583	0		10.2075	0		10.1722	0
10.0136	0		10.1052	0		10.348	0		10.2394	0		10.1657	0		10.215	0		10.1797	0			10.1369	0		10.1052	0		10.348	0		10.2394	0		10.1657	0		10.215	0		10.1797	0
10.0208	0		10.1124	0		10.3556	0		10.2468	0		10.1732	0		10.2224	0		10.1871	0			10.1443	0		10.1124	0		10.3556	0		10.2468	0		10.1732	0		10.2224	0		10.1871	0
10.0281	0		10.1196	0		10.3634	0		10.2543	0		10.1807	0		10.2298	0		10.1946	0			10.1517	0		10.1196	0		10.3634	0		10.2543	0		10.1807	0		10.2298	0		10.1946	0
10.0355	0		10.1269	0		10.3711	0		10.2617	0		10.1881	0		10.2373	0		10.2021	0			10.1591	0		10.1269	0		10.3711	0		10.2617	0		10.1881	0		10.2373	0		10.2021	0
10.0429	0		10.1343	0		10.3787	0		10.2691	0		10.1955	0		10.2447	0		10.2095	0			10.1666	0		10.1343	0		10.3787	0		10.2691	0		10.1955	0		10.2447	0		10.2095	0
10.0503	0		10.1417	0		10.3863	0		10.2766	0		10.203	0		10.2521	0		10.2169	0			10.174	0		10.1417	0		10.3863	0		10.2766	0		10.203	0		10.2521	0		10.2169	0
10.0577	0		10.1492	0		10.3941	0		10.284	0		10.2104	0		10.2595	0		10.2243	0			10.1815	0		10.1492	0		10.3941	0		10.284	0		10.2104	0		10.2595	0		10.2243	0
10.0652	0		10.1566	0		10.4017	0		10.2914	0		10.2178	0		10.267	0		10.2316	0			10.1889	2030.22		10.1566	0		10.4017	0		10.2914	0		10.2178	0		10.267	0		10.2316	0
10.0727	0		10.1641	0		10.4092	0		10.2989	0		10.2252	0		10.2744	1870.22		10.239	0			10.1964	0		10.1641	0		10.4092	0		10.2989	0		10.2252	0		10.2744	0		10.239	0
10.08	0		10.1715	0		10.4167	0		10.3064	0		10.2327	0		10.2819	1979.4		10.2463	0			10.2038	3031.41		10.1715	0		10.4167	0		10.3064	0		10.2327	0		10.2819	0		10.2463	0
10.0872	0		10.1789	0		10.4242	0		10.3138	0		10.2401	0		10.2892	3509.01		10.2538	0			10.2111	4633.98		10.1789	0		10.4242	0		10.3138	0		10.2401	0		10.2892	0		10.2538	0
10.0945	0		10.1864	0		10.4319	0		10.3213	0		10.2475	0		10.2969	3241.92		10.2612	2230.73			10.2186	3126.54		10.1864	0		10.4319	0		10.3213	0		10.2475	0		10.2969	0		10.2612	0
10.1018	0		10.1938	0		10.4393	0		10.3287	0		10.2549	0		10.3045	5131.37		10.2686	0			10.2262	7278.26		10.1938	0		10.4393	0		10.3287	0		10.2549	0		10.3045	0		10.2686	0
10.1091	0		10.2012	0		10.4469	0		10.3363	0		10.2623	0		10.3121	4081.02		10.276	0			10.2338	7493.69		10.2012	0		10.4469	0		10.3363	0		10.2623	0		10.3121	0		10.276	0
10.1164	0		10.2086	0		10.4546	0		10.344	0		10.2697	0		10.3197	5089.88		10.2837	0			10.2413	9910.88		10.2086	0		10.4546	0		10.344	0		10.2697	0		10.3197	0		10.2837	0
10.1238	0		10.2159	0		10.4621	0		10.3516	0		10.2771	0		10.3274	6465.11		10.2911	0			10.2488	11965.3		10.2159	0		10.4621	0		10.3516	0		10.2771	0		10.3274	0		10.2911	0
10.1311	0		10.2232	0		10.4698	0		10.3591	2251.3		10.2845	0		10.335	4950.83		10.2985	0			10.2562	11895.3		10.2232	0		10.4698	0		10.3591	0		10.2845	0		10.335	0		10.2985	0
10.1381	0		10.2305	0		10.4774	0		10.3669	0		10.292	0		10.3427	6973.64		10.3059	0			10.2637	14705.9		10.2305	0		10.4774	0		10.3669	0		10.292	0		10.3427	0		10.3059	0
10.1453	0		10.2378	0		10.485	0		10.3745	0		10.2994	0		10.3503	6531.94		10.3133	0			10.2712	10153.2		10.2378	0		10.485	0		10.3745	0		10.2994	0		10.3503	0		10.3133	0
10.1524	0		10.2451	0		10.4926	0		10.3821	0		10.3068	0		10.3581	6628.61		10.3208	0			10.2787	16515.7		10.2451	0		10.4926	0		10.3821	0		10.3068	0		10.3581	0		10.3208	0
10.1597	0		10.2523	0		10.5003	0		10.3896	0		10.3142	0		10.3658	8346.75		10.3282	0			10.2863	15516.4		10.2523	0		10.5003	0		10.3896	0		10.3142	0		10.3658	0		10.3282	0
10.1669	0		10.2595	0		10.5079	0		10.3971	0		10.3217	0		10.3735	6154.74		10.3356	0			10.2937	17995.7		10.2595	0		10.5079	0		10.3971	0		10.3217	0		10.3735	0		10.3356	0
10.1739	0		10.2669	0		10.5154	0		10.4046	0		10.3291	0		10.3811	3996.26		10.3431	0			10.3011	14965.2		10.2669	0		10.5154	0		10.4046	0		10.3291	0		10.3811	0		10.3431	0
10.181	0		10.2743	0		10.5231	3032.6		10.4121	0		10.3366	0		10.3889	4394.53		10.3506	0			10.3087	19597.6		10.2743	0		10.5231	0		10.4121	0		10.3366	0		10.3889	0		10.3506	0
10.1883	0		10.2815	0		10.5307	0		10.4196	0		10.344	0		10.3965	0		10.3582	0			10.3163	15573.4		10.2815	0		10.5307	0		10.4196	0		10.344	0		10.3965	0		10.3582	0
10.1954	0		10.2889	0		10.5384	2449.77		10.4271	0		10.3515	0		10.4042	0		10.3656	0			10.3239	13664.7		10.2889	0		10.5384	0		10.4271	0		10.3515	0		10.4042	0		10.3656	0
10.2024	0		10.2963	0		10.5463	0		10.4346	0		10.359	0		10.4118	0		10.3732	0			10.3313	11645.4		10.2963	0		10.5463	0		10.4346	0		10.359	0		10.4118	0		10.3732	0
10.2096	0		10.3038	0		10.5539	0		10.4421	0		10.3664	0		10.4194	0		10.3806	0			10.3389	11468.5		10.3038	0		10.5539	0		10.4421	0		10.3664	0		10.4194	0		10.3806	0
10.2169	0		10.3112	0		10.5615	0		10.4496	0		10.3739	0		10.4269	0		10.3881	0			10.3464	12716.5		10.3112	0		10.5615	0		10.4496	0		10.3739	0		10.4269	0		10.3881	0
10.2242	0		10.3186	0		10.5691	0		10.4572	0		10.3814	0		10.4343	0		10.3957	0			10.354	11654.6		10.3186	0		10.5691	0		10.4572	0		10.3814	0		10.4343	0		10.3957	0
10.2314	2337.07		10.326	0		10.5768	0		10.4647	0		10.3889	0		10.4418	0		10.4032	1585.66			10.3616	8600.74		10.326	0		10.5768	0		10.4647	0		10.3889	0		10.4418	0		10.4032	0
10.2387	0		10.3335	2054.43		10.5842	0		10.4722	0		10.3963	0		10.4493	2350.82		10.4107	0			10.3691	6715.75		10.3335	0		10.5842	0		10.4722	0		10.3963	0		10.4493	0		10.4107	0
10.246	0		10.341	0		10.5918	0		10.4798	0		10.4038	0		10.4568	0		10.4183	0			10.3768	3490.51		10.341	0		10.5918	0		10.4798	0		10.4038	0		10.4568	0		10.4183	0
10.2532	3230.32		10.3484	0		10.5992	0		10.4873	0		10.4113	0		10.4643	0		10.4259	0			10.3842	6894.09		10.3484	0		10.5992	0		10.4873	0		10.4113	0		10.4643	0		10.4259	0
10.2606	5063.77		10.356	0		10.6067	0		10.4948	0		10.4188	0		10.4719	3165.38		10.4335	0			10.3916	5810.03		10.356	0		10.6067	0		10.4948	0		10.4188	0		10.4719	0		10.4335	0
10.2678	2630.9		10.3635	0		10.6142	0		10.5023	3258.38		10.4262	0		10.4795	0		10.4409	0			10.3991	3189.19		10.3635	0		10.6142	0		10.5023	0		10.4262	0		10.4795	0		10.4409	0
10.2752	3254.44		10.371	0		10.6217	0		10.5099	0		10.4337	0		10.4871	6349.25		10.4484	0			10.4068	3231.99		10.371	0		10.6217	0		10.5099	0		10.4337	0		10.4871	0		10.4484	0
10.2825	7946.65		10.3784	0		10.6293	0		10.5175	0		10.4412	0		10.4948	6474.07		10.4558	0			10.4144	3140.29		10.3784	0		10.6293	0		10.5175	0		10.4412	0		10.4948	0		10.4558	0
10.2898	7665.9		10.3859	0		10.6368	0		10.5253	0		10.4487	0		10.5024	7190.6		10.4634	0			10.4219	3236.45		10.3859	0		10.6368	0		10.5253	0		10.4487	0		10.5024	0		10.4634	0
10.2971	9211.63		10.3934	0		10.6445	0		10.5327	2338.23		10.4562	0		10.5102	6531.69		10.4708	0			10.4296	2634.67		10.3934	0		10.6445	0		10.5327	0		10.4562	0		10.5102	0		10.4708	0
10.3043	6780.06		10.4009	0		10.652	0		10.5403	0		10.4636	0		10.5178	7282.79		10.4783	0			10.437	0		10.4009	0		10.652	0		10.5403	0		10.4636	0		10.5178	0		10.4783	0
10.3117	12035.8		10.4083	0		10.6596	0		10.5478	0		10.4711	0		10.5255	10028.3		10.4857	0			10.4446	0		10.4083	0		10.6596	0		10.5478	0		10.4711	0		10.5255	0		10.4857	0
10.3192	10957.3		10.4157	0		10.6671	0		10.5556	2164.38		10.4786	0		10.5331	9554.18		10.4932	0			10.4521	2440.42		10.4157	0		10.6671	0		10.5556	0		10.4786	0		10.5331	0		10.4932	0
10.3264	8849.87		10.4232	0		10.6746	0		10.5631	2030.25		10.486	0		10.5408	7869.04		10.5007	0			10.4597	0		10.4232	0		10.6746	0		10.5631	0		10.486	0		10.5408	0		10.5007	0
10.3339	8679.95		10.4307	0		10.682	0		10.5706	0		10.4935	0		10.5485	10648.5		10.5081	0			10.4674	0		10.4307	0		10.682	0		10.5706	0		10.4935	0		10.5485	0		10.5081	0
10.3413	7923.94		10.4381	0		10.6895	0		10.5783	0		10.501	0		10.556	7550.07		10.5156	0			10.4747	0		10.4381	0		10.6895	0		10.5783	0		10.501	0		10.556	0		10.5156	0
10.3488	3504.32		10.4455	0		10.6969	0		10.586	0		10.5085	0		10.5637	5560.64		10.5231	1572.31			10.4822	0		10.4455	0		10.6969	0		10.586	0		10.5085	0		10.5637	0		10.5231	0
10.3563	0		10.453	0		10.7043	0		10.5934	0		10.5161	0		10.5715	3731.74		10.5305	0			10.4898	0		10.453	0		10.7043	0		10.5934	0		10.5161	0		10.5715	0		10.5305	0
10.3639	0		10.4605	0		10.7118	0		10.6008	0		10.5235	0		10.5792	2253.09		10.538	0			10.4973	0		10.4605	0		10.7118	0		10.6008	0		10.5235	0		10.5792	0		10.538	0
10.3715	0		10.4679	0		10.7192	0		10.6083	0		10.531	0		10.5868	0		10.5456	0			10.5048	0		10.4679	0		10.7192	0		10.6083	1603.05		10.531	0		10.5868	0		10.5456	0
10.3788	0		10.4754	1987.94		10.7268	0		10.6159	0		10.5385	0		10.5944	0		10.5531	0			10.5121	0		10.4754	0		10.7268	0		10.6159	0		10.5385	0		10.5944	0		10.5531	0
10.386	1882.48		10.483	0		10.7343	0		10.6235	0		10.5459	0		10.6021	0		10.5606	0			10.5197	1762.34		10.483	0		10.7343	0		10.6235	0		10.5459	0		10.6021	0		10.5606	0
10.3935	0		10.4903	0		10.7417	0		10.6311	0		10.5533	0		10.6095	0		10.568	0			10.5273	3567.07		10.4903	0		10.7417	0		10.6311	0		10.5533	0		10.6095	0		10.568	0
10.4008	0		10.498	2189.49		10.7492	0		10.6387	0		10.5609	0		10.617	0		10.5754	0			10.5349	4471.82		10.498	0		10.7492	0		10.6387	0		10.5609	0		10.617	3301.77		10.5754	2024.55
10.4084	0		10.5054	3205.18		10.7566	0		10.6461	0		10.5683	0		10.6245	0		10.583	0			10.5424	12176.8		10.5054	0		10.7566	0		10.6461	0		10.5683	0		10.6245	2953.76		10.583	0
10.4159	2067.49		10.513	3365.39		10.7641	0		10.6536	0		10.5758	0		10.6322	0		10.5906	0			10.55	15822.2		10.513	0		10.7641	0		10.6536	0		10.5758	0		10.6322	2884.68		10.5906	4023.6
10.4233	0		10.5206	3227.23		10.7715	0		10.661	0		10.5832	0		10.6399	0		10.5982	0			10.5578	31354		10.5206	0		10.7715	0		10.661	0		10.5832	0		10.6399	3906.32		10.5982	4207.87
10.4307	0		10.5282	0		10.779	0		10.6686	0		10.5907	0		10.6477	2108.3		10.6058	0			10.5653	50034.2		10.5282	0		10.779	0		10.6686	0		10.5907	0		10.6477	1756.31		10.6058	6356.4
10.4383	0		10.5358	2505.98		10.7865	0		10.676	0		10.5981	0		10.6555	0		10.6136	0			10.573	91489.9		10.5358	0		10.7865	0		10.676	0		10.5981	0		10.6555	5754.37		10.6136	10560
10.4457	0		10.5435	2951.38		10.794	0		10.6835	0		10.6056	0		10.6633	0		10.6213	0			10.5806	150929		10.5435	0		10.794	0		10.6835	0		10.6056	0		10.6633	4445.8		10.6213	16222.6
10.4532	0		10.5511	2093.16		10.8014	0		10.6909	0		10.613	0		10.671	0		10.6291	2683.43			10.5883	269484		10.5511	1934.15		10.8014	0		10.6909	0		10.613	0		10.671	7715.93		10.6291	14502.8
10.4605	2255.02		10.5587	2206.95		10.8088	0		10.6984	0		10.6205	0		10.6787	0		10.6368	0			10.5958	397441		10.5587	0		10.8088	0		10.6984	0		10.6205	0		10.6787	10921.3		10.6368	28614.2
10.468	2646.58		10.5665	0		10.8163	0		10.7059	0		10.6279	0		10.6864	2671.47		10.6446	4017.6			10.6033	599551		10.5665	0		10.8163	0		10.7059	2100.77		10.6279	2042.24		10.6864	11570.7		10.6446	24291.2
10.4754	2054.21		10.5742	0		10.8238	0		10.7134	0		10.6354	0		10.6943	0		10.6523	3552.17			10.6107	935762		10.5742	4627.32		10.8238	0		10.7134	0		10.6354	0		10.6943	20982.1		10.6523	43610.1
10.483	0		10.5819	0		10.8314	0		10.721	0		10.643	0		10.7019	0		10.66	2748.25			10.6181	1.17916e+06		10.5819	6809.88		10.8314	0		10.721	2371.4		10.643	2259.07		10.7019	14429.5		10.66	56212.8
10.4905	0		10.5895	0		10.8389	0		10.7287	0		10.6507	0		10.7096	0		10.6678	2973.92			10.6255	1.67396e+06		10.5895	13396.3		10.8389	0		10.7287	1582.8		10.6507	0		10.7096	14957.7		10.6678	53823.7
10.4978	0		10.5972	0		10.8465	0		10.7364	0		10.6583	0		10.7173	0		10.6757	4449.36			10.6329	2.05174e+06		10.5972	14465.9		10.8465	0		10.7364	0		10.6583	0		10.7173	18008.8		10.6757	72358.1
10.5052	0		10.605	0		10.8542	0		10.744	0		10.6659	0		10.7251	3051.51		10.6835	4553.15			10.6403	2683555		10.605	27428.4		10.8542	0		10.744	0		10.6659	0		10.7251	12186.3		10.6835	87226.3
10.5127	0		10.6127	3166.14		10.8618	0		10.7516	0		10.6733	0		10.7329	1813.77		10.6912	7040.4			10.6478	3.10502e+06		10.6127	44858.1		10.8618	0		10.7516	0		10.6733	2980.15		10.7329	10766		10.6912	119002
10.5199	2179.33		10.6205	3225.42		10.8695	0		10.7592	0		10.6809	0		10.7407	0		10.699	3469.58			10.6552	3.96067e+06		10.6205	57327.8		10.8695	0		10.7592	0		10.6809	4412.26		10.7407	9486.06		10.699	134784
10.5274	0		10.6282	4632.19		10.877	0		10.7666	0		10.6884	0		10.7484	0		10.7069	7293.47			10.6626	4911279		10.6282	97998.5		10.877	0		10.7666	0		10.6884	4178.89		10.7484	3880.73		10.7069	138465
10.5347	0		10.6361	5702.91		10.8845	0		10.774	0		10.6961	0		10.7562	2506.47		10.7146	4476.66			10.67	5753181		10.6361	122737		10.8845	0		10.774	0		10.6961	4879.05		10.7562	3112.57		10.7146	133470
10.542	0		10.6438	5767.81		10.8921	0		10.7815	0		10.7038	0		10.764	0		10.7223	6365.79			10.6776	8528274		10.6438	166695		10.8921	0		10.7815	0		10.7038	5094.67		10.764	0		10.7223	108981
10.5493	0		10.6515	3469.45		10.8997	0		10.789	0		10.7116	0		10.7716	0		10.7302	8235.88			10.6848	10837811		10.6515	195676		10.8997	0		10.789	0		10.7116	7679.23		10.7716	0		10.7302	105257
10.5565	0		10.6592	11183.2		10.9075	0		10.7964	0		10.7193	0		10.7792	0		10.738	5527.5			10.6919	12723281		10.6592	243826		10.9075	0		10.7964	0		10.7193	5429.83		10.7792	0		10.738	81126.7
10.5637	0		10.667	12954.5		10.9151	0		10.8038	0		10.7269	0		10.7867	0		10.7457	2790.59			10.6989	12637860		10.667	287993		10.9151	0		10.8038	0		10.7269	3514.05		10.7867	0		10.7457	52558.3
10.571	0		10.6747	16931.7		10.9228	0		10.8112	0		10.7347	0		10.7942	0		10.7534	2715.52			10.7061	12290670		10.6747	394574		10.9228	0		10.8112	0		10.7347	3709.54		10.7942	0		10.7534	35396.5
10.5783	0		10.6824	18030.7		10.9304	0		10.8187	0		10.7424	0		10.8016	0		10.761	2882.22			10.713	11163410		10.6824	508928		10.9304	0		10.8187	0		10.7424	2901.44		10.8016	0		10.761	22306.9
10.5855	0		10.6901	28092.7		10.9381	0		10.8261	0		10.7501	0		10.809	0		10.7688	0			10.7201	8471547		10.6901	597622		10.9381	0		10.8261	0		10.7501	0		10.809	0		10.7688	12252.1
10.5927	0		10.698	31639.3		10.9457	0		10.8335	0		10.7577	0		10.8165	0		10.7765	2092.76			10.7273	6.32866e+06		10.698	695013		10.9457	0		10.8335	0		10.7577	0		10.8165	0		10.7765	10045.4
10.6001	0		10.7056	36894.1		10.9533	0		10.841	0		10.7653	0		10.8239	0		10.7842	0			10.7347	4.61406e+06		10.7056	737846		10.9533	0		10.841	0		10.7653	0		10.8239	0		10.7842	6745.63
10.6075	0		10.7132	28885.4		10.9609	0		10.8485	0		10.7728	0		10.8313	0		10.7919	0			10.7423	3367100		10.7132	844963		10.9609	0		10.8485	0		10.7728	0		10.8313	0		10.7919	3949.89
10.6148	0		10.7209	31138.8		10.9687	0		10.8559	0		10.7802	0		10.8388	0		10.7995	0			10.7499	2.06877e+06		10.7209	804044		10.9687	0		10.8559	0		10.7802	0		10.8388	0		10.7995	2641.09
10.622	0		10.7286	24651.1		10.9761	0		10.8634	0		10.7876	0		10.8463	0		10.8071	0			10.7576	1.52143e+06		10.7286	640231		10.9761	0		10.8634	0		10.7876	0		10.8463	0		10.8071	0
10.6295	0		10.7363	23881.4		10.9838	0		10.8709	0		10.795	0		10.8538	0		10.8146	0			10.7654	959882		10.7363	506905		10.9838	0		10.8709	0		10.795	0		10.8538	0		10.8146	0
10.6368	0		10.7439	22835.5		10.9912	0		10.8784	0		10.8025	0		10.8613	0		10.8222	2821.62			10.7731	627253		10.7439	385494		10.9912	0		10.8784	0		10.8025	0		10.8613	0		10.8222	0
10.6441	2456.08		10.7516	15424.9		10.9987	0		10.8861	0		10.8099	0		10.8687	0		10.8297	0			10.7808	420869		10.7516	275592		10.9987	0		10.8861	0		10.8099	0		10.8687	0		10.8297	0
10.6514	0		10.7594	11915.6		11.0061	0		10.8937	0		10.8173	0		10.8762	0		10.8373	0			10.7886	322092		10.7594	178283		11.0061	0		10.8937	0		10.8173	0		10.8762	0		10.8373	0
10.6587	2888.15		10.767	8391.42		11.0136	0		10.9013	0		10.8248	0		10.8837	0		10.8449	0			10.7963	234772		10.767	116412		11.0136	0		10.9013	0		10.8248	0		10.8837	0		10.8449	0
10.6662	4012.16		10.7747	6304.2		11.021	0		10.9089	0		10.8323	0		10.8912	0		10.8523	0			10.8038	190621		10.7747	71221.2		11.021	0		10.9089	0		10.8323	0		10.8912	0		10.8523	0
10.6735	4695.63		10.7824	5084.07		11.0285	0		10.9165	0		10.8397	0		10.8987	2898.3		10.8598	0			10.8114	174079		10.7824	36986.6		11.0285	0		10.9165	0		10.8397	0		10.8987	0		10.8598	0
10.6808	2917.41		10.7902	4957.03		11.036	0		10.9241	0		10.8471	0		10.9063	0		10.8672	0			10.8189	156454		10.7902	33750.1		11.036	0		10.9241	0		10.8471	0		10.9063	0		10.8672	0
10.6883	4230.79		10.7978	4242.22		11.0434	0		10.9316	0		10.8545	0		10.9139	3242.36		10.8746	1889.8			10.8266	120831		10.7978	26120.1		11.0434	0		10.9316	0		10.8545	0		10.9139	0		10.8746	0
10.6958	5266.07		10.8054	4709.61		11.0508	0		10.9393	0		10.8621	0		10.9216	1953.89		10.8821	0			10.8342	114830		10.8054	15449.8		11.0508	0		10.9393	0		10.8621	0		10.9216	0		10.8821	0
10.7034	5385.28		10.813	3293.01		11.0583	0		10.9469	0		10.8695	0		10.929	2790.37		10.8896	0			10.8417	102369		10.813	13380		11.0583	0		10.9469	0		10.8695	0		10.929	0		10.8896	0
10.7108	5472.65		10.8208	4333.71		11.0657	0		10.9544	0		10.877	0		10.9368	2748.97		10.8973	0			10.8493	81819		10.8208	12379.7		11.0657	0		10.9544	0		10.877	0		10.9368	0		10.8973	1829.28
10.7182	3443.23		10.8284	4498.35		11.073	0		10.9618	0		10.8844	0		10.9445	0		10.9048	0			10.8569	78219		10.8284	7386.98		11.073	0		10.9618	0		10.8844	0		10.9445	0		10.9048	0
10.7256	5528.75		10.8361	5615.52		11.0804	0		10.9694	0		10.8919	0		10.9521	0		10.9123	0			10.8644	70035.7		10.8361	8621.97		11.0804	0		10.9694	0		10.8919	0		10.9521	0		10.9123	0
10.7332	0		10.8437	4931.96		11.0879	0		10.9769	0		10.8994	0		10.9597	0		10.92	0			10.872	68468.3		10.8437	4894.11		11.0879	0		10.9769	0		10.8994	0		10.9597	0		10.92	0
10.7407	0		10.8515	3566.49		11.0953	0		10.9843	0		10.9068	0		10.9672	0		10.9275	0			10.8796	53683.3		10.8515	5358.93		11.0953	0		10.9843	0		10.9068	0		10.9672	0		10.9275	0
10.748	2011.16		10.8592	3208.33		11.1027	0		10.9917	0		10.9144	0		10.9747	0		10.935	0			10.8873	52418.9		10.8592	5306.59		11.1027	0		10.9917	0		10.9144	0		10.9747	0		10.935	0
10.7556	0		10.8668	2400.75		11.1101	0		10.9993	0		10.922	0		10.9821	0		10.9424	0			10.8949	58849.1		10.8668	3929.37		11.1101	0		10.9993	0		10.922	0		10.9821	0		10.9424	0
10.7629	0		10.8746	3925.61		11.1176	0		11.0067	0		10.9296	0		10.9895	0		10.9499	0			10.9025	41232.3		10.8746	5849.37		11.1176	0		11.0067	0		10.9296	0		10.9895	0		10.9499	0
10.7703	0		10.8824	4388.86		11.125	0		11.0141	0		10.9371	0		10.997	0		10.9574	0			10.9101	43623.6		10.8824	0		11.125	0		11.0141	0		10.9371	0		10.997	0		10.9574	2566.92
10.7778	0		10.8901	5559.08		11.1325	0		11.0215	0		10.9445	0		11.0044	0		10.9649	0			10.9178	42165.9		10.8901	5404.17		11.1325	0		11.0215	0		10.9445	0		11.0044	0		10.9649	0
10.7851	0		10.8977	3418.67		11.1399	0		11.029	0		10.9521	0		11.0118	0		10.9725	0			10.9254	41164.4		10.8977	4358.96		11.1399	0		11.029	0		10.9521	0		11.0118	1894.57		10.9725	0
10.7926	0		10.9056	5499.31		11.1474	0		11.0364	0		10.9596	0		11.0193	0		10.9801	0			10.9329	37451.4		10.9056	2651.57		11.1474	0		11.0364	0		10.9596	0		11.0193	2555.52		10.9801	0
10.8002	0		10.9135	3827		11.1549	0		11.0438	0		10.9671	0		11.0269	0		10.9876	0			10.9405	32838.1		10.9135	0		11.1549	0		11.0438	0		10.9671	0		11.0269	2767.57		10.9876	2219.57
10.8076	0		10.9213	6646.45		11.1625	0		11.0512	0		10.9745	0		11.0344	0		10.995	0			10.9483	36326		10.9213	0		11.1625	0		11.0512	0		10.9745	0		11.0344	4771.01		10.995	6043.93
10.8151	0		10.9289	5606.1		11.17	0		11.0587	0		10.982	0		11.042	0		11.0025	0			10.9559	44685.3		10.9289	2505.63		11.17	0		11.0587	0		10.982	0		11.042	3544.48		11.0025	5771.88
10.8226	0		10.9366	4279.61		11.1776	0		11.0661	0		10.9894	0		11.0495	0		11.0102	0			10.9634	47491.1		10.9366	3648.98		11.1776	0		11.0661	0		10.9894	0		11.0495	3546.12		11.0102	10505.8
10.8302	0		10.9444	5170.23		11.1853	0		11.0735	0		10.9968	0		11.057	0		11.0179	2928.37			10.971	71392.7		10.9444	0		11.1853	0		11.0735	0		10.9968	0		11.057	7219.68		11.0179	15046.4
10.8376	3876.22		10.9522	3761.67		11.1927	0		11.0808	0		11.0042	0		11.0646	0		11.0255	0			10.9787	115634		10.9522	2282.58		11.1927	0		11.0808	0		11.0042	0		11.0646	8457.03		11.0255	22520.5
10.845	0		10.9598	4923.74		11.2002	0		11.0883	0		11.0116	0		11.0719	0		11.0331	0			10.9862	181165		10.9598	3865.28		11.2002	0		11.0883	0		11.0116	0		11.0719	15051.5		11.0331	36104.5
10.8523	0		10.9677	7116.85		11.2077	0		11.0957	0		11.0191	0		11.0795	0		11.0408	5380.63			10.9938	318758		10.9677	0		11.2077	0		11.0957	0		11.0191	0		11.0795	13958.9		11.0408	60371.8
10.8597	2539.3		10.9754	4699.97		11.2151	0		11.1031	0		11.0265	0		11.0872	0		11.0484	0			11.0016	488851		10.9754	5179.57		11.2151	0		11.1031	0		11.0265	0		11.0872	27833.9		11.0484	76114
10.8671	3278.14		10.9829	2050.28		11.2225	0		11.1105	0		11.0338	0		11.0948	2168.75		11.0559	4263.34			11.0095	732441		10.9829	5127.93		11.2225	0		11.1105	0		11.0338	0		11.0948	30726.7		11.0559	98601.4
10.8743	2462.16		10.9907	4078.5		11.2295	0		11.118	0		11.0413	0		11.1025	0		11.0636	4187.55			11.0172	1.18355e+06		10.9907	11589.4		11.2295	0		11.118	0		11.0413	0		11.1025	33158.8		11.0636	121475
10.8816	3852.48		10.9983	5473.89		11.2364	0		11.1255	0		11.0487	0		11.11	0		11.0714	3739.31			11.0249	1.6216e+06		10.9983	26184.8		11.2364	0		11.1255	0		11.0487	2347.37		11.11	36522.3		11.0714	142896
10.8891	2693.72		11.006	7027.26		11.2431	0		11.1329	0		11.0561	0		11.1178	0		11.079	8904.05			11.0326	2.37445e+06		11.006	29584.8		11.2431	0		11.1329	0		11.0561	0		11.1178	39564.8		11.079	205483
10.8966	4319.87		11.0136	8754.04		11.2496	0		11.1403	0		11.0636	0		11.1256	0		11.0866	7913.86			11.0404	3307881		11.0136	65428.1		11.2496	0		11.1403	0		11.0636	3605.61		11.1256	36366.3		11.0866	244926
10.9039	3506.67		11.0212	6166.25		11.2561	0		11.1479	0		11.0711	0		11.1333	0		11.0941	11143.7			11.0481	4215179		11.0212	93982.7		11.2561	0		11.1479	0		11.0711	4732.93		11.1333	27289.6		11.0941	272876
10.9113	4747.22		11.0288	7117.2		11.2624	0		11.1554	0		11.0785	0		11.141	2027.92		11.1018	11776			11.0557	5.56103e+06		11.0288	140732		11.2624	0		11.1554	0		11.0785	0		11.141	26084.9		11.1018	310234
10.9185	4172.96		11.0366	9524.32		11.2689	0		11.1628	0		11.086	0		11.1489	0		11.1095	13506.6			11.0629	7.13115e+06		11.0366	195234		11.2689	0		11.1628	0		11.086	8104.5		11.1489	13503.8		11.1095	355598
10.9256	0		11.0442	10729.3		11.2753	0		11.1702	0		11.0934	0		11.1567	0		11.1171	13992.3			11.0703	9592818		11.0442	252630		11.2753	0		11.1702	0		11.0934	8937.72		11.1567	10526.7		11.1171	427750
10.9325	0		11.0518	17292.9		11.2817	0		11.1778	0		11.101	0		11.1644	0		11.1248	14734.3			11.0775	13016684		11.0518	403016		11.2817	0		11.1778	0		11.101	6207.78		11.1644	7663.91		11.1248	439200
10.9392	0		11.0594	22040.7		11.2881	0		11.1852	0		11.1087	0		11.1721	0		11.1326	13579.7			11.0845	16601615		11.0594	469847		11.2881	0		11.1852	0		11.1087	8809.67		11.1721	4189.4		11.1326	366971
10.946	0		11.067	23365.3		11.2943	0		11.1927	0		11.1163	0		11.1799	0		11.1403	11765			11.0915	20412140		11.067	606807		11.2943	0		11.1927	0		11.1163	11692		11.1799	3587.65		11.1403	306462
10.9528	0		11.0746	26406.9		11.3008	0		11.2001	0		11.124	0		11.1877	0		11.148	8659.1			11.0983	22639952		11.0746	773627		11.3008	0		11.2001	0		11.124	10841.7		11.1877	2698.88		11.148	267831
10.9598	0		11.0822	34546.7		11.307	0		11.2076	0		11.1317	0		11.1954	0		11.1558	7023.62			11.1052	25827610		11.0822	908268		11.307	0		11.2076	0		11.1317	5507.81		11.1954	0		11.1558	171339
10.9668	0		11.0897	41212.7		11.3134	0		11.215	0		11.1395	0		11.203	0		11.1635	7989.52			11.112	26359802		11.0897	1.15481e+06		11.3134	0		11.215	0		11.1395	5780.06		11.203	0		11.1635	143675
10.9739	0		11.0972	57591.9		11.3196	0		11.2221	0		11.1472	0		11.2105	0		11.1712	6533.37			11.1189	24520748		11.0972	1.38101e+06		11.3196	0		11.2221	0		11.1472	5141.29		11.2105	0		11.1712	82139.6
10.9812	0		11.1048	68934.6		11.3259	0		11.229	0		11.1549	0		11.2179	0		11.179	3980.66			11.1258	21695280		11.1048	1.79214e+06		11.3259	0		11.229	0		11.1549	4378.72		11.2179	0		11.179	44851.7
10.9884	0		11.1123	70688		11.3321	0		11.2358	0		11.1628	0		11.2248	0		11.1867	2541.24			11.1327	18009070		11.1123	1.78846e+06		11.3321	0		11.2358	0		11.1628	3201.75		11.2248	0		11.1867	33621.6
10.9956	0		11.1198	80917.3		11.3383	0		11.2423	0		11.1705	0		11.2316	0		11.1945	0			11.1397	13953063		11.1198	2165954		11.3383	0		11.2423	0		11.1705	0		11.2316	0		11.1945	18254.2
11.0029	0		11.1276	76347.8		11.3446	0		11.2488	0		11.1782	0		11.2383	0		11.2023	4135.13			11.1467	9430876		11.1276	2.04221e+06		11.3446	0		11.2488	0		11.1782	0		11.2383	0		11.2023	15586.9
11.0102	0		11.1352	58768.5		11.351	0		11.2552	0		11.1858	0		11.2448	0		11.21	0			11.154	6.68267e+06		11.1352	1.84e+06		11.351	0		11.2552	0		11.1858	0		11.2448	0		11.21	10113.6
11.0175	2636.02		11.1428	69755.7		11.3571	0		11.2617	0		11.1934	0		11.2513	0		11.2176	0			11.1613	4.07898e+06		11.1428	1.56843e+06		11.3571	0		11.2617	0		11.1934	0		11.2513	0		11.2176	10634
11.0247	0		11.1505	54753.1		11.3633	0		11.2681	0		11.2008	0		11.2577	0		11.225	0			11.169	2.52509e+06		11.1505	1.24979e+06		11.3633	0		11.2681	0		11.2008	0		11.2577	0		11.225	5549.83
11.032	0		11.1583	43448		11.3695	0		11.2745	0		11.2082	0		11.2642	0		11.2321	0			11.1766	1639730		11.1583	863045		11.3695	0		11.2745	0		11.2082	0		11.2642	0		11.2321	0
11.0393	4082.07		11.166	25656.2		11.3757	0		11.2809	0		11.2156	0		11.2705	0		11.239	0			11.1844	1.0011e+06		11.166	567095		11.3757	0		11.2809	0		11.2156	0		11.2705	0		11.239	0
11.0466	1883.41		11.1738	25327.3		11.382	0		11.2874	0		11.2226	0		11.2768	0		11.2456	0			11.1921	673586		11.1738	364773		11.382	0		11.2874	0		11.2226	0		11.2768	0		11.2456	0
11.054	0		11.1815	17287.9		11.3884	0		11.2936	0		11.2294	0		11.2832	0		11.2521	0			11.1998	432565		11.1815	243105		11.3884	0		11.2936	0		11.2294	0		11.2832	0		11.2521	0
11.0612	2185.23		11.1893	12284.2		11.3948	0		11.2998	0		11.2361	0		11.2894	0		11.2586	0			11.2075	327942		11.1893	138478		11.3948	0		11.2998	0		11.2361	0		11.2894	0		11.2586	0
11.0687	2082.49		11.197	11537.1		11.4013	0		11.3061	0		11.2425	0		11.2956	0		11.265	0			11.2153	237186		11.197	87145.9		11.4013	0		11.3061	0		11.2425	0		11.2956	0		11.265	0
11.076	2266.2		11.2047	15381.8		11.4078	0		11.3123	0		11.2491	0		11.3019	0		11.2715	0			11.223	211491		11.2047	63153.1		11.4078	0		11.3123	0		11.2491	0		11.3019	0		11.2715	0
11.0835	3020.79		11.2123	12710.8		11.4143	0		11.3185	0		11.2555	0		11.3081	0		11.2777	0			11.2307	178415		11.2123	39305.8		11.4143	0		11.3185	0		11.2555	0		11.3081	0		11.2777	0
11.0907	4294.38		11.22	16500.9		11.421	0		11.3247	0		11.2619	0		11.3143	0		11.284	0			11.2384	149277		11.22	35662.8		11.421	0		11.3247	0		11.2619	0		11.3143	0		11.284	0
11.0981	4134.44		11.2274	13118		11.4276	0		11.331	0		11.2684	0		11.3205	0		11.2902	0			11.2462	114338		11.2274	24568.9		11.4276	0		11.331	0		11.2684	0		11.3205	0		11.2902	0
11.1052	4118.06		11.2345	16780.5		11.4346	0		11.3372	0		11.2748	0		11.3268	0		11.2966	0			11.2539	114187		11.2345	26635.9		11.4346	0		11.3372	0		11.2748	0		11.3268	0		11.2966	0
11.1125	3406.52		11.2414	0		11.4416	0		11.3436	0		11.2812	0		11.3332	0		11.3028	0			11.2616	96889.5		11.2414	24630.5		11.4416	0		11.3436	0		11.2812	0		11.3332	0		11.3028	0
11.1197	6545.27		11.2482	0		11.4486	0		11.3498	0		11.2874	0		11.3394	0		11.3091	0			11.2693	90902.9		11.2482	0		11.4486	0		11.3498	0		11.2874	0		11.3394	0		11.3091	0
11.1268	8066.6		11.255	0		11.456	0		11.356	0		11.2937	0		11.3456	0		11.3153	0			11.2772	90842.5		11.255	0		11.456	0		11.356	0		11.2937	0		11.3456	0		11.3153	0
11.1338	10494.7		11.2616	0		11.4634	0		11.3623	0		11.2999	0		11.3518	0		11.3215	0			11.2848	70468		11.2616	28536.6		11.4634	0		11.3623	0		11.2999	0		11.3518	0		11.3215	0
11.1405	17024.4		11.268	0		11.4708	0		11.3685	0		11.3062	0		11.358	0		11.3278	0			11.2925	68212		11.268	0		11.4708	0		11.3685	0		11.3062	0		11.358	0		11.3278	0
11.1472	9996.88		11.2745	0		11.4783	0		11.3749	0		11.3124	0		11.3643	0		11.334	0			11.3001	69386.3		11.2745	0		11.4783	0		11.3749	0		11.3124	0		11.3643	0		11.334	0
11.1539	11023.4		11.2809	0		11.4857	2347.51		11.3813	0		11.3186	0		11.3705	0		11.3404	0			11.3078	61568.4		11.2809	0		11.4857	0		11.3813	0		11.3186	0		11.3705	0		11.3404	0
11.1604	11870.3		11.2874	0		11.4932	4668.39		11.3877	0		11.3248	0		11.3768	0		11.3466	0			11.3155	52224		11.2874	0		11.4932	0		11.3877	0		11.3248	0		11.3768	0		11.3466	0
11.167	11165.1		11.2936	0		11.5008	4290.57		11.3941	0		11.3311	0		11.383	0		11.3528	0			11.3231	49650.6		11.2936	0		11.5008	0		11.3941	0		11.3311	0		11.383	0		11.3528	0
11.1735	0		11.3	0		11.5086	6120.48		11.4005	0		11.3374	0		11.3892	0		11.359	0			11.3307	49263.3		11.3	0		11.5086	0		11.4005	0		11.3374	0		11.3892	0		11.359	0
11.18	16105.8		11.3062	0		11.5164	2904.84		11.407	0		11.3437	0		11.3955	0		11.3652	0			11.3384	47305.4		11.3062	0		11.5164	0		11.407	0		11.3437	0		11.3955	0		11.3652	0
11.1866	16240.8		11.3125	0		11.5241	3205.73		11.4134	0		11.3499	0		11.4019	0		11.3714	0			11.346	39538.8		11.3125	0		11.5241	0		11.4134	0		11.3499	0		11.4019	0		11.3714	0
11.1932	17385.9		11.3187	0		11.5318	3837.03		11.4199	0		11.3561	0		11.4084	0		11.3777	0			11.3536	42873		11.3187	0		11.5318	0		11.4199	0		11.3561	0		11.4084	0		11.3777	0
11.2	10324.1		11.3249	0		11.5396	0		11.4264	0		11.3623	0		11.4149	0		11.3839	0			11.3612	32692		11.3249	0		11.5396	0		11.4264	0		11.3623	0		11.4149	0		11.3839	0
11.2067	0		11.3311	0		11.5472	1660.9		11.4332	0		11.3685	0		11.4214	0		11.3903	0			11.3689	36608.1		11.3311	0		11.5472	0		11.4332	0		11.3685	0		11.4214	0		11.3903	0
11.2138	4164.83		11.3373	0		11.5548	0		11.4399	0		11.3748	0		11.4281	0		11.3965	0			11.3766	37288.3		11.3373	0		11.5548	0		11.4399	0		11.3748	0		11.4281	0		11.3965	0
11.2206	3915.49		11.3435	0		11.5623	0		11.4469	0		11.381	0		11.4348	0		11.403	0			11.3842	28431		11.3435	0		11.5623	0		11.4469	0		11.381	0		11.4348	0		11.403	0
11.2277	3958.18		11.3499	0		11.5702	0		11.4539	0		11.3872	0		11.4416	0		11.4094	0			11.3918	34022		11.3499	0		11.5702	0		11.4539	0		11.3872	0		11.4416	0		11.4094	0
11.235	3650.61		11.3561	0		11.5776	0		11.4611	0		11.3935	0		11.4487	0		11.4159	0			11.3995	27610.5		11.3561	0		11.5776	0		11.4611	0		11.3935	0		11.4487	0		11.4159	0
11.2422	0		11.3624	0		11.585	0		11.4683	0		11.3999	0		11.4559	0		11.4223	0			11.4071	32112.5		11.3624	0		11.585	0		11.4683	0		11.3999	0		11.4559	0		11.4223	0
11.2494	4635.07		11.3686	0		11.5926	0		11.4757	0		11.4064	0		11.4631	0		11.4289	6949.94			11.4147	31155.7		11.3686	0		11.5926	0		11.4757	0		11.4064	0		11.4631	0		11.4289	0
11.2567	2997.88		11.3748	0		11.6	0		11.4831	7831.45		11.4128	0		11.4705	0		11.4356	0			11.4223	30374.3		11.3748	0		11.6	0		11.4831	0		11.4128	0		11.4705	0		11.4356	0
11.2642	3163.2		11.381	0		11.6075	0		11.4905	3194.32		11.4193	0		11.4779	0		11.4424	0			11.43	24513.2		11.381	0		11.6075	0		11.4905	0		11.4193	0		11.4779	0		11.4424	0
11.2714	3321.94		11.3873	0		11.615	0		11.4981	9191.15		11.426	0		11.4853	2507.94		11.4495	0			11.4377	29695.7		11.3873	0		11.615	0		11.4981	0		11.426	0		11.4853	0		11.4495	0
11.2789	6310.22		11.3937	0		11.6226	0		11.5057	10024.1		11.4327	0		11.4928	4711.81		11.4565	2653.51			11.4453	21892.4		11.3937	0		11.6226	0		11.5057	0		11.4327	0		11.4928	0		11.4565	0
11.2864	2305.69		11.4001	0		11.6302	0		11.5132	8269.53		11.4395	0		11.5003	6933.48		11.4638	3175.97			11.4529	23108.2		11.4001	0		11.6302	0		11.5132	0		11.4395	0		11.5003	0		11.4638	0
11.294	7201.49		11.4065	0		11.6377	0		11.5208	8406.39		11.4465	0		11.5079	6962.72		11.471	3084.1			11.4605	24244.5		11.4065	0		11.6377	0		11.5208	0		11.4465	0		11.5079	0		11.471	0
11.3016	7073.11		11.4128	31594.1		11.6451	0		11.5284	5593.56		11.4535	0		11.5154	3409.47		11.4784	4676.93			11.4682	20467.9		11.4128	0		11.6451	0		11.5284	0		11.4535	0		11.5154	0		11.4784	0
11.309	6635.94		11.4193	22366.7		11.6526	0		11.5361	3777		11.4607	0		11.523	0		11.486	5866.88			11.4758	22821.5		11.4193	0		11.6526	0		11.5361	0		11.4607	0		11.523	0		11.486	0
11.3162	4300.69		11.4258	15143.2		11.6601	0		11.5437	0		11.4681	2162.29		11.5306	2245.3		11.4935	6233.16			11.4835	16348.5		11.4258	0		11.6601	0		11.5437	0		11.4681	0		11.5306	0		11.4935	0
11.3237	7690.74		11.4325	12042.2		11.6675	1903.78		11.5512	0		11.4755	0		11.5382	1906.98		11.5011	5361.53			11.4912	16343.1		11.4325	0		11.6675	0		11.5512	0		11.4755	0		11.5382	0		11.5011	0
11.331	5635.23		11.4393	19358.1		11.675	2439.12		11.5589	0		11.4829	3985.5		11.5456	0		11.5086	6027.63			11.4988	15096.8		11.4393	0		11.675	0		11.5589	0		11.4829	0		11.5456	0		11.5086	0
11.3381	6802.7		11.4461	17145.6		11.6824	0		11.5663	0		11.4905	4546.4		11.553	0		11.5162	4540.32			11.5064	17829.7		11.4461	0		11.6824	0		11.5663	0		11.4905	0		11.553	0		11.5162	0
11.3453	4349.04		11.4531	20601.3		11.6899	3113.21		11.5738	0		11.4979	2819.7		11.5607	0		11.5238	7452.17			11.514	12530.8		11.4531	3259.51		11.6899	0		11.5738	0		11.4979	0		11.5607	0		11.5238	0
11.3526	4582.09		11.4604	11802.2		11.6973	6700.73		11.5812	0		11.5055	2974.34		11.5681	0		11.5313	5339.8			11.5217	18494.9		11.4604	0		11.6973	0		11.5812	0		11.5055	0		11.5681	0		11.5313	0
11.36	7573.43		11.4677	15113.5		11.7045	4094.81		11.5887	0		11.5131	2564.73		11.5753	0		11.5389	2697.16			11.5295	17338.7		11.4677	0		11.7045	0		11.5887	0		11.5131	0		11.5753	0		11.5389	0
11.3672	5790.14		11.4748	15528.7		11.7119	4556.63		11.5961	0		11.5207	3154.49		11.5825	3128.95		11.5465	0			11.5371	10613.8		11.4748	0		11.7119	0		11.5961	0		11.5207	0		11.5825	0		11.5465	0
11.3745	5328.58		11.4824	20480.3		11.7192	10583		11.6035	0		11.5283	1970.56		11.5896	0		11.5539	4660.75			11.5447	11689.1		11.4824	0		11.7192	0		11.6035	0		11.5283	0		11.5896	0		11.5539	0
11.3818	5436.85		11.4898	21416.8		11.7266	7466.35		11.6109	0		11.5359	0		11.5967	0		11.5616	2567.05			11.5524	10238		11.4898	0		11.7266	0		11.6109	0		11.5359	0		11.5967	0		11.5616	0
11.3891	6575.84		11.4973	23262.6		11.7337	9742.42		11.6184	0		11.5435	0		11.6038	0		11.5689	3900.4			11.56	12660.6		11.4973	0		11.7337	0		11.6184	0		11.5435	0		11.6038	0		11.5689	0
11.3963	10524		11.5047	27277.9		11.7407	10581.9		11.6259	0		11.5511	0		11.6108	0		11.5765	2417.67			11.5677	12515.3		11.5047	0		11.7407	0		11.6259	0		11.5511	0		11.6108	0		11.5765	0
11.4034	2528.14		11.5124	22575.6		11.7479	12184.7		11.6333	0		11.5585	0		11.6178	0		11.5841	4566.88			11.5753	6199.86		11.5124	0		11.7479	0		11.6333	0		11.5585	0		11.6178	0		11.5841	0
11.4106	3040.45		11.5199	22845.5		11.7548	13209.9		11.6407	0		11.5659	0		11.6247	0		11.5916	8882.42			11.583	10288.4		11.5199	0		11.7548	0		11.6407	0		11.5659	0		11.6247	0		11.5916	0
11.4178	6794.44		11.5274	23428.5		11.7616	9569.67		11.6482	0		11.5734	0		11.6317	0		11.599	5036.4			11.5906	8821.83		11.5274	0		11.7616	0		11.6482	0		11.5734	0		11.6317	0		11.599	0
11.4249	6455.22		11.535	23670.2		11.7685	6695.47		11.6556	3012.63		11.5808	0		11.6386	7077.15		11.6066	7485.25			11.5982	9771.79		11.535	0		11.7685	0		11.6556	0		11.5808	0		11.6386	0		11.6066	0
11.4321	9558.3		11.5425	20496.4		11.7753	0		11.663	5263.94		11.5882	0		11.6455	6191.15		11.6141	8005.73			11.6058	13870.8		11.5425	1968.04		11.7753	0		11.663	0		11.5882	0		11.6455	0		11.6141	0
11.4394	3948.13		11.55	14328.1		11.7819	0		11.6703	5035.9		11.5956	0		11.6522	9935.02		11.6215	7601.36			11.6135	10672.2		11.55	0		11.7819	0		11.6703	0		11.5956	0		11.6522	0		11.6215	0
11.4467	7650.31		11.5576	26607.2		11.7886	0		11.6778	5888.28		11.603	0		11.6592	6985.39		11.629	14100			11.621	8415.47		11.5576	0		11.7886	0		11.6778	0		11.603	0		11.6592	0		11.629	0
11.4541	7791.78		11.565	18098.5		11.7951	0		11.6853	4342.89		11.6104	0		11.6661	12267		11.6366	16958.3			11.6286	6802.7		11.565	2602.01		11.7951	0		11.6853	0		11.6104	0		11.6661	0		11.6366	0
11.4614	8896.8		11.5727	19525		11.8016	0		11.6926	12750.9		11.6178	0		11.6731	10559.6		11.6439	22272.5			11.6362	8706.58		11.5727	0		11.8016	0		11.6926	0		11.6178	0		11.6731	0		11.6439	0
11.4689	8484.13		11.5802	20208.6		11.8081	0		11.7	12857.1		11.6252	0		11.68	13318		11.6512	42001.8			11.6438	6278.54		11.5802	0		11.8081	0		11.7	0		11.6252	0		11.68	0		11.6512	0
11.4765	8860.83		11.5878	19541.5		11.8147	0		11.7075	17884.3		11.6327	2835.12		11.687	10693.1		11.6584	58676.9			11.6514	5721.67		11.5878	0		11.8147	0		11.7075	0		11.6327	0		11.687	0		11.6584	0
11.484	8151.7		11.5953	23589.5		11.8213	0		11.7147	13365.9		11.6401	2874.92		11.6943	13928.8		11.6658	59060.2			11.6589	6948.8		11.5953	2390.23		11.8213	0		11.7147	0		11.6401	0		11.6943	0		11.6658	0
11.4916	9032.52		11.6029	22733.3		11.8279	0		11.7219	25129.9		11.6474	3235.35		11.7016	19177.8		11.6732	72077			11.6664	7913.06		11.6029	0		11.8279	0		11.7219	0		11.6474	0		11.7016	0		11.6732	0
11.4992	10711.8		11.6105	32089.4		11.8344	0		11.7289	17496.2		11.6548	5333.81		11.7088	27940.4		11.6805	82736.1			11.6739	6059.63		11.6105	0		11.8344	0		11.7289	0		11.6548	0		11.7088	0		11.6805	0
11.5066	9981.88		11.6179	44986.5		11.8411	0		11.7361	30494.3		11.6624	0		11.716	29564.5		11.6879	110655			11.6813	9080.97		11.6179	0		11.8411	0		11.7361	0		11.6624	0		11.716	0		11.6879	0
11.5141	10515.6		11.6253	48098.5		11.8478	0		11.7429	26954		11.6697	9807.78		11.7231	32486.2		11.6952	134869			11.6887	7024.82		11.6253	0		11.8478	0		11.7429	0		11.6697	0		11.7231	0		11.6952	0
11.5215	11269.8		11.6329	66479.9		11.8548	0		11.7499	22332.6		11.6772	6267.69		11.7303	31082.1		11.7025	157047			11.6959	9300.32		11.6329	0		11.8548	0		11.7499	0		11.6772	0		11.7303	0		11.7025	0
11.529	15636.3		11.6404	92140.3		11.8618	0		11.7568	29133.8		11.6843	10720.6		11.7375	34629.1		11.7097	192280			11.7033	9048.56		11.6404	0		11.8618	0		11.7568	0		11.6843	0		11.7375	0		11.7097	0
11.5364	11391.3		11.6478	109790		11.869	0		11.7636	25716.7		11.6917	13316.3		11.7446	40847.1		11.7169	216773			11.7103	4701.85		11.6478	0		11.869	0		11.7636	0		11.6917	0		11.7446	0		11.7169	0
11.5437	9090.66		11.6552	160110		11.8762	0		11.7704	22102.7		11.6992	9020.29		11.7515	32249.1		11.7241	245548			11.7173	12894.8		11.6552	0		11.8762	0		11.7704	0		11.6992	0		11.7515	0		11.7241	0
11.5512	14947		11.6628	198538		11.8834	0		11.7771	18400.6		11.7064	13906.1		11.7586	39611.2		11.7313	301195			11.7244	0		11.6628	0		11.8834	0		11.7771	0		11.7064	0		11.7586	0		11.7313	0
11.5587	17638.4		11.6702	255639		11.8906	0		11.7838	11054.3		11.7137	19361.7		11.7656	43666.8		11.7384	345593			11.7311	0		11.6702	0		11.8906	0		11.7838	0		11.7137	0		11.7656	0		11.7384	0
11.5662	31991.4		11.6777	337006		11.8978	0		11.7905	0		11.7211	19373.7		11.7723	25451.9		11.7453	438418			11.7377	0		11.6777	0		11.8978	0		11.7905	0		11.7211	0		11.7723	0		11.7453	0
11.5738	50103		11.6851	407262		11.905	0		11.797	0		11.7284	23965.8		11.7792	12980		11.7521	338255			11.7445	0		11.6851	0		11.905	0		11.797	0		11.7284	0		11.7792	0		11.7521	0
11.5814	120577		11.6925	467201		11.9122	2894.58		11.8037	0		11.7356	38834.6		11.786	0		11.7591	391325			11.7511	8068.29		11.6925	0		11.9122	0		11.8037	0		11.7356	0		11.786	0		11.7591	0
11.589	233696		11.6998	543563		11.9195	2791.37		11.8103	0		11.7425	35755.2		11.7925	0		11.766	326573			11.7579	8307.76		11.6998	0		11.9195	0		11.8103	0		11.7425	0		11.7925	0		11.766	0
11.5963	464566		11.707	610137		11.9267	0		11.8168	0		11.7495	29850.6		11.7992	13592.4		11.7728	290042			11.7647	0		11.707	0		11.9267	0		11.8168	0		11.7495	0		11.7992	0		11.7728	0
11.6037	834888		11.7144	693534		11.9341	5050.56		11.8233	0		11.7565	32379		11.8057	0		11.7796	218958			11.7715	6396.78		11.7144	0		11.9341	0		11.8233	0		11.7565	0		11.8057	0		11.7796	0
11.611	1.4358e+06		11.7217	923048		11.9417	7307.18		11.8298	0		11.7633	26634		11.8121	0		11.7863	177783			11.7783	5580.65		11.7217	0		11.9417	0		11.8298	0		11.7633	0		11.8121	0		11.7863	0
11.6185	2.31472e+06		11.7289	1.07505e+06		11.9488	9866.3		11.8363	0		11.7701	16146.3		11.8188	0		11.793	97030.1			11.7857	3994.46		11.7289	0		11.9488	0		11.8363	0		11.7701	0		11.8188	0		11.793	0
11.6258	3965082		11.7359	1.28864e+06		11.956	7176.34		11.8428	0		11.7769	15131.2		11.8253	0		11.7996	107659			11.793	5179.77		11.7359	0		11.956	0		11.8428	0		11.7769	0		11.8253	0		11.7996	0
11.633	6.47026e+06		11.7428	1.51842e+06		11.9632	8929.2		11.8495	0		11.7836	12144.8		11.8318	0		11.8063	22102.8			11.8003	4833.74		11.7428	0		11.9632	0		11.8495	0		11.7836	0		11.8318	0		11.8063	0
11.6402	9724071		11.7498	1.69333e+06		11.9703	10014.7		11.8564	0		11.7903	15596.4		11.8385	0		11.8129	29943.1			11.8077	4586.46		11.7498	0		11.9703	0		11.8564	0		11.7903	0		11.8385	0		11.8129	0
11.6472	16092500		11.7566	1.59005e+06		11.9773	18700.4		11.8633	0		11.797	0		11.8451	0		11.8197	29638.3			11.8151	5494.75		11.7566	0		11.9773	0		11.8633	0		11.797	0		11.8451	0		11.8197	0
11.654	23719674		11.7635	1.38501e+06		11.9843	10135.3		11.8703	0		11.8036	0		11.852	0		11.8263	11581.4			11.8225	4768.8		11.7635	0		11.9843	0		11.8703	0		11.8036	0		11.852	0		11.8263	0
11.6606	32959690		11.7702	1.13746e+06		11.9914	16628.3		11.8774	0		11.8102	0		11.8589	0		11.833	0			11.8298	7443.33		11.7702	0		11.9914	0		11.8774	0		11.8102	0		11.8589	0		11.833	0
11.6671	40786488		11.777	1.0017e+06		11.9984	16163.2		11.8846	3542.68		11.8169	0		11.8659	0		11.8396	13860.1			11.8372	4514.29		11.777	0		11.9984	0		11.8846	0		11.8169	0		11.8659	0		11.8396	0
11.6738	56604608		11.7838	806547		12.0053	20944.9		11.8918	0		11.8233	0		11.8729	0		11.8465	0			11.8447	3721.65		11.7838	0		12.0053	0		11.8918	0		11.8233	0		11.8729	0		11.8465	0
11.6803	61252732		11.7904	545297		12.0121	12615.8		11.8989	2706.01		11.8298	0		11.88	2505.66		11.8531	7455.8			11.8522	3542.21		11.7904	0		12.0121	0		11.8989	0		11.8298	0		11.88	0		11.8531	0
11.6866	76668944		11.797	376704		12.0191	18926.8		11.9063	6465.86		11.8363	0		11.8872	2805.64		11.86	5649.27			11.8596	6558.16		11.797	0		12.0191	0		11.9063	0		11.8363	0		11.8872	0		11.86	0
11.6931	85503632		11.8037	272004		12.0259	14513.6		11.9133	4415.45		11.843	0		11.8945	3921.31		11.8669	9494.51			11.8672	3879.36		11.8037	0		12.0259	0		11.9133	0		11.843	0		11.8945	0		11.8669	0
11.6994	109511768		11.8103	252581		12.0327	14119.2		11.9206	6260.27		11.8497	0		11.9018	6148.04		11.874	9858.73			11.8748	6645.01		11.8103	0		12.0327	0		11.9206	0		11.8497	0		11.9018	0		11.874	0
11.7057	113671312		11.817	117476		12.0395	0		11.928	10920		11.8566	0		11.9091	6331.06		11.8812	9803.58			11.8824	6151.81		11.817	0		12.0395	0		11.928	0		11.8566	0		11.9091	0		11.8812	0
11.7122	138168480		11.8236	90924.3		12.0462	0		11.9355	11282.3		11.8636	0		11.9164	6612.81		11.8884	13253.3			11.8899	4627.32		11.8236	0		12.0462	0		11.9355	0		11.8636	0		11.9164	0		11.8884	0
11.7186	166408304		11.8303	50699.9		12.053	0		11.9429	14453.5		11.8707	0		11.9239	9409.27		11.8958	21552.4			11.8975	4240.98		11.8303	0		12.053	0		11.9429	0		11.8707	0		11.9239	0		11.8958	0
11.7249	190048656		11.8369	56090.8		12.0597	0		11.9499	11534.2		11.8778	0		11.9313	13175.6		11.903	31896.3			11.9051	3549.9		11.8369	0		12.0597	0		11.9499	0		11.8778	0		11.9313	0		11.903	0
11.7313	235565744		11.8436	41989.5		12.0664	0		11.9571	32940.3		11.885	3313.65		11.9387	15257.6		11.9103	31366.2			11.9127	3913.35		11.8436	0		12.0664	0		11.9571	0		11.885	0		11.9387	0		11.9103	0
11.7374	252240304		11.8502	39772.2		12.0731	0		11.9641	40607.5		11.8922	2788.93		11.9461	23979.4		11.9177	49663.4			11.9202	5229.74		11.8502	0		12.0731	0		11.9641	0		11.8922	0		11.9461	0		11.9177	0
11.7437	257807456		11.8572	34986.9		12.0799	0		11.9712	44986.8		11.8994	2195.57		11.9534	31502.5		11.9251	59419.4			11.9277	4070.04		11.8572	0		12.0799	0		11.9712	0		11.8994	0		11.9534	0		11.9251	0
11.75	250330640		11.8641	26010.6		12.0866	0		11.9781	44027.4		11.9068	6744.92		11.9605	34960.4		11.9325	68254			11.9352	3343.93		11.8641	0		12.0866	0		11.9781	0		11.9068	0		11.9605	0		11.9325	0
11.7562	238414256		11.8712	42231		12.0936	0		11.9852	48952.1		11.9142	6934.77		11.9677	37190		11.9399	81146.5			11.9426	2253.13		11.8712	0		12.0936	0		11.9852	0		11.9142	0		11.9677	0		11.9399	0
11.7625	191804688		11.8783	52117.6		12.1007	0		11.9921	52800.2		11.9216	12425.9		11.9747	42564.2		11.9474	123044			11.95	3405.37		11.8783	0		12.1007	0		11.9921	0		11.9216	0		11.9747	0		11.9474	0
11.769	180199440		11.8854	58311.5		12.1079	0		11.999	51446.6		11.929	11491.8		11.9818	55007.4		11.9547	150940			11.9574	6153.56		11.8854	0		12.1079	0		11.999	0		11.929	0		11.9818	0		11.9547	0
11.7753	139428576		11.8926	50667.9		12.1153	0		12.0059	51572.1		11.9364	15151.6		11.9889	65844.3		11.9619	179060			11.9648	4618.52		11.8926	0		12.1153	0		12.0059	0		11.9364	0		11.9889	5161.5		11.9619	0
11.7816	106803320		11.8999	93917.7		12.1226	0		12.0127	57564.2		11.9439	15154.9		11.9959	58760		11.9689	206694			11.9721	0		11.8999	0		12.1226	0		12.0127	0		11.9439	0		11.9959	0		11.9689	0
11.788	76046072		11.9071	102987		12.1301	0		12.0195	38440.7		11.9513	26995.9		12.003	50478.2		11.9762	285463			11.9794	0		11.9071	0		12.1301	0		12.0195	0		11.9513	0		12.003	0		11.9762	0
11.7944	51665212		11.9144	150534		12.1375	0		12.0263	47031.3		11.9585	36954.8		12.0099	56264.7		11.9832	323530			11.9863	2830.03		11.9144	0		12.1375	0		12.0263	0		11.9585	0		12.0099	0		11.9832	0
11.8009	32535778		11.9216	171691		12.145	0		12.033	22791.5		11.9658	31775		12.0168	47159.9		11.9902	339552			11.9938	0		11.9216	0		12.145	0		12.033	0		11.9658	0		12.0168	6161.25		11.9902	0
11.8074	24292160		11.9289	216958		12.1524	0		12.0398	33742.3		11.973	38875		12.0237	35292.7		11.9972	359727			12.001	4257.88		11.9289	0		12.1524	0		12.0398	0		11.973	0		12.0237	0		11.9972	4478.47
11.814	12873501		11.9362	247988		12.1599	0		12.0465	17793.5		11.9801	48153.3		12.0307	29615.4		12.0042	371884			12.0079	0		11.9362	0		12.1599	0		12.0465	0		11.9801	0		12.0307	0		12.0042	0
11.8209	8226955		11.9437	333601		12.1674	0		12.0532	11235.9		11.9872	53901.7		12.0376	22369.3		12.0113	341408			12.0152	0		11.9437	0		12.1674	0		12.0532	0		11.9872	0		12.0376	8447.03		12.0113	0
11.8279	5.56214e+06		11.951	367910		12.1748	0		12.06	0		11.9943	57946.7		12.0444	18362.3		12.0181	306318			12.0222	0		11.951	2003.65		12.1748	0		12.06	0		11.9943	0		12.0444	17029.5		12.0181	0
11.8351	3.67149e+06		11.9585	443650		12.1823	0		12.0667	0		12.0014	59067.3		12.0514	0		12.025	278249			12.0294	5604.55		11.9585	0		12.1823	0		12.0667	0		12.0014	0		12.0514	0		12.025	0
11.8423	2643593		11.9659	535464		12.1898	0		12.0736	0		12.0084	51453.7		12.0582	10734.5		12.0318	220792			12.0362	0		11.9659	0		12.1898	0		12.0736	0		12.0084	0		12.0582	0		12.0318	0
11.8495	2.35898e+06		11.9732	652392		12.1972	0		12.0803	0		12.0153	39683.2		12.065	0		12.0386	155567			12.0431	0		11.9732	0		12.1972	0		12.0803	0		12.0153	0		12.065	12090.1		12.0386	0
11.8568	2.19078e+06		11.9802	797751		12.2046	0		12.087	0		12.0222	41825.8		12.0718	0		12.0454	113391			12.0499	3863.37		11.9802	0		12.2046	0		12.087	0		12.0222	7068.44		12.0718	4554.33		12.0454	0
11.8642	2.20917e+06		11.9874	1.0136e+06		12.212	0		12.094	0		12.0292	38960.4		12.0788	0		12.0522	87656.9			12.0567	0		11.9874	0		12.212	0		12.094	0		12.0292	0		12.0788	12628.7		12.0522	0
11.8714	2.75237e+06		11.9944	992706		12.2195	0		12.101	0		12.0362	17884.3		12.0859	0		12.059	86214.4			12.0636	0		11.9944	0		12.2195	0		12.101	0		12.0362	0		12.0859	6466.1		12.059	8701.91
11.8786	3336811		12.0015	1.07281e+06		12.227	0		12.108	0		12.0429	16157.4		12.0932	0		12.0658	43038.9			12.0703	5072.12		12.0015	0		12.227	0		12.108	0		12.0429	0		12.0932	5605.43		12.0658	0
11.886	4400252		12.0084	1.10041e+06		12.2344	0		12.1152	0		12.0497	7521.12		12.1006	0		12.0728	20222.5			12.0773	0		12.0084	0		12.2344	0		12.1152	2541.51		12.0497	0		12.1006	6431.97		12.0728	9568.14
11.8933	6093149		12.0152	977062		12.2418	0		12.1227	0		12.0566	11120		12.1081	0		12.0796	17510.6			12.0845	0		12.0152	0		12.2418	0		12.1227	0		12.0566	0		12.1081	4969.69		12.0796	4239.42
11.9005	8698167		12.022	924770		12.2493	0		12.1301	0		12.0635	4655.77		12.1156	0		12.0868	12430.1			12.0916	2881.82		12.022	0		12.2493	0		12.1301	0		12.0635	0		12.1156	0		12.0868	0
11.9076	11682457		12.0288	761477		12.2567	0		12.1375	0		12.0704	0		12.1232	0		12.0939	10999.5			12.099	0		12.0288	6151.85		12.2567	0		12.1375	0		12.0704	4038.72		12.1232	0		12.0939	5052.83
11.9145	15774576		12.0356	679967		12.2641	0		12.1449	0		12.0773	4045.89		12.1306	0		12.101	5427.41			12.1065	3524.44		12.0356	0		12.2641	0		12.1449	0		12.0773	0		12.1306	0		12.101	3949.84
11.9212	20437098		12.0424	562008		12.2715	0		12.1524	0		12.0845	0		12.1381	0		12.1084	3485.06			12.114	2949.72		12.0424	0		12.2715	0		12.1524	0		12.0845	0		12.1381	2104.19		12.1084	3640.31
11.9278	24087168		12.049	388113		12.2789	0		12.1598	0		12.0914	0		12.1455	0		12.1159	4161.27			12.1215	2667.66		12.049	0		12.2789	0		12.1598	0		12.0914	3262.71		12.1455	0		12.1159	2849.46
11.9345	33135484		12.0558	253370		12.2864	0		12.1672	0		12.0988	0		12.1531	0		12.1236	2592.97			12.1292	0		12.0558	7111.74		12.2864	0		12.1672	0		12.0988	0		12.1531	0		12.1236	3886.51
11.9411	34825556		12.0625	160514		12.2938	0		12.1746	0		12.1061	0		12.1607	0		12.1311	2587.98			12.1369	0		12.0625	0		12.2938	0		12.1746	0		12.1061	3751.81		12.1607	0		12.1311	2952.21
11.9477	46570240		12.0693	131234		12.3012	0		12.1821	0		12.1136	0		12.1681	0		12.1387	0			12.1444	0		12.0693	0		12.3012	0		12.1821	0		12.1136	0		12.1681	0		12.1387	0
11.9543	54710552		12.0761	77323.3		12.3087	0		12.1895	0		12.1211	0		12.1755	0		12.1463	2618.52			12.152	2667.57		12.0761	0		12.3087	0		12.1895	0		12.1211	0		12.1755	0		12.1463	0
11.9606	65322156		12.0832	50623.9		12.3161	0		12.197	0		12.1285	0		12.183	0		12.1539	0			12.1596	0		12.0832	0		12.3161	0		12.197	0		12.1285	0		12.183	0		12.1539	0
11.9671	76579320		12.09	25780.5		12.3235	0		12.2044	0		12.1359	0		12.1905	0		12.1612	0			12.1673	0		12.09	0		12.3235	0		12.2044	0		12.1359	0		12.1905	0		12.1612	0
11.9737	93183368		12.0971	16211.8		12.3309	0		12.2119	0		12.1434	0		12.1979	0		12.1688	0			12.1749	4030.56		12.0971	0		12.3309	0		12.2119	0		12.1434	2309.81		12.1979	0		12.1688	0
11.9802	101131696		12.1041	14716.2		12.3384	0		12.2193	0		12.1508	0		12.2054	0		12.1762	0			12.1826	2483.11		12.1041	2893.76		12.3384	0		12.2193	0		12.1508	0		12.2054	0		12.1762	0
11.9868	112494784		12.1115	7330.39		12.3458	0		12.2267	0		12.1583	0		12.2128	0		12.1837	0			12.1902	3620.81		12.1115	0		12.3458	0		12.2267	0		12.1583	0		12.2128	0		12.1837	0
11.9931	115069144		12.1189	7576.9		12.3532	0		12.2341	0		12.1659	0		12.2202	0		12.1911	0			12.1979	3890		12.1189	0		12.3532	0		12.2341	0		12.1659	0		12.2202	0		12.1911	0
11.9997	117473344		12.1263	6613.49		12.3606	0		12.2416	0		12.1733	0		12.2277	0		12.1985	2176.81			12.2055	4031.03		12.1263	2751.13		12.3606	0		12.2416	0		12.1733	0		12.2277	0		12.1985	0
12.006	108326232		12.1337	6370.16		12.368	0		12.249	0		12.1808	0		12.2351	0		12.206	0			12.2131	5793.1		12.1337	0		12.368	0		12.249	0		12.1808	0		12.2351	0		12.206	0
12.0123	98489648		12.1413	7386.86		12.3754	0		12.2564	0		12.1882	0		12.2426	0		12.2136	0			12.2207	4365.04		12.1413	0		12.3754	0		12.2564	0		12.1882	0		12.2426	0		12.2136	0
12.0187	84608296		12.1487	2117.52		12.3828	0		12.2638	0		12.1956	0		12.25	0		12.2211	0			12.2283	5415.87		12.1487	0		12.3828	0		12.2638	0		12.1956	0		12.25	0		12.2211	0
12.0252	69897280		12.1563	5885.08		12.3902	0		12.2712	0		12.2031	0		12.2574	0		12.2286	0			12.2359	7741.04		12.1563	0		12.3902	0		12.2712	0		12.2031	0		12.2574	0		12.2286	0
12.0317	52939436		12.1638	3788.43		12.3976	0		12.2787	0		12.2105	0		12.2648	0		12.236	0			12.2435	7387.78		12.1638	0		12.3976	0		12.2787	0		12.2105	0		12.2648	0		12.236	0
12.0381	41486284		12.1714	3709.32		12.405	0		12.2861	0		12.2179	0		12.2723	0		12.2435	0			12.251	9261.6		12.1714	0		12.405	0		12.2861	0		12.2179	0		12.2723	0		12.2435	0
12.0447	26564856		12.1789	4600.85		12.4124	0		12.2935	0		12.2253	0		12.2798	0		12.2509	0			12.2586	6917.14		12.1789	0		12.4124	0		12.2935	0		12.2253	0		12.2798	0		12.2509	0
12.0512	19593954		12.1864	2421.01		12.4197	0		12.3009	0		12.2328	0		12.2872	0		12.2583	0			12.2661	7220.86		12.1864	0		12.4197	0		12.3009	0		12.2328	0		12.2872	0		12.2583	0
12.0579	12078066		12.1938	2549.57		12.4272	0		12.3083	0		12.2403	0		12.2946	0		12.2658	0			12.2735	5885.78		12.1938	0		12.4272	0		12.3083	0		12.2403	0		12.2946	0		12.2658	0
12.0648	7.76232e+06		12.2014	3569.64		12.4345	0		12.3157	0		12.2477	0		12.3021	0		12.2732	0			12.281	8289.49		12.2014	0		12.4345	0		12.3157	0		12.2477	0		12.3021	0		12.2732	0
12.0719	4832729		12.209	4952.47		12.4419	0		12.3231	0		12.2551	0		12.3095	0		12.2807	0			12.2885	6589.73		12.209	0		12.4419	0		12.3231	0		12.2551	0		12.3095	0		12.2807	0
12.079	3446714		12.2166	2448.62		12.4492	0		12.3306	0		12.2626	0		12.317	0		12.2881	0			12.296	3600.48		12.2166	0		12.4492	0		12.3306	0		12.2626	0		12.317	0		12.2881	0
12.0861	2.31287e+06		12.2241	3851.02		12.4566	0		12.338	0		12.27	0		12.3244	0		12.2955	0			12.3033	2436.63		12.2241	0		12.4566	0		12.338	0		12.27	0		12.3244	0		12.2955	0
12.0933	1.60902e+06		12.2316	2001.12		12.4639	0		12.3454	0		12.2774	0		12.3318	0		12.3029	0			12.3106	6050.74		12.2316	0		12.4639	0		12.3454	0		12.2774	0		12.3318	0		12.3029	0
12.1006	1.275e+06		12.2392	2962.84		12.4712	0		12.3528	0		12.2848	0		12.3393	0		12.3103	0			12.3178	4905.37		12.2392	0		12.4712	0		12.3528	0		12.2848	0		12.3393	0		12.3103	0
12.1078	976049		12.2467	0		12.4785	0		12.36	0		12.2923	0		12.3467	0		12.3177	0			12.3248	0		12.2467	0		12.4785	0		12.36	0		12.2923	0		12.3467	0		12.3177	0
12.1151	779376		12.2543	2647.36		12.4857	0		12.3674	0		12.2997	0		12.3541	0		12.3252	0			12.3318	0		12.2543	0		12.4857	0		12.3674	0		12.2997	0		12.3541	0		12.3252	0
12.1225	640211		12.2619	1841.44		12.4927	0		12.3748	0		12.3072	0		12.3615	0		12.3327	0			12.3385	0		12.2619	0		12.4927	0		12.3748	0		12.3072	0		12.3615	0		12.3327	0
12.13	613414		12.2693	0		12.4997	0		12.3821	0		12.3145	0		12.3689	0		12.3401	0			12.3452	0		12.2693	0		12.4997	0		12.3821	0		12.3145	0		12.3689	0		12.3401	0
12.1373	552112		12.2768	0		12.5066	0		12.3896	0		12.3221	0		12.3763	0		12.3475	0			12.352	0		12.2768	0		12.5066	0		12.3896	0		12.3221	0		12.3763	0		12.3475	0
12.1446	495816		12.2842	1949.41		12.5136	0		12.397	0		12.3295	0		12.3836	0		12.3549	0			12.3585	0		12.2842	0		12.5136	0		12.397	0		12.3295	0		12.3836	0		12.3549	0
12.152	423692		12.2919	2848.2		12.5203	0		12.4043	0		12.3369	0		12.391	0		12.3623	0			12.3651	0		12.2919	0		12.5203	0		12.4043	0		12.3369	0		12.391	0		12.3623	0
12.1595	377784		12.2995	0		12.5271	0		12.4115	0		12.3443	0		12.3984	0		12.3697	0			12.3718	0		12.2995	0		12.5271	0		12.4115	0		12.3443	0		12.3984	0		12.3697	0
12.1671	405701		12.3071	0		12.5338	0		12.4188	0		12.3517	0		12.4058	0		12.3771	0			12.3784	0		12.3071	0		12.5338	0		12.4188	0		12.3517	0		12.4058	0		12.3771	0
12.1746	343873		12.3145	0		12.5406	0		12.4262	0		12.3592	0		12.4132	0		12.3846	0			12.385	0		12.3145	0		12.5406	0		12.4262	0		12.3592	0		12.4132	0		12.3846	0
12.182	306115		12.3219	0		12.5473	0		12.4334	0		12.3665	0		12.4206	0		12.392	0			12.3918	0		12.3219	0		12.5473	0		12.4334	0		12.3665	0		12.4206	0		12.392	0
12.1895	302047		12.3294	2158.71		12.554	0		12.4406	0		12.3739	0		12.428	0		12.3993	0			12.3985	0		12.3294	0		12.554	0		12.4406	0		12.3739	0		12.428	0		12.3993	0
12.197	282416		12.3368	0		12.5606	0		12.4478	0		12.3815	0		12.4353	0		12.4067	0			12.4053	0		12.3368	0		12.5606	0		12.4478	0		12.3815	0		12.4353	0		12.4067	0
12.2043	285164		12.3441	0		12.5674	0		12.455	0		12.3888	0		12.4425	0		12.414	0			12.4121	0		12.3441	0		12.5674	0		12.455	0		12.3888	0		12.4425	0		12.414	0
12.2118	247353		12.3516	2255.46		12.5741	0		12.4622	0		12.3962	0		12.4498	0		12.4213	0			12.419	0		12.3516	0		12.5741	0		12.4622	0		12.3962	0		12.4498	0		12.4213	0
12.2194	258664		12.359	2705.45		12.5806	0		12.4693	0		12.4036	0		12.4571	0		12.4287	0			12.426	0		12.359	0		12.5806	0		12.4693	0		12.4036	0		12.4571	0		12.4287	0
12.227	227785		12.3663	0		12.5871	0		12.4765	0		12.411	0		12.4643	0		12.4359	0			12.4331	2644.82		12.3663	0		12.5871	0		12.4765	0		12.411	0		12.4643	0		12.4359	0
12.2344	207711		12.3738	0		12.5936	0		12.4837	0		12.4184	0		12.4715	0		12.4433	0			12.4402	0		12.3738	0		12.5936	0		12.4837	0		12.4184	0		12.4715	0		12.4433	0
12.2417	215697		12.3813	0		12.6001	0		12.4906	0		12.4258	0		12.4788	0		12.4507	0			12.4475	0		12.3813	0		12.6001	0		12.4906	0		12.4258	0		12.4788	0		12.4507	0
12.2492	198808		12.3887	0		12.6066	0		12.4976	0		12.4331	0		12.4859	0		12.458	0			12.4546	2012.85		12.3887	0		12.6066	0		12.4976	0		12.4331	0		12.4859	0		12.458	0
12.2567	199641		12.3959	0		12.6131	0		12.5045	0		12.4405	0		12.4929	0		12.4654	0			12.4621	2035.54		12.3959	0		12.6131	0		12.5045	0		12.4405	0		12.4929	0		12.4654	0
12.2643	185408		12.4032	0		12.6196	0		12.5115	0		12.4477	0		12.5	0		12.4727	0			12.4696	0		12.4032	0		12.6196	0		12.5115	0		12.4477	0		12.5	0		12.4727	0
12.2716	180785		12.4105	0		12.6261	0		12.5182	0		12.4551	0		12.507	0		12.4799	0			12.4769	0		12.4105	0		12.6261	0		12.5182	0		12.4551	0		12.507	0		12.4799	0
12.2791	180323		12.4179	0		12.6325	0		12.5249	0		12.4623	0		12.5139	0		12.487	0			12.4842	0		12.4179	0		12.6325	0		12.5249	0		12.4623	0		12.5139	0		12.487	0
12.2867	170398		12.4252	0		12.6391	0		12.5316	0		12.4696	0		12.5207	0		12.494	0			12.4917	0		12.4252	0		12.6391	0		12.5316	0		12.4696	0		12.5207	0		12.494	0
12.2941	152005		12.4324	0		12.6458	0		12.5383	0		12.4768	0		12.5274	0		12.501	0			12.4991	0		12.4324	0		12.6458	0		12.5383	0		12.4768	0		12.5274	0		12.501	0
12.3017	167212		12.4399	0		12.6525	0		12.545	0		12.4839	0		12.5342	0		12.5079	0			12.5067	0		12.4399	0		12.6525	0		12.545	0		12.4839	0		12.5342	0		12.5079	0
12.3092	134774		12.4471	0		12.6594	0		12.5517	0		12.4911	0		12.5409	0		12.5146	0			12.5141	0		12.4471	0		12.6594	0		12.5517	0		12.4911	0		12.5409	0		12.5146	0
12.3168	125545		12.4544	0		12.6663	0		12.5584	0		12.4981	0		12.5476	0		12.5215	0			12.5217	0		12.4544	0		12.6663	0		12.5584	0		12.4981	0		12.5476	0		12.5215	0
12.3243	145833		12.4618	0		12.6734	0		12.5651	0		12.5051	0		12.5543	0		12.5283	0			12.5292	0		12.4618	0		12.6734	0		12.5651	0		12.5051	0		12.5543	0		12.5283	0
12.3317	128447		12.4692	0		12.6805	0		12.5716	0		12.512	0		12.5611	0		12.535	0			12.5367	0		12.4692	0		12.6805	0		12.5716	0		12.512	0		12.5611	0		12.535	0
12.3393	124455		12.4764	0		12.6876	0		12.578	0		12.5187	0		12.5678	0		12.5417	0			12.5443	0		12.4764	0		12.6876	0		12.578	0		12.5187	0		12.5678	0		12.5417	0
12.347	115511		12.4836	0		12.6948	0		12.5846	0		12.5255	0		12.5744	0		12.5484	0			12.5517	0		12.4836	0		12.6948	0		12.5846	0		12.5255	0		12.5744	0		12.5484	0
12.3545	112253		12.4907	0		12.7023	0		12.591	0		12.5322	0		12.5811	0		12.5551	0			12.559	0		12.4907	0		12.7023	0		12.591	0		12.5322	0		12.5811	0		12.5551	0
12.3619	108493		12.4978	0		12.7097	0		12.5975	0		12.5389	0		12.5876	0		12.5618	0			12.566	0		12.4978	0		12.7097	0		12.5975	0		12.5389	0		12.5876	0		12.5618	0
12.3695	106656		12.5047	0		12.7171	0		12.604	0		12.5456	0		12.5941	0		12.5685	0			12.5729	0		12.5047	0		12.7171	0		12.604	0		12.5456	0		12.5941	0		12.5685	0
12.377	98196.3		12.5116	0		12.7246	0		12.6105	0		12.5524	0		12.6006	0		12.575	0			12.5797	0		12.5116	0		12.7246	0		12.6105	0		12.5524	0		12.6006	0		12.575	0
12.3845	95101.5		12.5183	0		12.732	0		12.6169	0		12.5591	0		12.6071	0		12.5815	0			12.5864	0		12.5183	0		12.732	0		12.6169	0		12.5591	0		12.6071	0		12.5815	0
12.392	85046.4		12.5251	0		12.7396	0		12.6234	0		12.5657	0		12.6136	0		12.588	0			12.593	0		12.5251	0		12.7396	0		12.6234	0		12.5657	0		12.6136	0		12.588	0
12.3996	86769.1		12.5319	0		12.747	0		12.6299	0		12.5723	0		12.6201	0		12.5945	0			12.5997	0		12.5319	0		12.747	0		12.6299	0		12.5723	0		12.6201	0		12.5945	0
12.4072	85839.5		12.5386	7111.18		12.7544	0		12.6364	0		12.5789	0		12.6266	0		12.6009	0			12.6062	0		12.5386	0		12.7544	0		12.6364	0		12.5789	0		12.6266	0		12.6009	0
12.4147	82686.6		12.5453	0		12.7621	0		12.6429	0		12.5855	0		12.6331	0		12.6074	0			12.6127	0		12.5453	0		12.7621	0		12.6429	0		12.5855	0		12.6331	0		12.6074	0
12.4221	78155.3		12.552	0		12.7698	0		12.6496	0		12.5921	0		12.6399	0		12.6139	0			12.6192	0		12.552	0		12.7698	0		12.6496	0		12.5921	0		12.6399	0		12.6139	0
12.4298	90192.7		12.5587	0		12.7772	0		12.6563	0		12.5986	0		12.6466	0		12.6204	0			12.6257	0		12.5587	0		12.7772	0		12.6563	0		12.5986	0		12.6466	0		12.6204	0
12.4373	70396		12.5652	0		12.7846	0		12.6632	0		12.605	0		12.6533	0		12.6269	0			12.6321	0		12.5652	0		12.7846	0		12.6632	0		12.605	0		12.6533	0		12.6269	0
12.4448	77769.1		12.5718	0		12.7922	0		12.6702	0		12.6115	0		12.6602	0		12.6334	0			12.6385	0		12.5718	0		12.7922	0		12.6702	0		12.6115	0		12.6602	0		12.6334	0
12.4522	64288.3		12.5784	0		12.7997	0		12.6771	0		12.618	0		12.6671	0		12.6399	0			12.645	0		12.5784	0		12.7997	0		12.6771	0		12.618	0		12.6671	0		12.6399	0
12.4597	72520.6		12.5849	0		12.8071	0		12.6842	0		12.6245	0		12.6741	0		12.6464	0			12.6514	0		12.5849	0		12.8071	0		12.6842	0		12.6245	0		12.6741	0		12.6464	0
12.4673	63333.1		12.5913	0		12.8145	0		12.6914	0		12.631	0		12.6812	0		12.653	0			12.6578	0		12.5913	0		12.8145	0		12.6914	0		12.631	0		12.6812	0		12.653	0
12.4747	77398.3		12.5977	0		12.822	0		12.6985	0		12.6377	0		12.6883	0		12.6598	0			12.6642	0		12.5977	0		12.822	0		12.6985	0		12.6377	0		12.6883	0		12.6598	0
12.4822	65759.8		12.6042	0		12.8295	0		12.7059	0		12.6443	0		12.6955	0		12.6665	0			12.6707	0		12.6042	0		12.8295	0		12.7059	0		12.6443	0		12.6955	0		12.6665	0
12.4898	74284.3		12.6106	0		12.8369	0		12.7133	0		12.651	0		12.7029	0		12.6734	0			12.6771	0		12.6106	0		12.8369	0		12.7133	0		12.651	0		12.7029	0		12.6734	0
12.4973	67915.7		12.6171	0		12.8444	0		12.7207	0		12.6577	0		12.7102	0		12.6803	0			12.6835	0		12.6171	0		12.8444	0		12.7207	0		12.6577	0		12.7102	0		12.6803	0
12.5046	67187.9		12.6236	0		12.8519	0		12.7282	0		12.6647	0		12.7176	0		12.6874	0			12.6899	0		12.6236	0		12.8519	0		12.7282	0		12.6647	0		12.7176	0		12.6874	0
12.512	56287.7		12.6301	0		12.8594	0		12.7356	0		12.6716	0		12.7251	0		12.6946	0			12.6964	0		12.6301	0		12.8594	0		12.7356	0		12.6716	0		12.7251	0		12.6946	0
12.5196	57412.5		12.6366	0		12.8668	0		12.743	0		12.6787	0		12.7326	0		12.7017	0			12.7028	0		12.6366	0		12.8668	0		12.743	0		12.6787	0		12.7326	0		12.7017	0
12.5272	67953		12.643	0		12.8744	0		12.7505	0		12.6858	0		12.74	0		12.7091	0			12.7093	0		12.643	0		12.8744	0		12.7505	0		12.6858	0		12.74	0		12.7091	0
12.5347	54045		12.6495	0		12.882	0		12.7579	0		12.693	0		12.7475	0		12.7165	0			12.7157	0		12.6495	0		12.882	0		12.7579	0		12.693	0		12.7475	0		12.7165	0
12.542	42774.9		12.6562	0		12.8897	0		12.7654	0		12.7004	0		12.755	0		12.7239	0			12.7222	0		12.6562	0		12.8897	0		12.7654	0		12.7004	0		12.755	0		12.7239	0
12.5494	43427.8		12.663	0		12.8973	0		12.773	0		12.7077	0		12.7625	0		12.7314	0			12.7288	0		12.663	0		12.8973	0		12.773	0		12.7077	0		12.7625	0		12.7314	0
12.5568	43951		12.6698	0		12.905	0		12.7805	0		12.7152	0		12.7699	0		12.7389	0			12.7355	0		12.6698	0		12.905	0		12.7805	0		12.7152	0		12.7699	0		12.7389	0
12.5642	34899.5		12.6766	0		12.9127	0		12.7879	0		12.7226	0		12.7775	0		12.7465	0			12.7421	0		12.6766	0		12.9127	0		12.7879	0		12.7226	0		12.7775	0		12.7465	0
12.5715	35077.1		12.6835	0		12.9203	0		12.7954	0		12.7301	0		12.7851	0		12.7539	0			12.7488	0		12.6835	0		12.9203	0		12.7954	0		12.7301	0		12.7851	0		12.7539	0
12.5789	39559.4		12.6905	0		12.9279	0		12.8027	0		12.7375	0		12.7925	0		12.7614	0			12.7556	0		12.6905	0		12.9279	0		12.8027	0		12.7375	0		12.7925	0		12.7614	0
12.5864	32331.2		12.6977	0		12.9356	0		12.8102	0		12.745	0		12.7999	0		12.769	0			12.7623	0		12.6977	0		12.9356	0		12.8102	0		12.745	0		12.7999	0		12.769	0
12.5938	34838.6		12.7048	0		12.9433	0		12.8176	0		12.7525	0		12.8074	0		12.7767	0			12.7694	0		12.7048	0		12.9433	0		12.8176	0		12.7525	0		12.8074	0		12.7767	0
12.601	49232.7		12.7122	0		12.9509	0		12.825	0		12.7601	0		12.8148	0		12.7841	0			12.7763	0		12.7122	0		12.9509	0		12.825	0		12.7601	0		12.8148	0		12.7841	0
12.6083	37249.6		12.7196	0		12.9584	0		12.8324	0		12.7675	0		12.8222	0		12.7918	0			12.7835	0		12.7196	0		12.9584	0		12.8324	0		12.7675	0		12.8222	0		12.7918	0
12.6157	28387.7		12.727	0		12.966	0		12.8399	0		12.7751	0		12.8296	0		12.7994	0			12.7905	0		12.727	0		12.966	0		12.8399	0		12.7751	0		12.8296	0		12.7994	0
12.6231	38268		12.7344	0		12.9738	0		12.8473	0		12.7826	0		12.837	0		12.8069	0			12.7976	0		12.7344	0		12.9738	0		12.8473	0		12.7826	0		12.837	0		12.8069	0
12.6306	30771.7		12.7419	0		12.9814	0		12.8548	0		12.7902	0		12.8445	0		12.8144	0			12.8049	0		12.7419	0		12.9814	0		12.8548	0		12.7902	0		12.8445	0		12.8144	0
12.638	32904.5		12.7493	0		12.989	0		12.8622	0		12.7978	0		12.8519	0		12.8218	0			12.8123	0		12.7493	0		12.989	0		12.8622	0		12.7978	0		12.8519	0		12.8218	0
12.6454	30508.6		12.7567	0		12.9966	0		12.8697	0		12.8053	0		12.8593	0		12.8292	0			12.8197	0		12.7567	0		12.9966	0		12.8697	0		12.8053	0		12.8593	0		12.8292	0
12.6529	31498.6		12.7642	0		13.0043	0		12.8772	0		12.8129	0		12.8668	0		12.8367	0			12.827	2757.94		12.7642	0		13.0043	0		12.8772	0		12.8129	0		12.8668	0		12.8367	0
12.6604	35062.5		12.7717	0		13.012	0		12.8848	0		12.8203	0		12.8745	0		12.8441	0			12.8345	0		12.7717	0		13.012	0		12.8848	0		12.8203	0		12.8745	0		12.8441	0
12.6677	20186.6		12.7793	0		13.0196	0		12.8922	0		12.8278	0		12.8821	0		12.8516	0			12.842	0		12.7793	0		13.0196	0		12.8922	0		12.8278	0		12.8821	0		12.8516	0
12.6752	31454.7		12.7868	0		13.0272	0		12.8999	0		12.8353	0		12.8897	0		12.859	0			12.8494	0		12.7868	0		13.0272	0		12.8999	0		12.8353	0		12.8897	0		12.859	0
12.6828	27476.1		12.7942	0		13.0348	0		12.9076	0		12.8429	0		12.8972	0		12.8667	0			12.8569	0		12.7942	0		13.0348	0		12.9076	0		12.8429	0		12.8972	0		12.8667	0
12.6903	29041.2		12.8019	0		13.0424	0		12.9152	0		12.8503	0		12.9049	0		12.8743	0			12.8645	0		12.8019	0		13.0424	0		12.9152	0		12.8503	0		12.9049	0		12.8743	0
12.6979	27544.8		12.8093	0		13.0498	0		12.9228	0		12.8579	0		12.9126	0		12.8819	0			12.8722	0		12.8093	0		13.0498	0		12.9228	0		12.8579	0		12.9126	0		12.8819	0
12.7053	26157.4		12.8168	0		13.0574	0		12.9305	0		12.8656	0		12.9201	0		12.8895	0			12.8797	2364.2		12.8168	0		13.0574	0		12.9305	0		12.8656	0		12.9201	0		12.8895	0
12.713	19928.5		12.8242	0		13.0651	0		12.9382	0		12.873	0		12.9277	0		12.8972	0			12.8873	0		12.8242	0		13.0651	0		12.9382	0		12.873	0		12.9277	0		12.8972	0
12.7206	22394.7		12.8317	0		13.0728	0		12.9458	0		12.8807	0		12.9354	0		12.9047	0			12.8949	0		12.8317	0		13.0728	0		12.9458	0		12.8807	0		12.9354	0		12.9047	0
12.7282	26228.2		12.8392	0		13.0804	0		12.9534	0		12.8882	0		12.9429	0		12.9123	0			12.9024	0		12.8392	0		13.0804	0		12.9534	0		12.8882	0		12.9429	0		12.9123	0
12.7358	23477.3		12.8467	0		13.088	0		12.9611	0		12.896	0		12.9504	0		12.9199	0			12.9098	0		12.8467	0		13.088	0		12.9611	0		12.896	0		12.9504	0		12.9199	0
12.7433	20059.8		12.8542	0		13.0957	0		12.9688	0		12.9036	0		12.958	0		12.9276	0			12.9175	0		12.8542	0		13.0957	0		12.9688	0		12.9036	0		12.958	0		12.9276	0
12.7508	20128.8		12.8617	0		13.1033	0		12.9763	0		12.9112	0		12.9656	0		12.9352	0			12.9249	0		12.8617	0		13.1033	0		12.9763	0		12.9112	0		12.9656	0		12.9352	0
12.7584	20578.9		12.8691	0		13.1109	0		12.9839	0		12.9188	0		12.973	0		12.9429	0			12.9326	0		12.8691	0		13.1109	0		12.9839	0		12.9188	0		12.973	0		12.9429	0
12.766	21494.5		12.8766	0		13.1185	0		12.9914	0		12.9266	0		12.9805	0		12.9505	0			12.9401	1558.59		12.8766	0		13.1185	0		12.9914	0		12.9266	0		12.9805	0		12.9505	0
12.7736	18944.5		12.8842	0		13.1262	0		12.9991	0		12.9342	0		12.9881	0		12.9582	0			12.9478	0		12.8842	0		13.1262	0		12.9991	0		12.9342	0		12.9881	0		12.9582	0
12.7812	25766.1		12.8918	0		13.1338	0		13.0066	0		12.9418	0		12.9956	0		12.9658	0			12.9553	0		12.8918	0		13.1338	0		13.0066	0		12.9418	0		12.9956	0		12.9658	0
12.7887	20030		12.8995	0		13.1415	0		13.014	0		12.9494	0		13.0031	0		12.9734	0			12.9628	0		12.8995	0		13.1415	0		13.014	0		12.9494	0		13.0031	0		12.9734	0
12.7962	16122.3		12.907	0		13.1491	0		13.0217	0		12.9571	0		13.0107	0		12.981	0			12.9704	1952.53		12.907	0		13.1491	0		13.0217	0		12.9571	0		13.0107	0		12.981	0
12.8037	18198.6		12.9147	0		13.1568	0		13.0292	0		12.9647	0		13.0181	0		12.9887	0			12.9781	0		12.9147	0		13.1568	0		13.0292	0		12.9647	0		13.0181	0		12.9887	0
12.8113	18331.5		12.9223	0		13.1644	0		13.0367	0		12.9723	0		13.0256	0		12.9964	0			12.9857	0		12.9223	0		13.1644	0		13.0367	0		12.9723	0		13.0256	0		12.9964	0
12.8189	20120.4		12.93	0		13.172	0		13.0441	0		12.9797	0		13.0331	0		13.004	0			12.9933	0		12.93	0		13.172	0		13.0441	0		12.9797	0		13.0331	0		13.004	0
12.8265	18449.2		12.9376	0		13.1797	0		13.0517	0		12.9872	0		13.0405	0		13.0116	0			13.0007	1680.79		12.9376	1680.22		13.1797	0		13.0517	0		12.9872	0		13.0405	0		13.0116	0
12.8341	16871.4		12.9452	0		13.1874	0		13.0592	0		12.9947	0		13.048	0		13.0191	0			13.0083	0		12.9452	0		13.1874	0		13.0592	0		12.9947	0		13.048	0		13.0191	0
12.8417	17903		12.9529	0		13.195	0		13.0667	0		13.0022	0		13.0555	0		13.0267	0			13.0159	0		12.9529	0		13.195	0		13.0667	0		13.0022	0		13.0555	0		13.0267	0
12.8493	15435.7		12.9603	0		13.2027	0		13.0743	0		13.0097	0		13.0629	0		13.0343	0			13.0236	0		12.9603	0		13.2027	0		13.0743	0		13.0097	0		13.0629	0		13.0343	0
12.8569	15705.9		12.9678	0		13.2103	0		13.0818	0		13.0172	0		13.0705	0		13.0418	0			13.0314	0		12.9678	0		13.2103	0		13.0818	0		13.0172	0		13.0705	0		13.0418	0
12.8646	14416.5		12.9754	0		13.2181	0		13.0894	0		13.0246	0		13.0781	0		13.0494	0			13.039	0		12.9754	0		13.2181	0		13.0894	0		13.0246	0		13.0781	0		13.0494	0
12.872	16110.3		12.9829	0		13.2257	0		13.097	0		13.0321	0		13.0858	0		13.0569	0			13.0465	0		12.9829	0		13.2257	0		13.097	0		13.0321	0		13.0858	0		13.0569	0
12.8796	18467.5		12.9903	0		13.2334	0		13.1045	0		13.0395	0		13.0935	0		13.0644	0			13.0541	1869.96		12.9903	0		13.2334	0		13.1045	0		13.0395	0		13.0935	0		13.0644	0
12.887	21082.4		12.998	0		13.241	0		13.1122	0		13.047	0		13.1011	0		13.0718	0			13.0618	0		12.998	0		13.241	0		13.1122	0		13.047	0		13.1011	0		13.0718	0
12.8946	16937.4		13.0054	0		13.2487	0		13.1198	0		13.0544	0		13.1087	0		13.0793	0			13.0695	0		13.0054	0		13.2487	0		13.1198	0		13.0544	0		13.1087	0		13.0793	0
12.9021	13385.3		13.0129	0		13.2564	0		13.1273	0		13.0619	0		13.1164	0		13.0868	0			13.0771	0		13.0129	0		13.2564	0		13.1273	0		13.0619	0		13.1164	0		13.0868	0
12.9097	17513.4		13.0206	0		13.264	0		13.1347	0		13.0695	0		13.1238	0		13.0944	0			13.0849	0		13.0206	0		13.264	0		13.1347	0		13.0695	0		13.1238	0		13.0944	0
12.9173	19264.9		13.0282	0		13.2717	0		13.1422	0		13.0771	0		13.1314	0		13.102	0			13.0926	0		13.0282	0		13.2717	0		13.1422	0		13.0771	0		13.1314	0		13.102	0
12.9248	14562.5		13.0356	0		13.2794	0		13.1499	0		13.0846	0		13.1391	0		13.1097	0			13.1001	0		13.0356	0		13.2794	0		13.1499	0		13.0846	0		13.1391	0		13.1097	0
12.9324	17509.2		13.0431	0		13.287	0		13.1575	0		13.0922	0		13.1467	0		13.1174	0			13.1076	0		13.0431	0		13.287	0		13.1575	0		13.0922	0		13.1467	0		13.1174	0
12.94	16520.1		13.0507	0		13.2945	0		13.165	0		13.0998	0		13.1542	0		13.125	0			13.1153	0		13.0507	0		13.2945	0		13.165	0		13.0998	0		13.1542	0		13.125	0
12.9477	16410		13.0582	0		13.3021	0		13.1727	0		13.1075	0		13.1618	0		13.1326	0			13.123	0		13.0582	0		13.3021	0		13.1727	0		13.1075	0		13.1618	0		13.1326	0
12.9552	19306.3		13.0658	0		13.3096	0		13.1802	0		13.1151	0		13.1694	0		13.1402	0			13.1306	0		13.0658	0		13.3096	0		13.1802	0		13.1151	0		13.1694	0		13.1402	0
12.9629	16170.6		13.0733	0		13.3171	0		13.1877	0		13.1227	0		13.1771	0		13.1479	0			13.1381	0		13.0733	0		13.3171	0		13.1877	0		13.1227	0		13.1771	0		13.1479	0
12.9704	14686.4		13.0809	0		13.3245	0		13.1953	0		13.1303	0		13.1848	0		13.1555	0			13.1458	0		13.0809	0		13.3245	0		13.1953	0		13.1303	0		13.1848	0		13.1555	0
12.9779	20292.4		13.0883	0		13.332	0		13.203	0		13.138	0		13.1924	0		13.1631	0			13.1535	0		13.0883	0		13.332	0		13.203	0		13.138	0		13.1924	0		13.1631	0
12.9855	10335.5		13.096	0		13.3395	0		13.2107	0		13.1456	0		13.2	0		13.1708	0			13.161	0		13.096	0		13.3395	0		13.2107	0		13.1456	0		13.2	0		13.1708	0
12.9931	9906.18		13.1036	0		13.3472	0		13.2183	0		13.1532	0		13.2077	0		13.1784	0			13.1686	0		13.1036	0		13.3472	0		13.2183	0		13.1532	0		13.2077	0		13.1784	0
13.0006	15686		13.1111	0		13.3548	0		13.2259	0		13.1608	0		13.2154	0		13.186	0			13.1763	0		13.1111	0		13.3548	0		13.2259	0		13.1608	0		13.2154	0		13.186	0
13.0082	12795.3		13.1187	0		13.3624	0		13.2336	0		13.1685	0		13.223	0		13.1937	0			13.1839	0		13.1187	0		13.3624	0		13.2336	0		13.1685	0		13.223	0		13.1937	0
13.0158	14871.1		13.1263	0		13.3701	0		13.2411	0		13.1762	0		13.2307	0		13.2013	0			13.1914	0		13.1263	0		13.3701	0		13.2411	0		13.1762	0		13.2307	0		13.2013	0
13.0234	9730.83		13.1338	0		13.3778	0		13.2488	0		13.1838	0		13.2382	0		13.209	0			13.1991	0		13.1338	0		13.3778	0		13.2488	0		13.1838	0		13.2382	0		13.209	0
13.0309	14202.5		13.1415	0		13.3854	0		13.2564	0		13.1914	0		13.2459	0		13.2166	0			13.2067	0		13.1415	0		13.3854	0		13.2564	0		13.1914	0		13.2459	0		13.2166	0
13.0384	12646.1		13.1489	0		13.3931	0		13.2641	0		13.1991	0		13.2534	0		13.2242	0			13.2144	0		13.1489	0		13.3931	0		13.2641	0		13.1991	0		13.2534	0		13.2242	0
13.046	9799.98		13.1565	0		13.4008	0		13.2716	0		13.2067	0		13.261	0		13.232	0			13.222	0		13.1565	0		13.4008	0		13.2716	0		13.2067	0		13.261	0		13.232	0
13.0536	10159.2		13.1642	0		13.4085	0		13.2792	0		13.2144	0		13.2687	0		13.2396	0			13.2295	0		13.1642	0		13.4085	0		13.2792	0		13.2144	0		13.2687	0		13.2396	0
13.0612	12543.1		13.1718	0		13.4159	0		13.2867	0		13.222	0		13.2763	0		13.2472	0			13.2372	0		13.1718	0		13.4159	0		13.2867	0		13.222	0		13.2763	0		13.2472	0
13.0686	5384.82		13.1794	0		13.4236	0		13.2944	0		13.2297	0		13.2838	0		13.2549	0			13.2449	0		13.1794	0		13.4236	0		13.2944	0		13.2297	0		13.2838	0		13.2549	0
13.0761	10220		13.187	0		13.4313	0		13.3019	0		13.2374	0		13.2914	0		13.2626	0			13.2524	0		13.187	0		13.4313	0		13.3019	0		13.2374	0		13.2914	0		13.2626	0
13.0837	7808.42		13.1947	0		13.439	0		13.3093	0		13.245	0		13.2992	0		13.2702	0			13.26	0		13.1947	0		13.439	0		13.3093	0		13.245	0		13.2992	0		13.2702	0
13.0912	7824.07		13.2023	0		13.4464	0		13.3168	0		13.2526	0		13.3067	0		13.2779	0			13.2677	0		13.2023	0		13.4464	0		13.3168	0		13.2526	0		13.3067	0		13.2779	0
13.0988	7067.41		13.2099	0		13.4541	0		13.3245	0		13.2604	0		13.3141	0		13.2855	0			13.2753	0		13.2099	0		13.4541	0		13.3245	0		13.2604	0		13.3141	0		13.2855	0
13.1064	10136.9		13.2175	0		13.4618	0		13.332	0		13.2678	0		13.3217	0		13.2932	0			13.2829	0		13.2175	0		13.4618	0		13.332	0		13.2678	0		13.3217	0		13.2932	0
13.114	8954.63		13.2251	0		13.4694	0		13.3394	0		13.2755	0		13.3292	0		13.3007	0			13.2905	0		13.2251	0		13.4694	0		13.3394	0		13.2755	0		13.3292	0		13.3007	0
13.1216	12726.1		13.2327	0		13.4771	0		13.3469	0		13.2829	0		13.3367	0		13.3084	0			13.2982	0		13.2327	0		13.4771	0		13.3469	0		13.2829	0		13.3367	0		13.3084	0
13.1292	10685.8		13.2402	0		13.4847	0		13.3544	0		13.2906	0		13.3442	0		13.3158	0			13.3056	0		13.2402	0		13.4847	0		13.3544	0		13.2906	0		13.3442	0		13.3158	0
13.1368	8313.4		13.2478	0		13.4924	0		13.3621	0		13.2981	0		13.3517	0		13.3235	0			13.3132	0		13.2478	0		13.4924	0		13.3621	0		13.2981	0		13.3517	0		13.3235	0
13.1444	11201.9		13.2555	0		13.5001	0		13.3697	0		13.3055	0		13.3594	0		13.3312	0			13.3207	0		13.2555	0		13.5001	0		13.3697	0		13.3055	0		13.3594	0		13.3312	0
13.152	8413.99		13.2631	0		13.5077	0		13.3774	0		13.3129	0		13.3669	0		13.3388	0			13.3284	0		13.2631	0		13.5077	0		13.3774	0		13.3129	0		13.3669	0		13.3388	0
13.1594	8362.46		13.2706	0		13.5153	0		13.3849	0		13.3204	0		13.3745	0		13.3465	0			13.336	0		13.2706	0		13.5153	0		13.3849	0		13.3204	0		13.3745	2166.9		13.3465	0
13.1671	9628.79		13.2782	0		13.523	0		13.3926	0		13.328	0		13.3822	0		13.354	0			13.3436	0		13.2782	0		13.523	0		13.3926	0		13.328	0		13.3822	0		13.354	0
13.1747	9965.83		13.2859	0		13.5307	0		13.4002	0		13.3354	0		13.3899	0		13.3617	0			13.3512	0		13.2859	0		13.5307	0		13.4002	0		13.3354	0		13.3899	0		13.3617	0
13.1823	6313.75		13.2933	0		13.5383	0		13.4078	0		13.3428	0		13.3976	0		13.3693	0			13.3589	0		13.2933	0		13.5383	0		13.4078	0		13.3428	0		13.3976	1793.12		13.3693	0
13.1899	9474.79		13.3008	0		13.5459	0		13.4154	0		13.3505	0		13.4052	0		13.3769	0			13.3666	0		13.3008	0		13.5459	0		13.4154	0		13.3505	0		13.4052	0		13.3769	0
13.1975	8833.38		13.3082	0		13.5536	0		13.423	0		13.358	0		13.4128	0		13.3846	0			13.3741	0		13.3082	0		13.5536	0		13.423	0		13.358	0		13.4128	0		13.3846	0
13.205	8612.81		13.3155	0		13.5613	0		13.4307	0		13.3656	0		13.4205	0		13.3922	0			13.3817	0		13.3155	0		13.5613	0		13.4307	0		13.3656	0		13.4205	0		13.3922	0
13.2126	7566.43		13.323	0		13.5688	0		13.4383	0		13.3732	0		13.428	0		13.3999	0			13.3894	0		13.323	0		13.5688	0		13.4383	0		13.3732	0		13.428	0		13.3999	0
13.2203	10114		13.3304	0		13.5764	2006.82		13.4459	0		13.3809	0		13.4357	0		13.4075	0			13.3971	0		13.3304	0		13.5764	0		13.4459	0		13.3809	0		13.4357	0		13.4075	0
13.2279	7320.59		13.3378	0		13.5842	0		13.4535	0		13.3886	0		13.4433	0		13.415	0			13.4045	1623.96		13.3378	0		13.5842	0		13.4535	0		13.3886	2723.58		13.4433	0		13.415	0
13.2355	5266.08		13.3453	0		13.5917	0		13.461	0		13.3961	0		13.451	0		13.4227	0			13.412	0		13.3453	0		13.5917	0		13.461	0		13.3961	0		13.451	0		13.4227	0
13.2431	8683.02		13.3527	0		13.5995	3121.53		13.4686	0		13.4038	0		13.4586	0		13.4303	0			13.4198	0		13.3527	0		13.5995	0		13.4686	0		13.4038	0		13.4586	0		13.4303	0
13.2505	8527.67		13.3602	0		13.6072	3354.26		13.4763	0		13.4115	0		13.4661	0		13.4379	0			13.4275	0		13.3602	0		13.6072	0		13.4763	0		13.4115	0		13.4661	0		13.4379	0
13.2582	7521.17		13.3676	0		13.6149	3853.92		13.4838	0		13.4192	0		13.4736	0		13.4456	0			13.4349	0		13.3676	0		13.6149	0		13.4838	0		13.4192	0		13.4736	0		13.4456	0
13.2657	6767.87		13.3753	0		13.6227	6620.22		13.4914	0		13.4268	0		13.4813	0		13.4533	0			13.4425	0		13.3753	2389.25		13.6227	0		13.4914	0		13.4268	0		13.4813	0		13.4533	0
13.2733	6723.8		13.383	0		13.6304	4588.61		13.4991	0		13.4344	0		13.4888	0		13.4609	0			13.4502	0		13.383	0		13.6304	0		13.4991	0		13.4344	0		13.4888	0		13.4609	0
13.281	7323.69		13.3907	0		13.6381	3387.32		13.5068	0		13.4421	0		13.4964	0		13.4685	0			13.4579	0		13.3907	2043.55		13.6381	0		13.5068	0		13.4421	0		13.4964	0		13.4685	0
13.2885	6576.43		13.3982	0		13.646	4087.23		13.5144	0		13.4498	0		13.5041	0		13.4761	0			13.4655	0		13.3982	0		13.646	0		13.5144	0		13.4498	0		13.5041	0		13.4761	0
13.2962	8681.07		13.4058	0		13.6537	2614.65		13.5219	0		13.4574	0		13.5118	0		13.4837	0			13.4731	0		13.4058	0		13.6537	0		13.5219	0		13.4574	0		13.5118	0		13.4837	0
13.3037	6227.17		13.4133	0		13.6615	3777.38		13.5295	0		13.465	0		13.5194	0		13.4913	0			13.4807	0		13.4133	0		13.6615	0		13.5295	0		13.465	0		13.5194	0		13.4913	0
13.3113	6274.47		13.4207	0		13.6693	0		13.5371	0		13.4727	0		13.5269	0		13.499	0			13.4883	0		13.4207	0		13.6693	0		13.5371	0		13.4727	0		13.5269	0		13.499	0
13.3189	10066.2		13.4283	0		13.677	3214.91		13.5447	0		13.4803	0		13.5344	0		13.5066	0			13.496	0		13.4283	0		13.677	0		13.5447	0		13.4803	0		13.5344	0		13.5066	0
13.3265	9263.64		13.436	0		13.6848	0		13.5522	0		13.488	0		13.5421	0		13.5143	0			13.5035	0		13.436	0		13.6848	0		13.5522	0		13.488	0		13.5421	0		13.5143	0
13.3341	8932.32		13.4437	0		13.6923	0		13.5598	0		13.4956	0		13.5497	0		13.5219	0			13.5112	0		13.4437	0		13.6923	0		13.5598	0		13.4956	0		13.5497	0		13.5219	0
13.3416	12306.3		13.4513	0		13.7001	0		13.5675	0		13.5033	0		13.5573	0		13.5295	0			13.5188	1722.02		13.4513	0		13.7001	0		13.5675	0		13.5033	0		13.5573	0		13.5295	0
13.3492	9830.13		13.4589	0		13.7077	0		13.5752	0		13.5109	0		13.5648	0		13.537	0			13.5264	0		13.4589	0		13.7077	0		13.5752	0		13.5109	0		13.5648	0		13.537	0
13.3568	8939.78		13.4665	0		13.7153	0		13.5826	0		13.5185	0		13.5723	0		13.5447	0			13.5341	0		13.4665	0		13.7153	0		13.5826	0		13.5185	0		13.5723	0		13.5447	0
13.3643	10793.4		13.4742	0		13.7228	0		13.59	0		13.5262	0		13.5798	0		13.5523	0			13.5416	0		13.4742	0		13.7228	0		13.59	0		13.5262	0		13.5798	0		13.5523	0
13.3718	10104.4		13.4818	0		13.7304	0		13.5976	0		13.5338	0		13.5873	0		13.5599	0			13.5493	0		13.4818	0		13.7304	0		13.5976	0		13.5338	0		13.5873	0		13.5599	0
13.3794	12489.6		13.4894	0		13.7381	0		13.6051	0		13.5414	0		13.5948	0		13.5675	0			13.557	0		13.4894	0		13.7381	0		13.6051	0		13.5414	0		13.5948	0		13.5675	0
13.387	12418.5		13.4969	0		13.7458	0		13.6126	3087.45		13.549	0		13.6023	0		13.5752	0			13.5646	0		13.4969	0		13.7458	0		13.6126	0		13.549	0		13.6023	0		13.5752	0
13.3945	12537.4		13.5046	0		13.7534	0		13.6201	1915.25		13.5567	0		13.6098	0		13.5828	0			13.5724	0		13.5046	0		13.7534	0		13.6201	0		13.5567	0		13.6098	0		13.5828	0
13.4021	17694.6		13.512	0		13.7611	0		13.6277	0		13.5643	0		13.6174	0		13.5904	0			13.58	0		13.512	0		13.7611	0		13.6277	0		13.5643	0		13.6174	0		13.5904	0
13.4097	12085.6		13.5196	0		13.7688	0		13.6354	0		13.572	0		13.6249	0		13.5981	0			13.5877	0		13.5196	0		13.7688	0		13.6354	0		13.572	0		13.6249	0		13.5981	0
13.4172	15240.8		13.5273	0		13.7765	0		13.6431	0		13.5796	0		13.6324	0		13.6057	0			13.5952	0		13.5273	0		13.7765	0		13.6431	0		13.5796	0		13.6324	0		13.6057	0
13.4247	15709.5		13.5349	0		13.7841	0		13.6506	2328.39		13.5872	0		13.6401	0		13.6132	0			13.603	0		13.5349	0		13.7841	0		13.6506	0		13.5872	0		13.6401	0		13.6132	0
13.432	17569.1		13.5426	0		13.7916	0		13.6582	0		13.5949	0		13.6476	0		13.6208	0			13.6106	0		13.5426	0		13.7916	0		13.6582	0		13.5949	0		13.6476	0		13.6208	0
13.4395	12625.4		13.5502	0		13.7994	0		13.6657	0		13.6023	0		13.6552	0		13.6285	0			13.6183	0		13.5502	0		13.7994	0		13.6657	0		13.6023	0		13.6552	0		13.6285	0
13.447	17033.7		13.5579	0		13.807	0		13.6733	0		13.6099	0		13.6629	0		13.6361	0			13.6259	0		13.5579	0		13.807	0		13.6733	0		13.6099	0		13.6629	0		13.6361	0
13.4544	12846.6		13.5655	0		13.8147	0		13.6809	0		13.6174	0		13.6705	0		13.6437	0			13.6336	0		13.5655	0		13.8147	0		13.6809	0		13.6174	0		13.6705	0		13.6437	0
13.462	10310.3		13.573	0		13.8223	0		13.6885	0		13.625	0		13.6781	0		13.6511	0			13.6413	0		13.573	0		13.8223	0		13.6885	0		13.625	0		13.6781	0		13.6511	0
13.4695	10199.7		13.5805	0		13.83	0		13.696	0		13.6325	0		13.6858	0		13.6588	0			13.6489	0		13.5805	0		13.83	0		13.696	0		13.6325	0		13.6858	0		13.6588	0
13.4769	8981.74		13.588	0		13.8377	0		13.7036	0		13.6399	0		13.6934	0		13.6663	0			13.6566	0		13.588	0		13.8377	0		13.7036	0		13.6399	0		13.6934	0		13.6663	0
13.4843	11957.1		13.5957	0		13.8453	0		13.711	0		13.6473	0		13.7009	0		13.6739	0			13.6644	0		13.5957	0		13.8453	0		13.711	0		13.6473	0		13.7009	0		13.6739	0
13.4917	13172.5		13.6031	0		13.8529	0		13.7186	0		13.655	0		13.7084	0		13.6814	0			13.6718	0		13.6031	0		13.8529	0		13.7186	0		13.655	0		13.7084	0		13.6814	0
13.4991	8316.96		13.6106	0		13.8606	0		13.726	0		13.6626	0		13.716	0		13.6891	0			13.6794	0		13.6106	0		13.8606	0		13.726	0		13.6626	0		13.716	0		13.6891	0
13.5064	12811.6		13.6182	0		13.8683	0		13.7337	0		13.6702	0		13.7237	0		13.6967	0			13.6868	0		13.6182	0		13.8683	0		13.7337	0		13.6702	0		13.7237	0		13.6967	0
13.5138	11008.6		13.6257	0		13.8759	0		13.7413	0		13.6778	0		13.7312	0		13.7043	0			13.6945	0		13.6257	0		13.8759	0		13.7413	0		13.6778	0		13.7312	0		13.7043	0
13.5207	9416.12		13.6332	0		13.8835	0		13.7488	0		13.6855	0		13.7387	0		13.7119	0			13.702	0		13.6332	0		13.8835	0		13.7488	0		13.6855	0		13.7387	0		13.7119	0
13.5274	12714.7		13.6406	0		13.8912	0		13.7565	0		13.693	0		13.7463	0		13.7196	0			13.7097	0		13.6406	0		13.8912	0		13.7565	0		13.693	0		13.7463	0		13.7196	0
13.5341	0		13.6483	0		13.8989	0		13.7641	0		13.7006	0		13.754	0		13.7272	0			13.7172	0		13.6483	0		13.8989	0		13.7641	0		13.7006	0		13.754	0		13.7272	0
13.5406	19209.4		13.6559	0		13.9065	0		13.7717	0		13.708	0		13.7617	0		13.7348	0			13.7248	0		13.6559	0		13.9065	0		13.7717	0		13.708	0		13.7617	0		13.7348	0
13.5471	31575.9		13.6634	0		13.9139	0		13.7795	0		13.7157	0		13.7693	0		13.7425	0			13.7324	0		13.6634	0		13.9139	0		13.7795	0		13.7157	0		13.7693	0		13.7425	0
13.5535	23823.9		13.6709	0		13.9216	0		13.7871	0		13.7234	0		13.7769	0		13.7502	0			13.7401	0		13.6709	0		13.9216	0		13.7871	0		13.7234	0		13.7769	0		13.7502	0
13.5599	0		13.6784	0		13.929	0		13.7948	0		13.731	0		13.7846	0		13.7578	0			13.7476	0		13.6784	0		13.929	0		13.7948	0		13.731	0		13.7846	0		13.7578	0
13.5662	0		13.6858	0		13.9365	0		13.8024	0		13.7386	0		13.7922	0		13.7654	0			13.7552	0		13.6858	0		13.9365	0		13.8024	0		13.7386	0		13.7922	0		13.7654	0
13.5725	0		13.6932	0		13.9441	0		13.8101	0		13.7463	0		13.7999	0		13.7731	0			13.7628	0		13.6932	0		13.9441	0		13.8101	0		13.7463	0		13.7999	0		13.7731	0
13.5789	0		13.7007	1544.99		13.9516	0		13.8177	0		13.7539	0		13.8075	0		13.7808	0			13.7704	0		13.7007	0		13.9516	0		13.8177	0		13.7539	0		13.8075	0		13.7808	0
13.5851	0		13.7083	0		13.9591	0		13.8254	0		13.7616	0		13.8152	0		13.7884	0			13.7779	0		13.7083	0		13.9591	0		13.8254	0		13.7616	0		13.8152	0		13.7884	0
13.5914	0		13.7158	0		13.9665	0		13.833	0		13.7692	0		13.8228	0		13.7961	0			13.7854	0		13.7158	0		13.9665	0		13.833	0		13.7692	0		13.8228	0		13.7961	0
13.5976	0		13.7234	0		13.974	0		13.8407	0		13.7769	0		13.8305	0		13.8037	0			13.7931	0		13.7234	0		13.974	0		13.8407	0		13.7769	0		13.8305	0		13.8037	0
13.6039	0		13.7309	0		13.9815	0		13.8482	0		13.7845	0		13.8381	0		13.8114	0			13.8006	0		13.7309	0		13.9815	0		13.8482	0		13.7845	0		13.8381	0		13.8114	0
13.6101	0		13.7386	0		13.989	0		13.8557	0		13.7921	0		13.8456	0		13.819	0			13.8081	0		13.7386	0		13.989	0		13.8557	0		13.7921	0		13.8456	0		13.819	0
13.6163	0		13.7462	0		13.9964	0		13.8633	0		13.7998	0		13.8533	0		13.8267	0			13.8158	0		13.7462	0		13.9964	0		13.8633	0		13.7998	0		13.8533	0		13.8267	0
13.6225	0		13.7536	0		14.0039	0		13.871	0		13.8075	0		13.8609	0		13.8343	0			13.8234	0		13.7536	0		14.0039	0		13.871	0		13.8075	0		13.8609	0		13.8343	0
13.6289	0		13.7612	0		14.0113	0		13.8785	0		13.8151	0		13.8685	0		13.842	0			13.8309	0		13.7612	0		14.0113	0		13.8785	0		13.8151	0		13.8685	0		13.842	0
13.6351	0		13.7687	0		14.0188	0		13.886	0		13.8227	0		13.8762	0		13.8495	0			13.8385	0		13.7687	0		14.0188	0		13.886	0		13.8227	0		13.8762	0		13.8495	0
13.6414	0		13.7763	0		14.0264	0		13.8936	0		13.8304	0		13.8836	0		13.8571	0			13.8462	0		13.7763	0		14.0264	0		13.8936	0		13.8304	0		13.8836	0		13.8571	0
13.6476	0		13.7838	0		14.0338	0		13.9011	0		13.8381	0		13.8911	0		13.8647	0			13.8538	0		13.7838	0		14.0338	0		13.9011	0		13.8381	0		13.8911	0		13.8647	0
13.6538	0		13.7914	0		14.0413	0		13.9086	0		13.8457	0		13.8987	0		13.8724	0			13.8614	0		13.7914	0		14.0413	0		13.9086	0		13.8457	0		13.8987	0		13.8724	0
13.66	0		13.7991	0		14.0488	0		13.9161	0		13.8533	0		13.9063	0		13.8801	0			13.8688	0		13.7991	0		14.0488	0		13.9161	0		13.8533	0		13.9063	0		13.8801	0
13.6662	0		13.8067	0		14.0563	0		13.9235	0		13.8608	0		13.9139	0		13.8877	0			13.8763	0		13.8067	0		14.0563	0		13.9235	0		13.8608	0		13.9139	0		13.8877	0
13.6724	0		13.8143	0		14.0637	0		13.931	0		13.8685	0		13.9213	0		13.8953	0			13.8839	0		13.8143	0		14.0637	0		13.931	0		13.8685	0		13.9213	0		13.8953	0
13.6786	0		13.8219	0		14.0715	0		13.9385	0		13.8761	0		13.9287	0		13.903	0			13.8915	0		13.8219	0		14.0715	0		13.9385	0		13.8761	0		13.9287	0		13.903	0
13.6848	0		13.8296	0		14.0791	0		13.9459	0		13.8837	0		13.9362	0		13.9105	0			13.8991	0		13.8296	0		14.0791	0		13.9459	0		13.8837	0		13.9362	0		13.9105	0
13.691	0		13.8373	0		14.0868	0		13.9534	0		13.8913	0		13.9437	0		13.9179	0			13.9068	0		13.8373	0		14.0868	0		13.9534	0		13.8913	0		13.9437	0		13.9179	0
13.6973	0		13.8447	0		14.0943	0		13.9608	0		13.899	0		13.9511	0		13.9255	0			13.9144	0		13.8447	0		14.0943	0		13.9608	0		13.899	0		13.9511	0		13.9255	0
13.7035	0		13.8523	0		14.1018	0		13.9683	0		13.9066	0		13.9587	0		13.9331	0			13.922	0		13.8523	0		14.1018	0		13.9683	0		13.9066	0		13.9587	0		13.9331	0
13.7097	0		13.8598	0		14.1094	0		13.9757	0		13.914	0		13.9662	0		13.9408	0			13.9296	0		13.8598	0		14.1094	0		13.9757	0		13.914	0		13.9662	0		13.9408	0
13.7159	0		13.8675	0		14.1169	0		13.9832	0		13.9216	0		13.9737	0		13.9482	0			13.9373	0		13.8675	0		14.1169	0		13.9832	0		13.9216	0		13.9737	0		13.9482	0
13.7223	0		13.8749	0		14.1244	0		13.9907	0		13.9291	0		13.9812	0		13.9557	0			13.9449	0		13.8749	0		14.1244	0		13.9907	0		13.9291	0		13.9812	0		13.9557	0
13.7287	0		13.8825	0		14.1319	0		13.9981	0		13.9367	0		13.9886	0		13.9632	0			13.9525	0		13.8825	0		14.1319	0		13.9981	0		13.9367	0		13.9886	0		13.9632	0
13.735	0		13.89	0		14.1393	0		14.0055	0		13.9443	0		13.9961	0		13.9707	0			13.9599	0		13.89	0		14.1393	0		14.0055	0		13.9443	0		13.9961	0		13.9707	0
13.7414	0		13.8975	0		14.1468	0		14.0129	0		13.9517	0		14.0035	0		13.9781	0			13.9674	0		13.8975	0		14.1468	0		14.0129	0		13.9517	0		14.0035	0		13.9781	0
13.7479	0		13.905	0		14.1544	0		14.0204	0		13.9592	0		14.011	0		13.9857	0			13.9749	0		13.905	0		14.1544	0		14.0204	0		13.9592	0		14.011	0		13.9857	0
13.7544	9704.12		13.9125	0		14.1619	0		14.0278	0		13.9667	0		14.0184	0		13.9932	0			13.9825	0		13.9125	0		14.1619	0		14.0278	0		13.9667	0		14.0184	0		13.9932	0
13.7609	10287.6		13.9201	0		14.1694	0		14.0352	0		13.9742	0		14.0259	0		14.0006	0			13.99	0		13.9201	0		14.1694	0		14.0352	0		13.9742	0		14.0259	0		14.0006	0
13.7675	6421.06		13.9275	0		14.1768	0		14.0426	0		13.9816	0		14.0333	0		14.008	0			13.9975	0		13.9275	0		14.1768	0		14.0426	0		13.9816	0		14.0333	0		14.008	0
13.7744	5215.46		13.9351	0		14.1843	0		14.0503	0		13.9891	0		14.0407	0		14.0154	0			14.0051	0		13.9351	0		14.1843	0		14.0503	0		13.9891	0		14.0407	0		14.0154	0
13.7815	6094.36		13.9426	0		14.1918	0		14.0577	0		13.9966	0		14.0481	0		14.0229	0			14.0127	0		13.9426	0		14.1918	0		14.0577	0		13.9966	0		14.0481	0		14.0229	0
13.7886	2777.65		13.9501	0		14.1992	0		14.0653	0		14.004	0		14.0557	0		14.0303	0			14.0203	0		13.9501	0		14.1992	0		14.0653	0		14.004	0		14.0557	0		14.0303	0
13.7958	4599.08		13.9575	0		14.2066	0		14.0728	0		14.0114	0		14.0631	0		14.0376	0			14.0278	0		13.9575	0		14.2066	0		14.0728	0		14.0114	0		14.0631	0		14.0376	0
13.8029	4365.82		13.9649	0		14.214	0		14.0804	0		14.0189	0		14.0708	0		14.0451	0			14.0354	0		13.9649	0		14.214	0		14.0804	0		14.0189	0		14.0708	0		14.0451	0
13.8103	5109.32		13.9723	0		14.2215	0		14.0879	0		14.0265	0		14.0782	0		14.0526	0			14.043	0		13.9723	0		14.2215	0		14.0879	0		14.0265	0		14.0782	0		14.0526	0
13.8177	5154.67		13.9798	0		14.229	0		14.0955	0		14.034	0		14.0859	0		14.0602	0			14.0504	0		13.9798	0		14.229	0		14.0955	0		14.034	0		14.0859	0		14.0602	0
13.825	10544.4		13.9873	0		14.2365	0		14.1029	0		14.0415	0		14.0934	0		14.0676	0			14.0578	0		13.9873	0		14.2365	0		14.1029	0		14.0415	0		14.0934	0		14.0676	0
13.8324	6795.76		13.9947	0		14.244	0		14.1104	0		14.0491	0		14.1009	0		14.0752	0			14.0655	0		13.9947	0		14.244	0		14.1104	0		14.0491	0		14.1009	0		14.0752	0
13.8399	6023.72		14.0021	0		14.2515	0		14.1179	0		14.0566	0		14.1084	0		14.0829	0			14.0729	0		14.0021	0		14.2515	0		14.1179	0		14.0566	0		14.1084	0		14.0829	0
13.8473	5615.45		14.0096	0		14.2589	0		14.1254	0		14.0642	0		14.1159	0		14.0905	0			14.0805	0		14.0096	0		14.2589	0		14.1254	0		14.0642	0		14.1159	0		14.0905	0
13.8547	4421.76		14.017	0		14.2664	0		14.1328	0		14.0718	0		14.1233	0		14.098	0			14.0881	0		14.017	0		14.2664	0		14.1328	0		14.0718	0		14.1233	0		14.098	0
13.8622	2904.79		14.0244	0		14.2738	0		14.1403	0		14.0795	0		14.1308	0		14.1055	0			14.0957	0		14.0244	0		14.2738	0		14.1403	0		14.0795	0		14.1308	0		14.1055	0
13.8697	7627.49		14.0319	0		14.2813	0		14.1477	0		14.0871	0		14.1382	0		14.113	0			14.1032	0		14.0319	0		14.2813	0		14.1477	0		14.0871	0		14.1382	0		14.113	0
13.8771	6200.3		14.0394	0		14.2887	0		14.1552	0		14.0948	0		14.1457	0		14.1206	0			14.1108	0		14.0394	0		14.2887	0		14.1552	0		14.0948	0		14.1457	0		14.1206	0
13.8846	3600.39		14.0467	0		14.2961	0		14.1626	0		14.1024	0		14.1531	0		14.128	0			14.1185	0		14.0467	0		14.2961	0		14.1626	0		14.1024	0		14.1531	0		14.128	0
13.8919	4702.44		14.0541	0		14.3033	0		14.1701	0		14.11	0		14.1605	0		14.1355	0			14.1259	0		14.0541	0		14.3033	0		14.1701	0		14.11	0		14.1605	0		14.1355	0
13.8993	5835.23		14.0614	0		14.3104	0		14.1775	0		14.1175	0		14.1679	0		14.143	0			14.1335	0		14.0614	0		14.3104	0		14.1775	0		14.1175	0		14.1679	0		14.143	0
13.9068	3243.33		14.069	0		14.3174	0		14.1849	0		14.1249	0		14.1754	0		14.1505	0			14.1409	0		14.069	0		14.3174	0		14.1849	0		14.1249	0		14.1754	0		14.1505	0
13.9142	5566.45		14.0767	0		14.3242	0		14.1923	0		14.1324	0		14.1828	0		14.158	0			14.1484	0		14.0767	0		14.3242	0		14.1923	0		14.1324	0		14.1828	0		14.158	0
13.9215	5534.5		14.0841	0		14.3309	0		14.1998	0		14.1399	0		14.1902	0		14.1655	0			14.156	0		14.0841	0		14.3309	0		14.1998	0		14.1399	0		14.1902	0		14.1655	0
13.929	6195.16		14.0917	0		14.3377	0		14.2072	0		14.1473	0		14.1977	0		14.173	0			14.1635	0		14.0917	0		14.3377	0		14.2072	1761.45		14.1473	0		14.1977	0		14.173	0
13.9364	5775.56		14.0994	0		14.3444	0		14.2147	0		14.1547	0		14.2052	0		14.1804	0			14.1711	0		14.0994	0		14.3444	0		14.2147	0		14.1547	0		14.2052	0		14.1804	0
13.9439	2969.84		14.1069	0		14.3511	0		14.2222	0		14.1621	0		14.2126	0		14.188	0			14.1786	0		14.1069	0		14.3511	0		14.2222	0		14.1621	0		14.2126	0		14.188	0
13.9511	6133.74		14.1143	0		14.3578	0		14.2299	0		14.1696	0		14.2201	0		14.1954	0			14.1861	0		14.1143	0		14.3578	0		14.2299	0		14.1696	0		14.2201	0		14.1954	0
13.9585	3754.94		14.1218	0		14.3645	0		14.2374	0		14.177	0		14.2275	0		14.2029	0			14.1937	0		14.1218	0		14.3645	0		14.2374	0		14.177	0		14.2275	0		14.2029	0
13.9657	0		14.1292	0		14.371	0		14.2448	0		14.1844	0		14.235	0		14.2105	0			14.2011	0		14.1292	0		14.371	0		14.2448	0		14.1844	0		14.235	0		14.2105	0
13.9726	8892.3		14.1367	0		14.3775	0		14.2522	0		14.1918	0		14.2425	0		14.218	0			14.2087	0		14.1367	0		14.3775	0		14.2522	0		14.1918	0		14.2425	0		14.218	0
13.9793	8796.69		14.1441	0		14.384	0		14.2597	0		14.1993	0		14.2499	0		14.2254	0			14.2161	0		14.1441	0		14.384	0		14.2597	0		14.1993	0		14.2499	0		14.2254	0
13.9859	0		14.1515	0		14.3905	0		14.2671	0		14.2067	0		14.2573	0		14.2329	0			14.2235	0		14.1515	0		14.3905	0		14.2671	0		14.2067	0		14.2573	0		14.2329	0
13.9924	0		14.159	0		14.397	0		14.2745	0		14.2142	0		14.2648	0		14.2403	0			14.2309	0		14.159	0		14.397	0		14.2745	0		14.2142	0		14.2648	0		14.2403	0
13.9992	0		14.1664	0		14.4035	0		14.2819	0		14.2216	0		14.2723	0		14.2478	0			14.2384	0		14.1664	0		14.4035	0		14.2819	0		14.2216	0		14.2723	0		14.2478	0
14.0056	0		14.1738	0		14.4099	0		14.2892	0		14.2291	0		14.2796	0		14.2552	0			14.2459	0		14.1738	0		14.4099	0		14.2892	0		14.2291	0		14.2796	0		14.2552	0
14.0119	0		14.1812	0		14.4164	0		14.2964	0		14.2365	0		14.287	0		14.2626	0			14.2533	0		14.1812	0		14.4164	0		14.2964	0		14.2365	0		14.287	0		14.2626	0
14.0184	0		14.1887	0		14.4229	0		14.3033	0		14.244	0		14.2944	0		14.2701	0			14.2607	0		14.1887	0		14.4229	0		14.3033	0		14.244	0		14.2944	0		14.2701	0
14.0248	0		14.1961	0		14.4293	0		14.3103	0		14.2514	0		14.3016	0		14.2775	0			14.2683	0		14.1961	0		14.4293	0		14.3103	0		14.2514	0		14.3016	0		14.2775	0
14.0313	0		14.2035	0		14.4358	0		14.3171	0		14.2589	0		14.3086	0		14.2848	0			14.2758	0		14.2035	0		14.4358	0		14.3171	0		14.2589	0		14.3086	0		14.2848	0
14.0376	0		14.2109	0		14.4424	0		14.3238	0		14.2663	0		14.3153	0		14.2923	0			14.2832	0		14.2109	0		14.4424	0		14.3238	0		14.2663	0		14.3153	0		14.2923	0
14.0439	0		14.2184	0		14.4489	0		14.3305	0		14.2737	0		14.3221	0		14.2995	0			14.2906	0		14.2184	0		14.4489	0		14.3305	0		14.2737	0		14.3221	0		14.2995	0
14.0503	0		14.2258	0		14.4556	0		14.337	0		14.281	0		14.3288	0		14.3066	0			14.2983	0		14.2258	0		14.4556	0		14.337	0		14.281	0		14.3288	0		14.3066	0
14.0567	0		14.2331	0		14.4625	0		14.3436	0		14.2885	0		14.3355	0		14.3135	0			14.3058	0		14.2331	0		14.4625	0		14.3436	0		14.2885	0		14.3355	0		14.3135	0
14.063	0		14.2405	0		14.4694	0		14.35	0		14.2957	0		14.3422	0		14.3204	0			14.3132	0		14.2405	0		14.4694	0		14.35	0		14.2957	0		14.3422	0		14.3204	0
14.0694	0		14.2478	0		14.4766	0		14.3565	0		14.3028	0		14.349	0		14.3271	0			14.3208	0		14.2478	0		14.4766	0		14.3565	0		14.3028	0		14.349	0		14.3271	0
14.0756	0		14.2552	0		14.4838	0		14.363	0		14.3097	0		14.3556	0		14.3338	0			14.3283	0		14.2552	0		14.4838	0		14.363	0		14.3097	0		14.3556	0		14.3338	0
14.0818	0		14.2626	0		14.4912	0		14.3695	0		14.3166	0		14.3621	0		14.3405	0			14.3358	0		14.2626	0		14.4912	0		14.3695	0		14.3166	0		14.3621	0		14.3405	0
14.0881	0		14.27	0		14.4986	0		14.376	0		14.3233	0		14.3686	0		14.3472	0			14.3434	0		14.27	0		14.4986	0		14.376	0		14.3233	0		14.3686	0		14.3472	0
14.0943	0		14.2775	0		14.5061	0		14.3824	0		14.33	0		14.3751	0		14.3539	0			14.351	0		14.2775	0		14.5061	0		14.3824	0		14.33	0		14.3751	0		14.3539	0
14.1005	0		14.2848	0		14.5136	0		14.3889	0		14.3367	0		14.3816	0		14.3606	0			14.3586	0		14.2848	0		14.5136	0		14.3889	0		14.3367	0		14.3816	0		14.3606	0
14.1069	0		14.2922	0		14.5213	0		14.3953	0		14.3435	0		14.3881	0		14.3671	0			14.3663	0		14.2922	0		14.5213	0		14.3953	0		14.3435	0		14.3881	0		14.3671	0
14.1132	0		14.2994	0		14.5289	0		14.4018	0		14.3502	0		14.3945	0		14.3736	0			14.3739	0		14.2994	0		14.5289	0		14.4018	0		14.3502	0		14.3945	0		14.3736	0
14.1194	0		14.3066	0		14.5366	0		14.4082	0		14.3566	0		14.401	0		14.38	0			14.3815	0		14.3066	0		14.5366	0		14.4082	0		14.3566	0		14.401	0		14.38	0
14.1256	0		14.3136	0		14.5442	0		14.4147	0		14.3631	0		14.4074	0		14.3865	0			14.3891	0		14.3136	0		14.5442	0		14.4147	0		14.3631	0		14.4074	0		14.3865	0
14.1318	0		14.3205	0		14.5518	0		14.4211	0		14.3697	0		14.4139	0		14.393	0			14.3968	0		14.3205	0		14.5518	0		14.4211	0		14.3697	0		14.4139	0		14.393	0
14.1381	0		14.327	0		14.5595	0		14.4276	0		14.3761	0		14.4203	0		14.3994	0			14.4044	0		14.327	0		14.5595	0		14.4276	0		14.3761	0		14.4203	0		14.3994	0
14.1443	0		14.3338	0		14.5672	0		14.434	0		14.3826	0		14.4268	0		14.4059	0			14.4119	0		14.3338	0		14.5672	0		14.434	0		14.3826	0		14.4268	0		14.4059	0
14.1507	37419		14.3403	0		14.5748	0		14.4405	0		14.389	0		14.4333	0		14.4123	0			14.4195	0		14.3403	0		14.5748	0		14.4405	0		14.389	0		14.4333	0		14.4123	0
14.1572	0		14.347	0		14.5825	0		14.447	0		14.3955	0		14.4398	0		14.4187	0			14.427	0		14.347	0		14.5825	0		14.447	0		14.3955	0		14.4398	0		14.4187	0
14.1635	0		14.3535	0		14.5902	0		14.4537	0		14.402	0		14.4465	0		14.4252	0			14.4345	0		14.3535	0		14.5902	0		14.4537	0		14.402	0		14.4465	0		14.4252	0
14.1697	0		14.36	0		14.5978	0		14.4604	0		14.4084	0		14.4532	0		14.4317	0			14.4421	0		14.36	0		14.5978	0		14.4604	0		14.4084	0		14.4532	0		14.4317	0
14.176	0		14.3666	0		14.6055	0		14.4671	0		14.4148	0		14.4599	0		14.4381	0			14.4497	0		14.3666	0		14.6055	0		14.4671	0		14.4148	0		14.4599	0		14.4381	0
14.1825	0		14.373	0		14.6131	0		14.4743	0		14.4213	0		14.4668	0		14.4446	0			14.4574	0		14.373	0		14.6131	0		14.4743	0		14.4213	0		14.4668	0		14.4446	0
14.189	0		14.3795	0		14.6208	0		14.4814	0		14.4278	0		14.474	0		14.4513	0			14.465	0		14.3795	0		14.6208	0		14.4814	0		14.4278	0		14.474	0		14.4513	0
14.1955	11376.2		14.386	0		14.6284	0		14.4888	0		14.4343	0		14.4814	0		14.458	0			14.4726	0		14.386	0		14.6284	0		14.4888	0		14.4343	0		14.4814	0		14.458	0
14.2026	7113.99		14.3924	0		14.6361	0		14.4961	0		14.4408	0		14.4887	0		14.4647	0			14.4802	0		14.3924	0		14.6361	0		14.4961	0		14.4408	0		14.4887	0		14.4647	0
14.2096	2948.36		14.3989	0		14.6437	0		14.5036	0		14.4473	0		14.4961	0		14.4716	0			14.4878	0		14.3989	0		14.6437	0		14.5036	0		14.4473	0		14.4961	0		14.4716	0
14.2169	6585.74		14.4053	0		14.6514	0		14.511	0		14.4539	0		14.5035	0		14.4788	0			14.4954	0		14.4053	0		14.6514	0		14.511	0		14.4539	0		14.5035	0		14.4788	0
14.2243	5001.97		14.4118	0		14.659	0		14.5185	0		14.4609	0		14.511	0		14.4862	0			14.503	0		14.4118	0		14.659	0		14.5185	0		14.4609	0		14.511	0		14.4862	0
14.2316	6941.93		14.4181	0		14.6666	0		14.5261	0		14.4678	0		14.5187	0		14.4935	0			14.5105	0		14.4181	0		14.6666	0		14.5261	0		14.4678	0		14.5187	0		14.4935	0
14.2391	6409.75		14.4245	0		14.6743	0		14.5338	0		14.475	0		14.5263	0		14.5009	0			14.518	0		14.4245	0		14.6743	0		14.5338	0		14.475	0		14.5263	0		14.5009	0
14.2465	4914.92		14.4308	0		14.6819	0		14.5414	0		14.4823	0		14.5337	0		14.5083	0			14.5256	0		14.4308	0		14.6819	0		14.5414	0		14.4823	0		14.5337	0		14.5083	0
14.254	8317.04		14.4373	0		14.6896	0		14.549	0		14.4897	0		14.5412	0		14.5158	0			14.5332	0		14.4373	0		14.6896	0		14.549	0		14.4897	0		14.5412	0		14.5158	0
14.2614	5151.91		14.4438	0		14.6972	0		14.5566	0		14.4971	0		14.5487	0		14.5234	0			14.5409	0		14.4438	0		14.6972	0		14.5566	0		14.4971	0		14.5487	0		14.5234	0
14.2688	4546.77		14.4502	0		14.7049	0		14.5643	0		14.5045	0		14.5562	0		14.5309	0			14.5485	0		14.4502	0		14.7049	0		14.5643	0		14.5045	0		14.5562	0		14.5309	0
14.2763	5912.59		14.4569	0		14.7126	0		14.5719	0		14.512	0		14.5637	0		14.5386	0			14.5561	0		14.4569	0		14.7126	0		14.5719	0		14.512	0		14.5637	0		14.5386	0
14.2838	7177.21		14.4637	0		14.7201	0		14.5795	0		14.5196	0		14.5714	0		14.5462	0			14.5637	0		14.4637	0		14.7201	0		14.5795	0		14.5196	0		14.5714	0		14.5462	0
14.2914	4516.26		14.4704	0		14.7278	0		14.5871	0		14.5272	0		14.579	0		14.5538	0			14.5714	0		14.4704	0		14.7278	0		14.5871	0		14.5272	0		14.579	0		14.5538	0
14.299	4900.32		14.4775	0		14.7354	0		14.5948	0		14.5349	0		14.5866	0		14.5615	0			14.5791	0		14.4775	0		14.7354	0		14.5948	0		14.5349	0		14.5866	1652.42		14.5615	0
14.3065	3929.56		14.4847	0		14.7431	0		14.6025	0		14.5425	0		14.5943	0		14.5691	0			14.5868	0		14.4847	0		14.7431	0		14.6025	0		14.5425	0		14.5943	0		14.5691	0
14.314	7032.74		14.492	0		14.7507	0		14.6101	0		14.5501	0		14.6021	0		14.5768	0			14.5944	0		14.492	0		14.7507	0		14.6101	0		14.5501	0		14.6021	0		14.5768	0
14.3215	5799.36		14.4994	0		14.7582	0		14.6177	0		14.5577	0		14.6097	0		14.5844	0			14.6021	0		14.4994	0		14.7582	0		14.6177	0		14.5577	0		14.6097	0		14.5844	0
14.329	4275.17		14.5068	0		14.7658	0		14.6254	0		14.5654	0		14.6173	0		14.592	0			14.6095	0		14.5068	0		14.7658	0		14.6254	0		14.5654	0		14.6173	0		14.592	0
14.3366	4008.84		14.5142	0		14.7736	0		14.6331	0		14.5731	0		14.625	0		14.5997	0			14.6171	0		14.5142	0		14.7736	0		14.6331	0		14.5731	0		14.625	0		14.5997	0
14.3441	4044.47		14.5217	0		14.7812	0		14.6407	0		14.5807	0		14.6327	0		14.6073	0			14.6247	0		14.5217	0		14.7812	0		14.6407	0		14.5807	0		14.6327	0		14.6073	0
14.3516	0		14.5293	0		14.7888	0		14.6483	0		14.5883	0		14.6404	0		14.615	0			14.6324	1542.92		14.5293	0		14.7888	0		14.6483	0		14.5883	0		14.6404	0		14.615	0
14.3588	3497.54		14.5369	0		14.7965	0		14.656	0		14.596	0		14.648	0		14.6226	0			14.64	0		14.5369	0		14.7965	0		14.656	0		14.596	0		14.648	0		14.6226	0
14.3663	3110.93		14.5445	0		14.8042	0		14.6637	0		14.6036	0		14.6556	0		14.6303	0			14.6477	0		14.5445	0		14.8042	0		14.6637	0		14.6036	0		14.6556	0		14.6303	0
14.3735	5577.13		14.552	0		14.8119	0		14.6713	0		14.6112	0		14.6633	0		14.638	0			14.6553	0		14.552	0		14.8119	0		14.6713	0		14.6112	0		14.6633	0		14.638	0
14.381	4951.86		14.5597	0		14.8195	0		14.679	0		14.6188	0		14.671	0		14.6456	0			14.663	0		14.5597	0		14.8195	0		14.679	0		14.6188	0		14.671	0		14.6456	0
14.3886	6312.13		14.5673	0		14.8271	0		14.6867	0		14.6265	0		14.6786	0		14.6532	0			14.6706	0		14.5673	0		14.8271	0		14.6867	0		14.6265	0		14.6786	0		14.6532	0
14.3959	5797.37		14.5749	0		14.8349	0		14.6942	0		14.6342	0		14.6862	0		14.6609	0			14.6782	0		14.5749	0		14.8349	0		14.6942	0		14.6342	0		14.6862	0		14.6609	0
14.4032	0		14.5825	0		14.8425	0		14.7018	0		14.6418	0		14.6939	0		14.6685	0			14.6858	0		14.5825	0		14.8425	0		14.7018	0		14.6418	0		14.6939	0		14.6685	0
14.4107	3411.84		14.5901	0		14.8501	0		14.7095	0		14.6494	0		14.7016	0		14.6761	0			14.6933	0		14.5901	0		14.8501	0		14.7095	0		14.6494	0		14.7016	0		14.6761	0
14.4179	4732.35		14.5978	0		14.8578	0		14.7172	0		14.6571	0		14.7092	0		14.6838	0			14.7007	0		14.5978	0		14.8578	0		14.7172	0		14.6571	0		14.7092	0		14.6838	0
14.425	5712.22		14.6052	0		14.8654	0		14.7248	0		14.6647	0		14.7169	0		14.6915	0			14.7084	0		14.6052	0		14.8654	0		14.7248	0		14.6647	0		14.7169	0		14.6915	0
14.4324	4787.81		14.6127	0		14.8731	0		14.7325	0		14.6723	0		14.7246	0		14.6991	0			14.716	0		14.6127	0		14.8731	0		14.7325	0		14.6723	0		14.7246	0		14.6991	0
14.4397	4098.91		14.6203	0		14.8808	0		14.7401	0		14.68	0		14.7322	0		14.7067	0			14.7236	0		14.6203	0		14.8808	0		14.7401	0		14.68	0		14.7322	0		14.7067	1816.27
14.4469	5610.21		14.6279	0		14.8884	0		14.7477	0		14.6876	0		14.7398	0		14.7144	0			14.7313	0		14.6279	0		14.8884	0		14.7477	0		14.6876	0		14.7398	0		14.7144	0
14.454	0		14.6354	0		14.8961	0		14.7554	0		14.6953	0		14.7473	0		14.7221	0			14.7389	0		14.6354	0		14.8961	0		14.7554	0		14.6953	0		14.7473	0		14.7221	0
14.4611	4246.49		14.6431	0		14.9037	0		14.763	0		14.7029	0		14.755	0		14.7299	0			14.7465	0		14.6431	0		14.9037	0		14.763	0		14.7029	0		14.755	0		14.7299	0
14.4685	4594.37		14.6507	0		14.9113	0		14.7706	0		14.7105	0		14.7627	0		14.7375	0			14.7541	0		14.6507	0		14.9113	0		14.7706	0		14.7105	0		14.7627	0		14.7375	0
14.4753	11205.3		14.6584	0		14.9189	0		14.7783	0		14.7182	0		14.7703	0		14.7451	0			14.7618	0		14.6584	0		14.9189	0		14.7783	0		14.7182	0		14.7703	0		14.7451	0
14.4823	0		14.666	0		14.9264	0		14.786	0		14.7259	0		14.7779	0		14.7528	0			14.7693	0		14.666	0		14.9264	0		14.786	0		14.7259	0		14.7779	0		14.7528	0
14.4892	0		14.6737	0		14.9338	0		14.7936	0		14.7334	0		14.7856	0		14.7605	0			14.7769	0		14.6737	0		14.9338	0		14.7936	0		14.7334	0		14.7856	0		14.7605	0
14.4962	12820.6		14.6813	0		14.9407	0		14.8012	0		14.741	0		14.7933	0		14.7681	0			14.7844	0		14.6813	0		14.9407	0		14.8012	0		14.741	0		14.7933	0		14.7681	0
14.5029	0		14.6889	0		14.9474	0		14.8089	0		14.7487	0		14.8009	0		14.7757	0			14.7918	0		14.6889	0		14.9474	0		14.8089	0		14.7487	0		14.8009	0		14.7757	0
14.5095	0		14.6964	0		14.954	0		14.8165	0		14.7563	0		14.8085	0		14.7834	0			14.7994	0		14.6964	0		14.954	0		14.8165	0		14.7563	0		14.8085	0		14.7834	0
14.5163	10569.8		14.7039	0		14.9605	0		14.8242	0		14.7639	0		14.8163	0		14.791	0			14.807	0		14.7039	0		14.9605	0		14.8242	0		14.7639	0		14.8163	0		14.791	0
14.5231	0		14.7115	0		14.967	0		14.8318	0		14.7716	0		14.8239	0		14.7987	0			14.8147	0		14.7115	0		14.967	0		14.8318	0		14.7716	0		14.8239	0		14.7987	0
14.5296	8929.57		14.7191	0		14.9735	0		14.8395	0		14.7792	0		14.8315	0		14.8063	0			14.8223	0		14.7191	0		14.9735	0		14.8395	0		14.7792	0		14.8315	0		14.8063	0
14.5363	10435.7		14.7267	0		14.9799	0		14.8471	0		14.7869	0		14.8392	0		14.814	0			14.8299	0		14.7267	0		14.9799	0		14.8471	0		14.7869	0		14.8392	0		14.814	0
14.543	7565.48		14.7344	0		14.9864	0		14.8547	0		14.7945	0		14.8469	0		14.8216	0			14.8375	0		14.7344	0		14.9864	0		14.8547	0		14.7945	0		14.8469	0		14.8216	0
14.5498	6810.66		14.742	0		14.9928	0		14.8623	0		14.8021	0		14.8545	0		14.8292	0			14.8452	0		14.742	0		14.9928	0		14.8623	0		14.8021	0		14.8545	0		14.8292	0
[truncated: 2,347 more rows]

## Sheet: ED 10C
MS/MS 418.1761 m/z													MS/MS 462.1660 m/z
5 more polar peak			5 less polar peak			Full reaction more polar peak			Full reaction less polar peak				4 more polar peak			4 less polar peak			Full reaction more polar peak			Full reaction less polar peak
53.4626	0		53.4626	0		53.4625	0		53.4625	0			121.775	0		121.775	0		53.4625	0		53.4625	0
53.4631	0		53.4631	0		53.4629	0		53.4629	0			121.777	0		121.777	0		53.4629	0		53.4629	0
53.4635	0		53.4635	0		53.4633	0		53.4633	0			121.778	0		121.778	0		53.4633	0		53.4633	0
53.4639	0		53.4639	0		53.4637	0		53.4637	0			121.78	0		121.78	0		53.4637	0		53.4637	0
55.0502	0		54.2063	0		54.4837	0		54.6126	0			123.249	0		124.228	0		54.3178	0		54.6261	0
55.0506	0		54.2067	0		54.4841	0		54.6131	0			123.251	0		124.229	0		54.3182	0		54.6265	0
55.0511	0		54.2072	0		54.4845	0		54.6135	0			123.252	0		124.231	0		54.3186	0		54.6269	0
55.0515	0		54.2076	0		54.485	0		54.6139	0			123.254	0		124.232	0		54.3191	0		54.6274	0
55.0519	2.86736		54.208	271.566		54.4854	138.363		54.6144	222.751			123.255	255.834		124.234	121.596		54.3195	66.1569		54.6278	113.352
55.0524	7057.43		54.2085	425.142		54.4858	256.063		54.6148	323.671			123.257	437.411		124.235	207.543		54.3199	154.965		54.6282	176.915
55.0528	31744.1		54.2089	483.348		54.4863	330.722		54.6152	335.702			123.258	558.163		124.237	251.596		54.3203	204.811		54.6287	200.789
55.0533	87035.4		54.2093	408.292		54.4867	306.025		54.6157	254.845			123.26	549.824		124.238	231.729		54.3208	178.295		54.6291	173.867
55.0537	149873		54.2097	245.405		54.4871	186.764		54.6161	137.928			123.261	406.18		124.24	160.868		54.3212	100.922		54.6295	112.532
55.0541	178992		54.2102	1.75842		54.4876	4.61841		54.6165	4.04904			123.262	202.025		124.241	1.31525		54.3216	1.4982		54.63	2.97005
55.0546	130690		54.2106	0		54.488	0		54.617	0			123.264	1.26293		124.243	0		54.3221	0		54.6304	0
55.055	65707.5		54.211	0		54.4884	0		54.6174	0			123.265	0		124.244	0		54.3225	0		54.6308	0
55.0555	18982.2		54.2115	0		54.4889	0		54.6178	0			123.267	0		124.246	0		54.3229	0		54.6313	0
55.0559	1163.3		54.2119	0		54.4893	0		54.6183	0			123.268	0		124.247	0		54.3234	0		54.6317	0
55.0563	0		54.5651	0		55.0513	0		55.5171	0			123.27	0		124.577	0		54.8213	0		54.8396	0
55.0568	0		54.5656	0		55.0518	0		55.5175	0			123.324	0		124.578	0		54.8217	0		54.84	0
55.0572	0		54.566	0		55.0522	0		55.518	0			123.326	0		124.58	0		54.8222	0		54.8405	0
55.0577	0		54.5664	0		55.0527	0		55.5184	0			123.327	0		124.581	0		54.8226	0		54.8409	0
55.3989	0		54.5669	472.473		55.0531	195.547		55.5189	138.5			123.329	0		124.583	103.421		54.823	72.2262		54.8414	97.7613
55.3993	0		54.5673	886.969		55.0535	315.31		55.5193	251.925			123.33	191.538		124.584	223.41		54.8235	149.468		54.8418	159.483
55.3997	0		54.5677	1073.74		55.054	352.589		55.5198	305.342			123.332	371.243		124.586	282.322		54.8239	196.338		54.8422	180.735
55.4002	0		54.5682	893.164		55.0544	284.595		55.5202	275.726			123.333	474.236		124.587	241.007		54.8243	181.707		54.8427	150.671
55.4006	0.808372		54.5686	484.674		55.0548	157.706		55.5207	189.864			123.335	442.272		124.589	135.033		54.8248	116.876		54.8431	88.6618
55.4011	170.491		54.569	3.45278		55.0553	0.658391		55.5211	6.87514			123.336	296.314		124.59	0.700708		54.8252	2.18803		54.8435	2.44602
55.4015	287.03		54.5695	0		55.0557	0		55.5215	0			123.337	3.00163		124.592	0		54.8257	0		54.844	0
55.402	331.017		54.5699	0		55.0562	0		55.522	0			123.339	0		124.593	0		54.8261	0		54.8444	0
55.4024	274.661		54.5703	0		55.0566	0		55.5224	0			123.34	0		124.595	0		54.8265	0		54.8448	0
55.4028	156.771		54.5708	0		55.057	0		55.5229	0			123.342	0		124.596	0		54.827	0		54.8453	0
55.4033	0		55.0177	0		56.493	0		56.2929	0			123.343	0		125.248	0		56.0663	0		56.4051	0
55.4037	0		55.0182	0		56.4935	0		56.2933	0			125.268	0		125.25	0		56.0667	0		56.4055	0
55.4042	0		55.0186	0		56.4939	0		56.2938	0			125.269	0		125.251	0		56.0672	0		56.406	0
55.4046	0		55.0191	0		56.4944	0		56.2942	0			125.271	0		125.253	0		56.0676	0		56.4065	0
55.9958	0		55.0195	802.406		56.4948	147.147		56.2947	115.091			125.272	0		125.254	140.589		56.0681	87.9046		56.4069	96.8786
55.9962	0		55.0199	1559.64		56.4953	261.912		56.2951	238.878			125.274	196.668		125.256	251.959		56.0685	152.977		56.4074	157.684
55.9967	0		55.0204	1975.51		56.4958	311.998		56.2956	315.745			125.276	356.955		125.257	284.883		56.069	177.366		56.4078	179.774
55.9971	0		55.0208	1744.43		56.4962	262.244		56.2961	299.037			125.277	427.516		125.259	215.276		56.0694	145.938		56.4083	154.759
55.9976	9.80352		55.0212	1002.02		56.4967	149.476		56.2965	202.161			125.279	355.824		125.26	95.5803		56.0699	81.0548		56.4087	100.178
55.998	817.144		55.0217	7.0081		56.4971	3.04684		56.297	8.84372			125.28	189.498		125.262	0.538481		56.0704	2.76665		56.4092	3.08627
55.9985	1535.5		55.0221	0		56.4976	0		56.2974	0			125.282	2.06		125.263	0		56.0708	0		56.4096	0
55.9989	1904.57		55.0226	0		56.498	0		56.2979	0			125.283	0		125.265	0		56.0713	0		56.4101	0
55.9994	1638.76		55.023	0		56.4985	0		56.2983	0			125.285	0		125.266	0		56.0717	0		56.4106	0
55.9998	909.215		55.0234	0		56.4989	0		56.2988	0			125.286	0		125.268	0		56.0722	0		56.411	0
56.0003	0		55.0506	0		56.6159	0		56.3878	0			125.288	0		125.467	0		56.5222	0		57.1226	0
56.0007	0		55.0511	0		56.6164	0		56.3883	0			125.68	0		125.469	0		56.5227	0		57.123	0
56.0012	0		55.0515	0		56.6168	0		56.3887	0			125.682	0		125.47	0		56.5231	0		57.1235	0
56.0016	0		55.0519	0		56.6173	0		56.3892	0			125.683	0		125.472	0		56.5236	0		57.124	0
56.0277	0		55.0524	590.331		56.6177	158.042		56.3896	119.52			125.685	0		125.473	180.609		56.524	88.5773		57.1244	69.861
56.0282	0		55.0528	6373.55		56.6182	267.137		56.3901	252.941			125.686	167.655		125.475	262.664		56.5245	161.166		57.1249	144.895
56.0286	0		55.0533	22701.3		56.6186	314.864		56.3905	325.212			125.688	360.937		125.476	280.928		56.5249	189.32		57.1253	186.035
56.0291	0		55.0537	40953.2		56.6191	269.82		56.391	286.966			125.689	473.989		125.478	225.992		56.5254	158.862		57.1258	163.843
56.0295	12.511		55.0541	48630.1		56.6196	156.396		56.3914	169.225			125.691	416.192		125.479	125.576		56.5259	93.8281		57.1263	95.8718
56.03	1011.66		55.0546	37535.4		56.62	8.44745		56.3919	7.52165			125.692	230.999		125.481	0.252963		56.5263	6.74271		57.1267	5.35338
56.0304	1980.5		55.055	19890.1		56.6205	0		56.3924	0			125.694	2.32185		125.482	0		56.5268	0		57.1272	0
56.0309	2396.81		55.0555	4663.86		56.6209	0		56.3928	0			125.695	0		125.484	0		56.5272	0		57.1277	0
56.0313	1935.86		55.0559	2.33765		56.6214	0		56.3933	156.48			125.697	0		125.485	0		56.5277	0		57.1281	0
56.0318	951.865		55.0563	0		56.6218	0		56.3937	292.405			125.698	0		125.487	0		56.5281	0		57.1286	0
56.0322	0		55.0568	0		56.8247	0		56.3942	378.547			125.7	0		127.004	0		56.9588	0		57.4055	0
56.0327	0		55.0572	0		56.8251	0		56.3946	363.774			127.463	0		127.006	0		56.9592	0		57.406	0
56.0331	0		55.0577	0		56.8256	0		56.3951	257.351			127.465	0		127.007	0		56.9597	0		57.4065	0
56.0336	0		55.0778	0		56.826	0		56.3955	10.718			127.466	0		127.009	0		56.9602	0		57.4069	0
56.5146	0		55.0783	0		56.8265	132.589		56.396	0			127.468	0		127.01	128.467		56.9606	121.403		57.4074	69.2628
56.5151	0		55.0787	0		56.827	265.621		56.3964	0			127.47	199.506		127.012	247.754		56.9611	184.275		57.4079	139.339
56.5156	0		55.0792	0		56.8274	339.363		56.3969	0			127.471	376.771		127.013	294.955		56.9615	198.796		57.4083	176.264
56.516	0		55.0796	1005.25		56.8279	307.569		56.3974	0			127.473	441.105		127.015	241.501		56.962	155.986		57.4088	150.148
56.5165	1.5046		55.08	1714.41		56.8283	198.648		57.1346	0			127.474	352.29		127.016	133.816		56.9625	83.2732		57.4093	80.1813
56.5169	1122.82		55.0805	1990.31		56.8288	7.0641		57.1351	0			127.476	177.921		127.018	1.05166		56.9629	2.8838		57.4097	3.20352
56.5174	2594.87		55.0809	1600.41		56.8293	0		57.1355	0			127.477	1.76203		127.019	0		56.9634	0		57.4102	0
56.5178	3864.16		55.0814	810.65		56.8297	0		57.136	0			127.479	0		127.021	0		56.9638	0		57.4107	0
56.5183	3937.67		55.0818	1.24737		56.8302	0		57.1365	178.967			127.48	0		127.022	0		56.9643	0		57.4111	0
56.5187	2736.13		55.0822	0		56.8306	0		57.1369	290.219			127.482	0		127.024	0		56.9648	0		57.4116	0
56.5192	1154.27		55.0827	0		57.4028	0		57.1374	338.461			127.483	0		127.343	0		57.7387	0		57.4874	0
56.5197	0		55.0831	0		57.4032	0		57.1379	299.383			132.802	0		127.344	0		57.7391	0		57.4878	0
56.5201	0		55.0835	0		57.4037	0		57.1383	194.494			132.803	0		127.346	0		57.7396	0		57.4883	0
56.5206	0		55.2398	0		57.4042	0		57.1388	18.1627			132.805	0		127.348	0		57.7401	0		57.4888	0
56.521	0		55.2402	0		57.4046	223.19		57.1393	0			132.807	0		127.349	131.05		57.7405	94.1686		57.4893	69.9892
56.9894	0		55.2406	0		57.4051	326.786		57.1397	0			132.808	185.752		127.351	236.668		57.741	147.825		57.4897	138.418
56.9899	0		55.2411	0		57.4056	346.968		57.1402	0			132.81	396.933		127.352	281.107		57.7415	170.202		57.4902	182.31
56.9904	0		55.2415	539.033		57.406	272.035		57.1406	0			132.812	516.244		127.354	226.244		57.742	152.75		57.4907	175.828
56.9908	0		55.242	908.34		57.4065	147.349		57.2447	0			132.813	456.936		127.355	106.703		57.7424	105.861		57.4911	121.325
56.9913	3.32325		55.2424	1030.71		57.407	5.87556		57.2452	0			132.815	263.78		127.357	0.694279		57.7429	6.58477		57.4916	6.14028
56.9918	468.741		55.2428	810.872		57.4074	0		57.2456	0			132.816	2.44493		127.358	0		57.7434	0		57.4921	0
56.9922	644.735		55.2433	414.284		57.4079	0		57.2461	0			132.818	0		127.36	0		57.7438	0		57.4925	0
56.9927	683.953		55.2437	0		57.4084	0		57.2466	222.792			132.82	0		127.361	0		57.7443	0		57.493	0
56.9931	571.487		55.2442	0		57.4088	0		57.247	324.945			132.821	0		127.363	0		57.7448	0		57.4935	0
56.9936	362.971		55.2446	0		58.1056	0		57.2475	334.498			132.823	0		127.632	0		59.0148	0		57.5994	0
56.9941	0		55.2451	0		58.1061	0		57.248	251.466			133.029	0		127.634	0		59.0153	0		57.5999	0
56.9945	0		55.8686	0		58.1066	0		57.2484	129.134			133.03	0		127.635	0		59.0157	0		57.6004	0
56.995	0		55.8691	0		58.107	0		57.2489	6.50714			133.032	0		127.637	0		59.0162	0		57.6008	0
56.9955	0		55.8695	0		58.1075	108.084		57.2494	0			133.034	0		127.638	125.259		59.0167	87.1074		57.6013	120.737
57.4998	0		55.8699	0		58.108	257.711		57.2498	0			133.035	219.766		127.64	220.76		59.0172	154.808		57.6018	176.458
57.5002	0		55.8704	0.972334		58.1085	354.403		57.2503	0			133.037	397.169		127.641	273.608		59.0177	183.041		57.6022	191.128
57.5007	0		55.8708	322.83		58.1089	321.908		57.2508	0			133.039	477.451		127.643	253.674		59.0182	148.707		57.6027	155.237
57.5012	0		55.8713	725.244		58.1094	190.126		57.5638	0			133.04	417.694		127.644	167.829		59.0187	77.2611		57.6032	90.0153
57.5016	6.66628		55.8717	961.984		58.1099	1.8752		57.5642	0			133.042	265.751		127.646	1.03789		59.0192	4.01094		57.6037	4.32086
57.5021	508.561		55.8722	844.329		58.1104	0		57.5647	0			133.044	2.45364		127.647	0		59.0196	0		57.6041	0
57.5026	866.284		55.8726	476.409		58.1108	0		57.5652	0			133.045	0		127.649	0		59.0201	0		57.6046	0
57.503	1016.25		55.8731	0		58.1113	0		57.5656	114.189			133.047	0		127.651	141.264		59.0206	0		57.6051	0
57.5035	849.472		55.8735	0		58.1118	0		57.5661	240.246			133.049	0		127.652	236.747		59.0211	0		57.6055	0
57.504	467.181		55.874	0		58.2605	0		57.5666	326.862			133.05	0		127.654	270.808		59.4899	0		57.7335	0
57.5044	0		55.8744	0		58.261	0		57.567	315.53			135.267	0		127.655	218.737		59.4904	0		57.7339	0
57.5049	0		56.6056	0		58.2615	0		57.5675	214.341			135.268	0		127.657	115.202		59.4909	0		57.7344	0
57.5054	0		56.606	0		58.262	0		57.568	12.8242			135.27	0		127.658	0.688664		59.4914	0		57.7349	0
57.5058	0		56.6065	0		58.2624	146.11		57.5685	0			135.272	0		127.66	0		59.4919	88.7781		57.7354	83.1774
57.5907	0		56.6069	0		58.2629	265.617		57.5689	0			135.273	236.266		127.661	0		59.4924	166.092		57.7358	156.881
57.5912	0		56.6074	838.854		58.2634	318.198		57.5694	0			135.275	454.881		127.663	0		59.4929	199.945		57.7363	199.652
57.5916	0		56.6078	1624.56		58.2639	270.693		57.5699	0			135.277	569.262		127.665	0		59.4934	163.546		57.7368	191.751
57.5921	0		56.6083	1976.27		58.2644	158.104		57.5821	0			135.278	498.161		129.304	0		59.4939	82.5127		57.7372	142.912
57.5926	30.3414		56.6088	1624.69		58.2648	3.33839		57.5825	0			135.28	290.223		129.305	0		59.4944	5.04293		57.7377	6.42115
57.5931	2137.91		56.6092	840.086		58.2653	0		57.583	0			135.282	2.56251		129.307	0		59.4949	0		57.7382	0
57.5935	3406.21		56.6097	0		58.2658	0		57.5835	0			135.283	0		129.309	0		59.4954	0		57.7387	0
57.594	3898.54		56.6101	0		58.2663	0		57.5839	155.647			135.285	0		129.31	212.36		59.4959	0		57.7391	0
57.5945	3279.15		56.6106	0		58.2667	0		57.5844	267.232			135.287	0		129.312	336.681		59.4963	0		57.7396	0
57.5949	1902.88		56.611	0		58.687	0		57.5849	311.568			135.289	0		129.313	366.656		59.7133	0		57.85	0
57.5954	0		58.9595	0		58.6875	0		57.5853	254.666			136.702	0		129.315	288.183		59.7138	0		57.8505	0
57.5959	0		58.96	0		58.688	0		57.5858	129.736			136.704	0		129.316	157.758		59.7143	0		57.851	0
57.5963	0		58.9605	0		58.6884	0		57.5863	7.85255			136.706	0		129.318	1.33783		59.7148	0		57.8514	0
57.5968	0		58.961	0		58.6889	212.582		57.5868	0			136.707	0		129.32	0		59.7153	85.1549		57.8519	67.5018
58.0312	0		58.9614	2.69749		58.6894	334.41		57.5872	0			136.709	244.726		129.321	0		59.7158	153.933		57.8524	140.419
58.0317	0		58.9619	483.502		58.6899	358.935		57.5877	0			136.711	424.302		129.323	0		59.7163	181.072		57.8529	187.411
58.0321	0		58.9624	712.081		58.6904	276.471		57.5882	0			136.713	487.6		129.324	0		59.7168	156.319		57.8533	181.504
58.0326	0		58.9629	828.378		58.6909	150.216		57.6323	0			136.714	400.489		129.533	0		59.7173	98.8038		57.8538	131.813
58.0331	0.610098		58.9634	761.805		58.6913	3.34346		57.6328	0			136.716	228.659		129.535	0		59.7178	6.71686		57.8543	7.45749
58.0336	230.699		58.9639	538.467		58.6918	0		57.6332	0			136.718	1.95818		129.536	0		59.7183	0		57.8548	0
58.034	393.111		58.9644	267.935		58.6923	0		57.6337	0			136.719	0		129.538	0		59.7188	0		57.8552	0
58.0345	472.404		58.9649	0		58.6928	0		57.6342	122.134			136.721	0		129.539	123.512		59.7193	0		57.8557	0
58.035	418.6		58.9653	0		58.6933	0		57.6347	259.249			136.723	185.508		129.541	251.11		59.7198	0		57.8562	0
58.0355	265.963		58.9658	0		59.557	0		57.6351	350.689			136.725	368.341		129.543	312.265		59.8663	0		59.0338	0
58.0359	0		58.9663	0		59.5575	0		57.6356	342.201			136.726	481.821		129.544	270.93		59.8668	0		59.0343	0
58.0364	0		59.1921	0		59.558	0		57.6361	242.689			136.728	449.367		129.546	164.605		59.8673	0		59.0347	0
58.0369	0		59.1926	0		59.5585	0		57.6365	11.51			136.73	289.775		129.547	0.33357		59.8678	0		59.0352	0
58.0374	0		59.1931	0		59.559	203.338		57.637	0			136.731	2.48548		129.549	0		59.8683	110.32		59.0357	78.3847
58.161	0		59.1936	0		59.5595	329.554		57.6375	0			136.733	0		129.551	0		59.8688	182.512		59.0362	157.283
58.1615	0		59.1941	1.25173		59.56	371.902		57.6379	0			136.735	0		129.552	0		59.8692	208.14		59.0367	204.788
58.162	0		59.1946	152.961		59.5605	305.334		57.6384	0			136.737	0		129.554	0		59.8697	176.653		59.0372	192.438
58.1625	0		59.1951	319.885		59.561	174.176		58.0262	0			136.738	0		130.751	0		59.8702	108.941		59.0377	131.868
58.1629	1.80479		59.1956	415.329		59.5615	1.90689		58.0267	0			145.755	0		130.753	0		59.8707	7.26364		59.0381	13.4589
58.1634	431.504		59.196	353.467		59.562	0		58.0272	0			145.757	0		130.755	0		59.8712	0		59.0386	0
58.1639	634.917		59.1965	183.954		59.5625	0		58.0277	0			145.759	0		130.756	0		59.8717	0		59.0391	0
58.1644	704.241		59.197	0		59.563	0		58.0281	136.743			145.76	0		130.758	120.391		59.8722	0		59.0396	0
58.1648	611.796		59.1975	0		59.5635	0		58.0286	262.723			145.762	747.943		130.759	239.377		59.8727	0		59.0401	0
58.1653	403.276		59.198	0		59.7104	0		58.0291	315.979			145.764	1730.48		130.761	297.568		62.1573	0		59.756	0
58.1658	0		59.1985	0		59.7109	0		58.0296	250.853			145.766	2270.59		130.763	255.922		62.1579	0		59.7565	0
58.1663	0		59.9472	0		59.7114	0		58.03	113.483			145.768	1966.67		130.764	154.97		62.1584	0		59.757	0
58.1667	0		59.9477	0		59.7119	0		58.0305	7.20505			145.77	713.151		130.766	0.466491		62.1589	0		59.7575	0
58.1672	0		59.9482	0		59.7124	153.946		58.031	0			145.772	4.49005		130.767	0		62.1594	106.871		59.758	82.7353
58.5368	0		59.9487	0		59.7129	263.945		58.0315	0			145.774	503.382		130.769	0		62.16	172.216		59.7585	151.945
58.5373	0		59.9492	0.0438731		59.7134	320.089		58.0319	0			145.776	766.663		130.771	0		62.1605	186.939		59.7589	179.123
58.5378	0		59.9497	221.136		59.7138	287.186		58.0324	0			145.777	849.767		130.772	0		62.161	150.67		59.7594	154.498
58.5383	0		59.9501	396.474		59.7143	183.442		58.4276	0			145.779	659.369		131.201	0		62.1615	89.909		59.7599	98.1346
58.5387	22.5545		59.9506	511.106		59.7148	2.80932		58.428	0			145.781	334.968		131.202	0		62.1621	7.59834		59.7604	11.6057
58.5392	2629.19		59.9511	499.604		59.7153	0		58.4285	0			145.783	2.00154		131.204	0		62.1626	0		59.7609	0
58.5397	4266.86		59.9516	369.467		59.7158	0		58.429	0			145.785	0		131.205	0		62.1631	0		59.7614	0
58.5402	4660.88		59.9521	190.218		59.7163	0		58.4295	180.22			145.787	0		131.207	142.035		62.1637	0		59.7619	0
58.5407	3547.18		59.9526	0		59.7168	0		58.43	311.286			145.789	0		131.209	255.289		62.1642	0		59.7624	0
58.5411	1748.27		59.9531	0		60.0623	0		58.4304	359.628			145.791	0		131.21	294.014		62.442	0		60.1684	0
58.5416	0		59.9536	0		60.0628	0		58.4309	294.149			148.373	0		131.212	232.617		62.4425	0		60.1689	0
58.5421	0		59.9541	0		60.0633	0		58.4314	158.046			148.375	0		131.213	119.333		62.4431	0		60.1694	0
58.5426	0		60.1852	0		60.0638	0		58.4319	10.6974			148.377	0		131.215	0.848989		62.4436	0		60.1699	0
58.5431	0		60.1857	0		60.0643	196.831		58.4324	0			148.379	0		131.217	0		62.4441	80.0027		60.1704	100.799
60.5064	0		60.1862	0		60.0648	311.913		58.4328	0			148.381	275.961		131.218	0		62.4447	148.699		60.1709	164.648
60.5069	0		60.1867	0		60.0653	360.182		58.4333	0			148.383	471.364		131.22	0		62.4452	191.785		60.1714	183.677
60.5074	0		60.1872	0.642776		60.0658	310.738		58.4338	0			148.385	540.205		131.222	0		62.4457	187.246		60.1719	150.762
60.5079	0		60.1877	222.991		60.0663	190.383		59.4117	0			148.387	418.873		131.728	0		62.4462	137.582		60.1724	87.2426
60.5084	9.30457		60.1882	328.046		60.0668	4.59367		59.4121	0			148.389	192.946		131.73	0		62.4468	12.2192		60.1729	6.18579
60.5089	639.866		60.1887	349.832		60.0673	0		59.4126	0			148.391	1.00803		131.732	0		62.4473	0		60.1734	0
60.5094	1008.94		60.1892	280.14		60.0678	0		59.4131	0			148.393	0		131.733	0		62.4478	0		60.1739	0
60.5099	1108.93		60.1897	166.317		60.0683	0		59.4136	201.338			148.394	0		131.735	155.121		62.4484	0		60.1744	0
60.5104	860.596		60.1902	0		60.0688	0		59.4141	339.815			148.396	0		131.736	255.032		62.4489	0		60.1749	0
60.5109	429.335		60.1907	0		60.1484	0		59.4146	391.308			148.398	0		131.738	281.174		62.7676	0		60.4254	0
60.5114	0		60.1912	0		60.1489	0		59.4151	343.006			152.489	0		131.74	216.332		62.7681	0		60.4259	0
60.512	0		60.1917	0		60.1494	0		59.4156	237.315			152.491	0		131.741	105.914		62.7687	0		60.4264	0
60.5125	0		60.2097	0		60.1499	0		59.4161	17.2766			152.493	0		131.743	0.323315		62.7692	0		60.4269	0
60.513	0		60.2102	0		60.1504	192.442		59.4166	0			152.495	0		131.745	0		62.7697	86.9366		60.4274	71.014
62.3184	0		60.2107	0		60.1509	328.21		59.4171	0			152.497	183.448		131.746	0		62.7703	159.858		60.4279	140.529
62.3189	0		60.2112	0		60.1514	372.617		59.4176	0			152.499	424.345		131.748	0		62.7708	195.029		60.4284	187.8
62.3195	0		60.2117	1.69549		60.1519	294.891		59.4181	0			152.501	568.284		131.749	0		62.7713	172.967		60.4289	185.734
62.32	0		60.2122	536.965		60.1524	151.445		59.9729	0			152.503	493.215		133.81	0		62.7719	108.676		60.4294	135.403
62.3205	2.35841		60.2127	916.112		60.1529	0.901714		59.9734	0			152.505	266.881		133.812	0		62.7724	10.4046		60.4299	12.6499
62.3211	130.822		60.2133	1068.52		60.1534	0		59.9739	0			152.507	1.4403		133.813	0		62.7729	0		60.4304	0
62.3216	288.007		60.2138	890.628		60.1539	0		59.9744	0			152.509	0		133.815	0		62.7735	0		60.4309	0
62.3221	393.237		60.2143	514.478		60.1544	0		59.9749	122.852			152.511	0		133.817	204.584		62.774	0		60.4314	0
62.3226	377.323		60.2148	0		60.1549	0		59.9754	239.547			152.513	0		133.818	312.497		62.7746	0		60.4319	0
62.3232	257.41		60.2153	0		60.4219	0		59.9759	294.774			152.515	0		133.82	326.54		62.9094	0		62.4913	0
62.3237	113.195		60.2158	0		60.4224	0		59.9764	252.353			152.932	0		133.822	240.82		62.9099	0		62.4919	0
62.3242	0		60.2163	0		60.4229	0		59.9769	146.37			152.934	0		133.823	118.132		62.9105	0		62.4924	0
62.3248	0		60.9895	0		60.4234	0		59.9774	11.5995			152.937	0		133.825	1.09066		62.911	0		62.4929	0
62.3253	0		60.99	0		60.4239	172.9		59.9779	0			152.939	0		133.827	0		62.9115	88.0566		62.4934	120.222
62.3258	0		60.9905	0		60.4244	257.587		59.9784	0			152.941	262.372		133.828	0		62.9121	172.15		62.494	200.607
63.5795	0		60.991	0		60.4249	295.913		59.9789	0			152.943	443.97		133.83	0		62.9126	216.574		62.4945	230.569
63.58	0		60.9915	9.58142		60.4254	273.527		59.9794	0			152.945	528.953		133.832	0		62.9131	189.15		62.495	198.064
63.5806	0		60.9921	816.089		60.4259	199.857		60.1188	0			152.947	450.476		134.561	0		62.9137	109.929		62.4956	124.876
63.5811	0		60.9926	1544.84		60.4264	2.13979		60.1193	0			152.949	251.216		134.563	0		62.9142	9.97443		62.4961	11.2595
63.5817	3.1689		60.9931	1880.18		60.4269	0		60.1198	0			152.951	0.957772		134.565	0		62.9147	0		62.4966	0
63.5822	200.478		60.9936	1559.87		60.4274	0		60.1203	0			152.953	0		134.566	0		62.9153	0		62.4972	0
63.5827	292.406		60.9941	844.936		60.4279	0		60.1208	131.319			152.955	0		134.568	127.282		62.9158	0		62.4977	0
63.5833	323.097		60.9946	0		60.4284	0		60.1213	240.227			152.957	0		134.57	233.142		62.9164	0		62.4982	0
63.5838	274.87		60.9951	0		61.3449	0		60.1218	307.529			152.959	0		134.571	279.68		63.0027	0		62.5295	0
63.5844	172.248		60.9956	0		61.3454	0		60.1223	289.995			154.587	0		134.573	236.627		63.0033	0		62.5301	0
63.5849	0		60.9961	0		61.3459	0		60.1228	192.642			154.589	0		134.575	135.58		63.0038	0		62.5306	0
63.5855	0		61.8738	0		61.3464	0		60.1233	15.954			154.591	0		134.576	0.901737		63.0043	0		62.5311	0
63.586	0		61.8743	0		61.3469	146.318		60.1238	0			154.593	0		134.578	0		63.0049	70.1885		62.5317	70.0272
63.5866	0		61.8748	0		61.3474	270.892		60.1243	0			154.595	134.915		134.58	0		63.0054	148.8		62.5322	146.47
63.6067	0		61.8754	0		61.348	325.02		60.1248	0			154.597	419.091		134.581	0		63.006	192.135		62.5327	186.739
63.6073	0		61.8759	0.734508		61.3485	269.565		60.1253	0			154.599	639.506		134.583	0		63.0065	170.034		62.5333	162.063
63.6078	0		61.8764	142.138		61.349	146.417		60.3503	0			154.602	626.087		135.025	0		63.007	100.259		62.5338	93.5897
63.6083	0		61.8769	295.58		61.3495	3.58279		60.3508	0			154.604	432.307		135.027	0		63.0076	9.20347		62.5343	7.83835
63.6089	23.2031		61.8775	382.836		61.35	199.241		60.3513	0			154.606	1.41468		135.029	0		63.0081	0		62.5349	0
63.6094	1445.41		61.878	337.304		61.3505	298.502		60.3518	0			154.608	0		135.03	0		63.0086	0		62.5354	0
63.61	2335.88		61.8785	192.753		61.3511	346.694		60.3523	204.573			154.61	0		135.032	101.174		63.0092	0		62.5359	0
63.6105	2596.97		61.879	0		61.3516	309.27		60.3528	323.585			154.612	773.502		135.034	228.672		63.0097	0		62.5364	0
63.6111	2091.12		61.8795	0		61.3521	198.788		60.3533	347.161			154.614	3727.22		135.035	333.875		63.1831	0		63.477	0
63.6116	1159.43		61.8801	0		61.3526	1.14768		60.3538	272.496			154.616	4421.24		135.037	350.29		63.1836	0		63.4775	0
63.6122	0		61.8806	0		61.3531	0		60.3543	149.941			154.618	3609.39		135.039	259.464		63.1841	0		63.4781	0
63.6127	0		62.0918	0		61.3536	0		60.3548	12.0468			154.62	1847.23		135.04	117.688		63.1847	0		63.4786	0
63.6133	0		62.0924	0		61.3542	0		60.3553	0			154.622	599.982		135.042	0.773398		63.1852	83.7709		63.4792	96.6208
63.6138	0		62.0929	0		61.3547	0		60.3558	0			154.624	21.3664		135.044	0		63.1858	159.654		63.4797	159.342
63.7453	0		62.0934	0		63.2857	0		60.3563	0			154.626	0		135.045	0		63.1863	194.147		63.4802	182.822
63.7459	0		62.0939	1.68682		63.2863	0		60.3568	0			154.628	0		135.047	0		63.1868	164.707		63.4808	150.15
63.7464	0		62.0945	224.211		63.2868	0		60.575	0			154.63	0		135.049	0		63.1874	91.7676		63.4813	81.3184
63.747	0		62.095	436.907		63.2873	0		60.5755	0			154.632	0		135.595	0		63.1879	7.91398		63.4819	9.1937
63.7475	48.2027		62.0955	566.197		63.2879	132.754		60.576	0			155.069	0		135.597	0		63.1885	0		63.4824	0
63.7481	2740.23		62.096	512.185		63.2884	265.609		60.5765	0			155.071	0		135.598	0		63.189	0		63.483	0
63.7486	3713.05		62.0966	313.717		63.289	345.017		60.577	154.686			155.073	0		135.6	0		63.1895	0		63.4835	0
63.7492	3873.85		62.0971	0		63.2895	312.029		60.5775	282.142			155.075	0		135.602	177.485		63.1901	0		63.484	0
63.7497	3060.68		62.0976	0		63.29	189.184		60.578	344.147			155.077	406.632		135.603	294.519		63.6157	0		65.2453	0
63.7503	1672.97		62.0981	0		63.2906	0.714287		60.5785	301.518			155.08	666.3		135.605	329.869		63.6163	0		65.2459	0
63.7508	0		62.0987	0		63.2911	0		60.579	180.503			155.082	747.226		135.607	255.423		63.6168	0		65.2465	0
63.7513	0		62.2171	0		63.2917	0		60.5795	14.4584			155.084	598.046		135.609	124.716		63.6174	0		65.247	0
63.7519	0		62.2176	0		63.2922	0		60.58	0			155.086	331.711		135.61	0.941316		63.6179	86.3491		65.2476	78.7931
63.7524	0		62.2181	0		63.2927	0		60.5805	0			155.088	3.16263		135.612	0		63.6184	164.765		65.2482	147.1
65.9164	0		62.2187	0		63.3891	0		60.581	0			155.09	0		135.614	0		63.619	196.731		65.2487	182.487
65.917	0		62.2192	1.96554		63.3897	0		60.5816	0			155.092	0		135.615	0		63.6195	159.765		65.2493	165.075
65.9175	0		62.2197	221.19		63.3902	0		60.8845	0			155.094	0		135.617	0		63.6201	81.5242		65.2499	105.368
65.9181	0		62.2203	371.769		63.3908	0		60.885	0			155.096	0		135.67	0		63.6206	10.0018		65.2504	14.0836
65.9187	8.75428		62.2208	464		63.3913	151.561		60.8856	0			160.814	0		135.671	0		63.6212	0		65.251	0
65.9193	393.532		62.2213	448.164		63.3918	290.373		60.8861	0			160.816	0		135.673	0		63.6217	0		65.2516	0
65.9198	819.379		62.2218	329.545		63.3924	374.13		60.8866	154.52			160.818	0		135.675	0		63.6223	0		65.2521	0
65.9204	988.31		62.2224	0		63.3929	345.998		60.8871	278.037			160.82	0		135.676	109.422		63.6228	0		65.2527	0
65.921	774.063		62.2229	0		63.3935	226.115		60.8876	327.112			160.822	330.062		135.678	258.331		64.2975	0		65.6737	0
65.9216	358.888		62.2234	0		63.394	3.41683		60.8881	269.652			160.824	527.992		135.68	339.635		64.298	0		65.6742	0
65.9221	0		62.2239	0		63.3945	0		60.8886	145.973			160.827	567.571		135.681	293.457		64.2986	0		65.6748	0
65.9227	0		62.7289	0		63.3951	0		60.8891	12.4009			160.829	422.442		135.683	162.9		64.2991	0		65.6754	0
65.9233	0		62.7294	0		63.3956	0		60.8896	0			160.831	201.373		135.685	1.05475		64.2997	94.8663		65.6759	65.1888
65.9239	0		62.7299	0		63.3962	0		60.8901	0			160.833	1.64521		135.687	0		64.3002	167.917		65.6765	132.915
65.9889	0		62.7305	0		64.0821	0		60.8907	0			160.835	0		135.688	0		64.3008	195.658		65.6771	167.636
65.9895	0		62.731	3.16918		64.0826	0		60.8912	0			160.838	0		135.69	0		64.3013	157.317		65.6777	147.031
65.99	0		62.7315	220.814		64.0832	0		60.9075	0			160.84	0		135.692	0		64.3019	76.5638		65.6782	84.6754
65.9906	0		62.7321	333.646		64.0837	0		60.908	0			160.842	0		135.809	0		64.3024	7.45746		65.6788	9.139
65.9912	21.1494		62.7326	350.255		64.0843	192.912		60.9085	0			164.705	0		135.811	0		64.303	0		65.6794	0
65.9918	850.393		62.7331	266.018		64.0848	313.917		60.909	0			164.707	0		135.812	0		64.3036	0		65.6799	0
65.9923	1423.99		62.7337	138.599		64.0854	358.58		60.9095	147.818			164.709	0		135.814	0		64.3041	0		65.6805	0
65.9929	1762.77		62.7342	0		64.0859	293.342		60.9101	250.535			164.712	0		135.816	119.518		64.3047	0		65.6811	0
65.9935	1630.75		62.7347	0		64.0865	158.377		60.9106	288.117			164.714	381.558		135.817	230.204		64.6472	0		66.1293	0
65.9941	1058.69		62.7353	0		64.0871	6.42458		60.9111	243.536			164.716	582.65		135.819	280.142		64.6478	0		66.1299	0
65.9946	0		62.7358	0		64.0876	0		60.9116	144.109			164.718	628.713		135.821	233.119		64.6483	0		66.1305	0
65.9952	0		63.4474	0		64.0882	0		60.9121	11.2595			164.721	490.213		135.822	125.009		64.6489	0		66.131	0
65.9958	0		63.4479	0		64.0887	0		60.9126	0			164.723	260.601		135.824	0.805659		64.6494	75.6619		66.1316	78.3213
65.9964	0		63.4485	0		64.0893	0		60.9131	0			164.725	1.58885		135.826	0		64.65	149.44		66.1322	147.933
66.9951	0		63.449	0		66.1773	0		60.9136	0			164.728	0		135.828	0		64.6505	181.78		66.1328	181.049
66.9957	0		63.4495	4.31181		66.1779	0		60.9141	0			164.73	0		135.829	0		64.6511	152.559		66.1334	156.574
66.9963	0		63.4501	197.512		66.1785	0		61.0425	0			164.732	0		135.831	0		64.6517	85.6581		66.1339	90.9622
66.9969	0		63.4506	305.291		66.1791	0		61.043	0			164.734	0		136.392	0		64.6522	8.63641		66.1345	9.38865
66.9975	24.4833		63.4512	330.119		66.1796	128.44		61.0435	0			167.617	0		136.394	0		64.6528	0		66.1351	0
66.9981	705.595		63.4517	263.665		66.1802	281.906		61.044	0			167.619	0		136.396	0		64.6533	0		66.1357	0
66.9987	1169.17		63.4523	150.357		66.1808	387.622		61.0446	123.516			167.622	0		136.397	0		64.6539	0		66.1362	0
66.9993	1366.07		63.4528	0		66.1814	357.791		61.0451	233.505			167.624	0		136.399	138.792		64.6545	0		66.1368	0
66.9998	1170.59		63.4533	0		66.182	209.282		61.0456	284.92			167.626	355.144		136.401	254.034		64.6679	0		66.2392	0
67.0004	690.357		63.4539	0		66.1825	1.47906		61.0461	247.291			167.629	555.285		136.402	291.468		64.6684	0		66.2398	0
67.001	0		63.4544	0		66.1831	0		61.0466	148.682			167.631	640.838		136.404	230.651		64.669	0		66.2403	0
67.0016	0		63.5784	0		66.1837	0		61.0471	13.0473			167.633	569.365		136.406	121.382		64.6695	0		66.2409	0
67.0022	0		63.5789	0		66.1843	0		61.0476	0			167.636	378.785		136.408	0.282813		64.6701	70.1295		66.2415	83.1937
67.0028	0		63.5795	0		66.1849	0		61.0481	0			167.638	2.85081		136.409	0		64.6706	148.345		66.2421	158.651
67.4629	0		63.58	0		66.6874	0		61.0487	0			167.64	0		136.411	0		64.6712	197.401		66.2427	198.979
67.4635	0		63.5806	3.68702		66.6879	0		61.0492	0			167.643	0		136.413	0		64.6718	186.354		66.2432	179.476
67.464	0		63.5811	503.217		66.6885	0		61.1631	0			167.645	0		136.414	0		64.6723	124.163		66.2438	112.148
67.4646	0		63.5817	848.821		66.6891	0		61.1636	0			167.647	0		136.893	0		64.6729	12.3175		66.2444	12.554
67.4652	68.7334		63.5822	1044.53		66.6897	176.744		61.1641	0			168.527	0		136.895	0		64.6734	0		66.245	0
67.4658	1778.26		63.5827	987.801		66.6903	293.886		61.1646	0			168.53	0		136.896	0		64.674	0		66.2456	0
67.4664	3476.05		63.5833	714.107		66.6909	338.955		61.1651	128.152			168.532	0		136.898	0		64.6746	0		66.2461	0
67.467	4317.21		63.5838	0		66.6915	277.099		61.1656	265.618			168.535	0		136.9	112.367		64.6751	0		66.2467	0
67.4676	3664.76		63.5844	0		66.692	148.416		61.1661	343.038			168.537	304.253		136.902	234.981		65.3394	0		66.7183	0
67.4682	2005.67		63.5849	0		66.6926	3.07273		61.1667	304.905			168.539	444.304		136.903	292.011		65.34	0		66.7189	0
67.4688	0		63.5855	0		66.6932	0		61.1672	181.548			168.542	503.519		136.905	241.287		65.3405	0		66.7195	0
67.4694	0		63.8077	0		66.6938	0		61.1677	14.7324			168.544	465.661		136.907	122.794		65.3411	0		66.7201	0
67.47	0		63.8082	0		66.6944	0		61.1682	0			168.546	338.266		136.909	0.767564		65.3417	78.1433		66.7207	83.0083
67.4706	0		63.8088	0		66.695	0		61.1687	0			168.549	2.23025		136.91	0		65.3422	158.157		66.7212	150.697
67.5176	0		63.8093	0		66.7981	0		61.1692	0			168.551	0		136.912	0		65.3428	200.472		66.7218	176.631
67.5182	0		63.8099	5.83055		66.7986	0		61.1697	0			168.553	0		136.914	0		65.3434	179.867		66.7224	151.104
67.5188	0		63.8104	598.585		66.7992	0		61.7384	0			168.556	0		136.915	0		65.3439	112.866		66.723	95.5466
67.5194	0		63.811	936.132		66.7998	0		61.7389	0			168.558	0		138.946	0		65.3445	12.3952		66.7236	10.0187
67.52	21.2916		63.8115	1054.47		66.8004	154.663		61.7394	0			171.003	0		138.948	0		65.3451	0		66.7242	0
67.5206	543.112		63.8121	863.508		66.801	276.31		61.74	0			171.005	0		138.949	0		65.3456	0		66.7248	0
67.5212	1043.24		63.8126	472.975		66.8016	327.522		61.7405	129.264			171.008	0		138.951	0		65.3462	0		66.7253	0
67.5218	1232.53		63.8132	0		66.8022	273.604		61.741	236.431			171.01	0		138.953	151.756		65.3468	0		66.7259	0
67.5224	994.657		63.8137	0		66.8027	153.323		61.7415	286.839			171.013	0.0825535		138.955	279.957		65.6794	0		66.8708	0
67.523	533.694		63.8143	0		66.8033	2.26674		61.742	256.459			171.015	313.816		138.956	338.959		65.6799	0		66.8713	0
67.5236	0		63.8148	0		66.8039	0		61.7426	167.784			171.017	541.601		138.958	284.683		65.6805	0		66.8719	0
67.5242	0		64.8141	0		66.8045	0		61.7431	13.0938			171.02	645.131		138.96	153.737		65.6811	0		66.8725	0
67.5248	0		64.8147	0		66.8051	0		61.7436	0			171.022	591.204		138.962	1.06206		65.6817	95.0136		66.8731	85.3137
67.5254	0		64.8153	0		66.8057	0		61.7441	0			171.025	430.767		138.963	0		65.6822	173.961		66.8737	161.728
67.9602	0		64.8158	0		67.546	0		61.7446	0			171.027	8.94549		138.965	0		65.6828	213.259		66.8743	204.27
67.9608	0		64.8164	10.0395		67.5466	0		61.7452	0			171.029	0		138.967	0		65.6834	189.386		66.8749	191.369
67.9614	0		64.8169	503.644		67.5472	0		61.8469	0			171.032	0		138.969	0		65.6839	117.382		66.8755	133.444
67.962	0		64.8175	969.612		67.5478	0		61.8474	0			171.034	0		140.716	0		65.6845	12.1433		66.876	15.3431
67.9626	14.8212		64.8181	1162.31		67.5484	0.351232		61.848	0			171.037	0		140.718	0		65.6851	0		66.8766	0
67.9632	542.239		64.8186	926.214		67.549	206.476		61.8485	0			177.784	0		140.72	0		65.6857	0		66.8772	0
67.9638	894.963		64.8192	454.846		67.5496	330.48		61.849	119.088			177.786	0		140.722	0		65.6862	0		66.8778	0
67.9644	1045.79		64.8197	0		67.5502	377.658		61.8495	228.369			177.789	0		140.724	150.812		65.6868	0		66.8784	0
67.965	909.935		64.8203	0		67.5508	321.071		61.85	283.156			177.791	0		140.725	258.604		65.7658	0		67.1335	0
67.9656	562.663		64.8209	0		67.5514	197.9		61.8506	460.959			177.794	0.0371903		140.727	290.897		65.7664	0		67.1341	0
67.9662	0		64.8214	0		67.552	8.2391		61.8511	505.224			177.797	279.18		140.729	228.025		65.7669	0		67.1347	0
67.9668	0		65.1195	0		67.5526	0		61.8516	363.407			177.799	455.243		140.731	118.882		65.7675	0		67.1352	0
67.9674	0		65.1201	0		67.5532	0		61.8521	267.22			177.802	544.277		140.732	1.06414		65.7681	113.989		67.1358	79.368
67.968	0		65.1207	0		67.5538	0		61.8527	134.183			177.804	476.838		140.734	0		65.7686	185.057		67.1364	160.316
68.6233	0		65.1212	0		67.5544	0		61.8532	10.767			177.807	283.484		140.736	0		65.7692	201.745		67.137	196.436
68.6239	0		65.1218	15.3191		69.8563	0		61.8537	0			177.809	7.17311		140.738	0		65.7698	160.086		67.1376	161.695
68.6245	0		65.1224	659.587		69.8569	0		61.8542	0			177.812	0		140.74	0		65.7704	88.1023		67.1382	83.3782
68.6251	0		65.1229	942.139		69.8575	0		61.8547	0			177.814	0		140.799	0		65.7709	8.72529		67.1388	9.2214
68.6257	64.8694		65.1235	1027.55		69.8582	0		61.8553	0			177.817	0		140.801	0		65.7715	0		67.1394	0
68.6263	1841.39		65.1241	850.57		69.8588	1.10919		62.579	0			177.819	0		140.802	0		65.7721	0		67.14	0
68.6269	3072.95		65.1246	498.422		69.8594	160.449		62.5795	0			177.909	0		140.804	0		65.7727	0		67.1406	0
68.6276	3575.16		65.1252	0		69.8601	303.754		62.58	0			177.911	0		140.806	155.923		65.7732	0		67.1412	0
68.6282	2999.61		65.1257	0		69.8607	391.669		62.5806	0			177.914	0		140.808	254.216		66.936	0		67.3615	0
68.6288	1709.44		65.1263	0		69.8613	360.665		62.5811	128.599			177.916	0		140.81	296.182		66.9366	0		67.3621	0
68.6294	0		65.1269	0		69.8619	229.681		62.5816	257.426			177.919	0.0579001		140.811	257.467		66.9372	0		67.3627	0
68.63	0		65.2099	0		69.8626	4.76167		62.5821	348.269			177.921	221.352		140.813	162.203		66.9378	0		67.3633	0
68.6306	0		65.2105	0		69.8632	0		62.5827	363.021			177.924	480.943		140.815	0.883334		66.9383	77.3277		67.3639	80.2998
68.6312	0		65.2111	0		69.8638	0		62.5832	301.076			177.926	617.668		140.817	0		66.9389	144.373		67.3645	164.225
68.8111	0		65.2116	0		69.8644	0		62.5837	193.128			177.929	528.621		140.819	0		66.9395	179.27		67.3651	204.526
68.8117	0		65.2122	14.9932		69.8651	0		62.5843	16.8807			177.932	291.441		140.82	0		66.9401	160.64		67.3657	171.643
68.8123	0		65.2128	627.689		70.961	0		62.5848	0			177.934	10.3902		140.822	0		66.9407	100.565		67.3663	91.0826
68.8129	0		65.2133	1155.04		70.9616	0		62.5853	0			177.937	0		141.205	0		66.9413	10.8124		67.3669	9.78838
68.8136	26.3628		65.2139	1394.79		70.9623	0		62.5859	0			177.939	0		141.207	0		66.9419	0		67.3674	0
68.8142	717.342		65.2145	1158.11		70.9629	0		62.5864	0			177.942	0		141.209	0		66.9425	0		67.368	0
68.8148	1308.52		65.215	604.84		70.9636	0.202522		63.6103	0			177.944	0		141.211	0		66.9431	0		67.3686	0
68.8154	1600.56		65.2156	0		70.9642	154.881		63.6108	0			185.781	0		141.212	177.43		66.9436	0		67.3692	0
68.816	1381.45		65.2162	0		70.9649	270.759		63.6114	0			185.784	0		141.214	296.244		67.1754	0		67.8307	0
68.8166	790.24		65.2167	0		70.9655	344.143		63.6119	0			185.787	0		141.216	333.049		67.176	0		67.8313	0
68.8172	0		65.2173	0		70.9661	329.897		63.6125	130.578			185.789	0		141.218	257.892		67.1766	0		67.8319	0
68.8179	0		65.6499	0		70.9668	232.668		63.613	255.75			185.792	0.368263		141.22	122.618		67.1772	0		67.8325	0
68.8185	0		65.6505	0		70.9674	0		63.6135	330.416			185.795	341.389		141.222	0.78488		67.1778	63.6634		67.8331	72.0133
68.8191	0		65.6511	0		70.9681	0		63.6141	311.996			185.798	515.747		141.223	0		67.1784	141.294		67.8337	160.484
69.1854	0		65.6516	0		70.9687	0		63.6146	212.387			185.8	549.221		141.225	0		67.179	183.745		67.8343	225.639
69.186	0		65.6522	2.38918		70.9693	0		63.6152	19.2559			185.803	442.87		141.227	0		67.1796	160.72		67.8349	226.627
69.1866	0		65.6528	185.097		74.0879	0		63.6157	0			185.806	271.22		141.229	0		67.1802	90.8471		67.8355	164.284
69.1872	0		65.6533	299.433		74.0886	0		63.6163	0			185.808	11.9198		141.518	0		67.1808	11.803		67.8361	80.12
69.1878	60.3628		65.6539	345.569		74.0892	0		63.6168	0			185.811	0		141.519	0		67.1814	0		67.8367	9.50771
69.1885	1489.58		65.6545	293.902		74.0899	0		63.6174	0			185.814	0		141.521	0		67.1819	0		67.8373	0
69.1891	2392.66		65.6551	172.406		74.0906	2.69929		64.9199	0			185.817	0		141.523	0		67.1825	0		67.8379	0
69.1897	2644.76		65.6556	0		74.0913	213.123		64.9205	0			185.819	0		141.525	133.495		67.1831	0		67.8385	0
69.1903	2063.17		65.6562	0		74.092	329.783		64.9211	0			186.674	0		141.527	239.723		67.9111	0		67.8391	0
69.1909	1045.21		65.6568	0		74.0927	364.062		64.9216	0			186.677	0		141.528	298.997		67.9118	0		69.1678	0
69.1916	0		65.6573	0		74.0934	287.159		64.9222	144.817			186.679	0		141.53	275.618		67.9124	0		69.1684	0
69.1922	0		65.7964	0		74.094	144.736		64.9227	251.582			186.682	0		141.532	183.401		67.913	0		69.169	0
69.1928	0		65.797	0		74.0947	0		64.9233	301.922			186.685	0.595353		141.534	1.16279		67.9136	76.6403		69.1696	0
69.1934	0		65.7976	0		74.0954	0		64.9239	270.879			186.688	305.166		141.536	0		67.9142	147.935		69.1702	64.6823
69.9563	0		65.7981	0		74.0961	0		64.9244	176.004			186.69	494.515		141.537	0		67.9148	178.083		69.1709	135.733
69.957	0		65.7987	13.4582		74.0968	0		64.925	17.1044			186.693	584.419		141.539	0		67.9154	148.04		69.1715	172.382
69.9576	0		65.7993	938.631		75.5136	0		64.9256	0			186.696	502		141.541	0		67.916	81.2715		69.1721	150.709
69.9582	0		65.7999	1724.12		75.5143	0		64.9261	0			186.698	289.795		142.379	0		67.9166	10.9487		69.1727	87.9328
69.9588	5.90763		65.8004	2214.89		75.515	0		64.9267	0			186.701	8.55889		142.38	0		67.9172	0		69.1733	10.2702
69.9595	180.009		65.801	2114.64		75.5157	0		64.9272	0			186.704	0		142.382	0		67.9178	0		69.1739	0
69.9601	307.941		65.8016	1506.42		75.5164	1.76652		65.0939	0			186.707	0		142.384	0		67.9184	0		69.1746	0
69.9607	367.15		65.8022	756.272		75.5171	185.516		65.0944	0			186.709	0		142.386	107.583		67.919	0		69.1752	0
69.9614	311.505		65.8027	0		75.5178	301.209		65.095	0			186.712	0		142.388	228.034		68.4529	0		69.1758	0
69.962	177.48		65.8033	0		75.5185	350.778		65.0956	0			189.744	0		142.39	282.711		68.4536	0		69.3411	0
69.9626	0		65.8039	0		75.5193	299.019		65.0961	165.434			189.746	0		142.391	222.406		68.4542	0		69.3417	0
69.9632	0		65.8044	0		75.52	173.562		65.0967	272.598			189.749	0		142.393	94.947		68.4548	0		69.3423	0
69.9639	0		66.759	0		75.5207	5.19465		65.0973	319.832			189.752	0		142.395	0.685825		68.4554	76.426		69.343	0
69.9645	0		66.7596	0		75.5214	0		65.0978	283.918			189.755	1.19672		142.397	0		68.456	143.002		69.3436	84.8285
70.0362	0		66.7602	0		75.5221	0		65.0984	180.185			189.758	245.026		142.399	0		68.4566	179.072		69.3442	145.191
70.0368	0		66.7608	0		75.5228	0		65.099	18.0064			189.761	520.547		142.4	0		68.4572	166.416		69.3448	172.021
70.0375	0		66.7613	4.60395		75.5235	0		65.0995	0			189.763	751.814		142.402	0		68.4578	113.7		69.3454	151.605
70.0381	0		66.7619	192.893		76.9178	0		65.1001	0			189.766	776.343		143.537	0		68.4584	13.4445		69.3461	93.4843
70.0387	45.174		66.7625	316.024		76.9186	0		65.1007	0			189.769	567.838		143.539	0		68.459	0		69.3467	10.7017
70.0394	1336.18		66.7631	358.791		76.9193	0		65.1012	0			189.772	274.954		143.541	0		68.4596	0		69.3473	0
70.04	1994.24		66.7637	288.201		76.92	0		65.5692	0			189.775	0		143.543	0		68.4602	0		69.3479	0
70.0406	2169.37		66.7643	151.291		76.9207	2.95342		65.5697	0			189.777	0		143.544	190.549		68.4609	0		69.3485	0
70.0413	1739.89		66.7649	0		76.9215	144.169		65.5703	0			189.78	0		143.546	335.499		69.2643	0		69.3492	0
70.0419	931.55		66.7654	0		76.9222	264.299		65.5709	0			189.783	0		143.548	373.219		69.2649	0		69.3876	0
70.0425	0		66.766	0		76.9229	316.368		65.5714	115.554			190.292	0		143.55	273.697		69.2655	0		69.3882	0
70.0431	0		66.7666	0		76.9236	257.407		65.572	240.888			190.295	0		143.552	115.493		69.2661	0		69.3889	0
70.0438	0		67.0499	0		76.9244	129.891		65.5726	325.277			190.298	0		143.554	0.553641		69.2667	89.1985		69.3895	0
70.0444	0		67.0505	0		76.9251	0		65.5732	320.382			190.301	0		143.555	0		69.2673	161.887		69.3901	82.2681
70.2394	0		67.0511	0		76.9258	0		65.5737	228.916			190.304	1.33221		143.557	0		69.268	193.887		69.3907	165.822
70.24	0		67.0517	0		76.9265	0		65.5743	25.7975			190.306	246.338		143.559	0		69.2686	168.271		69.3914	211.06
70.2406	0		67.0523	14.154		76.9273	0		65.5749	0			190.309	441.077		143.561	0		69.2692	101.361		69.392	191.96
70.2413	0		67.0529	533.804		77.2347	0		65.5754	0			190.312	535.996		143.624	0		69.2698	14.3371		69.3926	122.949
70.2419	8.96264		67.0535	986.935		77.2354	0		65.576	0			190.315	469.797		143.626	0		69.2704	0		69.3932	15.3669
70.2425	251.334		67.0541	1173.31		77.2362	0		65.5766	0			190.318	285.012		143.628	0		69.2711	0		69.3938	0
70.2432	381.219		67.0547	969.301		77.2369	0		67.462	0			190.32	0.822383		143.629	0		69.2717	0		69.3945	0
70.2438	428.292		67.0552	539.716		77.2376	5.38173		67.4626	0			190.323	0		143.631	159.104		69.2723	0		69.3951	0
70.2444	360.939		67.0558	0		77.2384	233.004		67.4632	0			190.326	0		143.633	265.147		69.4672	0		69.3957	0
70.2451	209.782		67.0564	0		77.2391	340.057		67.4638	0			190.329	0		143.635	443.117		69.4678	0		70.1229	0
70.2457	0		67.057	0		77.2398	358.74		67.4644	160.16			190.332	0		143.637	484.071		69.4684	0		70.1235	0
70.2463	0		67.0576	0		77.2405	283.661		67.4649	281.253			190.439	0		143.639	424.704		69.469	0		70.1241	0
70.247	0		67.1084	0		77.2413	163.053		67.4655	329.102			190.442	0		143.64	258.593		69.4696	112.784		70.1247	0
70.2476	0		67.1089	0		77.242	0		67.4661	272.868			190.445	0		143.642	157.233		69.4703	184.379		70.1254	87.3262
70.4167	0		67.1095	0		77.2427	0		67.4667	147.687			190.447	0		143.644	0.848754		69.4709	201.763		70.126	157.728
70.4174	0		67.1101	0		77.2435	0		67.4673	17.219			190.45	1.36432		143.646	0		69.4715	164.714		70.1266	184.839
70.418	0		67.1107	15.9768		77.2442	0		67.4679	0			190.453	246.014		143.648	0		69.4721	98.8366		70.1273	155.809
70.4186	0		67.1113	593.147		77.3559	0		67.4685	0			190.456	441.828		143.65	0		69.4728	11.9274		70.1279	90.3344
70.4193	20.8454		67.1119	1201.88		77.3566	0		67.4691	0			190.459	535.562		143.652	0		69.4734	0		70.1285	12.5639
70.4199	562.706		67.1125	1588.27		77.3573	0		67.4697	0			190.462	483.704		145.156	0		69.474	0		70.1292	0
70.4205	945.558		67.1131	1442.81		77.3581	0		67.5752	0			190.464	321.516		145.157	0		69.4746	0		70.1298	0
70.4212	1056.84		67.1137	849.529		77.3588	3.94236		67.5758	0			190.467	0		145.159	0		69.4752	0		70.1304	0
70.4218	825.357		67.1143	0		77.3595	165.514		67.5764	0			190.47	0		145.161	0		69.4777	0		70.1311	0
70.4224	421.006		67.1149	0		77.3603	300.983		67.577	0			190.473	0		145.163	133.431		69.4784	0		70.2859	0
70.4231	0		67.1154	0		77.361	381.287		67.5776	89.5558			190.476	0		145.165	245.567		69.479	0		70.2865	0
70.4237	0		67.116	0		77.3617	350.278		67.5782	232.173			202.178	0		145.167	295.549		69.4796	0		70.2871	0
70.4243	0		68.3791	0		77.3624	223.481		67.5788	328.363			202.181	0		145.169	238.718		69.4802	79.8616		70.2878	0
70.425	0		68.3797	0		77.3632	0		67.5794	293.302			202.184	0		145.171	112.713		69.4808	157.86		70.2884	69.2607
70.8266	0		68.3803	0		77.3639	0		67.58	160.981			202.187	0		145.173	0.494555		69.4815	189.534		70.289	136.864
70.8272	0		68.3809	0		77.3646	0		67.5806	21.8293			202.191	2.67366		145.174	0		69.4821	154.299		70.2897	171.008
70.8279	0		68.3815	4.09544		77.3654	0		67.5812	0			202.194	284.432		145.176	0		69.4827	81.2891		70.2903	147.427
70.8285	0		68.3821	170.611		77.7284	0		67.5818	0			202.197	498.622		145.178	0		69.4833	9.49897		70.2909	80.5651
70.8292	15.9931		68.3827	343.551		77.7292	0		67.5823	0			202.2	583.804		145.18	0		69.4839	0		70.2916	9.23676
70.8298	392.868		68.3833	429.831		77.7299	0		67.5829	0			202.203	504.082		145.753	0		69.4846	0		70.2922	0
70.8304	664.454		68.3839	335.168		77.7306	0		69.8656	0			202.206	323.099		145.755	0		69.4852	0		70.2928	0
70.8311	768.802		68.3846	129.473		77.7314	1.94424		69.8662	0			202.209	10.164		145.757	0		69.4858	0		70.2935	0
70.8317	629.916		68.3852	0		77.7321	155.563		69.8669	0			202.212	0		145.759	0		71.3872	0		70.2941	0
70.8324	338.627		68.3858	0		77.7328	281.76		69.8675	0			202.215	0		145.76	99.5034		71.3878	0		70.3378	0
70.833	0		68.3864	0		77.7336	359.534		69.8681	112.574			202.218	0		145.762	270.73		71.3885	0		70.3384	0
70.8336	0		68.387	0		77.7343	339.933		69.8687	253.533			202.221	0		145.764	400.993		71.3891	0		70.339	0
70.8343	0		68.4563	0		77.7351	232.12		69.8694	360.044			202.589	0		145.766	393.157		71.3898	58.4753		70.3397	0
70.8349	0		68.4569	0		77.7358	0		69.87	369.629			202.593	0		145.768	269.281		71.3904	136.836		70.3403	79.437
70.8593	0		68.4575	0		77.7365	0		69.8706	275.631			202.596	0		145.77	176.173		71.3911	199.02		70.341	145.924
70.8599	0		68.4581	0		77.7373	0		69.8713	137.115			202.599	0		145.772	0.746175		71.3917	204.677		70.3416	176.014
70.8605	0		68.4587	5.12378		77.738	0		69.8719	15.5232			202.602	2.33063		145.774	182.54		71.3924	149.746		70.3422	153.62
70.8612	0		68.4593	205.332		77.7645	0		69.8725	0			202.605	239.443		145.776	892.99		71.393	21.7018		70.3429	94.0467
70.8618	16.1089		68.4599	339.806		77.7652	0		69.8731	0			202.608	477.054		145.777	2003.22		71.3937	0		70.3435	12.2997
70.8625	392.124		68.4605	405.14		77.766	0		69.8738	0			202.611	586.29		145.779	2489.21		71.3943	0		70.3441	0
70.8631	647.193		68.4611	373.612		77.7667	0		69.8744	0			202.614	484.465		145.781	2173.87		71.395	0		70.3448	0
70.8637	776.698		68.4618	258.261		77.7675	2.18051		69.995	0			202.617	247.799		145.783	1300.29		71.3956	0		70.3454	0
70.8644	699.397		68.4624	0		77.7682	170.092		69.9956	0			202.62	7.7202		145.785	522.239		71.4559	0		70.346	0
70.865	448.974		68.463	0		77.7689	264.578		69.9963	0			202.624	0		145.787	2.1643		71.4566	0		71.5293	0
70.8657	0		68.4636	0		77.7697	311.815		69.9969	0			202.627	0		145.789	0		71.4572	0		71.5299	0
70.8663	0		68.4642	0		77.7704	305.185		69.9975	134.037			202.63	0		145.791	0		71.4579	0		71.5306	0
70.8669	0		70.5948	0		77.7711	253.154		69.9981	270.858			202.633	0		145.793	0		71.4585	66.5766		71.5312	0
70.8676	0		70.5954	0		77.7719	0		69.9988	346.204			204.624	0		145.794	0		71.4592	137.32		71.5319	101.536
71.233	0		70.596	0		77.7726	0		69.9994	309.872			204.627	0		146.417	0		71.4598	178.126		71.5325	172.901
71.2336	0		70.5967	0		77.7734	0		70	185.146			204.63	0		146.419	0		71.4605	162.564		71.5332	197.485
71.2342	0		70.5973	14.3702		77.7741	0		70.0007	22.9948			204.633	0		146.42	0		71.4611	100.963		71.5338	169.743
71.2349	0		70.598	480.593		77.8832	0		70.0013	0			204.636	0.597041		146.422	0		71.4618	12.9572		71.5345	108.612
71.2355	62.5404		70.5986	752.403		77.884	0		70.0019	0			204.64	284.549		146.424	143.54		71.4624	0		71.5351	13.8902
71.2362	1419.74		70.5992	828.251		77.8847	0		70.0025	0			204.643	508.053		146.426	271.862		71.4631	0		71.5358	0
71.2368	2571.47		70.5999	697.614		77.8854	0		70.0032	0			204.646	598.375		146.428	315.329		71.4637	0		71.5364	0
71.2375	3138.12		70.6005	460.605		77.8862	1.96256		70.0869	0			204.649	473.557		146.43	243.034		71.4644	0		71.5371	0
71.2381	2709.56		70.6011	0		77.8869	143.54		70.0875	0			204.652	220.103		146.432	114.221		72.4119	0		71.5377	0
71.2388	1540.47		70.6018	0		77.8877	272.403		70.0882	0			204.655	2.32428		146.434	0.346417		72.4126	0		71.983	0
71.2394	0		70.6024	0		77.8884	326.044		70.0888	0			204.659	0		146.436	0		72.4133	0		71.9837	0
71.2401	0		70.6031	0		77.8891	270.604		70.0894	116.607			204.662	0		146.438	0		72.4139	0		71.9843	0
71.2407	0		70.9176	0		77.8899	149.508		70.0901	242.504			204.665	0		146.439	0		72.4146	90.02		71.985	0
71.2413	0		70.9182	0		77.8906	0.0580895		70.0907	316.027			204.668	0		146.441	0		72.4153	152.624		71.9856	80.5531
73.6436	0		70.9189	0		77.8914	0		70.0913	298.399			211.703	0		146.804	0		72.4159	177.529		71.9863	145.892
73.6442	0		70.9195	0		77.8921	0		70.092	207.627			211.706	0		146.806	0		72.4166	158.525		71.987	182.705
73.6449	0		70.9202	40.636		77.8928	0		70.0926	27.7837			211.71	0		146.807	0		72.4172	104.647		71.9876	169.708
73.6456	0		70.9208	1237		77.8936	0		70.0932	0			211.713	0		146.809	0		72.4179	17.3987		71.9883	111.274
73.6463	50.4607		70.9214	1899.91		78.5003	0		70.0938	0			211.716	2.08803		146.811	152.544		72.4186	0		71.9889	14.0865
73.6469	1001.12		70.9221	2054.11		78.5011	0		70.0945	0			211.72	255.227		146.813	269.105		72.4192	0		71.9896	0
73.6476	1864.56		70.9227	1612.8		78.5018	0		70.0951	0			211.723	469.839		146.815	310.503		72.4199	0		71.9902	0
73.6483	2307.74		70.9234	848.335		78.5026	0		70.2018	0			211.726	570.159		146.817	243.338		72.4206	0		71.9909	0
73.649	2095.52		70.924	0		78.5033	2.85998		70.2024	0			211.73	492.765		146.819	120.251		76.1112	0		71.9915	0
73.6497	1383.75		70.9246	0		78.5041	155.547		70.203	0			211.733	290.776		146.821	0.431914		76.1119	0		72.023	0
73.6503	0		70.9253	0		78.5048	281.36		70.2036	0			211.736	1.06562		146.823	0		76.1126	0		72.0237	0
73.651	0		70.9259	0		78.5056	343.788		70.2043	125.557			211.74	0		146.825	0		76.1133	0		72.0244	0
73.6517	0		71.8968	0		78.5063	301.944		70.2049	259.66			211.743	0		146.827	0		76.114	61.3688		72.025	0
73.6524	0		71.8975	0		78.5071	181.454		70.2055	322.972			211.746	0		146.829	0		76.1147	141.532		72.0257	73.1321
74.1114	0		71.8981	0		78.5078	0		70.2062	272.624			211.75	0		149.449	0		76.1154	194.163		72.0263	145.993
74.1121	0		71.8988	0		78.5086	0		70.2068	148.709			215.842	0		149.45	0		76.1162	185.263		72.027	179.093
74.1128	0		71.8995	30.9408		78.5093	0		70.2074	19.6909			215.846	0		149.452	0		76.1169	123.485		72.0276	224.888
74.1135	0		71.9001	755.949		78.5101	0		70.2081	0			215.849	0		149.454	0		76.1176	21.5436		72.0283	219.621
74.1142	123.187		71.9008	1407.93		79.0289	0		70.2087	0			215.852	0		149.456	136.249		76.1183	0		72.029	180.537
74.1148	2234.11		71.9014	1640.13		79.0297	0		70.2093	0			215.856	0.896988		149.458	252.867		76.119	0		72.0296	151.274
74.1155	3525.3		71.9021	1298.17		79.0304	0		70.21	0			215.859	369.154		149.46	307.374		76.1197	0		72.0303	96.5209
74.1162	4073.19		71.9027	661.155		79.0312	0		70.3131	0			215.863	634.847		149.462	262.692		76.1204	0		72.0309	12.6627
74.1169	3532.86		71.9034	0		79.0319	3.21555		70.3137	0			215.866	762.411		149.464	147.515		76.5028	0		72.0316	0
74.1176	2158.65		71.904	0		79.0327	144.126		70.3143	0			215.869	677.106		149.466	0.575459		76.5035	0		72.0322	0
74.1183	0		71.9047	0		79.0334	267.095		70.315	0			215.873	436.725		149.468	0		76.5042	0		72.0329	0
74.119	0		71.9054	0		79.0342	322.531		70.3156	149.834			215.876	4.61501		149.47	0		76.5049	0		72.0336	0
74.1196	0		72.5754	0		79.0349	262.631		70.3162	273.46			215.88	0		149.472	0		76.5056	102.352		72.8828	0
74.1203	0		72.576	0		79.0357	127.173		70.3169	336.158			215.883	0		149.474	0		76.5064	159.382		72.8835	0
75.4505	0		72.5767	0		79.0365	0		70.3175	299.774			215.886	0		153.309	0		76.5071	180.784		72.8841	0
75.4512	0		72.5774	0		79.0372	0		70.3181	184.666			215.89	0		153.311	0		76.5078	159.842		72.8848	0
75.4519	0		72.578	44.5199		79.038	0		70.3188	23.3507			223.786	0		153.313	0		76.5085	102.684		72.8855	89.934
75.4526	0		72.5787	1348.67		79.0387	0		70.3194	0			223.79	0		153.315	0		76.5092	18.1417		72.8861	148.431
75.4533	151.191		72.5794	2038.82		79.4486	0		70.32	0			223.793	0		153.317	145.265		76.51	0		72.8868	168.935
75.454	2848.4		72.58	2236.08		79.4494	0		70.3207	0			223.797	0		153.319	233.15		76.5107	0		72.8875	146.684
75.4547	3812.23		72.5807	1830.76		79.4501	0		70.3213	0			223.801	2.62217		153.321	272.935		76.5114	0		72.8882	94.5696
75.4554	4293.1		72.5813	1068.13		79.4509	0		70.9384	0			223.804	295.045		153.323	246.045		76.5121	0		72.8888	13.7983
75.4561	3940.09		72.582	0		79.4517	3.18163		70.9391	0			223.808	510.404		153.325	171.289		77.2667	0		72.8895	0
75.4568	2694.31		72.5827	0		79.4524	126.309		70.9397	0			223.811	630.899		153.327	0.291426		77.2674	0		72.8902	0
75.4575	0		72.5833	0		79.4532	272.025		70.9404	0			223.815	557.325		153.329	0		77.2681	0		72.8908	0
75.4582	0		72.584	0		79.4539	359.968		70.941	128.138			223.819	325.227		153.331	0		77.2689	0		72.8915	0
75.4589	0		73.8197	0		79.4547	319.474		70.9417	258.125			223.822	5.26785		153.333	0		77.2696	89.1824		73.6228	0
75.4596	0		73.8203	0		79.4555	177.767		70.9423	327.746			223.826	0		153.335	0		77.2703	158.464		73.6235	0
77.1017	0		73.821	0		79.4562	0		70.9429	295.509			223.829	0		154.587	0		77.271	190.562		73.6242	0
77.1025	0		73.8217	0		79.457	0		70.9436	183.459			223.833	0		154.589	0		77.2718	171.96		73.6249	0
77.1032	0		73.8224	7.98308		79.4577	0		70.9442	22.9291			223.837	0		154.591	0		77.2725	114.286		73.6256	90.9722
77.1039	0		73.8231	184.085		79.4585	0		70.9449	0			228.427	0		154.593	0		77.2732	18.7249		73.6262	153.075
77.1046	84.7434		73.8238	313.832		80.4909	0		70.9455	0			228.431	0		154.595	256.974		77.274	0		73.6269	173.133
77.1054	1301.32		73.8244	348.734		80.4917	0		70.9461	0			228.435	0		154.597	1148.24		77.2747	0		73.6276	147.614
77.1061	2173.36		73.8251	266.628		80.4924	0		70.9468	0			228.438	0		154.599	2352.15		77.2754	0		73.6283	91.9837
77.1068	2416.9		73.8258	126.701		80.4932	0		71.2184	0			228.442	1.19547		154.602	3174.53		77.2761	0		73.6289	14.7976
77.1075	1876.11		73.8265	0		80.494	3.41004		71.2191	0			228.446	332.883		154.604	2539.93		77.9969	0		73.6296	0
77.1083	933.129		73.8272	0		80.4948	177.35		71.2197	0			228.45	576.562		154.606	773.519		77.9976	0		73.6303	0
77.109	0		73.8278	0		80.4955	309.271		71.2204	0			228.453	671.067		154.608	1.37761		77.9984	0		73.631	0
77.1097	0		73.8285	0		80.4963	381.407		71.221	105.784			228.457	541.563		154.61	0		77.9991	0		73.6317	0
77.1105	0		75.3359	0		80.4971	354.015		71.2216	245.762			228.461	280.003		154.612	233.203		77.9999	67.2686		74.1934	0
77.1112	0		75.3366	0		80.4979	243.973		71.2223	348.935			228.464	7.35985		154.614	532.345		78.0006	143.168		74.194	0
78.5851	0		75.3373	0		80.4986	0		71.2229	347.943			228.468	0		154.616	1403.19		78.0013	189.548		74.1947	0
78.5858	0		75.338	0		80.4994	0		71.2236	242.409			228.472	0		154.618	1218.58		78.0021	179.436		74.1954	0
78.5866	0		75.3387	31.174		80.5002	0		71.2242	33.7624			228.476	0		154.62	688.868		78.0028	120.695		74.1961	84.3741
78.5873	0		75.3394	747.713		80.501	0		71.2249	0			228.479	0		154.622	247.251		78.0036	21.3261		74.1968	162.243
78.5881	45.1955		75.3401	1375.39		83.0429	0		71.2255	0			232.485	0		154.624	2.22699		78.0043	0		74.1975	199.152
78.5888	701.525		75.3408	1616.9		83.0437	0		71.2262	0			232.489	0		154.626	0		78.005	0		74.1982	175.191
78.5896	997.002		75.3415	1289.15		83.0445	0		71.2268	0			232.493	0		154.628	0		78.0058	0		74.1988	108.253
78.5903	1079.33		75.3422	637.09		83.0453	0		72.2718	0			232.497	0		154.63	0		78.0065	0		74.1995	15.6351
78.5911	932.091		75.3429	0		83.0461	19.8461		72.2725	0			232.501	2.03976		154.632	0		78.3249	0		74.2002	0
78.5918	625.019		75.3436	0		83.0469	555.737		72.2732	0			232.504	302.366		155.152	0		78.3257	0		74.2009	0
78.5926	0		75.3443	0		83.0477	1557.91		72.2738	0			232.508	511.631		155.154	0		78.3264	0		74.2016	0
78.5933	0		75.345	0		83.0485	2286.34		72.2745	210.034			232.512	616.726		155.156	0		78.3272	0		74.2023	0
78.5941	0		75.5731	0		83.0494	2261.88		72.2751	320.127			232.516	540.076		155.158	0		78.3279	79.7288		75.3215	0
78.5948	0		75.5738	0		83.0502	1497.62		72.2758	350.414			232.52	318.213		155.16	128.613		78.3287	140.133		75.3222	0
81.1632	0		75.5745	0		83.051	446.47		72.2765	309.491			232.523	3.31123		155.163	264.597		78.3294	172.276		75.3229	0
81.1639	0		75.5752	0		83.0518	0		72.2771	216.809			232.527	0		155.165	320.085		78.3302	165.345		75.3236	0
81.1647	0		75.5759	9.94133		83.0526	0		72.2778	30.312			232.531	0		155.167	250.35		78.3309	119.405		75.3243	81.1119
81.1655	0		75.5766	225.167		83.0534	0		72.2784	0			232.535	0		155.169	113.083		78.3316	21.1109		75.325	152.105
81.1663	102.83		75.5773	355.721		83.0542	0		72.2791	0			232.539	0		155.171	0.354411		78.3324	0		75.3257	191.128
81.1671	1461.87		75.578	407.799		83.4499	0		72.2798	0			236.153	0		155.173	0		78.3331	0		75.3264	177.264
81.1679	2193.48		75.5787	356.284		83.4507	0		72.2804	0			236.157	0		155.175	0		78.3339	0		75.3271	116.912
81.1687	2339.02		75.5794	227.95		83.4516	0		72.4914	0			236.16	0		155.177	0		78.3346	0		75.3278	16.5314
81.1694	1851.52		75.5802	0		83.4524	0		72.4921	0			236.164	0		155.179	0		79.0499	0		75.3285	0
81.1702	1029.54		75.5809	0		83.4532	4.30858		72.4928	0			236.168	3.15485		155.869	0		79.0506	0		75.3292	0
81.171	0		75.5816	0		83.454	161.494		72.4934	0			236.172	331.588		155.871	0		79.0514	0		75.3299	0
81.1718	0		75.5823	0		83.4548	282.017		72.4941	123.023			236.176	560.913		155.873	0		79.0522	0		75.3306	0
81.1726	0		75.8781	0		83.4557	330.352		72.4947	269.665			236.18	650.485		155.875	0		79.0529	91.6483		76.4295	0
81.1734	0		75.8789	0		83.4565	263.541		72.4954	372.874			236.184	543.997		155.877	0.0310925		79.0537	162.602		76.4302	0
81.6396	0		75.8796	0		83.4573	129.388		72.4961	364.872			236.188	308.62		155.879	163.997		79.0544	193.94		76.431	0
81.6404	0		75.8803	0		83.4581	0		72.4967	248.448			236.192	2.7681		155.881	296.863		79.0552	172.231		76.4317	0
81.6412	0		75.881	57.8425		83.4589	0		72.4974	33.2007			236.196	0		155.883	362.218		79.0559	110.475		76.4324	74.382
81.642	0		75.8817	1239.64		83.4598	0		72.4981	0			236.199	0		155.885	312.113		79.0567	17.8818		76.4331	144.655
81.6428	40.4915		75.8824	1944.21		83.4606	0		72.4987	0			236.203	0		155.888	179.616		79.0574	0		76.4338	178.482
81.6436	563.588		75.8831	2089.59		83.5458	0		72.4994	0			236.207	0		155.89	3.283		79.0582	0		76.4345	155.384
81.6443	1037.83		75.8838	1616.96		83.5466	0		72.5	0			238.917	0		155.892	0		79.059	0		76.4353	91.5009
81.6451	1282.77		75.8845	859.297		83.5474	0		72.9724	0			238.921	0		155.894	0		79.0597	0		76.436	13.931
81.6459	1105.21		75.8852	0		83.5483	0		72.9731	0			238.925	0		155.896	0		79.1549	0		76.4367	0
81.6467	605.853		75.886	0		83.5491	5.46868		72.9738	0			238.929	0		155.898	0		79.1557	0		76.4374	0
81.6475	0		75.8867	0		83.5499	198.733		72.9744	0			238.933	3.07448		156.98	0		79.1564	0		76.4381	0
81.6483	0		75.8874	0		83.5507	303.677		72.9751	149.567			238.937	266.633		156.982	0		79.1572	0		76.4389	0
81.6491	0		76.8696	0		83.5515	338.082		72.9758	288.731			238.941	493.036		156.984	0		79.158	76.9798		76.4783	0
81.6499	0		76.8703	0		83.5524	282.665		72.9765	347.495			238.945	624.765		156.987	0		79.1587	142.579		76.4791	0
83.0391	0		76.871	0		83.5532	168.083		72.9771	298.372			238.949	590.186		156.989	190.977		79.1595	172.569		76.4798	0
83.0399	0		76.8717	0		83.554	0		72.9778	185.998			238.953	407.226		156.991	302.062		79.1602	151.373		76.4805	0
83.0407	0		76.8725	50.6932		83.5548	0		72.9785	25.9895			238.957	2.54274		156.993	347.233		79.161	91.0173		76.4812	73.7789
83.0415	0		76.8732	947.83		83.5557	0		72.9791	0			238.96	0		156.995	304.749		79.1617	14.3874		76.4819	139.587
83.0423	196.529		76.8739	1823.43		83.5565	0		72.9798	0			238.964	0		156.997	200.087		79.1625	0		76.4827	179.273
83.0431	2763.81		76.8746	2269.43		83.6731	0		72.9805	0			238.968	0		156.999	13.494		79.1632	0		76.4834	176.064
83.0439	9067.72		76.8754	1930.13		83.6739	0		72.9811	179.651			238.972	0		157.001	0		79.164	0		76.4841	130.862
83.0448	18966.2		76.8761	1047.12		83.6747	0		72.9818	309.967			242.937	0		157.003	0		79.1648	0		76.4848	21.5563
83.0456	41595.5		76.8768	0		83.6755	0		72.9825	360.897			242.941	0		157.006	0		79.217	0		76.4855	0
83.0464	111955		76.8775	0		83.6764	3.99273		72.9831	299.35			242.945	0		157.008	0		79.2177	0		76.4862	0
83.0472	304258		76.8782	0		83.6772	142.28		72.9838	160.621			242.949	0		157.01	0		79.2185	0		76.487	0
83.048	535748		76.879	0		83.678	278.203		72.9845	21.7869			242.954	1.50919		157.012	0		79.2193	0		76.4877	0
83.0488	715512		78.9462	0		83.6788	391.972		72.9852	0			242.958	258.494		157.014	0		79.22	77.0066		78.8374	0
83.0496	596916		78.947	0		83.6797	411.61		72.9858	0			242.962	527.738		157.016	185.64		79.2208	169.651		78.8382	0
83.0505	346980		78.9477	0		83.6805	314.368		72.9865	0			242.966	664.05		157.018	286.352		79.2215	235.478		78.839	0
83.0513	120565		78.9485	0		83.6813	158.127		72.9872	0			242.97	566.422		157.02	320.574		79.2223	237.336		78.8397	0
83.0521	15223.4		78.9492	35.1752		83.6821	0		73.6704	0			242.974	311.118		157.023	277.13		79.223	176.049		78.8405	87.7945
83.0529	926.734		78.95	612.529		83.6829	0		73.671	0			242.978	1.1489		157.025	180.579		79.2238	92.3999		78.8412	165.139
83.0537	0		78.9507	922.618		83.6838	0		73.6717	0			242.982	0		157.027	0.201673		79.2246	16.0263		78.842	201.225
83.0545	0		78.9515	985.123		83.6846	0		73.6724	0			242.986	0		157.029	0		79.2253	0		78.8427	173.09
83.0553	0		78.9523	744.028		83.9954	0		73.6731	111.951			242.99	0		157.031	0		79.2261	0		78.8435	96.2907
83.0561	0		78.953	359.635		83.9963	0		73.6738	234.437			242.994	0		157.033	0		79.2268	0		78.8442	14.4691
83.0594	0		78.9538	0		83.9971	0		73.6744	294.632			245.062	0		157.035	0		79.2276	0		78.845	0
83.0602	0		78.9545	0		83.9979	0		73.6751	251.623			245.066	0		157.425	0		80.1721	0		78.8457	0
83.061	0		78.9553	0		83.9987	5.23247		73.6758	138.635			245.07	0		157.427	0		80.1729	0		78.8465	0
83.0618	0		78.956	0		83.9996	171.918		73.6765	19.1477			245.074	0		157.429	0		80.1737	0		78.8472	0
83.0626	15.8976		79.2682	0		84.0004	301.819		73.6771	0			245.078	2.20938		157.431	0		80.1744	0		82.2919	0
83.0635	189.707		79.2689	0		84.0012	357.127		73.6778	0			245.082	298.659		157.433	148.756		80.1752	72.2484		82.2927	0
83.0643	291.078		79.2697	0		84.0021	299.507		73.6785	0			245.087	521.648		157.435	260.286		80.176	155.16		82.2935	0
83.0651	318.174		79.2704	0		84.0029	169.298		73.6792	0			245.091	645.914		157.438	315.922		80.1768	195.097		82.2943	0
83.0659	259.931		79.2712	38.5774		84.0037	0		74.4694	0			245.095	587.704		157.44	268.739		80.1775	165.91		82.2951	91.5123
83.0667	149.506		79.2719	651.017		84.0045	0		74.4701	0			245.099	380.519		157.442	143.422		80.1783	94.4614		82.2959	150.976
83.0675	0		79.2727	1087.49		84.0054	0		74.4707	0			245.103	0		157.444	0.248687		80.1791	14.7875		82.2967	173.007
83.0683	0		79.2735	1230.48		84.0062	0		74.4714	0			245.107	0		157.446	0		80.1798	0		82.2975	159.901
83.0692	0		79.2742	977.705		86.6843	0		74.4721	139.602			245.111	0		157.448	0		80.1806	0		82.2983	119.188
83.07	0		79.275	494.478		86.6852	0		74.4728	254.783			245.115	0		157.45	0		80.1814	0		82.2991	20.9554
83.3283	0		79.2757	0		86.686	0		74.4735	324.984			245.313	0		157.452	0		80.1822	0		82.2999	0
83.3292	0		79.2765	0		86.6869	0		74.4742	317.973			245.317	0		161.594	0		80.8979	0		82.3007	0
83.33	0		79.2773	0		86.6878	7.21461		74.4749	231.388			245.322	0		161.596	0		80.8987	0		82.3015	0
83.3308	0		79.278	0		86.6886	203.085		74.4756	35.0588			245.326	0		161.598	0		80.8995	0		82.3023	0
83.3316	27.3004		79.4801	0		86.6895	311.377		74.4763	0			245.33	2.21822		161.601	0		80.9003	0		83.8252	0
83.3324	381.779		79.4808	0		86.6904	343.006		74.477	0			245.334	292.889		161.603	168.747		80.901	77.9662		83.826	0
83.3332	586.247		79.4816	0		86.6912	269.567		74.4776	0			245.338	541.556		161.605	294.635		80.9018	145.953		83.8268	0
83.3341	624.876		79.4823	0		86.6921	134.267		74.4783	0			245.342	699.122		161.607	334.189		80.9026	178.81		83.8277	0
83.3349	469.182		79.4831	16.3472		86.693	0		74.6194	0			245.346	655.499		161.609	275.297		80.9034	167.167		83.8285	91.3515
83.3357	223.271		79.4839	267.339		86.6938	0		74.6201	0			245.35	428.76		161.612	168.361		80.9042	120.373		83.8293	171.353
83.3365	0		79.4846	425.72		86.6947	0		74.6208	0			245.355	0		161.614	1.45178		80.905	21.4718		83.8301	206.095
83.3373	0		79.4854	463.145		86.6956	0		74.6214	0			245.359	0		161.616	0		80.9057	0		83.831	181.132
83.3382	0		79.4862	366.971		89.2611	0		74.6221	147.422			245.363	0		161.618	0		80.9065	0		83.8318	115.662
83.339	0		79.4869	200.699		89.262	0		74.6228	288.93			245.367	0		161.62	0		80.9073	0		83.8326	18.7745
85.0717	0		79.4877	0		89.263	0		74.6235	344.229			255.223	0		161.623	0		80.9081	0		83.8334	0
85.0726	0		79.4884	0		89.2639	0		74.6242	281.136			255.228	0		162.329	0		83.1069	0		83.8343	0
85.0734	0		79.4892	0		89.2648	10.7407		74.6249	153.486			255.232	0		162.331	0		83.1077	0		83.8351	0
85.0743	0		79.49	0		89.2657	207.757		74.6256	20.5551			255.236	0		162.333	0		83.1086	0		83.8359	0
85.0751	218.785		80.7524	0		89.2666	349.238		74.6263	0			255.241	5.44345		162.336	0		83.1094	0		88.5613	0
85.0759	2540.23		80.7532	0		89.2675	400.867		74.627	0			255.245	375.268		162.338	189.046		83.1102	66.0578		88.5622	0
85.0768	3587.58		80.754	0		89.2684	320.957		74.6277	0			255.25	624.559		162.34	305.18		83.111	146.627		88.5631	0
85.0776	3766.99		80.7547	0		89.2693	166.96		74.6284	0			255.254	682.233		162.342	347.357		83.1118	210.779		88.564	0
85.0785	3022.19		80.7555	8.46021		89.2702	0		74.6838	0			255.258	504.969		162.344	296.531		83.1126	225.97		88.5649	62.6574
85.0793	1739.69		80.7563	150.192		89.2711	0		74.6845	0			255.263	230.167		162.347	184.261		83.1134	182.517		88.5658	201.524
85.0802	0		80.7571	285.443		89.272	0		74.6852	0			255.267	0		162.349	0.875987		83.1142	107.765		88.5666	324.462
85.081	0		80.7579	363.975		89.2729	0		74.6859	0			255.271	0		162.351	0		83.1151	16.8638		88.5675	359.857
85.0818	0		80.7586	324.469		89.8803	0		74.6866	146.139			255.276	0		162.353	0		83.1159	0		88.5684	287.223
85.0827	0		80.7594	190.36		89.8812	0		74.6873	284.254			255.28	0		162.356	0		83.1167	0		88.5693	124.652
85.6162	0		80.7602	0		89.8821	0		74.688	343.698			256.547	0		162.358	0		83.1175	0		88.5702	17.3561
85.6171	0		80.761	0		89.883	0		74.6886	284.432			256.551	0		162.38	0		83.1183	0		88.5711	0
85.6179	0		80.7618	0		89.8839	7.39981		74.6893	150.083			256.555	0		162.382	0		83.341	0		88.572	0
85.6188	0		80.7625	0		89.8848	172.781		74.69	20.1782			256.56	0		162.384	0		83.3418	0		88.5729	0
85.6196	163.595		81.0651	0		89.8858	294.899		74.6907	0			256.564	4.20595		162.387	0		83.3426	0		88.5738	0
85.6205	1899.26		81.0658	0		89.8867	340.741		74.6914	0			256.569	274.177		162.389	0.00581028		83.3434	0		88.7756	0
85.6213	3468.09		81.0666	0		89.8876	278.046		74.6921	0			256.573	518.868		162.391	221.378		83.3442	86.9783		88.7765	0
85.6222	4054.21		81.0674	0		89.8885	150.228		74.6928	0			256.577	674.129		162.393	322.094		83.345	152.434		88.7774	0
85.623	3223.7		81.0682	48.7824		89.8894	0		74.9207	0			256.582	647.253		162.396	339.276		83.3459	176.111		88.7783	0
85.6239	1599.81		81.069	843.358		89.8903	0		74.9214	0			256.586	449.058		162.398	271.838		83.3467	155.468		88.7792	82.9774
85.6247	0		81.0698	1744.71		89.8913	0		74.9221	0			256.591	0		162.4	155.861		83.3475	104.231		88.7801	157.466
85.6256	0		81.0706	2113.43		89.8922	0		74.9228	0			256.595	0		162.402	1.21809		83.3483	18.0157		88.781	189.477
85.6264	0		81.0713	1689.3		90.4135	0		74.9235	160.831			256.6	0		162.404	0		83.3491	0		88.7819	164.955
85.6273	0		81.0721	836.783		90.4144	0		74.9242	262.508			256.604	0		162.407	0		83.3499	0		88.7828	101.55
85.991	0		81.0729	0		90.4153	0		74.9249	299.961			258.241	0		162.409	0		83.3508	0		88.7837	18.5429
85.9918	0		81.0737	0		90.4162	0		74.9256	273.811			258.245	0		162.411	0		83.3516	0		88.7846	0
85.9927	0		81.0745	0		90.4172	6.59816		74.9263	196.902			258.25	0		163.347	0		83.6039	0		88.7855	0
85.9936	0		81.0753	0		90.4181	144.729		74.927	31.7538			258.254	0		163.349	0		83.6047	0		88.7864	0
85.9944	137.093		83.0391	0		90.419	280.795		74.9277	0			258.259	1.98336		163.351	0		83.6055	0		88.7873	0
85.9953	1519.15		83.0399	0		90.4199	358.304		74.9284	0			258.263	242.512		163.353	0		83.6064	0		94.4149	0
85.9961	2499.03		83.0407	0		90.4208	320.846		74.9291	0			258.268	521.255		163.356	0.177315		83.6072	102.644		94.4159	0
85.997	2848.01		83.0415	0		90.4218	190.5		74.9298	0			258.272	700.589		163.358	160.964		83.608	186.08		94.4168	0
85.9978	2348.47		83.0423	146.28		90.4227	0		76.7398	0			258.276	647.33		163.36	264.053		83.6088	214.45		94.4178	0
85.9987	1303.14		83.0431	2165.13		90.4236	0		76.7405	0			258.281	404.489		163.362	323.424		83.6096	179.212		94.4188	69.6641
85.9996	0		83.0439	5571.46		90.4245	0		76.7412	0			258.285	0		163.365	309.411		83.6105	106.013		94.4198	145.792
86.0004	0		83.0448	6864.82		90.4255	0		76.7419	0			258.29	0		163.367	232.079		83.6113	17.1959		94.4208	184.258
86.0013	0		83.0456	14005.9		90.6021	0		76.7427	124.579			258.294	0		163.369	1.40262		83.6121	0		94.4218	159.313
86.0021	0		83.0464	39498.7		90.603	0		76.7434	246.788			258.299	0		163.371	0		83.6129	0		94.4228	88.1878
86.7714	0		83.0472	112078		90.604	0		76.7441	315.079			267.655	0		163.373	0		83.6137	0		94.4237	15.4249
86.7722	0		83.048	200550		90.6049	0		76.7448	291.153			267.659	0		163.376	0		83.6146	0		94.4247	0
86.7731	0		83.0488	272439		90.6058	6.05838		76.7455	188.467			267.664	0		163.378	0		86.1715	0		94.4257	0
86.774	0		83.0496	230344		90.6068	130.522		76.7463	28.352			267.669	0		164.347	0		86.1723	0		94.4267	0
86.7748	23.0945		83.0504	134373		90.6077	269.358		76.747	0			267.673	3.86445		164.349	0		86.1732	0		94.4277	0
86.7757	288.765		83.0513	47613.3		90.6086	353.989		76.7477	0			267.678	267.952		164.351	0		86.1741	0		96.2929	0
86.7766	546.158		83.0521	5424.53		90.6095	324.188		76.7484	0			267.683	495.961		164.354	0		86.1749	91.4875		96.2939	0
86.7774	640.039		83.0529	0		90.6105	199.329		76.7492	0			267.688	621.749		164.356	150.197		86.1758	172.418		96.2949	0
86.7783	503.423		83.0537	0		90.6114	0		77.2783	0			267.692	534.026		164.358	268.742		86.1766	214.721		96.2959	0
86.7792	251.309		83.0545	0		90.6123	0		77.2791	0			267.697	295.579		164.36	320.04		86.1775	202.224		96.297	79.7896
86.78	0		83.0553	0		90.6132	0		77.2798	0			267.702	0		164.363	267.533		86.1784	143.706		96.298	155.641
86.7809	39.538		83.9288	0		90.6142	0		77.2805	0			267.706	0		164.365	147.031		86.1792	26.2746		96.299	194.5
86.7818	474.056		83.9296	0		91.359	0		77.2813	112.803			267.711	0		164.367	8.95715		86.1801	0		96.3	176.495
86.7826	691.176		83.9304	0		91.3599	0		77.282	247.769			267.716	0		164.369	0		86.1809	0		96.301	111.255
86.7835	720.753		83.9313	0		91.3608	0		77.2827	339.681			281.356	0		164.372	0		86.1818	0		96.302	20.8701
86.7844	548.791		83.9321	15.7735		91.3618	0		77.2834	329.921			281.361	0		164.374	0		86.1827	0		96.303	0
86.7852	278.822		83.9329	233.144		91.3627	11.2103		77.2842	224.651			281.366	0		164.376	0		86.7197	0		96.3041	0
86.7861	0		83.9337	355.611		91.3636	214.476		77.2849	35.6895			281.371	0		164.551	0		86.7205	0		96.3051	0
86.787	0		83.9346	379.652		91.3646	333.514		77.2856	0			281.377	5.7261		164.553	0		86.7214	0		96.3061	0
86.7879	0		83.9354	288.547		91.3655	353.996		77.2864	0			281.382	326.037		164.555	0		86.7223	0		97.0904	0
86.7887	0		83.9362	142.536		91.3665	260.572		77.2871	0			281.387	575.434		164.557	0		86.7231	64.1099		97.0915	0
87.1275	0		83.937	0		91.3674	122.969		77.2878	0			281.392	651.647		164.56	172.898		86.724	136.048		97.0925	0
87.1284	0		83.9379	0		91.3683	0		78.4009	0			281.397	503.599		164.562	300.111		86.7249	188.864		97.0935	0
87.1293	0		83.9387	0		91.3693	0		78.4017	0			281.402	261.079		164.564	343.705		86.7257	194.074		97.0946	56.3189
87.1301	0		83.9395	0		91.3702	0		78.4024	0			281.407	0		164.566	263.536		86.7266	145.323		97.0956	131.383
87.131	139.31		84.5725	0		91.3712	0		78.4032	0			281.412	5.34124		164.569	115.714		86.7275	25.759		97.0966	182.981
87.1319	1628.44		84.5733	0		91.8713	0		78.4039	111.623			281.417	303.106		164.571	6.00072		86.7283	0		97.0976	174.559
87.1328	2678.06		84.5742	0		91.8723	0		78.4047	247.261			281.422	500.268		164.573	0		86.7292	0		97.0987	110.611
87.1336	2960.09		84.575	0		91.8732	0		78.4054	334.316			281.427	593.751		164.576	0		86.7301	0		97.0997	20.2232
87.1345	2253.86		84.5758	41.265		91.8742	0		78.4062	326.56			281.432	513.172		164.578	0		86.7309	0		97.1007	0
87.1354	1035.02		84.5767	577.174		91.8751	7.56909		78.4069	240.489			281.437	305.191		164.58	0		87.922	0		97.1018	0
87.1363	0		84.5775	949.093		91.876	140.364		78.4077	37.4477			281.442	0		164.671	0		87.9229	0		97.1028	0
87.1371	0		84.5783	1080.88		91.877	279.52		78.4084	0			281.447	0		164.673	0		87.9238	0		97.1038	0
87.138	0		84.5792	878.946		91.8779	348.206		78.4091	0			281.453	0		164.675	0		87.9247	0		97.7722	0
87.1389	0		84.58	462.381		91.8789	293.317		78.4099	0			281.458	0		164.678	0		87.9256	119.805		97.7732	0
87.5994	0		84.5808	0		91.8798	156.117		78.4106	0			290.08	0		164.68	143.205		87.9265	217.349		97.7743	0
87.6002	0		84.5817	0		91.8808	0		78.5645	0			290.085	0		164.682	262.109		87.9274	247.538		97.7753	0
87.6011	0		84.5825	0		91.8817	0		78.5652	0			290.09	0		164.684	315.535		87.9282	200.222		97.7763	84.2033
87.602	0		84.5833	0		91.8827	0		78.566	0			290.096	0		164.687	260.623		87.9291	110.945		97.7774	153.256
87.6029	107.01		85.4353	0		91.8836	0		78.5667	0			290.101	27.4733		164.689	135.312		87.93	19.7993		97.7784	179.012
87.6038	1209.48		85.4361	0		92.3527	0		78.5675	133.976			290.106	1275.62		164.691	2.26136		87.9309	0		97.7794	158.05
87.6046	2011.06		85.437	0		92.3537	0		78.5682	259.826			290.112	5207.98		164.694	0		87.9318	0		97.7805	105.496
87.6055	2327.53		85.4378	0		92.3546	0		78.569	324.036			290.117	18841.7		164.696	0		87.9327	0		97.7815	21.0072
87.6064	1944.23		85.4387	88.9397		92.3556	0		78.5697	292.875			290.122	36391.1		164.698	0		87.9336	0		97.7826	0
87.6073	1073.29		85.4395	1147.11		92.3565	10.8871		78.5705	186.282			290.128	52215.9		164.7	0		89.0719	0		97.7836	0
87.6082	0		85.4404	1851.74		92.3575	185.596		78.5712	29.7224			290.133	45957.6		167.131	0		89.0728	0		97.7846	0
87.6091	0		85.4412	2161.4		92.3584	268.472		78.572	0			290.138	27626.2		167.133	0		89.0737	0		97.7857	0
87.6099	0		85.4421	1895.12		92.3594	297.92		78.5727	0			290.144	10942.2		167.136	0		89.0746	0		97.8532	0
87.6108	0		85.4429	1192.01		92.3603	263.393		78.5735	0			290.149	2178.71		167.138	0		89.0755	64.7391		97.8543	0
88.4259	0		85.4438	0		92.3613	177.822		78.5742	0			290.154	300.704		167.14	129.421		89.0764	135.022		97.8553	0
88.4268	0		85.4446	0		92.3623	0		78.5974	0			290.159	0		167.143	291.175		89.0773	175.248		97.8563	0
88.4277	0		85.4455	0		92.3632	0		78.5982	0			290.165	0		167.145	384.523		89.0782	165.36		97.8574	69.2376
88.4286	0		85.4463	0		92.3642	0		78.5989	0			290.17	0		167.147	341.79		89.0791	114.523		97.8584	154.515
88.4295	230.869		87.3296	0		92.3651	0		78.5997	0			290.175	0		167.15	199.723		89.08	21.3906		97.8595	214.836
88.4304	2457.03		87.3305	0		94.7342	0		78.6004	155.993			300.046	0		167.152	2.63361		89.0809	0		97.8605	215.841
88.4312	4006.88		87.3314	0		94.7352	0		78.6011	288.97			300.051	0		167.154	0		89.0818	0		97.8615	157.019
88.4321	4513.42		87.3323	0		94.7362	0		78.6019	340.608			300.057	0		167.157	0		89.0827	0		97.8626	30.9853
88.433	3656.46		87.3331	24.6884		94.7372	0		78.6026	288.162			300.062	0		167.159	0		89.0836	0		97.8636	0
88.4339	1982.74		87.334	314.108		94.7382	10.1092		78.6034	169.927			300.068	6.8378		167.161	0		89.2944	0		97.8647	0
88.4348	0		87.3349	463.064		94.7392	172.914		78.6041	24.998			300.073	295.454		170.741	0		89.2953	0		97.8657	0
88.4357	0		87.3358	488.308		94.7401	329.529		78.6049	0			300.079	505.951		170.744	0		89.2963	0		97.8667	0
88.4366	0		87.3367	362.302		94.7411	417.042		78.6056	0			300.085	604.151		170.746	0		89.2972	0		100.263	0
88.4375	0		87.3375	170.566		94.7421	381.258		78.6064	0			300.09	534.156		170.749	0		89.2981	87.5171		100.264	0
88.7088	0		87.3384	0		94.7431	243.683		78.6071	0			300.096	341.044		170.751	0.249688		89.299	170.933		100.265	0
88.7097	0		87.3393	0		94.7441	0		79.6718	0			300.101	0		170.753	146.976		89.2999	204.516		100.266	0
88.7106	0		87.3402	0		94.7451	0		79.6725	0			300.107	0		170.756	288.976		89.3008	172.555		100.267	61.9538
88.7115	0		87.341	0		94.7461	0		79.6733	0			300.113	0		170.758	378.102		89.3017	101.205		100.268	139.303
88.7124	173.832		87.4569	0		94.7471	0		79.6741	0			300.118	0		170.761	351.17		89.3026	18.7018		100.27	187.857
88.7133	1806		87.4578	0		95.2024	0		79.6748	114.862			305.862	0		170.763	228.544		89.3035	0		100.271	178.071
88.7142	2887.04		87.4586	0		95.2034	0		79.6756	232.665			305.867	0		170.765	47.7782		89.3044	0		100.272	117.502
88.7151	3506.41		87.4595	0		95.2044	0		79.6764	302.384			305.873	0		170.768	0		89.3053	0		100.273	22.2663
88.716	3303.98		87.4604	65.4226		95.2054	0		79.6771	287.603			305.879	0		170.77	0		89.3062	0		100.274	0
[truncated: 2,750 more rows]
